# Supplementary material for: Report on the sixth blind test of organic crystal structure prediction methods
Source: Acta Crystallogr B Struct Sci Cryst Eng Mater. 2016 Aug 1;72(Pt 4):439–59. doi: 10.1107/S2052520616007447 (PMC4971545; doi:10.1107/S2052520616007447)
Supplement: Supplementary file 2 [file b-72-00439-sup2.zip › Group_18_Price/XXV-2_Price.cif]

########################################################
#                                                      #
# Blind Test Submission for XXVI                       #
#                                                      #
# Sarah (Sally) L. Price & Luca Iuzzolino              #
# Department of Chemistry                              #
# UCL                                                  #
#                                                      #
# List2, 100 low energy structures following           #
# minimization within PCM and including free energy,   #
# after manually removing closely related structures   #
#                                                      #
########################################################

data_XXV_List2_1_Price_B1
_database_code_CSD               UNKNWN
_symmetry_cell_setting           monoclinic
_symmetry_space_group_name_H-M   'P 21/c'
_symmetry_Int_Tables_number      14
loop_
_symmetry_equiv_pos_site_id
_symmetry_equiv_pos_as_xyz
1 x,y,z
2 -x,1/2+y,1/2-z
3 -x,-y,-z
4 x,1/2-y,1/2+z
_cell_length_a                   10.7062
_cell_length_b                   27.7971
_cell_length_c                   7.8287
_cell_angle_alpha                90
_cell_angle_beta                 69.1758
_cell_angle_gamma                90
_cell_volume                     2177.64
loop_
_atom_site_label
_atom_site_type_symbol
_atom_site_fract_x
_atom_site_fract_y
_atom_site_fract_z
C1 C 0.939207 0.950492 0.133751
C2 C 0.861447 0.978844 0.280008
C3 C 0.741036 0.996787 0.27819
C4 C 0.694792 0.987605 0.13672
C5 C 0.77462 0.959244 -0.00618879
C6 C 0.896566 0.940783 -0.0116573
C7 C 1.06817 0.931606 0.138879
N1 N 0.659304 1.02706 0.431318
N2 N 0.729473 0.94901 -0.159213
O1 O 1.13972 0.90836 -0.0144022
O2 O 1.10257 0.936526 0.269112
O3 O 0.698377 1.03232 0.558541
O4 O 0.558124 1.04459 0.420143
O5 O 0.615828 0.960799 -0.14114
O6 O 0.808635 0.929141 -0.292773
H1 H 0.894772 0.986502 0.392841
H2 H 0.600277 1.00193 0.138097
H3 H 0.956413 0.919226 -0.127117
H4 H 1.21705 0.892805 -0.00139756
C8 C 0.275692 0.687684 0.54855
C9 C 0.149268 0.692942 0.684031
C10 C 0.0922096 0.738071 0.731476
C11 C 0.158874 0.779622 0.643981
C12 C 0.284901 0.773897 0.509734
C13 C 0.345147 0.728835 0.461696
C14 C 0.483207 0.724209 0.31698
C15 C 0.591033 0.669579 0.4601
C16 C 0.713935 0.689849 0.445845
C17 C 0.765363 0.683572 0.583892
C18 C 0.696122 0.656607 0.740311
C19 C 0.573918 0.636572 0.752708
C20 C 0.519474 0.643044 0.616379
C21 C 0.386306 0.620896 0.633972
C22 C 0.438537 0.640861 0.324943
C23 C 0.0966783 0.828637 0.691608
C24 C 0.751759 0.650353 0.890396
N3 N 0.330136 0.640419 0.502422
N4 N 0.540558 0.676331 0.31586
H5 H 0.0955092 0.6608 0.749671
H6 H -0.00650629 0.741186 0.836866
H7 H 0.339633 0.805697 0.441117
H8 H 0.550621 0.751143 0.338868
H9 H 0.479213 0.730992 0.180645
H10 H 0.769666 0.709865 0.322924
H11 H 0.861631 0.699357 0.569509
H12 H 0.517861 0.615658 0.873547
H13 H 0.396885 0.581803 0.612416
H14 H 0.314089 0.626376 0.772421
H15 H 0.483722 0.605015 0.299416
H16 H 0.398007 0.649062 0.218042
H17 H 0.0115979 0.832938 0.645826
H18 H 0.168692 0.85711 0.627307
H19 H 0.0592673 0.834788 0.839604
H20 H 0.702068 0.620938 0.9825
H21 H 0.738702 0.683128 0.973158
H22 H 0.859037 0.642449 0.835115

#END

data_XXV_List2_2_Price_A5
_database_code_CSD               UNKNWN
_symmetry_cell_setting           triclinic
_symmetry_space_group_name_H-M   'P -1'
_symmetry_Int_Tables_number      2
loop_
_symmetry_equiv_pos_site_id
_symmetry_equiv_pos_as_xyz
1 x,y,z
2 -x,-y,-z
_cell_length_a                   15.3453
_cell_length_b                   6.9466
_cell_length_c                   11.3164
_cell_angle_alpha                72.3466
_cell_angle_beta                 74.0955
_cell_angle_gamma                87.0444
_cell_volume                     1104.84
loop_
_atom_site_label
_atom_site_type_symbol
_atom_site_fract_x
_atom_site_fract_y
_atom_site_fract_z
C1 C 0.97286 0.670451 0.292586
C2 C 0.935994 0.492224 0.290755
C3 C 0.875124 0.375967 0.401895
C4 C 0.849016 0.430106 0.514641
C5 C 0.88724 0.607866 0.513004
C6 C 0.949215 0.728574 0.404676
C7 C 1.03884 0.792051 0.172108
N1 N 0.836514 0.18776 0.399881
N2 N 0.862145 0.669559 0.630965
O1 O 1.07865 0.94264 0.191093
O2 O 1.05416 0.753169 0.0714607
O3 O 0.862872 0.140778 0.300906
O4 O 0.780986 0.0921333 0.497576
O5 O 0.802141 0.570247 0.720878
O6 O 0.902792 0.8164 0.630165
H1 H 0.954633 0.446224 0.203913
H2 H 0.800905 0.33754 0.600144
H3 H 0.978063 0.865159 0.408298
H4 H 1.12361 1.01813 0.113947
C8 C 0.281081 0.104536 0.0586799
C9 C 0.296475 -0.0939787 0.124724
C10 C 0.372513 -0.138874 0.170791
C11 C 0.435219 0.0136756 0.153305
C12 C 0.419414 0.210943 0.0867704
C13 C 0.344108 0.258838 0.0379324
C14 C 0.328806 0.475022 -0.0335938
C15 C 0.290009 0.437875 -0.218242
C16 C 0.343627 0.578236 -0.327865
C17 C 0.374744 0.532684 -0.443183
C18 C 0.352779 0.34609 -0.453455
C19 C 0.299613 0.207412 -0.343281
C20 C 0.268621 0.249092 -0.225703
C21 C 0.211496 0.0943927 -0.107723
C22 C 0.181822 0.358157 -0.0131687
C23 C 0.515951 -0.0345992 0.207051
C24 C 0.384226 0.297218 -0.578864
N3 N 0.202384 0.144722 0.0118274
N4 N 0.258601 0.488735 -0.100882
H5 H 0.247091 -0.212413 0.140618
H6 H 0.383069 -0.294403 0.222222
H7 H 0.467982 0.331768 0.0705663
H8 H 0.391857 0.545978 -0.103573
H9 H 0.308062 0.564329 0.0341939
H10 H 0.359445 0.725067 -0.321578
H11 H 0.416117 0.644594 -0.527371
H12 H 0.282526 0.0600785 -0.3482
H13 H 0.142947 0.0813171 -0.117723
H14 H 0.240646 -0.0550274 -0.0981625
H15 H 0.124162 0.385887 -0.0548422
H16 H 0.163104 0.395547 0.0776445
H17 H 0.500533 -0.020421 0.304636
H18 H 0.573975 0.068037 0.147564
H19 H 0.537154 -0.189429 0.212959
H20 H 0.375709 0.13543 -0.564326
H21 H 0.455946 0.340365 -0.626196
H22 H 0.34569 0.3783 -0.646503

#END

data_XXV_List2_3_Price_A3308
_database_code_CSD               UNKNWN
_symmetry_cell_setting           monoclinic
_symmetry_space_group_name_H-M   'P 21/c'
_symmetry_Int_Tables_number      14
loop_
_symmetry_equiv_pos_site_id
_symmetry_equiv_pos_as_xyz
1 x,y,z
2 -x,1/2+y,1/2-z
3 -x,-y,-z
4 x,1/2-y,1/2+z
_cell_length_a                   10.43
_cell_length_b                   9.872
_cell_length_c                   22.2541
_cell_angle_alpha                90
_cell_angle_beta                 81.1417
_cell_angle_gamma                90
_cell_volume                     2264.06
loop_
_atom_site_label
_atom_site_type_symbol
_atom_site_fract_x
_atom_site_fract_y
_atom_site_fract_z
C1 C 0.25988 0.828718 0.213191
C2 C 0.350561 0.834418 0.253145
C3 C 0.348769 0.733116 0.296475
C4 C 0.260599 0.627029 0.302147
C5 C 0.173475 0.623653 0.260938
C6 C 0.170698 0.722526 0.216741
C7 C 0.26388 0.93738 0.166422
N1 N 0.442616 0.742624 0.339304
N2 N 0.0779975 0.513344 0.265447
O1 O 0.197317 0.907202 0.121389
O2 O 0.325653 1.04037 0.168907
O3 O 0.537331 0.81436 0.324691
O4 O 0.419493 0.676466 0.385984
O5 O 0.10172 0.411918 0.29298
O6 O -0.0170559 0.530522 0.240595
H1 H 0.4204 0.916451 0.250361
H2 H 0.260363 0.549979 0.336878
H3 H 0.0999002 0.716428 0.185907
H4 H 0.211539 0.977777 0.0906341
C8 C 0.87411 0.675212 0.455335
C9 C 0.916591 0.729298 0.397667
C10 C 1.01826 0.82156 0.388545
C11 C 1.08178 0.861645 0.436645
C12 C 1.0382 0.807506 0.494047
C13 C 0.934971 0.716197 0.504376
C14 C 0.888318 0.661038 0.567481
C15 C 0.655753 0.689005 0.574342
C16 C 0.61218 0.757606 0.628556
C17 C 0.507829 0.846299 0.632717
C18 C 0.442549 0.868289 0.583135
C19 C 0.487726 0.799895 0.529132
C20 C 0.593611 0.711864 0.523628
C21 C 0.642623 0.642862 0.463622
C22 C 0.76526 0.505516 0.519836
C23 C 1.19438 0.958562 0.426494
C24 C 0.326778 0.960646 0.587431
N3 N 0.770092 0.57936 0.462846
N4 N 0.761141 0.595963 0.571643
H5 H 0.869748 0.696265 0.359766
H6 H 1.04988 0.862084 0.343207
H7 H 1.08484 0.838849 0.53243
H8 H 0.882499 0.742608 0.601139
H9 H 0.957173 0.585902 0.580169
H10 H 0.660056 0.738697 0.667849
H11 H 0.475371 0.898283 0.675489
H12 H 0.44014 0.817252 0.489457
H13 H 0.574307 0.563762 0.454112
H14 H 0.649074 0.716133 0.426344
H15 H 0.678832 0.441058 0.525943
H16 H 0.851179 0.440908 0.517618
H17 H 1.28726 0.904872 0.423836
H18 H 1.18994 1.03211 0.463647
H19 H 1.19641 1.01508 0.384028
H20 H 0.328565 1.02085 0.545946
H21 H 0.323055 1.03091 0.625741
H22 H 0.235773 0.902858 0.594048

#END

data_XXV_List2_4_Price_A1
_database_code_CSD               UNKNWN
_symmetry_cell_setting           monoclinic
_symmetry_space_group_name_H-M   'P 21/a'
_symmetry_Int_Tables_number      14
loop_
_symmetry_equiv_pos_site_id
_symmetry_equiv_pos_as_xyz
1 x,y,z
2 1/2-x,1/2+y,-z
3 -x,-y,-z
4 1/2+x,1/2-y,z
_cell_length_a                   22.8355
_cell_length_b                   6.6263
_cell_length_c                   15.5695
_cell_angle_alpha                90
_cell_angle_beta                 74.6443
_cell_angle_gamma                90
_cell_volume                     2271.79
loop_
_atom_site_label
_atom_site_type_symbol
_atom_site_fract_x
_atom_site_fract_y
_atom_site_fract_z
C1 C 0.831562 0.532389 0.0319308
C2 C 0.774791 0.444832 0.0681359
C3 C 0.732187 0.550977 0.132296
C4 C 0.743728 0.740241 0.162298
C5 C 0.80053 0.822623 0.124219
C6 C 0.84489 0.722986 0.0599265
C7 C 0.876537 0.416261 -0.0372425
N1 N 0.672663 0.456945 0.171168
N2 N 0.813907 1.02333 0.154819
O1 O 0.928746 0.514953 -0.0703593
O2 O 0.865613 0.250469 -0.0615877
O3 O 0.660836 0.30393 0.135741
O4 O 0.639316 0.53996 0.235672
O5 O 0.772281 1.11345 0.205431
O6 O 0.865723 1.08557 0.126879
H1 H 0.76441 0.296836 0.0462507
H2 H 0.709946 0.820077 0.21294
H3 H 0.888769 0.793141 0.0326084
H4 H 0.953957 0.440149 -0.120266
C8 C 0.52543 0.879585 0.278245
C9 C 0.560582 1.04833 0.284982
C10 C 0.584469 1.07278 0.357654
C11 C 0.574332 0.928584 0.425655
C12 C 0.538954 0.760926 0.418282
C13 C 0.513782 0.73492 0.34656
C14 C 0.476535 0.549009 0.340117
C15 C 0.390487 0.680941 0.296661
C16 C 0.337948 0.593251 0.3511
C17 C 0.284378 0.702684 0.377349
C18 C 0.281353 0.902762 0.349517
C19 C 0.334008 0.988041 0.295225
C20 C 0.388673 0.881371 0.269219
C21 C 0.445157 0.979158 0.210886
C22 C 0.486497 0.650812 0.190731
C23 C 0.600952 0.950286 0.503826
C24 C 0.223377 1.02185 0.378577
N3 N 0.500722 0.861565 0.203229
N4 N 0.444974 0.5651 0.26988
H5 H 0.569444 1.15936 0.231629
H6 H 0.611895 1.20522 0.361321
H7 H 0.529953 0.647304 0.470866
H8 H 0.443031 0.520576 0.40365
H9 H 0.506345 0.415943 0.326088
H10 H 0.339602 0.436519 0.371109
H11 H 0.243882 0.631249 0.419231
H12 H 0.332892 1.14382 0.273098
H13 H 0.439926 1.00094 0.143281
H14 H 0.451459 1.1294 0.236408
H15 H 0.465907 0.641008 0.134862
H16 H 0.528458 0.562204 0.174705
H17 H 0.639156 0.846313 0.498574
H18 H 0.567263 0.916834 0.566738
H19 H 0.617847 1.1035 0.508316
H20 H 0.224746 1.15665 0.337429
H21 H 0.215095 1.07176 0.447994
H22 H 0.184046 0.931566 0.374228

#END

data_XXV_List2_5_Price_A12
_database_code_CSD               UNKNWN
_symmetry_cell_setting           triclinic
_symmetry_space_group_name_H-M   'P -1'
_symmetry_Int_Tables_number      2
loop_
_symmetry_equiv_pos_site_id
_symmetry_equiv_pos_as_xyz
1 x,y,z
2 -x,-y,-z
_cell_length_a                   14.3312
_cell_length_b                   6.4973
_cell_length_c                   13.7973
_cell_angle_alpha                76.9868
_cell_angle_beta                 63.5833
_cell_angle_gamma                83.2258
_cell_volume                     1120.79
loop_
_atom_site_label
_atom_site_type_symbol
_atom_site_fract_x
_atom_site_fract_y
_atom_site_fract_z
C1 C 0.974118 0.600206 0.808114
C2 C 1.0017 0.680939 0.696485
C3 C 1.06258 0.55652 0.620094
C4 C 1.09651 0.353946 0.650585
C5 C 1.06838 0.280147 0.762202
C6 C 1.00747 0.397972 0.841971
C7 C 0.905894 0.734491 0.888746
N1 N 1.09015 0.638562 0.502564
N2 N 1.10547 0.0676727 0.796105
O1 O 0.863383 0.626483 0.992868
O2 O 0.887259 0.918949 0.861345
O3 O 1.07955 0.828302 0.47464
O4 O 1.12291 0.511332 0.441412
O5 O 1.14858 -0.0400712 0.725739
O6 O 1.08982 0.0141117 0.892566
H1 H 0.976323 0.838798 0.670221
H2 H 1.14269 0.257527 0.59002
H3 H 0.986683 0.332554 0.92834
H4 H 0.808186 0.711701 1.03891
C8 C 0.326269 0.29315 0.767964
C9 C 0.286704 0.490519 0.736442
C10 C 0.303647 0.565263 0.62747
C11 C 0.35984 0.444317 0.546541
C12 C 0.399349 0.24787 0.578942
C13 C 0.384537 0.171033 0.687629
C14 C 0.429364 -0.0421631 0.719773
C15 C 0.507991 0.0449247 0.827515
C16 C 0.610738 -0.0318545 0.786073
C17 C 0.689622 0.0773869 0.783843
C18 C 0.668237 0.265948 0.823479
C19 C 0.565235 0.341002 0.86466
C20 C 0.485125 0.235305 0.866293
C21 C 0.373942 0.319681 0.912136
C22 C 0.325421 -0.00616498 0.90403
C23 C 0.376356 0.520948 0.428825
C24 C 0.753323 0.385384 0.820991
N3 N 0.30668 0.221402 0.8811
N4 N 0.428393 -0.0697254 0.828536
H5 H 0.241007 0.583643 0.799233
H6 H 0.271796 0.719285 0.604978
H7 H 0.444683 0.151868 0.517099
H8 H 0.509507 -0.0613939 0.658543
H9 H 0.384368 -0.17018 0.721805
H10 H 0.627714 -0.180614 0.757236
H11 H 0.769066 0.0141062 0.751779
H12 H 0.546703 0.488481 0.89531
H13 H 0.339671 0.291298 1.0027
H14 H 0.372203 0.491014 0.8836
H15 H 0.317066 -0.052249 0.988801
H16 H 0.267162 -0.0888433 0.896856
H17 H 0.324047 0.442773 0.410255
H18 H 0.45628 0.488327 0.370797
H19 H 0.361453 0.691369 0.411675
H20 H 0.733853 0.419459 0.902229
H21 H 0.76661 0.537333 0.763002
H22 H 0.827131 0.295614 0.795479

#END

data_XXV_List2_6_Price_A10
_database_code_CSD               UNKNWN
_symmetry_cell_setting           monoclinic
_symmetry_space_group_name_H-M   'P 21/c'
_symmetry_Int_Tables_number      14
loop_
_symmetry_equiv_pos_site_id
_symmetry_equiv_pos_as_xyz
1 x,y,z
2 -x,1/2+y,1/2-z
3 -x,-y,-z
4 x,1/2-y,1/2+z
_cell_length_a                   16.0313
_cell_length_b                   6.7344
_cell_length_c                   21.679
_cell_angle_alpha                90
_cell_angle_beta                 106.152
_cell_angle_gamma                90
_cell_volume                     2248.1
loop_
_atom_site_label
_atom_site_type_symbol
_atom_site_fract_x
_atom_site_fract_y
_atom_site_fract_z
C1 C 0.46581 0.863232 0.350726
C2 C 0.426689 0.678314 0.351125
C3 C 0.361277 0.621319 0.297381
C4 C 0.332954 0.740329 0.24336
C5 C 0.373411 0.923029 0.24472
C6 C 0.439588 0.986791 0.297128
C7 C 0.53648 0.921326 0.408704
N1 N 0.320518 0.425745 0.298098
N2 N 0.345616 1.05321 0.188246
O1 O 0.574245 1.09362 0.401538
O2 O 0.557422 0.81914 0.456381
O3 O 0.347219 0.324371 0.346094
O4 O 0.262853 0.379235 0.250505
O5 O 0.284794 0.997105 0.144273
O6 O 0.385233 1.2084 0.189501
H1 H 0.447132 0.581788 0.392657
H2 H 0.281557 0.69268 0.202005
H3 H 0.469727 1.13027 0.295876
H4 H 0.622886 1.11964 0.438912
C8 C 0.200185 0.651796 0.392895
C9 C 0.143561 0.572197 0.337335
C10 C 0.114799 0.686397 0.282176
C11 C 0.141981 0.883624 0.280683
C12 C 0.198177 0.961585 0.336479
C13 C 0.226909 0.85023 0.392758
C14 C 0.29028 0.936772 0.452085
C15 C 0.222499 0.844119 0.53388
C16 C 0.216592 1.01463 0.569032
C17 C 0.144711 1.04694 0.59172
C18 C 0.07662 0.909704 0.580204
C19 C 0.0834 0.739522 0.545099
C20 C 0.154403 0.705397 0.521207
C21 C 0.161664 0.516636 0.485118
C22 C 0.305872 0.610635 0.493228
C23 C 0.112656 1.00535 0.220324
C24 C -0.0018362 0.943172 0.604099
N3 N 0.226635 0.532938 0.44952
N4 N 0.29618 0.817731 0.509755
H5 H 0.12316 0.418337 0.33797
H6 H 0.0709774 0.621294 0.239348
H7 H 0.219616 1.11532 0.336583
H8 H 0.271467 1.08856 0.460436
H9 H 0.355531 0.945368 0.445107
H10 H 0.269877 1.12064 0.579132
H11 H 0.141751 1.18043 0.619331
H12 H 0.0310689 0.630371 0.535331
H13 H 0.180134 0.391448 0.518673
H14 H 0.0988465 0.478977 0.45157
H15 H 0.322209 0.520546 0.536992
H16 H 0.359135 0.600549 0.470901
H17 H 0.150244 0.968864 0.186543
H18 H 0.120754 1.1645 0.23061
H19 H 0.0441359 0.978534 0.195429
H20 H -0.0143786 0.815435 0.631583
H21 H -0.0603923 0.966491 0.564133
H22 H 0.00639371 1.07391 0.635237

#END

data_XXV_List2_7_Price_B18669
_database_code_CSD               UNKNWN
_symmetry_cell_setting           monoclinic
_symmetry_space_group_name_H-M   'C 2/c'
_symmetry_Int_Tables_number      15
loop_
_symmetry_equiv_pos_site_id
_symmetry_equiv_pos_as_xyz
1 x,y,z
2 -x,y,1/2-z
3 1/2+x,1/2+y,z
4 1/2-x,1/2+y,1/2-z
5 -x,-y,-z
6 x,-y,1/2+z
7 1/2-x,1/2-y,-z
8 1/2+x,1/2-y,1/2+z
_cell_length_a                   33.6154
_cell_length_b                   6.7662
_cell_length_c                   22.7754
_cell_angle_alpha                90
_cell_angle_beta                 116.949
_cell_angle_gamma                90
_cell_volume                     4617.73
loop_
_atom_site_label
_atom_site_type_symbol
_atom_site_fract_x
_atom_site_fract_y
_atom_site_fract_z
C1 C 0.267229 1.19785 0.848661
C2 C 0.284609 1.28665 0.809926
C3 C 0.316184 1.18438 0.798466
C4 C 0.331388 0.997857 0.824173
C5 C 0.313029 0.913983 0.861961
C6 C 0.281481 1.01001 0.875203
C7 C 0.233351 1.31027 0.860373
N1 N 0.334964 1.28004 0.758532
N2 N 0.328415 0.715893 0.889579
O1 O 0.219875 1.21603 0.89987
O2 O 0.219351 1.46948 0.835439
O3 O 0.316138 1.4276 0.72787
O4 O 0.367809 1.20356 0.75856
O5 O 0.353881 0.630979 0.873396
O6 O 0.314408 0.650375 0.926558
H1 H 0.273449 1.43243 0.789145
H2 H 0.35635 0.921146 0.815063
H3 H 0.268423 0.93904 0.90553
H4 H 0.195215 1.28755 0.901139
C8 C 0.395008 1.05529 0.539986
C9 C 0.422964 1.14759 0.517906
C10 C 0.438062 1.04633 0.478865
C11 C 0.425583 0.849745 0.460307
C12 C 0.397631 0.759587 0.4826
C13 C 0.382645 0.857614 0.522823
C14 C 0.351875 0.755649 0.545551
C15 C 0.383296 0.843896 0.660545
C16 C 0.386641 0.671939 0.696545
C17 C 0.42169 0.646357 0.759099
C18 C 0.454411 0.792374 0.788028
C19 C 0.450642 0.963291 0.751681
C20 C 0.416033 0.990669 0.688244
C21 C 0.413336 1.17693 0.649692
C22 C 0.339874 1.07441 0.577321
C23 C 0.442241 0.737978 0.418731
C24 C 0.492785 0.764137 0.855452
N3 N 0.380279 1.16199 0.580578
N4 N 0.346476 0.866971 0.596653
H5 H 0.432037 1.30144 0.530993
H6 H 0.459528 1.12161 0.461809
H7 H 0.387504 0.606509 0.468904
H8 H 0.364423 0.607794 0.564405
H9 H 0.318674 0.736011 0.503617
H10 H 0.360732 0.560182 0.675113
H11 H 0.423434 0.511912 0.786412
H12 H 0.475816 1.07876 0.773008
H13 H 0.404397 1.30379 0.671506
H14 H 0.445905 1.21016 0.652025
H15 H 0.330113 1.15608 0.610254
H16 H 0.312983 1.0851 0.526964
H17 H 0.420886 0.610994 0.394533
H18 H 0.47617 0.681754 0.448639
H19 H 0.44335 0.832231 0.38037
H20 H 0.505786 0.905926 0.8798
H21 H 0.520485 0.685368 0.85281
H22 H 0.482838 0.677307 0.887231

#END

data_XXV_List2_8_Price_A47
_database_code_CSD               UNKNWN
_symmetry_cell_setting           monoclinic
_symmetry_space_group_name_H-M   'I 2/a'
_symmetry_Int_Tables_number      15
loop_
_symmetry_equiv_pos_site_id
_symmetry_equiv_pos_as_xyz
1 x,y,z
2 1/2-x,y,-z
3 1/2+x,1/2+y,1/2+z
4 -x,1/2+y,1/2-z
5 -x,-y,-z
6 1/2+x,-y,z
7 1/2-x,1/2-y,1/2-z
8 x,1/2-y,1/2+z
_cell_length_a                   22.8067
_cell_length_b                   7.9244
_cell_length_c                   25.9964
_cell_angle_alpha                90
_cell_angle_beta                 70.9044
_cell_angle_gamma                90
_cell_volume                     4439.78
loop_
_atom_site_label
_atom_site_type_symbol
_atom_site_fract_x
_atom_site_fract_y
_atom_site_fract_z
C1 C 0.356413 0.981359 0.667492
C2 C 0.41375 1.01411 0.673872
C3 C 0.442167 0.887549 0.694066
C4 C 0.415597 0.729354 0.70825
C5 C 0.358889 0.701001 0.700816
C6 C 0.328094 0.824235 0.681568
C7 C 0.326222 1.12096 0.646952
N1 N 0.501719 0.921852 0.702427
N2 N 0.329897 0.534295 0.715536
O1 O 0.266043 1.09384 0.655044
O2 O 0.353951 1.24726 0.626625
O3 O 0.53083 1.0444 0.679235
O4 O 0.517976 0.82419 0.731384
O5 O 0.361135 0.423734 0.726331
O6 O 0.276728 0.518376 0.715497
H1 H 0.435717 1.13636 0.662871
H2 H 0.438178 0.632188 0.724361
H3 H 0.283129 0.797413 0.677658
H4 H 0.246934 1.19009 0.643704
C8 C 0.915459 0.950667 0.86289
C9 C 0.968777 1.03571 0.86374
C10 C 1.00174 0.980826 0.897059
C11 C 0.982937 0.838306 0.930146
C12 C 0.929411 0.754922 0.92911
C13 C 0.895036 0.809341 0.89664
C14 C 0.835842 0.719576 0.897913
C15 C 0.76594 0.95385 0.902225
C16 C 0.711261 0.921333 0.945027
C17 C 0.676602 1.05241 0.975788
C18 C 0.69496 1.22062 0.964433
C19 C 0.749861 1.25144 0.921786
C20 C 0.785951 1.12167 0.890893
C21 C 0.846464 1.15954 0.845999
C22 C 0.842571 0.875959 0.819147
C23 C 1.01864 0.776066 0.965872
C24 C 0.657105 1.36434 0.996382
N3 N 0.883169 1.00662 0.827438
N4 N 0.799756 0.816288 0.870697
H5 H 0.984777 1.14393 0.837085
H6 H 1.04332 1.04858 0.896856
H7 H 0.913247 0.644989 0.955171
H8 H 0.806896 0.695737 0.940066
H9 H 0.846552 0.59601 0.877794
H10 H 0.695673 0.791374 0.953319
H11 H 0.634074 1.02378 1.00882
H12 H 0.765787 1.38129 0.912717
H13 H 0.837448 1.21732 0.810875
H14 H 0.873948 1.25009 0.860294
H15 H 0.816413 0.927535 0.794159
H16 H 0.870317 0.76913 0.797636
H17 H 1.03674 0.648356 0.954363
H18 H 0.989312 0.771282 1.00874
H19 H 1.05815 0.858267 0.963072
H20 H 0.686449 1.45775 1.00732
H21 H 0.62266 1.31982 1.0341
H22 H 0.631968 1.43039 0.97289

#END

data_XXV_List2_9_Price_B69
_database_code_CSD               UNKNWN
_symmetry_cell_setting           monoclinic
_symmetry_space_group_name_H-M   'C 2/c'
_symmetry_Int_Tables_number      15
loop_
_symmetry_equiv_pos_site_id
_symmetry_equiv_pos_as_xyz
1 x,y,z
2 -x,y,1/2-z
3 1/2+x,1/2+y,z
4 1/2-x,1/2+y,1/2-z
5 -x,-y,-z
6 x,-y,1/2+z
7 1/2-x,1/2-y,-z
8 1/2+x,1/2-y,1/2+z
_cell_length_a                   16.5328
_cell_length_b                   11.3833
_cell_length_c                   24.0601
_cell_angle_alpha                90
_cell_angle_beta                 91.1141
_cell_angle_gamma                90
_cell_volume                     4527.2
loop_
_atom_site_label
_atom_site_type_symbol
_atom_site_fract_x
_atom_site_fract_y
_atom_site_fract_z
C1 C 0.0227399 0.762807 0.996402
C2 C 0.00208476 0.855747 1.03118
C3 C -0.0732149 0.854875 1.05562
C4 C -0.128816 0.765079 1.04683
C5 C -0.106321 0.674387 1.01187
C6 C -0.031683 0.6712 0.986387
C7 C 0.103603 0.766696 0.969983
N1 N -0.0953084 0.952433 1.09245
N2 N -0.16346 0.577338 1.0019
O1 O 0.111416 0.685615 0.930213
O2 O 0.154655 0.838352 0.98264
O3 O -0.0469 1.03259 1.09765
O4 O -0.160521 0.9462 1.11506
O5 O -0.231733 0.58916 1.01927
O6 O -0.138584 0.492241 0.976637
H1 H 0.0443949 0.926986 1.03896
H2 H -0.187365 0.766021 1.06633
H3 H -0.0166901 0.598504 0.95937
H4 H 0.161694 0.695714 0.910567
C8 C 0.392887 0.661983 0.840165
C9 C 0.469751 0.647866 0.818052
C10 C 0.523071 0.742035 0.815642
C11 C 0.501249 0.852972 0.83544
C12 C 0.424338 0.86602 0.857515
C13 C 0.369457 0.773095 0.859572
C14 C 0.28687 0.788929 0.884855
C15 C 0.201679 0.697527 0.814867
C16 C 0.140012 0.777141 0.801143
C17 C 0.110356 0.785955 0.746969
C18 C 0.140923 0.714986 0.70464
C19 C 0.20232 0.636015 0.718838
C20 C 0.233855 0.626881 0.772978
C21 C 0.299596 0.538773 0.787473
C22 C 0.275423 0.582838 0.881382
C23 C 0.558823 0.95504 0.832218
C24 C 0.108123 0.723761 0.646031
N3 N 0.338691 0.564421 0.841173
N4 N 0.231669 0.692086 0.87093
H5 H 0.487556 0.561327 0.803525
H6 H 0.582891 0.729025 0.798588
H7 H 0.405989 0.951818 0.873047
H8 H 0.259569 0.871665 0.870796
H9 H 0.292591 0.793952 0.930384
H10 H 0.114923 0.830967 0.833952
H11 H 0.0620977 0.848192 0.737316
H12 H 0.227467 0.58034 0.686584
H13 H 0.274303 0.449616 0.789424
H14 H 0.345565 0.537833 0.755306
H15 H 0.23324 0.508798 0.878974
H16 H 0.302056 0.586286 0.923356
H17 H 0.562245 1.00378 0.871485
H18 H 0.539743 1.01743 0.799743
H19 H 0.620002 0.925627 0.822547
H20 H 0.141321 0.666527 0.617894
H21 H 0.112298 0.813803 0.630128
H22 H 0.0441425 0.698335 0.6435

#END

data_XXV_List2_10_Price_B483
_database_code_CSD               UNKNWN
_symmetry_cell_setting           monoclinic
_symmetry_space_group_name_H-M   'P 21/c'
_symmetry_Int_Tables_number      14
loop_
_symmetry_equiv_pos_site_id
_symmetry_equiv_pos_as_xyz
1 x,y,z
2 -x,1/2+y,1/2-z
3 -x,-y,-z
4 x,1/2-y,1/2+z
_cell_length_a                   8.3276
_cell_length_b                   18.3632
_cell_length_c                   14.4034
_cell_angle_alpha                90
_cell_angle_beta                 85.7484
_cell_angle_gamma                90
_cell_volume                     2196.53
loop_
_atom_site_label
_atom_site_type_symbol
_atom_site_fract_x
_atom_site_fract_y
_atom_site_fract_z
C1 C 0.352008 0.588194 0.90316
C2 C 0.190499 0.582877 0.884193
C3 C 0.136063 0.517935 0.848671
C4 C 0.235928 0.458467 0.829699
C5 C 0.395066 0.465491 0.850757
C6 C 0.455244 0.528847 0.88778
C7 C 0.408427 0.658516 0.940901
N1 N -0.0334503 0.513068 0.827251
N2 N 0.502888 0.40266 0.834661
O1 O 0.562175 0.657283 0.96201
O2 O 0.321309 0.71106 0.951088
O3 O -0.126974 0.556453 0.865758
O4 O -0.0683753 0.465299 0.773522
O5 O 0.457055 0.353596 0.786141
O6 O 0.631296 0.404566 0.870126
H1 H 0.109659 0.628655 0.897366
H2 H 0.191735 0.408851 0.799748
H3 H 0.580256 0.531602 0.903828
H4 H 0.590454 0.704869 0.985428
C8 C 0.233659 0.261828 0.407997
C9 C 0.108559 0.213685 0.434664
C10 C -0.0110915 0.198523 0.375365
C11 C -0.00957448 0.230673 0.287099
C12 C 0.116071 0.27841 0.26122
C13 C 0.236433 0.295243 0.32031
C14 C 0.372107 0.346876 0.289917
C15 C 0.368945 0.424632 0.425376
C16 C 0.35847 0.49645 0.394392
C17 C 0.272841 0.548236 0.448099
C18 C 0.196084 0.530064 0.534767
C19 C 0.206733 0.458091 0.564696
C20 C 0.290349 0.404983 0.511292
C21 C 0.299261 0.327176 0.545503
C22 C 0.4968 0.308781 0.422936
C23 C -0.14011 0.215397 0.222965
C24 C 0.106967 0.586489 0.594235
N3 N 0.35433 0.276245 0.471281
N4 N 0.457807 0.372483 0.368902
H5 H 0.108322 0.187246 0.502257
H6 H -0.106594 0.160447 0.397444
H7 H 0.119875 0.304299 0.192942
H8 H 0.325278 0.393962 0.253868
H9 H 0.459828 0.31998 0.240469
H10 H 0.420452 0.511376 0.327982
H11 H 0.266632 0.603926 0.422761
H12 H 0.145913 0.442369 0.631369
H13 H 0.382793 0.323131 0.600888
H14 H 0.181136 0.309514 0.575783
H15 H 0.580339 0.324174 0.47477
H16 H 0.555944 0.268691 0.375659
H17 H -0.100269 0.227655 0.1505
H18 H -0.247582 0.248496 0.241341
H19 H -0.177545 0.158195 0.226536
H20 H -0.00377089 0.564225 0.629077
H21 H 0.0738947 0.633375 0.552724
H22 H 0.180759 0.60689 0.648715

#END

data_XXV_List2_11_Price_A9677
_database_code_CSD               UNKNWN
_symmetry_cell_setting           triclinic
_symmetry_space_group_name_H-M   'P -1'
_symmetry_Int_Tables_number      2
loop_
_symmetry_equiv_pos_site_id
_symmetry_equiv_pos_as_xyz
1 x,y,z
2 -x,-y,-z
_cell_length_a                   7.3142
_cell_length_b                   10.7302
_cell_length_c                   15.1634
_cell_angle_alpha                78.4798
_cell_angle_beta                 90.7699
_cell_angle_gamma                101.544
_cell_volume                     1142.07
loop_
_atom_site_label
_atom_site_type_symbol
_atom_site_fract_x
_atom_site_fract_y
_atom_site_fract_z
C1 C 0.729503 0.189071 0.0135293
C2 C 0.721058 0.0646405 0.0650032
C3 C 0.566628 0.0078235 0.12155
C4 C 0.419216 0.0694529 0.128439
C5 C 0.433684 0.193565 0.0769719
C6 C 0.585619 0.255154 0.0197577
C7 C 0.896999 0.247694 -0.0469016
N1 N 0.556251 -0.12397 0.174916
N2 N 0.2806 0.261765 0.0841706
O1 O 0.896753 0.370275 -0.0875173
O2 O 1.01733 0.188783 -0.0566982
O3 O 0.699079 -0.166863 0.180331
O4 O 0.405947 -0.180267 0.210612
O5 O 0.146474 0.202825 0.132472
O6 O 0.298694 0.372537 0.0410259
H1 H 0.833654 0.0137234 0.0606371
H2 H 0.298453 0.0228754 0.17206
H3 H 0.590533 0.352318 -0.0190217
H4 H 1.00431 0.406337 -0.128055
C8 C 0.10654 0.442591 0.716968
C9 C -0.0766416 0.39381 0.695271
C10 C -0.113742 0.346817 0.616584
C11 C 0.0314019 0.346223 0.557455
C12 C 0.213509 0.395545 0.579554
C13 C 0.253549 0.445003 0.657664
C14 C 0.453106 0.496064 0.680773
C15 C 0.42547 0.698722 0.719552
C16 C 0.563596 0.796039 0.670335
C17 C 0.530141 0.919662 0.638085
C18 C 0.357846 0.950408 0.654201
C19 C 0.221527 0.852584 0.703574
C20 C 0.251427 0.727059 0.735591
C21 C 0.101497 0.623176 0.78993
C22 C 0.332815 0.498343 0.823774
C23 C -0.00996263 0.291412 0.473771
C24 C 0.320185 1.08372 0.618089
N3 N 0.139275 0.492353 0.79771
N4 N 0.463504 0.572217 0.75148
H5 H -0.189523 0.392112 0.741756
H6 H -0.257339 0.308975 0.601049
H7 H 0.328472 0.397324 0.533942
H8 H 0.531012 0.556328 0.620898
H9 H 0.524464 0.41502 0.704253
H10 H 0.699061 0.77373 0.659173
H11 H 0.640185 0.99421 0.600509
H12 H 0.0860941 0.873989 0.716859
H13 H 0.0896997 0.640792 0.858393
H14 H -0.0346296 0.625948 0.759456
H15 H 0.355059 0.543601 0.882697
H16 H 0.360061 0.399887 0.842
H17 H -0.0057439 0.187654 0.486484
H18 H 0.0920322 0.340382 0.419339
H19 H -0.148906 0.301304 0.449287
H20 H 0.205503 1.103 0.655578
H21 H 0.281748 1.09482 0.547122
H22 H 0.443488 1.15941 0.621949

#END

data_XXV_List2_12_Price_A539
_database_code_CSD               UNKNWN
_symmetry_cell_setting           monoclinic
_symmetry_space_group_name_H-M   'P 21'
_symmetry_Int_Tables_number      4
loop_
_symmetry_equiv_pos_site_id
_symmetry_equiv_pos_as_xyz
1 x,y,z
2 -x,1/2+y,-z
_cell_length_a                   10.3262
_cell_length_b                   10.8224
_cell_length_c                   11.6779
_cell_angle_alpha                90
_cell_angle_beta                 58.2401
_cell_angle_gamma                90
_cell_volume                     1109.64
loop_
_atom_site_label
_atom_site_type_symbol
_atom_site_fract_x
_atom_site_fract_y
_atom_site_fract_z
C1 C 0.911403 0.502902 0.464787
C2 C 0.894775 0.582975 0.565358
C3 C 0.811089 0.544026 0.698349
C4 C 0.742854 0.428435 0.735242
C5 C 0.760889 0.35158 0.632808
C6 C 0.844616 0.385964 0.498048
C7 C 1.0018 0.547461 0.322616
N1 N 0.794443 0.627256 0.804884
N2 N 0.69237 0.227791 0.66747
O1 O 0.992692 0.46947 0.238291
O2 O 1.07311 0.642886 0.289923
O3 O 0.845499 0.73142 0.771345
O4 O 0.730328 0.586211 0.919141
O5 O 0.592597 0.209717 0.78453
O6 O 0.738775 0.152661 0.576332
H1 H 0.94704 0.673802 0.539447
H2 H 0.677692 0.399764 0.839807
H3 H 0.857105 0.322401 0.421133
H4 H 1.05422 0.49539 0.144927
C8 C 0.832029 0.916147 0.254082
C9 C 0.803098 0.88638 0.381917
C10 C 0.720107 0.781359 0.448591
C11 C 0.66542 0.701944 0.388818
C12 C 0.694051 0.733175 0.261599
C13 C 0.774678 0.839452 0.193915
C14 C 0.795872 0.87425 0.0591999
C15 C 0.760108 1.0963 0.067722
C16 C 0.666691 1.12262 0.0172234
C17 C 0.567306 1.22223 0.0658365
C18 C 0.559606 1.30024 0.165092
C19 C 0.652367 1.27265 0.215242
C20 C 0.751229 1.17139 0.169481
C21 C 0.843662 1.14004 0.232247
C22 C 0.985387 1.0107 0.0411676
C23 C 0.579003 0.586397 0.459356
C24 C 0.455646 1.41073 0.2139
N3 N 0.922318 1.02158 0.184877
N4 N 0.86569 0.996174 0.0117956
H5 H 0.849204 0.945658 0.427221
H6 H 0.699361 0.759524 0.547862
H7 H 0.649958 0.673888 0.214215
H8 H 0.685943 0.873373 0.0661184
H9 H 0.868381 0.805537 -0.0174957
H10 H 0.675425 1.0647 -0.0626965
H11 H 0.495972 1.24113 0.0248388
H12 H 0.646128 1.3306 0.294422
H13 H 0.929151 1.21229 0.208503
H14 H 0.769685 1.13683 0.342086
H15 H 1.05152 1.09392 -0.00883999
H16 H 1.06094 0.930352 0.00204421
H17 H 0.645253 0.503186 0.408455
H18 H 0.471729 0.579927 0.461582
H19 H 0.551612 0.583567 0.563517
H20 H 0.434085 1.44357 0.311141
H21 H 0.345503 1.38928 0.225774
H22 H 0.50527 1.48788 0.142496

#END

data_XXV_List2_13_Price_A56
_database_code_CSD               UNKNWN
_symmetry_cell_setting           monoclinic
_symmetry_space_group_name_H-M   'C 2/c'
_symmetry_Int_Tables_number      15
loop_
_symmetry_equiv_pos_site_id
_symmetry_equiv_pos_as_xyz
1 x,y,z
2 -x,y,1/2-z
3 1/2+x,1/2+y,z
4 1/2-x,1/2+y,1/2-z
5 -x,-y,-z
6 x,-y,1/2+z
7 1/2-x,1/2-y,-z
8 1/2+x,1/2-y,1/2+z
_cell_length_a                   34.8902
_cell_length_b                   6.3884
_cell_length_c                   22.1427
_cell_angle_alpha                90
_cell_angle_beta                 112.529
_cell_angle_gamma                90
_cell_volume                     4558.81
loop_
_atom_site_label
_atom_site_type_symbol
_atom_site_fract_x
_atom_site_fract_y
_atom_site_fract_z
C1 C 0.235242 1.14387 0.629856
C2 C 0.215987 0.9524 0.606608
C3 C 0.184011 0.888241 0.624934
C4 C 0.170393 1.00631 0.665435
C5 C 0.1902 1.19594 0.687424
C6 C 0.222449 1.26722 0.670704
C7 C 0.269787 1.20918 0.610066
N1 N 0.163952 0.685484 0.600712
N2 N 0.17669 1.32535 0.73059
O1 O 0.287046 1.39154 0.636248
O2 O 0.281027 1.10298 0.574706
O3 O 0.175054 0.590431 0.562539
O4 O 0.137547 0.627458 0.620466
O5 O 0.147225 1.26265 0.742165
O6 O 0.195888 1.48651 0.751635
H1 H 0.225919 0.856362 0.574886
H2 H 0.145422 0.952707 0.679268
H3 H 0.237192 1.4159 0.689407
H4 H 0.311283 1.41921 0.626048
C8 C 0.385775 0.438529 0.679098
C9 C 0.385043 0.260973 0.715412
C10 C 0.418044 0.215449 0.773543
C11 C 0.452808 0.346244 0.797334
C12 C 0.453104 0.523688 0.760692
C13 C 0.420579 0.570721 0.701758
C14 C 0.421176 0.768722 0.664456
C15 C 0.400986 0.640669 0.554401
C16 C 0.429473 0.71706 0.529324
C17 C 0.441042 0.596539 0.487001
C18 C 0.424321 0.396284 0.467905
C19 C 0.396064 0.322066 0.493372
C20 C 0.384447 0.439867 0.536809
C21 C 0.353664 0.354797 0.563581
C22 C 0.350583 0.697138 0.600809
C23 C 0.489061 0.297919 0.859691
C24 C 0.436414 0.26716 0.421193
N3 N 0.351745 0.476619 0.618522
N4 N 0.389559 0.767452 0.597884
H5 H 0.357834 0.160317 0.697706
H6 H 0.416656 0.0768501 0.801218
H7 H 0.479843 0.628284 0.778255
H8 H 0.451698 0.790989 0.662137
H9 H 0.41557 0.90545 0.69011
H10 H 0.441906 0.873978 0.542863
H11 H 0.463108 0.659274 0.467795
H12 H 0.382927 0.165989 0.479739
H13 H 0.322345 0.353225 0.524972
H14 H 0.361256 0.192251 0.579406
H15 H 0.325479 0.720148 0.553012
H16 H 0.344174 0.792403 0.636963
H17 H 0.499642 0.437541 0.89036
H18 H 0.515549 0.238693 0.84963
H19 H 0.481078 0.178708 0.888449
H20 H 0.423234 0.109451 0.415703
H21 H 0.470208 0.251553 0.437973
H22 H 0.425495 0.338922 0.372473

#END

data_XXV_List2_14_Price_A88
_database_code_CSD               UNKNWN
_symmetry_cell_setting           monoclinic
_symmetry_space_group_name_H-M   'P 21/c'
_symmetry_Int_Tables_number      14
loop_
_symmetry_equiv_pos_site_id
_symmetry_equiv_pos_as_xyz
1 x,y,z
2 -x,1/2+y,1/2-z
3 -x,-y,-z
4 x,1/2-y,1/2+z
_cell_length_a                   7.1165
_cell_length_b                   29.5301
_cell_length_c                   11.2285
_cell_angle_alpha                90
_cell_angle_beta                 72.7364
_cell_angle_gamma                90
_cell_volume                     2253.38
loop_
_atom_site_label
_atom_site_type_symbol
_atom_site_fract_x
_atom_site_fract_y
_atom_site_fract_z
C1 C 0.667214 0.513409 0.283028
C2 C 0.493704 0.530911 0.267716
C3 C 0.382821 0.560641 0.356751
C4 C 0.438152 0.573914 0.46007
C5 C 0.610867 0.555626 0.472542
C6 C 0.725967 0.525333 0.386843
C7 C 0.782732 0.481089 0.186617
N1 N 0.199868 0.579113 0.34064
N2 N 0.673012 0.568524 0.581653
O1 O 0.920846 0.459678 0.224051
O2 O 0.74914 0.475009 0.0885299
O3 O 0.147821 0.564546 0.253911
O4 O 0.113106 0.607562 0.415537
O5 O 0.574643 0.596952 0.651586
O6 O 0.819106 0.549976 0.594103
H1 H 0.447176 0.521462 0.187455
H2 H 0.350205 0.597477 0.528029
H3 H 0.858729 0.51155 0.40121
H4 H 0.992863 0.437778 0.162976
C8 C 0.403757 0.359769 0.890623
C9 C 0.543241 0.33513 0.799531
C10 C 0.500959 0.319647 0.693726
C11 C 0.318586 0.328604 0.674545
C12 C 0.180846 0.353037 0.766155
C13 C 0.219067 0.368292 0.874535
C14 C 0.0636558 0.39375 0.973816
C15 C 0.0835484 0.360016 1.16639
C16 C -0.108101 0.349656 1.23907
C17 C -0.144807 0.312399 1.31778
C18 C 0.00905251 0.284429 1.32779
C19 C 0.199064 0.295043 1.25492
C20 C 0.238966 0.33198 1.17333
C21 C 0.446684 0.341347 1.09148
C22 C 0.322747 0.412955 1.05607
C23 C 0.273479 0.312275 0.559105
C24 C -0.0314722 0.244109 1.41353
N3 N 0.45164 0.375998 0.997635
N4 N 0.116892 0.399471 1.08933
H5 H 0.68686 0.329044 0.812186
H6 H 0.612078 0.300761 0.623727
H7 H 0.037097 0.359986 0.754059
H8 H -0.0774786 0.375964 0.995242
H9 H 0.040531 0.427548 0.939521
H10 H -0.227455 0.371963 1.23456
H11 H -0.294944 0.305163 1.37396
H12 H 0.320901 0.273498 1.26006
H13 H 0.539226 0.3528 1.14856
H14 H 0.513469 0.310292 1.04424
H15 H 0.359111 0.42339 1.14017
H16 H 0.34542 0.441721 0.991876
H17 H 0.125365 0.322319 0.559198
H18 H 0.28255 0.275257 0.551373
H19 H 0.377807 0.326122 0.474431
H20 H 0.105118 0.229016 1.42095
H21 H -0.112013 0.217723 1.3801
H22 H -0.121228 0.253438 1.50776

#END

data_XXV_List2_15_Price_B62
_database_code_CSD               UNKNWN
_symmetry_cell_setting           monoclinic
_symmetry_space_group_name_H-M   'P 21/c'
_symmetry_Int_Tables_number      14
loop_
_symmetry_equiv_pos_site_id
_symmetry_equiv_pos_as_xyz
1 x,y,z
2 -x,1/2+y,1/2-z
3 -x,-y,-z
4 x,1/2-y,1/2+z
_cell_length_a                   12.9869
_cell_length_b                   7.8964
_cell_length_c                   22.7816
_cell_angle_alpha                90
_cell_angle_beta                 72.6232
_cell_angle_gamma                90
_cell_volume                     2229.62
loop_
_atom_site_label
_atom_site_type_symbol
_atom_site_fract_x
_atom_site_fract_y
_atom_site_fract_z
C1 C 0.664541 0.734859 0.393891
C2 C 0.653625 0.764864 0.335686
C3 C 0.614161 0.636545 0.306794
C4 C 0.584842 0.479127 0.333836
C5 C 0.597941 0.453558 0.391422
C6 C 0.635584 0.578536 0.422631
C7 C 0.704814 0.876375 0.4244
N1 N 0.599317 0.667452 0.24625
N2 N 0.567486 0.287332 0.420621
O1 O 0.688745 0.851628 0.484494
O2 O 0.745254 1.00235 0.396824
O3 O 0.647323 0.787625 0.216975
O4 O 0.541264 0.569542 0.229429
O5 O 0.544938 0.176003 0.38952
O6 O 0.567661 0.272631 0.47388
H1 H 0.676368 0.886522 0.31343
H2 H 0.553234 0.380473 0.310971
H3 H 0.642134 0.55371 0.468185
H4 H 0.712259 0.949029 0.503147
C8 C 0.800782 0.279692 0.0174767
C9 C 0.884336 0.308109 -0.0367357
C10 C 0.943187 0.173933 -0.0697342
C11 C 0.919782 0.00653051 -0.0500543
C12 C 0.836504 -0.0200872 0.00430237
C13 C 0.777397 0.113041 0.0386812
C14 C 0.688533 0.0791959 0.0979294
C15 C 0.724404 0.288074 0.166828
C16 C 0.723639 0.205074 0.221237
C17 C 0.790662 0.258112 0.254962
C18 C 0.859989 0.39691 0.235819
C19 C 0.860097 0.478108 0.181539
C20 C 0.794398 0.42499 0.146342
C21 C 0.79897 0.513201 0.0865955
C22 C 0.639015 0.36535 0.0920464
C23 C 0.980468 -0.140723 -0.086169
C24 C 0.931998 0.454457 0.272831
N3 N 0.741563 0.421237 0.0498697
N4 N 0.652916 0.233779 0.133683
H5 H 0.901528 0.437498 -0.0531214
H6 H 1.00773 0.199335 -0.111903
H7 H 0.817711 -0.149197 0.0211397
H8 H 0.715839 -0.0119751 0.126304
H9 H 0.618262 0.0225256 0.0879367
H10 H 0.667996 0.100202 0.23722
H11 H 0.788382 0.192389 0.297338
H12 H 0.914201 0.585158 0.165364
H13 H 0.76322 0.640306 0.0959599
H14 H 0.883033 0.530677 0.0587676
H15 H 0.598851 0.474706 0.11875
H16 H 0.587705 0.315777 0.0656347
H17 H 0.935443 -0.198683 -0.114815
H18 H 0.994459 -0.239844 -0.0557686
H19 H 1.05901 -0.101434 -0.116838
H20 H 0.976772 0.568903 0.253278
H21 H 0.991058 0.356606 0.274463
H22 H 0.885364 0.482691 0.320497

#END

data_XXV_List2_16_Price_A467
_database_code_CSD               UNKNWN
_symmetry_cell_setting           monoclinic
_symmetry_space_group_name_H-M   'P 21/a'
_symmetry_Int_Tables_number      14
loop_
_symmetry_equiv_pos_site_id
_symmetry_equiv_pos_as_xyz
1 x,y,z
2 1/2-x,1/2+y,-z
3 -x,-y,-z
4 1/2+x,1/2-y,z
_cell_length_a                   15.1998
_cell_length_b                   11.4198
_cell_length_c                   14.1463
_cell_angle_alpha                90
_cell_angle_beta                 69.863
_cell_angle_gamma                90
_cell_volume                     2305.4
loop_
_atom_site_label
_atom_site_type_symbol
_atom_site_fract_x
_atom_site_fract_y
_atom_site_fract_z
C1 C 0.633983 0.697849 0.155602
C2 C 0.554152 0.731518 0.13508
C3 C 0.537292 0.681649 0.0535262
C4 C 0.597107 0.599601 -0.00865231
C5 C 0.67563 0.56806 0.0141819
C6 C 0.695225 0.614753 0.0953953
C7 C 0.649564 0.751861 0.24462
N1 N 0.453186 0.716291 0.0314278
N2 N 0.740274 0.481193 -0.0502993
O1 O 0.715774 0.695128 0.269004
O2 O 0.605775 0.834979 0.289705
O3 O 0.400979 0.787058 0.0879367
O4 O 0.441674 0.671695 -0.0417311
O5 O 0.72025 0.440542 -0.119934
O6 O 0.80938 0.45598 -0.029436
H1 H 0.506435 0.795938 0.182078
H2 H 0.582987 0.561716 -0.0722101
H3 H 0.757074 0.586705 0.110783
H4 H 0.724591 0.72835 0.328281
C8 C 0.752963 0.72885 0.614397
C9 C 0.763268 0.727132 0.708725
C10 C 0.703592 0.791718 0.788314
C11 C 0.631337 0.859325 0.776458
C12 C 0.621914 0.860453 0.681694
C13 C 0.681883 0.797788 0.600323
C14 C 0.670418 0.801838 0.498019
C15 C 0.830229 0.832672 0.389364
C16 C 0.830036 0.928488 0.327815
C17 C 0.903636 1.00787 0.300295
C18 C 0.980155 0.993957 0.333109
C19 C 0.979692 0.898194 0.394262
C20 C 0.905687 0.818098 0.423937
C21 C 0.907879 0.71271 0.488134
C22 C 0.775763 0.643482 0.454517
C23 C 0.566034 0.929574 0.861902
C24 C 1.05958 1.08057 0.302529
N3 N 0.814682 0.661323 0.533993
N4 N 0.752094 0.754208 0.418017
H5 H 0.817839 0.672689 0.719362
H6 H 0.712597 0.788554 0.861338
H7 H 0.566655 0.913391 0.670288
H8 H 0.658753 0.892073 0.478951
H9 H 0.608616 0.751069 0.499168
H10 H 0.771622 0.938649 0.300704
H11 H 0.902281 1.08141 0.251855
H12 H 1.03832 0.885812 0.420995
H13 H 0.954726 0.644838 0.442581
H14 H 0.935126 0.737337 0.547651
H15 H 0.827398 0.596698 0.392429
H16 H 0.712221 0.590127 0.482824
H17 H 0.492505 0.908505 0.874392
H18 H 0.574828 1.02387 0.846715
H19 H 0.578716 0.912848 0.932338
H20 H 1.11452 1.05629 0.332551
H21 H 1.03535 1.16881 0.329966
H22 H 1.0918 1.08612 0.220359

#END

data_XXV_List2_17_Price_B5816
_database_code_CSD               UNKNWN
_symmetry_cell_setting           monoclinic
_symmetry_space_group_name_H-M   'P 21/c'
_symmetry_Int_Tables_number      14
loop_
_symmetry_equiv_pos_site_id
_symmetry_equiv_pos_as_xyz
1 x,y,z
2 -x,1/2+y,1/2-z
3 -x,-y,-z
4 x,1/2-y,1/2+z
_cell_length_a                   14.6538
_cell_length_b                   16.8208
_cell_length_c                   10.166
_cell_angle_alpha                90
_cell_angle_beta                 64.2752
_cell_angle_gamma                90
_cell_volume                     2257.45
loop_
_atom_site_label
_atom_site_type_symbol
_atom_site_fract_x
_atom_site_fract_y
_atom_site_fract_z
C1 C 0.345167 0.427953 0.073297
C2 C 0.396111 0.456906 0.15174
C3 C 0.428994 0.403427 0.225828
C4 C 0.413041 0.322105 0.224802
C5 C 0.362245 0.295386 0.145657
C6 C 0.327246 0.346672 0.0705376
C7 C 0.309608 0.48691 -0.00396065
N1 N 0.482098 0.433203 0.309856
N2 N 0.344475 0.209606 0.14112
O1 O 0.240764 0.455598 -0.0423475
O2 O 0.339573 0.554704 -0.0270076
O3 O 0.500043 0.504225 0.302941
O4 O 0.504636 0.384737 0.379941
O5 O 0.371538 0.166405 0.213783
O6 O 0.303721 0.187791 0.0652254
H1 H 0.410115 0.520131 0.153822
H2 H 0.439102 0.281223 0.283643
H3 H 0.287094 0.323281 0.011103
H4 H 0.221954 0.491739 -0.100904
C8 C 0.113131 0.593394 0.866332
C9 C 0.134136 0.648168 0.952988
C10 C 0.0678548 0.710057 1.02146
C11 C -0.0223489 0.719522 1.00699
C12 C -0.0423847 0.664258 0.92049
C13 C 0.0237853 0.602086 0.849002
C14 C -6.32e-006 0.542791 0.756263
C15 C 0.160553 0.551116 0.540516
C16 C 0.139318 0.571352 0.423457
C17 C 0.205558 0.618693 0.31032
C18 C 0.295477 0.647052 0.309816
C19 C 0.315742 0.626407 0.427534
C20 C 0.249676 0.579928 0.543432
C21 C 0.273531 0.559409 0.67047
C22 C 0.139252 0.46893 0.741768
C23 C -0.0955364 0.786155 1.07904
C24 C 0.367666 0.699157 0.189311
N3 N 0.183534 0.530518 0.797163
N4 N 0.0916796 0.50166 0.654425
H5 H 0.202737 0.640719 0.968038
H6 H 0.085969 0.75154 1.08892
H7 H -0.11172 0.670177 0.906377
H8 H -0.0350839 0.572981 0.694282
H9 H -0.0540761 0.497653 0.824128
H10 H 0.0708698 0.54809 0.420828
H11 H 0.187673 0.633178 0.219772
H12 H 0.384968 0.64822 0.430382
H13 H 0.331997 0.513039 0.639319
H14 H 0.303631 0.611619 0.702713
H15 H 0.199368 0.427483 0.675971
H16 H 0.0819034 0.436141 0.833369
H17 H -0.165642 0.778304 1.06695
H18 H -0.0632234 0.84392 1.03127
H19 H -0.115603 0.789715 1.19612
H20 H 0.446636 0.682726 0.158877
H21 H 0.358919 0.761845 0.22258
H22 H 0.354683 0.694995 0.091261

#END

data_XXV_List2_18_Price_A207
_database_code_CSD               UNKNWN
_symmetry_cell_setting           monoclinic
_symmetry_space_group_name_H-M   'C 2/c'
_symmetry_Int_Tables_number      15
loop_
_symmetry_equiv_pos_site_id
_symmetry_equiv_pos_as_xyz
1 x,y,z
2 -x,y,1/2-z
3 1/2+x,1/2+y,z
4 1/2-x,1/2+y,1/2-z
5 -x,-y,-z
6 x,-y,1/2+z
7 1/2-x,1/2-y,-z
8 1/2+x,1/2-y,1/2+z
_cell_length_a                   42.4946
_cell_length_b                   9.7798
_cell_length_c                   11.0721
_cell_angle_alpha                90
_cell_angle_beta                 92.8299
_cell_angle_gamma                90
_cell_volume                     4595.83
loop_
_atom_site_label
_atom_site_type_symbol
_atom_site_fract_x
_atom_site_fract_y
_atom_site_fract_z
C1 C 0.487721 0.738921 0.52314
C2 C 0.503627 0.823361 0.444903
C3 C 0.535771 0.804799 0.435479
C4 C 0.552752 0.706073 0.500846
C5 C 0.53621 0.624104 0.577881
C6 C 0.503931 0.637504 0.589391
C7 C 0.453064 0.759116 0.530405
N1 N 0.552505 0.892672 0.351806
N2 N 0.553069 0.517434 0.648739
O1 O 0.439372 0.65637 0.587756
O2 O 0.439269 0.856402 0.486219
O3 O 0.537407 0.983618 0.300939
O4 O 0.58031 0.868392 0.339727
O5 O 0.5817 0.515823 0.645818
O6 O 0.537251 0.43879 0.705903
H1 H 0.491054 0.901985 0.392993
H2 H 0.57788 0.693604 0.491946
H3 H 0.491817 0.569789 0.649142
H4 H 0.416666 0.667327 0.587856
C8 C 0.371248 0.715969 0.706346
C9 C 0.388468 0.820642 0.764461
C10 C 0.37996 0.870733 0.875601
C11 C 0.354033 0.817705 0.93316
C12 C 0.337121 0.712702 0.87412
C13 C 0.344932 0.662173 0.761588
C14 C 0.326244 0.546798 0.701498
C15 C 0.318622 0.627649 0.496286
C16 C 0.286662 0.613571 0.461819
C17 C 0.271862 0.706968 0.383756
C18 C 0.288535 0.816903 0.336598
C19 C 0.320322 0.829711 0.371797
C20 C 0.335566 0.737919 0.451881
C21 C 0.369956 0.756948 0.490428
C22 C 0.3676 0.532554 0.566516
C23 C 0.34363 0.870358 1.05241
C24 C 0.272441 0.918108 0.251933
N3 N 0.380636 0.66827 0.591339
N4 N 0.333539 0.528863 0.574663
H5 H 0.409056 0.860819 0.721847
H6 H 0.393942 0.951726 0.91922
H7 H 0.31678 0.669302 0.91673
H8 H 0.30093 0.565263 0.706571
H9 H 0.331387 0.450089 0.74913
H10 H 0.273788 0.526526 0.495516
H11 H 0.247026 0.69368 0.357456
H12 H 0.333724 0.915067 0.337198
H13 H 0.384802 0.735284 0.414116
H14 H 0.37442 0.86353 0.516391
H15 H 0.373684 0.50186 0.475489
H16 H 0.378098 0.45943 0.631649
H17 H 0.333759 0.788325 1.1062
H18 H 0.325373 0.949126 1.0393
H19 H 0.363225 0.916411 1.10606
H20 H 0.289436 0.987443 0.212954
H21 H 0.255429 0.98085 0.298719
H22 H 0.25942 0.866519 0.177081

#END

data_XXV_List2_19_Price_A99
_database_code_CSD               UNKNWN
_symmetry_cell_setting           orthorhombic
_symmetry_space_group_name_H-M   'F d d 2'
_symmetry_Int_Tables_number      43
loop_
_symmetry_equiv_pos_site_id
_symmetry_equiv_pos_as_xyz
1 x,y,z
2 -x,-y,z
3 1/4-x,1/4+y,1/4+z
4 1/4+x,1/4-y,1/4+z
5 x,1/2+y,1/2+z
6 -x,1/2-y,1/2+z
7 1/4-x,3/4+y,3/4+z
8 1/4+x,3/4-y,3/4+z
9 1/2+x,y,1/2+z
10 1/2-x,-y,1/2+z
11 3/4-x,1/4+y,3/4+z
12 3/4+x,1/4-y,3/4+z
13 1/2+x,1/2+y,z
14 1/2-x,1/2-y,z
15 3/4-x,3/4+y,1/4+z
16 3/4+x,3/4-y,1/4+z
_cell_length_a                   28.6823
_cell_length_b                   30.1779
_cell_length_c                   10.6674
_cell_angle_alpha                90
_cell_angle_beta                 90
_cell_angle_gamma                90
_cell_volume                     9233.4
loop_
_atom_site_label
_atom_site_type_symbol
_atom_site_fract_x
_atom_site_fract_y
_atom_site_fract_z
C1 C 0.301646 0.402007 0.472485
C2 C 0.33866 0.389121 0.395802
C3 C 0.34175 0.406798 0.276053
C4 C 0.30929 0.436641 0.229227
C5 C 0.273278 0.448989 0.308701
C6 C 0.268676 0.432428 0.429487
C7 C 0.298836 0.38226 0.600333
N1 N 0.380356 0.392902 0.194279
N2 N 0.238764 0.481012 0.261735
O1 O 0.263639 0.398227 0.669193
O2 O 0.325662 0.35404 0.636081
O3 O 0.411919 0.371965 0.242634
O4 O 0.378169 0.40366 0.0842914
O5 O 0.243194 0.493841 0.154086
O6 O 0.208068 0.492376 0.333998
H1 H 0.364431 0.365683 0.429651
H2 H 0.311973 0.44973 0.1349
H3 H 0.239899 0.443051 0.48811
H4 H 0.261182 0.381334 0.746456
C8 C 0.249144 0.33988 0.123394
C9 C 0.24541 0.327742 0.24952
C10 C 0.279701 0.302211 0.306162
C11 C 0.319141 0.288468 0.239075
C12 C 0.322283 0.300485 0.11321
C13 C 0.287768 0.3255 0.0537614
C14 C 0.291466 0.336419 -0.084662
C15 C 0.213496 0.325002 -0.16472
C16 C 0.217007 0.300557 -0.275711
C17 C 0.182654 0.270358 -0.308874
C18 C 0.143432 0.263901 -0.232726
C19 C 0.140257 0.288466 -0.122455
C20 C 0.174826 0.318482 -0.0863479
C21 C 0.170965 0.343737 0.0360355
C22 C 0.231781 0.388682 -0.0438738
C23 C 0.357059 0.262193 0.302092
C24 C 0.106676 0.230684 -0.268796
N3 N 0.214062 0.367023 0.0679606
N4 N 0.248885 0.356586 -0.134745
H5 H 0.215472 0.339277 0.302942
H6 H 0.276201 0.293231 0.404531
H7 H 0.352254 0.289447 0.058552
H8 H 0.299193 0.306404 -0.138437
H9 H 0.320519 0.359521 -0.100707
H10 H 0.246715 0.306362 -0.336939
H11 H 0.185915 0.251914 -0.396106
H12 H 0.110187 0.283752 -0.0612908
H13 H 0.14271 0.368287 0.0303845
H14 H 0.162101 0.321106 0.112644
H15 H 0.203694 0.408202 -0.0860791
H16 H 0.260373 0.410962 -0.0184324
H17 H 0.38235 0.284062 0.348379
H18 H 0.376371 0.241915 0.234598
H19 H 0.342868 0.240063 0.373991
H20 H 0.0721548 0.240502 -0.234765
H21 H 0.114351 0.19788 -0.229349
H22 H 0.104513 0.226876 -0.370733

#END

data_XXV_List2_20_Price_A1954
_database_code_CSD               UNKNWN
_symmetry_cell_setting           monoclinic
_symmetry_space_group_name_H-M   'P 21/a'
_symmetry_Int_Tables_number      14
loop_
_symmetry_equiv_pos_site_id
_symmetry_equiv_pos_as_xyz
1 x,y,z
2 1/2-x,1/2+y,-z
3 -x,-y,-z
4 1/2+x,1/2-y,z
_cell_length_a                   7.6492
_cell_length_b                   20.6424
_cell_length_c                   14.5875
_cell_angle_alpha                90
_cell_angle_beta                 81.6918
_cell_angle_gamma                90
_cell_volume                     2279.16
loop_
_atom_site_label
_atom_site_type_symbol
_atom_site_fract_x
_atom_site_fract_y
_atom_site_fract_z
C1 C 0.842093 0.0448784 0.703618
C2 C 0.688181 0.0374979 0.663703
C3 C 0.650793 0.0829448 0.599212
C4 C 0.760203 0.135312 0.5727
C5 C 0.911758 0.141215 0.614028
C6 C 0.955882 0.096754 0.678449
C7 C 0.881883 -0.00524475 0.771233
N1 N 0.489615 0.0746954 0.556243
N2 N 1.03088 0.19627 0.588585
O1 O 1.05015 -0.00415936 0.786446
O2 O 0.773099 -0.0438662 0.805859
O3 O 0.388052 0.0318427 0.586796
O4 O 0.468825 0.111583 0.493453
O5 O 0.992932 0.232918 0.528982
O6 O 1.15933 0.20129 0.628779
H1 H 0.599445 -0.00276326 0.683225
H2 H 0.728667 0.170034 0.521799
H3 H 1.07675 0.102836 0.708221
H4 H 1.07262 -0.0395181 0.827099
C8 C 0.165726 0.849416 0.834115
C9 C 0.261823 0.854433 0.745209
C10 C 0.302088 0.799767 0.690959
C11 C 0.246684 0.738127 0.723473
C12 C 0.151141 0.733764 0.812118
C13 C 0.111465 0.788118 0.868444
C14 C 0.00496837 0.781637 0.963933
C15 C 0.168013 0.848066 1.0584
C16 C 0.192317 0.81248 1.13706
C17 C 0.344401 0.820257 1.1777
C18 C 0.475692 0.864314 1.14156
C19 C 0.450073 0.899419 1.06291
C20 C 0.299515 0.89153 1.02018
C21 C 0.278718 0.928767 0.932981
C22 C -0.0196118 0.895973 0.961157
C23 C 0.288668 0.678894 0.664318
C24 C 0.639796 0.872695 1.18618
N3 N 0.129084 0.90692 0.888274
N4 N 0.00894105 0.840686 1.01911
H5 H 0.302359 0.902271 0.718989
H6 H 0.376327 0.804897 0.621829
H7 H 0.107472 0.686295 0.839174
H8 H 0.054196 0.741194 1.00151
H9 H -0.133638 0.770747 0.957916
H10 H 0.0885028 0.779521 1.16693
H11 H 0.36058 0.792374 1.23922
H12 H 0.55169 0.933428 1.03292
H13 H 0.259418 0.980549 0.94912
H14 H 0.399603 0.92497 0.882913
H15 H -0.0393409 0.939542 1.00421
H16 H -0.139134 0.887235 0.929795
H17 H 0.226169 0.681117 0.601266
H18 H 0.242285 0.634727 0.701687
H19 H 0.431311 0.673914 0.642326
H20 H 0.66133 0.923602 1.20289
H21 H 0.757881 0.856285 1.14029
H22 H 0.6315 0.844859 1.25054

#END

data_XXV_List2_21_Price_A1928
_database_code_CSD               UNKNWN
_symmetry_cell_setting           triclinic
_symmetry_space_group_name_H-M   'P -1'
_symmetry_Int_Tables_number      2
loop_
_symmetry_equiv_pos_site_id
_symmetry_equiv_pos_as_xyz
1 x,y,z
2 -x,-y,-z
_cell_length_a                   8.3272
_cell_length_b                   14.5914
_cell_length_c                   11.9324
_cell_angle_alpha                106.485
_cell_angle_beta                 67.3649
_cell_angle_gamma                69.9165
_cell_volume                     1102.7
loop_
_atom_site_label
_atom_site_type_symbol
_atom_site_fract_x
_atom_site_fract_y
_atom_site_fract_z
C1 C 0.229343 0.885367 0.234964
C2 C 0.231544 0.890438 0.352884
C3 C 0.245418 0.802696 0.380314
C4 C 0.257759 0.709837 0.294741
C5 C 0.253914 0.708285 0.179025
C6 C 0.239776 0.793879 0.146913
C7 C 0.212609 0.980997 0.208429
N1 N 0.249074 0.807362 0.504042
N2 N 0.266648 0.610524 0.0872049
O1 O 0.186128 0.975751 0.103529
O2 O 0.218511 1.0571 0.277447
O3 O 0.221516 0.893411 0.583302
O4 O 0.278547 0.724949 0.518657
O5 O 0.267536 0.540109 0.122995
O6 O 0.274835 0.60718 -0.018249
H1 H 0.222834 0.961784 0.421404
H2 H 0.269423 0.641808 0.317398
H3 H 0.237254 0.788802 0.0552372
H4 H 0.165154 1.04302 0.0962912
C8 C 0.773193 0.740892 0.0712441
C9 C 0.757629 0.668324 0.124458
C10 C 0.739823 0.688672 0.250845
C11 C 0.734785 0.782749 0.32908
C12 C 0.751593 0.854198 0.274498
C13 C 0.772499 0.834543 0.146788
C14 C 0.794489 0.912329 0.0885572
C15 C 1.08041 0.777505 -0.14599
C16 C 1.22585 0.809339 -0.172152
C17 C 1.43077 0.730281 -0.258518
C18 C 1.4974 0.616627 -0.322687
C19 C 1.35142 0.585809 -0.295892
C20 C 1.14432 0.663914 -0.207473
C21 C 0.989361 0.627315 -0.176766
C22 C 0.746822 0.815934 -0.0783153
C23 C 0.708905 0.807266 0.468148
C24 C 1.72014 0.531673 -0.415154
N3 N 0.789415 0.718679 -0.0582524
N4 N 0.870699 0.861364 -0.0595872
H5 H 0.756685 0.596317 0.0661252
H6 H 0.727416 0.631116 0.290337
H7 H 0.751585 0.927064 0.332299
H8 H 0.897724 0.936528 0.104877
H9 H 0.64832 0.989264 0.141778
H10 H 1.17509 0.897539 -0.125828
H11 H 1.54119 0.757007 -0.278172
H12 H 1.39983 0.497773 -0.343697
H13 H 0.976061 0.597747 -0.266554
H14 H 1.0367 0.557938 -0.155212
H15 H 0.77686 0.791909 -0.183071
H16 H 0.587182 0.880281 -0.00395307
H17 H 0.548714 0.861809 0.551993
H18 H 0.789248 0.849207 0.488126
H19 H 0.766138 0.731046 0.475807
H20 H 1.74831 0.451438 -0.481977
H21 H 1.7878 0.517554 -0.35439
H22 H 1.80205 0.558789 -0.48182

#END

data_XXV_List2_22_Price_A17
_database_code_CSD               UNKNWN
_symmetry_cell_setting           monoclinic
_symmetry_space_group_name_H-M   'P 21/n'
_symmetry_Int_Tables_number      14
loop_
_symmetry_equiv_pos_site_id
_symmetry_equiv_pos_as_xyz
1 x,y,z
2 1/2-x,1/2+y,1/2-z
3 -x,-y,-z
4 1/2+x,1/2-y,1/2+z
_cell_length_a                   20.9952
_cell_length_b                   8.228
_cell_length_c                   13.3669
_cell_angle_alpha                90
_cell_angle_beta                 74.4174
_cell_angle_gamma                90
_cell_volume                     2224.24
loop_
_atom_site_label
_atom_site_type_symbol
_atom_site_fract_x
_atom_site_fract_y
_atom_site_fract_z
C1 C 0.935807 0.950313 0.677677
C2 C 0.99465 0.884843 0.616127
C3 C 1.05163 0.899411 0.649168
C4 C 1.05229 0.976331 0.741356
C5 C 0.992877 1.04025 0.800223
C6 C 0.934446 1.02848 0.770875
C7 C 0.875239 0.932294 0.640839
N1 N 1.11376 0.829528 0.585233
N2 N 0.992553 1.12298 0.897965
O1 O 0.819737 0.982793 0.708847
O2 O 0.876835 0.876131 0.556525
O3 O 1.11329 0.774707 0.500748
O4 O 1.16133 0.832158 0.621154
O5 O 1.04474 1.13028 0.921266
O6 O 0.939933 1.17846 0.948775
H1 H 0.995584 0.824289 0.54365
H2 H 1.0972 0.986001 0.766223
H3 H 0.889108 1.07945 0.819815
H4 H 0.782557 0.971434 0.679078
C8 C 0.715092 0.852419 0.572937
C9 C 0.740995 0.697791 0.580743
C10 C 0.743446 0.581286 0.504724
C11 C 0.72052 0.615572 0.417784
C12 C 0.695012 0.770255 0.41066
C13 C 0.691248 0.888536 0.486982
C14 C 0.662354 1.05478 0.477987
C15 C 0.588019 1.07742 0.650803
C16 C 0.525302 1.11238 0.639123
C17 C 0.46884 1.05405 0.710005
C18 C 0.473246 0.960311 0.795275
C19 C 0.53616 0.925408 0.805758
C20 C 0.593555 0.980814 0.734673
C21 C 0.661252 0.938173 0.747134
C22 C 0.702737 1.13302 0.618443
C23 C 0.722136 0.488662 0.336128
C24 C 0.412035 0.900837 0.873596
N3 N 0.714458 0.969692 0.652289
N4 N 0.64523 1.14037 0.577715
H5 H 0.760511 0.671383 0.646581
H6 H 0.764248 0.462164 0.512193
H7 H 0.676523 0.799777 0.343997
H8 H 0.618008 1.04347 0.450189
H9 H 0.69756 1.1306 0.421412
H10 H 0.521356 1.18821 0.574393
H11 H 0.420454 1.08312 0.699623
H12 H 0.540867 0.850255 0.870625
H13 H 0.671851 1.00924 0.810408
H14 H 0.662703 0.809901 0.768243
H15 H 0.695944 1.21525 0.684847
H16 H 0.745976 1.17324 0.557575
H17 H 0.724523 0.543906 0.260673
H18 H 0.677732 0.411969 0.357074
H19 H 0.764946 0.408156 0.32624
H20 H 0.416841 0.773383 0.894285
H21 H 0.368468 0.910749 0.843741
H22 H 0.402072 0.971734 0.945713

#END

data_XXV_List2_23_Price_A3087
_database_code_CSD               UNKNWN
_symmetry_cell_setting           monoclinic
_symmetry_space_group_name_H-M   'P 21/n'
_symmetry_Int_Tables_number      14
loop_
_symmetry_equiv_pos_site_id
_symmetry_equiv_pos_as_xyz
1 x,y,z
2 1/2-x,1/2+y,1/2-z
3 -x,-y,-z
4 1/2+x,1/2-y,1/2+z
_cell_length_a                   7.4089
_cell_length_b                   11.978
_cell_length_c                   25.6575
_cell_angle_alpha                90
_cell_angle_beta                 90.75
_cell_angle_gamma                90
_cell_volume                     2276.75
loop_
_atom_site_label
_atom_site_type_symbol
_atom_site_fract_x
_atom_site_fract_y
_atom_site_fract_z
C1 C 0.272407 0.836285 0.850586
C2 C 0.311693 0.760349 0.811072
C3 C 0.182076 0.682227 0.796768
C4 C 0.0152396 0.67593 0.820612
C5 C -0.019813 0.75397 0.859133
C6 C 0.105316 0.833647 0.875029
C7 C 0.41452 0.918687 0.865542
N1 N 0.224366 0.599871 0.756326
N2 N -0.19673 0.749654 0.884447
O1 O 0.36765 0.984975 0.905138
O2 O 0.557927 0.924441 0.843711
O3 O 0.340543 0.625159 0.725272
O4 O 0.138111 0.51321 0.756312
O5 O -0.306951 0.683301 0.867207
O6 O -0.220683 0.813253 0.920816
H1 H 0.441292 0.763124 0.791887
H2 H -0.0834292 0.613131 0.8096
H3 H 0.0724842 0.891971 0.90579
H4 H 0.464642 1.03796 0.911729
C8 C 0.651398 0.753692 0.516097
C9 C 0.525319 0.82668 0.493723
C10 C 0.578348 0.906632 0.457841
C11 C 0.758744 0.916016 0.442867
C12 C 0.883242 0.842543 0.465457
C13 C 0.833486 0.762609 0.502144
C14 C 0.971862 0.684753 0.526623
C15 C 0.890911 0.706724 0.617142
C16 C 1.04782 0.737182 0.644354
C17 C 1.04087 0.811235 0.685966
C18 C 0.876822 0.857127 0.701827
C19 C 0.720821 0.825877 0.674456
C20 C 0.724884 0.752851 0.632129
C21 C 0.55301 0.718189 0.603732
C22 C 0.728211 0.584777 0.560299
C23 C 0.818236 1.00341 0.404647
C24 C 0.868736 0.93876 0.746302
N3 N 0.593272 0.671501 0.55245
N4 N 0.903853 0.631658 0.573997
H5 H 0.38404 0.818388 0.504065
H6 H 0.477489 0.962016 0.440631
H7 H 1.02486 0.848536 0.454694
H8 H 1.09559 0.730768 0.536291
H9 H 1.00944 0.618281 0.499333
H10 H 1.17553 0.70032 0.632942
H11 H 1.16481 0.833038 0.706813
H12 H 0.591287 0.860589 0.686043
H13 H 0.479611 0.654898 0.626043
H14 H 0.462545 0.789849 0.598925
H15 H 0.682848 0.529446 0.591449
H16 H 0.741789 0.535674 0.524587
H17 H 0.928569 0.973085 0.380422
H18 H 0.866648 1.07877 0.424779
H19 H 0.707162 1.02871 0.378645
H20 H 0.749536 0.92483 0.77028
H21 H 0.862043 1.02512 0.732075
H22 H 0.988219 0.932142 0.771688

#END

data_XXV_List2_24_Price_A193
_database_code_CSD               UNKNWN
_symmetry_space_group_name_H-M   Unknown
_symmetry_Int_Tables_number      0
loop_
_symmetry_equiv_pos_site_id
_symmetry_equiv_pos_as_xyz
1 x,y,z
2 -x,y,1/2-z
3 1/2-x,1/2-y,1/2-z
4 1/2+x,1/2-y,z
_cell_length_a                   23.1637
_cell_length_b                   8.7187
_cell_length_c                   22.3882
_cell_angle_alpha                90
_cell_angle_beta                 88.8716
_cell_angle_gamma                90
_cell_volume                     4520.58
loop_
_atom_site_label
_atom_site_type_symbol
_atom_site_fract_x
_atom_site_fract_y
_atom_site_fract_z
C1 C 0.824038 0.56179 0.387509
C2 C 0.80578 0.410237 0.381128
C3 C 0.801936 0.318175 0.431572
C4 C 0.814897 0.371201 0.488203
C5 C 0.832972 0.522268 0.492828
C6 C 0.838748 0.618192 0.443511
C7 C 0.828204 0.658327 0.332614
N1 N 0.783185 0.157955 0.424835
N2 N 0.848902 0.581919 0.551534
O1 O 0.850816 0.796849 0.343218
O2 O 0.813317 0.614783 0.284046
O3 O 0.773445 0.113415 0.37445
O4 O 0.77884 0.0811138 0.470199
O5 O 0.826496 0.521212 0.595221
O6 O 0.882449 0.689621 0.552225
H1 H 0.794912 0.365787 0.337513
H2 H 0.810843 0.297592 0.527095
H3 H 0.854299 0.734539 0.44895
H4 H 0.853907 0.854316 0.306111
C8 C 0.622475 0.357236 0.877813
C9 C 0.613784 0.414345 0.935567
C10 C 0.572912 0.348745 0.973968
C11 C 0.539848 0.222948 0.956329
C12 C 0.548743 0.167823 0.898279
C13 C 0.588811 0.233402 0.858581
C14 C 0.5956 0.174101 0.795119
C15 C 0.602765 0.405582 0.735368
C16 C 0.565291 0.389634 0.687562
C17 C 0.537445 0.516262 0.663984
C18 C 0.54671 0.663635 0.686775
C19 C 0.583879 0.677963 0.734704
C20 C 0.611585 0.551854 0.759792
C21 C 0.649621 0.571038 0.813684
C22 C 0.681908 0.318694 0.791783
C23 C 0.496267 0.146784 0.997244
C24 C 0.518357 0.802198 0.660101
N3 N 0.665496 0.423415 0.839471
N4 N 0.632004 0.273505 0.757402
H5 H 0.64028 0.509493 0.950399
H6 H 0.567093 0.394893 1.01886
H7 H 0.522803 0.0715598 0.882995
H8 H 0.553241 0.163013 0.774697
H9 H 0.615006 0.0590037 0.795187
H10 H 0.559045 0.276237 0.668478
H11 H 0.508563 0.500913 0.626686
H12 H 0.59093 0.791137 0.754023
H13 H 0.689448 0.632728 0.801129
H14 H 0.627413 0.63979 0.847991
H15 H 0.713618 0.375259 0.762324
H16 H 0.701527 0.215755 0.810658
H17 H 0.51089 0.0325468 1.01089
H18 H 0.45472 0.131998 0.975353
H19 H 0.488584 0.214059 1.03793
H20 H 0.509706 0.890539 0.693897
H21 H 0.477285 0.772449 0.639629
H22 H 0.545909 0.8542 0.62515
C25 C 0.314656 0.87448 0.874758
C26 C 0.30612 0.718422 0.864253
C27 C 0.303257 0.619208 0.912683
C28 C 0.308082 0.66907 0.971246
C29 C 0.31628 0.825095 0.979761
C30 C 0.32105 0.928782 0.932896
C31 C 0.318972 0.978336 0.821948
N5 N 0.295631 0.454286 0.901413
N6 N 0.322805 0.879603 1.04137
O7 O 0.34384 1.11283 0.834477
O8 O 0.303115 0.941472 0.772879
O9 O 0.285794 0.4155 0.850331
O10 O 0.299398 0.368388 0.944128
O11 O 0.303154 0.79881 1.08126
O12 O 0.346561 1.0031 1.04797
H23 H 0.301602 0.675903 0.819047
H24 H 0.305423 0.589908 1.00852
H25 H 0.329365 1.04894 0.941791
H26 H 0.34745 1.17392 0.798293
C32 C 0.130874 0.0391135 0.368543
C33 C 0.12692 0.098141 0.426489
C34 C 0.0894902 0.0333427 0.468636
C35 C 0.0553793 -0.0937581 0.454701
C36 C 0.0593914 -0.150481 0.396433
C37 C 0.0958948 -0.0856184 0.353012
C38 C 0.0963365 -0.144576 0.289215
C39 C 0.100611 0.0849057 0.228091
C40 C 0.0594716 0.0694016 0.183604
C41 C 0.0305809 0.196544 0.161868
C42 C 0.0423504 0.344088 0.183197
C43 C 0.0831639 0.358008 0.22783
C44 C 0.112038 0.231386 0.251094
C45 C 0.154394 0.250295 0.301408
C46 C 0.183281 -0.00430527 0.278249
C47 C 0.0159409 -0.16964 0.499958
C48 C 0.0127799 0.483125 0.158369
N7 N 0.171049 0.102543 0.326431
N8 N 0.130593 -0.0480531 0.248272
H27 H 0.154442 0.194009 0.438426
H28 H 0.0873087 0.0809737 0.513569
H29 H 0.0323206 -0.247321 0.383993
H30 H 0.0521483 -0.151396 0.272944
H31 H 0.114134 -0.261457 0.287392
H32 H 0.0511571 -0.0441817 0.165595
H33 H -0.00115806 0.181448 0.127138
H34 H 0.0923028 0.471333 0.24601
H35 H 0.193631 0.309338 0.285247
H36 H 0.13544 0.321277 0.337042
H37 H 0.213107 0.0498469 0.246098
H38 H 0.203607 -0.107564 0.296038
H39 H 0.0351976 -0.275194 0.51738
H40 H -0.0253838 -0.201126 0.480365
H41 H 0.00683636 -0.0942869 0.538133
H42 H 0.00993271 0.575599 0.191406
H43 H -0.031122 0.456306 0.144343
H44 H 0.0363149 0.528309 0.119124

#END

data_XXV_List2_25_Price_A13
_database_code_CSD               UNKNWN
_symmetry_cell_setting           orthorhombic
_symmetry_space_group_name_H-M   'P b c n'
_symmetry_Int_Tables_number      60
loop_
_symmetry_equiv_pos_site_id
_symmetry_equiv_pos_as_xyz
1 x,y,z
2 1/2+x,1/2-y,-z
3 -x,y,1/2-z
4 1/2-x,1/2-y,1/2+z
5 -x,-y,-z
6 1/2-x,1/2+y,z
7 x,-y,1/2+z
8 1/2+x,1/2+y,1/2-z
_cell_length_a                   27.5684
_cell_length_b                   10.2464
_cell_length_c                   15.8669
_cell_angle_alpha                90
_cell_angle_beta                 90
_cell_angle_gamma                90
_cell_volume                     4482.03
loop_
_atom_site_label
_atom_site_type_symbol
_atom_site_fract_x
_atom_site_fract_y
_atom_site_fract_z
C1 C 0.172828 0.805685 0.805963
C2 C 0.217962 0.763372 0.834939
C3 C 0.220406 0.64671 0.879085
C4 C 0.179954 0.570261 0.895476
C5 C 0.135726 0.615468 0.865711
C6 C 0.131223 0.732004 0.821631
C7 C 0.17088 0.931494 0.759009
N1 N 0.268065 0.602744 0.909894
N2 N 0.0918289 0.538118 0.882379
O1 O 0.125992 0.966287 0.736256
O2 O 0.206663 0.995725 0.743993
O3 O 0.302984 0.671016 0.893471
O4 O 0.269167 0.500954 0.94963
O5 O 0.0973942 0.430614 0.913782
O6 O 0.0530087 0.586737 0.863181
H1 H 0.250304 0.82077 0.823052
H2 H 0.182816 0.479303 0.929999
H3 H 0.0958592 0.764145 0.800151
H4 H 0.126248 1.05065 0.708378
C8 C 0.901812 0.548443 0.343313
C9 C 0.912097 0.416819 0.357872
C10 C 0.875436 0.330504 0.380249
C11 C 0.8273 0.372519 0.387615
C12 C 0.817562 0.504363 0.373636
C13 C 0.853962 0.593233 0.35258
C14 C 0.842617 0.737342 0.342561
C15 C 0.909649 0.846021 0.412981
C16 C 0.890187 0.942463 0.465459
C17 C 0.913005 0.976562 0.540197
C18 C 0.956474 0.916751 0.564833
C19 C 0.97547 0.820744 0.512068
C20 C 0.952648 0.783047 0.437274
C21 C 0.973001 0.672716 0.384114
C22 C 0.919648 0.750938 0.278057
C23 C 0.787348 0.27831 0.409424
C24 C 0.981394 0.952514 0.645943
N3 N 0.939376 0.634912 0.317349
N4 N 0.886344 0.817708 0.334645
H5 H 0.949155 0.382546 0.349826
H6 H 0.884177 0.228273 0.390977
H7 H 0.780473 0.539845 0.380751
H8 H 0.821556 0.771949 0.396636
H9 H 0.820145 0.753343 0.286247
H10 H 0.857337 0.992566 0.445562
H11 H 0.897278 1.05255 0.579608
H12 H 1.00897 0.771588 0.530247
H13 H 1.00756 0.701945 0.355105
H14 H 0.980525 0.587515 0.423617
H15 H 0.949547 0.816439 0.261521
H16 H 0.900155 0.724111 0.220505
H17 H 0.764042 0.258741 0.354787
H18 H 0.763979 0.316685 0.45954
H19 H 0.801983 0.184701 0.430859
H20 H 1.01941 0.92161 0.645774
H21 H 0.963736 0.906021 0.700209
H22 H 0.980541 1.05811 0.656877

#END

data_XXV_List2_26_Price_B282
_database_code_CSD               UNKNWN
_symmetry_cell_setting           monoclinic
_symmetry_space_group_name_H-M   'A a'
_symmetry_Int_Tables_number      9
loop_
_symmetry_equiv_pos_site_id
_symmetry_equiv_pos_as_xyz
1 x,y,z
2 x,1/2+y,1/2+z
3 1/2+x,-y,z
4 1/2+x,1/2-y,1/2+z
_cell_length_a                   19.5879
_cell_length_b                   10.352
_cell_length_c                   11.1898
_cell_angle_alpha                90
_cell_angle_beta                 87.9931
_cell_angle_gamma                90
_cell_volume                     2267.61
loop_
_atom_site_label
_atom_site_type_symbol
_atom_site_fract_x
_atom_site_fract_y
_atom_site_fract_z
C1 C 0.712159 0.642151 0.315503
C2 C 0.661252 0.571488 0.37651
C3 C 0.596894 0.626252 0.391879
C4 C 0.581058 0.748368 0.350068
C5 C 0.632916 0.815392 0.28945
C6 C 0.698059 0.764666 0.270536
C7 C 0.78071 0.581002 0.298326
N1 N 0.543639 0.55083 0.456494
N2 N 0.617974 0.944517 0.242228
O1 O 0.823437 0.650949 0.228189
O2 O 0.794955 0.477107 0.33996
O3 O 0.557747 0.44044 0.484139
O4 O 0.489035 0.604276 0.477246
O5 O 0.562151 0.990525 0.268289
O6 O 0.662645 0.996661 0.180854
H1 H 0.671954 0.475932 0.410923
H2 H 0.530513 0.789449 0.364092
H3 H 0.7368 0.820156 0.221741
H4 H 0.863367 0.600218 0.204557
C8 C 0.0549871 0.440667 0.0855865
C9 C 0.117402 0.390182 0.0427085
C10 C 0.175846 0.466028 0.0384811
C11 C 0.174267 0.5943 0.0784898
C12 C 0.111659 0.643791 0.120093
C13 C 0.0519775 0.56984 0.123383
C14 C -0.0161633 0.628632 0.162257
C15 C -0.0908046 0.546455 0.00994211
C16 C -0.126193 0.652092 -0.0353373
C17 C -0.146479 0.653432 -0.152827
C18 C -0.133096 0.548482 -0.229259
C19 C -0.0973318 0.444296 -0.183321
C20 C -0.0752739 0.441631 -0.0659032
C21 C -0.0323227 0.330163 -0.0220995
C22 C -0.057159 0.415343 0.170797
C23 C 0.238068 0.675206 0.078033
C24 C -0.156457 0.546705 -0.355848
N3 N -0.00383491 0.359756 0.0937807
N4 N -0.0737769 0.545608 0.133011
H5 H 0.119713 0.289604 0.0146999
H6 H 0.223882 0.424561 0.00506003
H7 H 0.108752 0.74427 0.14918
H8 H -0.022438 0.722634 0.119087
H9 H -0.0186141 0.645819 0.259234
H10 H -0.138823 0.732404 0.0241067
H11 H -0.174173 0.736699 -0.185572
H12 H -0.0849555 0.362496 -0.241582
H13 H -0.0631029 0.241666 -0.0130739
H14 H 0.00948123 0.309597 -0.0867345
H15 H -0.102579 0.353983 0.167605
H16 H -0.0402663 0.41878 0.262961
H17 H 0.26664 0.659514 0.159463
H18 H 0.226172 0.778433 0.073562
H19 H 0.272412 0.651663 0.00175929
H20 H -0.133237 0.466587 -0.406534
H21 H -0.143145 0.636578 -0.402979
H22 H -0.212111 0.53569 -0.358684

#END

data_XXV_List2_27_Price_A139
_database_code_CSD               UNKNWN
_symmetry_cell_setting           monoclinic
_symmetry_space_group_name_H-M   'P 21/c'
_symmetry_Int_Tables_number      14
loop_
_symmetry_equiv_pos_site_id
_symmetry_equiv_pos_as_xyz
1 x,y,z
2 -x,1/2+y,1/2-z
3 -x,-y,-z
4 x,1/2-y,1/2+z
_cell_length_a                   7.5254
_cell_length_b                   17.8975
_cell_length_c                   16.9703
_cell_angle_alpha                90
_cell_angle_beta                 78.2012
_cell_angle_gamma                90
_cell_volume                     2237.37
loop_
_atom_site_label
_atom_site_type_symbol
_atom_site_fract_x
_atom_site_fract_y
_atom_site_fract_z
C1 C 0.289464 0.417615 0.834038
C2 C 0.136959 0.419791 0.799143
C3 C 0.0108979 0.4764 0.821536
C4 C 0.0295818 0.53049 0.877928
C5 C 0.183107 0.526697 0.911114
C6 C 0.314843 0.471892 0.889719
C7 C 0.422537 0.356054 0.809562
N1 N -0.150051 0.479137 0.784886
N2 N 0.210498 0.58431 0.969066
O1 O 0.563573 0.357626 0.846448
O2 O 0.401832 0.308712 0.76134
O3 O -0.157141 0.434319 0.731575
O4 O -0.264343 0.526304 0.810233
O5 O 0.0760044 0.617102 1.00481
O6 O 0.365342 0.594166 0.978183
H1 H 0.118259 0.377997 0.755259
H2 H -0.0719571 0.57363 0.895417
H3 H 0.434226 0.4717 0.916269
H4 H 0.637314 0.313444 0.830512
C8 C 0.842098 0.396837 0.385593
C9 C 0.902444 0.465042 0.410705
C10 C 0.796154 0.528744 0.414039
C11 C 0.624889 0.526204 0.393603
C12 C 0.56718 0.458055 0.368035
C13 C 0.673631 0.39352 0.36264
C14 C 0.611091 0.321722 0.329297
C15 C 0.876877 0.26514 0.247069
C16 C 0.829512 0.238809 0.176468
C17 C 0.953695 0.240256 0.103809
C18 C 1.1304 0.267313 0.0992834
C19 C 1.17585 0.29347 0.169885
C20 C 1.05172 0.293679 0.243483
C21 C 1.10457 0.324158 0.318768
C22 C 0.836444 0.265025 0.389337
C23 C 0.506914 0.594685 0.399971
C24 C 1.26513 0.267878 0.0204521
N3 N 0.949135 0.331226 0.385754
N4 N 0.74647 0.261735 0.321177
H5 H 1.03279 0.466876 0.428952
H6 H 0.845272 0.581222 0.434016
H7 H 0.43599 0.455092 0.350285
H8 H 0.578352 0.332049 0.270297
H9 H 0.485623 0.301903 0.368966
H10 H 0.694161 0.21596 0.179989
H11 H 0.91411 0.219157 0.0497361
H12 H 1.31189 0.315511 0.167707
H13 H 1.20485 0.287176 0.337669
H14 H 1.16905 0.378974 0.306679
H15 H 0.921686 0.215399 0.388962
H16 H 0.733141 0.265568 0.445064
H17 H 0.443803 0.606804 0.462884
H18 H 0.39737 0.587652 0.366926
H19 H 0.585386 0.644167 0.375916
H20 H 1.39594 0.290839 0.0273326
H21 H 1.2164 0.301659 -0.0247374
H22 H 1.28951 0.21132 -0.00430643

#END

data_XXV_List2_28_Price_A672
_database_code_CSD               UNKNWN
_symmetry_cell_setting           monoclinic
_symmetry_space_group_name_H-M   'P 21/c'
_symmetry_Int_Tables_number      14
loop_
_symmetry_equiv_pos_site_id
_symmetry_equiv_pos_as_xyz
1 x,y,z
2 -x,1/2+y,1/2-z
3 -x,-y,-z
4 x,1/2-y,1/2+z
_cell_length_a                   8.1637
_cell_length_b                   25.5192
_cell_length_c                   12.8828
_cell_angle_alpha                90
_cell_angle_beta                 121.441
_cell_angle_gamma                90
_cell_volume                     2289.82
loop_
_atom_site_label
_atom_site_type_symbol
_atom_site_fract_x
_atom_site_fract_y
_atom_site_fract_z
C1 C 0.163417 0.809083 0.781809
C2 C -0.0156753 0.784709 0.717525
C3 C -0.0876752 0.770659 0.597273
C4 C 0.0113261 0.780058 0.538347
C5 C 0.189026 0.804255 0.605169
C6 C 0.267348 0.819122 0.72574
C7 C 0.236989 0.824252 0.910474
N1 N -0.276879 0.745205 0.528725
N2 N 0.298817 0.814357 0.546038
O1 O 0.396449 0.853527 0.95876
O2 O 0.159333 0.811808 0.965047
O3 O -0.355847 0.734636 0.584384
O4 O -0.340774 0.736363 0.421276
O5 O 0.220383 0.804494 0.437841
O6 O 0.460273 0.832116 0.609418
H1 H -0.096216 0.776806 0.761266
H2 H -0.0478556 0.769012 0.444112
H3 H 0.406559 0.83807 0.77437
H4 H 0.436851 0.861749 1.04247
C8 C 0.277955 0.10941 0.576757
C9 C 0.188855 0.0981636 0.452735
C10 C 0.00747968 0.0755643 0.390226
C11 C -0.09139 0.0639137 0.449288
C12 C -0.00047882 0.075042 0.573294
C13 C 0.182737 0.0970498 0.638257
C14 C 0.279597 0.108182 0.773347
C15 C 0.590022 0.0692646 0.841488
C16 C 0.626446 0.0336998 0.933569
C17 C 0.72347 -0.0128666 0.94633
C18 C 0.787654 -0.0253087 0.8676
C19 C 0.751099 0.0105298 0.776165
C20 C 0.651677 0.0571783 0.760676
C21 C 0.617466 0.0961561 0.662424
C22 C 0.510514 0.154837 0.75531
C23 C -0.290203 0.0408964 0.380964
C24 C 0.889782 -0.0761832 0.880416
N3 N 0.463944 0.132769 0.639037
N4 N 0.486917 0.11638 0.830078
H5 H 0.262717 0.108084 0.405395
H6 H -0.0594736 0.0672763 0.293547
H7 H -0.0733916 0.0655382 0.621726
H8 H 0.255272 0.0756325 0.819139
H9 H 0.218907 0.143409 0.7897
H10 H 0.580304 0.0435658 0.996581
H11 H 0.751474 -0.0397934 1.01932
H12 H 0.799652 0.00165382 0.713664
H13 H 0.747985 0.118888 0.689389
H14 H 0.57918 0.0756823 0.578001
H15 H 0.659267 0.168642 0.802693
H16 H 0.416627 0.188243 0.74048
H17 H -0.400011 0.0712749 0.355474
H18 H -0.310492 0.0118732 0.43598
H19 H -0.31928 0.0216255 0.297057
H20 H 1.00785 -0.0710666 0.864145
H21 H 0.791673 -0.105444 0.814983
H22 H 0.949627 -0.0927907 0.971572

#END

data_XXV_List2_29_Price_A989
_database_code_CSD               UNKNWN
_symmetry_cell_setting           monoclinic
_symmetry_space_group_name_H-M   'P 21/n'
_symmetry_Int_Tables_number      14
loop_
_symmetry_equiv_pos_site_id
_symmetry_equiv_pos_as_xyz
1 x,y,z
2 1/2-x,1/2+y,1/2-z
3 -x,-y,-z
4 1/2+x,1/2-y,1/2+z
_cell_length_a                   21.369
_cell_length_b                   7.8002
_cell_length_c                   14.589
_cell_angle_alpha                90
_cell_angle_beta                 71.7771
_cell_angle_gamma                90
_cell_volume                     2309.77
loop_
_atom_site_label
_atom_site_type_symbol
_atom_site_fract_x
_atom_site_fract_y
_atom_site_fract_z
C1 C 0.692527 0.938853 0.526155
C2 C 0.745156 0.918476 0.44147
C3 C 0.732029 0.87026 0.357836
C4 C 0.668586 0.840565 0.355134
C5 C 0.617445 0.865153 0.44024
C6 C 0.628015 0.911176 0.526188
C7 C 0.70814 0.987326 0.615533
N1 N 0.787336 0.841931 0.269445
N2 N 0.549623 0.835309 0.43988
O1 O 0.65489 0.986145 0.693857
O2 O 0.763405 1.01967 0.615716
O3 O 0.838075 0.920261 0.261757
O4 O 0.777988 0.744723 0.2096
O5 O 0.54057 0.82809 0.361523
O6 O 0.50716 0.821898 0.518009
H1 H 0.795294 0.940743 0.441442
H2 H 0.659342 0.800537 0.289381
H3 H 0.586609 0.924815 0.591507
H4 H 0.666119 1.00642 0.752478
C8 C 0.719032 0.0100944 0.882618
C9 C 0.776278 0.0843084 0.820856
C10 C 0.836086 0.0678783 0.838767
C11 C 0.840966 -0.0248263 0.918459
C12 C 0.783394 -0.0973768 0.979816
C13 C 0.722532 -0.080323 0.964002
C14 C 0.660853 -0.158281 1.03331
C15 C 0.581841 0.0718172 1.05445
C16 C 0.551097 0.0927468 1.15367
C17 C 0.53113 0.253627 1.19221
C18 C 0.540612 0.398957 1.13281
C19 C 0.57138 0.376488 1.03426
C20 C 0.592816 0.215816 0.994138
C21 C 0.627573 0.196597 0.886911
C22 C 0.610994 -0.100287 0.91315
C23 C 0.905729 -0.0488073 0.937229
C24 C 0.51819 0.572707 1.17516
N3 N 0.658465 0.0279848 0.861334
N4 N 0.600778 -0.0956556 1.01648
H5 H 0.773294 0.15329 0.757554
H6 H 0.880003 0.126468 0.789449
H7 H 0.785633 -0.167914 1.04328
H8 H 0.658198 -0.129917 1.10794
H9 H 0.662016 -0.298646 1.02604
H10 H 0.542062 -0.0200617 1.19981
H11 H 0.507006 0.266923 1.26952
H12 H 0.57996 0.487929 0.986789
H13 H 0.592504 0.214786 0.84636
H14 H 0.665421 0.295682 0.862131
H15 H 0.564155 -0.0765665 0.899636
H16 H 0.628644 -0.228124 0.886175
H17 H 0.931164 -0.164472 0.901345
H18 H 0.898859 -0.0624719 1.01448
H19 H 0.938866 0.0598521 0.910323
H20 H 0.528706 0.671795 1.11925
H21 H 0.542808 0.609808 1.22782
H22 H 0.465004 0.574455 1.21283

#END

data_XXV_List2_30_Price_A214
_database_code_CSD               UNKNWN
_symmetry_cell_setting           orthorhombic
_symmetry_space_group_name_H-M   'P b c a'
_symmetry_Int_Tables_number      61
loop_
_symmetry_equiv_pos_site_id
_symmetry_equiv_pos_as_xyz
1 x,y,z
2 1/2+x,1/2-y,-z
3 -x,1/2+y,1/2-z
4 1/2-x,-y,1/2+z
5 -x,-y,-z
6 1/2-x,1/2+y,z
7 x,1/2-y,1/2+z
8 1/2+x,y,1/2-z
_cell_length_a                   10.9957
_cell_length_b                   42.3743
_cell_length_c                   9.8525
_cell_angle_alpha                90
_cell_angle_beta                 90
_cell_angle_gamma                90
_cell_volume                     4590.63
loop_
_atom_site_label
_atom_site_type_symbol
_atom_site_fract_x
_atom_site_fract_y
_atom_site_fract_z
C1 C 0.495264 0.262798 0.536311
C2 C 0.417794 0.248795 0.630937
C3 C 0.412002 0.216119 0.636388
C4 C 0.48051 0.196803 0.552183
C5 C 0.556398 0.211535 0.459301
C6 C 0.563951 0.244172 0.448216
C7 C 0.49922 0.297961 0.531067
N1 N 0.329311 0.201352 0.735196
N2 N 0.629371 0.192023 0.36674
O1 O 0.555753 0.30913 0.421107
O2 O 0.453595 0.314142 0.618403
O3 O 0.272696 0.218865 0.810201
O4 O 0.323509 0.172621 0.735023
O5 O 0.636575 0.163944 0.392361
O6 O 0.67846 0.205363 0.271769
H1 H 0.363728 0.263237 0.698915
H2 H 0.474948 0.171309 0.5589
H3 H 0.622755 0.254705 0.372397
H4 H 0.557801 0.332041 0.421756
C8 C 0.816255 0.878873 0.463897
C9 C 0.760923 0.862332 0.569754
C10 C 0.648608 0.871644 0.62048
C11 C 0.587252 0.897757 0.567088
C12 C 0.643507 0.913985 0.460725
C13 C 0.756944 0.905341 0.409409
C14 C 0.813304 0.922903 0.291249
C15 C 1.01743 0.93096 0.373694
C16 C 1.04553 0.962968 0.358518
C17 C 1.11955 0.978175 0.451863
C18 C 1.16875 0.961885 0.562937
C19 C 1.1399 0.930035 0.576793
C20 C 1.06402 0.91438 0.484983
C21 C 1.03316 0.879867 0.504226
C22 C 0.957019 0.881532 0.281643
C23 C 0.466658 0.909058 0.620215
C24 C 1.24883 0.978423 0.664254
N3 N 0.933369 0.868867 0.41697
N4 N 0.942661 0.915645 0.275513
H5 H 0.80671 0.84166 0.610654
H6 H 0.607252 0.858179 0.702494
H7 H 0.597798 0.934431 0.416839
H8 H 0.802487 0.948412 0.304333
H9 H 0.766881 0.916579 0.196255
H10 H 1.01015 0.975562 0.270786
H11 H 1.14099 1.00304 0.437719
H12 H 1.17627 0.916915 0.662945
H13 H 1.11315 0.865171 0.482041
H14 H 1.0088 0.875347 0.610263
H15 H 1.04998 0.875245 0.252445
H16 H 0.893934 0.870831 0.209022
H17 H 0.406949 0.916733 0.537577
H18 H 0.478237 0.929199 0.689081
H19 H 0.41932 0.890514 0.676857
H20 H 1.29131 0.961642 0.73417
H21 H 1.19682 0.995366 0.725314
H22 H 1.32167 0.99165 0.613867

#END

data_XXV_List2_31_Price_A495
_database_code_CSD               UNKNWN
_symmetry_cell_setting           monoclinic
_symmetry_space_group_name_H-M   'P 21/n'
_symmetry_Int_Tables_number      14
loop_
_symmetry_equiv_pos_site_id
_symmetry_equiv_pos_as_xyz
1 x,y,z
2 1/2-x,1/2+y,1/2-z
3 -x,-y,-z
4 1/2+x,1/2-y,1/2+z
_cell_length_a                   26.6991
_cell_length_b                   10.1363
_cell_length_c                   8.3385
_cell_angle_alpha                90
_cell_angle_beta                 81.9842
_cell_angle_gamma                90
_cell_volume                     2234.6
loop_
_atom_site_label
_atom_site_type_symbol
_atom_site_fract_x
_atom_site_fract_y
_atom_site_fract_z
C1 C 0.653871 0.0208528 0.895574
C2 C 0.663821 -0.0767996 1.00476
C3 C 0.7084 -0.0696582 1.07209
C4 C 0.743439 0.0307866 1.0354
C5 C 0.732649 0.125277 0.92488
C6 C 0.688147 0.123573 0.856033
C7 C 0.605063 0.0129488 0.828028
N1 N 0.718311 -0.169865 1.19108
N2 N 0.768616 0.233535 0.881943
O1 O 0.59459 0.124863 0.754476
O2 O 0.577734 -0.0825218 0.844086
O3 O 0.694506 -0.272549 1.19269
O4 O 0.750084 -0.143601 1.27792
O5 O 0.810295 0.22293 0.924503
O6 O 0.754387 0.325561 0.805682
H1 H 0.637231 -0.156868 1.03543
H2 H 0.777846 0.0350619 1.09059
H3 H 0.680634 0.201165 0.773167
H4 H 0.560935 0.124494 0.723032
C8 C 0.465329 0.106025 0.689533
C9 C 0.463858 -0.0183726 0.762445
C10 C 0.42611 -0.108208 0.741211
C11 C 0.3886 -0.0775726 0.645334
C12 C 0.390456 0.0469968 0.57358
C13 C 0.427714 0.139523 0.594867
C14 C 0.429035 0.273475 0.514196
C15 C 0.436379 0.408141 0.749224
C16 C 0.396694 0.499248 0.76329
C17 C 0.373585 0.540337 0.914443
C18 C 0.389542 0.492624 1.0567
C19 C 0.428968 0.401266 1.04087
C20 C 0.452324 0.357199 0.890052
C21 C 0.495011 0.25763 0.877081
C22 C 0.508167 0.304913 0.600084
C23 C 0.348087 -0.174538 0.617248
C24 C 0.365612 0.539432 1.22082
N3 N 0.504713 0.196019 0.715982
N4 N 0.45954 0.367486 0.592497
H5 H 0.493298 -0.0443549 0.834787
H6 H 0.425959 -0.204523 0.799065
H7 H 0.361418 0.0741839 0.499719
H8 H 0.390624 0.312505 0.518263
H9 H 0.445163 0.266613 0.38588
H10 H 0.384681 0.538874 0.653559
H11 H 0.342867 0.611703 0.922448
H12 H 0.441614 0.361174 1.14978
H13 H 0.530265 0.304868 0.901012
H14 H 0.486345 0.180332 0.968517
H15 H 0.53489 0.377596 0.635525
H16 H 0.522777 0.268111 0.479142
H17 H 0.362562 -0.248623 0.52641
H18 H 0.316144 -0.125008 0.573594
H19 H 0.333563 -0.227896 0.728366
H20 H 0.37342 0.471543 1.31643
H21 H 0.324471 0.548303 1.22733
H22 H 0.38005 0.636852 1.24924

#END

data_XXV_List2_32_Price_B129
_database_code_CSD               UNKNWN
_symmetry_cell_setting           monoclinic
_symmetry_space_group_name_H-M   'C 2/c'
_symmetry_Int_Tables_number      15
loop_
_symmetry_equiv_pos_site_id
_symmetry_equiv_pos_as_xyz
1 x,y,z
2 -x,y,1/2-z
3 1/2+x,1/2+y,z
4 1/2-x,1/2+y,1/2-z
5 -x,-y,-z
6 x,-y,1/2+z
7 1/2-x,1/2-y,-z
8 1/2+x,1/2-y,1/2+z
_cell_length_a                   16.0562
_cell_length_b                   12.5365
_cell_length_c                   22.7232
_cell_angle_alpha                90
_cell_angle_beta                 87.3604
_cell_angle_gamma                90
_cell_volume                     4569.07
loop_
_atom_site_label
_atom_site_type_symbol
_atom_site_fract_x
_atom_site_fract_y
_atom_site_fract_z
C1 C 0.504282 0.774195 0.00862183
C2 C 0.568793 0.848877 0.00676876
C3 C 0.642635 0.824288 -0.0243581
C4 C 0.654581 0.728324 -0.0540837
C5 C 0.589319 0.655761 -0.0508763
C6 C 0.514316 0.676367 -0.0201201
C7 C 0.425794 0.802365 0.0427271
N1 N 0.710756 0.902792 -0.0270828
N2 N 0.600647 0.552994 -0.0814619
O1 O 0.369887 0.723207 0.0450042
O2 O 0.415839 0.887738 0.0667873
O3 O 0.703817 0.979542 0.00568621
O4 O 0.769516 0.885024 -0.0615715
O5 O 0.666997 0.537957 -0.108391
O6 O 0.542709 0.490111 -0.0777076
H1 H 0.561007 0.92466 0.0294186
H2 H 0.712413 0.710818 -0.0786606
H3 H 0.465062 0.617164 -0.0188222
H4 H 0.323722 0.740827 0.0724046
C8 C 0.585706 0.69098 0.651843
C9 C 0.506943 0.665335 0.676519
C10 C 0.44742 0.744248 0.687287
C11 C 0.464629 0.850981 0.673301
C12 C 0.543479 0.875682 0.648725
C13 C 0.60461 0.797903 0.638443
C14 C 0.690207 0.827296 0.612386
C15 C 0.781346 0.728149 0.674201
C16 C 0.841966 0.799016 0.693023
C17 C 0.873845 0.789148 0.748461
C18 C 0.846841 0.70748 0.786936
C19 C 0.786299 0.637605 0.767766
C20 C 0.752401 0.647056 0.712438
C21 C 0.685702 0.57059 0.693264
C22 C 0.71011 0.642621 0.597914
C23 C 0.39988 0.935994 0.685354
C24 C 0.882477 0.695639 0.846659
N3 N 0.645639 0.608619 0.640735
N4 N 0.750493 0.740181 0.61658
H5 H 0.492551 0.582179 0.686133
H6 H 0.386251 0.722581 0.70619
H7 H 0.558421 0.958491 0.637928
H8 H 0.714094 0.89764 0.634669
H9 H 0.686378 0.84839 0.565626
H10 H 0.864682 0.861094 0.662927
H11 H 0.921233 0.844978 0.762013
H12 H 0.763561 0.574147 0.797148
H13 H 0.712758 0.491671 0.683432
H14 H 0.638066 0.559501 0.728784
H15 H 0.756552 0.578993 0.592631
H16 H 0.682772 0.657034 0.55539
H17 H 0.393114 0.987901 0.647041
H18 H 0.416396 0.987212 0.722217
H19 H 0.338806 0.900901 0.696695
H20 H 0.849529 0.634092 0.872777
H21 H 0.878253 0.770434 0.871637
H22 H 0.948587 0.673254 0.843004

#END

data_XXV_List2_33_Price_A432
_database_code_CSD               UNKNWN
_symmetry_cell_setting           monoclinic
_symmetry_space_group_name_H-M   'P 21/c'
_symmetry_Int_Tables_number      14
loop_
_symmetry_equiv_pos_site_id
_symmetry_equiv_pos_as_xyz
1 x,y,z
2 -x,1/2+y,1/2-z
3 -x,-y,-z
4 x,1/2-y,1/2+z
_cell_length_a                   7.5039
_cell_length_b                   22.8864
_cell_length_c                   13.8131
_cell_angle_alpha                90
_cell_angle_beta                 102.79
_cell_angle_gamma                90
_cell_volume                     2313.36
loop_
_atom_site_label
_atom_site_type_symbol
_atom_site_fract_x
_atom_site_fract_y
_atom_site_fract_z
C1 C 0.338583 0.111363 0.639195
C2 C 0.155596 0.127069 0.605644
C3 C 0.111947 0.185871 0.592812
C4 C 0.242875 0.229694 0.61148
C5 C 0.423194 0.212441 0.645074
C6 C 0.474135 0.154175 0.659376
C7 C 0.382243 0.0478711 0.651729
N1 N -0.0809431 0.202366 0.556833
N2 N 0.565753 0.257621 0.667057
O1 O 0.562388 0.0378341 0.674811
O2 O 0.267015 0.0101212 0.641516
O3 O -0.194262 0.163522 0.548998
O4 O -0.113554 0.253811 0.537892
O5 O 0.519703 0.307764 0.644573
O6 O 0.720119 0.241644 0.705683
H1 H 0.0500287 0.0938255 0.590348
H2 H 0.205822 0.275364 0.600206
H3 H 0.616807 0.142729 0.685734
H4 H 0.58898 -0.00356553 0.684045
C8 C 0.810505 0.829455 0.65416
C9 C 0.88684 0.774732 0.643277
C10 C 0.777606 0.725275 0.62515
C11 C 0.58813 0.728923 0.616054
C12 C 0.513903 0.783589 0.627706
C13 C 0.621801 0.833793 0.647671
C14 C 0.537615 0.892264 0.663582
C15 C 0.751343 0.931267 0.807074
C16 C 0.649997 0.950288 0.874652
C17 C 0.722075 0.947397 0.976192
C18 C 0.898894 0.926176 1.01367
C19 C 0.99825 0.906942 0.945547
C20 C 0.927388 0.908512 0.84322
C21 C 1.03611 0.884556 0.771581
C22 C 0.818285 0.932976 0.647205
C23 C 0.469695 0.675444 0.593229
C24 C 0.980441 0.924785 1.12343
N3 N 0.924722 0.879885 0.670671
N4 N 0.675455 0.936563 0.703087
H5 H 1.03311 0.771791 0.647698
H6 H 0.839712 0.683151 0.616619
H7 H 0.367245 0.787312 0.622739
H8 H 0.446083 0.88735 0.714756
H9 H 0.454139 0.908697 0.593225
H10 H 0.514438 0.968369 0.846216
H11 H 0.640642 0.962597 1.02734
H12 H 1.13496 0.889118 0.972968
H13 H 1.15351 0.912982 0.769889
H14 H 1.09101 0.841382 0.795984
H15 H 0.909823 0.970586 0.665087
H16 H 0.754763 0.933926 0.567838
H17 H 0.444101 0.66432 0.514036
H18 H 0.33665 0.682066 0.611831
H19 H 0.534122 0.637334 0.634747
H20 H 1.06219 0.885273 1.14472
H21 H 0.874303 0.926008 1.16652
H22 H 1.07063 0.962408 1.14646

#END

data_XXV_List2_34_Price_A231
_database_code_CSD               UNKNWN
_symmetry_cell_setting           monoclinic
_symmetry_space_group_name_H-M   'P a'
_symmetry_Int_Tables_number      7
loop_
_symmetry_equiv_pos_site_id
_symmetry_equiv_pos_as_xyz
1 x,y,z
2 1/2+x,-y,z
_cell_length_a                   17.6138
_cell_length_b                   11.0836
_cell_length_c                   5.9994
_cell_angle_alpha                90
_cell_angle_beta                 79.7371
_cell_angle_gamma                90
_cell_volume                     1152.49
loop_
_atom_site_label
_atom_site_type_symbol
_atom_site_fract_x
_atom_site_fract_y
_atom_site_fract_z
C1 C 0.220195 0.719923 0.892945
C2 C 0.216146 0.613606 0.771023
C3 C 0.254459 0.512158 0.828935
C4 C 0.296475 0.512173 1.00392
C5 C 0.299392 0.619506 1.12097
C6 C 0.262171 0.723609 1.06932
C7 C 0.177692 0.827281 0.829203
N1 N 0.250168 0.399681 0.701451
N2 N 0.344077 0.623419 1.30586
O1 O 0.179489 0.920319 0.970374
O2 O 0.143995 0.827902 0.670483
O3 O 0.215455 0.403286 0.543121
O4 O 0.28182 0.311042 0.763022
O5 O 0.369442 0.52814 1.36264
O6 O 0.352162 0.721659 1.39003
H1 H 0.183717 0.610871 0.633395
H2 H 0.32565 0.431722 1.04736
H3 H 0.266053 0.805499 1.16541
H4 H 0.146274 0.985198 0.936522
C8 C 0.0136614 0.0375552 0.0164538
C9 C 0.0042901 -0.0398613 0.203348
C10 C -0.0672432 -0.089777 0.289119
C11 C -0.131545 -0.0649519 0.188947
C12 C -0.121626 0.0128627 0.00351164
C13 C -0.050442 0.065624 -0.082969
C14 C -0.0423086 0.151361 -0.282536
C15 C 0.0356801 0.314219 -0.18199
C16 C 0.00160168 0.423053 -0.229206
C17 C 0.00482338 0.523565 -0.0933208
C18 C 0.0427315 0.519002 0.0930719
C19 C 0.0765428 0.410055 0.137901
C20 C 0.0728816 0.307286 0.00525544
C21 C 0.109177 0.189871 0.0609269
C22 C 0.0925418 0.125532 -0.302136
C23 C -0.208338 -0.12256 0.277638
C24 C 0.0454026 0.62758 0.241949
N3 N 0.0883688 0.0863847 -0.0682224
N4 N 0.032594 0.212475 -0.325887
H5 H 0.0544834 -0.0614577 0.278378
H6 H -0.073237 -0.15004 0.434422
H7 H -0.171187 0.0348397 -0.0750191
H8 H -0.0879636 0.219571 -0.254332
H9 H -0.0491207 0.101537 -0.436324
H10 H -0.0261559 0.42809 -0.377046
H11 H -0.0215909 0.607651 -0.133946
H12 H 0.106009 0.404068 0.282756
H13 H 0.172411 0.198085 0.026012
H14 H 0.0926824 0.169937 0.241915
H15 H 0.149142 0.166437 -0.360894
H16 H 0.0863106 0.0471313 -0.40842
H17 H -0.215601 -0.206646 0.186993
H18 H -0.256275 -0.0630144 0.257231
H19 H -0.214158 -0.144842 0.457713
H20 H 0.0937305 0.622425 0.333834
H21 H -0.00771544 0.635623 0.368319
H22 H 0.051562 0.711185 0.142901

#END

data_XXV_List2_35_Price_A3332
_database_code_CSD               UNKNWN
_symmetry_cell_setting           triclinic
_symmetry_space_group_name_H-M   'P -1'
_symmetry_Int_Tables_number      2
loop_
_symmetry_equiv_pos_site_id
_symmetry_equiv_pos_as_xyz
1 x,y,z
2 -x,-y,-z
_cell_length_a                   13.0773
_cell_length_b                   10.3238
_cell_length_c                   8.9408
_cell_angle_alpha                95.1763
_cell_angle_beta                 84.8043
_cell_angle_gamma                70.1662
_cell_volume                     1121.34
loop_
_atom_site_label
_atom_site_type_symbol
_atom_site_fract_x
_atom_site_fract_y
_atom_site_fract_z
C1 C 0.890311 0.593762 0.753308
C2 C 0.93439 0.656786 0.862331
C3 C 0.977522 0.756229 0.822228
C4 C 0.979005 0.795065 0.677651
C5 C 0.93347 0.731352 0.572664
C6 C 0.890189 0.630246 0.606833
C7 C 0.84616 0.485422 0.798724
N1 N 1.02664 0.820407 0.935366
N2 N 0.932445 0.77063 0.418586
O1 O 0.830231 0.411314 0.67814
O2 O 0.828369 0.467044 0.928549
O3 O 1.00318 0.809877 1.06766
O4 O 1.08611 0.880864 0.888744
O5 O 0.967325 0.863088 0.393444
O6 O 0.896548 0.708151 0.327028
H1 H 0.93413 0.628845 0.976461
H2 H 1.01421 0.871908 0.648045
H3 H 0.857142 0.581473 0.520463
H4 H 0.796391 0.345081 0.70613
C8 C 0.31285 0.998171 0.296907
C9 C 0.353054 1.10747 0.29869
C10 C 0.369128 1.1634 0.166673
C11 C 0.344653 1.11279 0.0290702
C12 C 0.304849 1.00328 0.0285647
C13 C 0.289541 0.944324 0.159299
C14 C 0.248001 0.823835 0.155579
C15 C 0.380763 0.671593 0.293473
C16 C 0.42672 0.543053 0.203076
C17 C 0.535468 0.46084 0.20437
C18 C 0.601921 0.503844 0.296714
C19 C 0.555123 0.632296 0.38659
C20 C 0.446528 0.717625 0.385471
C21 C 0.39843 0.857587 0.483307
C22 C 0.226966 0.859523 0.420739
C23 C 0.360537 1.17451 -0.113588
C24 C 0.720249 0.416534 0.297384
N3 N 0.296041 0.943327 0.434145
N4 N 0.268208 0.752597 0.290385
H5 H 0.36989 1.14981 0.40572
H6 H 0.400095 1.24891 0.170815
H7 H 0.286565 0.9608 -0.077745
H8 H 0.287749 0.749027 0.0545059
H9 H 0.159409 0.859519 0.149361
H10 H 0.375048 0.507079 0.133758
H11 H 0.569104 0.360666 0.133759
H12 H 0.605357 0.668549 0.458915
H13 H 0.381333 0.844727 0.602579
H14 H 0.456787 0.912526 0.478192
H15 H 0.224344 0.811359 0.524507
H16 H 0.143578 0.925641 0.408291
H17 H 0.282154 1.22506 -0.15534
H18 H 0.412706 1.09486 -0.204683
H19 H 0.399063 1.25259 -0.0947963
H20 H 0.745626 0.426095 0.410076
H21 H 0.774416 0.447993 0.219021
H22 H 0.735282 0.306506 0.262524

#END

data_XXV_List2_36_Price_A3204
_database_code_CSD               UNKNWN
_symmetry_cell_setting           triclinic
_symmetry_space_group_name_H-M   'P -1'
_symmetry_Int_Tables_number      2
loop_
_symmetry_equiv_pos_site_id
_symmetry_equiv_pos_as_xyz
1 x,y,z
2 -x,-y,-z
_cell_length_a                   15.7173
_cell_length_b                   10.8687
_cell_length_c                   8.2877
_cell_angle_alpha                57.1269
_cell_angle_beta                 82.7512
_cell_angle_gamma                76.6464
_cell_volume                     1156.91
loop_
_atom_site_label
_atom_site_type_symbol
_atom_site_fract_x
_atom_site_fract_y
_atom_site_fract_z
C1 C 0.371971 0.0868261 0.489176
C2 C 0.36229 0.127486 0.624838
C3 C 0.410125 0.228368 0.602142
C4 C 0.466593 0.291725 0.44866
C5 C 0.475373 0.247082 0.318195
C6 C 0.429687 0.145351 0.335365
C7 C 0.31957 -0.0214348 0.516525
N1 N 0.399084 0.273066 0.743278
N2 N 0.536103 0.309936 0.156109
O1 O 0.342519 -0.0670045 0.393309
O2 O 0.262946 -0.0619937 0.636746
O3 O 0.364077 0.19543 0.895097
O4 O 0.426638 0.383545 0.699028
O5 O 0.570713 0.406137 0.138198
O6 O 0.547216 0.261692 0.0506103
H1 H 0.318057 0.0808228 0.745487
H2 H 0.502298 0.372331 0.431551
H3 H 0.438981 0.113383 0.230205
H4 H 0.304065 -0.130556 0.407362
C8 C 0.164032 0.884915 0.31622
C9 C 0.165914 1.02941 0.158713
C10 C 0.0889552 1.13039 0.0742003
C11 C 0.00741824 1.09047 0.144995
C12 C 0.00633464 0.946375 0.301889
C13 C 0.0831375 0.842224 0.387278
C14 C 0.0796059 0.686907 0.559231
C15 C 0.185243 0.533025 0.472476
C16 C 0.146062 0.420216 0.498702
C17 C 0.164698 0.368153 0.375413
C18 C 0.223391 0.426494 0.222315
C19 C 0.2621 0.538667 0.198103
C20 C 0.243302 0.594108 0.318985
C21 C 0.287119 0.714782 0.290445
C22 C 0.230674 0.662577 0.593154
C23 C -0.0756541 1.20061 0.051727
C24 C 0.242836 0.371579 0.0870154
N3 N 0.244816 0.783762 0.398352
N4 N 0.164578 0.585173 0.60074
H5 H 0.229017 1.06173 0.105795
H6 H 0.0919028 1.24257 -0.0474145
H7 H -0.0563557 0.912723 0.358934
H8 H 0.0314572 0.639742 0.535662
H9 H 0.0584452 0.691881 0.687533
H10 H 0.101869 0.372145 0.619619
H11 H 0.133954 0.279492 0.399309
H12 H 0.307811 0.58623 0.0796847
H13 H 0.355753 0.668205 0.336746
H14 H 0.287742 0.802188 0.137752
H15 H 0.292657 0.58317 0.648165
H16 H 0.209494 0.707567 0.685262
H17 H -0.133158 1.15984 0.137371
H18 H -0.0839737 1.22189 -0.0913621
H19 H -0.0756448 1.30836 0.0334264
H20 H 0.303028 0.401626 0.00572322
H21 H 0.189763 0.419825 -0.0172226
H22 H 0.250402 0.249858 0.164348

#END

data_XXV_List2_37_Price_A970
_database_code_CSD               UNKNWN
_symmetry_cell_setting           orthorhombic
_symmetry_space_group_name_H-M   'P b c a'
_symmetry_Int_Tables_number      61
loop_
_symmetry_equiv_pos_site_id
_symmetry_equiv_pos_as_xyz
1 x,y,z
2 1/2+x,1/2-y,-z
3 -x,1/2+y,1/2-z
4 1/2-x,-y,1/2+z
5 -x,-y,-z
6 1/2-x,1/2+y,z
7 x,1/2-y,1/2+z
8 1/2+x,y,1/2-z
_cell_length_a                   14.3523
_cell_length_b                   11.7177
_cell_length_c                   27.363
_cell_angle_alpha                90
_cell_angle_beta                 90
_cell_angle_gamma                90
_cell_volume                     4601.8
loop_
_atom_site_label
_atom_site_type_symbol
_atom_site_fract_x
_atom_site_fract_y
_atom_site_fract_z
C1 C 0.0741147 0.840877 0.132658
C2 C 0.166733 0.807665 0.126431
C3 C 0.200662 0.717792 0.154216
C4 C 0.146002 0.658609 0.187491
C5 C 0.0546292 0.694957 0.193079
C6 C 0.017515 0.785318 0.166619
C7 C 0.0391904 0.937719 0.102441
N1 N 0.297928 0.681991 0.147146
N2 N -0.00460578 0.636181 0.228981
O1 O -0.0482165 0.967601 0.11358
O2 O 0.086068 0.98451 0.0716896
O3 O 0.349268 0.747914 0.125676
O4 O 0.320375 0.58947 0.163778
O5 O 0.0253852 0.548064 0.246654
O6 O -0.079879 0.679334 0.23821
H1 H 0.211056 0.851662 0.100422
H2 H 0.173441 0.587227 0.208172
H3 H -0.0541328 0.811204 0.172456
H4 H -0.0678253 1.03383 0.0949081
C8 C 0.863664 0.217712 0.110253
C9 C 0.925142 0.233733 0.149214
C10 C 0.9035 0.308204 0.187066
C11 C 0.819364 0.368439 0.18753
C12 C 0.758593 0.351839 0.14831
C13 C 0.77943 0.278726 0.109595
C14 C 0.712452 0.263593 0.0673035
C15 C 0.818312 0.283281 -0.00107522
C16 C 0.781049 0.366137 -0.0321824
C17 C 0.839006 0.43798 -0.0587205
C18 C 0.936084 0.428683 -0.055474
C19 C 0.972362 0.346179 -0.024035
C20 C 0.915407 0.274154 0.0035289
C21 C 0.957182 0.187182 0.038187
C22 C 0.806684 0.109364 0.0430435
C23 C 0.793752 0.448375 0.2284
C24 C 0.999367 0.503675 -0.085297
N3 N 0.88808 0.139738 0.0721339
N4 N 0.757267 0.209354 0.0252162
H5 H 0.989845 0.185415 0.149837
H6 H 0.952454 0.318847 0.217102
H7 H 0.692978 0.398807 0.147448
H8 H 0.684197 0.346336 0.0560557
H9 H 0.652905 0.210394 0.0781902
H10 H 0.705745 0.37227 -0.0358388
H11 H 0.808431 0.501678 -0.0828254
H12 H 1.04776 0.338626 -0.0201869
H13 H 0.987836 0.11587 0.0176246
H14 H 1.01371 0.225998 0.0593037
H15 H 0.829795 0.0574621 0.0120701
H16 H 0.75864 0.0586075 0.0652563
H17 H 0.732931 0.41731 0.248719
H18 H 0.776289 0.533504 0.214506
H19 H 0.851088 0.457991 0.254472
H20 H 1.06365 0.52379 -0.0655066
H21 H 0.965427 0.584374 -0.0948318
H22 H 1.01945 0.461936 -0.11964

#END

data_XXV_List2_38_Price_A1477
_database_code_CSD               UNKNWN
_symmetry_cell_setting           triclinic
_symmetry_space_group_name_H-M   'P -1'
_symmetry_Int_Tables_number      2
loop_
_symmetry_equiv_pos_site_id
_symmetry_equiv_pos_as_xyz
1 x,y,z
2 -x,-y,-z
_cell_length_a                   10.8793
_cell_length_b                   13.9163
_cell_length_c                   7.6885
_cell_angle_alpha                87.7618
_cell_angle_beta                 98.3046
_cell_angle_gamma                77.4428
_cell_volume                     1121.28
loop_
_atom_site_label
_atom_site_type_symbol
_atom_site_fract_x
_atom_site_fract_y
_atom_site_fract_z
C1 C 0.624444 0.302357 0.499989
C2 C 0.730779 0.243576 0.607203
C3 C 0.84168 0.278156 0.638902
C4 C 0.850795 0.369141 0.567746
C5 C 0.743258 0.425637 0.461993
C6 C 0.629941 0.39432 0.42662
C7 C 0.506714 0.263111 0.467217
N1 N 0.954512 0.216948 0.751734
N2 N 0.749345 0.522579 0.384885
O1 O 0.410477 0.325393 0.363701
O2 O 0.501039 0.182723 0.526464
O3 O 0.9445 0.137317 0.812486
O4 O 1.04985 0.250242 0.776442
O5 O 0.85147 0.546289 0.412433
O6 O 0.651801 0.57225 0.298527
H1 H 0.72627 0.172127 0.664305
H2 H 0.938353 0.394885 0.593772
H3 H 0.54813 0.440996 0.343435
H4 H 0.339719 0.293683 0.334226
C8 C 0.0282123 0.765326 0.767178
C9 C 0.149279 0.785928 0.798928
C10 C 0.250096 0.719857 0.901784
C11 C 0.233786 0.630479 0.974441
C12 C 0.112229 0.611209 0.942995
C13 C 0.00899845 0.677287 0.842452
C14 C -0.12311 0.655951 0.817546
C15 C -0.257141 0.813128 0.863227
C16 C -0.336476 0.79504 0.982313
C17 C -0.372853 0.862988 1.10344
C18 C -0.331932 0.951601 1.10872
C19 C -0.25279 0.968923 0.989041
C20 C -0.213547 0.90108 0.868068
C21 C -0.126527 0.921621 0.740752
C22 C -0.176085 0.78564 0.594205
C23 C 0.343436 0.556869 1.08086
C24 C -0.370136 1.02533 1.24018
N3 N -0.0730743 0.832812 0.657083
N4 N -0.222296 0.741854 0.739698
H5 H 0.163764 0.853934 0.739177
H6 H 0.343657 0.737289 0.92433
H7 H 0.0965038 0.542995 1.00119
H8 H -0.145623 0.632086 0.944278
H9 H -0.126988 0.595205 0.731155
H10 H -0.371298 0.727463 0.97636
H11 H -0.435361 0.847506 1.19417
H12 H -0.218846 1.03715 0.991336
H13 H -0.178996 0.978047 0.636556
H14 H -0.0484256 0.950563 0.809429
H15 H -0.254053 0.841059 0.517374
H16 H -0.142589 0.727552 0.508943
H17 H 0.386089 0.499674 0.999225
H18 H 0.312716 0.519334 1.18918
H19 H 0.418951 0.592355 1.13769
H20 H -0.404217 1.10033 1.17724
H21 H -0.289449 1.02664 1.34311
H22 H -0.446305 1.00766 1.30551

#END

data_XXV_List2_39_Price_A91
_database_code_CSD               UNKNWN
_symmetry_cell_setting           triclinic
_symmetry_space_group_name_H-M   'P -1'
_symmetry_Int_Tables_number      2
loop_
_symmetry_equiv_pos_site_id
_symmetry_equiv_pos_as_xyz
1 x,y,z
2 -x,-y,-z
_cell_length_a                   10.0821
_cell_length_b                   14.5591
_cell_length_c                   8.2897
_cell_angle_alpha                92.4655
_cell_angle_beta                 76.2899
_cell_angle_gamma                78.7512
_cell_volume                     1154.34
loop_
_atom_site_label
_atom_site_type_symbol
_atom_site_fract_x
_atom_site_fract_y
_atom_site_fract_z
C1 C 0.638153 0.274575 0.32689
C2 C 0.52742 0.245451 0.43265
C3 C 0.552261 0.157818 0.492317
C4 C 0.683097 0.0980273 0.450932
C5 C 0.790481 0.129003 0.344713
C6 C 0.770944 0.21619 0.281785
C7 C 0.60889 0.369295 0.265372
N1 N 0.43641 0.126915 0.605058
N2 N 0.930649 0.0677219 0.298006
O1 O 0.719538 0.386928 0.155223
O2 O 0.498021 0.424361 0.311928
O3 O 0.320477 0.177174 0.628998
O4 O 0.464574 0.0530361 0.665753
O5 O 0.942656 -0.0108073 0.345653
O6 O 1.02478 0.0996877 0.214337
H1 H 0.424118 0.290831 0.46747
H2 H 0.700479 0.0299346 0.499415
H3 H 0.857956 0.23774 0.199595
H4 H 0.703589 0.45205 0.129901
C8 C 0.342604 0.28398 0.0727692
C9 C 0.357673 0.19806 0.142755
C10 C 0.480928 0.130669 0.0904897
C11 C 0.593472 0.147203 -0.032372
C12 C 0.577089 0.233127 -0.101276
C13 C 0.453179 0.301262 -0.0526365
C14 C 0.437324 0.392881 -0.133728
C15 C 0.20602 0.412384 -0.180475
C16 C 0.216244 0.433012 -0.345723
C17 C 0.132903 0.401206 -0.437497
C18 C 0.0353667 0.348219 -0.367101
C19 C 0.0261411 0.328139 -0.202454
C20 C 0.110585 0.358219 -0.108496
C21 C 0.0990395 0.334186 0.0697969
C22 C 0.23775 0.445877 0.0891882
C23 C 0.726354 0.0736404 -0.0904409
C24 C -0.0553763 0.313724 -0.466098
N3 N 0.216542 0.35314 0.130646
N4 N 0.292972 0.447054 -0.0895763
H5 H 0.272185 0.18579 0.241518
H6 H 0.49095 0.064543 0.147546
H7 H 0.662948 0.247265 -0.198058
H8 H 0.472612 0.378874 -0.269606
H9 H 0.503456 0.437133 -0.0956689
H10 H 0.289228 0.476013 -0.400106
H11 H 0.142317 0.418662 -0.565551
H12 H -0.0481513 0.286406 -0.145167
H13 H 0.00204459 0.375572 0.152819
H14 H 0.0950239 0.259936 0.0790954
H15 H 0.137621 0.496175 0.130339
H16 H 0.311458 0.466909 0.153962
H17 H 0.817156 0.105459 -0.131417
H18 H 0.72232 0.0269825 -0.196013
H19 H 0.744861 0.0293778 0.00889961
H20 H -0.132243 0.27987 -0.388374
H21 H 0.006959 0.262289 -0.570189
H22 H -0.112525 0.371594 -0.519623

#END

data_XXV_List2_40_Price_A9079
_database_code_CSD               UNKNWN
_symmetry_cell_setting           monoclinic
_symmetry_space_group_name_H-M   'P 21/c'
_symmetry_Int_Tables_number      14
loop_
_symmetry_equiv_pos_site_id
_symmetry_equiv_pos_as_xyz
1 x,y,z
2 -x,1/2+y,1/2-z
3 -x,-y,-z
4 x,1/2-y,1/2+z
_cell_length_a                   7.3986
_cell_length_b                   29.7487
_cell_length_c                   10.7105
_cell_angle_alpha                90
_cell_angle_beta                 78.9146
_cell_angle_gamma                90
_cell_volume                     2313.38
loop_
_atom_site_label
_atom_site_type_symbol
_atom_site_fract_x
_atom_site_fract_y
_atom_site_fract_z
C1 C 0.769609 0.00648171 0.1948
C2 C 0.774349 0.0315474 0.0840718
C3 C 0.924127 0.0594015 0.0422663
C4 C 1.07049 0.0630463 0.105571
C5 C 1.05963 0.0380425 0.216109
C6 C 0.912513 0.00983699 0.262449
C7 C 0.607411 -0.0234083 0.237241
N1 N 0.93081 0.0852138 -0.075571
N2 N 1.21164 0.0419047 0.286141
O1 O 0.612835 -0.0439003 0.347544
O2 O 0.486795 -0.0280232 0.176592
O3 O 0.787318 0.0891172 -0.114532
O4 O 1.07895 0.101272 -0.124904
O5 O 1.34071 0.0660217 0.240692
O6 O 1.19774 0.0205887 0.384781
H1 H 0.662481 0.0292026 0.032084
H2 H 1.18775 0.084459 0.0704351
H3 H 0.910497 -0.00907136 0.349208
H4 H 0.50921 -0.064158 0.372158
C8 C 0.411804 0.858977 0.359162
C9 C 0.59304 0.847588 0.30409
C10 C 0.630773 0.809136 0.230349
C11 C 0.488321 0.780918 0.208583
C12 C 0.308348 0.79263 0.263737
C13 C 0.267627 0.830812 0.339978
C14 C 0.0702379 0.842504 0.398693
C15 C 0.092035 0.861444 0.614071
C16 C -0.0463432 0.837912 0.69552
C17 C -0.0171722 0.821848 0.811642
C18 C 0.150798 0.828967 0.850743
C19 C 0.287368 0.852535 0.768739
C20 C 0.261776 0.868428 0.65059
C21 C 0.413053 0.893852 0.563611
C22 C 0.187409 0.913211 0.445121
C23 C 0.530657 0.738993 0.129821
C24 C 0.183539 0.811146 0.975939
N3 N 0.378267 0.898944 0.434135
N4 N 0.058087 0.87777 0.495357
H5 H 0.703626 0.869956 0.318303
H6 H 0.772683 0.801075 0.187598
H7 H 0.195361 0.77108 0.248411
H8 H -0.00287973 0.812664 0.441938
H9 H -0.00312468 0.854221 0.324721
H10 H -0.17858 0.833159 0.667199
H11 H -0.127275 0.803897 0.873953
H12 H 0.419605 0.858344 0.796709
H13 H 0.428154 0.927678 0.601674
H14 H 0.545374 0.876776 0.558824
H15 H 0.163806 0.942456 0.508194
H16 H 0.162703 0.922975 0.351283
H17 H 0.410416 0.727337 0.0932452
H18 H 0.573476 0.71148 0.185977
H19 H 0.642875 0.74461 0.0483179
H20 H 0.301002 0.82776 1.00481
H21 H 0.212392 0.774927 0.970586
H22 H 0.0629023 0.816164 1.05187

#END

data_XXV_List2_41_Price_A886
_database_code_CSD               UNKNWN
_symmetry_cell_setting           monoclinic
_symmetry_space_group_name_H-M   'P 21/c'
_symmetry_Int_Tables_number      14
loop_
_symmetry_equiv_pos_site_id
_symmetry_equiv_pos_as_xyz
1 x,y,z
2 -x,1/2+y,1/2-z
3 -x,-y,-z
4 x,1/2-y,1/2+z
_cell_length_a                   7.4511
_cell_length_b                   23.775
_cell_length_c                   13.3349
_cell_angle_alpha                90
_cell_angle_beta                 75.3808
_cell_angle_gamma                90
_cell_volume                     2285.8
loop_
_atom_site_label
_atom_site_type_symbol
_atom_site_fract_x
_atom_site_fract_y
_atom_site_fract_z
C1 C 0.326344 0.401432 0.853525
C2 C 0.142632 0.383491 0.887323
C3 C 0.106872 0.326199 0.895267
C4 C 0.246335 0.286051 0.871514
C5 C 0.427299 0.305297 0.837915
C6 C 0.470145 0.362282 0.828235
C7 C 0.36127 0.463289 0.846145
N1 N -0.0867428 0.307214 0.931152
N2 N 0.580396 0.264672 0.810084
O1 O 0.54289 0.474756 0.823711
O2 O 0.240142 0.498285 0.859135
O3 O -0.206915 0.343226 0.946019
O4 O -0.113054 0.256773 0.943115
O5 O 0.543933 0.215671 0.833565
O6 O 0.733022 0.282895 0.766401
H1 H 0.0304862 0.413857 0.906537
H2 H 0.21491 0.24149 0.879121
H3 H 0.613395 0.375573 0.801414
H4 H 0.570325 0.514605 0.814795
C8 C 0.243582 0.0711137 0.817322
C9 C 0.345023 0.0529648 0.886228
C10 C 0.266536 0.0531549 0.99243
C11 C 0.0834522 0.0709126 1.03306
C12 C -0.0163464 0.0889624 0.963475
C13 C 0.0609946 0.0900818 0.856608
C14 C -0.050136 0.111876 0.783958
C15 C 0.162964 0.167299 0.654493
C16 C 0.0732991 0.216946 0.638273
C17 C 0.172398 0.266487 0.612513
C18 C 0.364907 0.267956 0.600489
C19 C 0.452147 0.218325 0.617325
C20 C 0.354204 0.168167 0.645284
C21 C 0.452413 0.115963 0.669032
C22 C 0.182876 0.0678995 0.652016
C23 C -0.00230891 0.0713832 1.14803
C24 C 0.472435 0.321521 0.57033
N3 N 0.326623 0.0690363 0.708369
N4 N 0.0599631 0.116242 0.676477
H5 H 0.485546 0.0376154 0.854896
H6 H 0.347643 0.0385052 1.04467
H7 H -0.158772 0.10345 0.993411
H8 H -0.108319 0.153285 0.809465
H9 H -0.168085 0.08368 0.786022
H10 H -0.0749898 0.21568 0.644286
H11 H 0.100151 0.304587 0.599796
H12 H 0.601265 0.218641 0.610076
H13 H 0.553822 0.101662 0.598601
H14 H 0.53085 0.12571 0.726113
H15 H 0.248865 0.0676024 0.568766
H16 H 0.100455 0.0295113 0.672003
H17 H -0.142009 0.0532082 1.16708
H18 H -0.0145681 0.114391 1.17894
H19 H 0.0813487 0.0473408 1.18969
H20 H 0.618719 0.316085 0.569468
H21 H 0.416804 0.355763 0.62435
H22 H 0.466464 0.335552 0.492853

#END

data_XXV_List2_42_Price_A188
_database_code_CSD               UNKNWN
_symmetry_cell_setting           monoclinic
_symmetry_space_group_name_H-M   'C 2/c'
_symmetry_Int_Tables_number      15
loop_
_symmetry_equiv_pos_site_id
_symmetry_equiv_pos_as_xyz
1 x,y,z
2 -x,y,1/2-z
3 1/2+x,1/2+y,z
4 1/2-x,1/2+y,1/2-z
5 -x,-y,-z
6 x,-y,1/2+z
7 1/2-x,1/2-y,-z
8 1/2+x,1/2-y,1/2+z
_cell_length_a                   21.6007
_cell_length_b                   7.0009
_cell_length_c                   31.4924
_cell_angle_alpha                90
_cell_angle_beta                 75.9341
_cell_angle_gamma                90
_cell_volume                     4619.63
loop_
_atom_site_label
_atom_site_type_symbol
_atom_site_fract_x
_atom_site_fract_y
_atom_site_fract_z
C1 C 0.352499 0.805157 0.513913
C2 C 0.352922 0.623205 0.531938
C3 C 0.298274 0.558976 0.561409
C4 C 0.243346 0.668606 0.573926
C5 C 0.244559 0.848254 0.555162
C6 C 0.297803 0.91845 0.525121
C7 C 0.411695 0.870478 0.481988
N1 N 0.298864 0.367053 0.580378
N2 N 0.187059 0.9682 0.567113
O1 O 0.401852 1.03082 0.461492
O2 O 0.461561 0.78437 0.475551
O3 O 0.346142 0.269256 0.566608
O4 O 0.251857 0.31945 0.608421
O5 O 0.142736 0.908743 0.595793
O6 O 0.187934 1.11907 0.547637
H1 H 0.395254 0.534382 0.52307
H2 H 0.201365 0.616082 0.597298
H3 H 0.296339 1.05899 0.510964
H4 H 0.440011 1.07203 0.440233
C8 C 0.965394 0.337232 0.865109
C9 C 0.933008 0.497834 0.855178
C10 C 0.908419 0.500605 0.81839
C11 C 0.914952 0.342352 0.790369
C12 C 0.947258 0.183286 0.800618
C13 C 0.973266 0.178602 0.837144
C14 C 1.00835 0.00345494 0.847226
C15 C 1.10212 0.145142 0.863141
C16 C 1.15529 0.0492739 0.837925
C17 C 1.21212 0.14557 0.821234
C18 C 1.21805 0.340689 0.829441
C19 C 1.16464 0.434568 0.854466
C20 C 1.10666 0.340968 0.871079
C21 C 1.04934 0.447843 0.897796
C22 C 1.00263 0.145757 0.915967
C23 C 0.888444 0.345844 0.750404
C24 C 1.27999 0.44485 0.812276
N3 N 0.989841 0.339323 0.903401
N4 N 1.04438 0.0421637 0.880131
H5 H 0.926483 0.61941 0.877332
H6 H 0.883043 0.626676 0.81147
H7 H 0.95327 0.0588084 0.779183
H8 H 1.04119 -0.0495082 0.817404
H9 H 0.974437 -0.112551 0.859554
H10 H 1.15158 -0.103046 0.832184
H11 H 1.25294 0.0677968 0.801835
H12 H 1.16775 0.586938 0.860853
H13 H 1.05605 0.480476 0.930532
H14 H 1.04399 0.584812 0.882267
H15 H 1.02491 0.153792 0.943644
H16 H 0.957644 0.067246 0.926259
H17 H 0.89051 0.204385 0.735306
H18 H 0.915274 0.444639 0.725601
H19 H 0.838525 0.392793 0.758422
H20 H 1.27368 0.599564 0.816119
H21 H 1.29993 0.41513 0.777454
H22 H 1.31598 0.401734 0.829716

#END

data_XXV_List2_43_Price_A1596
_database_code_CSD               UNKNWN
_symmetry_cell_setting           monoclinic
_symmetry_space_group_name_H-M   'C 2/c'
_symmetry_Int_Tables_number      15
loop_
_symmetry_equiv_pos_site_id
_symmetry_equiv_pos_as_xyz
1 x,y,z
2 -x,y,1/2-z
3 1/2+x,1/2+y,z
4 1/2-x,1/2+y,1/2-z
5 -x,-y,-z
6 x,-y,1/2+z
7 1/2-x,1/2-y,-z
8 1/2+x,1/2-y,1/2+z
_cell_length_a                   27.8632
_cell_length_b                   7.7244
_cell_length_c                   22.7456
_cell_angle_alpha                90
_cell_angle_beta                 67.8809
_cell_angle_gamma                90
_cell_volume                     4535.17
loop_
_atom_site_label
_atom_site_type_symbol
_atom_site_fract_x
_atom_site_fract_y
_atom_site_fract_z
C1 C 0.355058 0.681118 0.0858215
C2 C 0.343318 0.580692 0.140455
C3 C 0.292435 0.529589 0.173096
C4 C 0.252779 0.573494 0.152853
C5 C 0.266038 0.672976 0.0982865
C6 C 0.316167 0.729544 0.064455
C7 C 0.410275 0.730711 0.0510072
N1 N 0.279313 0.42406 0.230844
N2 N 0.224179 0.726327 0.0778782
O1 O 0.41996 0.785985 -0.00810591
O2 O 0.442851 0.714846 0.0737819
O3 O 0.314065 0.393758 0.249588
O4 O 0.234604 0.375011 0.255962
O5 O 0.188267 0.625671 0.0879654
O6 O 0.229148 0.865587 0.0509744
H1 H 0.373586 0.54457 0.157234
H2 H 0.213323 0.530584 0.178402
H3 H 0.324551 0.809156 0.0224856
H4 H 0.456929 0.800026 -0.0314458
C8 C 0.441725 0.792291 0.581822
C9 C 0.439962 0.711073 0.527702
C10 C 0.394894 0.712001 0.515244
C11 C 0.350132 0.7951 0.55641
C12 C 0.352267 0.875205 0.61023
C13 C 0.397055 0.873586 0.624096
C14 C 0.398546 0.965987 0.682132
C15 C 0.437204 0.749325 0.725931
C16 C 0.405896 0.731755 0.790216
C17 C 0.398174 0.57067 0.819289
C18 C 0.421615 0.422035 0.785121
C19 C 0.452711 0.44131 0.721169
C20 C 0.460436 0.602154 0.690846
C21 C 0.495745 0.620855 0.621912
C22 C 0.489058 0.921246 0.637844
C23 C 0.301874 0.798238 0.541584
C24 C 0.412983 0.248257 0.817325
N3 N 0.488664 0.784821 0.593553
N4 N 0.44356 0.915838 0.6967
H5 H 0.474884 0.648776 0.495193
H6 H 0.394409 0.648586 0.472737
H7 H 0.317765 0.939545 0.643124
H8 H 0.363226 0.939389 0.723499
H9 H 0.400116 1.1068 0.674567
H10 H 0.388311 0.847085 0.817169
H11 H 0.373924 0.559739 0.869454
H12 H 0.471185 0.327424 0.693595
H13 H 0.536482 0.614177 0.617005
H14 H 0.489578 0.513604 0.59401
H15 H 0.523988 0.906569 0.648564
H16 H 0.490287 1.04778 0.615636
H17 H 0.306093 0.887064 0.502279
H18 H 0.268181 0.84083 0.582553
H19 H 0.29316 0.669921 0.527578
H20 H 0.434555 0.146201 0.784651
H21 H 0.371876 0.212292 0.835676
H22 H 0.425395 0.248415 0.85772

#END

data_XXV_List2_44_Price_A3586
_database_code_CSD               UNKNWN
_symmetry_cell_setting           triclinic
_symmetry_space_group_name_H-M   'P -1'
_symmetry_Int_Tables_number      2
loop_
_symmetry_equiv_pos_site_id
_symmetry_equiv_pos_as_xyz
1 x,y,z
2 -x,-y,-z
_cell_length_a                   13.1953
_cell_length_b                   8.4948
_cell_length_c                   10.4437
_cell_angle_alpha                97.8426
_cell_angle_beta                 77.9932
_cell_angle_gamma                88.0091
_cell_volume                     1131.92
loop_
_atom_site_label
_atom_site_type_symbol
_atom_site_fract_x
_atom_site_fract_y
_atom_site_fract_z
C1 C 0.0578143 0.859426 0.1697
C2 C 0.054497 1.01856 0.15001
C3 C -0.00942561 1.12917 0.245292
C4 C -0.0704526 1.0876 0.359326
C5 C -0.0650968 0.928301 0.37534
C6 C -0.00106838 0.8134 0.284105
C7 C 0.128483 0.743088 0.06719
N1 N -0.0119947 1.29747 0.225948
N2 N -0.128658 0.880959 0.495533
O1 O 0.155385 0.612294 0.113729
O2 O 0.158454 0.768215 -0.0452181
O3 O 0.0359744 1.32908 0.120646
O4 O -0.0622948 1.39313 0.316422
O5 O -0.188582 0.982771 0.569373
O6 O -0.117129 0.742784 0.512401
H1 H 0.100558 1.05466 0.0613589
H2 H -0.120003 1.17567 0.432607
H3 H 0.0021314 0.690863 0.302261
H4 H 0.195778 0.53535 0.0423888
C8 C 0.707031 0.722785 0.00030065
C9 C 0.682259 0.692023 -0.123998
C10 C 0.64794 0.814849 -0.182908
C11 C 0.637247 0.972517 -0.119437
C12 C 0.662114 1.00169 0.00485833
C13 C 0.695504 0.879875 0.0664717
C14 C 0.729831 0.916248 0.196485
C15 C 0.636046 0.729649 0.320584
C16 C 0.583287 0.812204 0.442461
C17 C 0.484988 0.772053 0.50098
C18 C 0.436486 0.648104 0.439792
C19 C 0.490284 0.566347 0.318249
C20 C 0.588529 0.606115 0.257058
C21 C 0.646368 0.512635 0.127179
C22 C 0.793259 0.646667 0.162142
C23 C 0.602602 1.10719 -0.183355
C24 C 0.329348 0.605447 0.501266
N3 N 0.735542 0.591707 0.0612517
N4 N 0.736181 0.774682 0.26099
H5 H 0.690894 0.569821 -0.17411
H6 H 0.62939 0.788018 -0.280036
H7 H 0.654254 1.12356 0.056443
H8 H 0.676801 1.00748 0.264387
H9 H 0.806961 0.964422 0.179156
H10 H 0.621247 0.906762 0.491725
H11 H 0.445498 0.837053 0.596479
H12 H 0.454151 0.469293 0.268554
H13 H 0.67566 0.395926 0.143561
H14 H 0.593738 0.489278 0.0592856
H15 H 0.810038 0.545856 0.211197
H16 H 0.866852 0.690272 0.115025
H17 H 0.66908 1.15604 -0.2437
H18 H 0.561833 1.20502 -0.109219
H19 H 0.550382 1.06801 -0.248635
H20 H 0.322834 0.476289 0.488427
H21 H 0.270448 0.657306 0.456164
H22 H 0.309028 0.649604 0.607503

#END

data_XXV_List2_45_Price_A11883
_database_code_CSD               UNKNWN
_symmetry_cell_setting           monoclinic
_symmetry_space_group_name_H-M   'P 21/c'
_symmetry_Int_Tables_number      14
loop_
_symmetry_equiv_pos_site_id
_symmetry_equiv_pos_as_xyz
1 x,y,z
2 -x,1/2+y,1/2-z
3 -x,-y,-z
4 x,1/2-y,1/2+z
_cell_length_a                   16.1262
_cell_length_b                   7.0347
_cell_length_c                   20.8994
_cell_angle_alpha                90
_cell_angle_beta                 100.275
_cell_angle_gamma                90
_cell_volume                     2332.87
loop_
_atom_site_label
_atom_site_type_symbol
_atom_site_fract_x
_atom_site_fract_y
_atom_site_fract_z
C1 C 0.0156026 0.377326 0.153104
C2 C 0.0653176 0.429485 0.212149
C3 C 0.12579 0.302896 0.242423
C4 C 0.138496 0.125886 0.216457
C5 C 0.0880312 0.079115 0.15766
C6 C 0.0268251 0.201013 0.125282
C7 C -0.0495712 0.515259 0.121897
N1 N 0.178131 0.357026 0.304802
N2 N 0.100802 -0.105867 0.128164
O1 O -0.101493 0.44025 0.0711893
O2 O -0.0542242 0.6755 0.141788
O3 O 0.16939 0.517472 0.324538
O4 O 0.226727 0.23767 0.332155
O5 O 0.145012 -0.221168 0.161956
O6 O 0.0655622 -0.131307 0.0721824
H1 H 0.0568682 0.566937 0.233631
H2 H 0.185643 0.0283756 0.241144
H3 H -0.0110692 0.15848 0.0793567
H4 H -0.144024 0.53024 0.0513051
C8 C 0.288534 0.185547 0.107976
C9 C 0.3353 0.0916883 0.16145
C10 C 0.363212 0.187796 0.219298
C11 C 0.345226 0.38087 0.225829
C12 C 0.298283 0.472662 0.172115
C13 C 0.270609 0.379582 0.113167
C14 C 0.217918 0.481845 0.0561873
C15 C 0.292086 0.389459 -0.0293888
C16 C 0.311311 0.555764 -0.0602051
C17 C 0.386619 0.572454 -0.0832939
C18 C 0.44485 0.423074 -0.0766779
C19 C 0.425058 0.257855 -0.0456498
C20 C 0.350287 0.239038 -0.0213785
C21 C 0.329422 0.0567221 0.0109022
C22 C 0.193407 0.181636 0.0069844
C23 C 0.37617 0.487898 0.287789
C24 C 0.525516 0.439019 -0.103036
N3 N 0.262103 0.0835847 0.0487335
N4 N 0.2149 0.3781 -0.00500189
H5 H 0.348279 -0.0590984 0.15726
H6 H 0.398993 0.111225 0.260432
H7 H 0.283393 0.62303 0.175889
H8 H 0.243012 0.624583 0.0510163
H9 H 0.152908 0.499619 0.0643563
H10 H 0.265783 0.671372 -0.0664713
H11 H 0.4002 0.703155 -0.107309
H12 H 0.469851 0.140224 -0.0393106
H13 H 0.308842 -0.053408 -0.0257865
H14 H 0.385468 0.00160655 0.0429423
H15 H 0.178711 0.105104 -0.0392603
H16 H 0.137409 0.1814 0.0298607
H17 H 0.33847 0.6157 0.291216
H18 H 0.441897 0.533156 0.290723
H19 H 0.373583 0.400026 0.330686
H20 H 0.57862 0.375974 -0.0697748
H21 H 0.541203 0.587648 -0.110884
H22 H 0.520751 0.36528 -0.149842

#END

data_XXV_List2_46_Price_A6895
_database_code_CSD               UNKNWN
_symmetry_cell_setting           monoclinic
_symmetry_space_group_name_H-M   'P 21/a'
_symmetry_Int_Tables_number      14
loop_
_symmetry_equiv_pos_site_id
_symmetry_equiv_pos_as_xyz
1 x,y,z
2 1/2-x,1/2+y,-z
3 -x,-y,-z
4 1/2+x,1/2-y,z
_cell_length_a                   17.0593
_cell_length_b                   8.218
_cell_length_c                   17.2928
_cell_angle_alpha                90
_cell_angle_beta                 72.6993
_cell_angle_gamma                90
_cell_volume                     2314.65
loop_
_atom_site_label
_atom_site_type_symbol
_atom_site_fract_x
_atom_site_fract_y
_atom_site_fract_z
C1 C 0.526617 0.975814 0.877604
C2 C 0.513948 0.812116 0.899197
C3 C 0.437857 0.76403 0.94934
C4 C 0.37411 0.873394 0.979996
C5 C 0.388772 1.03469 0.95664
C6 C 0.463396 1.08861 0.905627
C7 C 0.609639 1.02416 0.824749
N1 N 0.424178 0.592318 0.973288
N2 N 0.321207 1.15153 0.985024
O1 O 0.618943 1.18597 0.822732
O2 O 0.661519 0.927781 0.789818
O3 O 0.472799 0.49355 0.933215
O4 O 0.364613 0.560978 1.03076
O5 O 0.270032 1.12244 1.04957
O6 O 0.322333 1.27074 0.942723
H1 H 0.562802 0.724103 0.876402
H2 H 0.315642 0.834417 1.0207
H3 H 0.471739 1.21575 0.888439
H4 H 0.672548 1.21888 0.788071
C8 C 0.743257 0.304498 0.654225
C9 C 0.668233 0.34531 0.642257
C10 C 0.659591 0.34824 0.564876
C11 C 0.725398 0.308662 0.497064
C12 C 0.800076 0.268477 0.509844
C13 C 0.810523 0.267645 0.586886
C14 C 0.893458 0.22842 0.59767
C15 C 0.911389 0.416964 0.697827
C16 C 0.991749 0.476936 0.671442
C17 C 1.0088 0.635733 0.688396
C18 C 0.946181 0.739154 0.732921
C19 C 0.866504 0.678069 0.75888
C20 C 0.84792 0.519235 0.741216
C21 C 0.760362 0.457716 0.768735
C22 C 0.818495 0.195961 0.736783
C23 C 0.716915 0.309938 0.412913
C24 C 0.965873 0.911385 0.750141
N3 N 0.749564 0.29883 0.734753
N4 N 0.895525 0.252215 0.681013
H5 H 0.616237 0.371861 0.694912
H6 H 0.600439 0.379553 0.557021
H7 H 0.852532 0.238849 0.457824
H8 H 0.941258 0.303872 0.557303
H9 H 0.909522 0.101011 0.580594
H10 H 1.04076 0.395629 0.638802
H11 H 1.07175 0.679936 0.667881
H12 H 0.816801 0.756804 0.79312
H13 H 0.739494 0.446785 0.835127
H14 H 0.719418 0.545355 0.752634
H15 H 0.823579 0.195914 0.79842
H16 H 0.807162 0.0713182 0.720471
H17 H 0.73403 0.192272 0.382708
H18 H 0.756665 0.402354 0.374896
H19 H 0.653728 0.336395 0.413895
H20 H 0.916816 0.964785 0.799618
H21 H 0.974077 0.989252 0.696739
H22 H 1.02284 0.917499 0.767014

#END

data_XXV_List2_47_Price_A613
_database_code_CSD               UNKNWN
_symmetry_cell_setting           orthorhombic
_symmetry_space_group_name_H-M   'P b c a'
_symmetry_Int_Tables_number      61
loop_
_symmetry_equiv_pos_site_id
_symmetry_equiv_pos_as_xyz
1 x,y,z
2 1/2+x,1/2-y,-z
3 -x,1/2+y,1/2-z
4 1/2-x,-y,1/2+z
5 -x,-y,-z
6 1/2-x,1/2+y,z
7 x,1/2-y,1/2+z
8 1/2+x,y,1/2-z
_cell_length_a                   7.6889
_cell_length_b                   28.7623
_cell_length_c                   21.0157
_cell_angle_alpha                90
_cell_angle_beta                 90
_cell_angle_gamma                90
_cell_volume                     4647.63
loop_
_atom_site_label
_atom_site_type_symbol
_atom_site_fract_x
_atom_site_fract_y
_atom_site_fract_z
C1 C 0.747263 0.640217 0.0172863
C2 C 0.581039 0.658263 0.00729693
C3 C 0.530441 0.697232 0.0415009
C4 C 0.638597 0.71899 0.0851788
C5 C 0.802551 0.699959 0.0941299
C6 C 0.859785 0.661153 0.0607796
C7 C 0.800148 0.598976 -0.021089
N1 N 0.356064 0.716711 0.0305015
N2 N 0.920899 0.721742 0.140308
O1 O 0.9706 0.589938 -0.0164725
O2 O 0.701145 0.577363 -0.0545392
O3 O 0.258201 0.694646 -0.00367137
O4 O 0.321696 0.75341 0.0566491
O5 O 0.868975 0.756446 0.167628
O6 O 1.06263 0.703577 0.147945
H1 H 0.493357 0.641956 -0.0264334
H2 H 0.596718 0.749568 0.111143
H3 H 0.989646 0.647715 0.0688121
H4 H 1.00611 0.567002 -0.047775
C8 C 0.105224 0.564156 0.845491
C9 C 0.165498 0.609778 0.851362
C10 C 0.189293 0.637499 0.79792
C11 C 0.152716 0.620459 0.736981
C12 C 0.092148 0.574915 0.73167
C13 C 0.0699604 0.546288 0.784688
C14 C 0.00030536 0.497302 0.777331
C15 C 0.184294 0.451332 0.845543
C16 C 0.235893 0.411617 0.812159
C17 C 0.399383 0.392393 0.821861
C18 C 0.515656 0.411999 0.86563
C19 C 0.462512 0.451555 0.898641
C20 C 0.29967 0.471851 0.888774
C21 C 0.247705 0.515455 0.924291
C22 C -0.0378241 0.49891 0.889481
C23 C 0.180717 0.650457 0.679205
C24 C 0.693349 0.391274 0.875452
N3 N 0.0852884 0.536439 0.901554
N4 N 0.0144425 0.470012 0.835896
H5 H 0.190969 0.623352 0.898765
H6 H 0.235296 0.673039 0.803561
H7 H 0.0629242 0.560943 0.684612
H8 H 0.0690384 0.479027 0.739175
H9 H -0.137608 0.498628 0.763541
H10 H 0.144263 0.395533 0.779436
H11 H 0.43678 0.361271 0.795778
H12 H 0.551334 0.467577 0.932662
H13 H 0.23125 0.507527 0.975141
H14 H 0.351309 0.541486 0.921057
H15 H -0.0472981 0.477285 0.932213
H16 H -0.166026 0.513698 0.879286
H17 H 0.071658 0.647905 0.645801
H18 H 0.298503 0.640105 0.653314
H19 H 0.195557 0.687068 0.692364
H20 H 0.735859 0.394479 0.925014
H21 H 0.791075 0.408711 0.845763
H22 H 0.695171 0.35432 0.862927

#END

data_XXV_List2_48_Price_B6958
_database_code_CSD               UNKNWN
_symmetry_cell_setting           orthorhombic
_symmetry_space_group_name_H-M   'P b c n'
_symmetry_Int_Tables_number      60
loop_
_symmetry_equiv_pos_site_id
_symmetry_equiv_pos_as_xyz
1 x,y,z
2 1/2+x,1/2-y,-z
3 -x,y,1/2-z
4 1/2-x,1/2-y,1/2+z
5 -x,-y,-z
6 1/2-x,1/2+y,z
7 x,-y,1/2+z
8 1/2+x,1/2+y,1/2-z
_cell_length_a                   41.7061
_cell_length_b                   9.7868
_cell_length_c                   11.1917
_cell_angle_alpha                90
_cell_angle_beta                 90
_cell_angle_gamma                90
_cell_volume                     4568.11
loop_
_atom_site_label
_atom_site_type_symbol
_atom_site_fract_x
_atom_site_fract_y
_atom_site_fract_z
C1 C 0.236961 0.785241 0.343617
C2 C 0.251058 0.879286 0.421206
C3 C 0.284247 0.885283 0.42729
C4 C 0.303981 0.802126 0.358865
C5 C 0.289146 0.709764 0.282864
C6 C 0.256002 0.698108 0.275065
C7 C 0.201238 0.779409 0.339449
N1 N 0.299168 0.983352 0.51001
N2 N 0.3091 0.618303 0.209977
O1 O 0.190101 0.668271 0.283976
O2 O 0.184664 0.867063 0.383957
O3 O 0.281303 1.05738 0.566834
O4 O 0.32836 0.983615 0.515655
O5 O 0.33761 0.644687 0.20354
O6 O 0.295663 0.523425 0.160217
H1 H 0.236287 0.94648 0.475163
H2 H 0.329873 0.809237 0.364593
H3 H 0.245406 0.622631 0.216181
H4 H 0.166831 0.66828 0.281028
C8 C 0.566737 0.115898 0.144525
C9 C 0.53426 0.100006 0.117145
C10 C 0.519057 0.18971 0.0394779
C11 C 0.535871 0.297117 -0.0144518
C12 C 0.568206 0.312547 0.0144919
C13 C 0.583847 0.225044 0.0939115
C14 C 0.618713 0.248182 0.126993
C15 C 0.619127 0.213792 0.34072
C16 C 0.635665 0.323341 0.391708
C17 C 0.626524 0.376357 0.501686
C18 C 0.600658 0.321527 0.565252
C19 C 0.584416 0.211673 0.513357
C20 C 0.592841 0.158003 0.402219
C21 C 0.574746 0.0383801 0.348743
C22 C 0.616701 0.0252547 0.207078
C23 C 0.519873 0.391802 -0.101968
C24 C 0.589664 0.377175 0.683613
N3 N 0.582165 0.0212034 0.22214
N4 N 0.629177 0.162387 0.227097
H5 H 0.521206 0.0147888 0.156224
H6 H 0.493769 0.175209 0.0190658
H7 H 0.581647 0.3971 -0.0245745
H8 H 0.622604 0.355511 0.150448
H9 H 0.634269 0.225978 0.0500754
H10 H 0.656275 0.365074 0.344636
H11 H 0.639992 0.461219 0.539597
H12 H 0.56408 0.16696 0.560594
H13 H 0.580959 -0.0568752 0.395322
H14 H 0.548859 0.05288 0.359062
H15 H 0.627669 -0.0456174 0.270774
H16 H 0.622994 -0.00676367 0.116349
H17 H 0.524182 0.35922 -0.194456
H18 H 0.528965 0.49639 -0.0935194
H19 H 0.49387 0.394653 -0.0885807
H20 H 0.581595 0.29527 0.743129
H21 H 0.569517 0.448201 0.672311
H22 H 0.608864 0.433026 0.729172

#END

data_XXV_List2_49_Price_A245
_database_code_CSD               UNKNWN
_symmetry_cell_setting           orthorhombic
_symmetry_space_group_name_H-M   'P c a 21'
_symmetry_Int_Tables_number      29
loop_
_symmetry_equiv_pos_site_id
_symmetry_equiv_pos_as_xyz
1 x,y,z
2 -x,-y,1/2+z
3 1/2-x,y,1/2+z
4 1/2+x,-y,z
_cell_length_a                   10.587
_cell_length_b                   14.3505
_cell_length_c                   14.9342
_cell_angle_alpha                90
_cell_angle_beta                 90
_cell_angle_gamma                90
_cell_volume                     2268.93
loop_
_atom_site_label
_atom_site_type_symbol
_atom_site_fract_x
_atom_site_fract_y
_atom_site_fract_z
C1 C 0.435377 0.857667 0.724805
C2 C 0.471134 0.946747 0.752403
C3 C 0.585089 0.957629 0.797026
C4 C 0.665273 0.883349 0.814857
C5 C 0.626676 0.795922 0.786255
C6 C 0.512779 0.781127 0.74238
C7 C 0.312196 0.847758 0.677427
N1 N 0.622859 1.0512 0.82707
N2 N 0.708427 0.715636 0.805556
O1 O 0.284581 0.759656 0.655872
O2 O 0.24443 0.913489 0.661312
O3 O 0.552433 1.11558 0.808692
O4 O 0.721994 1.05765 0.868127
O5 O 0.81737 0.732012 0.826721
O6 O 0.661732 0.638372 0.79791
H1 H 0.410545 1.00612 0.73911
H2 H 0.754286 0.893351 0.849403
H3 H 0.485593 0.711318 0.722426
H4 H 0.201899 0.755123 0.628107
C8 C 0.686239 0.704239 0.0725253
C9 C 0.814799 0.688037 0.0583835
C10 C 0.89578 0.76126 0.0381443
C11 C 0.851288 0.85294 0.0327346
C12 C 0.722455 0.868032 0.0462645
C13 C 0.63896 0.795332 0.0648925
C14 C 0.498103 0.813489 0.0727072
C15 C 0.394885 0.683309 -0.00028183
C16 C 0.297365 0.718742 -0.0535952
C17 C 0.264238 0.675649 -0.133322
C18 C 0.326188 0.594761 -0.162373
C19 C 0.423334 0.560335 -0.108766
C20 C 0.459862 0.603544 -0.028961
C21 C 0.569679 0.566116 0.0254817
C22 C 0.492426 0.664564 0.141296
C23 C 0.93889 0.932871 0.0127948
C24 C 0.290394 0.546615 -0.248149
N3 N 0.604904 0.629707 0.0974663
N4 N 0.423664 0.727943 0.0828439
H5 H 0.850884 0.617436 0.0653455
H6 H 0.995757 0.747276 0.0278234
H7 H 0.685211 0.938682 0.0405788
H8 H 0.464445 0.850974 0.013486
H9 H 0.479167 0.858519 0.130782
H10 H 0.246181 0.779877 -0.0303963
H11 H 0.187567 0.704422 -0.173281
H12 H 0.474204 0.498164 -0.130329
H13 H 0.545114 0.498306 0.0550391
H14 H 0.651896 0.554728 -0.0176166
H15 H 0.43155 0.605677 0.158921
H16 H 0.51871 0.701691 0.202549
H17 H 0.9434 0.981986 0.0689964
H18 H 0.907592 0.972314 -0.0460664
H19 H 1.03505 0.908358 -0.00029949
H20 H 0.346644 0.483523 -0.258447
H21 H 0.304949 0.592082 -0.306302
H22 H 0.190517 0.526267 -0.248172

#END

data_XXV_List2_50_Price_A4739
_database_code_CSD               UNKNWN
_symmetry_cell_setting           monoclinic
_symmetry_space_group_name_H-M   'P 21/c'
_symmetry_Int_Tables_number      14
loop_
_symmetry_equiv_pos_site_id
_symmetry_equiv_pos_as_xyz
1 x,y,z
2 -x,1/2+y,1/2-z
3 -x,-y,-z
4 x,1/2-y,1/2+z
_cell_length_a                   11.0717
_cell_length_b                   27.4083
_cell_length_c                   7.6997
_cell_angle_alpha                90
_cell_angle_beta                 76.3696
_cell_angle_gamma                90
_cell_volume                     2270.72
loop_
_atom_site_label
_atom_site_type_symbol
_atom_site_fract_x
_atom_site_fract_y
_atom_site_fract_z
C1 C 0.00967671 0.559197 0.55461
C2 C 0.0623221 0.567276 0.373638
C3 C 0.18537 0.554169 0.305278
C4 C 0.258347 0.533489 0.409634
C5 C 0.202995 0.526112 0.588917
C6 C 0.0798311 0.53818 0.663621
C7 C -0.122187 0.574326 0.625712
N1 N 0.240578 0.562357 0.114158
N2 N 0.276176 0.503454 0.703444
O1 O -0.157842 0.570034 0.803853
O2 O -0.186699 0.590384 0.53262
O3 O 0.176 0.582407 0.0274174
O4 O 0.347153 0.548537 0.0563768
O5 O 0.388953 0.504829 0.651037
O6 O 0.218832 0.485606 0.843767
H1 H 0.0077272 0.583412 0.288553
H2 H 0.354535 0.523756 0.353455
H3 H 0.0400135 0.531295 0.804096
H4 H -0.235966 0.586959 0.849328
C8 C 0.563342 0.333517 0.899972
C9 C 0.670722 0.307468 0.819843
C10 C 0.720816 0.310702 0.637277
C11 C 0.665737 0.340343 0.528995
C12 C 0.558838 0.366043 0.61017
C13 C 0.505658 0.362664 0.793402
C14 C 0.388005 0.390486 0.877516
C15 C 0.266945 0.329417 1.06938
C16 C 0.148378 0.329082 1.035
C17 C 0.0814609 0.286028 1.04291
C18 C 0.130042 0.241725 1.087
C19 C 0.248356 0.24253 1.12056
C20 C 0.318219 0.285341 1.11072
C21 C 0.447168 0.284838 1.14644
C22 C 0.432731 0.370904 1.15387
C23 C 0.72117 0.343313 0.331115
C24 C 0.0574288 0.194978 1.09861
N3 N 0.514174 0.330098 1.08807
N4 N 0.332773 0.374557 1.06076
H5 H 0.715514 0.285378 0.903959
H6 H 0.804899 0.290433 0.577598
H7 H 0.513988 0.389024 0.528196
H8 H 0.319237 0.386105 0.797145
H9 H 0.407774 0.42974 0.880891
H10 H 0.108653 0.363442 1.00465
H11 H -0.0108518 0.286799 1.01635
H12 H 0.288905 0.208477 1.1533
H13 H 0.441544 0.280146 1.28991
H14 H 0.501058 0.25408 1.07753
H15 H 0.393198 0.365796 1.29701
H16 H 0.486009 0.404919 1.13423
H17 H 0.821518 0.350052 0.302551
H18 H 0.678877 0.372649 0.269131
H19 H 0.707538 0.309129 0.263978
H20 H 0.112927 0.163729 1.1225
H21 H 0.0273313 0.187918 0.975062
H22 H -0.026567 0.196188 1.20778

#END

data_XXV_List2_51_Price_A1043
_database_code_CSD               UNKNWN
_symmetry_cell_setting           monoclinic
_symmetry_space_group_name_H-M   'P 21/c'
_symmetry_Int_Tables_number      14
loop_
_symmetry_equiv_pos_site_id
_symmetry_equiv_pos_as_xyz
1 x,y,z
2 -x,1/2+y,1/2-z
3 -x,-y,-z
4 x,1/2-y,1/2+z
_cell_length_a                   13.6989
_cell_length_b                   10.3124
_cell_length_c                   17.2907
_cell_angle_alpha                90
_cell_angle_beta                 71.9835
_cell_angle_gamma                90
_cell_volume                     2322.86
loop_
_atom_site_label
_atom_site_type_symbol
_atom_site_fract_x
_atom_site_fract_y
_atom_site_fract_z
C1 C 0.264782 0.0845466 0.750776
C2 C 0.311945 -0.018484 0.777627
C3 C 0.409403 -0.056494 0.730672
C4 C 0.461622 0.00349788 0.657721
C5 C 0.41236 0.105804 0.633246
C6 C 0.315454 0.148742 0.67844
C7 C 0.160399 0.124155 0.802598
N1 N 0.459544 -0.164859 0.758862
N2 N 0.466831 0.17229 0.556817
O1 O 0.126853 0.233104 0.77731
O2 O 0.112466 0.0637105 0.862176
O3 O 0.414035 -0.212149 0.824739
O4 O 0.543167 -0.199368 0.714343
O5 O 0.545573 0.122393 0.513837
O6 O 0.428743 0.272206 0.541667
H1 H 0.272762 -0.0677363 0.834152
H2 H 0.5374 -0.0282216 0.621519
H3 H 0.28061 0.230207 0.657291
H4 H 0.0600962 0.2569 0.814264
C8 C 0.84402 0.027285 0.498305
C9 C 0.775312 -0.043695 0.560678
C10 C 0.758032 -0.174234 0.550522
C11 C 0.809738 -0.23895 0.478154
C12 C 0.87739 -0.166828 0.416279
C13 C 0.894663 -0.0347816 0.424645
C14 C 0.965046 0.0419402 0.354602
C15 C 0.870206 0.24108 0.355994
C16 C 0.870164 0.264677 0.276438
C17 C 0.787367 0.325414 0.261375
C18 C 0.702332 0.366363 0.325213
C19 C 0.703046 0.341436 0.4044
C20 C 0.784564 0.27862 0.421005
C21 C 0.780322 0.247891 0.507805
C22 C 0.958011 0.204078 0.452521
C23 C 0.794013 -0.381434 0.467674
C24 C 0.613074 0.435686 0.310524
N3 N 0.862955 0.16031 0.51094
N4 N 0.957839 0.18199 0.36947
H5 H 0.736904 0.00474245 0.617904
H6 H 0.704456 -0.227591 0.600007
H7 H 0.917046 -0.214319 0.358762
H8 H 0.946572 0.0216529 0.298548
H9 H 1.04535 0.0126606 0.343778
H10 H 0.937057 0.23662 0.226314
H11 H 0.789376 0.342959 0.198824
H12 H 0.636824 0.370052 0.455289
H13 H 0.786633 0.337327 0.54055
H14 H 0.706512 0.203496 0.54054
H15 H 0.967313 0.307764 0.461896
H16 H 1.02281 0.151702 0.462117
H17 H 0.838334 -0.440361 0.49782
H18 H 0.818516 -0.408811 0.403334
H19 H 0.713223 -0.408974 0.493935
H20 H 0.539641 0.397369 0.349358
H21 H 0.614137 0.425957 0.247202
H22 H 0.614451 0.539706 0.323576

#END

data_XXV_List2_52_Price_A829
_database_code_CSD               UNKNWN
_symmetry_cell_setting           triclinic
_symmetry_space_group_name_H-M   'P -1'
_symmetry_Int_Tables_number      2
loop_
_symmetry_equiv_pos_site_id
_symmetry_equiv_pos_as_xyz
1 x,y,z
2 -x,-y,-z
_cell_length_a                   14.4901
_cell_length_b                   13.4801
_cell_length_c                   7.328
_cell_angle_alpha                105.43
_cell_angle_beta                 101.1
_cell_angle_gamma                60.6651
_cell_volume                     1199.55
loop_
_atom_site_label
_atom_site_type_symbol
_atom_site_fract_x
_atom_site_fract_y
_atom_site_fract_z
C1 C 0.714426 0.248368 0.263319
C2 C 0.821816 0.174646 0.300153
C3 C 0.894825 0.162344 0.187207
C4 C 0.865125 0.219936 0.0379816
C5 C 0.757836 0.293313 0.00680241
C6 C 0.68164 0.309021 0.116251
C7 C 0.637548 0.259146 0.385907
N1 N 1.00792 0.0835987 0.223826
N2 N 0.723965 0.35705 -0.148352
O1 O 0.537356 0.332256 0.337279
O2 O 0.663865 0.20634 0.512333
O3 O 1.03416 0.0484882 0.371956
O4 O 1.06738 0.0599634 0.104165
O5 O 0.791912 0.336248 -0.248526
O6 O 0.630146 0.425949 -0.166122
H1 H 0.847332 0.128114 0.415362
H2 H 0.923186 0.208122 -0.0502621
H3 H 0.598671 0.367239 0.0864333
H4 H 0.488202 0.333111 0.41173
C8 C 0.61482 0.760827 0.587875
C9 C 0.605857 0.803709 0.783165
C10 C 0.621944 0.899191 0.872142
C11 C 0.64729 0.955194 0.768539
C12 C 0.655851 0.911883 0.574136
C13 C 0.641475 0.814797 0.482324
C14 C 0.647478 0.772255 0.269538
C15 C 0.759221 0.566876 0.247961
C16 C 0.840289 0.531999 0.131751
C17 C 0.941903 0.446196 0.168912
C18 C 0.965714 0.392046 0.322874
C19 C 0.884284 0.427474 0.437346
C20 C 0.781763 0.514887 0.403807
C21 C 0.694495 0.550708 0.52914
C22 C 0.575785 0.65348 0.298373
C23 C 0.665018 1.05833 0.866884
C24 C 1.07639 0.299628 0.362429
N3 N 0.60058 0.660204 0.502495
N4 N 0.655486 0.655856 0.207378
H5 H 0.584602 0.761513 0.863389
H6 H 0.613929 0.931605 1.02406
H7 H 0.675574 0.954075 0.49081
H8 H 0.715625 0.771347 0.224057
H9 H 0.576165 0.831739 0.195516
H10 H 0.82169 0.57205 0.0098584
H11 H 1.00374 0.41968 0.0760746
H12 H 0.901058 0.386904 0.558353
H13 H 0.668717 0.483301 0.49954
H14 H 0.724108 0.559223 0.678808
H15 H 0.570598 0.57286 0.235843
H16 H 0.498896 0.726978 0.27179
H17 H 0.674075 1.09885 0.764957
H18 H 0.736842 1.03324 0.964227
H19 H 0.598475 1.12471 0.951221
H20 H 1.07889 0.254807 0.469265
H21 H 1.13138 0.336771 0.415232
H22 H 1.10744 0.234152 0.233758

#END

data_XXV_List2_53_Price_A974
_database_code_CSD               UNKNWN
_symmetry_cell_setting           triclinic
_symmetry_space_group_name_H-M   'P 1'
_symmetry_Int_Tables_number      1
loop_
_symmetry_equiv_pos_site_id
_symmetry_equiv_pos_as_xyz
1 x,y,z
_cell_length_a                   12.2452
_cell_length_b                   9.107
_cell_length_c                   5.9129
_cell_angle_alpha                79.4256
_cell_angle_beta                 114.583
_cell_angle_gamma                84.8539
_cell_volume                     579.18
loop_
_atom_site_label
_atom_site_type_symbol
_atom_site_fract_x
_atom_site_fract_y
_atom_site_fract_z
C1 C 0.561321 0.569246 0.683054
C2 C 0.65796 0.58663 0.903212
C3 C 0.775238 0.514627 0.966929
C4 C 0.800498 0.426411 0.820426
C5 C 0.702041 0.410999 0.603893
C6 C 0.582897 0.480779 0.531388
C7 C 0.436288 0.649869 0.615837
N1 N 0.877131 0.534519 1.19766
N2 N 0.725114 0.317087 0.44522
O1 O 0.352693 0.636711 0.38973
O2 O 0.415474 0.722666 0.749612
O3 O 0.851239 0.600545 1.33529
O4 O 0.980198 0.482697 1.23524
O5 O 0.831175 0.26325 0.507228
O6 O 0.636443 0.300076 0.26239
H1 H 0.641258 0.654946 1.02175
H2 H 0.892983 0.372087 0.872795
H3 H 0.50891 0.466061 0.359821
H4 H 0.27617 0.705289 0.335804
C8 C 0.192893 0.968203 0.156653
C9 C 0.271482 0.978797 0.0400505
C10 C 0.302255 1.11718 -0.0305165
C11 C 0.255556 1.2494 0.0138745
C12 C 0.17767 1.23747 0.131034
C13 C 0.144185 1.09972 0.200001
C14 C 0.0630941 1.08909 0.336028
C15 C -0.0813493 0.941905 0.110214
C16 C -0.199081 1.01535 0.0480237
C17 C -0.297732 1.00934 -0.176077
C18 C -0.282219 0.92852 -0.344132
C19 C -0.164476 0.855863 -0.279753
C20 C -0.0635788 0.862686 -0.0571118
C21 C 0.0636605 0.787071 0.0016816
C22 C 0.119772 0.821928 0.419374
C23 C 0.287907 1.39918 -0.0675704
C24 C -0.389158 0.923347 -0.588206
N3 N 0.160641 0.824404 0.220127
N4 N 0.0181887 0.945578 0.345358
H5 H 0.309415 0.875808 0.00929491
H6 H 0.364327 1.12278 -0.119249
H7 H 0.140548 1.33893 0.16799
H8 H -0.0152097 1.18336 0.242137
H9 H 0.114362 1.09873 0.534084
H10 H -0.212225 1.07449 0.181352
H11 H -0.388771 1.0663 -0.220106
H12 H -0.150023 0.793259 -0.408549
H13 H 0.0711853 0.662803 0.0444091
H14 H 0.0809626 0.819114 -0.166549
H15 H 0.091353 0.713174 0.457837
H16 H 0.195577 0.83201 0.595204
H17 H 0.276939 1.4795 0.0417647
H18 H 0.229303 1.45237 -0.271333
H19 H 0.382656 1.38483 -0.0406764
H20 H -0.371189 0.825036 -0.658359
H21 H -0.409775 1.02566 -0.740744
H22 H -0.471894 0.916683 -0.560772

#END

data_XXV_List2_54_Price_A1238
_database_code_CSD               UNKNWN
_symmetry_cell_setting           triclinic
_symmetry_space_group_name_H-M   'P -1'
_symmetry_Int_Tables_number      2
loop_
_symmetry_equiv_pos_site_id
_symmetry_equiv_pos_as_xyz
1 x,y,z
2 -x,-y,-z
_cell_length_a                   9.6279
_cell_length_b                   10.3418
_cell_length_c                   12.5165
_cell_angle_alpha                88.2831
_cell_angle_beta                 98.8754
_cell_angle_gamma                66.6797
_cell_volume                     1125.04
loop_
_atom_site_label
_atom_site_type_symbol
_atom_site_fract_x
_atom_site_fract_y
_atom_site_fract_z
C1 C 0.77859 0.0958021 0.951103
C2 C 0.836034 0.0872962 1.06169
C3 C 0.901025 0.180039 1.09724
C4 C 0.910809 0.281325 1.02703
C5 C 0.852606 0.286543 0.917721
C6 C 0.787869 0.195194 0.877849
C7 C 0.710482 -0.00612501 0.915103
N1 N 0.962807 0.170898 1.21368
N2 N 0.862295 0.392107 0.841127
O1 O 0.683044 -0.00319713 0.806841
O2 O 0.685761 -0.0820721 0.977825
O3 O 0.94988 0.0831962 1.27395
O4 O 1.0223 0.251846 1.2415
O5 O 0.908573 0.477695 0.879533
O6 O 0.822522 0.386851 0.744609
H1 H 0.829346 0.00963816 1.11859
H2 H 0.961702 0.35311 1.05633
H3 H 0.745678 0.202112 0.791515
H4 H 0.637276 -0.0680854 0.782489
C8 C 0.525174 0.374835 0.332308
C9 C 0.584204 0.471886 0.37088
C10 C 0.636598 0.542492 0.301837
C11 C 0.630316 0.519936 0.191587
C12 C 0.572072 0.422605 0.154322
C13 C 0.520918 0.348574 0.222854
C14 C 0.46498 0.238188 0.181265
C15 C 0.59846 0.0467894 0.326124
C16 C 0.675391 -0.0747393 0.27712
C17 C 0.815017 -0.177782 0.329763
C18 C 0.882187 -0.164001 0.43386
C19 C 0.80488 -0.0417606 0.481617
C20 C 0.665567 0.0643368 0.429637
C21 C 0.587022 0.197983 0.482749
C22 C 0.371997 0.243967 0.34445
C23 C 0.684925 0.598821 0.116835
C24 C 1.03074 -0.276653 0.493726
N3 N 0.467053 0.307003 0.403603
N4 N 0.453625 0.149205 0.270024
H5 H 0.585479 0.493216 0.455524
H6 H 0.681345 0.618048 0.333441
H7 H 0.568368 0.401508 0.0693116
H8 H 0.543212 0.170511 0.131453
H9 H 0.351059 0.28845 0.129029
H10 H 0.622619 -0.0883753 0.19736
H11 H 0.87223 -0.271555 0.289811
H12 H 0.856084 -0.0270811 0.561844
H13 H 0.53426 0.17631 0.549121
H14 H 0.671055 0.23862 0.518242
H15 H 0.339576 0.18523 0.403043
H16 H 0.267378 0.327054 0.2977
H17 H 0.614959 0.71315 0.109403
H18 H 0.678862 0.564173 0.0350933
H19 H 0.804365 0.582717 0.146899
H20 H 1.0948 -0.231402 0.549339
H21 H 1.10504 -0.333802 0.437587
H22 H 1.01003 -0.355139 0.54238

#END

data_XXV_List2_55_Price_B236
_database_code_CSD               UNKNWN
_symmetry_cell_setting           triclinic
_symmetry_space_group_name_H-M   'P -1'
_symmetry_Int_Tables_number      2
loop_
_symmetry_equiv_pos_site_id
_symmetry_equiv_pos_as_xyz
1 x,y,z
2 -x,-y,-z
_cell_length_a                   10.5259
_cell_length_b                   11.5714
_cell_length_c                   9.6198
_cell_angle_alpha                76.4199
_cell_angle_beta                 95.6285
_cell_angle_gamma                101.604
_cell_volume                     1114.06
loop_
_atom_site_label
_atom_site_type_symbol
_atom_site_fract_x
_atom_site_fract_y
_atom_site_fract_z
C1 C 0.263645 0.857944 0.784582
C2 C 0.250928 0.733738 0.840601
C3 C 0.130234 0.660713 0.829154
C4 C 0.0217491 0.706367 0.763394
C5 C 0.0381685 0.830238 0.709121
C6 C 0.15673 0.907312 0.718215
C7 C 0.394869 0.934189 0.795772
N1 N 0.116262 0.529617 0.887512
N2 N -0.0755023 0.881653 0.641512
O1 O 0.404048 1.04508 0.711488
O2 O 0.483806 0.897107 0.870434
O3 O 0.21094 0.492621 0.951729
O4 O 0.0108179 0.467492 0.867909
O5 O -0.170353 0.811506 0.609041
O6 O -0.0660327 0.991018 0.621323
H1 H 0.333933 0.695442 0.892778
H2 H -0.0715165 0.647696 0.754426
H3 H 0.164885 1.00363 0.674312
H4 H 0.492605 1.08943 0.715402
C8 C 0.610903 0.292743 0.706291
C9 C 0.528175 0.305224 0.805019
C10 C 0.510178 0.418644 0.814166
C11 C 0.573723 0.523609 0.724109
C12 C 0.655737 0.510073 0.62623
C13 C 0.676806 0.396695 0.616858
C14 C 0.767218 0.385806 0.509329
C15 C 0.892584 0.241628 0.647355
C16 C 1.02364 0.288731 0.622621
C17 C 1.11877 0.268134 0.731156
C18 C 1.08635 0.199094 0.867759
C19 C 0.955505 0.15273 0.890815
C20 C 0.858003 0.17393 0.783448
C21 C 0.716781 0.122208 0.811894
C22 C 0.6761 0.176788 0.562721
C23 C 0.554176 0.646387 0.734979
C24 C 1.18974 0.176826 0.985245
N3 N 0.625949 0.173917 0.700009
N4 N 0.796329 0.263843 0.534101
H5 H 0.476435 0.223859 0.872803
H6 H 0.444712 0.426177 0.891116
H7 H 0.706663 0.590491 0.555535
H8 H 0.858475 0.450339 0.512918
H9 H 0.723225 0.408345 0.400173
H10 H 1.04972 0.340088 0.516031
H11 H 1.22025 0.305013 0.709462
H12 H 0.92776 0.0993937 0.99641
H13 H 0.697769 0.0238923 0.820366
H14 H 0.694108 0.136268 0.914766
H15 H 0.6931 0.0863753 0.563444
H16 H 0.603696 0.200783 0.476503
H17 H 0.595254 0.71701 0.645321
H18 H 0.600809 0.670079 0.834224
H19 H 0.450805 0.649528 0.73527
H20 H 1.14906 0.114098 1.08109
H21 H 1.23768 0.261107 1.01627
H22 H 1.26546 0.138219 0.951475

#END

data_XXV_List2_56_Price_B2121
_database_code_CSD               UNKNWN
_symmetry_cell_setting           orthorhombic
_symmetry_space_group_name_H-M   'P b c a'
_symmetry_Int_Tables_number      61
loop_
_symmetry_equiv_pos_site_id
_symmetry_equiv_pos_as_xyz
1 x,y,z
2 1/2+x,1/2-y,-z
3 -x,1/2+y,1/2-z
4 1/2-x,-y,1/2+z
5 -x,-y,-z
6 1/2-x,1/2+y,z
7 x,1/2-y,1/2+z
8 1/2+x,y,1/2-z
_cell_length_a                   9.8508
_cell_length_b                   17.9428
_cell_length_c                   25.4146
_cell_angle_alpha                90
_cell_angle_beta                 90
_cell_angle_gamma                90
_cell_volume                     4492.05
loop_
_atom_site_label
_atom_site_type_symbol
_atom_site_fract_x
_atom_site_fract_y
_atom_site_fract_z
C1 C 0.369335 0.236167 0.0227777
C2 C 0.430958 0.306078 0.0198369
C3 C 0.396448 0.359757 0.0567467
C4 C 0.302324 0.346717 0.0963528
C5 C 0.244946 0.276183 0.0985477
C6 C 0.275346 0.220658 0.062362
C7 C 0.406605 0.179881 -0.0178016
N1 N 0.45768 0.434221 0.053017
N2 N 0.145349 0.260712 0.140239
O1 O 0.343811 0.114329 -0.0111273
O2 O 0.48369 0.192589 -0.053731
O3 O 0.564153 0.439329 0.0288647
O4 O 0.398599 0.485138 0.0750127
O5 O 0.135188 0.30638 0.175512
O6 O 0.0808033 0.20294 0.136732
H1 H 0.504526 0.317875 -0.0108368
H2 H 0.275168 0.389647 0.124452
H3 H 0.226327 0.166712 0.0651387
H4 H 0.361575 0.0827613 -0.0414172
C8 C 0.265124 0.030935 0.878717
C9 C 0.251012 0.100603 0.854675
C10 C 0.151736 0.11265 0.816879
C11 C 0.0622646 0.0557015 0.802052
C12 C 0.0776899 -0.013572 0.826175
C13 C 0.177983 -0.027207 0.863806
C14 C 0.192863 -0.103083 0.889269
C15 C 0.434266 -0.119299 0.876331
C16 C 0.451726 -0.186693 0.849731
C17 C 0.553927 -0.194858 0.812462
C18 C 0.642264 -0.13609 0.800822
C19 C 0.623629 -0.0689121 0.827582
C20 C 0.520673 -0.0591832 0.864612
C21 C 0.504162 0.0138155 0.893921
C22 C 0.346848 -0.0476535 0.947519
C23 C -0.0479808 0.0689414 0.762187
C24 C 0.754429 -0.145025 0.761132
N3 N 0.368607 0.0205938 0.917486
N4 N 0.326701 -0.112132 0.913689
H5 H 0.318136 0.145659 0.866643
H6 H 0.142539 0.167444 0.798839
H7 H 0.0105469 -0.0591537 0.814833
H8 H 0.17813 -0.147104 0.859962
H9 H 0.115656 -0.111476 0.919885
H10 H 0.384949 -0.233099 0.859147
H11 H 0.565971 -0.247988 0.792343
H12 H 0.690451 -0.0220468 0.818821
H13 H 0.579421 0.018538 0.925636
H14 H 0.521242 0.0608538 0.86727
H15 H 0.435214 -0.0566156 0.972845
H16 H 0.257087 -0.0413438 0.972519
H17 H -0.135058 0.0977369 0.779899
H18 H -0.0853552 0.0164139 0.74572
H19 H -0.012113 0.103591 0.729516
H20 H 0.854418 -0.145679 0.78017
H21 H 0.754963 -0.0991268 0.732655
H22 H 0.743863 -0.197164 0.739139

#END

data_XXV_List2_57_Price_A864
_database_code_CSD               UNKNWN
_symmetry_cell_setting           monoclinic
_symmetry_space_group_name_H-M   'P 21/a'
_symmetry_Int_Tables_number      14
loop_
_symmetry_equiv_pos_site_id
_symmetry_equiv_pos_as_xyz
1 x,y,z
2 1/2-x,1/2+y,-z
3 -x,-y,-z
4 1/2+x,1/2-y,z
_cell_length_a                   23.8621
_cell_length_b                   13.747
_cell_length_c                   7.0685
_cell_angle_alpha                90
_cell_angle_beta                 87.2966
_cell_angle_gamma                90
_cell_volume                     2316.12
loop_
_atom_site_label
_atom_site_type_symbol
_atom_site_fract_x
_atom_site_fract_y
_atom_site_fract_z
C1 C 0.0990468 0.651067 0.8018
C2 C 0.156399 0.660434 0.82788
C3 C 0.194185 0.629268 0.685487
C4 C 0.176929 0.589273 0.517426
C5 C 0.119617 0.581106 0.496576
C6 C 0.0801351 0.611062 0.635005
C7 C 0.0595075 0.685775 0.956959
N1 N 0.254766 0.638741 0.710723
N2 N 0.100297 0.537938 0.320758
O1 O 0.00608312 0.684317 0.907274
O2 O 0.0743406 0.712543 1.10955
O3 O 0.269051 0.671022 0.861627
O4 O 0.286322 0.613493 0.579217
O5 O 0.135614 0.5219 0.194461
O6 O 0.0501862 0.521868 0.313569
H1 H 0.170991 0.691325 0.957982
H2 H 0.206967 0.565623 0.407129
H3 H 0.0357526 0.603151 0.612443
H4 H -0.0194108 0.704628 1.01088
C8 C 0.656459 0.161106 0.602052
C9 C 0.701225 0.142655 0.471947
C10 C 0.754855 0.126979 0.533032
C11 C 0.765708 0.127665 0.72628
C12 C 0.720741 0.146566 0.854076
C13 C 0.666534 0.164427 0.795684
C14 C 0.619844 0.192964 0.938059
C15 C 0.569971 0.321535 0.781624
C16 C 0.561332 0.397235 0.912068
C17 C 0.560362 0.493341 0.852473
C18 C 0.567367 0.51728 0.660077
C19 C 0.575966 0.44127 0.531504
C20 C 0.578103 0.34407 0.588645
C21 C 0.590124 0.263676 0.445347
C22 C 0.559549 0.156788 0.691824
C23 C 0.823545 0.110395 0.795205
C24 C 0.566736 0.621448 0.595021
N3 N 0.601057 0.170869 0.537581
N4 N 0.568702 0.223236 0.847274
H5 H 0.693005 0.138419 0.322105
H6 H 0.788918 0.112146 0.429119
H7 H 0.728151 0.149168 1.00509
H8 H 0.633791 0.252618 1.02705
H9 H 0.609201 0.131716 1.03319
H10 H 0.554102 0.379174 1.06106
H11 H 0.553183 0.550887 0.956599
H12 H 0.582104 0.458053 0.381131
H13 H 0.554383 0.254066 0.354496
H14 H 0.626434 0.282795 0.352307
H15 H 0.517773 0.168989 0.638628
H16 H 0.561929 0.0820418 0.744286
H17 H 0.822497 0.100726 0.949033
H18 H 0.851576 0.171764 0.760186
H19 H 0.842847 0.0453157 0.730404
H20 H 0.558222 0.626771 0.444517
H21 H 0.607228 0.656988 0.615066
H22 H 0.534652 0.663787 0.674641

#END

data_XXV_List2_58_Price_B7087
_database_code_CSD               UNKNWN
_symmetry_cell_setting           monoclinic
_symmetry_space_group_name_H-M   'P 21/c'
_symmetry_Int_Tables_number      14
loop_
_symmetry_equiv_pos_site_id
_symmetry_equiv_pos_as_xyz
1 x,y,z
2 -x,1/2+y,1/2-z
3 -x,-y,-z
4 x,1/2-y,1/2+z
_cell_length_a                   10.0176
_cell_length_b                   15.3161
_cell_length_c                   15.5443
_cell_angle_alpha                90
_cell_angle_beta                 73.971
_cell_angle_gamma                90
_cell_volume                     2292.25
loop_
_atom_site_label
_atom_site_type_symbol
_atom_site_fract_x
_atom_site_fract_y
_atom_site_fract_z
C1 C 0.666881 0.604663 0.191747
C2 C 0.633293 0.609267 0.284939
C3 C 0.502138 0.582751 0.334317
C4 C 0.402741 0.552308 0.294691
C5 C 0.44069 0.547226 0.202009
C6 C 0.57073 0.572826 0.149497
C7 C 0.808167 0.633632 0.139941
N1 N 0.465046 0.589325 0.432398
N2 N 0.338199 0.515009 0.157761
O1 O 0.843697 0.607632 0.0544229
O2 O 0.882384 0.676833 0.172872
O3 O 0.560301 0.595735 0.466685
O4 O 0.341881 0.586724 0.472285
O5 O 0.233797 0.480664 0.204978
O6 O 0.365568 0.524296 0.0768559
H1 H 0.708393 0.633472 0.317828
H2 H 0.300169 0.532953 0.334466
H3 H 0.595691 0.568175 0.0772004
H4 H 0.929459 0.636071 0.0218454
C8 C 0.974 0.259152 0.573328
C9 C 1.04422 0.317999 0.507731
C10 C 1.07537 0.401726 0.530695
C11 C 1.0382 0.429095 0.620046
C12 C 0.968088 0.3697 0.684984
C13 C 0.933881 0.285793 0.663251
C14 C 0.857745 0.223027 0.735576
C15 C 0.682681 0.161168 0.673874
C16 C 0.555658 0.165211 0.739721
C17 C 0.432923 0.179231 0.716637
C18 C 0.433054 0.188676 0.627049
C19 C 0.560692 0.184864 0.56198
C20 C 0.685379 0.172171 0.583838
C21 C 0.822405 0.17018 0.511691
C22 C 0.917423 0.114197 0.62327
C23 C 1.07124 0.519612 0.645738
C24 C 0.300258 0.202041 0.601368
N3 N 0.943599 0.173565 0.547178
N4 N 0.807252 0.145611 0.699017
H5 H 1.07608 0.296506 0.438351
H6 H 1.13084 0.44631 0.478502
H7 H 0.937256 0.389717 0.755065
H8 H 0.769582 0.255666 0.781991
H9 H 0.927144 0.201234 0.775154
H10 H 0.554278 0.15583 0.809329
H11 H 0.335033 0.181872 0.768966
H12 H 0.563679 0.193328 0.491783
H13 H 0.830092 0.110112 0.47186
H14 H 0.828267 0.224878 0.465415
H15 H 0.888366 0.0503608 0.602366
H16 H 1.01233 0.106774 0.644482
H17 H 1.12596 0.518002 0.697835
H18 H 0.976419 0.558201 0.671986
H19 H 1.13689 0.554819 0.58819
H20 H 0.308044 0.257678 0.555863
H21 H 0.212787 0.214281 0.660289
H22 H 0.274261 0.144485 0.567154

#END

data_XXV_List2_59_Price_A75
_database_code_CSD               UNKNWN
_symmetry_cell_setting           triclinic
_symmetry_space_group_name_H-M   'P -1'
_symmetry_Int_Tables_number      2
loop_
_symmetry_equiv_pos_site_id
_symmetry_equiv_pos_as_xyz
1 x,y,z
2 -x,-y,-z
_cell_length_a                   10.13
_cell_length_b                   9.0746
_cell_length_c                   13.3079
_cell_angle_alpha                77.5928
_cell_angle_beta                 84.2593
_cell_angle_gamma                71.7712
_cell_volume                     1134.1
loop_
_atom_site_label
_atom_site_type_symbol
_atom_site_fract_x
_atom_site_fract_y
_atom_site_fract_z
C1 C 0.43127 0.770781 0.504584
C2 C 0.566151 0.782769 0.489932
C3 C 0.651097 0.717602 0.412314
C4 C 0.607031 0.640493 0.348842
C5 C 0.472359 0.63088 0.36536
C6 C 0.383097 0.695251 0.441701
C7 C 0.342237 0.842388 0.588564
N1 N 0.793364 0.729879 0.396036
N2 N 0.420759 0.5513 0.299563
O1 O 0.212909 0.833059 0.58907
O2 O 0.382571 0.901344 0.647831
O3 O 0.829171 0.79962 0.451921
O4 O 0.86523 0.669544 0.327824
O5 O 0.503651 0.486804 0.237742
O6 O 0.298983 0.554898 0.311769
H1 H 0.603488 0.841936 0.538649
H2 H 0.675232 0.58982 0.288835
H3 H 0.278307 0.685996 0.451545
H4 H 0.153244 0.876488 0.644009
C8 C 0.0360516 0.733473 0.774287
C9 C 0.159037 0.659858 0.82754
C10 C 0.183533 0.508613 0.886844
C11 C 0.0863337 0.425583 0.894057
C12 C -0.0362794 0.500431 0.84098
C13 C -0.0638272 0.653275 0.782175
C14 C -0.197932 0.731368 0.725175
C15 C -0.269693 0.989441 0.770148
C16 C -0.408147 1.01996 0.805926
C17 C -0.45676 1.10535 0.884107
C18 C -0.368835 1.1636 0.928634
C19 C -0.230748 1.13234 0.892157
C20 C -0.179339 1.04505 0.814686
C21 C -0.0289372 1.01311 0.776662
C22 C -0.093768 0.92557 0.640477
C23 C 0.115064 0.259929 0.955877
C24 C -0.420355 1.25514 1.01386
N3 N 0.0140203 0.88962 0.714504
N4 N -0.22248 0.901736 0.689559
H5 H 0.236098 0.722611 0.820627
H6 H 0.280174 0.453353 0.927468
H7 H -0.114286 0.438781 0.846582
H8 H -0.286371 0.711753 0.774634
H9 H -0.1953 0.678745 0.657625
H10 H -0.477978 0.978143 0.770193
H11 H -0.565268 1.12865 0.91035
H12 H -0.159923 1.17565 0.926056
H13 H -0.0119513 1.12119 0.729168
H14 H 0.0395259 0.978123 0.841887
H15 H -0.113553 1.04885 0.600711
H16 H -0.0575282 0.849244 0.583578
H17 H 0.157696 0.17191 0.906683
H18 H 0.0201218 0.238413 0.994292
H19 H 0.190561 0.236893 1.01507
H20 H -0.389796 1.36375 0.99919
H21 H -0.37785 1.18519 1.08791
H22 H -0.533884 1.28862 1.02286

#END

data_XXV_List2_60_Price_B246
_database_code_CSD               UNKNWN
_symmetry_cell_setting           monoclinic
_symmetry_space_group_name_H-M   'P 21/a'
_symmetry_Int_Tables_number      14
loop_
_symmetry_equiv_pos_site_id
_symmetry_equiv_pos_as_xyz
1 x,y,z
2 1/2-x,1/2+y,-z
3 -x,-y,-z
4 1/2+x,1/2-y,z
_cell_length_a                   14.1321
_cell_length_b                   22.5018
_cell_length_c                   7.3651
_cell_angle_alpha                90
_cell_angle_beta                 87.1329
_cell_angle_gamma                90
_cell_volume                     2339.15
loop_
_atom_site_label
_atom_site_type_symbol
_atom_site_fract_x
_atom_site_fract_y
_atom_site_fract_z
C1 C 0.695276 0.874907 0.843269
C2 C 0.728582 0.859363 0.6681
C3 C 0.737267 0.799556 0.624809
C4 C 0.714632 0.754618 0.748421
C5 C 0.68132 0.771684 0.920937
C6 C 0.670482 0.830983 0.970622
C7 C 0.686595 0.939398 0.887248
N1 N 0.772392 0.783305 0.439853
N2 N 0.655291 0.72577 1.05636
O1 O 0.644588 0.949118 1.05154
O2 O 0.715187 0.978371 0.785786
O3 O 0.788787 0.823702 0.332741
O4 O 0.782422 0.73051 0.407079
O5 O 0.674094 0.674446 1.01583
O6 O 0.617317 0.742317 1.1998
H1 H 0.747395 0.893431 0.568533
H2 H 0.722692 0.708183 0.711596
H3 H 0.643428 0.842371 1.10648
H4 H 0.646816 0.991039 1.08244
C8 C 0.775007 0.55924 0.72726
C9 C 0.687083 0.546566 0.813464
C10 C 0.603835 0.555044 0.724076
C11 C 0.605744 0.576076 0.545215
C12 C 0.694111 0.588684 0.460634
C13 C 0.778458 0.581307 0.548612
C14 C 0.873213 0.595211 0.452613
C15 C 0.947997 0.652789 0.681354
C16 C 0.981499 0.705202 0.599134
C17 C 0.980345 0.758304 0.695299
C18 C 0.946043 0.760694 0.876872
C19 C 0.913034 0.708066 0.95749
C20 C 0.912383 0.654387 0.862483
C21 C 0.876977 0.597796 0.953983
C22 C 0.94204 0.547216 0.698144
C23 C 0.516514 0.585033 0.445443
C24 C 0.943274 0.818412 0.980136
N3 N 0.859126 0.550243 0.823817
N4 N 0.949716 0.598837 0.5792
H5 H 0.684979 0.529068 0.951283
H6 H 0.536172 0.544589 0.793836
H7 H 0.697485 0.605657 0.321701
H8 H 0.869471 0.637249 0.378435
H9 H 0.891973 0.560629 0.351707
H10 H 1.01017 0.703433 0.459393
H11 H 1.00745 0.798517 0.629086
H12 H 0.885736 0.708841 1.09863
H13 H 0.929174 0.581211 1.04746
H14 H 0.811654 0.606495 1.03601
H15 H 1.00535 0.544092 0.777377
H16 H 0.937828 0.507359 0.613683
H17 H 0.514962 0.556224 0.325478
H18 H 0.510295 0.631 0.39799
H19 H 0.453443 0.575085 0.532522
H20 H 0.954942 0.811525 1.12454
H21 H 0.874372 0.840496 0.971431
H22 H 0.997494 0.849334 0.926048

#END

data_XXV_List2_61_Price_A1005
_database_code_CSD               UNKNWN
_symmetry_cell_setting           orthorhombic
_symmetry_space_group_name_H-M   'P n a 21'
_symmetry_Int_Tables_number      33
loop_
_symmetry_equiv_pos_site_id
_symmetry_equiv_pos_as_xyz
1 x,y,z
2 -x,-y,1/2+z
3 1/2-x,1/2+y,1/2+z
4 1/2+x,1/2-y,z
_cell_length_a                   13.9456
_cell_length_b                   16.1449
_cell_length_c                   10.189
_cell_angle_alpha                90
_cell_angle_beta                 90
_cell_angle_gamma                90
_cell_volume                     2294.06
loop_
_atom_site_label
_atom_site_type_symbol
_atom_site_fract_x
_atom_site_fract_y
_atom_site_fract_z
C1 C 0.158664 0.115198 0.94209
C2 C 0.125863 0.0496222 0.864983
C3 C 0.0882497 0.0667013 0.741914
C4 C 0.0827634 0.146619 0.692113
C5 C 0.115465 0.210287 0.771774
C6 C 0.152875 0.196457 0.8962
C7 C 0.199254 0.0949138 1.07367
N1 N 0.0539224 -0.00193981 0.659489
N2 N 0.108721 0.295848 0.723323
O1 O 0.229038 0.162366 1.138
O2 O 0.204565 0.0251096 1.11585
O3 O 0.0492648 -0.0701508 0.710302
O4 O 0.031979 0.0144271 0.546629
O5 O 0.0907796 0.305336 0.607228
O6 O 0.122496 0.351177 0.802562
H1 H 0.129701 -0.0134779 0.901261
H2 H 0.0542683 0.15869 0.595
H3 H 0.177009 0.248184 0.955417
H4 H 0.256957 0.148569 1.22249
C8 C 0.586428 0.859875 0.821794
C9 C 0.549065 0.81394 0.717371
C10 C 0.452898 0.820027 0.683429
C11 C 0.390917 0.872807 0.751947
C12 C 0.428962 0.91807 0.856291
C13 C 0.525119 0.912027 0.89323
C14 C 0.564225 0.962025 1.00706
C15 C 0.651719 0.856377 1.12523
C16 C 0.621261 0.859121 1.25591
C17 C 0.616151 0.787279 1.3304
C18 C 0.642254 0.710509 1.27709
C19 C 0.671904 0.708491 1.14653
C20 C 0.676221 0.779897 1.06931
C21 C 0.70698 0.775392 0.926879
C22 C 0.717565 0.92053 0.935727
C23 C 0.287306 0.881774 0.713435
C24 C 0.639487 0.633392 1.35991
N3 N 0.685812 0.851661 0.854
N4 N 0.657554 0.931242 1.05125
H5 H 0.597092 0.773998 0.661948
H6 H 0.425532 0.783765 0.601528
H7 H 0.381877 0.958788 0.912369
H8 H 0.513977 0.960654 1.08962
H9 H 0.572823 1.02731 0.978831
H10 H 0.602985 0.918778 1.29878
H11 H 0.592519 0.790776 1.43205
H12 H 0.691009 0.649214 1.10233
H13 H 0.784551 0.76405 0.920025
H14 H 0.671444 0.723338 0.878064
H15 H 0.791629 0.908817 0.966093
H16 H 0.715681 0.977897 0.87849
H17 H 0.277513 0.93249 0.642905
H18 H 0.24211 0.895441 0.798653
H19 H 0.259954 0.825229 0.667319
H20 H 0.629116 0.577866 1.29979
H21 H 0.581246 0.635873 1.43194
H22 H 0.706656 0.625229 1.41462

#END

data_XXV_List2_62_Price_B10649
_database_code_CSD               UNKNWN
_symmetry_cell_setting           monoclinic
_symmetry_space_group_name_H-M   'P 21/a'
_symmetry_Int_Tables_number      14
loop_
_symmetry_equiv_pos_site_id
_symmetry_equiv_pos_as_xyz
1 x,y,z
2 1/2-x,1/2+y,-z
3 -x,-y,-z
4 1/2+x,1/2-y,z
_cell_length_a                   17.627
_cell_length_b                   10.8603
_cell_length_c                   12.3116
_cell_angle_alpha                90
_cell_angle_beta                 91.5902
_cell_angle_gamma                90
_cell_volume                     2355.96
loop_
_atom_site_label
_atom_site_type_symbol
_atom_site_fract_x
_atom_site_fract_y
_atom_site_fract_z
C1 C 0.97153 0.7733 0.0976351
C2 C 0.926135 0.867321 0.0540288
C3 C 0.862792 0.835911 -0.00937571
C4 C 0.843114 0.714629 -0.0319374
C5 C 0.889249 0.623709 0.0135107
C6 C 0.953013 0.65021 0.0780876
C7 C 1.03951 0.809392 0.165123
N1 N 0.815223 0.934726 -0.0564072
N2 N 0.869018 0.494241 -0.00703665
O1 O 1.08062 0.713074 0.199978
O2 O 1.05452 0.915727 0.185329
O3 O 0.826659 1.03884 -0.0228994
O4 O 0.767353 0.905168 -0.124871
O5 O 0.818079 0.474032 -0.0735943
O6 O 0.90505 0.416228 0.0435297
H1 H 0.940241 0.962987 0.0699459
H2 H 0.793934 0.692003 -0.0828523
H3 H 0.987297 0.576032 0.112054
H4 H 1.12309 0.739836 0.24606
C8 C 0.675643 0.717047 0.429518
C9 C 0.616351 0.635549 0.449728
C10 C 0.597207 0.606729 0.555426
C11 C 0.63656 0.658719 0.644456
C12 C 0.695424 0.740415 0.623291
C13 C 0.716214 0.769388 0.517761
C14 C 0.779217 0.860428 0.496931
C15 C 0.850833 0.742809 0.368263
C16 C 0.926152 0.738647 0.406786
C17 C 0.970785 0.635672 0.389042
C18 C 0.941717 0.533843 0.331743
C19 C 0.866573 0.539161 0.293705
C20 C 0.82037 0.641158 0.311996
C21 C 0.738589 0.643415 0.270808
C22 C 0.740302 0.854108 0.312794
C23 C 0.617019 0.626102 0.759106
C24 C 0.98999 0.421711 0.314197
N3 N 0.694309 0.742813 0.319381
N4 N 0.806488 0.850469 0.386029
H5 H 0.584549 0.596567 0.380993
H6 H 0.550453 0.543662 0.569144
H7 H 0.726953 0.782177 0.691296
H8 H 0.826866 0.84566 0.554453
H9 H 0.759415 0.955256 0.508964
H10 H 0.949647 0.818622 0.448934
H11 H 1.02947 0.634662 0.418947
H12 H 0.842594 0.460665 0.249441
H13 H 0.735947 0.655944 0.182182
H14 H 0.711141 0.555236 0.287571
H15 H 0.758539 0.864441 0.229011
H16 H 0.705949 0.934244 0.333633
H17 H 0.62267 0.705686 0.813412
H18 H 0.654609 0.553689 0.791861
H19 H 0.5587 0.592058 0.7634
H20 H 0.972823 0.372958 0.239613
H21 H 0.985541 0.356337 0.381747
H22 H 1.05002 0.446175 0.308257

#END

data_XXV_List2_63_Price_B369
_database_code_CSD               UNKNWN
_symmetry_cell_setting           monoclinic
_symmetry_space_group_name_H-M   'P 21/n'
_symmetry_Int_Tables_number      14
loop_
_symmetry_equiv_pos_site_id
_symmetry_equiv_pos_as_xyz
1 x,y,z
2 1/2-x,1/2+y,1/2-z
3 -x,-y,-z
4 1/2+x,1/2-y,1/2+z
_cell_length_a                   9.8632
_cell_length_b                   23.1135
_cell_length_c                   10.3247
_cell_angle_alpha                90
_cell_angle_beta                 77.277
_cell_angle_gamma                90
_cell_volume                     2295.96
loop_
_atom_site_label
_atom_site_type_symbol
_atom_site_fract_x
_atom_site_fract_y
_atom_site_fract_z
C1 C 0.978545 0.693448 0.698361
C2 C 1.0341 0.738714 0.613726
C3 C 0.985865 0.747119 0.498679
C4 C 0.884634 0.712285 0.464374
C5 C 0.83175 0.667747 0.550846
C6 C 0.876051 0.657704 0.667618
C7 C 1.03266 0.685025 0.821004
N1 N 1.0439 0.794933 0.409448
N2 N 0.723725 0.630064 0.518536
O1 O 0.969191 0.641732 0.896935
O2 O 1.12571 0.713807 0.846513
O3 O 1.13474 0.824048 0.440468
O4 O 0.997009 0.801956 0.310755
O5 O 0.694829 0.63692 0.410713
O6 O 0.67123 0.594448 0.601653
H1 H 1.11358 0.766592 0.637737
H2 H 0.848633 0.719562 0.373812
H3 H 0.831266 0.622583 0.732695
H4 H 1.01647 0.633034 0.96777
C8 C 0.116894 0.586913 0.332756
C9 C 0.150116 0.570516 0.452262
C10 C 0.234781 0.605135 0.511105
C11 C 0.288032 0.65747 0.453201
C12 C 0.254306 0.673316 0.333687
C13 C 0.1712 0.638814 0.271824
C14 C 0.139621 0.656302 0.140031
C15 C 0.182413 0.565796 0.0187639
C16 C 0.274229 0.577783 -0.101961
C17 C 0.371554 0.537072 -0.161924
C18 C 0.37939 0.482761 -0.103975
C19 C 0.287885 0.471403 0.0169193
C20 C 0.190645 0.511991 0.0799881
C21 C 0.0950534 0.498839 0.213262
C22 C -0.0282038 0.58247 0.176838
C23 C 0.379932 0.695271 0.515982
C24 C 0.481726 0.437907 -0.170878
N3 N 0.0272602 0.551261 0.275809
N4 N 0.0820643 0.608309 0.0765326
H5 H 0.106251 0.530704 0.500032
H6 H 0.258563 0.591657 0.60464
H7 H 0.295827 0.713596 0.285744
H8 H 0.234224 0.67191 0.0725997
H9 H 0.0643265 0.69204 0.15345
H10 H 0.266661 0.619332 -0.149353
H11 H 0.44169 0.547339 -0.256132
H12 H 0.293652 0.429768 0.0651742
H13 H 0.0138342 0.467964 0.201589
H14 H 0.153685 0.478767 0.279903
H15 H -0.0879239 0.552213 0.129767
H16 H -0.0977012 0.616874 0.224849
H17 H 0.343293 0.74018 0.524839
H18 H 0.48703 0.695764 0.456886
H19 H 0.383332 0.680002 0.6156
H20 H 0.523457 0.412782 -0.0985016
H21 H 0.569469 0.457808 -0.240127
H22 H 0.432991 0.407194 -0.227833

#END

data_XXV_List2_64_Price_A1152
_database_code_CSD               UNKNWN
_symmetry_cell_setting           monoclinic
_symmetry_space_group_name_H-M   'P 21'
_symmetry_Int_Tables_number      4
loop_
_symmetry_equiv_pos_site_id
_symmetry_equiv_pos_as_xyz
1 x,y,z
2 -x,1/2+y,-z
_cell_length_a                   7.9127
_cell_length_b                   20.3371
_cell_length_c                   7.1072
_cell_angle_alpha                90
_cell_angle_beta                 84.8297
_cell_angle_gamma                90
_cell_volume                     1139.05
loop_
_atom_site_label
_atom_site_type_symbol
_atom_site_fract_x
_atom_site_fract_y
_atom_site_fract_z
C1 C 0.715333 0.793071 0.580375
C2 C 0.671158 0.850581 0.4896
C3 C 0.694204 0.910333 0.577993
C4 C 0.759961 0.915516 0.75174
C5 C 0.8006 0.857207 0.83849
C6 C 0.781614 0.7961 0.755628
C7 C 0.694913 0.729397 0.481012
N1 N 0.651707 0.970626 0.478107
N2 N 0.868972 0.86047 1.02394
O1 O 0.779409 0.679543 0.552435
O2 O 0.616106 0.724808 0.343524
O3 O 0.560392 0.964868 0.349922
O4 O 0.709335 1.02212 0.532623
O5 O 0.881279 0.914729 1.0942
O6 O 0.90826 0.808638 1.09437
H1 H 0.619095 0.84842 0.353679
H2 H 0.778768 0.962861 0.816727
H3 H 0.818122 0.751932 0.827196
H4 H 0.779917 0.642469 0.46611
C8 C 0.0416519 0.0965975 0.794002
C9 C -0.0964105 0.129121 0.727073
C10 C -0.241656 0.142071 0.846049
C11 C -0.253298 0.1233 1.03621
C12 C -0.114231 0.0909547 1.10129
C13 C 0.0317524 0.0764589 0.983458
C14 C 0.179909 0.0415089 1.06062
C15 C 0.279441 -0.037376 0.824163
C16 C 0.310645 -0.0967455 0.914058
C17 C 0.279152 -0.156358 0.828878
C18 C 0.217324 -0.158682 0.65026
C19 C 0.186246 -0.0990856 0.562788
C20 C 0.214678 -0.0385499 0.647478
C21 C 0.177289 0.0251327 0.549497
C22 C 0.335884 0.0762964 0.775078
C23 C -0.409746 0.136144 1.16749
C24 C 0.187852 -0.223068 0.554321
N3 N 0.188772 0.0839479 0.667111
N4 N 0.313456 0.02346 0.913408
H5 H -0.0867406 0.14506 0.580411
H6 H -0.347195 0.167872 0.790985
H7 H -0.120249 0.0757169 1.24894
H8 H 0.136635 -0.00299342 1.13706
H9 H 0.235842 0.0736229 1.16306
H10 H 0.36217 -0.0953181 1.05082
H11 H 0.304694 -0.202026 0.901024
H12 H 0.135936 -0.0995675 0.424864
H13 H 0.26716 0.0313462 0.423387
H14 H 0.0503265 0.0233917 0.499645
H15 H 0.447417 0.0656747 0.677215
H16 H 0.357649 0.122277 0.849266
H17 H -0.377352 0.153483 1.30571
H18 H -0.485851 0.0913068 1.19154
H19 H -0.490966 0.173287 1.1098
H20 H 0.0997604 -0.217424 0.445121
H21 H 0.135156 -0.260068 0.655254
H22 H 0.306748 -0.243112 0.485887

#END

data_XXV_List2_65_Price_A1593
_database_code_CSD               UNKNWN
_symmetry_cell_setting           monoclinic
_symmetry_space_group_name_H-M   'P 21/c'
_symmetry_Int_Tables_number      14
loop_
_symmetry_equiv_pos_site_id
_symmetry_equiv_pos_as_xyz
1 x,y,z
2 -x,1/2+y,1/2-z
3 -x,-y,-z
4 x,1/2-y,1/2+z
_cell_length_a                   10.6957
_cell_length_b                   16.7525
_cell_length_c                   14.9036
_cell_angle_alpha                90
_cell_angle_beta                 114.599
_cell_angle_gamma                90
_cell_volume                     2428.06
loop_
_atom_site_label
_atom_site_type_symbol
_atom_site_fract_x
_atom_site_fract_y
_atom_site_fract_z
C1 C 0.186323 0.793796 0.491138
C2 C 0.214731 0.771209 0.411423
C3 C 0.325968 0.805617 0.401105
C4 C 0.410948 0.861212 0.467783
C5 C 0.37855 0.882809 0.545419
C6 C 0.267204 0.851019 0.558215
C7 C 0.0663649 0.755834 0.500562
N1 N 0.357636 0.781983 0.317811
N2 N 0.465229 0.942956 0.61572
O1 O 0.0327211 0.790503 0.568337
O2 O 0.00660537 0.698986 0.451386
O3 O 0.271699 0.742226 0.252838
O4 O 0.466965 0.804361 0.319396
O5 O 0.571385 0.962115 0.609724
O6 O 0.425029 0.968865 0.67553
H1 H 0.150767 0.727336 0.358759
H2 H 0.498753 0.886617 0.459517
H3 H 0.244969 0.870392 0.619444
H4 H -0.0384838 0.759741 0.576971
C8 C 0.910698 0.840209 0.176744
C9 C 1.01758 0.888153 0.176669
C10 C 1.07885 0.945032 0.249712
C11 C 1.03592 0.95569 0.325727
C12 C 0.929501 0.907266 0.32523
C13 C 0.865259 0.850485 0.251802
C14 C 0.750473 0.798568 0.253576
C15 C 0.583493 0.813226 0.0843951
C16 C 0.459471 0.836868 0.0866284
C17 C 0.369692 0.886945 0.0142446
C18 C 0.40021 0.914183 -0.0632584
C19 C 0.524666 0.890667 -0.0642007
C20 C 0.617384 0.84131 0.00872026
C21 C 0.753685 0.818945 0.0071449
C22 C 0.771424 0.723618 0.126888
C23 C 1.0998 1.01796 0.4044
C24 C 0.300324 0.966178 -0.143381
N3 N 0.850658 0.782369 0.0997959
N4 N 0.67291 0.760327 0.158075
H5 H 1.05371 0.879092 0.119143
H6 H 1.16254 0.981254 0.248366
H7 H 0.893826 0.914485 0.383486
H8 H 0.679908 0.834143 0.273486
H9 H 0.791849 0.75143 0.30953
H10 H 0.433517 0.814351 0.145208
H11 H 0.273473 0.904518 0.0171303
H12 H 0.551814 0.912411 -0.122765
H13 H 0.737541 0.776314 -0.0527681
H14 H 0.801907 0.871867 -0.00795667
H15 H 0.717198 0.685157 0.0630112
H16 H 0.841623 0.686647 0.187516
H17 H 1.10748 0.997227 0.476221
H18 H 1.03852 1.073 0.38653
H19 H 1.20338 1.03378 0.412623
H20 H 0.353551 1.00801 -0.172049
H21 H 0.236327 1.00108 -0.116491
H22 H 0.230849 0.930276 -0.205891

#END

data_XXV_List2_66_Price_A6816
_database_code_CSD               UNKNWN
_symmetry_cell_setting           triclinic
_symmetry_space_group_name_H-M   'P -1'
_symmetry_Int_Tables_number      2
loop_
_symmetry_equiv_pos_site_id
_symmetry_equiv_pos_as_xyz
1 x,y,z
2 -x,-y,-z
_cell_length_a                   8.926
_cell_length_b                   10.6475
_cell_length_c                   13.4528
_cell_angle_alpha                65.013
_cell_angle_beta                 95.5841
_cell_angle_gamma                84.9952
_cell_volume                     1141.65
loop_
_atom_site_label
_atom_site_type_symbol
_atom_site_fract_x
_atom_site_fract_y
_atom_site_fract_z
C1 C 0.076341 0.230757 0.51168
C2 C 0.23337 0.230692 0.520026
C3 C 0.312446 0.187817 0.453305
C4 C 0.24161 0.146181 0.378045
C5 C 0.0854351 0.147518 0.372125
C6 C 0.00162495 0.185882 0.439214
C7 C -0.00617729 0.273341 0.586284
N1 N 0.47845 0.185201 0.46365
N2 N 0.00619603 0.102103 0.294746
O1 O -0.1297 0.210343 0.611565
O2 O 0.0385468 0.35202 0.622308
O3 O 0.536346 0.230061 0.525576
O4 O 0.546075 0.138742 0.409187
O5 O 0.0755236 0.0929843 0.223818
O6 O -0.123774 0.0784011 0.306248
H1 H 0.29224 0.26435 0.57692
H2 H 0.305628 0.114017 0.326217
H3 H -0.119583 0.181168 0.43422
H4 H -0.18013 0.239558 0.660739
C8 C 0.603443 0.232505 0.76832
C9 C 0.616915 0.0866645 0.815107
C10 C 0.493977 0.0183077 0.853421
C11 C 0.353433 0.0934597 0.845914
C12 C 0.34122 0.23931 0.798588
C13 C 0.463602 0.309945 0.760926
C14 C 0.446202 0.468313 0.706757
C15 C 0.663526 0.499005 0.811606
C16 C 0.611885 0.58889 0.856291
C17 C 0.677927 0.571415 0.959933
C18 C 0.798022 0.463947 1.02218
C19 C 0.848621 0.375183 0.976475
C20 C 0.782542 0.389703 0.87307
C21 C 0.840746 0.292257 0.825298
C22 C 0.689583 0.447086 0.658029
C23 C 0.219633 0.0211557 0.888
C24 C 0.868459 0.442703 1.13537
N3 N 0.733819 0.298785 0.732478
N4 N 0.593655 0.519154 0.704924
H5 H 0.72504 0.0273763 0.81966
H6 H 0.507066 -0.0954559 0.889006
H7 H 0.232873 0.3004 0.791858
H8 H 0.375525 0.510808 0.750644
H9 H 0.388791 0.510707 0.620794
H10 H 0.520886 0.674512 0.807507
H11 H 0.636698 0.64334 0.99275
H12 H 0.941704 0.290402 1.02346
H13 H 0.949024 0.318759 0.794913
H14 H 0.863382 0.184185 0.889792
H15 H 0.792992 0.495683 0.640396
H16 H 0.627032 0.458277 0.579922
H17 H 0.116777 0.0665788 0.826249
H18 H 0.194126 0.03032 0.963036
H19 H 0.24131 -0.0905503 0.908755
H20 H 0.98809 0.396111 1.15416
H21 H 0.809387 0.372586 1.20029
H22 H 0.862892 0.541828 1.14231

#END

data_XXV_List2_67_Price_A74
_database_code_CSD               UNKNWN
_symmetry_cell_setting           monoclinic
_symmetry_space_group_name_H-M   'C 2/c'
_symmetry_Int_Tables_number      15
loop_
_symmetry_equiv_pos_site_id
_symmetry_equiv_pos_as_xyz
1 x,y,z
2 -x,y,1/2-z
3 1/2+x,1/2+y,z
4 1/2-x,1/2+y,1/2-z
5 -x,-y,-z
6 x,-y,1/2+z
7 1/2-x,1/2-y,-z
8 1/2+x,1/2-y,1/2+z
_cell_length_a                   21.9809
_cell_length_b                   6.8187
_cell_length_c                   31.3156
_cell_angle_alpha                90
_cell_angle_beta                 103.987
_cell_angle_gamma                90
_cell_volume                     4554.45
loop_
_atom_site_label
_atom_site_type_symbol
_atom_site_fract_x
_atom_site_fract_y
_atom_site_fract_z
C1 C 0.32956 1.094 0.231584
C2 C 0.274991 0.987345 0.214187
C3 C 0.229223 1.06986 0.180591
C4 C 0.235652 1.25443 0.163504
C5 C 0.290463 1.35621 0.181583
C6 C 0.337715 1.27992 0.215219
C7 C 0.377628 1.00219 0.268112
N1 N 0.171708 0.957736 0.162078
N2 N 0.298899 1.55238 0.164351
O1 O 0.428108 1.1177 0.280597
O2 O 0.370186 0.847267 0.284765
O3 O 0.16596 0.800008 0.17897
O4 O 0.133848 1.03085 0.131223
O5 O 0.256109 1.61696 0.135473
O6 O 0.348093 1.63665 0.180222
H1 H 0.268604 0.842777 0.226909
H2 H 0.199388 1.31634 0.137199
H3 H 0.379819 1.3646 0.228268
H4 H 0.454439 1.08672 0.309398
C8 C 0.47735 1.12172 0.390509
C9 C 0.442248 0.954814 0.394546
C10 C 0.417041 0.929932 0.430788
C11 C 0.425783 1.07181 0.464057
C12 C 0.461117 1.23727 0.459776
C13 C 0.487623 1.26381 0.42391
C14 C 0.524692 1.44723 0.419773
C15 C 0.615791 1.31226 0.400716
C16 C 0.668741 1.39499 0.42886
C17 C 0.722962 1.28529 0.443641
C18 C 0.726127 1.08968 0.430667
C19 C 0.673024 1.00915 0.402498
C20 C 0.617754 1.11617 0.387729
C21 C 0.561107 1.02569 0.356715
C22 C 0.519165 1.34439 0.346893
C23 C 0.39688 1.0476 0.502657
C24 C 0.784441 0.969445 0.447257
N3 N 0.503604 1.14018 0.353133
N4 N 0.560499 1.4279 0.386166
H5 H 0.434516 0.845605 0.368466
H6 H 0.389701 0.799097 0.433195
H7 H 0.469101 1.34873 0.485514
H8 H 0.556976 1.48256 0.451324
H9 H 0.492837 1.57302 0.410938
H10 H 0.667069 1.54801 0.438326
H11 H 0.763836 1.35304 0.465255
H12 H 0.674288 0.857007 0.391994
H13 H 0.569146 1.01273 0.323518
H14 H 0.553359 0.876806 0.367436
H15 H 0.542019 1.35219 0.319516
H16 H 0.476104 1.43163 0.338531
H17 H 0.349368 1.10941 0.495589
H18 H 0.424453 1.12236 0.531948
H19 H 0.393232 0.892688 0.510946
H20 H 0.788918 0.854201 0.42385
H21 H 0.784053 0.897607 0.478568
H22 H 0.826688 1.06056 0.452967

#END

data_XXV_List2_68_Price_A809
_database_code_CSD               UNKNWN
_symmetry_cell_setting           monoclinic
_symmetry_space_group_name_H-M   'P 21/a'
_symmetry_Int_Tables_number      14
loop_
_symmetry_equiv_pos_site_id
_symmetry_equiv_pos_as_xyz
1 x,y,z
2 1/2-x,1/2+y,-z
3 -x,-y,-z
4 1/2+x,1/2-y,z
_cell_length_a                   12.0519
_cell_length_b                   10.4962
_cell_length_c                   18.3235
_cell_angle_alpha                90
_cell_angle_beta                 91.794
_cell_angle_gamma                90
_cell_volume                     2316.77
loop_
_atom_site_label
_atom_site_type_symbol
_atom_site_fract_x
_atom_site_fract_y
_atom_site_fract_z
C1 C 0.0147537 0.234279 0.489316
C2 C 0.0273121 0.30913 0.551978
C3 C 0.108399 0.275931 0.603905
C4 C 0.178624 0.172591 0.595552
C5 C 0.162698 0.0990878 0.533189
C6 C 0.0813708 0.127157 0.480141
C7 C -0.0733651 0.271723 0.434404
N1 N 0.122779 0.355892 0.669365
N2 N 0.232958 -0.0134101 0.522513
O1 O -0.095833 0.175622 0.388223
O2 O -0.118943 0.374098 0.43242
O3 O 0.0456181 0.425016 0.684583
O4 O 0.21022 0.345987 0.70417
O5 O 0.310509 -0.0291711 0.565884
O6 O 0.209182 -0.0824514 0.470865
H1 H -0.0252985 0.391624 0.559703
H2 H 0.243102 0.150154 0.636112
H3 H 0.0710067 0.0665052 0.432558
H4 H -0.148273 0.196792 0.348843
C8 C 0.354981 0.736248 0.839527
C9 C 0.42334 0.712013 0.900916
C10 C 0.39688 0.616392 0.949839
C11 C 0.302 0.541179 0.938571
C12 C 0.234041 0.566865 0.877256
C13 C 0.25801 0.663799 0.828079
C14 C 0.180926 0.691091 0.762917
C15 C 0.169019 0.920915 0.762069
C16 C 0.0566295 0.953131 0.755081
C17 C 0.0156779 1.06027 0.789598
C18 C 0.0859931 1.13952 0.831614
C19 C 0.197793 1.1062 0.838508
C20 C 0.240337 0.997814 0.80515
C21 C 0.362123 0.963301 0.81418
C22 C 0.328394 0.814779 0.718979
C23 C 0.274028 0.435526 0.990363
C24 C 0.0417457 1.25775 0.866898
N3 N 0.384252 0.833677 0.789483
N4 N 0.208347 0.810053 0.725657
H5 H 0.498652 0.767999 0.909127
H6 H 0.45153 0.598735 0.997166
H7 H 0.15873 0.51074 0.867933
H8 H 0.0948396 0.696056 0.780095
H9 H 0.185058 0.613063 0.723048
H10 H 0.00203592 0.893508 0.721244
H11 H -0.0720641 1.0837 0.783262
H12 H 0.253794 1.16545 0.871858
H13 H 0.4131 1.02906 0.782706
H14 H 0.389651 0.972283 0.871467
H15 H 0.35009 0.893453 0.682883
H16 H 0.356084 0.725247 0.694915
H17 H 0.284679 0.341681 0.965125
H18 H 0.187609 0.441667 1.00703
H19 H 0.327294 0.438511 1.03984
H20 H 0.0864144 1.27902 0.918454
H21 H -0.0464474 1.24785 0.878435
H22 H 0.0500852 1.34117 0.831337

#END

data_XXV_List2_69_Price_A959
_database_code_CSD               UNKNWN
_symmetry_cell_setting           triclinic
_symmetry_space_group_name_H-M   'P -1'
_symmetry_Int_Tables_number      2
loop_
_symmetry_equiv_pos_site_id
_symmetry_equiv_pos_as_xyz
1 x,y,z
2 -x,-y,-z
_cell_length_a                   8.6305
_cell_length_b                   9.9941
_cell_length_c                   14.6612
_cell_angle_alpha                99.0727
_cell_angle_beta                 74.0077
_cell_angle_gamma                71.376
_cell_volume                     1109.31
loop_
_atom_site_label
_atom_site_type_symbol
_atom_site_fract_x
_atom_site_fract_y
_atom_site_fract_z
C1 C 0.225555 0.621252 0.231145
C2 C 0.29668 0.49362 0.257904
C3 C 0.334527 0.505877 0.344072
C4 C 0.307411 0.639408 0.403985
C5 C 0.232343 0.763985 0.376222
C6 C 0.191618 0.758095 0.290804
C7 C 0.188145 0.605594 0.137617
N1 N 0.416952 0.371266 0.369634
N2 N 0.199451 0.907254 0.439216
O1 O 0.104179 0.732929 0.12209
O2 O 0.233268 0.487288 0.0805234
O3 O 0.364219 0.273269 0.354838
O4 O 0.528378 0.369405 0.406086
O5 O 0.216861 0.909858 0.519119
O6 O 0.155912 1.01346 0.407253
H1 H 0.321097 0.38747 0.211901
H2 H 0.342353 0.646627 0.469659
H3 H 0.135428 0.858322 0.27139
H4 H 0.102115 0.715921 0.0554243
C8 C 0.227001 0.788979 0.910365
C9 C 0.367202 0.780988 0.942333
C10 C 0.468626 0.86084 0.913695
C11 C 0.431807 0.952975 0.853252
C12 C 0.2921 0.959299 0.821389
C13 C 0.190374 0.877975 0.847859
C14 C 0.0436497 0.884396 0.808751
C15 C 0.0601251 0.635249 0.766639
C16 C 0.038963 0.606351 0.675339
C17 C 0.123527 0.466657 0.610961
C18 C 0.230125 0.350908 0.636164
C19 C 0.249968 0.381324 0.72744
C20 C 0.168627 0.521741 0.792512
C21 C 0.200604 0.551965 0.888765
C22 C -0.0471076 0.771802 0.933756
C23 C 0.536703 1.04393 0.824141
C24 C 0.323216 0.199587 0.566306
N3 N 0.123117 0.707692 0.943057
N4 N -0.0332007 0.777925 0.833508
H5 H 0.393787 0.712556 0.991379
H6 H 0.576907 0.853122 0.939723
H7 H 0.262554 1.02845 0.772896
H8 H 0.0907048 0.864738 0.728576
H9 H -0.0600337 0.994721 0.839249
H10 H -0.0480558 0.694545 0.656618
H11 H 0.104397 0.446236 0.540515
H12 H 0.333642 0.293336 0.748347
H13 H 0.146627 0.4918 0.937005
H14 H 0.340948 0.511307 0.875229
H15 H -0.123007 0.705833 0.956341
H16 H -0.115688 0.883311 0.982614
H17 H 0.46827 1.15826 0.869002
H18 H 0.560871 1.04508 0.746926
H19 H 0.663225 1.00206 0.833768
H20 H 0.337486 0.114754 0.605939
H21 H 0.454646 0.184129 0.519667
H22 H 0.252885 0.179674 0.51718

#END

data_XXV_List2_70_Price_A13198
_database_code_CSD               UNKNWN
_symmetry_cell_setting           monoclinic
_symmetry_space_group_name_H-M   'P 21/n'
_symmetry_Int_Tables_number      14
loop_
_symmetry_equiv_pos_site_id
_symmetry_equiv_pos_as_xyz
1 x,y,z
2 1/2-x,1/2+y,1/2-z
3 -x,-y,-z
4 1/2+x,1/2-y,1/2+z
_cell_length_a                   7.2989
_cell_length_b                   18.5345
_cell_length_c                   17.0878
_cell_angle_alpha                90
_cell_angle_beta                 102.377
_cell_angle_gamma                90
_cell_volume                     2257.93
loop_
_atom_site_label
_atom_site_type_symbol
_atom_site_fract_x
_atom_site_fract_y
_atom_site_fract_z
C1 C 0.823796 0.546755 0.141841
C2 C 0.778601 0.487066 0.0915981
C3 C 0.920053 0.438859 0.085424
C4 C 1.10492 0.447917 0.125428
C5 C 1.14321 0.506971 0.176268
C6 C 1.00719 0.556921 0.184982
C7 C 0.670485 0.598387 0.147272
N1 N 0.871654 0.378595 0.0291133
N2 N 1.33716 0.517528 0.220947
O1 O 0.725288 0.652909 0.19812
O2 O 0.512212 0.590622 0.108669
O3 O 0.729356 0.345114 0.0316344
O4 O 0.980479 0.365511 -0.0140728
O5 O 1.44901 0.469424 0.217432
O6 O 1.37213 0.573488 0.258684
H1 H 0.635487 0.478811 0.0587832
H2 H 1.2146 0.410792 0.117864
H3 H 1.04455 0.602815 0.224507
H4 H 0.619844 0.684697 0.198853
C8 C 0.0860765 0.247353 0.226241
C9 C -0.0277778 0.223536 0.154531
C10 C 0.0393008 0.221758 0.084328
C11 C 0.2229 0.243168 0.0838647
C12 C 0.335346 0.266875 0.155871
C13 C 0.269656 0.270184 0.226704
C14 C 0.396523 0.295833 0.303809
C15 C 0.205575 0.372423 0.36903
C16 C 0.30836 0.433926 0.398795
C17 C 0.21858 0.499301 0.403064
C18 C 0.0229507 0.505226 0.379217
C19 C -0.0771948 0.443579 0.34922
C20 C 0.0109265 0.377503 0.342859
C21 C -0.101477 0.313561 0.303606
C22 C 0.165058 0.245755 0.367417
C23 C 0.296926 0.240732 0.00821291
C24 C -0.0763349 0.575275 0.386214
N3 N 0.0115961 0.249125 0.297169
N4 N 0.297833 0.304631 0.369245
H5 H -0.169374 0.205547 0.155027
H6 H -0.0515377 0.202735 0.029178
H7 H 0.478614 0.284258 0.156802
H8 H 0.462426 0.34722 0.294267
H9 H 0.510669 0.256676 0.322804
H10 H 0.459436 0.429221 0.419949
H11 H 0.301055 0.546479 0.426632
H12 H -0.229119 0.447098 0.328771
H13 H -0.207665 0.298877 0.337827
H14 H -0.178092 0.32833 0.243403
H15 H 0.107031 0.248268 0.421359
H16 H 0.239496 0.194511 0.367137
H17 H 0.417446 0.204228 0.0142502
H18 H 0.343703 0.294139 -0.00709305
H19 H 0.189434 0.222015 -0.0426197
H20 H -0.222583 0.573267 0.353423
H21 H -0.00821586 0.620546 0.362499
H22 H -0.0766416 0.58787 0.448952

#END

data_XXV_List2_71_Price_A13426
_database_code_CSD               UNKNWN
_symmetry_cell_setting           orthorhombic
_symmetry_space_group_name_H-M   'P b c a'
_symmetry_Int_Tables_number      61
loop_
_symmetry_equiv_pos_site_id
_symmetry_equiv_pos_as_xyz
1 x,y,z
2 1/2+x,1/2-y,-z
3 -x,1/2+y,1/2-z
4 1/2-x,-y,1/2+z
5 -x,-y,-z
6 1/2-x,1/2+y,z
7 x,1/2-y,1/2+z
8 1/2+x,y,1/2-z
_cell_length_a                   19.0301
_cell_length_b                   30.1164
_cell_length_c                   8.0557
_cell_angle_alpha                90
_cell_angle_beta                 90
_cell_angle_gamma                90
_cell_volume                     4616.87
loop_
_atom_site_label
_atom_site_type_symbol
_atom_site_fract_x
_atom_site_fract_y
_atom_site_fract_z
C1 C 0.469775 0.562911 0.622291
C2 C 0.418409 0.548613 0.733773
C3 C 0.364824 0.521517 0.675962
C4 C 0.360865 0.507455 0.512158
C5 C 0.412085 0.523014 0.4043
C6 C 0.466619 0.550404 0.455694
C7 C 0.527421 0.591487 0.688039
N1 N 0.311897 0.505226 0.79366
N2 N 0.408234 0.50984 0.228755
O1 O 0.575948 0.601202 0.573647
O2 O 0.529358 0.603811 0.830799
O3 O 0.298776 0.528846 0.912554
O4 O 0.284017 0.469798 0.761772
O5 O 0.363592 0.482671 0.190661
O6 O 0.450249 0.526877 0.133896
H1 H 0.420459 0.558846 0.86286
H2 H 0.319629 0.485314 0.470101
H3 H 0.505709 0.561533 0.367112
H4 H 0.613288 0.61904 0.621694
C8 C 0.65856 0.69224 0.692419
C9 C 0.593577 0.703284 0.762314
C10 C 0.572686 0.747265 0.776072
C11 C 0.615653 0.781792 0.718652
C12 C 0.680416 0.770379 0.650043
C13 C 0.702941 0.726351 0.637247
C14 C 0.774503 0.71528 0.566087
C15 C 0.817903 0.662082 0.766245
C16 C 0.885268 0.675702 0.813585
C17 C 0.909472 0.668272 0.973609
C18 C 0.867458 0.64667 1.09157
C19 C 0.800468 0.633302 1.04278
C20 C 0.774631 0.64106 0.88297
C21 C 0.700894 0.626999 0.835397
C22 C 0.735235 0.641027 0.560156
C23 C 0.592352 0.829445 0.728467
C24 C 0.893445 0.638879 1.2655
N3 N 0.677561 0.646468 0.677625
N4 N 0.794831 0.669277 0.599894
H5 H 0.559132 0.676644 0.803493
H6 H 0.521793 0.755007 0.830549
H7 H 0.715342 0.796679 0.606953
H8 H 0.814448 0.737506 0.617744
H9 H 0.774849 0.720194 0.430865
H10 H 0.91892 0.69142 0.721598
H11 H 0.962259 0.678875 1.00738
H12 H 0.766536 0.616769 1.13269
H13 H 0.69793 0.590682 0.823438
H14 H 0.663743 0.636453 0.933012
H15 H 0.751728 0.60621 0.561706
H16 H 0.716973 0.649307 0.435041
H17 H 0.556544 0.837801 0.626273
H18 H 0.637133 0.852191 0.721046
H19 H 0.564394 0.83626 0.844614
H20 H 0.860894 0.614491 1.33063
H21 H 0.892619 0.669647 1.33852
H22 H 0.947705 0.626665 1.26602

#END

data_XXV_List2_72_Price_A5703
_database_code_CSD               UNKNWN
_symmetry_cell_setting           monoclinic
_symmetry_space_group_name_H-M   'P 21/c'
_symmetry_Int_Tables_number      14
loop_
_symmetry_equiv_pos_site_id
_symmetry_equiv_pos_as_xyz
1 x,y,z
2 -x,1/2+y,1/2-z
3 -x,-y,-z
4 x,1/2-y,1/2+z
_cell_length_a                   8.179
_cell_length_b                   19.2658
_cell_length_c                   15.3274
_cell_angle_alpha                90
_cell_angle_beta                 80.4858
_cell_angle_gamma                90
_cell_volume                     2381.99
loop_
_atom_site_label
_atom_site_type_symbol
_atom_site_fract_x
_atom_site_fract_y
_atom_site_fract_z
C1 C 0.980118 0.249139 0.526725
C2 C 0.812019 0.265939 0.545667
C3 C 0.699875 0.214324 0.577857
C4 C 0.747931 0.146761 0.592141
C5 C 0.916055 0.132061 0.572955
C6 C 1.03317 0.18159 0.539327
C7 C 1.09831 0.305019 0.490654
N1 N 0.522299 0.231761 0.596156
N2 N 0.972371 0.0610112 0.586669
O1 O 1.24822 0.280411 0.456285
O2 O 1.06037 0.365666 0.491077
O3 O 0.485217 0.292842 0.592932
O4 O 0.425165 0.183828 0.613799
O5 O 0.871185 0.0211297 0.626793
O6 O 1.11658 0.0472582 0.557594
H1 H 0.770475 0.318379 0.535658
H2 H 0.657976 0.107244 0.617211
H3 H 1.16296 0.167425 0.523492
H4 H 1.32013 0.318384 0.432375
C8 C 0.405859 0.833139 0.152459
C9 C 0.414475 0.766086 0.186139
C10 C 0.271278 0.729675 0.219653
C11 C 0.114493 0.758869 0.219881
C12 C 0.107538 0.825976 0.186457
C13 C 0.249933 0.863888 0.153669
C14 C 0.236963 0.936712 0.118166
C15 C 0.438228 0.999286 0.184859
C16 C 0.361865 1.05976 0.222195
C17 C 0.398449 1.0855 0.301273
C18 C 0.512997 1.05188 0.345479
C19 C 0.588182 0.991742 0.307512
C20 C 0.551359 0.964489 0.228496
C21 C 0.637948 0.900171 0.187497
C22 C 0.522814 0.925541 0.0609107
C23 C -0.04178 0.719314 0.253591
C24 C 0.552201 1.0801 0.431177
N3 N 0.556667 0.868685 0.118567
N4 N 0.396528 0.973001 0.104278
H5 H 0.53583 0.74256 0.184558
H6 H 0.281161 0.677438 0.245318
H7 H -0.0131706 0.850202 0.186961
H8 H 0.147183 0.967211 0.163479
H9 H 0.191401 0.934831 0.0545964
H10 H 0.275117 1.08678 0.187423
H11 H 0.338426 1.13287 0.32898
H12 H 0.677181 0.964499 0.340837
H13 H 0.765878 0.912708 0.157185
H14 H 0.646229 0.861178 0.238634
H15 H 0.638167 0.954156 0.0397541
H16 H 0.480656 0.904173 0.00226182
H17 H -0.094338 0.696068 0.198972
H18 H -0.137052 0.753189 0.289982
H19 H -0.0187762 0.677129 0.297885
H20 H 0.649052 1.0496 0.454782
H21 H 0.442559 1.07949 0.483194
H22 H 0.595301 1.13402 0.423872

#END

data_XXV_List2_73_Price_A10308
_database_code_CSD               UNKNWN
_symmetry_cell_setting           orthorhombic
_symmetry_space_group_name_H-M   'P b c a'
_symmetry_Int_Tables_number      61
loop_
_symmetry_equiv_pos_site_id
_symmetry_equiv_pos_as_xyz
1 x,y,z
2 1/2+x,1/2-y,-z
3 -x,1/2+y,1/2-z
4 1/2-x,-y,1/2+z
5 -x,-y,-z
6 1/2-x,1/2+y,z
7 x,1/2-y,1/2+z
8 1/2+x,y,1/2-z
_cell_length_a                   8.0234
_cell_length_b                   18.8329
_cell_length_c                   31.1367
_cell_angle_alpha                90
_cell_angle_beta                 90
_cell_angle_gamma                90
_cell_volume                     4704.88
loop_
_atom_site_label
_atom_site_type_symbol
_atom_site_fract_x
_atom_site_fract_y
_atom_site_fract_z
C1 C 0.556588 0.96917 0.551241
C2 C 0.415657 0.926097 0.547937
C3 C 0.420453 0.867863 0.520695
C4 C 0.559887 0.851153 0.496285
C5 C 0.698272 0.894658 0.500833
C6 C 0.700235 0.953252 0.527892
C7 C 0.547819 1.03149 0.580692
N1 N 0.271933 0.822713 0.516489
N2 N 0.848593 0.877411 0.475866
O1 O 0.694292 1.06445 0.585354
O2 O 0.420258 1.04935 0.598312
O3 O 0.164157 0.829199 0.543791
O4 O 0.268147 0.781559 0.486292
O5 O 0.840684 0.826945 0.451459
O6 O 0.970507 0.915005 0.481319
H1 H 0.304579 0.938223 0.566414
H2 H 0.560718 0.806051 0.474669
H3 H 0.811477 0.985638 0.530453
H4 H 0.683346 1.10572 0.603835
C8 C 0.73359 0.686001 0.151392
C9 C 0.704762 0.617725 0.167373
C10 C 0.545087 0.589405 0.16783
C11 C 0.40894 0.628273 0.152263
C12 C 0.439364 0.696256 0.136383
C13 C 0.598646 0.726195 0.136171
C14 C 0.629173 0.799649 0.117865
C15 C 0.7898 0.848856 0.176162
C16 C 0.710997 0.911801 0.188511
C17 C 0.702563 0.931323 0.23146
C18 C 0.77289 0.88868 0.263545
C19 C 0.851013 0.825939 0.250838
C20 C 0.859211 0.80486 0.207905
C21 C 0.951884 0.738357 0.194524
C22 C 0.914485 0.774577 0.122978
C23 C 0.235752 0.597706 0.153171
C24 C 0.767258 0.91042 0.310008
N3 N 0.898356 0.714469 0.151991
N4 N 0.789712 0.829019 0.131796
H5 H 0.81021 0.586731 0.178808
H6 H 0.525614 0.535932 0.180123
H7 H 0.335321 0.727593 0.124188
H8 H 0.529209 0.835841 0.127596
H9 H 0.628857 0.798162 0.0825923
H10 H 0.657642 0.945656 0.163768
H11 H 0.641078 0.98075 0.240268
H12 H 0.906016 0.79162 0.275232
H13 H 1.08677 0.74807 0.193384
H14 H 0.931182 0.69569 0.21783
H15 H 1.03951 0.797044 0.126622
H16 H 0.899259 0.756777 0.0897501
H17 H 0.149281 0.629614 0.134005
H18 H 0.186704 0.595546 0.186052
H19 H 0.233484 0.5434 0.140509
H20 H 0.790084 0.865145 0.331274
H21 H 0.646032 0.933206 0.318546
H22 H 0.862118 0.950732 0.317163

#END

data_XXV_List2_74_Price_A345
_database_code_CSD               UNKNWN
_symmetry_cell_setting           orthorhombic
_symmetry_space_group_name_H-M   'P b c a'
_symmetry_Int_Tables_number      61
loop_
_symmetry_equiv_pos_site_id
_symmetry_equiv_pos_as_xyz
1 x,y,z
2 1/2+x,1/2-y,-z
3 -x,1/2+y,1/2-z
4 1/2-x,-y,1/2+z
5 -x,-y,-z
6 1/2-x,1/2+y,z
7 x,1/2-y,1/2+z
8 1/2+x,y,1/2-z
_cell_length_a                   20.3452
_cell_length_b                   16.5555
_cell_length_c                   13.4646
_cell_angle_alpha                90
_cell_angle_beta                 90
_cell_angle_gamma                90
_cell_volume                     4535.21
loop_
_atom_site_label
_atom_site_type_symbol
_atom_site_fract_x
_atom_site_fract_y
_atom_site_fract_z
C1 C 0.401734 0.113373 0.599772
C2 C 0.405625 0.164861 0.681609
C3 C 0.463507 0.207049 0.698119
C4 C 0.517879 0.199634 0.636451
C5 C 0.511779 0.148857 0.555034
C6 C 0.45494 0.105368 0.535152
C7 C 0.338736 0.0694729 0.583065
N1 N 0.46867 0.26022 0.785173
N2 N 0.568761 0.139819 0.488782
O1 O 0.331998 0.0429269 0.489701
O2 O 0.297843 0.0607034 0.647296
O3 O 0.417507 0.279718 0.825689
O4 O 0.523621 0.281643 0.809774
O5 O 0.612328 0.190021 0.495654
O6 O 0.567922 0.0832023 0.430874
H1 H 0.364095 0.171339 0.731547
H2 H 0.562984 0.232414 0.650962
H3 H 0.452593 0.066104 0.470805
H4 H 0.290719 0.0138223 0.483437
C8 C 0.247024 0.605482 0.904355
C9 C 0.293257 0.598186 0.827988
C10 C 0.311647 0.664854 0.772045
C11 C 0.284692 0.741216 0.791027
C12 C 0.238614 0.747801 0.867117
C13 C 0.218779 0.68121 0.923393
C14 C 0.169818 0.690277 1.00734
C15 C 0.0957193 0.581132 0.966523
C16 C 0.032258 0.61336 0.962119
C17 C -0.0134652 0.583459 0.89509
C18 C 0.00233545 0.519887 0.830639
C19 C 0.0659159 0.488669 0.835543
C20 C 0.113026 0.518551 0.901497
C21 C 0.181861 0.483743 0.903916
C22 C 0.196093 0.556739 1.05177
C23 C 0.306218 0.813333 0.731321
C24 C -0.047187 0.485324 0.759428
N3 N 0.22833 0.534873 0.958816
N4 N 0.141655 0.612461 1.03668
H5 H 0.3151 0.539296 0.814014
H6 H 0.347867 0.657853 0.713175
H7 H 0.216577 0.806505 0.882648
H8 H 0.130017 0.731153 0.985565
H9 H 0.193506 0.716984 1.07292
H10 H 0.0190034 0.661549 1.01325
H11 H -0.0626447 0.609342 0.893291
H12 H 0.079828 0.439958 0.78522
H13 H 0.181617 0.423888 0.939254
H14 H 0.200203 0.47522 0.828169
H15 H 0.178032 0.501462 1.08707
H16 H 0.231758 0.585327 1.10148
H17 H 0.355257 0.833909 0.75404
H18 H 0.272442 0.864259 0.740796
H19 H 0.308691 0.799227 0.651893
H20 H -0.0233264 0.448917 0.701924
H21 H -0.0754345 0.532983 0.722398
H22 H -0.0825958 0.446272 0.797893

#END

data_XXV_List2_75_Price_A775
_database_code_CSD               UNKNWN
_symmetry_cell_setting           orthorhombic
_symmetry_space_group_name_H-M   'P b c a'
_symmetry_Int_Tables_number      61
loop_
_symmetry_equiv_pos_site_id
_symmetry_equiv_pos_as_xyz
1 x,y,z
2 1/2+x,1/2-y,-z
3 -x,1/2+y,1/2-z
4 1/2-x,-y,1/2+z
5 -x,-y,-z
6 1/2-x,1/2+y,z
7 x,1/2-y,1/2+z
8 1/2+x,y,1/2-z
_cell_length_a                   12.6308
_cell_length_b                   11.2952
_cell_length_c                   32.6671
_cell_angle_alpha                90
_cell_angle_beta                 90
_cell_angle_gamma                90
_cell_volume                     4660.53
loop_
_atom_site_label
_atom_site_type_symbol
_atom_site_fract_x
_atom_site_fract_y
_atom_site_fract_z
C1 C 0.803724 0.174791 0.232452
C2 C 0.744789 0.171539 0.26857
C3 C 0.769637 0.086937 0.297821
C4 C 0.850553 0.00519383 0.292586
C5 C 0.906991 0.0109649 0.256212
C6 C 0.885914 0.0943162 0.226057
C7 C 0.775484 0.266124 0.201391
N1 N 0.707987 0.0842363 0.33604
N2 N 0.994106 -0.0735259 0.250076
O1 O 0.829614 0.255678 0.16637
O2 O 0.709267 0.341326 0.207644
O3 O 0.634546 0.153619 0.339053
O4 O 0.734773 0.0125297 0.361939
O5 O 0.99862 -0.157894 0.273261
O6 O 1.05492 -0.0536994 0.221906
H1 H 0.681077 0.234282 0.273579
H2 H 0.868544 -0.0603672 0.315791
H3 H 0.932829 0.0960015 0.198272
H4 H 0.807661 0.317619 0.147555
C8 C 0.187781 0.498441 0.456418
C9 C 0.15053 0.557581 0.491106
C10 C 0.0586185 0.624951 0.489367
C11 C 0.00024528 0.634393 0.453105
C12 C 0.0386043 0.575365 0.418617
C13 C 0.131599 0.508765 0.419476
C14 C 0.174187 0.450823 0.380955
C15 C 0.360506 0.501592 0.384809
C16 C 0.38825 0.55118 0.347139
C17 C 0.463597 0.640559 0.344765
C18 C 0.514503 0.68262 0.379905
C19 C 0.485852 0.63275 0.417406
C20 C 0.409301 0.544217 0.420602
C21 C 0.378612 0.493188 0.461908
C22 C 0.288104 0.345658 0.424703
C23 C -0.099946 0.706165 0.450888
C24 C 0.59772 0.777709 0.377683
N3 N 0.279881 0.425993 0.459256
N4 N 0.283293 0.409143 0.386018
H5 H 0.193408 0.547994 0.519792
H6 H 0.0307805 0.669704 0.516838
H7 H -0.00448613 0.582943 0.38979
H8 H 0.171421 0.513491 0.355402
H9 H 0.125081 0.374576 0.372203
H10 H 0.350971 0.517239 0.319511
H11 H 0.484094 0.677453 0.315025
H12 H 0.523296 0.665209 0.445332
H13 H 0.440788 0.433891 0.473454
H14 H 0.369253 0.56418 0.484434
H15 H 0.363239 0.297792 0.426948
H16 H 0.223173 0.281525 0.425664
H17 H -0.167028 0.652344 0.440501
H18 H -0.092004 0.780253 0.429388
H19 H -0.120637 0.743193 0.48081
H20 H 0.581556 0.849409 0.399426
H21 H 0.601808 0.816634 0.347028
H22 H 0.676483 0.742536 0.384967

#END

data_XXV_List2_76_Price_A153
_database_code_CSD               UNKNWN
_symmetry_cell_setting           monoclinic
_symmetry_space_group_name_H-M   'I 2/c'
_symmetry_Int_Tables_number      15
loop_
_symmetry_equiv_pos_site_id
_symmetry_equiv_pos_as_xyz
1 x,y,z
2 -x,y,1/2-z
3 1/2+x,1/2+y,1/2+z
4 1/2-x,1/2+y,-z
5 -x,-y,-z
6 x,-y,1/2+z
7 1/2-x,1/2-y,1/2-z
8 1/2+x,1/2-y,z
_cell_length_a                   29.009
_cell_length_b                   10.1738
_cell_length_c                   15.7704
_cell_angle_alpha                90
_cell_angle_beta                 76.8184
_cell_angle_gamma                90
_cell_volume                     4531.71
loop_
_atom_site_label
_atom_site_type_symbol
_atom_site_fract_x
_atom_site_fract_y
_atom_site_fract_z
C1 C 0.333094 0.281888 0.298681
C2 C 0.291465 0.208231 0.312428
C3 C 0.293219 0.0829078 0.277208
C4 C 0.334711 0.0280396 0.228616
C5 C 0.375357 0.104202 0.216294
C6 C 0.375602 0.229676 0.250878
C7 C 0.330419 0.415827 0.337697
N1 N 0.249487 0.00442915 0.292126
N2 N 0.42007 0.0484979 0.166034
O1 O 0.372596 0.474955 0.326308
O2 O 0.293684 0.464705 0.376722
O3 O 0.21329 0.0563082 0.332718
O4 O 0.252594 -0.106821 0.262669
O5 O 0.417732 -0.0536164 0.126843
O6 O 0.456266 0.109045 0.166625
H1 H 0.258472 0.248668 0.349925
H2 H 0.335298 -0.0699892 0.201482
H3 H 0.408351 0.28499 0.240524
H4 H 0.369264 0.559431 0.355767
C8 C 0.102081 0.537569 0.101776
C9 C 0.0898568 0.407454 0.088146
C10 C 0.122117 0.323881 0.0360282
C11 C 0.167877 0.366962 -0.0035863
C12 C 0.179589 0.496726 0.0101704
C13 C 0.147398 0.583127 0.0614106
C14 C 0.160524 0.725 0.0733831
C15 C 0.0908013 0.833618 0.0456055
C16 C 0.106517 0.927857 -0.0189056
C17 C 0.0798062 0.959002 -0.0789011
C18 C 0.0362816 0.897918 -0.0761077
C19 C 0.0209825 0.803743 -0.0113961
C20 C 0.0475101 0.76932 0.0487116
C21 C 0.0304036 0.663636 0.116598
C22 C 0.0907548 0.737508 0.182699
C23 C 0.202822 0.274458 -0.0585245
C24 C 0.00687008 0.929619 -0.140627
N3 N 0.0685389 0.620727 0.157038
N4 N 0.118671 0.806232 0.10742
H5 H 0.0548487 0.372172 0.120405
H6 H 0.111926 0.222903 0.0266041
H7 H 0.21474 0.533031 -0.0210041
H8 H 0.179861 0.766013 0.0111887
H9 H 0.184021 0.732543 0.118828
H10 H 0.139679 0.978648 -0.0203164
H11 H 0.0927247 1.03341 -0.128185
H12 H -0.0126026 0.753601 -0.00832708
H13 H 0.00104102 0.700146 0.1681
H14 H 0.0170541 0.578839 0.0868054
H15 H 0.0629847 0.802462 0.218604
H16 H 0.114027 0.709994 0.225521
H17 H 0.213553 0.196764 -0.0187444
H18 H 0.234926 0.326104 -0.0921006
H19 H 0.187707 0.226004 -0.108068
H20 H -0.0302749 0.94649 -0.108149
H21 H 0.00760993 0.848838 -0.187041
H22 H 0.019867 1.01786 -0.178313

#END

data_XXV_List2_77_Price_B456
_database_code_CSD               UNKNWN
_symmetry_cell_setting           monoclinic
_symmetry_space_group_name_H-M   'C 2/c'
_symmetry_Int_Tables_number      15
loop_
_symmetry_equiv_pos_site_id
_symmetry_equiv_pos_as_xyz
1 x,y,z
2 -x,y,1/2-z
3 1/2+x,1/2+y,z
4 1/2-x,1/2+y,1/2-z
5 -x,-y,-z
6 x,-y,1/2+z
7 1/2-x,1/2-y,-z
8 1/2+x,1/2-y,1/2+z
_cell_length_a                   24.115
_cell_length_b                   12.4228
_cell_length_c                   15.1616
_cell_angle_alpha                90
_cell_angle_beta                 89.5189
_cell_angle_gamma                90
_cell_volume                     4541.89
loop_
_atom_site_label
_atom_site_type_symbol
_atom_site_fract_x
_atom_site_fract_y
_atom_site_fract_z
C1 C 0.191646 0.920553 0.438678
C2 C 0.191996 0.808224 0.43939
C3 C 0.148036 0.754415 0.479235
C4 C 0.10375 0.80785 0.518576
C5 C 0.104854 0.919471 0.516392
C6 C 0.147815 0.97725 0.477397
C7 C 0.239627 0.976578 0.396354
N1 N 0.148493 0.635957 0.480293
N2 N 0.058222 0.978179 0.55702
O1 O 0.237582 1.08365 0.405905
O2 O 0.276843 0.929131 0.359226
O3 O 0.186886 0.591117 0.442643
O4 O 0.110337 0.591154 0.518678
O5 O 0.0229525 0.925134 0.595222
O6 O 0.0582971 1.07594 0.549792
H1 H 0.226028 0.764173 0.409155
H2 H 0.0698866 0.76436 0.549666
H3 H 0.146872 1.06449 0.477475
H4 H 0.27159 1.11552 0.383129
C8 C 0.381666 0.666688 0.760369
C9 C 0.417152 0.594099 0.717576
C10 C 0.406527 0.484379 0.719709
C11 C 0.359684 0.44348 0.76365
C12 C 0.324894 0.516602 0.806516
C13 C 0.335345 0.627262 0.806577
C14 C 0.297909 0.703703 0.857458
C15 C 0.360971 0.827815 0.927843
C16 C 0.344096 0.839369 1.01585
C17 C 0.382687 0.856382 1.08176
C18 C 0.43943 0.863464 1.06181
C19 C 0.455766 0.851912 0.973978
C20 C 0.417653 0.832907 0.906806
C21 C 0.437029 0.817002 0.812327
C22 C 0.342646 0.84065 0.77476
C23 C 0.34707 0.324897 0.763687
C24 C 0.480945 0.88077 1.13398
N3 N 0.392509 0.779338 0.755176
N4 N 0.320079 0.813417 0.861242
H5 H 0.452756 0.625454 0.681308
H6 H 0.434596 0.429374 0.685708
H7 H 0.288733 0.486537 0.842511
H8 H 0.291582 0.674363 0.924887
H9 H 0.256801 0.707065 0.8267
H10 H 0.299986 0.837106 1.03136
H11 H 0.368616 0.86593 1.14971
H12 H 0.499753 0.856291 0.957002
H13 H 0.453143 0.893055 0.785265
H14 H 0.47113 0.758867 0.809691
H15 H 0.352723 0.926554 0.772811
H16 H 0.311235 0.823761 0.724925
H17 H 0.32964 0.299263 0.700412
H18 H 0.316906 0.304117 0.815315
H19 H 0.384503 0.276843 0.774587
H20 H 0.5192 0.917378 1.10865
H21 H 0.492282 0.80436 1.16543
H22 H 0.464275 0.933429 1.18574

#END

data_XXV_List2_78_Price_A244
_database_code_CSD               UNKNWN
_symmetry_cell_setting           triclinic
_symmetry_space_group_name_H-M   'P -1'
_symmetry_Int_Tables_number      2
loop_
_symmetry_equiv_pos_site_id
_symmetry_equiv_pos_as_xyz
1 x,y,z
2 -x,-y,-z
_cell_length_a                   7.1429
_cell_length_b                   14.5325
_cell_length_c                   13.9697
_cell_angle_alpha                110.985
_cell_angle_beta                 81.0798
_cell_angle_gamma                68.661
_cell_volume                     1191.28
loop_
_atom_site_label
_atom_site_type_symbol
_atom_site_fract_x
_atom_site_fract_y
_atom_site_fract_z
C1 C 0.634719 0.96075 0.210919
C2 C 0.529695 1.00843 0.322186
C3 C 0.593307 1.07597 0.39337
C4 C 0.758507 1.09738 0.358219
C5 C 0.858047 1.04913 0.247031
C6 C 0.800357 0.981041 0.17236
C7 C 0.564544 0.887671 0.136259
N1 N 0.48494 1.12527 0.510763
N2 N 1.03108 1.07206 0.207473
O1 O 0.693292 0.835504 0.0332179
O2 O 0.409188 0.876887 0.166162
O3 O 0.321885 1.11886 0.539195
O4 O 0.565098 1.16979 0.571121
O5 O 1.09033 1.12383 0.275129
O6 O 1.10374 1.03701 0.109604
H1 H 0.400073 0.993139 0.352068
H2 H 0.807671 1.14936 0.415073
H3 H 0.883357 0.944917 0.0862222
H4 H 0.639397 0.791676 -0.0138666
C8 C 0.542161 0.316713 0.289288
C9 C 0.600875 0.352511 0.381553
C10 C 0.474574 0.377573 0.482295
C11 C 0.286099 0.367067 0.494212
C12 C 0.229421 0.331176 0.401515
C13 C 0.35232 0.307129 0.299681
C14 C 0.284851 0.269957 0.200653
C15 C 0.335392 0.387847 0.124292
C16 C 0.145466 0.441352 0.107805
C17 C 0.074544 0.549397 0.122177
C18 C 0.191485 0.607552 0.153175
C19 C 0.380817 0.553352 0.169093
C20 C 0.453614 0.445187 0.156548
C21 C 0.661692 0.387458 0.172823
C22 C 0.626817 0.223948 0.0977627
C23 C 0.146776 0.395727 0.6034
C24 C 0.111754 0.725235 0.170214
N3 N 0.676221 0.290088 0.186478
N4 N 0.402225 0.27687 0.109702
H5 H 0.749733 0.3582 0.37269
H6 H 0.524317 0.404472 0.552875
H7 H 0.0827151 0.322942 0.408762
H8 H 0.114229 0.320631 0.220692
H9 H 0.311766 0.18387 0.173241
H10 H 0.0560983 0.395942 0.0815503
H11 H -0.0729578 0.589094 0.108092
H12 H 0.474367 0.597012 0.193455
H13 H 0.797736 0.360424 0.102828
H14 H 0.677341 0.444263 0.244144
H15 H 0.7235 0.212159 0.0214261
H16 H 0.666775 0.142784 0.0954174
H17 H 0.0568854 0.347917 0.595902
H18 H 0.0310172 0.483703 0.645835
H19 H 0.24062 0.379497 0.655747
H20 H 0.239838 0.749608 0.167066
H21 H -0.0122302 0.782978 0.249537
H22 H 0.042289 0.737167 0.10835

#END

data_XXV_List2_79_Price_A558
_database_code_CSD               UNKNWN
_symmetry_cell_setting           orthorhombic
_symmetry_space_group_name_H-M   'P 21 21 21'
_symmetry_Int_Tables_number      19
loop_
_symmetry_equiv_pos_site_id
_symmetry_equiv_pos_as_xyz
1 x,y,z
2 1/2+x,1/2-y,-z
3 -x,1/2+y,1/2-z
4 1/2-x,-y,1/2+z
_cell_length_a                   8.3032
_cell_length_b                   26.6942
_cell_length_c                   10.241
_cell_angle_alpha                90
_cell_angle_beta                 90
_cell_angle_gamma                90
_cell_volume                     2269.89
loop_
_atom_site_label
_atom_site_type_symbol
_atom_site_fract_x
_atom_site_fract_y
_atom_site_fract_z
C1 C 0.144073 0.903602 0.030703
C2 C 0.0339876 0.91531 -0.0675875
C3 C -0.0510691 0.959915 -0.0589485
C4 C -0.0309266 0.993331 0.0435389
C5 C 0.0808317 0.980774 0.138754
C6 C 0.167078 0.936176 0.135579
C7 C 0.229689 0.854562 0.0216476
N1 N -0.170728 0.97172 -0.160138
N2 N 0.106719 1.01511 0.248984
O1 O 0.29202 0.841003 0.137095
O2 O 0.234033 0.829174 -0.0758446
O3 O -0.162702 0.948182 -0.261896
O4 O -0.268012 1.00459 -0.135519
O5 O 0.041787 1.056 0.243147
O6 O 0.192009 1.00039 0.337961
H1 H 0.0161222 0.890067 -0.149366
H2 H -0.0995873 1.02781 0.0489274
H3 H 0.250358 0.927289 0.213721
H4 H 0.324668 0.806088 0.137385
C8 C 0.151208 0.319419 0.898175
C9 C 0.149311 0.360064 0.984255
C10 C 0.00479582 0.381665 1.02263
C11 C -0.142757 0.363128 0.977196
C12 C -0.139264 0.322745 0.890889
C13 C 0.00479717 0.300896 0.849567
C14 C 0.00516894 0.257154 0.755215
C15 C 0.206416 0.286004 0.601734
C16 C 0.137477 0.28358 0.477332
C17 C 0.175357 0.318856 0.382674
C18 C 0.284389 0.357683 0.408362
C19 C 0.351805 0.359756 0.533008
C20 C 0.313858 0.325082 0.630404
C21 C 0.389397 0.328428 0.764921
C22 C 0.280095 0.248478 0.803675
C23 C -0.299587 0.385512 1.02196
C24 C 0.3299 0.395582 0.306163
N3 N 0.301581 0.297992 0.8602
N4 N 0.164307 0.249118 0.696891
H5 H 0.263128 0.374073 1.02212
H6 H 0.00618459 0.413189 1.09004
H7 H -0.25249 0.308108 0.852684
H8 H -0.0827341 0.263476 0.677195
H9 H -0.0302986 0.222415 0.805068
H10 H 0.0550858 0.253044 0.455321
H11 H 0.120393 0.315992 0.286439
H12 H 0.435578 0.389936 0.556251
H13 H 0.514859 0.31536 0.76254
H14 H 0.391706 0.367383 0.798349
H15 H 0.396843 0.235269 0.767897
H16 H 0.237014 0.222479 0.878582
H17 H -0.338548 0.369163 1.11513
H18 H -0.395884 0.378897 0.95094
H19 H -0.289251 0.426037 1.03662
H20 H 0.391387 0.427799 0.349617
H21 H 0.223882 0.409523 0.253735
H22 H 0.411247 0.379328 0.23305

#END

data_XXV_List2_80_Price_A5234
_database_code_CSD               UNKNWN
_symmetry_cell_setting           orthorhombic
_symmetry_space_group_name_H-M   'P 21 21 21'
_symmetry_Int_Tables_number      19
loop_
_symmetry_equiv_pos_site_id
_symmetry_equiv_pos_as_xyz
1 x,y,z
2 1/2+x,1/2-y,-z
3 -x,1/2+y,1/2-z
4 1/2-x,-y,1/2+z
_cell_length_a                   16.0124
_cell_length_b                   10.4085
_cell_length_c                   14.0175
_cell_angle_alpha                90
_cell_angle_beta                 90
_cell_angle_gamma                90
_cell_volume                     2336.23
loop_
_atom_site_label
_atom_site_type_symbol
_atom_site_fract_x
_atom_site_fract_y
_atom_site_fract_z
C1 C 0.242215 0.457535 0.841826
C2 C 0.272015 0.583342 0.836734
C3 C 0.357577 0.603259 0.832649
C4 C 0.414747 0.503025 0.834765
C5 C 0.382846 0.3793 0.839065
C6 C 0.297676 0.354148 0.841533
C7 C 0.150043 0.438474 0.846241
N1 N 0.389395 0.73563 0.82773
N2 N 0.441206 0.270489 0.838008
O1 O 0.127735 0.314479 0.846865
O2 O 0.101 0.526752 0.84853
O3 O 0.338782 0.820367 0.811777
O4 O 0.464209 0.75088 0.839195
O5 O 0.512947 0.291975 0.862321
O6 O 0.413299 0.166249 0.814388
H1 H 0.228822 0.66364 0.835759
H2 H 0.481445 0.520864 0.833352
H3 H 0.275438 0.255798 0.843438
H4 H 0.0671477 0.309263 0.848661
C8 C 0.190814 0.744784 0.596962
C9 C 0.27627 0.72537 0.582233
C10 C 0.30945 0.602214 0.58053
C11 C 0.258304 0.494169 0.592378
C12 C 0.173332 0.514801 0.607669
C13 C 0.138803 0.637943 0.611049
C14 C 0.0467007 0.657609 0.631479
C15 C 0.0534013 0.82677 0.75022
C16 C 0.00653256 0.785399 0.828507
C17 C 0.0294289 0.818875 0.920767
C18 C 0.0994781 0.89595 0.937969
C19 C 0.146088 0.935999 0.85931
C20 C 0.124988 0.901959 0.766057
C21 C 0.177753 0.945433 0.682131
C22 C 0.0676889 0.871896 0.584965
C23 C 0.2938 0.360528 0.58729
C24 C 0.12327 0.936178 1.0374
N3 N 0.157917 0.872109 0.595968
N4 N 0.0276219 0.791213 0.656267
H5 H 0.31621 0.808425 0.570511
H6 H 0.376113 0.589388 0.568684
H7 H 0.132478 0.432333 0.618943
H8 H 0.0269254 0.595155 0.690156
H9 H 0.00868615 0.631486 0.569153
H10 H -0.0490796 0.727848 0.815835
H11 H -0.00823914 0.785702 0.980528
H12 H 0.201766 0.994337 0.870911
H13 H 0.167311 1.04776 0.666954
H14 H 0.2442 0.934142 0.698502
H15 H 0.0451264 0.970756 0.591689
H16 H 0.0511427 0.835866 0.514075
H17 H 0.296251 0.325857 0.513365
H18 H 0.255827 0.292237 0.627938
H19 H 0.357545 0.35699 0.615544
H20 H 0.191159 0.943438 1.04544
H21 H 0.100389 0.867667 1.09063
H22 H 0.0968094 1.03047 1.05527

#END

data_XXV_List2_81_Price_A71
_database_code_CSD               UNKNWN
_symmetry_cell_setting           triclinic
_symmetry_space_group_name_H-M   'P -1'
_symmetry_Int_Tables_number      2
loop_
_symmetry_equiv_pos_site_id
_symmetry_equiv_pos_as_xyz
1 x,y,z
2 -x,-y,-z
_cell_length_a                   17.4465
_cell_length_b                   10.2494
_cell_length_c                   7.1023
_cell_angle_alpha                77.3313
_cell_angle_beta                 80.1688
_cell_angle_gamma                68.1935
_cell_volume                     1144.82
loop_
_atom_site_label
_atom_site_type_symbol
_atom_site_fract_x
_atom_site_fract_y
_atom_site_fract_z
C1 C 0.110753 0.490095 0.97021
C2 C 0.124254 0.542226 0.773453
C3 C 0.0828686 0.68501 0.704562
C4 C 0.028816 0.778188 0.823327
C5 C 0.0166506 0.722531 1.01788
C6 C 0.0561646 0.580134 1.09387
C7 C 0.155782 0.336203 1.04122
N1 N 0.097184 0.74008 0.497009
N2 N -0.0405269 0.817437 1.14877
O1 O 0.131297 0.293688 1.22597
O2 O 0.208665 0.260209 0.939917
O3 O 0.142546 0.654812 0.394895
O4 O 0.0624585 0.867097 0.442105
O5 O -0.0722166 0.942714 1.07945
O6 O -0.0520174 0.764108 1.31744
H1 H 0.166443 0.472236 0.677007
H2 H -0.00251082 0.889577 0.766437
H3 H 0.0444507 0.541054 1.24671
H4 H 0.165005 0.195083 1.26872
C8 C 0.304533 0.0846417 0.338049
C9 C 0.297037 0.203459 0.415743
C10 C 0.365539 0.242133 0.413032
C11 C 0.443654 0.164121 0.330549
C12 C 0.450557 0.0456619 0.254191
C13 C 0.382616 0.00380627 0.258028
C14 C 0.391968 -0.126439 0.17612
C15 C 0.318743 -0.24406 0.437652
C16 C 0.371334 -0.385359 0.486007
C17 C 0.368319 -0.457964 0.674857
C18 C 0.312038 -0.392223 0.821331
C19 C 0.260211 -0.251587 0.771681
C20 C 0.263193 -0.17567 0.582819
C21 C 0.208596 -0.0204378 0.535859
C22 C 0.246147 -0.0492886 0.209334
C23 C 0.516687 0.210291 0.323126
C24 C 0.309782 -0.472911 1.02534
N3 N 0.232396 0.0486796 0.342607
N4 N 0.320791 -0.173691 0.240898
H5 H 0.236179 0.26628 0.476104
H6 H 0.358285 0.33513 0.473954
H7 H 0.511032 -0.0178772 0.19189
H8 H 0.448522 -0.214149 0.219431
H9 H 0.397976 -0.103866 0.0167953
H10 H 0.413339 -0.438228 0.3718
H11 H 0.409341 -0.568107 0.709278
H12 H 0.216706 -0.197876 0.883863
H13 H 0.143406 -0.0110533 0.541659
H14 H 0.211492 0.0385117 0.644123
H15 H 0.192251 -0.0830465 0.229527
H16 H 0.252068 0.00567028 0.0598494
H17 H 0.520744 0.288163 0.191733
H18 H 0.575305 0.119947 0.322213
H19 H 0.511964 0.26055 0.447769
H20 H 0.25566 -0.415991 1.11651
H21 H 0.365299 -0.489 1.09331
H22 H 0.307309 -0.578693 1.02845

#END

data_XXV_List2_82_Price_A2366
_database_code_CSD               UNKNWN
_symmetry_cell_setting           monoclinic
_symmetry_space_group_name_H-M   'C 2/c'
_symmetry_Int_Tables_number      15
loop_
_symmetry_equiv_pos_site_id
_symmetry_equiv_pos_as_xyz
1 x,y,z
2 -x,y,1/2-z
3 1/2+x,1/2+y,z
4 1/2-x,1/2+y,1/2-z
5 -x,-y,-z
6 x,-y,1/2+z
7 1/2-x,1/2-y,-z
8 1/2+x,1/2-y,1/2+z
_cell_length_a                   29.1305
_cell_length_b                   7.7847
_cell_length_c                   22.3454
_cell_angle_alpha                90
_cell_angle_beta                 62.8847
_cell_angle_gamma                90
_cell_volume                     4510.37
loop_
_atom_site_label
_atom_site_type_symbol
_atom_site_fract_x
_atom_site_fract_y
_atom_site_fract_z
C1 C 0.107882 0.704707 0.430412
C2 C 0.13131 0.782262 0.46581
C3 C 0.184703 0.78144 0.437917
C4 C 0.215775 0.706883 0.376057
C5 C 0.191165 0.630175 0.342479
C6 C 0.137826 0.627029 0.368362
C7 C 0.0503827 0.710118 0.461159
N1 N 0.209541 0.863986 0.474918
N2 N 0.222738 0.547845 0.277179
O1 O 0.0331037 0.635824 0.421245
O2 O 0.0235798 0.778768 0.514218
O3 O 0.181402 0.919425 0.530806
O4 O 0.256516 0.870395 0.447105
O5 O 0.26933 0.566098 0.252866
O6 O 0.200042 0.467864 0.251843
H1 H 0.108038 0.841971 0.514212
H2 H 0.257458 0.708725 0.354904
H3 H 0.120268 0.565387 0.340382
H4 H -0.00262125 0.662698 0.433597
C8 C 0.0988732 0.701203 0.0319334
C9 C 0.108125 0.785885 -0.0276382
C10 C 0.157669 0.797654 -0.0802773
C11 C 0.199864 0.725426 -0.075404
C12 C 0.18998 0.640503 -0.0156986
C13 C 0.140596 0.628875 0.0381956
C14 C 0.130655 0.5283 0.100921
C15 C 0.0821632 0.742253 0.183713
C16 C 0.106271 0.765717 0.2248
C17 C 0.107859 0.926777 0.250352
C18 C 0.0851425 1.06934 0.235976
C19 C 0.0613898 1.04443 0.194881
C20 C 0.0599809 0.883649 0.167905
C21 C 0.0334042 0.859745 0.123966
C22 C 0.0421493 0.563821 0.134431
C23 C 0.254118 0.738434 -0.130984
C24 C 0.0865995 1.24251 0.26497
N3 N 0.0474698 0.697896 0.0859298
N4 N 0.0813577 0.575583 0.15764
H5 H 0.0755857 0.840596 -0.0324036
H6 H 0.163695 0.863329 -0.126307
H7 H 0.222033 0.582311 -0.0104984
H8 H 0.161724 0.54974 0.114824
H9 H 0.129793 0.389825 0.0920005
H10 H 0.123085 0.654864 0.237122
H11 H 0.126565 0.942402 0.282504
H12 H 0.0438899 1.15387 0.182569
H13 H -0.00868866 0.860233 0.154771
H14 H 0.0427035 0.966895 0.0885484
H15 H 0.00382921 0.574967 0.177386
H16 H 0.0452858 0.437555 0.111311
H17 H 0.279491 0.645406 -0.124107
H18 H 0.270274 0.866809 -0.13271
H19 H 0.255829 0.714974 -0.180332
H20 H 0.0711041 1.34295 0.244963
H21 H 0.126101 1.27895 0.253576
H22 H 0.0637956 1.24297 0.319885

#END

data_XXV_List2_83_Price_A1822
_database_code_CSD               UNKNWN
_symmetry_cell_setting           monoclinic
_symmetry_space_group_name_H-M   'P 21/c'
_symmetry_Int_Tables_number      14
loop_
_symmetry_equiv_pos_site_id
_symmetry_equiv_pos_as_xyz
1 x,y,z
2 -x,1/2+y,1/2-z
3 -x,-y,-z
4 x,1/2-y,1/2+z
_cell_length_a                   7.1231
_cell_length_b                   20.224
_cell_length_c                   15.7065
_cell_angle_alpha                90
_cell_angle_beta                 85.1933
_cell_angle_gamma                90
_cell_volume                     2254.68
loop_
_atom_site_label
_atom_site_type_symbol
_atom_site_fract_x
_atom_site_fract_y
_atom_site_fract_z
C1 C 0.0806168 0.293652 0.102649
C2 C -0.00773138 0.233969 0.086172
C3 C 0.0827055 0.175399 0.103902
C4 C 0.256485 0.173506 0.137548
C5 C 0.340639 0.233884 0.152138
C6 C 0.2557 0.293969 0.136454
C7 C -0.0213055 0.356079 0.0859264
N1 N -0.0146154 0.112916 0.0885052
N2 N 0.525755 0.233741 0.187207
O1 O 0.0511301 0.409116 0.122595
O2 O -0.161009 0.357731 0.0472909
O3 O -0.144988 0.115112 0.0430825
O4 O 0.0439037 0.0632981 0.121566
O5 O 0.599869 0.180224 0.19661
O6 O 0.592174 0.287247 0.204142
H1 H -0.143582 0.233549 0.0597062
H2 H 0.32342 0.127128 0.151761
H3 H 0.325383 0.339874 0.150503
H4 H -0.0386336 0.445294 0.122751
C8 C 0.295442 0.990059 0.28741
C9 C 0.227311 0.956406 0.218734
C10 C 0.343844 0.943502 0.145162
C11 C 0.532409 0.963648 0.138117
C12 C 0.598989 0.997118 0.207258
C13 C 0.483609 1.01144 0.281159
C14 C 0.562485 1.04607 0.355944
C15 C 0.32777 1.12716 0.40029
C16 C 0.418735 1.18732 0.412051
C17 C 0.33507 1.24663 0.391853
C18 C 0.157042 1.24794 0.360056
C19 C 0.0685585 1.18749 0.348348
C20 C 0.15153 1.1272 0.367125
C21 C 0.0518962 1.06258 0.353099
C22 C 0.277925 1.01375 0.43505
C23 C 0.659605 0.950381 0.0585725
C24 C 0.0617998 1.31185 0.340369
N3 N 0.169783 1.0038 0.361191
N4 N 0.415923 1.06669 0.42151
H5 H 0.0816186 0.939735 0.224496
H6 H 0.288049 0.916858 0.0926186
H7 H 0.745556 1.01332 0.203213
H8 H 0.644694 1.0895 0.334139
H9 H 0.659463 1.01258 0.385804
H10 H 0.555223 1.18686 0.438355
H11 H 0.408161 1.29291 0.401739
H12 H -0.0689689 1.18705 0.322591
H13 H -0.0712418 1.05779 0.39984
H14 H -0.00193652 1.06208 0.289777
H15 H 0.180465 1.02583 0.490493
H16 H 0.352176 0.967986 0.448351
H17 H 0.792706 0.927743 0.073603
H18 H 0.694856 0.996257 0.0234922
H19 H 0.592868 0.917048 0.0152106
H20 H -0.0462579 1.30421 0.295713
H21 H 0.16278 1.34817 0.312076
H22 H -0.00748066 1.33421 0.398477

#END

data_XXV_List2_84_Price_A2264
_database_code_CSD               UNKNWN
_symmetry_cell_setting           monoclinic
_symmetry_space_group_name_H-M   'P 21/n'
_symmetry_Int_Tables_number      14
loop_
_symmetry_equiv_pos_site_id
_symmetry_equiv_pos_as_xyz
1 x,y,z
2 1/2-x,1/2+y,1/2-z
3 -x,-y,-z
4 1/2+x,1/2-y,1/2+z
_cell_length_a                   16.6311
_cell_length_b                   8.5142
_cell_length_c                   16.455
_cell_angle_alpha                90
_cell_angle_beta                 84.857
_cell_angle_gamma                90
_cell_volume                     2320.66
loop_
_atom_site_label
_atom_site_type_symbol
_atom_site_fract_x
_atom_site_fract_y
_atom_site_fract_z
C1 C 0.697163 0.711324 0.447926
C2 C 0.69227 0.554732 0.423813
C3 C 0.640338 0.454731 0.469726
C4 C 0.592283 0.504889 0.53814
C5 C 0.599019 0.661173 0.560296
C6 C 0.651654 0.765018 0.517778
C7 C 0.754353 0.815868 0.398425
N1 N 0.635672 0.289131 0.44504
N2 N 0.550889 0.716415 0.633935
O1 O 0.769528 0.94977 0.436992
O2 O 0.785007 0.781093 0.33146
O3 O 0.680222 0.247081 0.386248
O4 O 0.587661 0.205729 0.485311
O5 O 0.489648 0.643302 0.655447
O6 O 0.575018 0.833006 0.667267
H1 H 0.728378 0.51247 0.370073
H2 H 0.551227 0.42542 0.572537
H3 H 0.656563 0.885071 0.538755
H4 H 0.80847 1.0107 0.402496
C8 C 0.502145 0.706624 0.257259
C9 C 0.44048 0.773798 0.309209
C10 C 0.361353 0.72191 0.308688
C11 C 0.34138 0.600265 0.256896
C12 C 0.403397 0.534884 0.204936
C13 C 0.483106 0.586794 0.203547
C14 C 0.549051 0.515596 0.145314
C15 C 0.616551 0.750352 0.0912127
C16 C 0.621451 0.738812 0.00617734
C17 C 0.615744 0.871677 -0.0419033
C18 C 0.605709 1.02087 -0.00663751
C19 C 0.600485 1.03099 0.0782567
C20 C 0.604875 0.898731 0.127818
C21 C 0.59838 0.913212 0.220075
C22 C 0.64071 0.648808 0.221389
C23 C 0.256204 0.540291 0.257906
C24 C 0.602109 1.16535 -0.0588167
N3 N 0.583064 0.760669 0.25917
N4 N 0.622764 0.610878 0.138622
H5 H 0.455662 0.865958 0.350992
H6 H 0.314308 0.775583 0.349842
H7 H 0.389099 0.441771 0.163029
H8 H 0.52783 0.502211 0.0845873
H9 H 0.564882 0.397599 0.165767
H10 H 0.630949 0.62377 -0.0218087
H11 H 0.619926 0.859731 -0.108003
H12 H 0.591446 1.14567 0.107197
H13 H 0.654419 0.961186 0.240725
H14 H 0.54971 0.994257 0.240846
H15 H 0.701258 0.699652 0.220214
H16 H 0.639081 0.540395 0.257247
H17 H 0.247459 0.434119 0.295524
H18 H 0.240933 0.50985 0.196442
H19 H 0.212525 0.627855 0.282899
H20 H 0.56314 1.25562 -0.0285952
H21 H 0.578854 1.13813 -0.117402
H22 H 0.662223 1.21752 -0.0721044

#END

data_XXV_List2_85_Price_A3022
_database_code_CSD               UNKNWN
_symmetry_cell_setting           orthorhombic
_symmetry_space_group_name_H-M   'P b c a'
_symmetry_Int_Tables_number      61
loop_
_symmetry_equiv_pos_site_id
_symmetry_equiv_pos_as_xyz
1 x,y,z
2 1/2+x,1/2-y,-z
3 -x,1/2+y,1/2-z
4 1/2-x,-y,1/2+z
5 -x,-y,-z
6 1/2-x,1/2+y,z
7 x,1/2-y,1/2+z
8 1/2+x,y,1/2-z
_cell_length_a                   10.4211
_cell_length_b                   45.5943
_cell_length_c                   9.9962
_cell_angle_alpha                90
_cell_angle_beta                 90
_cell_angle_gamma                90
_cell_volume                     4749.62
loop_
_atom_site_label
_atom_site_type_symbol
_atom_site_fract_x
_atom_site_fract_y
_atom_site_fract_z
C1 C 0.355996 0.678278 0.469097
C2 C 0.415836 0.683683 0.591539
C3 C 0.383981 0.708963 0.661237
C4 C 0.294859 0.729091 0.614136
C5 C 0.238071 0.723038 0.4917
C6 C 0.265926 0.697993 0.418241
C7 C 0.391228 0.650905 0.396428
N1 N 0.44568 0.714499 0.79123
N2 N 0.142876 0.743952 0.439578
O1 O 0.328457 0.647645 0.280534
O2 O 0.468242 0.633428 0.439237
O3 O 0.532908 0.6982 0.823759
O4 O 0.405532 0.735114 0.856629
O5 O 0.13088 0.767125 0.498992
O6 O 0.0833239 0.736656 0.339997
H1 H 0.485853 0.668345 0.630988
H2 H 0.270899 0.748667 0.670344
H3 H 0.218102 0.694069 0.323612
H4 H 0.352159 0.629053 0.239963
C8 C 0.78394 0.544877 0.420377
C9 C 0.758316 0.517037 0.472157
C10 C 0.660198 0.512885 0.564362
C11 C 0.583945 0.536363 0.606905
C12 C 0.61085 0.564098 0.554865
C13 C 0.71009 0.568839 0.463728
C14 C 0.737036 0.599217 0.408813
C15 C 0.967698 0.6019 0.432371
C16 C 0.995811 0.628067 0.498997
C17 C 1.09838 0.629725 0.587382
C18 C 1.17694 0.605354 0.610999
C19 C 1.14763 0.579315 0.544516
C20 C 1.04386 0.577056 0.456786
C21 C 1.01358 0.548373 0.386863
C22 C 0.871532 0.57583 0.2524
C23 C 0.47563 0.531948 0.704373
C24 C 1.29027 0.607508 0.703742
N3 N 0.885743 0.548596 0.326415
N4 N 0.861788 0.600974 0.341696
H5 H 0.81547 0.498563 0.437628
H6 H 0.641619 0.490981 0.603051
H7 H 0.553741 0.582806 0.587808
H8 H 0.734086 0.615463 0.489436
H9 H 0.662788 0.605509 0.336175
H10 H 0.936884 0.647264 0.478931
H11 H 1.11873 0.650348 0.637919
H12 H 1.20632 0.55992 0.562894
H13 H 1.08396 0.544046 0.307361
H14 H 1.01972 0.53009 0.457597
H15 H 0.954834 0.578503 0.186797
H16 H 0.784859 0.574877 0.1907
H17 H 0.382051 0.53347 0.654469
H18 H 0.476892 0.548581 0.783546
H19 H 0.481005 0.510378 0.752156
H20 H 1.30288 0.58737 0.762121
H21 H 1.2793 0.625736 0.774133
H22 H 1.37962 0.611188 0.648019

#END

data_XXV_List2_86_Price_A2944
_database_code_CSD               UNKNWN
_symmetry_cell_setting           monoclinic
_symmetry_space_group_name_H-M   'P 21/c'
_symmetry_Int_Tables_number      14
loop_
_symmetry_equiv_pos_site_id
_symmetry_equiv_pos_as_xyz
1 x,y,z
2 -x,1/2+y,1/2-z
3 -x,-y,-z
4 x,1/2-y,1/2+z
_cell_length_a                   14.5041
_cell_length_b                   10.2518
_cell_length_c                   15.3332
_cell_angle_alpha                90
_cell_angle_beta                 94.282
_cell_angle_gamma                90
_cell_volume                     2273.58
loop_
_atom_site_label
_atom_site_type_symbol
_atom_site_fract_x
_atom_site_fract_y
_atom_site_fract_z
C1 C 0.332528 0.992623 0.0444292
C2 C 0.41625 0.929153 0.065805
C3 C 0.425789 0.800591 0.039557
C4 C 0.355481 0.732576 -0.00690679
C5 C 0.273153 0.798889 -0.0264705
C6 C 0.259737 0.927209 -0.00138613
C7 C 0.322591 1.12924 0.0755868
N1 N 0.514073 0.733662 0.0623739
N2 N 0.197791 0.729888 -0.0766253
O1 O 0.235835 1.16237 0.0899426
O2 O 0.388605 1.19998 0.0906934
O3 O 0.574655 0.796033 0.102845
O4 O 0.520279 0.620527 0.0390508
O5 O 0.205199 0.612076 -0.0839929
O6 O 0.132776 0.795532 -0.106477
H1 H 0.472933 0.979643 0.101508
H2 H 0.364338 0.632085 -0.0265797
H3 H 0.193831 0.974593 -0.0176168
H4 H 0.235419 1.24733 0.117985
C8 C 0.168078 0.36507 0.240529
C9 C 0.194014 0.265096 0.299405
C10 C 0.147715 0.246315 0.374353
C11 C 0.0733611 0.32625 0.393181
C12 C 0.048197 0.425422 0.333852
C13 C 0.0946425 0.447282 0.258571
C14 C 0.0646748 0.554704 0.194867
C15 C 0.212673 0.655224 0.176936
C16 C 0.203479 0.788321 0.194012
C17 C 0.276715 0.858666 0.234081
C18 C 0.361609 0.798395 0.257614
C19 C 0.369805 0.665468 0.240684
C20 C 0.296611 0.592617 0.201548
C21 C 0.307377 0.448205 0.184138
C22 C 0.166334 0.46223 0.0994904
C23 C 0.0221195 0.307431 0.473968
C24 C 0.441357 0.876523 0.298514
N3 N 0.21844 0.381908 0.164524
N4 N 0.136445 0.585035 0.13569
H5 H 0.250482 0.20086 0.28465
H6 H 0.169044 0.167317 0.418848
H7 H -0.00911461 0.489588 0.346996
H8 H 0.0478116 0.643319 0.230256
H9 H 0.00186931 0.526147 0.154909
H10 H 0.138305 0.83622 0.174305
H11 H 0.268281 0.962304 0.246626
H12 H 0.434853 0.616127 0.259669
H13 H 0.349404 0.432827 0.128274
H14 H 0.344018 0.400871 0.240637
H15 H 0.210205 0.48166 0.0458862
H16 H 0.104993 0.408844 0.0733399
H17 H -0.00640391 0.208587 0.477134
H18 H -0.0353041 0.376382 0.475814
H19 H 0.0676766 0.321802 0.533591
H20 H 0.483801 0.818846 0.346417
H21 H 0.417199 0.963033 0.331953
H22 H 0.486846 0.91027 0.249028

#END

data_XXV_List2_87_Price_A1836
_database_code_CSD               UNKNWN
_symmetry_cell_setting           monoclinic
_symmetry_space_group_name_H-M   'P 21/c'
_symmetry_Int_Tables_number      14
loop_
_symmetry_equiv_pos_site_id
_symmetry_equiv_pos_as_xyz
1 x,y,z
2 -x,1/2+y,1/2-z
3 -x,-y,-z
4 x,1/2-y,1/2+z
_cell_length_a                   7.225
_cell_length_b                   20.9927
_cell_length_c                   15.5444
_cell_angle_alpha                90
_cell_angle_beta                 88.8778
_cell_angle_gamma                90
_cell_volume                     2357.2
loop_
_atom_site_label
_atom_site_type_symbol
_atom_site_fract_x
_atom_site_fract_y
_atom_site_fract_z
C1 C 0.44598 0.672366 0.386461
C2 C 0.555254 0.619511 0.40509
C3 C 0.484743 0.559289 0.389142
C4 C 0.311118 0.549307 0.355112
C5 C 0.205664 0.602944 0.338267
C6 C 0.269976 0.66434 0.352676
C7 C 0.525245 0.736781 0.402226
N1 N 0.602706 0.503936 0.407168
N2 N 0.019894 0.594776 0.302923
O1 O 0.419512 0.784298 0.373342
O2 O 0.673787 0.744473 0.435198
O3 O 0.737523 0.51294 0.451434
O4 O 0.555605 0.45288 0.377287
O5 O -0.0344468 0.540383 0.292722
O6 O -0.066761 0.642954 0.286519
H1 H 0.691827 0.625593 0.431665
H2 H 0.260128 0.501743 0.342321
H3 H 0.183708 0.704927 0.33759
H4 H 0.489071 0.823858 0.375631
C8 C 0.2838 0.376757 0.213663
C9 C 0.358711 0.347258 0.285638
C10 C 0.252873 0.338399 0.360247
C11 C 0.068265 0.358485 0.365254
C12 C -0.00517181 0.387695 0.292857
C13 C 0.0995071 0.397885 0.217699
C14 C 0.0145329 0.42892 0.139873
C15 C 0.248543 0.505704 0.0988348
C16 C 0.160994 0.564555 0.088733
C17 C 0.250993 0.620704 0.109692
C18 C 0.431968 0.619875 0.140501
C19 C 0.517189 0.560881 0.150775
C20 C 0.42799 0.503783 0.131247
C21 C 0.523217 0.440429 0.144617
C22 C 0.284121 0.396223 0.0633445
C23 C -0.047058 0.350029 0.446083
C24 C 0.531062 0.681014 0.160336
N3 N 0.398368 0.385462 0.138388
N4 N 0.154546 0.448605 0.0759464
H5 H 0.500962 0.330382 0.281614
H6 H 0.313922 0.314907 0.415291
H7 H -0.148677 0.403858 0.295184
H8 H -0.0675228 0.470544 0.159261
H9 H -0.0805083 0.395565 0.108753
H10 H 0.0220905 0.565606 0.0630024
H11 H 0.180719 0.666061 0.101168
H12 H 0.656877 0.559009 0.176028
H13 H 0.634832 0.434038 0.096278
H14 H 0.588386 0.439489 0.207636
H15 H 0.375324 0.406556 0.00802829
H16 H 0.205186 0.352991 0.049676
H17 H -0.188978 0.335729 0.431702
H18 H -0.0555562 0.394504 0.483094
H19 H 0.0117682 0.313683 0.488045
H20 H 0.634753 0.674147 0.209964
H21 H 0.434364 0.717822 0.183014
H22 H 0.603331 0.699883 0.103005

#END

data_XXV_List2_88_Price_A16905
_database_code_CSD               UNKNWN
_symmetry_cell_setting           monoclinic
_symmetry_space_group_name_H-M   'P 21'
_symmetry_Int_Tables_number      4
loop_
_symmetry_equiv_pos_site_id
_symmetry_equiv_pos_as_xyz
1 x,y,z
2 -x,1/2+y,-z
_cell_length_a                   11.3846
_cell_length_b                   7.8493
_cell_length_c                   13.7184
_cell_angle_alpha                90
_cell_angle_beta                 64.7948
_cell_angle_gamma                90
_cell_volume                     1109.17
loop_
_atom_site_label
_atom_site_type_symbol
_atom_site_fract_x
_atom_site_fract_y
_atom_site_fract_z
C1 C 0.346155 0.0238519 0.686028
C2 C 0.468408 0.0746275 0.609997
C3 C 0.570042 -0.0411188 0.577313
C4 C 0.554627 -0.205919 0.617795
C5 C 0.431249 -0.252348 0.691983
C6 C 0.326754 -0.140777 0.728395
C7 C 0.239183 0.151622 0.720553
N1 N 0.700159 0.0120576 0.499879
N2 N 0.413609 -0.426135 0.735937
O1 O 0.127308 0.0936517 0.796825
O2 O 0.254284 0.293628 0.682943
O3 O 0.706745 0.135535 0.44391
O4 O 0.79172 -0.0725832 0.496208
O5 O 0.49718 -0.530495 0.686719
O6 O 0.315573 -0.453798 0.817841
H1 H 0.482999 0.202698 0.577118
H2 H 0.63519 -0.294585 0.592271
H3 H 0.232795 -0.181943 0.788312
H4 H 0.0625259 0.183526 0.817043
C8 C 0.217759 0.0695843 0.019505
C9 C 0.30666 0.199963 -0.0306537
C10 C 0.436301 0.163093 -0.0945142
C11 C 0.481487 -0.00518772 -0.110353
C12 C 0.391646 -0.13425 -0.0602014
C13 C 0.261247 -0.0999498 0.0054272
C14 C 0.163686 -0.241945 0.0546256
C15 C 0.0719124 -0.138091 0.237647
C16 C 0.0842466 -0.268258 0.302271
C17 C 0.111106 -0.230692 0.389548
C18 C 0.126396 -0.0616687 0.415054
C19 C 0.113672 0.067025 0.350308
C20 C 0.0882565 0.0318292 0.261285
C21 C 0.0703103 0.173894 0.19407
C22 C 0.00058495 -0.0347909 0.108402
C23 C 0.622289 -0.0454869 -0.177851
C24 C 0.156773 -0.0240396 0.509425
N3 N 0.0860639 0.112071 0.0883139
N4 N 0.0473903 -0.181523 0.146818
H5 H 0.272108 0.330889 -0.0200122
H6 H 0.50362 0.266662 -0.133477
H7 H 0.424285 -0.266418 -0.0715684
H8 H 0.207393 -0.346322 0.0808379
H9 H 0.132975 -0.295345 -0.0048202
H10 H 0.0703692 -0.399423 0.283795
H11 H 0.119408 -0.333747 0.439337
H12 H 0.125312 0.199392 0.368684
H13 H -0.0269352 0.230205 0.234842
H14 H 0.140306 0.276274 0.182799
H15 H -0.0961791 0.00119441 0.168357
H16 H -0.00653923 -0.0709682 0.0340615
H17 H 0.635635 -0.178701 -0.204007
H18 H 0.680614 -0.0238398 -0.13264
H19 H 0.663104 0.0347799 -0.250007
H20 H 0.148653 0.112229 0.528243
H21 H 0.255836 -0.0637229 0.493152
H22 H 0.0906674 -0.0920008 0.581875

#END

data_XXV_List2_89_Price_A2605
_database_code_CSD               UNKNWN
_symmetry_cell_setting           monoclinic
_symmetry_space_group_name_H-M   'P 21/c'
_symmetry_Int_Tables_number      14
loop_
_symmetry_equiv_pos_site_id
_symmetry_equiv_pos_as_xyz
1 x,y,z
2 -x,1/2+y,1/2-z
3 -x,-y,-z
4 x,1/2-y,1/2+z
_cell_length_a                   10.0794
_cell_length_b                   12.9687
_cell_length_c                   18.2127
_cell_angle_alpha                90
_cell_angle_beta                 76.4728
_cell_angle_gamma                90
_cell_volume                     2314.66
loop_
_atom_site_label
_atom_site_type_symbol
_atom_site_fract_x
_atom_site_fract_y
_atom_site_fract_z
C1 C 0.110249 0.620098 0.0709594
C2 C -0.0288802 0.602278 0.0786958
C3 C -0.11254 0.595366 0.150727
C4 C -0.0629831 0.604546 0.215404
C5 C 0.0754675 0.623395 0.20574
C6 C 0.163335 0.631268 0.134702
C7 C 0.197931 0.626363 -0.00724781
N1 N -0.258875 0.57476 0.159503
N2 N 0.132616 0.635725 0.27248
O1 O 0.329458 0.63809 -0.00647792
O2 O 0.154734 0.621283 -0.0636346
O3 O -0.305557 0.588499 0.104309
O4 O -0.323111 0.546633 0.221512
O5 O 0.0552038 0.622878 0.334076
O6 O 0.253274 0.657594 0.26151
H1 H -0.0703657 0.594392 0.0291064
H2 H -0.129838 0.597249 0.271203
H3 H 0.271012 0.645618 0.129634
H4 H 0.389681 0.644576 -0.0562899
C8 C 0.557496 0.721436 0.400487
C9 C 0.458391 0.655542 0.3842
C10 C 0.472936 0.549286 0.387216
C11 C 0.587015 0.505482 0.406751
C12 C 0.68493 0.571837 0.42317
C13 C 0.673099 0.678914 0.419472
C14 C 0.778221 0.74968 0.440136
C15 C 0.819068 0.86203 0.331466
C16 C 0.959515 0.862351 0.300179
C17 C 1.00995 0.868964 0.222529
C18 C 0.921787 0.876222 0.173687
C19 C 0.781738 0.875336 0.205645
C20 C 0.728846 0.867427 0.283418
C21 C 0.576286 0.867289 0.316514
C22 C 0.627739 0.886312 0.434885
C23 C 0.602568 0.390173 0.408457
C24 C 0.975556 0.886297 0.0896906
N3 N 0.540515 0.830493 0.394895
N4 N 0.769918 0.854399 0.411406
H5 H 0.368511 0.689213 0.370267
H6 H 0.394078 0.499374 0.374894
H7 H 0.774469 0.539427 0.438628
H8 H 0.881221 0.719477 0.417714
H9 H 0.763418 0.754323 0.501757
H10 H 1.02883 0.858626 0.337781
H11 H 1.11977 0.869376 0.199386
H12 H 0.710924 0.879488 0.168695
H13 H 0.534654 0.945499 0.315735
H14 H 0.524956 0.818871 0.282355
H15 H 0.61951 0.968834 0.424107
H16 H 0.592539 0.872775 0.495664
H17 H 0.671258 0.367023 0.444039
H18 H 0.644701 0.359359 0.351639
H19 H 0.504104 0.352252 0.430287
H20 H 0.911983 0.843988 0.0586614
H21 H 1.07985 0.85661 0.0717747
H22 H 0.977514 0.967212 0.0717524

#END

data_XXV_List2_90_Price_A4769
_database_code_CSD               UNKNWN
_symmetry_cell_setting           monoclinic
_symmetry_space_group_name_H-M   'I 2/a'
_symmetry_Int_Tables_number      15
loop_
_symmetry_equiv_pos_site_id
_symmetry_equiv_pos_as_xyz
1 x,y,z
2 1/2-x,y,-z
3 1/2+x,1/2+y,1/2+z
4 -x,1/2+y,1/2-z
5 -x,-y,-z
6 1/2+x,-y,z
7 1/2-x,1/2-y,1/2-z
8 x,1/2-y,1/2+z
_cell_length_a                   25.7769
_cell_length_b                   7.6935
_cell_length_c                   22.9035
_cell_angle_alpha                90
_cell_angle_beta                 80.8607
_cell_angle_gamma                90
_cell_volume                     4484.44
loop_
_atom_site_label
_atom_site_type_symbol
_atom_site_fract_x
_atom_site_fract_y
_atom_site_fract_z
C1 C 0.140315 0.387891 0.922085
C2 C 0.126495 0.557452 0.939784
C3 C 0.13373 0.610022 0.995886
C4 C 0.153843 0.501775 1.03521
C5 C 0.167516 0.334631 1.01582
C6 C 0.160558 0.274542 0.960386
C7 C 0.131097 0.331819 0.862241
N1 N 0.117686 0.787787 1.01439
N2 N 0.189414 0.215848 1.05593
O1 O 0.130216 0.159051 0.856126
O2 O 0.12364 0.434591 0.824513
O3 O 0.109685 0.889098 0.975916
O4 O 0.114108 0.821244 1.06691
O5 O 0.196174 0.273709 1.10369
O6 O 0.199356 0.0679741 1.03852
H1 H 0.110828 0.646167 0.910159
H2 H 0.158639 0.545616 1.07902
H3 H 0.170887 0.141757 0.947605
H4 H 0.12223 0.12821 0.817389
C8 C 0.461943 0.531168 0.819025
C9 C 0.489657 0.585666 0.863416
C10 C 0.496108 0.475365 0.909766
C11 C 0.475518 0.306728 0.912945
C12 C 0.447693 0.254088 0.868466
C13 C 0.44004 0.363532 0.822021
C14 C 0.408457 0.304156 0.775161
C15 C 0.352649 0.553758 0.769127
C16 C 0.301023 0.493101 0.774857
C17 C 0.259611 0.590661 0.804373
C18 C 0.268318 0.752437 0.828993
C19 C 0.320084 0.811874 0.822821
C20 C 0.362343 0.715121 0.794087
C21 C 0.418069 0.784167 0.78715
C22 C 0.441715 0.551366 0.721526
C23 C 0.482969 0.185632 0.962537
C24 C 0.224118 0.858859 0.861868
N3 N 0.456531 0.645454 0.771364
N4 N 0.39433 0.448783 0.739067
H5 H 0.506936 0.714984 0.860551
H6 H 0.518064 0.520211 0.943731
H7 H 0.430623 0.124047 0.870448
H8 H 0.372482 0.238732 0.795903
H9 H 0.430914 0.209241 0.745376
H10 H 0.293661 0.369121 0.754859
H11 H 0.219693 0.541019 0.80786
H12 H 0.327993 0.93745 0.841703
H13 H 0.424548 0.883872 0.752412
H14 H 0.425272 0.845826 0.828206
H15 H 0.435155 0.645368 0.687569
H16 H 0.473575 0.463875 0.7029
H17 H 0.506191 0.071209 0.946082
H18 H 0.445203 0.138237 0.985979
H19 H 0.503374 0.250227 0.994941
H20 H 0.229231 0.997461 0.851551
H21 H 0.221942 0.844801 0.909894
H22 H 0.186091 0.818673 0.850819

#END

data_XXV_List2_91_Price_A381
_database_code_CSD               UNKNWN
_symmetry_cell_setting           monoclinic
_symmetry_space_group_name_H-M   'P 21/c'
_symmetry_Int_Tables_number      14
loop_
_symmetry_equiv_pos_site_id
_symmetry_equiv_pos_as_xyz
1 x,y,z
2 -x,1/2+y,1/2-z
3 -x,-y,-z
4 x,1/2-y,1/2+z
_cell_length_a                   10.7772
_cell_length_b                   7.7203
_cell_length_c                   28.5821
_cell_angle_alpha                90
_cell_angle_beta                 105.023
_cell_angle_gamma                90
_cell_volume                     2296.84
loop_
_atom_site_label
_atom_site_type_symbol
_atom_site_fract_x
_atom_site_fract_y
_atom_site_fract_z
C1 C 0.888548 0.138207 0.361208
C2 C 0.980149 0.0451037 0.344899
C3 C 0.947437 -0.0192035 0.297983
C4 C 0.826808 0.00615973 0.266585
C5 C 0.738106 0.0987219 0.284108
C6 C 0.766035 0.165162 0.330821
C7 C 0.925893 0.203801 0.412015
N1 N 1.04307 -0.117201 0.280218
N2 N 0.609521 0.127463 0.251629
O1 O 0.826722 0.26871 0.426326
O2 O 1.03433 0.193372 0.437494
O3 O 1.14556 -0.147117 0.309194
O4 O 1.01289 -0.161819 0.237868
O5 O 0.586116 0.0600693 0.211745
O6 O 0.535333 0.216458 0.267008
H1 H 1.07527 0.0240116 0.368638
H2 H 0.802937 -0.0444756 0.229973
H3 H 0.69351 0.236368 0.342989
H4 H 0.850283 0.295534 0.460681
C8 C 0.935793 0.187919 0.0547762
C9 C 1.05167 0.261667 0.0513391
C10 C 1.16195 0.246841 0.0890762
C11 C 1.16044 0.156512 0.131466
C12 C 1.04437 0.0841143 0.134523
C13 C 0.93172 0.0998199 0.0972356
C14 C 0.807608 0.0179829 0.101759
C15 C 0.652811 0.244599 0.0741441
C16 C 0.580534 0.261679 0.108098
C17 C 0.537912 0.423045 0.118562
C18 C 0.565287 0.572564 0.0952077
C19 C 0.637441 0.553728 0.0615431
C20 C 0.682833 0.392548 0.0510056
C21 C 0.760437 0.376065 0.0140755
C22 C 0.729269 0.0754532 0.0178569
C23 C 1.28065 0.136903 0.17194
C24 C 0.517557 0.746834 0.106429
N3 N 0.824127 0.207516 0.0151617
N4 N 0.696017 0.0773208 0.0640808
H5 H 1.05388 0.329143 0.0181547
H6 H 1.25114 0.304768 0.0855172
H7 H 1.04052 0.0146452 0.167343
H8 H 0.791756 0.046336 0.137293
H9 H 0.813514 -0.123737 0.0990728
H10 H 0.556749 0.145718 0.125584
H11 H 0.481248 0.43352 0.144911
H12 H 0.660816 0.66833 0.0432095
H13 H 0.697889 0.394309 -0.0226439
H14 H 0.83348 0.478079 0.0196481
H15 H 0.642603 0.0981759 -0.011425
H16 H 0.767488 -0.0526539 0.0128635
H17 H 1.34756 0.0448587 0.162265
H18 H 1.25906 0.0891681 0.205033
H19 H 1.33164 0.260415 0.1805
H20 H 0.54967 0.850078 0.086058
H21 H 0.55217 0.777923 0.14507
H22 H 0.412248 0.750778 0.0972884

#END

data_XXV_List2_92_Price_A3268
_database_code_CSD               UNKNWN
_symmetry_cell_setting           monoclinic
_symmetry_space_group_name_H-M   'P 21/c'
_symmetry_Int_Tables_number      14
loop_
_symmetry_equiv_pos_site_id
_symmetry_equiv_pos_as_xyz
1 x,y,z
2 -x,1/2+y,1/2-z
3 -x,-y,-z
4 x,1/2-y,1/2+z
_cell_length_a                   7.0863
_cell_length_b                   23.6615
_cell_length_c                   15.2104
_cell_angle_alpha                90
_cell_angle_beta                 64.6922
_cell_angle_gamma                90
_cell_volume                     2305.59
loop_
_atom_site_label
_atom_site_type_symbol
_atom_site_fract_x
_atom_site_fract_y
_atom_site_fract_z
C1 C 0.199254 0.597994 0.147075
C2 C 0.238214 0.655515 0.151255
C3 C 0.135169 0.694088 0.118604
C4 C -0.00787049 0.677788 0.0834161
C5 C -0.0400064 0.620235 0.0788795
C6 C 0.0604501 0.579869 0.1099
C7 C 0.310506 0.557454 0.183555
N1 N 0.171361 0.754713 0.125208
N2 N -0.18546 0.601441 0.0390281
O1 O 0.251609 0.503904 0.181637
O2 O 0.439194 0.571822 0.211549
O3 O 0.338432 0.768316 0.123905
O4 O 0.0334116 0.786939 0.129572
O5 O -0.291619 0.637557 0.0246037
O6 O -0.190788 0.550974 0.0240641
H1 H 0.348263 0.669501 0.179033
H2 H -0.0909713 0.708605 0.0605153
H3 H 0.0301068 0.535342 0.105152
H4 H 0.330434 0.478025 0.202711
C8 C 0.24598 0.845972 0.331131
C9 C 0.0973198 0.803408 0.348516
C10 C 0.136285 0.748594 0.368756
C11 C 0.323975 0.734604 0.373402
C12 C 0.470882 0.777413 0.355834
C13 C 0.436595 0.832628 0.333487
C14 C 0.60477 0.877335 0.309685
C15 C 0.597109 0.929198 0.174126
C16 C 0.80321 0.936192 0.104666
C17 C 0.851172 0.936847 0.00616608
C18 C 0.694461 0.9311 -0.0263041
C19 C 0.489771 0.924213 0.0435089
C20 C 0.438549 0.922456 0.142987
C21 C 0.21504 0.913021 0.216805
C22 C 0.332641 0.942319 0.333957
C23 C 0.367337 0.67511 0.394507
C24 C 0.747706 0.931274 -0.133247
N3 N 0.199807 0.902465 0.314284
N4 N 0.55248 0.930231 0.275049
H5 H -0.0514084 0.814344 0.348114
H6 H 0.0178296 0.716189 0.382795
H7 H 0.619002 0.767413 0.358111
H8 H 0.753108 0.861566 0.254142
H9 H 0.630422 0.886826 0.374537
H10 H 0.924749 0.942337 0.129486
H11 H 1.01243 0.942745 -0.0465453
H12 H 0.365341 0.919226 0.0199564
H13 H 0.119088 0.950204 0.220163
H14 H 0.146899 0.87715 0.195098
H15 H 0.297125 0.985071 0.317916
H16 H 0.301452 0.940025 0.410837
H17 H 0.476757 0.674255 0.428015
H18 H 0.436018 0.649833 0.327652
H19 H 0.223995 0.653672 0.44382
H20 H 0.613021 0.94315 -0.146724
H21 H 0.799454 0.889349 -0.165497
H22 H 0.874269 0.961008 -0.172869

#END

data_XXV_List2_93_Price_A15006
_database_code_CSD               UNKNWN
_symmetry_cell_setting           orthorhombic
_symmetry_space_group_name_H-M   'P b c a'
_symmetry_Int_Tables_number      61
loop_
_symmetry_equiv_pos_site_id
_symmetry_equiv_pos_as_xyz
1 x,y,z
2 1/2+x,1/2-y,-z
3 -x,1/2+y,1/2-z
4 1/2-x,-y,1/2+z
5 -x,-y,-z
6 1/2-x,1/2+y,z
7 x,1/2-y,1/2+z
8 1/2+x,y,1/2-z
_cell_length_a                   29.0344
_cell_length_b                   10.5031
_cell_length_c                   15.0068
_cell_angle_alpha                90
_cell_angle_beta                 90
_cell_angle_gamma                90
_cell_volume                     4576.34
loop_
_atom_site_label
_atom_site_type_symbol
_atom_site_fract_x
_atom_site_fract_y
_atom_site_fract_z
C1 C 0.678799 0.0577595 0.992862
C2 C 0.722875 0.0232204 0.964724
C3 C 0.72854 -0.0912731 0.91996
C4 C 0.692122 -0.173195 0.902457
C5 C 0.648876 -0.13566 0.931646
C6 C 0.641229 -0.0214232 0.975778
C7 C 0.673561 0.18141 1.04051
N1 N 0.774905 -0.127468 0.889545
N2 N 0.609578 -0.219572 0.912555
O1 O 0.630235 0.206489 1.06498
O2 O 0.705764 0.251641 1.05458
O3 O 0.806387 -0.0550409 0.907213
O4 O 0.778497 -0.22745 0.848872
O5 O 0.618178 -0.328672 0.890477
O6 O 0.571164 -0.174299 0.921252
H1 H 0.752018 0.085151 0.977654
H2 H 0.697293 -0.262582 0.867786
H3 H 0.606692 0.00467571 0.996278
H4 H 0.62779 0.289598 1.09288
C8 C 0.407751 0.890979 0.278833
C9 C 0.391069 0.7922 0.225285
C10 C 0.411812 0.763393 0.144509
C11 C 0.45036 0.831244 0.114414
C12 C 0.466515 0.929646 0.168454
C13 C 0.445725 0.961691 0.249405
C14 C 0.464096 1.07059 0.305186
C15 C 0.395753 1.1837 0.353683
C16 C 0.402854 1.31394 0.34057
C17 C 0.366112 1.39388 0.320966
C18 C 0.321116 1.34656 0.315399
C19 C 0.314569 1.21625 0.328036
C20 C 0.35114 1.13388 0.346089
C21 C 0.343098 0.991664 0.352429
C22 C 0.416633 0.987584 0.420131
C23 C 0.474208 0.800819 0.0280528
C24 C 0.281152 1.43361 0.296227
N3 N 0.385568 0.91676 0.36207
N4 N 0.433279 1.10388 0.378686
H5 H 0.361826 0.73696 0.248909
H6 H 0.398195 0.685683 0.104351
H7 H 0.49615 0.985111 0.146351
H8 H 0.469464 1.15506 0.263709
H9 H 0.497822 1.04504 0.333361
H10 H 0.43749 1.35205 0.347806
H11 H 0.372297 1.49513 0.311301
H12 H 0.279931 1.17684 0.322176
H13 H 0.320857 0.970551 0.409915
H14 H 0.324715 0.958237 0.293172
H15 H 0.398301 1.01144 0.481654
H16 H 0.446264 0.927646 0.436772
H17 H 0.491286 0.707681 0.0308395
H18 H 0.500482 0.872073 0.0123299
H19 H 0.449843 0.797582 -0.0277419
H20 H 0.257352 1.43843 0.352917
H21 H 0.26123 1.40075 0.238552
H22 H 0.292858 1.53061 0.282125

#END

data_XXV_List2_94_Price_A636
_database_code_CSD               UNKNWN
_symmetry_cell_setting           monoclinic
_symmetry_space_group_name_H-M   'P 21/c'
_symmetry_Int_Tables_number      14
loop_
_symmetry_equiv_pos_site_id
_symmetry_equiv_pos_as_xyz
1 x,y,z
2 -x,1/2+y,1/2-z
3 -x,-y,-z
4 x,1/2-y,1/2+z
_cell_length_a                   8.542
_cell_length_b                   14.5502
_cell_length_c                   19.5173
_cell_angle_alpha                90
_cell_angle_beta                 107.072
_cell_angle_gamma                90
_cell_volume                     2318.88
loop_
_atom_site_label
_atom_site_type_symbol
_atom_site_fract_x
_atom_site_fract_y
_atom_site_fract_z
C1 C 0.0450057 0.361209 0.0700281
C2 C -0.0147875 0.445244 0.0860431
C3 C 0.0521367 0.482165 0.153866
C4 C 0.175571 0.438957 0.206423
C5 C 0.232369 0.3556 0.188774
C6 C 0.169818 0.316035 0.121382
C7 C -0.0296535 0.322542 -0.00317021
N1 N -0.0107209 0.57095 0.170628
N2 N 0.364197 0.306865 0.241836
O1 O 0.0344666 0.240505 -0.0103775
O2 O -0.135997 0.36062 -0.0491046
O3 O -0.120471 0.606689 0.123694
O4 O 0.0515829 0.602377 0.230336
O5 O 0.402329 0.33573 0.303161
O6 O 0.425074 0.240768 0.220962
H1 H -0.111425 0.480711 0.0461432
H2 H 0.225298 0.469156 0.259141
H3 H 0.218195 0.251029 0.109588
H4 H -0.018381 0.211279 -0.0559971
C8 C 0.0487456 0.42772 0.393839
C9 C 0.210557 0.398378 0.406864
C10 C 0.336563 0.46148 0.414324
C11 C 0.304815 0.555982 0.409534
C12 C 0.142722 0.584497 0.396475
C13 C 0.0140878 0.522213 0.387708
C14 C -0.160441 0.555768 0.37357
C15 C -0.313225 0.456445 0.278742
C16 C -0.415887 0.511725 0.225602
C17 C -0.450089 0.488511 0.153784
C18 C -0.384138 0.408865 0.132654
C19 C -0.281756 0.354629 0.186109
C20 C -0.243843 0.377549 0.258711
C21 C -0.131078 0.317536 0.315401
C22 C -0.221482 0.402911 0.398984
C23 C 0.440899 0.624619 0.417798
C24 C -0.424194 0.382948 0.0547998
N3 N -0.0774054 0.36053 0.386517
N4 N -0.280386 0.481384 0.352315
H5 H 0.236305 0.325077 0.412173
H6 H 0.46183 0.437094 0.424815
H7 H 0.114905 0.657824 0.392025
H8 H -0.188457 0.608337 0.331593
H9 H -0.175683 0.588218 0.422105
H10 H -0.470354 0.572503 0.241718
H11 H -0.530799 0.532245 0.113283
H12 H -0.227464 0.292917 0.170952
H13 H -0.193072 0.252824 0.32064
H14 H -0.0225572 0.298972 0.29939
H15 H -0.318609 0.351242 0.389809
H16 H -0.191279 0.426103 0.454713
H17 H 0.44421 0.674413 0.460381
H18 H 0.426036 0.663811 0.368267
H19 H 0.560396 0.590629 0.431097
H20 H -0.348917 0.325293 0.046944
H21 H -0.403844 0.440608 0.0222651
H22 H -0.552983 0.362534 0.0330683

#END

data_XXV_List2_95_Price_A156
_database_code_CSD               UNKNWN
_symmetry_cell_setting           monoclinic
_symmetry_space_group_name_H-M   'P 21/c'
_symmetry_Int_Tables_number      14
loop_
_symmetry_equiv_pos_site_id
_symmetry_equiv_pos_as_xyz
1 x,y,z
2 -x,1/2+y,1/2-z
3 -x,-y,-z
4 x,1/2-y,1/2+z
_cell_length_a                   7.5587
_cell_length_b                   20.7361
_cell_length_c                   14.059
_cell_angle_alpha                90
_cell_angle_beta                 87.8709
_cell_angle_gamma                90
_cell_volume                     2202.06
loop_
_atom_site_label
_atom_site_type_symbol
_atom_site_fract_x
_atom_site_fract_y
_atom_site_fract_z
C1 C 0.198049 0.196831 0.0163026
C2 C 0.170358 0.260057 -0.0137635
C3 C 0.214246 0.31029 0.0461367
C4 C 0.285433 0.300303 0.134489
C5 C 0.30958 0.236766 0.162117
C6 C 0.267928 0.184697 0.105042
C7 C 0.153282 0.143718 -0.0500358
N1 N 0.187196 0.376855 0.0134855
N2 N 0.382363 0.224714 0.256093
O1 O 0.202556 0.0856888 -0.0184466
O2 O 0.0856327 0.152218 -0.125563
O3 O 0.102737 0.384222 -0.0578578
O4 O 0.250126 0.419886 0.0606867
O5 O 0.428993 0.271448 0.30135
O6 O 0.391495 0.168703 0.281851
H1 H 0.11517 0.269499 -0.0825278
H2 H 0.32066 0.340241 0.179768
H3 H 0.290021 0.135904 0.129582
H4 H 0.194011 0.0533764 -0.0680363
C8 C 0.626197 0.507012 0.694929
C9 C 0.49406 0.550193 0.669842
C10 C 0.351275 0.563222 0.732039
C11 C 0.336772 0.533601 0.821404
C12 C 0.469917 0.490693 0.845834
C13 C 0.61286 0.476245 0.783829
C14 C 0.758471 0.431379 0.814335
C15 C 0.827932 0.363082 0.679213
C16 C 0.846338 0.299452 0.710379
C17 C 0.797063 0.248361 0.653422
C18 C 0.730705 0.259145 0.562941
C19 C 0.712165 0.322787 0.53316
C20 C 0.757911 0.374947 0.590281
C21 C 0.726204 0.443369 0.557747
C22 C 0.922165 0.472083 0.678703
C23 C 0.181971 0.547199 0.888821
C24 C 0.683616 0.203626 0.499818
N3 N 0.768041 0.493296 0.627598
N4 N 0.885051 0.415135 0.736732
H5 H 0.506426 0.57394 0.600935
H6 H 0.250243 0.597293 0.711265
H7 H 0.461427 0.467125 0.915234
H8 H 0.702449 0.386667 0.843892
H9 H 0.831294 0.45447 0.871476
H10 H 0.902594 0.290797 0.779329
H11 H 0.812719 0.199148 0.678708
H12 H 0.657838 0.332375 0.463764
H13 H 0.806861 0.452907 0.492483
H14 H 0.587795 0.449256 0.538943
H15 H 1.02984 0.460993 0.627058
H16 H 0.964731 0.511119 0.725025
H17 H 0.225464 0.560603 0.959676
H18 H 0.0963514 0.504726 0.897736
H19 H 0.100591 0.58666 0.862818
H20 H 0.596147 0.218934 0.443707
H21 H 0.616537 0.165071 0.540438
H22 H 0.802332 0.182455 0.464977

#END

data_XXV_List2_96_Price_A4841
_database_code_CSD               UNKNWN
_symmetry_cell_setting           triclinic
_symmetry_space_group_name_H-M   'P -1'
_symmetry_Int_Tables_number      2
loop_
_symmetry_equiv_pos_site_id
_symmetry_equiv_pos_as_xyz
1 x,y,z
2 -x,-y,-z
_cell_length_a                   18.1294
_cell_length_b                   8.2938
_cell_length_c                   7.8919
_cell_angle_alpha                97.7135
_cell_angle_beta                 100.479
_cell_angle_gamma                82.9772
_cell_volume                     1150.45
loop_
_atom_site_label
_atom_site_type_symbol
_atom_site_fract_x
_atom_site_fract_y
_atom_site_fract_z
C1 C 0.0133902 0.322456 0.726069
C2 C -0.0478856 0.281932 0.599009
C3 C -0.100369 0.406709 0.539779
C4 C -0.0936759 0.57036 0.598761
C5 C -0.0331002 0.605784 0.728113
C6 C 0.0204279 0.485111 0.79384
C7 C 0.0692604 0.186123 0.787342
N1 N -0.163274 0.364395 0.401847
N2 N -0.024934 0.777288 0.798354
O1 O 0.113308 0.234221 0.936449
O2 O 0.0735829 0.0500226 0.710747
O3 O -0.189167 0.236126 0.404901
O4 O -0.185974 0.462483 0.297381
O5 O -0.0712375 0.880965 0.734258
O6 O 0.0276322 0.803759 0.915377
H1 H -0.054029 0.155157 0.54817
H2 H -0.133996 0.666537 0.546702
H3 H 0.0667819 0.518337 0.895133
H4 H 0.154728 0.152534 0.969345
C8 C 0.648828 0.168456 0.897583
C9 C 0.583846 0.273227 0.851717
C10 C 0.524806 0.289949 0.944896
C11 C 0.529028 0.203776 1.08785
C12 C 0.593947 0.0986935 1.13152
C13 C 0.653495 0.0781194 1.0381
C14 C 0.722823 -0.0392004 1.08688
C15 C 0.738718 -0.181949 0.80603
C16 C 0.745089 -0.34924 0.820555
C17 C 0.715074 -0.458282 0.683226
C18 C 0.678004 -0.403857 0.526569
C19 C 0.672097 -0.236427 0.513409
C20 C 0.700884 -0.124543 0.650371
C21 C 0.694509 0.0564831 0.631889
C22 C 0.778831 0.0834022 0.896899
C23 C 0.466249 0.225606 1.1926
C24 C 0.644712 -0.520644 0.377603
N3 N 0.708983 0.154035 0.800898
N4 N 0.769688 -0.0732508 0.950654
H5 H 0.580738 0.343374 0.743197
H6 H 0.474819 0.372641 0.907266
H7 H 0.597995 0.0281452 1.24055
H8 H 0.706202 -0.154682 1.11337
H9 H 0.757836 0.0113841 1.20628
H10 H 0.775169 -0.393166 0.940563
H11 H 0.721169 -0.588216 0.697322
H12 H 0.643188 -0.19079 0.392842
H13 H 0.735198 0.081763 0.55367
H14 H 0.638278 0.0966769 0.564737
H15 H 0.822131 0.0667529 0.814084
H16 H 0.797171 0.166595 1.0127
H17 H 0.476428 0.319656 1.30382
H18 H 0.460645 0.112198 1.24398
H19 H 0.412021 0.263395 1.11467
H20 H 0.660028 -0.499021 0.255033
H21 H 0.582913 -0.507669 0.360631
H22 H 0.664173 -0.647809 0.398559

#END

data_XXV_List2_97_Price_A192
_database_code_CSD               UNKNWN
_symmetry_cell_setting           monoclinic
_symmetry_space_group_name_H-M   'P 21/n'
_symmetry_Int_Tables_number      14
loop_
_symmetry_equiv_pos_site_id
_symmetry_equiv_pos_as_xyz
1 x,y,z
2 1/2-x,1/2+y,1/2-z
3 -x,-y,-z
4 1/2+x,1/2-y,1/2+z
_cell_length_a                   20.1248
_cell_length_b                   8.306
_cell_length_c                   13.398
_cell_angle_alpha                90
_cell_angle_beta                 82.2862
_cell_angle_gamma                90
_cell_volume                     2219.3
loop_
_atom_site_label
_atom_site_type_symbol
_atom_site_fract_x
_atom_site_fract_y
_atom_site_fract_z
C1 C 0.870212 0.307425 0.239564
C2 C 0.808112 0.277216 0.296279
C3 C 0.79431 0.343954 0.391719
C4 C 0.840219 0.43987 0.432913
C5 C 0.901326 0.467423 0.374186
C6 C 0.917603 0.403267 0.278375
C7 C 0.883384 0.234859 0.137081
N1 N 0.729184 0.312817 0.452601
N2 N 0.950629 0.568394 0.416795
O1 O 0.94313 0.276158 0.0874546
O2 O 0.843453 0.149683 0.102447
O3 O 0.688547 0.234093 0.413543
O4 O 0.720467 0.368191 0.537601
O5 O 0.933057 0.630479 0.498466
O6 O 1.00563 0.583158 0.366988
H1 H 0.771397 0.20262 0.265814
H2 H 0.828776 0.491144 0.507613
H3 H 0.966109 0.427897 0.235434
H4 H 0.948058 0.23544 0.0189191
C8 C 0.92295 0.310596 0.856753
C9 C 0.922782 0.471832 0.886851
C10 C 0.886971 0.586714 0.841003
C11 C 0.849871 0.544083 0.763693
C12 C 0.850221 0.382987 0.734544
C13 C 0.886727 0.265921 0.778709
C14 C 0.884919 0.0912188 0.74682
C15 C 1.00231 0.0215462 0.727374
C16 C 1.01846 -0.051271 0.633283
C17 C 1.08132 -0.0293135 0.57801
C18 C 1.1301 0.0649382 0.615361
C19 C 1.11329 0.137116 0.709414
C20 C 1.05013 0.118515 0.765466
C21 C 1.03316 0.200293 0.866661
C22 C 0.938025 0.0332137 0.889588
C23 C 0.811948 0.669395 0.713138
C24 C 1.19819 0.0894432 0.555667
N3 N 0.961326 0.196515 0.905168
N4 N 0.937802 -0.00415218 0.78351
H5 H 0.950449 0.504938 0.948167
H6 H 0.887163 0.711301 0.866155
H7 H 0.821705 0.34694 0.674525
H8 H 0.890035 0.0818173 0.664626
H9 H 0.836353 0.0371404 0.776198
H10 H 0.981381 -0.127901 0.604848
H11 H 1.09305 -0.0878585 0.505108
H12 H 1.15028 0.212336 0.739691
H13 H 1.0601 0.141711 0.922942
H14 H 1.04983 0.325915 0.8618
H15 H 0.970889 -0.0514517 0.922059
H16 H 0.886951 0.0188931 0.928511
H17 H 0.772282 0.61519 0.675701
H18 H 0.845325 0.735478 0.655736
H19 H 0.788621 0.758131 0.767405
H20 H 1.20473 0.213811 0.528451
H21 H 1.20562 0.0101636 0.489833
H22 H 1.23845 0.0649393 0.601165

#END

data_XXV_List2_98_Price_B2732
_database_code_CSD               UNKNWN
_symmetry_cell_setting           monoclinic
_symmetry_space_group_name_H-M   'P 21/n'
_symmetry_Int_Tables_number      14
loop_
_symmetry_equiv_pos_site_id
_symmetry_equiv_pos_as_xyz
1 x,y,z
2 1/2-x,1/2+y,1/2-z
3 -x,-y,-z
4 1/2+x,1/2-y,1/2+z
_cell_length_a                   10.2069
_cell_length_b                   21.25
_cell_length_c                   10.9944
_cell_angle_alpha                90
_cell_angle_beta                 91.0109
_cell_angle_gamma                90
_cell_volume                     2384.28
loop_
_atom_site_label
_atom_site_type_symbol
_atom_site_fract_x
_atom_site_fract_y
_atom_site_fract_z
C1 C 0.0507277 0.644496 0.63629
C2 C -0.0665054 0.664254 0.687421
C3 C -0.0920456 0.728296 0.693179
C4 C -0.00654776 0.773501 0.650079
C5 C 0.109022 0.752056 0.600031
C6 C 0.140019 0.68851 0.592953
C7 C 0.0770972 0.575547 0.631946
N1 N -0.215752 0.748603 0.7479
N2 N 0.203227 0.798375 0.554331
O1 O 0.19696 0.562009 0.592167
O2 O -0.001353 0.536473 0.663583
O3 O -0.288746 0.707671 0.784457
O4 O -0.236274 0.805065 0.752643
O5 O 0.168376 0.853214 0.551294
O6 O 0.309234 0.77859 0.522135
H1 H -0.135812 0.630164 0.721662
H2 H -0.0290233 0.823267 0.655353
H3 H 0.232154 0.673948 0.554294
H4 H 0.215043 0.517226 0.597286
C8 C 0.398262 0.460524 0.679928
C9 C 0.398178 0.501032 0.780041
C10 C 0.511806 0.511169 0.848622
C11 C 0.629528 0.481655 0.818604
C12 C 0.628286 0.441351 0.71841
C13 C 0.514631 0.429597 0.649608
C14 C 0.516775 0.383974 0.543682
C15 C 0.315054 0.324277 0.551889
C16 C 0.343481 0.260892 0.530145
C17 C 0.271115 0.213681 0.584482
C18 C 0.166507 0.228296 0.660519
C19 C 0.139811 0.291539 0.682105
C20 C 0.213263 0.339789 0.630134
C21 C 0.187161 0.407864 0.662536
C22 C 0.312272 0.430624 0.487918
C23 C 0.753055 0.491906 0.892658
C24 C 0.085584 0.176635 0.715018
N3 N 0.280508 0.452099 0.609568
N4 N 0.386419 0.372157 0.49077
H5 H 0.307883 0.525439 0.80175
H6 H 0.509708 0.543243 0.925743
H7 H 0.718635 0.417473 0.693733
H8 H 0.559514 0.33902 0.572529
H9 H 0.579644 0.402699 0.471928
H10 H 0.421867 0.249363 0.468184
H11 H 0.294489 0.16464 0.566277
H12 H 0.0605952 0.303946 0.742951
H13 H 0.0880236 0.421228 0.631249
H14 H 0.189715 0.41377 0.761495
H15 H 0.22113 0.423355 0.435814
H16 H 0.370385 0.466697 0.442569
H17 H 0.838569 0.496862 0.834561
H18 H 0.772403 0.452183 0.954226
H19 H 0.746461 0.534359 0.948672
H20 H 0.0329458 0.193102 0.794919
H21 H 0.146669 0.136624 0.743131
H22 H 0.0122819 0.158841 0.649332

#END

data_XXV_List2_99_Price_A383
_database_code_CSD               UNKNWN
_symmetry_cell_setting           monoclinic
_symmetry_space_group_name_H-M   'C 2/c'
_symmetry_Int_Tables_number      15
loop_
_symmetry_equiv_pos_site_id
_symmetry_equiv_pos_as_xyz
1 x,y,z
2 -x,y,1/2-z
3 1/2+x,1/2+y,z
4 1/2-x,1/2+y,1/2-z
5 -x,-y,-z
6 x,-y,1/2+z
7 1/2-x,1/2-y,-z
8 1/2+x,1/2-y,1/2+z
_cell_length_a                   28.2054
_cell_length_b                   10.4323
_cell_length_c                   17.4993
_cell_angle_alpha                90
_cell_angle_beta                 60.3929
_cell_angle_gamma                90
_cell_volume                     4476.82
loop_
_atom_site_label
_atom_site_type_symbol
_atom_site_fract_x
_atom_site_fract_y
_atom_site_fract_z
C1 C 0.176881 0.216237 0.505017
C2 C 0.196462 0.14389 0.550625
C3 C 0.214995 0.0205885 0.521769
C4 C 0.214086 -0.0345401 0.450374
C5 C 0.195439 0.0409885 0.405437
C6 C 0.176271 0.164984 0.431881
C7 C 0.155929 0.347471 0.538484
N1 N 0.233352 -0.0574921 0.571969
N2 N 0.194993 -0.011623 0.327885
O1 O 0.128564 0.397509 0.501287
O2 O 0.162281 0.400285 0.594233
O3 O 0.256829 -0.00170247 0.604877
O4 O 0.224916 -0.172496 0.575121
O5 O 0.211407 -0.121081 0.306684
O6 O 0.178262 0.0577316 0.290291
H1 H 0.197511 0.184265 0.606935
H2 H 0.227403 -0.132394 0.430384
H3 H 0.161151 0.219934 0.39582
H4 H 0.114212 0.482024 0.524264
C8 C 0.472607 1.09 0.90917
C9 C 0.496327 0.984509 0.854142
C10 C 0.552186 0.963165 0.813931
C11 C 0.586185 1.04639 0.827566
C12 C 0.561936 1.15125 0.883034
C13 C 0.506082 1.17543 0.923109
C14 C 0.480734 1.28728 0.985494
C15 C 0.42503 1.37939 0.930519
C16 C 0.437143 1.51022 0.916994
C17 C 0.436487 1.5741 0.847963
C18 C 0.423205 1.50958 0.790787
C19 C 0.411513 1.37912 0.80471
C20 C 0.412707 1.31268 0.873074
C21 C 0.400309 1.17067 0.885973
C22 C 0.395426 1.19562 1.02302
C23 C 0.646841 1.02619 0.783748
C24 C 0.420937 1.58048 0.717788
N3 N 0.415103 1.11032 0.947184
N4 N 0.425614 1.31565 1.00214
H5 H 0.470073 0.918213 0.844255
H6 H 0.569651 0.879806 0.771737
H7 H 0.587535 1.21757 0.894841
H8 H 0.506029 1.37317 0.959215
H9 H 0.478328 1.26614 1.04885
H10 H 0.446348 1.56137 0.962277
H11 H 0.445868 1.67603 0.838647
H12 H 0.401875 1.32654 0.760231
H13 H 0.356493 1.15434 0.911754
H14 H 0.42166 1.12077 0.822731
H15 H 0.35226 1.21586 1.04695
H16 H 0.399258 1.14772 1.07538
H17 H 0.661964 1.03871 0.83016
H18 H 0.668714 1.09494 0.730068
H19 H 0.658231 0.929825 0.755705
H20 H 0.426078 1.5154 0.665112
H21 H 0.452858 1.65371 0.688876
H22 H 0.381646 1.62942 0.741783

#END

data_XXV_List2_100_Price_A8936
_database_code_CSD               UNKNWN
_symmetry_cell_setting           triclinic
_symmetry_space_group_name_H-M   'P -1'
_symmetry_Int_Tables_number      2
loop_
_symmetry_equiv_pos_site_id
_symmetry_equiv_pos_as_xyz
1 x,y,z
2 -x,-y,-z
_cell_length_a                   10.8078
_cell_length_b                   7.7924
_cell_length_c                   13.9247
_cell_angle_alpha                91.8772
_cell_angle_beta                 76.4583
_cell_angle_gamma                81.7725
_cell_volume                     1125.7
loop_
_atom_site_label
_atom_site_type_symbol
_atom_site_fract_x
_atom_site_fract_y
_atom_site_fract_z
C1 C 0.380043 0.985226 0.189669
C2 C 0.274231 1.09208 0.250549
C3 C 0.16203 1.12875 0.218049
C4 C 0.151336 1.06277 0.126952
C5 C 0.258334 0.957072 0.0683496
C6 C 0.37291 0.917153 0.0975558
C7 C 0.499309 0.94778 0.226587
N1 N 0.0495604 1.24147 0.281034
N2 N 0.250301 0.88524 -0.0286041
O1 O 0.597162 0.852184 0.160664
O2 O 0.504825 0.998262 0.308282
O3 O 0.0597688 1.29484 0.361634
O4 O -0.0457441 1.27331 0.248249
O5 O 0.147509 0.918894 -0.0510416
O6 O 0.34706 0.796818 -0.079607
H1 H 0.280078 1.14496 0.32213
H2 H 0.0628965 1.09268 0.102687
H3 H 0.454375 0.834494 0.0492114
H4 H 0.669271 0.821706 0.19065
C8 C 0.740605 0.626507 0.301607
C9 C 0.670777 0.504112 0.273628
C10 C 0.627566 0.380345 0.337542
C11 C 0.65192 0.375505 0.431835
C12 C 0.721712 0.498667 0.458963
C13 C 0.767614 0.622458 0.395445
C14 C 0.842719 0.754506 0.427434
C15 C 1.02132 0.741098 0.284343
C16 C 1.13472 0.719378 0.317713
C17 C 1.24685 0.622538 0.260243
C18 C 1.24967 0.545606 0.167097
C19 C 1.13618 0.56763 0.134892
C20 C 1.02163 0.662535 0.192397
C21 C 0.899046 0.680657 0.15621
C22 C 0.815764 0.898323 0.285379
C23 C 0.606328 0.242328 0.502068
C24 C 1.37275 0.443279 0.105124
N3 N 0.783537 0.751576 0.233512
N4 N 0.907795 0.843918 0.343933
H5 H 0.648973 0.509234 0.201278
H6 H 0.572739 0.286933 0.314217
H7 H 0.742671 0.497063 0.531885
H8 H 0.914545 0.691416 0.464159
H9 H 0.777931 0.853064 0.48152
H10 H 1.13384 0.782422 0.388792
H11 H 1.33424 0.607815 0.287246
H12 H 1.1358 0.507099 0.063252
H13 H 0.905714 0.767116 0.0949681
H14 H 0.885841 0.554222 0.126838
H15 H 0.856174 0.985457 0.2305
H16 H 0.728104 0.969429 0.334889
H17 H 0.553164 0.303322 0.574896
H18 H 0.687563 0.150281 0.513567
H19 H 0.542692 0.16704 0.473833
H20 H 1.35806 0.384401 0.0369826
H21 H 1.41144 0.338405 0.145575
H22 H 1.44735 0.526092 0.0838852

#END
