# Supplementary material for: Report on the sixth blind test of organic crystal structure prediction methods
Source: Acta Crystallogr B Struct Sci Cryst Eng Mater. 2016 Aug 1;72(Pt 4):439–59. doi: 10.1107/S2052520616007447 (PMC4971545; doi:10.1107/S2052520616007447)
Supplement: Supplementary file 2 [file b-72-00439-sup2.zip › Group_18_Price/XXVI-1_Price.cif]

########################################################
#                                                      #
# Blind Test Submission for XXVI                       #
#                                                      #
# Sarah (Sally) L. Price & Luca Iuzzolino              #
# Department of Chemistry                              #
# UCL                                                  #
#                                                      #
# List1, lowest 100 structures following               #
# CrystalOptimizer minimization with FIT potential     #
#                                                      #
########################################################

data_XXVI_List1_1_Price_3525
_database_code_CSD               UNKNWN
_symmetry_cell_setting           triclinic
_symmetry_space_group_name_H-M   'P -1'
_symmetry_Int_Tables_number      2
loop_
_symmetry_equiv_pos_site_id
_symmetry_equiv_pos_as_xyz
1 x,y,z
2 -x,-y,-z
_cell_length_a                   10.8378
_cell_length_b                   10.8698
_cell_length_c                   29.9094
_cell_angle_alpha                59.6625
_cell_angle_beta                 69.2983
_cell_angle_gamma                121.829
_cell_volume                     1380.23
loop_
_atom_site_label
_atom_site_type_symbol
_atom_site_fract_x
_atom_site_fract_y
_atom_site_fract_z
C1 C 0.439782 0.539115 0.334128
C2 C 0.574238 0.79718 0.265486
C3 C 0.554147 0.850131 0.217428
C4 C 0.399564 0.648594 0.239271
C5 C 0.262659 0.390965 0.309505
C6 C 0.283001 0.335748 0.357169
C7 C 0.746272 1.00059 0.24568
C8 C 0.930735 1.38664 0.190694
C9 C 0.864158 1.46134 0.199043
C10 C 1.04885 1.7138 0.156623
C11 C 1.29983 1.88698 0.105667
C12 C 1.3591 1.80334 0.0983464
C13 C 1.18185 1.5613 0.139131
C14 C 0.990927 1.79897 0.16366
C15 C 1.17228 2.04248 0.122356
C16 C 1.4205 2.21354 0.0719253
C17 C 1.48218 2.13646 0.0639636
C18 C 0.601681 1.27841 0.251854
C19 C 0.361188 1.02122 0.352771
C20 C 0.112478 0.849373 0.402393
C21 C 0.108611 0.937618 0.351146
C22 C 0.347249 1.19798 0.248807
C23 C 0.597739 1.37123 0.198415
C24 C 0.34396 1.28992 0.195591
C25 C 0.578354 1.54298 0.0962767
C26 C 0.8265 1.71457 0.0461636
C27 C 0.836468 1.63138 0.0956902
C28 C 0.174993 0.718416 0.498645
C29 C 0.253046 0.695481 0.531067
C30 C 0.439079 0.758061 0.496068
C31 C 0.486475 0.724507 0.534981
C32 C 0.350017 0.629131 0.609198
C33 C 0.161918 0.562224 0.645942
C34 C 0.114398 0.593847 0.607384
O1 O 0.873757 1.02946 0.244212
O2 O -0.055563 0.549053 0.557916
CL1 Cl 0.724115 1.17054 0.126427
CL2 Cl 0.611678 0.865138 0.406541
N1 N 0.750017 1.14539 0.229462
N2 N 0.374678 0.940375 0.402281
H1 H 0.629855 0.772234 0.506727
H2 H 0.38965 0.605117 0.638593
H3 H 0.0522454 0.485011 0.704541
H4 H -0.0340513 0.539046 0.635596
H5 H 0.561782 1.07618 0.359117
H6 H -0.0704348 0.65137 0.480558
H7 H -0.0828864 0.804453 0.389901
H8 H 0.151363 1.1554 0.235145
H9 H 0.573746 1.61163 0.0561012
H10 H 1.01159 1.91466 -0.0324336
H11 H 1.02826 1.76489 0.0565015
H12 H 0.800417 1.6685 0.202335
H13 H 1.12411 2.104 0.128587
H14 H 1.56188 2.40552 0.039603
H15 H 1.67262 2.26623 0.0253659
H16 H 1.55097 1.93616 0.0590586
H17 H 1.22711 1.49672 0.134298
H18 H 0.61662 1.08368 0.241923
H19 H 0.464438 0.50498 0.368472
H20 H 0.178699 0.136193 0.411503
H21 H 0.141958 0.234934 0.326211
H22 H 0.389594 0.697147 0.200308

#END

data_XXVI_List1_2_Price_1600
_database_code_CSD               UNKNWN
_symmetry_cell_setting           triclinic
_symmetry_space_group_name_H-M   'P -1'
_symmetry_Int_Tables_number      2
loop_
_symmetry_equiv_pos_site_id
_symmetry_equiv_pos_as_xyz
1 x,y,z
2 -x,-y,-z
_cell_length_a                   10.2642
_cell_length_b                   16.2557
_cell_length_c                   11.1738
_cell_angle_alpha                59.1066
_cell_angle_beta                 117.142
_cell_angle_gamma                93.7437
_cell_volume                     1388.41
loop_
_atom_site_label
_atom_site_type_symbol
_atom_site_fract_x
_atom_site_fract_y
_atom_site_fract_z
C1 C 0.0681906 0.820051 0.19216
C2 C -0.0418278 0.777293 0.126624
C3 C -0.0730776 0.694194 0.231293
C4 C 0.00563478 0.654019 0.3959
C5 C 0.116972 0.69642 0.458089
C6 C 0.148454 0.779947 0.355906
C7 C -0.124644 0.83183 -0.0533284
C8 C -0.249597 0.813384 -0.280867
C9 C -0.20183 0.793644 -0.363002
C10 C -0.303976 0.827475 -0.527061
C11 C -0.453313 0.879593 -0.601997
C12 C -0.49697 0.896507 -0.511723
C13 C -0.398414 0.863927 -0.35505
C14 C -0.261401 0.811809 -0.619281
C15 C -0.361728 0.845435 -0.776757
C16 C -0.50957 0.896265 -0.850164
C17 C -0.553955 0.912986 -0.764276
C18 C -0.0460878 0.737254 -0.280103
C19 C -0.019094 0.638185 -0.226448
C20 C 0.129339 0.584838 -0.148239
C21 C 0.246765 0.630783 -0.125487
C22 C 0.225138 0.73106 -0.177596
C23 C 0.0763768 0.785189 -0.256216
C24 C 0.346625 0.778531 -0.153453
C25 C 0.32306 0.875797 -0.204267
C26 C 0.176085 0.929464 -0.28153
C27 C 0.0557721 0.885624 -0.307222
C28 C -0.143264 0.497045 -0.197651
C29 C -0.294701 0.470387 -0.24753
C30 C -0.430165 0.515584 -0.282658
C31 C -0.559923 0.480144 -0.326824
C32 C -0.557283 0.398962 -0.33754
C33 C -0.423982 0.352141 -0.301826
C34 C -0.295348 0.387545 -0.25683
O1 O -0.167729 0.921058 -0.135171
O2 O -0.0301189 0.432497 -0.117189
CL1 Cl -0.213715 0.637833 0.163132
CL2 Cl -0.446328 0.615726 -0.26753
N1 N -0.153122 0.775671 -0.116855
N2 N -0.142616 0.593721 -0.25124
H1 H -0.662126 0.516645 -0.351656
H2 H -0.65924 0.372237 -0.372672
H3 H -0.420146 0.288151 -0.308584
H4 H -0.189358 0.351639 -0.225937
H5 H -0.243727 0.640973 -0.322932
H6 H 0.146555 0.507987 -0.107038
H7 H 0.360007 0.589377 -0.0655743
H8 H 0.459189 0.736176 -0.0935382
H9 H 0.41695 0.911587 -0.185139
H10 H 0.157761 1.00633 -0.321099
H11 H -0.0564618 0.927559 -0.365612
H12 H -0.147411 0.773444 -0.563808
H13 H -0.32681 0.83305 -0.845551
H14 H -0.587747 0.922327 -0.974658
H15 H -0.667399 0.952427 -0.819817
H16 H -0.611158 0.935318 -0.568594
H17 H -0.431413 0.876865 -0.285717
H18 H -0.09347 0.705734 -0.0462935
H19 H 0.0880938 0.886408 0.109551
H20 H 0.234349 0.813981 0.403618
H21 H 0.178127 0.664346 0.586583
H22 H -0.0219283 0.589987 0.47373

#END

data_XXVI_List1_3_Price_675
_database_code_CSD               UNKNWN
_symmetry_cell_setting           monoclinic
_symmetry_space_group_name_H-M   'P 21/n'
_symmetry_Int_Tables_number      14
loop_
_symmetry_equiv_pos_site_id
_symmetry_equiv_pos_as_xyz
1 x,y,z
2 1/2-x,1/2+y,1/2-z
3 -x,-y,-z
4 1/2+x,1/2-y,1/2+z
_cell_length_a                   16.9079
_cell_length_b                   14.2109
_cell_length_c                   11.6653
_cell_angle_alpha                90
_cell_angle_beta                 79.7236
_cell_angle_gamma                90
_cell_volume                     2757.93
loop_
_atom_site_label
_atom_site_type_symbol
_atom_site_fract_x
_atom_site_fract_y
_atom_site_fract_z
C1 C 0.747801 0.705929 0.64727
C2 C 0.750645 0.662276 0.753849
C3 C 0.765516 0.565569 0.754282
C4 C 0.775241 0.513368 0.651691
C5 C 0.770253 0.557879 0.547171
C6 C 0.756585 0.654417 0.5447
C7 C 0.745159 0.724286 0.859588
C8 C 0.664287 0.749286 1.05509
C9 C 0.584482 0.762094 1.10704
C10 C 0.566177 0.803133 1.22055
C11 C 0.630134 0.829126 1.27919
C12 C 0.710413 0.81323 1.22302
C13 C 0.72759 0.774039 1.11429
C14 C 0.485969 0.819833 1.27725
C15 C 0.470187 0.859737 1.38622
C16 C 0.533505 0.884921 1.44427
C17 C 0.611775 0.869908 1.39149
C18 C 0.518934 0.732824 1.0444
C19 C 0.478983 0.64745 1.07034
C20 C 0.417039 0.619634 1.00969
C21 C 0.396094 0.676951 0.925677
C22 C 0.434484 0.764369 0.896702
C23 C 0.496712 0.79285 0.957258
C24 C 0.412938 0.823775 0.809826
C25 C 0.451119 0.908297 0.783285
C26 C 0.512625 0.936767 0.843202
C27 C 0.534899 0.880719 0.927967
C28 C 0.475819 0.503224 1.19289
C29 C 0.508351 0.461282 1.29407
C30 C 0.583297 0.475168 1.32703
C31 C 0.603383 0.429306 1.42344
C32 C 0.548826 0.368865 1.48932
C33 C 0.474302 0.353185 1.4579
C34 C 0.455202 0.398536 1.36129
O1 O 0.79516 0.784908 0.865573
O2 O 0.425566 0.459227 1.1513
CL1 Cl 0.773822 0.507081 0.882797
CL2 Cl 0.657801 0.546831 1.24879
N1 N 0.681473 0.704634 0.946309
N2 N 0.502406 0.591012 1.15704
H1 H 0.662228 0.441265 1.44548
H2 H 0.565035 0.333779 1.56452
H3 H 0.431337 0.305567 1.50821
H4 H 0.398119 0.386401 1.33361
H5 H 0.542385 0.621631 1.20035
H6 H 0.387747 0.552726 1.03118
H7 H 0.348687 0.655011 0.879643
H8 H 0.365392 0.801024 0.764507
H9 H 0.434146 0.953406 0.716536
H10 H 0.542578 1.0038 0.822181
H11 H 0.582146 0.903235 0.973757
H12 H 0.437016 0.80127 1.23267
H13 H 0.408378 0.872266 1.42801
H14 H 0.520127 0.916311 1.53042
H15 H 0.661066 0.88927 1.43519
H16 H 0.759052 0.832215 1.26818
H17 H 0.789046 0.762797 1.07117
H18 H 0.637514 0.663359 0.92525
H19 H 0.738571 0.781523 0.646588
H20 H 0.753307 0.6895 0.463037
H21 H 0.777638 0.516838 0.467461
H22 H 0.787001 0.438459 0.654654

#END

data_XXVI_List1_4_Price_38
_database_code_CSD               UNKNWN
_symmetry_cell_setting           tetragonal
_symmetry_space_group_name_H-M   'I 41/a'
_symmetry_Int_Tables_number      88
loop_
_symmetry_equiv_pos_site_id
_symmetry_equiv_pos_as_xyz
1 x,y,z
2 3/4-y,1/4+x,1/4+z
3 1/4+y,1/4-x,1/4+z
4 -x,1/2-y,z
5 1/2+x,1/2+y,1/2+z
6 1/4-y,3/4+x,3/4+z
7 3/4+y,3/4-x,3/4+z
8 1/2-x,-y,1/2+z
9 -x,-y,-z
10 3/4+y,1/4-x,1/4-z
11 1/4-y,1/4+x,1/4-z
12 x,1/2+y,-z
13 1/2-x,1/2-y,1/2-z
14 1/4+y,3/4-x,3/4-z
15 3/4-y,3/4+x,3/4-z
16 1/2+x,y,1/2-z
_cell_length_a                   31.9453
_cell_length_b                   31.9453
_cell_length_c                   10.9025
_cell_angle_alpha                90
_cell_angle_beta                 90
_cell_angle_gamma                90
_cell_volume                     11126
loop_
_atom_site_label
_atom_site_type_symbol
_atom_site_fract_x
_atom_site_fract_y
_atom_site_fract_z
C1 C 0.0355888 0.0599739 0.200342
C2 C 0.0410242 0.0170007 0.178579
C3 C 0.00442791 -0.00640495 0.158467
C4 C -0.0349958 0.0122696 0.160485
C5 C -0.0390582 0.0548228 0.182784
C6 C -0.00340091 0.0788914 0.202347
C7 C 0.0864339 0.00335257 0.187706
C8 C 0.133687 -0.0581754 0.208427
C9 C 0.13449 -0.101858 0.207507
C10 C 0.173014 -0.123412 0.227932
C11 C 0.210476 -0.1001 0.248258
C12 C 0.208017 -0.055926 0.249404
C13 C 0.171028 -0.0352417 0.230649
C14 C 0.17548 -0.167797 0.229191
C15 C 0.213009 -0.18772 0.248382
C16 C 0.250061 -0.164534 0.267561
C17 C 0.248662 -0.121592 0.267636
C18 C 0.0951439 -0.126341 0.19072
C19 C 0.0840683 -0.142099 0.0759537
C20 C 0.046474 -0.165315 0.0611915
C21 C 0.0210243 -0.172452 0.160073
C22 C 0.0311099 -0.157508 0.278551
C23 C 0.0687892 -0.134136 0.294069
C24 C 0.00501915 -0.165126 0.381083
C25 C 0.0155587 -0.150361 0.495196
C26 C 0.052881 -0.127329 0.510999
C27 C 0.0788438 -0.119397 0.413303
C28 C 0.105137 -0.142946 -0.144053
C29 C 0.138312 -0.127998 -0.232422
C30 C 0.163403 -0.0920682 -0.22627
C31 C 0.192118 -0.0827463 -0.318544
C32 C 0.196463 -0.109264 -0.418591
C33 C 0.17165 -0.144947 -0.427452
C34 C 0.142941 -0.153718 -0.335755
O1 O 0.113267 0.0302578 0.202178
O2 O 0.0754705 -0.16292 -0.184038
CL1 Cl 0.00431059 -0.0597705 0.123424
CL2 Cl 0.159659 -0.0558277 -0.107132
N1 N 0.0951115 -0.0385021 0.187748
N2 N 0.111192 -0.134427 -0.0225107
H1 H 0.210697 -0.0544475 -0.311046
H2 H 0.219047 -0.101751 -0.489691
H3 H 0.174551 -0.165754 -0.505687
H4 H 0.122658 -0.180885 -0.341405
H5 H 0.137704 -0.118986 0.0006103
H6 H 0.0387076 -0.176974 -0.0290346
H7 H -0.00767622 -0.190248 0.147743
H8 H -0.0235903 -0.182962 0.367508
H9 H -0.00463929 -0.15636 0.573356
H10 H 0.0611975 -0.115815 0.601517
H11 H 0.107562 -0.101809 0.426466
H12 H 0.14712 -0.185902 0.215255
H13 H 0.214192 -0.2217 0.249064
H14 H 0.279497 -0.180748 0.282536
H15 H 0.276906 -0.103328 0.282787
H16 H 0.236389 -0.0379837 0.265727
H17 H 0.169488 -0.00146269 0.23145
H18 H 0.0708221 -0.0584283 0.175284
H19 H 0.0638993 0.0779172 0.21609
H20 H -0.00591501 0.112262 0.219548
H21 H -0.0699788 0.0689276 0.184299
H22 H -0.0623243 -0.00705269 0.143824

#END

data_XXVI_List1_5_Price_421
_database_code_CSD               UNKNWN
_symmetry_cell_setting           monoclinic
_symmetry_space_group_name_H-M   'P 21/c'
_symmetry_Int_Tables_number      14
loop_
_symmetry_equiv_pos_site_id
_symmetry_equiv_pos_as_xyz
1 x,y,z
2 -x,1/2+y,1/2-z
3 -x,-y,-z
4 x,1/2-y,1/2+z
_cell_length_a                   11.5644
_cell_length_b                   14.3393
_cell_length_c                   18.716
_cell_angle_alpha                90
_cell_angle_beta                 117.245
_cell_angle_gamma                90
_cell_volume                     2759.26
loop_
_atom_site_label
_atom_site_type_symbol
_atom_site_fract_x
_atom_site_fract_y
_atom_site_fract_z
C1 C 0.30878 0.10189 0.455281
C2 C 0.296669 0.0369183 0.507455
C3 C 0.406629 0.0214838 0.581249
C4 C 0.523015 0.0683439 0.601365
C5 C 0.53226 0.131253 0.54784
C6 C 0.42434 0.148335 0.474395
C7 C 0.16301 -0.0065882 0.474309
C8 C 0.0447123 -0.150984 0.476785
C9 C 0.0596036 -0.235691 0.516668
C10 C -0.0500957 -0.295407 0.495098
C11 C -0.173929 -0.267678 0.43308
C12 C -0.184138 -0.181122 0.394403
C13 C -0.0788352 -0.124051 0.414821
C14 C -0.0404577 -0.382481 0.533456
C15 C -0.147716 -0.438527 0.511494
C16 C -0.270193 -0.4108 0.450168
C17 C -0.282615 -0.327003 0.411875
C18 C 0.18851 -0.263932 0.582572
C19 C 0.215214 -0.250448 0.662149
C20 C 0.336127 -0.277766 0.725997
C21 C 0.429457 -0.316558 0.709513
C22 C 0.407914 -0.330695 0.629512
C23 C 0.28572 -0.3041 0.565015
C24 C 0.503785 -0.370889 0.611914
C25 C 0.480496 -0.38469 0.533883
C26 C 0.359463 -0.358968 0.470012
C27 C 0.264433 -0.319694 0.485039
C28 C 0.102431 -0.223875 0.74524
C29 C 0.00292773 -0.160683 0.750953
C30 C 0.02118 -0.0650569 0.765892
C31 C -0.0705147 -0.0111153 0.775826
C32 C -0.182143 -0.0531613 0.770972
C33 C -0.201428 -0.148661 0.757098
C34 C -0.108642 -0.201837 0.748093
O1 O 0.0697845 0.0368199 0.424677
O2 O 0.156362 -0.284729 0.79487
CL1 Cl 0.405454 -0.0531862 0.654631
CL2 Cl 0.16079 -0.0103451 0.773108
N1 N 0.1556 -0.0952338 0.49861
N2 N 0.118053 -0.210271 0.677844
H1 H -0.0534107 0.062975 0.787556
H2 H -0.253772 -0.0109964 0.778523
H3 H -0.288179 -0.181677 0.753818
H4 H -0.12106 -0.276627 0.738684
H5 H 0.0705946 -0.155081 0.643238
H6 H 0.352357 -0.268507 0.787278
H7 H 0.522406 -0.337063 0.758569
H8 H 0.596458 -0.390731 0.661596
H9 H 0.554743 -0.415571 0.521077
H10 H 0.341248 -0.370538 0.408389
H11 H 0.171204 -0.300553 0.435707
H12 H 0.0533008 -0.404426 0.580642
H13 H -0.138178 -0.504953 0.541591
H14 H -0.354086 -0.4559 0.433438
H15 H -0.376272 -0.304787 0.36447
H16 H -0.27834 -0.1598 0.347054
H17 H -0.0871721 -0.0579041 0.38518
H18 H 0.239244 -0.124073 0.540222
H19 H 0.222579 0.114811 0.398985
H20 H 0.430093 0.19779 0.432236
H21 H 0.623609 0.167096 0.564025
H22 H 0.605473 0.0551614 0.659387

#END

data_XXVI_List1_6_Price_3104
_database_code_CSD               UNKNWN
_symmetry_cell_setting           triclinic
_symmetry_space_group_name_H-M   'P -1'
_symmetry_Int_Tables_number      2
loop_
_symmetry_equiv_pos_site_id
_symmetry_equiv_pos_as_xyz
1 x,y,z
2 -x,-y,-z
_cell_length_a                   10.5024
_cell_length_b                   22.309
_cell_length_c                   10.9513
_cell_angle_alpha                117.663
_cell_angle_beta                 67.6759
_cell_angle_gamma                62.8934
_cell_volume                     1337.81
loop_
_atom_site_label
_atom_site_type_symbol
_atom_site_fract_x
_atom_site_fract_y
_atom_site_fract_z
C1 C 0.773906 0.81273 0.563029
C2 C 0.740894 0.895208 0.644667
C3 C 0.527577 0.999634 0.826138
C4 C 0.354513 1.02088 0.923525
C5 C 0.392616 0.937401 0.841091
C6 C 0.603196 0.832823 0.659935
C7 C 0.943617 0.859423 0.519496
C8 C 1.13496 0.891066 0.5388
C9 C 1.33501 0.797391 0.423982
C10 C 1.50679 0.780802 0.341756
C11 C 1.46619 0.862439 0.386941
C12 C 1.25657 0.958164 0.510791
C13 C 1.0952 0.97198 0.584146
C14 C 1.71766 0.685595 0.21778
C15 C 1.87901 0.672131 0.142588
C16 C 1.8383 0.753021 0.187831
C17 C 1.63592 0.846169 0.307589
C18 C 1.37359 0.715783 0.391374
C19 C 1.48344 0.623353 0.202706
C20 C 1.53683 0.541652 0.165414
C21 C 1.47772 0.553654 0.317166
C22 C 1.36306 0.647225 0.513552
C23 C 1.31159 0.729184 0.551056
C24 C 1.30074 0.660803 0.672173
C25 C 1.19309 0.751136 0.860405
C26 C 1.14429 0.831737 0.897057
C27 C 1.20205 0.821052 0.746479
C28 C 1.73455 0.52343 -0.154869
C29 C 1.76417 0.52153 -0.303227
C30 C 1.67369 0.605286 -0.267206
C31 C 1.72217 0.588915 -0.424619
C32 C 1.86159 0.488624 -0.620769
C33 C 1.95577 0.403839 -0.661163
C34 C 1.90808 0.420765 -0.504154
O1 O 1.0884 0.782659 0.32894
O2 O 1.88471 0.444619 -0.222769
CL1 Cl 0.463052 1.10991 0.938254
CL2 Cl 1.50337 0.733313 -0.0296113
N1 N 0.956779 0.91331 0.628927
N2 N 1.53649 0.61245 0.0489378
H1 H 1.65027 0.655496 -0.391409
H2 H 1.89745 0.476961 -0.741872
H3 H 2.06665 0.324842 -0.814533
H4 H 1.98263 0.355795 -0.532246
H5 H 1.41046 0.674312 0.0995059
H6 H 1.6266 0.469726 0.014275
H7 H 1.51839 0.490972 0.288391
H8 H 1.34066 0.59779 0.641481
H9 H 1.14634 0.760554 0.980751
H10 H 1.0609 0.902681 1.04544
H11 H 1.16541 0.883086 0.775432
H12 H 1.75125 0.622518 0.180594
H13 H 2.03975 0.598285 0.0467083
H14 H 1.96753 0.741214 0.12726
H15 H 1.60266 0.908982 0.34309
H16 H 1.22589 1.02032 0.545555
H17 H 0.935135 1.04437 0.675891
H18 H 0.823049 0.97994 0.785034
H19 H 0.939248 0.73197 0.419724
H20 H 0.634239 0.76714 0.593808
H21 H 0.256987 0.954536 0.918321
H22 H 0.191205 1.10282 1.06271

#END

data_XXVI_List1_7_Price_615
_database_code_CSD               UNKNWN
_symmetry_cell_setting           monoclinic
_symmetry_space_group_name_H-M   'P 21/c'
_symmetry_Int_Tables_number      14
loop_
_symmetry_equiv_pos_site_id
_symmetry_equiv_pos_as_xyz
1 x,y,z
2 -x,1/2+y,1/2-z
3 -x,-y,-z
4 x,1/2-y,1/2+z
_cell_length_a                   10.4231
_cell_length_b                   20.1869
_cell_length_c                   14.5474
_cell_angle_alpha                90
_cell_angle_beta                 67.3203
_cell_angle_gamma                90
_cell_volume                     2824.23
loop_
_atom_site_label
_atom_site_type_symbol
_atom_site_fract_x
_atom_site_fract_y
_atom_site_fract_z
C1 C 0.981836 0.107528 0.588545
C2 C 0.969801 0.119337 0.497235
C3 C 0.881257 0.077579 0.471603
C4 C 0.809994 0.0259584 0.534011
C5 C 0.826182 0.0148704 0.623097
C6 C 0.912406 0.056003 0.650717
C7 C 1.0525 0.178065 0.441029
C8 C 1.16594 0.22632 0.271623
C9 C 1.23061 0.209125 0.171421
C10 C 1.29522 0.25931 0.0991663
C11 C 1.2919 0.326537 0.130391
C12 C 1.22493 0.341405 0.232997
C13 C 1.16341 0.293236 0.302249
C14 C 1.36348 0.244614 -0.0037775
C15 C 1.42425 0.293964 -0.0716803
C16 C 1.42029 0.360443 -0.0406083
C17 C 1.35554 0.376182 0.0584925
C18 C 1.23278 0.138557 0.140434
C19 C 1.13215 0.114992 0.107615
C20 C 1.1315 0.047592 0.0800148
C21 C 1.23042 0.00517677 0.0860494
C22 C 1.33508 0.0266576 0.118695
C23 C 1.33646 0.0944339 0.146164
C24 C 1.43773 -0.0170526 0.124783
C25 C 1.53817 0.0049642 0.156719
C26 C 1.5398 0.0720004 0.183842
C27 C 1.44172 0.115671 0.178728
C28 C 0.907021 0.147089 0.096609
C29 C 0.816773 0.207742 0.114095
C30 C 0.757155 0.227706 0.0473208
C31 C 0.669255 0.282374 0.0678014
C32 C 0.639083 0.3175 0.155922
C33 C 0.697458 0.298494 0.223182
C34 C 0.786248 0.24421 0.201745
O1 O 1.07814 0.223365 0.487065
O2 O 0.867632 0.0926815 0.0825455
CL1 Cl 0.848406 0.087687 0.363391
CL2 Cl 0.794241 0.186437 -0.0646718
N1 N 1.09821 0.176189 0.339535
N2 N 1.03339 0.160033 0.101754
H1 H 0.625426 0.297088 0.0143186
H2 H 0.56988 0.359926 0.171583
H3 H 0.674124 0.325705 0.292093
H4 H 0.831262 0.228779 0.254416
H5 H 1.05251 0.207949 0.112399
H6 H 1.05121 0.0310163 0.0554941
H7 H 1.22932 -0.0464302 0.0650458
H8 H 1.43535 -0.0685366 0.103575
H9 H 1.61646 -0.028962 0.161118
H10 H 1.61962 0.0892352 0.208895
H11 H 1.44388 0.167184 0.199474
H12 H 1.36751 0.193553 -0.0281862
H13 H 1.47607 0.281708 -0.150115
H14 H 1.4687 0.398902 -0.0952
H15 H 1.35211 0.427162 0.0834082
H16 H 1.22246 0.39255 0.256991
H17 H 1.11418 0.304908 0.380681
H18 H 1.08631 0.133182 0.308006
H19 H 1.04789 0.141081 0.608867
H20 H 0.925095 0.0480976 0.720526
H21 H 0.770512 -0.0256714 0.670901
H22 H 0.741575 -0.00496189 0.512039

#END

data_XXVI_List1_8_Price_239
_database_code_CSD               UNKNWN
_symmetry_cell_setting           monoclinic
_symmetry_space_group_name_H-M   'P 21/a'
_symmetry_Int_Tables_number      14
loop_
_symmetry_equiv_pos_site_id
_symmetry_equiv_pos_as_xyz
1 x,y,z
2 1/2-x,1/2+y,-z
3 -x,-y,-z
4 1/2+x,1/2-y,z
_cell_length_a                   18.9466
_cell_length_b                   10.7798
_cell_length_c                   13.7495
_cell_angle_alpha                90
_cell_angle_beta                 81.6119
_cell_angle_gamma                90
_cell_volume                     2778.17
loop_
_atom_site_label
_atom_site_type_symbol
_atom_site_fract_x
_atom_site_fract_y
_atom_site_fract_z
C1 C 0.498307 0.856613 0.665902
C2 C 0.506816 0.985146 0.675013
C3 C 0.463041 1.06204 0.627344
C4 C 0.413972 1.01221 0.571819
C5 C 0.407885 0.884616 0.56254
C6 C 0.450161 0.80621 0.610149
C7 C 0.56189 1.02062 0.738962
C8 C 0.651991 1.18105 0.765213
C9 C 0.68238 1.29302 0.729353
C10 C 0.735627 1.35067 0.777776
C11 C 0.75812 1.29217 0.861158
C12 C 0.726285 1.17819 0.893996
C13 C 0.674989 1.12321 0.848049
C14 C 0.767196 1.46594 0.745961
C15 C 0.818286 1.51916 0.793883
C16 C 0.840652 1.46063 0.876025
C17 C 0.81098 1.34939 0.908813
C18 C 0.657026 1.35723 0.644762
C19 C 0.596564 1.43235 0.660664
C20 C 0.57379 1.49909 0.581835
C21 C 0.612013 1.49115 0.489553
C22 C 0.674741 1.41862 0.470071
C23 C 0.697978 1.35161 0.549092
C24 C 0.714986 1.41149 0.375033
C25 C 0.775855 1.34093 0.358079
C26 C 0.798848 1.27426 0.436069
C27 C 0.760969 1.2792 0.529116
C28 C 0.490015 1.47337 0.78608
C29 C 0.462013 1.43628 0.889969
C30 C 0.404827 1.49812 0.946248
C31 C 0.375659 1.45406 1.03859
C32 C 0.401985 1.34649 1.07587
C33 C 0.457907 1.2827 1.02096
C34 C 0.487028 1.32747 0.929162
O1 O 0.571357 0.951675 0.806524
O2 O 0.451989 1.51922 0.731493
CL1 Cl 0.463697 1.223 0.637588
CL2 Cl 0.370106 1.63559 0.907883
N1 N 0.601072 1.12568 0.714442
N2 N 0.560135 1.44122 0.756579
H1 H 0.332226 1.50514 1.08067
H2 H 0.378422 1.31275 1.14772
H3 H 0.478417 1.19769 1.04854
H4 H 0.52885 1.27423 0.885513
H5 H 0.588288 1.41221 0.809301
H6 H 0.526183 1.55535 0.596678
H7 H 0.59436 1.54263 0.429527
H8 H 0.696647 1.4632 0.315611
H9 H 0.806365 1.33612 0.284915
H10 H 0.846987 1.21841 0.422305
H11 H 0.778955 1.22759 0.588705
H12 H 0.750485 1.51175 0.682851
H13 H 0.84176 1.60734 0.768283
H14 H 0.881143 1.5039 0.913042
H15 H 0.82751 1.30336 0.972129
H16 H 0.743378 1.13306 0.957309
H17 H 0.651384 1.03549 0.873048
H18 H 0.589264 1.17549 0.656464
H19 H 0.531007 0.797595 0.70511
H20 H 0.445451 0.706256 0.60415
H21 H 0.369655 0.84694 0.518772
H22 H 0.38051 1.07474 0.536855

#END

data_XXVI_List1_9_Price_2930
_database_code_CSD               UNKNWN
_symmetry_cell_setting           triclinic
_symmetry_space_group_name_H-M   'P -1'
_symmetry_Int_Tables_number      2
loop_
_symmetry_equiv_pos_site_id
_symmetry_equiv_pos_as_xyz
1 x,y,z
2 -x,-y,-z
_cell_length_a                   15.3682
_cell_length_b                   10.8608
_cell_length_c                   10.8344
_cell_angle_alpha                59.3706
_cell_angle_beta                 112.476
_cell_angle_gamma                114.743
_cell_volume                     1379.76
loop_
_atom_site_label
_atom_site_type_symbol
_atom_site_fract_x
_atom_site_fract_y
_atom_site_fract_z
C1 C 0.329426 0.0242161 0.472391
C2 C 0.257964 0.099468 0.411232
C3 C 0.190477 0.0548278 0.493914
C4 C 0.194753 -0.0612027 0.633756
C5 C 0.267197 -0.133255 0.693138
C6 C 0.334791 -0.090719 0.612624
C7 C 0.260183 0.230063 0.263727
C8 C 0.307703 0.302425 0.0351941
C9 C 0.295656 0.251718 -0.0667232
C10 C 0.338868 0.350475 -0.191893
C11 C 0.393756 0.499928 -0.210675
C12 C 0.404259 0.545742 -0.103368
C13 C 0.362873 0.450924 0.0164676
C14 C 0.328831 0.305284 -0.299734
C15 C 0.370794 0.403145 -0.419398
C16 C 0.424977 0.550918 -0.437744
C17 C 0.436051 0.597901 -0.335159
C18 C 0.239757 0.094202 -0.0435503
C19 C 0.137935 0.0537095 -0.0915523
C20 C 0.0857902 -0.0961293 -0.071439
C21 C 0.135432 -0.201021 -0.0061243
C22 C 0.238575 -0.165354 0.0438037
C23 C 0.291547 -0.0151419 0.024115
C24 C 0.290117 -0.273708 0.112302
C25 C 0.390276 -0.236191 0.160136
C26 C 0.442964 -0.0877089 0.140918
C27 C 0.395122 0.0200819 0.0747209
C28 C -0.00817548 0.151016 -0.211178
C29 C -0.0390221 0.292279 -0.288228
C30 C 0.00538216 0.421926 -0.263025
C31 C -0.0327805 0.543952 -0.348185
C32 C -0.115574 0.539282 -0.460442
C33 C -0.161627 0.411231 -0.486427
C34 C -0.123598 0.290058 -0.400616
O1 O 0.263784 0.352706 0.244247
O2 O -0.0706546 0.0336998 -0.206338
CL1 Cl 0.0974877 0.138915 0.423355
CL2 Cl 0.105591 0.436955 -0.119497
N1 N 0.267949 0.200734 0.159611
N2 N 0.0899809 0.163854 -0.154217
H1 H 0.00283895 0.641564 -0.32428
H2 H -0.144308 0.635357 -0.526325
H3 H -0.226942 0.405721 -0.573
H4 H -0.158569 0.188235 -0.417333
H5 H 0.135534 0.268742 -0.178732
H6 H 0.00689084 -0.124475 -0.108567
H7 H 0.094682 -0.315242 0.00846386
H8 H 0.248598 -0.387575 0.126301
H9 H 0.429146 -0.32011 0.212499
H10 H 0.522254 -0.0583107 0.178495
H11 H 0.436304 0.134171 0.0595742
H12 H 0.287386 0.191741 -0.28634
H13 H 0.362218 0.366379 -0.500766
H14 H 0.457738 0.626942 -0.532871
H15 H 0.47759 0.711436 -0.34794
H16 H 0.446264 0.65944 -0.117334
H17 H 0.369793 0.487806 0.0964589
H18 H 0.249781 0.092217 0.179824
H19 H 0.382016 0.0583017 0.408797
H20 H 0.391378 -0.146737 0.658473
H21 H 0.270262 -0.223265 0.802612
H22 H 0.140993 -0.0944833 0.69489

#END

data_XXVI_List1_10_Price_354
_database_code_CSD               UNKNWN
_symmetry_cell_setting           monoclinic
_symmetry_space_group_name_H-M   'P 21/c'
_symmetry_Int_Tables_number      14
loop_
_symmetry_equiv_pos_site_id
_symmetry_equiv_pos_as_xyz
1 x,y,z
2 -x,1/2+y,1/2-z
3 -x,-y,-z
4 x,1/2-y,1/2+z
_cell_length_a                   15.6884
_cell_length_b                   10.2131
_cell_length_c                   19.3725
_cell_angle_alpha                90
_cell_angle_beta                 65.1038
_cell_angle_gamma                90
_cell_volume                     2815.55
loop_
_atom_site_label
_atom_site_type_symbol
_atom_site_fract_x
_atom_site_fract_y
_atom_site_fract_z
C1 C 0.996879 0.205875 0.0173877
C2 C 0.919776 0.287358 0.0300975
C3 C 0.83717 0.263891 0.095824
C4 C 0.832261 0.162887 0.145722
C5 C 0.909485 0.0827716 0.130861
C6 C 0.992463 0.104603 0.0663581
C7 C 0.938861 0.389522 -0.0309812
C8 C 0.864568 0.51281 -0.101573
C9 C 0.785603 0.51161 -0.117125
C10 C 0.78237 0.594565 -0.175251
C11 C 0.85964 0.679261 -0.216146
C12 C 0.937812 0.678006 -0.197654
C13 C 0.940947 0.597913 -0.142073
C14 C 0.704272 0.595798 -0.194207
C15 C 0.703019 0.676758 -0.250389
C16 C 0.779444 0.760695 -0.290582
C17 C 0.856077 0.761555 -0.273664
C18 C 0.705866 0.421323 -0.0747463
C19 C 0.630925 0.46213 -0.00826384
C20 C 0.555349 0.375508 0.0319343
C21 C 0.556366 0.250814 0.00578005
C22 C 0.631258 0.204436 -0.0610933
C23 C 0.707108 0.291116 -0.102067
C24 C 0.632879 0.0753041 -0.0881515
C25 C 0.706432 0.0327006 -0.153201
C26 C 0.781538 0.118299 -0.193906
C27 C 0.781963 0.244237 -0.16917
C28 C 0.581706 0.640167 0.0876757
C29 C 0.590863 0.784583 0.100695
C30 C 0.662653 0.87317 0.0593596
C31 C 0.657495 1.00439 0.0804462
C32 C 0.580275 1.05048 0.143143
C33 C 0.508342 0.964656 0.185506
C34 C 0.514471 0.834249 0.164293
O1 O 1.01979 0.423497 -0.069862
O2 O 0.527949 0.573665 0.140681
CL1 Cl 0.736529 0.360645 0.122505
CL2 Cl 0.765233 0.827265 -0.0187037
N1 N 0.86349 0.433124 -0.0424383
N2 N 0.631665 0.591361 0.0162533
H1 H 0.714917 1.06928 0.0472884
H2 H 0.576971 1.15304 0.15883
H3 H 0.447757 0.999077 0.234952
H4 H 0.460013 0.764788 0.196749
H5 H 0.677997 0.651805 -0.0231012
H6 H 0.498473 0.40938 0.0836734
H7 H 0.498298 0.185156 0.0370057
H8 H 0.574578 0.010396 -0.0562718
H9 H 0.707047 -0.0665643 -0.173496
H10 H 0.83954 0.0842437 -0.245396
H11 H 0.839841 0.309595 -0.200902
H12 H 0.645448 0.531046 -0.163763
H13 H 0.642672 0.676074 -0.264143
H14 H 0.777413 0.824202 -0.334821
H15 H 0.915449 0.825587 -0.304271
H16 H 0.996641 0.742755 -0.228474
H17 H 1.00125 0.596502 -0.128707
H18 H 0.800687 0.390522 -0.0112652
H19 H 1.06094 0.226354 -0.0328162
H20 H 1.05354 0.0431732 0.0543214
H21 H 0.904609 0.00409337 0.170051
H22 H 0.767447 0.148604 0.19629

#END

data_XXVI_List1_11_Price_851
_database_code_CSD               UNKNWN
_symmetry_cell_setting           triclinic
_symmetry_space_group_name_H-M   'P -1'
_symmetry_Int_Tables_number      2
loop_
_symmetry_equiv_pos_site_id
_symmetry_equiv_pos_as_xyz
1 x,y,z
2 -x,-y,-z
_cell_length_a                   11.1779
_cell_length_b                   11.1617
_cell_length_c                   11.9358
_cell_angle_alpha                73.7607
_cell_angle_beta                 86.5208
_cell_angle_gamma                80.7387
_cell_volume                     1410.92
loop_
_atom_site_label
_atom_site_type_symbol
_atom_site_fract_x
_atom_site_fract_y
_atom_site_fract_z
C1 C 0.409596 0.311468 0.910944
C2 C 0.464946 0.325491 1.00783
C3 C 0.393376 0.386723 1.08193
C4 C 0.271854 0.434288 1.05793
C5 C 0.219299 0.41965 0.960941
C6 C 0.288213 0.357791 0.887117
C7 C 0.594687 0.267003 1.03357
C8 C 0.791163 0.238471 0.926593
C9 C 0.837509 0.231467 0.817291
C10 C 0.963095 0.186599 0.804224
C11 C 1.04041 0.154363 0.902461
C12 C 0.989409 0.166308 1.01096
C13 C 0.86845 0.207011 1.02381
C14 C 1.01431 0.171507 0.696332
C15 C 1.13564 0.128333 0.686325
C16 C 1.21221 0.0982343 0.783228
C17 C 1.16513 0.110852 0.88897
C18 C 0.755075 0.266827 0.715715
C19 C 0.745229 0.38703 0.63781
C20 C 0.665128 0.421324 0.542279
C21 C 0.596004 0.336679 0.526986
C22 C 0.601276 0.214217 0.604627
C23 C 0.682261 0.178665 0.70027
C24 C 0.528569 0.126979 0.590158
C25 C 0.534909 0.0089023 0.667008
C26 C 0.615028 -0.0266259 0.761608
C27 C 0.687105 0.0557212 0.77781
C28 C 0.803368 0.59973 0.606778
C29 C 0.900813 0.668387 0.629992
C30 C 1.02535 0.625672 0.644388
C31 C 1.10357 0.703517 0.662742
C32 C 1.0587 0.825389 0.667633
C33 C 0.935519 0.870431 0.652565
C34 C 0.858706 0.792678 0.63324
O1 O 0.630407 0.213073 1.1318
O2 O 0.71621 0.660064 0.548634
CL1 Cl 0.452565 0.412533 1.20272
CL2 Cl 1.09176 0.475835 0.636126
N1 N 0.668028 0.284836 0.935445
N2 N 0.816005 0.472291 0.65689
H1 H 1.19955 0.667525 0.672485
H2 H 1.12043 0.885015 0.682475
H3 H 0.899592 0.965851 0.655434
H4 H 0.762704 0.826034 0.619072
H5 H 0.888944 0.432327 0.707679
H6 H 0.658411 0.515562 0.483923
H7 H 0.534916 0.363846 0.453664
H8 H 0.467513 0.155472 0.516726
H9 H 0.478741 -0.0573408 0.655203
H10 H 0.620016 -0.120209 0.822074
H11 H 0.748967 0.0273841 0.850408
H12 H 0.955887 0.194013 0.621551
H13 H 1.17298 0.116926 0.60313
H14 H 1.30799 0.064588 0.773931
H15 H 1.22301 0.0871659 0.964414
H16 H 1.04832 0.142458 1.08566
H17 H 0.829356 0.214124 1.10728
H18 H 0.627605 0.329726 0.858383
H19 H 0.462048 0.259629 0.85507
H20 H 0.247817 0.344817 0.811734
H21 H 0.124294 0.456653 0.943578
H22 H 0.219338 0.482881 1.11594

#END

data_XXVI_List1_12_Price_6460
_database_code_CSD               UNKNWN
_symmetry_cell_setting           triclinic
_symmetry_space_group_name_H-M   'P -1'
_symmetry_Int_Tables_number      2
loop_
_symmetry_equiv_pos_site_id
_symmetry_equiv_pos_as_xyz
1 x,y,z
2 -x,-y,-z
_cell_length_a                   10.8884
_cell_length_b                   18.6057
_cell_length_c                   13.657
_cell_angle_alpha                69.6685
_cell_angle_beta                 69.5204
_cell_angle_gamma                126.193
_cell_volume                     1423.18
loop_
_atom_site_label
_atom_site_type_symbol
_atom_site_fract_x
_atom_site_fract_y
_atom_site_fract_z
C1 C 0.274219 0.308354 0.0188821
C2 C 0.434392 0.442963 -0.0919737
C3 C 0.651054 0.527638 -0.16023
C4 C 0.703946 0.479192 -0.119526
C5 C 0.54212 0.345395 -0.0108166
C6 C 0.325623 0.259279 0.0590861
C7 C 0.345929 0.476977 -0.118778
C8 C 0.45974 0.655697 -0.304756
C9 C 0.582761 0.745597 -0.458046
C10 C 0.559282 0.814086 -0.506163
C11 C 0.406949 0.787582 -0.395737
C12 C 0.285438 0.695021 -0.241021
C13 C 0.310407 0.630816 -0.195747
C14 C 0.682368 0.907939 -0.661283
C15 C 0.654795 0.971395 -0.704075
C16 C 0.503473 0.944698 -0.594551
C17 C 0.382389 0.854598 -0.443567
C18 C 0.744388 0.773992 -0.572604
C19 C 0.676226 0.703957 -0.605364
C20 C 0.829153 0.729827 -0.713094
C21 C 1.04416 0.823157 -0.78427
C22 C 1.12066 0.895941 -0.753892
C23 C 0.968394 0.8712 -0.646655
C24 C 1.34244 0.991977 -0.826544
C25 C 1.41287 1.06172 -0.795565
C26 C 1.2632 1.03819 -0.690376
C27 C 1.04685 0.945635 -0.617892
C28 C 0.349959 0.530417 -0.543306
C29 C 0.107078 0.436446 -0.444727
C30 C -0.0581713 0.369322 -0.295293
C31 C -0.27604 0.286056 -0.221284
C32 C -0.332646 0.268714 -0.295114
C33 C -0.172142 0.333067 -0.442701
C34 C 0.0436115 0.414874 -0.51502
O1 O 0.149062 0.400042 -0.0143038
O2 O 0.44507 0.538463 -0.637272
CL1 Cl 0.866805 0.697226 -0.295305
CL2 Cl -0.00937877 0.378108 -0.188559
N1 N 0.493421 0.59422 -0.261996
N2 N 0.45223 0.60561 -0.524663
H1 H -0.400089 0.234681 -0.105147
H2 H -0.502749 0.203998 -0.236382
H3 H -0.215046 0.319321 -0.500993
H4 H 0.171383 0.464871 -0.629153
H5 H 0.361392 0.597752 -0.452113
H6 H 0.771549 0.674372 -0.736619
H7 H 1.15982 0.841982 -0.866214
H8 H 1.45625 1.00947 -0.907714
H9 H 1.58335 1.13515 -0.851908
H10 H 1.31999 1.0942 -0.666948
H11 H 0.933176 0.928622 -0.537761
H12 H 0.799479 0.929161 -0.746161
H13 H 0.750586 1.04296 -0.823431
H14 H 0.483456 0.995632 -0.630053
H15 H 0.265613 0.833366 -0.358175
H16 H 0.170424 0.675343 -0.156921
H17 H 0.214662 0.559056 -0.0768801
H18 H 0.644207 0.644022 -0.346621
H19 H 0.106055 0.243529 0.073165
H20 H 0.197427 0.154441 0.144746
H21 H 0.585751 0.308945 0.0193882
H22 H 0.872678 0.547567 -0.173648

#END

data_XXVI_List1_13_Price_6335
_database_code_CSD               UNKNWN
_symmetry_cell_setting           monoclinic
_symmetry_space_group_name_H-M   'A 2/n'
_symmetry_Int_Tables_number      15
loop_
_symmetry_equiv_pos_site_id
_symmetry_equiv_pos_as_xyz
1 x,y,z
2 1/2-x,y,1/2-z
3 x,1/2+y,1/2+z
4 1/2-x,1/2+y,-z
5 -x,-y,-z
6 1/2+x,-y,1/2+z
7 -x,1/2-y,1/2-z
8 1/2+x,1/2-y,z
_cell_length_a                   28.2125
_cell_length_b                   10.6905
_cell_length_c                   19.0087
_cell_angle_alpha                90
_cell_angle_beta                 77.0403
_cell_angle_gamma                90
_cell_volume                     5587.1
loop_
_atom_site_label
_atom_site_type_symbol
_atom_site_fract_x
_atom_site_fract_y
_atom_site_fract_z
C1 C 0.551836 0.0896014 0.0462291
C2 C 0.515201 0.0736972 0.108936
C3 C 0.499573 -0.0488526 0.127678
C4 C 0.519383 -0.150133 0.0849169
C5 C 0.55502 -0.131039 0.0224521
C6 C 0.571521 -0.0104624 0.00312561
C7 C 0.497732 0.19496 0.14672
C8 C 0.424035 0.301856 0.217882
C9 C 0.374042 0.287084 0.243776
C10 C 0.345675 0.38885 0.279246
C11 C 0.368876 0.504284 0.288732
C12 C 0.4197 0.514397 0.261914
C13 C 0.446867 0.416984 0.22753
C14 C 0.294571 0.379462 0.305749
C15 C 0.268197 0.478805 0.339928
C16 C 0.29131 0.592682 0.349493
C17 C 0.340633 0.604793 0.324263
C18 C 0.349883 0.166802 0.232764
C19 C 0.346132 0.0712861 0.28346
C20 C 0.323707 -0.0440782 0.273294
C21 C 0.305782 -0.0621712 0.212901
C22 C 0.30912 0.0314928 0.159374
C23 C 0.33148 0.147833 0.169448
C24 C 0.291111 0.0126303 0.0964307
C25 C 0.294894 0.104753 0.0451472
C26 C 0.316946 0.219966 0.0550293
C27 C 0.334731 0.241257 0.115582
C28 C 0.373744 0.00718322 0.393246
C29 C 0.383556 0.0582028 0.462389
C30 C 0.358994 0.155584 0.504722
C31 C 0.370816 0.189362 0.569484
C32 C 0.407518 0.126415 0.592825
C33 C 0.432047 0.0283261 0.552056
C34 C 0.419635 -0.00547492 0.488132
O1 O 0.525094 0.285132 0.13858
O2 O 0.375799 -0.105538 0.382173
CL1 Cl 0.457047 -0.0850453 0.206879
CL2 Cl 0.311548 0.237684 0.480777
N1 N 0.450427 0.198906 0.184374
N2 N 0.364902 0.0932786 0.344668
H1 H 0.350828 0.264588 0.601224
H2 H 0.416594 0.153783 0.643225
H3 H 0.460513 -0.0219651 0.570232
H4 H 0.437425 -0.0832613 0.456068
H5 H 0.367952 0.184569 0.35685
H6 H 0.321922 -0.117177 0.313127
H7 H 0.288661 -0.150737 0.205347
H8 H 0.274194 -0.0765288 0.0895018
H9 H 0.280969 0.0893798 -0.00297243
H10 H 0.319828 0.292625 0.0143462
H11 H 0.351558 0.330173 0.122932
H12 H 0.276499 0.292388 0.298352
H13 H 0.229122 0.469782 0.359668
H14 H 0.269974 0.67035 0.376673
H15 H 0.358874 0.692039 0.331124
H16 H 0.437532 0.602126 0.269054
H17 H 0.485661 0.425579 0.206818
H18 H 0.430422 0.120193 0.18486
H19 H 0.564337 0.184471 0.0329771
H20 H 0.599645 0.00554917 -0.045281
H21 H 0.570019 -0.210694 -0.0105689
H22 H 0.506722 -0.243646 0.101546

#END

data_XXVI_List1_14_Price_221
_database_code_CSD               UNKNWN
_symmetry_cell_setting           triclinic
_symmetry_space_group_name_H-M   'P -1'
_symmetry_Int_Tables_number      2
loop_
_symmetry_equiv_pos_site_id
_symmetry_equiv_pos_as_xyz
1 x,y,z
2 -x,-y,-z
_cell_length_a                   11.2185
_cell_length_b                   13.8972
_cell_length_c                   11.0856
_cell_angle_alpha                89.4005
_cell_angle_beta                 116.993
_cell_angle_gamma                110.406
_cell_volume                     1420.61
loop_
_atom_site_label
_atom_site_type_symbol
_atom_site_fract_x
_atom_site_fract_y
_atom_site_fract_z
C1 C 0.40152 0.109219 0.113684
C2 C 0.301907 0.00746388 0.0460938
C3 C 0.356009 -0.0719168 0.0761799
C4 C 0.501355 -0.0500687 0.16808
C5 C 0.596808 0.0516689 0.232084
C6 C 0.546259 0.131911 0.204912
C7 C 0.150898 0.00237304 -0.0512873
C8 C -0.0887339 -0.107657 -0.247676
C9 C -0.170573 -0.207908 -0.326072
C10 C -0.316307 -0.233216 -0.43187
C11 C -0.378027 -0.156402 -0.454674
C12 C -0.291211 -0.0561999 -0.371911
C13 C -0.150784 -0.031397 -0.271843
C14 C -0.402856 -0.333144 -0.516792
C15 C -0.542783 -0.355409 -0.617815
C16 C -0.60389 -0.279409 -0.639411
C17 C -0.522745 -0.18194 -0.559289
C18 C -0.105842 -0.288068 -0.304415
C19 C -0.119264 -0.356889 -0.214731
C20 C -0.0585686 -0.433682 -0.194639
C21 C 0.0142963 -0.440012 -0.26346
C22 C 0.0318465 -0.37147 -0.354811
C23 C -0.0292329 -0.294315 -0.375582
C24 C 0.107727 -0.377442 -0.425571
C25 C 0.123093 -0.31008 -0.513807
C26 C 0.0624225 -0.233866 -0.534883
C27 C -0.0118877 -0.226085 -0.467826
C28 C -0.23058 -0.409544 -0.061598
C29 C -0.32149 -0.380349 -0.0137534
C30 C -0.461459 -0.384937 -0.0999691
C31 C -0.541763 -0.363059 -0.0462767
C32 C -0.482378 -0.336503 0.095111
C33 C -0.343938 -0.333108 0.182911
C34 C -0.265527 -0.356174 0.128384
O1 O 0.122562 0.0786582 -0.0428795
O2 O -0.190713 -0.480309 -0.0205552
CL1 Cl 0.248069 -0.203885 0.00798227
CL2 Cl -0.540951 -0.419219 -0.277586
N1 N 0.0555294 -0.0854333 -0.148483
N2 N -0.192262 -0.346708 -0.144528
H1 H -0.650285 -0.36757 -0.11583
H2 H -0.545192 -0.319201 0.136505
H3 H -0.297739 -0.31332 0.293495
H4 H -0.158819 -0.356262 0.195375
H5 H -0.231319 -0.289565 -0.167738
H6 H -0.0713946 -0.485939 -0.124493
H7 H 0.0604372 -0.499021 -0.247601
H8 H 0.15367 -0.436627 -0.408535
H9 H 0.181512 -0.315258 -0.567614
H10 H 0.0744608 -0.18092 -0.605103
H11 H -0.0587217 -0.167543 -0.484991
H12 H -0.356716 -0.392012 -0.500951
H13 H -0.607079 -0.432273 -0.681947
H14 H -0.714741 -0.298253 -0.719547
H15 H -0.568227 -0.122546 -0.575063
H16 H -0.337539 0.00276795 -0.389117
H17 H -0.085086 0.0454742 -0.209387
H18 H 0.088849 -0.144677 -0.146689
H19 H 0.358999 0.170152 0.091019
H20 H 0.619244 0.21192 0.254423
H21 H 0.709855 0.0676056 0.303161
H22 H 0.53806 -0.113981 0.188867

#END

data_XXVI_List1_15_Price_2231
_database_code_CSD               UNKNWN
_symmetry_cell_setting           triclinic
_symmetry_space_group_name_H-M   'P -1'
_symmetry_Int_Tables_number      2
loop_
_symmetry_equiv_pos_site_id
_symmetry_equiv_pos_as_xyz
1 x,y,z
2 -x,-y,-z
_cell_length_a                   10.9197
_cell_length_b                   14.3866
_cell_length_c                   10.6076
_cell_angle_alpha                106.871
_cell_angle_beta                 60.6051
_cell_angle_gamma                91.3492
_cell_volume                     1375.2
loop_
_atom_site_label
_atom_site_type_symbol
_atom_site_fract_x
_atom_site_fract_y
_atom_site_fract_z
C1 C 0.381092 0.827702 0.49654
C2 C 0.283123 0.784279 0.600313
C3 C 0.332235 0.698267 0.60779
C4 C 0.473826 0.655567 0.511677
C5 C 0.568121 0.698656 0.406734
C6 C 0.521869 0.785162 0.399075
C7 C 0.135653 0.840305 0.705431
C8 C -0.117253 0.823006 0.812418
C9 C -0.211601 0.799818 0.759741
C10 C -0.360268 0.831563 0.863454
C11 C -0.408916 0.886926 1.01907
C12 C -0.308189 0.908073 1.06714
C13 C -0.166284 0.876661 0.967577
C14 C -0.461949 0.810296 0.816572
C15 C -0.604095 0.842262 0.918582
C16 C -0.652011 0.896857 1.07243
C17 C -0.556096 0.918624 1.12122
C18 C -0.158207 0.738737 0.597897
C19 C -0.154154 0.637078 0.558204
C20 C -0.104528 0.579554 0.404014
C21 C -0.0634976 0.624141 0.294362
C22 C -0.0695522 0.727187 0.329768
C23 C -0.118242 0.785342 0.484092
C24 C -0.0291966 0.773725 0.217117
C25 C -0.0363062 0.873923 0.254666
C26 C -0.0841237 0.931664 0.407251
C27 C -0.123861 0.888688 0.519134
C28 C -0.205994 0.49768 0.663878
C29 C -0.268855 0.473691 0.811098
C30 C -0.259395 0.519634 0.941303
C31 C -0.321856 0.486353 1.06726
C32 C -0.395669 0.406545 1.06565
C33 C -0.405405 0.358964 0.937063
C34 C -0.341645 0.392097 0.811856
O1 O 0.116781 0.92613 0.780985
O2 O -0.167241 0.430931 0.544366
CL1 Cl 0.220398 0.641759 0.73918
CL2 Cl -0.165283 0.618311 0.953115
N1 N 0.0280202 0.787357 0.712466
N2 N -0.203303 0.594706 0.675168
H1 H -0.311119 0.52334 1.16541
H2 H -0.444437 0.381398 1.16461
H3 H -0.461885 0.296006 0.934095
H4 H -0.345143 0.35515 0.709042
H5 H -0.241086 0.643455 0.780948
H6 H -0.101122 0.500858 0.376534
H7 H -0.0259395 0.579478 0.176788
H8 H 0.00755447 0.728396 0.100024
H9 H -0.00522086 0.908961 0.167463
H10 H -0.0894193 1.01091 0.436462
H11 H -0.160107 0.933549 0.636123
H12 H -0.425541 0.768714 0.698159
H13 H -0.680347 0.825501 0.880448
H14 H -0.764689 0.92159 1.15182
H15 H -0.591787 0.960698 1.23944
H16 H -0.345551 0.949293 1.18604
H17 H -0.089463 0.893353 1.00448
H18 H 0.0533579 0.72279 0.628683
H19 H 0.343599 0.896316 0.494877
H20 H 0.595464 0.819642 0.318309
H21 H 0.678184 0.664746 0.331814
H22 H 0.508879 0.589117 0.520739

#END

data_XXVI_List1_16_Price_2496
_database_code_CSD               UNKNWN
_symmetry_cell_setting           monoclinic
_symmetry_space_group_name_H-M   'P 21/c'
_symmetry_Int_Tables_number      14
loop_
_symmetry_equiv_pos_site_id
_symmetry_equiv_pos_as_xyz
1 x,y,z
2 -x,1/2+y,1/2-z
3 -x,-y,-z
4 x,1/2-y,1/2+z
_cell_length_a                   13.8511
_cell_length_b                   10.525
_cell_length_c                   19.6453
_cell_angle_alpha                90
_cell_angle_beta                 79.7882
_cell_angle_gamma                90
_cell_volume                     2818.58
loop_
_atom_site_label
_atom_site_type_symbol
_atom_site_fract_x
_atom_site_fract_y
_atom_site_fract_z
C1 C 0.437764 0.690737 0.483748
C2 C 0.384711 0.592589 0.459396
C3 C 0.433686 0.513969 0.406842
C4 C 0.532779 0.531896 0.380481
C5 C 0.583937 0.630122 0.405407
C6 C 0.53644 0.710042 0.457039
C7 C 0.276477 0.581631 0.485879
C8 C 0.157273 0.591475 0.595828
C9 C 0.143763 0.657052 0.658262
C10 C 0.0484916 0.661396 0.700339
C11 C -0.0312193 0.597745 0.677765
C12 C -0.0133465 0.531309 0.614107
C13 C 0.0781202 0.527173 0.573999
C14 C 0.029767 0.728332 0.764015
C15 C -0.0628115 0.731415 0.803143
C16 C -0.141427 0.667935 0.780875
C17 C -0.125685 0.602642 0.719413
C18 C 0.228819 0.722124 0.680164
C19 C 0.262809 0.83668 0.649411
C20 C 0.344746 0.899124 0.66858
C21 C 0.391281 0.846255 0.717663
C22 C 0.359816 0.72988 0.750299
C23 C 0.277253 0.666814 0.731355
C24 C 0.408127 0.674452 0.800731
C25 C 0.376814 0.560929 0.831295
C26 C 0.295544 0.497988 0.812366
C27 C 0.246931 0.549339 0.763733
C28 C 0.249274 0.972848 0.547791
C29 C 0.179098 0.998362 0.499181
C30 C 0.158271 1.1219 0.479565
C31 C 0.0975046 1.1427 0.43139
C32 C 0.0578515 1.03996 0.401339
C33 C 0.0781579 0.916587 0.419782
C34 C 0.137978 0.896409 0.468569
O1 O 0.21642 0.571286 0.447724
O2 O 0.33113 1.01919 0.539719
CL1 Cl 0.374739 0.387652 0.374799
CL2 Cl 0.20371 1.25378 0.51664
N1 N 0.252315 0.584044 0.55673
N2 N 0.213358 0.888736 0.599562
H1 H 0.0817086 1.23946 0.417842
H2 H 0.0110869 1.05703 0.363385
H3 H 0.0483689 0.835751 0.39616
H4 H 0.154983 0.799474 0.481374
H5 H 0.143968 0.85751 0.601183
H6 H 0.369499 0.987582 0.643359
H7 H 0.453886 0.894577 0.732284
H8 H 0.470772 0.72371 0.814718
H9 H 0.414394 0.519213 0.869906
H10 H 0.271211 0.407992 0.83654
H11 H 0.184453 0.500364 0.749539
H12 H 0.0898796 0.777232 0.781528
H13 H -0.0756945 0.783212 0.851725
H14 H -0.214181 0.671105 0.812413
H15 H -0.185676 0.553617 0.701631
H16 H -0.0739292 0.482076 0.597227
H17 H 0.0914656 0.476962 0.525175
H18 H 0.307393 0.600729 0.583125
H19 H 0.400625 0.755985 0.522672
H20 H 0.575402 0.787929 0.476216
H21 H 0.661055 0.643931 0.384084
H22 H 0.569087 0.468449 0.340474

#END

data_XXVI_List1_17_Price_185
_database_code_CSD               UNKNWN
_symmetry_cell_setting           monoclinic
_symmetry_space_group_name_H-M   'P 21/c'
_symmetry_Int_Tables_number      14
loop_
_symmetry_equiv_pos_site_id
_symmetry_equiv_pos_as_xyz
1 x,y,z
2 -x,1/2+y,1/2-z
3 -x,-y,-z
4 x,1/2-y,1/2+z
_cell_length_a                   11.954
_cell_length_b                   17.7986
_cell_length_c                   13.7416
_cell_angle_alpha                90
_cell_angle_beta                 113.546
_cell_angle_gamma                90
_cell_volume                     2680.29
loop_
_atom_site_label
_atom_site_type_symbol
_atom_site_fract_x
_atom_site_fract_y
_atom_site_fract_z
C1 C 0.514398 0.579385 0.692487
C2 C 0.407644 0.556296 0.608043
C3 C 0.396243 0.573213 0.505063
C4 C 0.488233 0.610879 0.486992
C5 C 0.594137 0.631798 0.572249
C6 C 0.607346 0.616037 0.675484
C7 C 0.315735 0.51793 0.640635
C8 C 0.171173 0.412438 0.602946
C9 C 0.203793 0.37022 0.694758
C10 C 0.112923 0.324672 0.709289
C11 C -0.00702421 0.320957 0.627313
C12 C -0.0342978 0.363218 0.533308
C13 C 0.0524375 0.408078 0.521571
C14 C 0.13856 0.281747 0.802695
C15 C 0.0501218 0.237827 0.814142
C16 C -0.0682567 0.234161 0.73292
C17 C -0.0959904 0.27494 0.64148
C18 C 0.331505 0.368485 0.776314
C19 C 0.364027 0.408117 0.870343
C20 C 0.482624 0.401495 0.951638
C21 C 0.567557 0.356283 0.937666
C22 C 0.539058 0.315132 0.842518
C23 C 0.419169 0.320713 0.760909
C24 C 0.625973 0.268026 0.827006
C25 C 0.596313 0.227422 0.735126
C26 C 0.477449 0.232128 0.654819
C27 C 0.391199 0.277514 0.667356
C28 C 0.256588 0.460585 0.972833
C29 C 0.169106 0.520007 0.978149
C30 C 0.0644753 0.548176 0.895916
C31 C -0.00738242 0.602939 0.915402
C32 C 0.0240703 0.630689 1.01734
C33 C 0.126677 0.602873 1.10059
C34 C 0.196874 0.547954 1.08053
O1 O 0.300356 0.54066 0.718435
O2 O 0.308013 0.419867 1.0497
CL1 Cl 0.264939 0.550902 0.392978
CL2 Cl 0.0136049 0.515243 0.765916
N1 N 0.257769 0.457258 0.582625
N2 N 0.278085 0.457079 0.883065
H1 H -0.0882161 0.622995 0.849906
H2 H -0.0323773 0.673553 1.03143
H3 H 0.151525 0.62363 1.18081
H4 H 0.275933 0.524078 1.1441
H5 H 0.241239 0.49502 0.823499
H6 H 0.503651 0.432265 1.02484
H7 H 0.65861 0.351415 1.00003
H8 H 0.716986 0.264465 0.889783
H9 H 0.663761 0.191423 0.724236
H10 H 0.453931 0.199389 0.582622
H11 H 0.299701 0.280315 0.60552
H12 H 0.228975 0.284627 0.86604
H13 H 0.0714731 0.205824 0.886649
H14 H -0.137237 0.199187 0.743123
H15 H -0.186945 0.272744 0.578434
H16 H -0.125476 0.360011 0.470808
H17 H 0.0314558 0.44183 0.450589
H18 H 0.270355 0.446165 0.515678
H19 H 0.521489 0.567617 0.772225
H20 H 0.689508 0.632613 0.742546
H21 H 0.665745 0.660861 0.557579
H22 H 0.475662 0.623775 0.406145

#END

data_XXVI_List1_18_Price_4201
_database_code_CSD               UNKNWN
_symmetry_cell_setting           monoclinic
_symmetry_space_group_name_H-M   'P 21'
_symmetry_Int_Tables_number      4
loop_
_symmetry_equiv_pos_site_id
_symmetry_equiv_pos_as_xyz
1 x,y,z
2 -x,1/2+y,1/2-z
_cell_length_a                   11.3216
_cell_length_b                   29.4074
_cell_length_c                   9.9549
_cell_angle_alpha                90
_cell_angle_beta                 123.164
_cell_angle_gamma                90
_cell_volume                     2774.48
loop_
_atom_site_label
_atom_site_type_symbol
_atom_site_fract_x
_atom_site_fract_y
_atom_site_fract_z
C1 C 0.290612 0.473349 0.955264
C2 C 0.256573 0.504529 1.03538
C3 C 0.115198 0.517705 0.959891
C4 C 0.0127394 0.501213 0.808401
C5 C 0.0502269 0.471257 0.729987
C6 C 0.189778 0.457128 0.80381
C7 C 0.378093 0.517589 1.20054
C8 C 0.478417 0.583232 1.38885
C9 C 0.473678 0.630492 1.39577
C10 C 0.56781 0.65336 1.5437
C11 C 0.66377 0.627494 1.68319
C12 C 0.663436 0.579584 1.67015
C13 C 0.574212 0.557687 1.52795
C14 C 0.569934 0.701437 1.55735
C15 C 0.661467 0.722483 1.70135
C16 C 0.75572 0.696774 1.83928
C17 C 0.756645 0.650226 1.82977
C18 C 0.373621 0.657082 1.2486
C19 C 0.247174 0.673453 1.22323
C20 C 0.152837 0.698764 1.08262
C21 C 0.185106 0.706788 0.970793
C22 C 0.311464 0.690746 0.990642
C23 C 0.407445 0.665635 1.13209
C24 C 0.344999 0.699021 0.875102
C25 C 0.468717 0.683257 0.897596
C26 C 0.564339 0.658615 1.03784
C27 C 0.534843 0.650039 1.15217
C28 C 0.0994048 0.674103 1.33801
C29 C 0.0823543 0.653863 1.46665
C30 C 0.160584 0.620157 1.58203
C31 C 0.12603 0.606348 1.69039
C32 C 0.0130961 0.625943 1.68724
C33 C -0.0662538 0.65945 1.57448
C34 C -0.0312332 0.672809 1.46714
O1 O 0.466893 0.489143 1.28503
O2 O 0.00603087 0.698912 1.237
CL1 Cl 0.0573116 0.553865 1.05148
CL2 Cl 0.303824 0.591648 1.59969
N1 N 0.382852 0.562084 1.24246
N2 N 0.21747 0.66343 1.33946
H1 H 0.188851 0.579995 1.7767
H2 H -0.012373 0.614881 1.77259
H3 H -0.155066 0.675141 1.57011
H4 H -0.091561 0.69869 1.37744
H5 H 0.292241 0.644588 1.43264
H6 H 0.0561668 0.711286 1.0665
H7 H 0.111783 0.726056 0.863437
H8 H 0.270561 0.718183 0.767964
H9 H 0.4935 0.689756 0.808258
H10 H 0.662512 0.646394 1.05572
H11 H 0.609476 0.631277 1.25998
H12 H 0.498323 0.721454 1.45159
H13 H 0.661558 0.759326 1.70913
H14 H 0.827354 0.71391 1.9523
H15 H 0.828958 0.630003 1.93491
H16 H 0.736377 0.559807 1.77626
H17 H 0.575755 0.521104 1.51818
H18 H 0.308837 0.583106 1.15766
H19 H 0.399464 0.462081 1.01718
H20 H 0.219616 0.433349 0.743983
H21 H -0.0302762 0.45872 0.611702
H22 H -0.0959529 0.511864 0.753843
C35 C 0.67483 0.525787 0.12758
C36 C 0.709304 0.494317 0.0486273
C37 C 0.849632 0.479508 0.12893
C38 C 0.950236 0.494906 0.282859
C39 C 0.912108 0.525327 0.359431
C40 C 0.773747 0.540981 0.281298
C41 C 0.588877 0.481912 -0.118069
C42 C 0.487841 0.417032 -0.309604
C43 C 0.489919 0.369741 -0.317329
C44 C 0.394692 0.34723 -0.465653
C45 C 0.299975 0.37348 -0.604602
C46 C 0.302927 0.421417 -0.590751
C47 C 0.393546 0.442981 -0.448254
C48 C 0.390215 0.299164 -0.480106
C49 C 0.297429 0.278454 -0.624384
C50 C 0.204248 0.304525 -0.761761
C51 C 0.205726 0.351091 -0.751501
C52 C 0.587118 0.342693 -0.170204
C53 C 0.713699 0.325645 -0.142405
C54 C 0.805102 0.299858 -0.00190861
C55 C 0.769887 0.292106 0.107543
C56 C 0.643387 0.308952 0.0853894
C57 C 0.550391 0.33456 -0.0559598
C58 C 0.606872 0.30101 0.198556
C59 C 0.483086 0.317567 0.173807
C60 C 0.390415 0.3427 0.0336315
C61 C 0.422841 0.35097 -0.0784257
C62 C 0.860384 0.321487 -0.258063
C63 C 0.882853 0.341443 -0.383108
C64 C 0.807578 0.375035 -0.500217
C65 C 0.847251 0.388473 -0.604391
C66 C 0.962721 0.36869 -0.595108
C67 C 1.0392 0.335275 -0.480631
C68 C 0.998915 0.32223 -0.377692
O3 O 0.499257 0.510344 -0.200876
O4 O 0.946125 0.293845 -0.162463
CL3 Cl 0.909585 0.442762 0.0408408
CL4 Cl 0.660855 0.403598 -0.526716
N3 N 0.584993 0.437777 -0.162949
N4 N 0.746711 0.335715 -0.255867
H23 H 0.786281 0.414659 -0.692477
H24 H 0.992262 0.379497 -0.67716
H25 H 1.12986 0.3194 -0.471529
H26 H 1.05657 0.296307 -0.287153
H27 H 0.677764 0.356976 -0.344522
H28 H 0.901699 0.28665 0.0157901
H29 H 0.840946 0.272471 0.214864
H30 H 0.679062 0.281464 0.305668
H31 H 0.455998 0.311318 0.261325
H32 H 0.292188 0.355549 0.0139858
H33 H 0.35046 0.370116 -0.186212
H34 H 0.461079 0.278886 -0.374794
H35 H 0.295537 0.241607 -0.632837
H36 H 0.131568 0.287656 -0.875003
H37 H 0.134324 0.371587 -0.856244
H38 H 0.230973 0.44148 -0.696499
H39 H 0.39406 0.479588 -0.437857
H40 H 0.658182 0.41641 -0.0789048
H41 H 0.566918 0.538095 0.0626205
H42 H 0.743264 0.565081 0.339634
H43 H 0.991176 0.536983 0.479649
H44 H 1.05813 0.483014 0.340849

#END

data_XXVI_List1_19_Price_314
_database_code_CSD               UNKNWN
_symmetry_cell_setting           monoclinic
_symmetry_space_group_name_H-M   'P 21/c'
_symmetry_Int_Tables_number      14
loop_
_symmetry_equiv_pos_site_id
_symmetry_equiv_pos_as_xyz
1 x,y,z
2 -x,1/2+y,1/2-z
3 -x,-y,-z
4 x,1/2-y,1/2+z
_cell_length_a                   10.8392
_cell_length_b                   19.4495
_cell_length_c                   14.8818
_cell_angle_alpha                90
_cell_angle_beta                 65.4442
_cell_angle_gamma                90
_cell_volume                     2853.59
loop_
_atom_site_label
_atom_site_type_symbol
_atom_site_fract_x
_atom_site_fract_y
_atom_site_fract_z
C1 C 0.482467 0.121217 0.574374
C2 C 0.455374 0.12587 0.49035
C3 C 0.370928 0.0757344 0.477907
C4 C 0.318295 0.0225025 0.545953
C5 C 0.349413 0.0183525 0.627342
C6 C 0.431809 0.0680408 0.641811
C7 C 0.517297 0.187724 0.426391
C8 C 0.636765 0.223749 0.250301
C9 C 0.689108 0.198733 0.153861
C10 C 0.760916 0.243821 0.0733659
C11 C 0.778183 0.31427 0.0925241
C12 C 0.723607 0.337148 0.191694
C13 C 0.654973 0.293782 0.268869
C14 C 0.81648 0.221036 -0.0263226
C15 C 0.884677 0.26572 -0.102365
C16 C 0.901211 0.335394 -0.0831597
C17 C 0.848984 0.358929 0.0124428
C18 C 0.669538 0.125135 0.134855
C19 C 0.557271 0.104826 0.118915
C20 C 0.53774 0.0347503 0.101632
C21 C 0.631185 -0.0134481 0.0988934
C22 C 0.748817 0.00477442 0.112351
C23 C 0.768719 0.075134 0.130037
C24 C 0.846613 -0.0446665 0.108744
C25 C 0.959886 -0.0257015 0.12205
C26 C 0.979775 0.043867 0.139576
C27 C 0.886748 0.0930727 0.143516
C28 C 0.328751 0.146634 0.144148
C29 C 0.255511 0.210716 0.136519
C30 C 0.234538 0.268736 0.19641
C31 C 0.158662 0.324219 0.188116
C32 C 0.102591 0.322008 0.119516
C33 C 0.12059 0.264191 0.0601775
C34 C 0.195151 0.208911 0.0697728
O1 O 0.527014 0.241671 0.465078
O2 O 0.26926 0.0917538 0.166573
CL1 Cl 0.32261 0.0773525 0.379919
CL2 Cl 0.300322 0.273131 0.284709
N1 N 0.566689 0.177618 0.326664
N2 N 0.464349 0.155175 0.118741
H1 H 0.143696 0.368416 0.235965
H2 H 0.0438067 0.365449 0.113156
H3 H 0.0757825 0.261988 0.00718378
H4 H 0.207572 0.162853 0.0256254
H5 H 0.501962 0.203267 0.100694
H6 H 0.447354 0.0204657 0.092277
H7 H 0.615652 -0.0670571 0.0857252
H8 H 0.830149 -0.0980853 0.0952049
H9 H 1.0343 -0.0640362 0.119127
H10 H 1.06962 0.0586197 0.149967
H11 H 0.902705 0.146518 0.156837
H12 H 0.804996 0.16742 -0.0416871
H13 H 0.926622 0.247223 -0.178076
H14 H 0.955357 0.370105 -0.144041
H15 H 0.861218 0.412433 0.0282696
H16 H 0.73663 0.390739 0.206598
H17 H 0.613879 0.311479 0.344555
H18 H 0.554803 0.130139 0.303606
H19 H 0.544324 0.161484 0.585096
H20 H 0.455762 0.0655997 0.705674
H21 H 0.308187 -0.0234898 0.679663
H22 H 0.252359 -0.0150943 0.534463

#END

data_XXVI_List1_20_Price_508
_database_code_CSD               UNKNWN
_symmetry_cell_setting           monoclinic
_symmetry_space_group_name_H-M   'P 21/a'
_symmetry_Int_Tables_number      14
loop_
_symmetry_equiv_pos_site_id
_symmetry_equiv_pos_as_xyz
1 x,y,z
2 1/2-x,1/2+y,-z
3 -x,-y,-z
4 1/2+x,1/2-y,z
_cell_length_a                   18.8441
_cell_length_b                   13.1966
_cell_length_c                   11.1172
_cell_angle_alpha                90
_cell_angle_beta                 85.6408
_cell_angle_gamma                90
_cell_volume                     2756.61
loop_
_atom_site_label
_atom_site_type_symbol
_atom_site_fract_x
_atom_site_fract_y
_atom_site_fract_z
C1 C 0.304684 0.954652 0.811197
C2 C 0.287447 1.00798 0.708354
C3 C 0.282616 0.952906 0.6013
C4 C 0.296137 0.849155 0.597762
C5 C 0.313451 0.798289 0.700974
C6 C 0.317686 0.851102 0.8084
C7 C 0.26934 1.11871 0.71817
C8 C 0.307316 1.27221 0.828817
C9 C 0.359079 1.30736 0.90179
C10 C 0.356788 1.41018 0.942188
C11 C 0.300519 1.47463 0.909609
C12 C 0.249 1.43493 0.836243
C13 C 0.251771 1.33693 0.796015
C14 C 0.409008 1.45143 1.01362
C15 C 0.405122 1.55056 1.05127
C16 C 0.349114 1.61387 1.01966
C17 C 0.298014 1.57636 0.950062
C18 C 0.418719 1.23951 0.931093
C19 C 0.476436 1.22251 0.846924
C20 C 0.53423 1.16082 0.877562
C21 C 0.534879 1.1209 0.991048
C22 C 0.479053 1.13897 1.0808
C23 C 0.42034 1.1995 1.05038
C24 C 0.479963 1.09882 1.19876
C25 C 0.424877 1.11701 1.28403
C26 C 0.366348 1.17613 1.25401
C27 C 0.363927 1.21611 1.1403
C28 C 0.526427 1.26301 0.63829
C29 C 0.514014 1.32627 0.52896
C30 C 0.450136 1.34313 0.475438
C31 C 0.448308 1.40336 0.372721
C32 C 0.510217 1.44803 0.322005
C33 C 0.574511 1.43122 0.37266
C34 C 0.575936 1.37044 0.474083
O1 O 0.222604 1.15736 0.663609
O2 O 0.581368 1.21395 0.639183
CL1 Cl 0.263592 1.01025 0.467229
CL2 Cl 0.370423 1.28648 0.528342
N1 N 0.311195 1.17066 0.793194
N2 N 0.475953 1.26879 0.733494
H1 H 0.398022 1.41386 0.332953
H2 H 0.508084 1.49511 0.242262
H3 H 0.62335 1.46495 0.332995
H4 H 0.625548 1.35464 0.513957
H5 H 0.434889 1.31703 0.724846
H6 H 0.577507 1.1477 0.809908
H7 H 0.57962 1.07437 1.01343
H8 H 0.525284 1.05314 1.2204
H9 H 0.426063 1.08599 1.37432
H10 H 0.32271 1.19007 1.32153
H11 H 0.318665 1.26136 1.11801
H12 H 0.45229 1.40339 1.03838
H13 H 0.445648 1.58058 1.10591
H14 H 0.346727 1.69203 1.05023
H15 H 0.25473 1.62435 0.924563
H16 H 0.206365 1.48421 0.810992
H17 H 0.212722 1.30706 0.739047
H18 H 0.352929 1.13253 0.823225
H19 H 0.306078 0.995155 0.896095
H20 H 0.330562 0.812038 0.889833
H21 H 0.323496 0.717299 0.696948
H22 H 0.293027 0.809028 0.513185

#END

data_XXVI_List1_21_Price_4946
_database_code_CSD               UNKNWN
_symmetry_cell_setting           triclinic
_symmetry_space_group_name_H-M   'P -1'
_symmetry_Int_Tables_number      2
loop_
_symmetry_equiv_pos_site_id
_symmetry_equiv_pos_as_xyz
1 x,y,z
2 -x,-y,-z
_cell_length_a                   10.5597
_cell_length_b                   14.5387
_cell_length_c                   11.0999
_cell_angle_alpha                100.546
_cell_angle_beta                 61.8229
_cell_angle_gamma                76.9492
_cell_volume                     1377.6
loop_
_atom_site_label
_atom_site_type_symbol
_atom_site_fract_x
_atom_site_fract_y
_atom_site_fract_z
C1 C 0.965667 0.357749 0.357787
C2 C 0.894102 0.287721 0.388997
C3 C 0.940734 0.22094 0.449154
C4 C 1.05498 0.224616 0.477379
C5 C 1.12326 0.295629 0.446942
C6 C 1.07872 0.362496 0.387042
C7 C 0.765353 0.290293 0.364485
C8 C 0.68875 0.329322 0.195148
C9 C 0.736483 0.296862 0.0496563
C10 C 0.630986 0.332039 0.00753919
C11 C 0.478136 0.399795 0.115713
C12 C 0.435821 0.431456 0.262348
C13 C 0.53756 0.398176 0.301906
C14 C 0.672923 0.301439 -0.139188
C15 C 0.56856 0.335856 -0.176235
C16 C 0.417365 0.402662 -0.0690411
C17 C 0.373506 0.433871 0.0739142
C18 C 0.898 0.228 -0.0618563
C19 C 0.937924 0.124285 -0.0975176
C20 C 1.09186 0.0594435 -0.204838
C21 C 1.20133 0.0986287 -0.274544
C22 C 1.16635 0.203218 -0.242751
C23 C 1.01199 0.268875 -0.13501
C24 C 1.27928 0.244095 -0.31425
C25 C 1.24228 0.345944 -0.281271
C26 C 1.08971 0.411149 -0.174813
C27 C 0.977449 0.373863 -0.103487
C28 C 0.832622 -0.0100654 -0.0413749
C29 C 0.684231 -0.0266742 0.0452665
C30 C 0.560368 0.0302872 0.187227
C31 C 0.430453 0.00424899 0.251452
C32 C 0.421802 -0.0786391 0.175167
C33 C 0.544381 -0.13706 0.0348596
C34 C 0.673712 -0.111224 -0.0278644
O1 O 0.640661 0.293099 0.458138
O2 O 0.950963 -0.0824132 -0.127894
CL1 Cl 0.862599 0.129166 0.485689
CL2 Cl 0.563526 0.131971 0.294961
N1 N 0.79678 0.299417 0.233079
N2 N 0.823002 0.0876122 -0.021709
H1 H 0.337424 0.0492778 0.361997
H2 H 0.319685 -0.0978584 0.2263
H3 H 0.539428 -0.202617 -0.0251609
H4 H 0.77195 -0.156297 -0.136129
H5 H 0.71618 0.140707 0.0441785
H6 H 1.11941 -0.0205668 -0.229433
H7 H 1.31872 0.0482493 -0.356511
H8 H 1.39626 0.192983 -0.396076
H9 H 1.32974 0.37654 -0.336814
H10 H 1.06071 0.491691 -0.149339
H11 H 0.860246 0.424612 -0.0224094
H12 H 0.789208 0.250229 -0.222149
H13 H 0.602795 0.311477 -0.28919
H14 H 0.336155 0.429266 -0.099943
H15 H 0.257383 0.485399 0.157478
H16 H 0.319835 0.483802 0.344557
H17 H 0.503632 0.421823 0.414455
H18 H 0.908689 0.276759 0.152659
H19 H 0.929413 0.410076 0.311855
H20 H 1.13155 0.418111 0.363149
H21 H 1.21179 0.298189 0.469995
H22 H 1.08986 0.171396 0.52271

#END

data_XXVI_List1_22_Price_6879
_database_code_CSD               UNKNWN
_symmetry_cell_setting           monoclinic
_symmetry_space_group_name_H-M   'C 2/c'
_symmetry_Int_Tables_number      15
loop_
_symmetry_equiv_pos_site_id
_symmetry_equiv_pos_as_xyz
1 x,y,z
2 -x,y,1/2-z
3 1/2+x,1/2+y,z
4 1/2-x,1/2+y,1/2-z
5 -x,-y,-z
6 x,-y,1/2+z
7 1/2-x,1/2-y,-z
8 1/2+x,1/2-y,1/2+z
_cell_length_a                   18.3063
_cell_length_b                   11.0633
_cell_length_c                   29.6496
_cell_angle_alpha                90
_cell_angle_beta                 71.0022
_cell_angle_gamma                90
_cell_volume                     5677.8
loop_
_atom_site_label
_atom_site_type_symbol
_atom_site_fract_x
_atom_site_fract_y
_atom_site_fract_z
C1 C 0.959153 0.818229 0.66351
C2 C 0.943608 0.745107 0.629114
C3 C 0.996941 0.653554 0.608293
C4 C 1.06191 0.634995 0.622084
C5 C 1.0748 0.707452 0.656973
C6 C 1.02324 0.799845 0.677761
C7 C 0.871815 0.779787 0.617982
C8 C 0.769122 0.700993 0.588353
C9 C 0.722013 0.600143 0.591926
C10 C 0.658301 0.606826 0.574177
C11 C 0.643984 0.716649 0.553218
C12 C 0.693023 0.816937 0.551102
C13 C 0.753934 0.810511 0.568167
C14 C 0.607606 0.507913 0.577227
C15 C 0.546761 0.517194 0.559909
C16 C 0.533166 0.625525 0.538795
C17 C 0.580829 0.723163 0.535683
C18 C 0.735718 0.48992 0.617
C19 C 0.715348 0.491081 0.666669
C20 C 0.727439 0.38761 0.691616
C21 C 0.759341 0.285642 0.666844
C22 C 0.781055 0.279899 0.616533
C23 C 0.769097 0.383699 0.591202
C24 C 0.814487 0.174766 0.590851
C25 C 0.835887 0.171599 0.541989
C26 C 0.824689 0.274406 0.516802
C27 C 0.792253 0.377765 0.540662
C28 C 0.661598 0.623686 0.738359
C29 C 0.631532 0.750654 0.749161
C30 C 0.563927 0.777092 0.786762
C31 C 0.539248 0.895946 0.797061
C32 C 0.582158 0.990226 0.770149
C33 C 0.6494 0.965879 0.732647
C34 C 0.673421 0.846954 0.722279
O1 O 0.848289 0.884222 0.624196
O2 O 0.66795 0.55546 0.769077
CL1 Cl 0.988136 0.559523 0.563026
CL2 Cl 0.50659 0.663412 0.820826
N1 N 0.833489 0.689485 0.603866
N2 N 0.681352 0.595907 0.690722
H1 H 0.486264 0.913526 0.826107
H2 H 0.562567 1.08268 0.778616
H3 H 0.683441 1.03861 0.711374
H4 H 0.726513 0.829478 0.693146
H5 H 0.672643 0.661971 0.669448
H6 H 0.710785 0.391772 0.730091
H7 H 0.768363 0.206617 0.68617
H8 H 0.823037 0.0964207 0.610692
H9 H 0.861522 0.0905183 0.522625
H10 H 0.841942 0.271749 0.478125
H11 H 0.783887 0.456348 0.520968
H12 H 0.617599 0.424337 0.59346
H13 H 0.508643 0.440388 0.562547
H14 H 0.484881 0.631428 0.525221
H15 H 0.570728 0.807329 0.519738
H16 H 0.681684 0.900772 0.535455
H17 H 0.790772 0.887813 0.56679
H18 H 0.851762 0.60372 0.605202
H19 H 0.918658 0.890786 0.678504
H20 H 1.03305 0.857519 0.704835
H21 H 1.12548 0.691803 0.667568
H22 H 1.10214 0.563824 0.605005

#END

data_XXVI_List1_23_Price_506
_database_code_CSD               UNKNWN
_symmetry_cell_setting           triclinic
_symmetry_space_group_name_H-M   'P -1'
_symmetry_Int_Tables_number      2
loop_
_symmetry_equiv_pos_site_id
_symmetry_equiv_pos_as_xyz
1 x,y,z
2 -x,-y,-z
_cell_length_a                   15.3258
_cell_length_b                   11.3857
_cell_length_c                   11.4541
_cell_angle_alpha                123.254
_cell_angle_beta                 118.942
_cell_angle_gamma                61.5175
_cell_volume                     1400.22
loop_
_atom_site_label
_atom_site_type_symbol
_atom_site_fract_x
_atom_site_fract_y
_atom_site_fract_z
C1 C 0.0693421 0.551051 0.960188
C2 C 0.0173794 0.69234 0.963721
C3 C -0.0125501 0.708073 0.835345
C4 C 0.00683529 0.586836 0.708019
C5 C 0.056299 0.447627 0.70686
C6 C 0.0879924 0.429535 0.833661
C7 C 0.00466585 0.811745 1.11049
C8 C -0.12385 1.03786 1.22551
C9 C -0.229443 1.11442 1.19664
C10 C -0.268117 1.2392 1.31327
C11 C -0.198558 1.28223 1.45882
C12 C -0.0921698 1.20015 1.48263
C13 C -0.0548918 1.08182 1.37025
C14 C -0.374616 1.32266 1.28976
C15 C -0.409957 1.44136 1.40432
C16 C -0.341076 1.48322 1.54824
C17 C -0.237558 1.40506 1.57445
C18 C -0.301605 1.06842 1.04422
C19 C -0.353798 0.969424 0.993774
C20 C -0.421774 0.924517 0.848398
C21 C -0.435793 0.977604 0.756548
C22 C -0.384067 1.07747 0.802289
C23 C -0.31632 1.12423 0.948664
C24 C -0.397457 1.13156 0.707287
C25 C -0.346236 1.22827 0.754283
C26 C -0.27946 1.27521 0.899242
C27 C -0.264936 1.22492 0.994196
C28 C -0.356436 0.794583 1.05614
C29 C -0.340403 0.763562 1.17929
C30 C -0.298769 0.834451 1.33167
C31 C -0.291551 0.787752 1.42672
C32 C -0.325758 0.669134 1.37242
C33 C -0.367128 0.596442 1.222
C34 C -0.373767 0.643685 1.12862
O1 O 0.0735884 0.803987 1.22244
O2 O -0.386807 0.709151 0.929509
CL1 Cl -0.0719064 0.878976 0.827753
CL2 Cl -0.251062 0.983806 1.41701
N1 N -0.0884196 0.919291 1.10738
N2 N -0.337305 0.917368 1.09129
H1 H -0.258583 0.845625 1.54354
H2 H -0.319725 0.634056 1.44779
H3 H -0.394121 0.503255 1.17748
H4 H -0.405234 0.588858 1.01084
H5 H -0.311583 0.981701 1.19874
H6 H -0.460352 0.846381 0.811556
H7 H -0.487811 0.942308 0.645298
H8 H -0.449204 1.09474 0.596025
H9 H -0.356965 1.26905 0.680528
H10 H -0.239343 1.35212 0.936117
H11 H -0.21363 1.26161 1.10556
H12 H -0.427917 1.29142 1.17925
H13 H -0.491722 1.50387 1.38401
H14 H -0.370171 1.57729 1.6377
H15 H -0.183651 1.43639 1.68471
H16 H -0.0389143 1.23284 1.59324
H17 H 0.0263565 1.01894 1.38916
H18 H -0.141959 0.908189 1.00794
H19 H 0.095172 0.54038 1.0613
H20 H 0.127517 0.321288 0.83412
H21 H 0.0706315 0.353739 0.606905
H22 H -0.0167074 0.603195 0.610933

#END

data_XXVI_List1_24_Price_4842
_database_code_CSD               UNKNWN
_symmetry_cell_setting           monoclinic
_symmetry_space_group_name_H-M   'P 21/c'
_symmetry_Int_Tables_number      14
loop_
_symmetry_equiv_pos_site_id
_symmetry_equiv_pos_as_xyz
1 x,y,z
2 -x,1/2+y,1/2-z
3 -x,-y,-z
4 x,1/2-y,1/2+z
_cell_length_a                   10.8512
_cell_length_b                   14.6587
_cell_length_c                   19.2473
_cell_angle_alpha                90
_cell_angle_beta                 114.293
_cell_angle_gamma                90
_cell_volume                     2790.48
loop_
_atom_site_label
_atom_site_type_symbol
_atom_site_fract_x
_atom_site_fract_y
_atom_site_fract_z
C1 C 0.357461 0.0976016 0.471443
C2 C 0.323364 0.0421939 0.520229
C3 C 0.416977 0.0357983 0.596391
C4 C 0.540348 0.0815269 0.621962
C5 C 0.572555 0.134278 0.571858
C6 C 0.480343 0.142772 0.496226
C7 C 0.186599 -0.00265777 0.482109
C8 C 0.0615193 -0.146074 0.47959
C9 C 0.0713327 -0.229052 0.516928
C10 C -0.0410829 -0.290099 0.491354
C11 C -0.162926 -0.265315 0.428142
C12 C -0.167618 -0.180699 0.391873
C13 C -0.059416 -0.122477 0.416052
C14 C -0.0362174 -0.375781 0.526865
C15 C -0.146271 -0.432947 0.501355
C16 C -0.266866 -0.40793 0.43908
C17 C -0.274498 -0.325783 0.403302
C18 C 0.199909 -0.255998 0.581679
C19 C 0.22147 -0.234148 0.656107
C20 C 0.343572 -0.258996 0.718132
C21 C 0.441767 -0.304592 0.704851
C22 C 0.425317 -0.327795 0.630152
C23 C 0.302381 -0.303401 0.567583
C24 C 0.527131 -0.374119 0.616011
C25 C 0.508931 -0.395809 0.54303
C26 C 0.387306 -0.371941 0.48106
C27 C 0.286432 -0.327071 0.492885
C28 C 0.130822 -0.14219 0.732541
C29 C 0.00084022 -0.120278 0.739395
C30 C -0.109727 -0.178468 0.723711
C31 C -0.221769 -0.150554 0.736096
C32 C -0.224938 -0.0637873 0.764261
C33 C -0.1154 -0.00516 0.781187
C34 C -0.00377745 -0.0339951 0.769492
O1 O 0.0973755 0.0362355 0.428913
O2 O 0.238577 -0.117233 0.782101
CL1 Cl 0.382971 -0.023888 0.664878
CL2 Cl -0.112809 -0.289373 0.690176
N1 N 0.174747 -0.0887419 0.506006
N2 N 0.119107 -0.186838 0.667781
H1 H -0.305311 -0.197549 0.723868
H2 H -0.312926 -0.0424902 0.773437
H3 H -0.116749 0.0624759 0.8038
H4 H 0.0841833 0.00953054 0.78377
H5 H 0.0243871 -0.198809 0.628277
H6 H 0.358453 -0.239892 0.775324
H7 H 0.535195 -0.323406 0.752573
H8 H 0.620305 -0.392212 0.664231
H9 H 0.587697 -0.431349 0.532798
H10 H 0.373244 -0.389396 0.423433
H11 H 0.192934 -0.309177 0.444994
H12 H 0.0562875 -0.395765 0.574595
H13 H -0.140351 -0.498224 0.529263
H14 H -0.353032 -0.453833 0.419598
H15 H -0.366581 -0.305761 0.355132
H16 H -0.259844 -0.161762 0.343353
H17 H -0.0636954 -0.0578586 0.388112
H18 H 0.255193 -0.113752 0.551005
H19 H 0.282877 0.104023 0.41311
H20 H 0.503944 0.184594 0.456773
H21 H 0.669231 0.169292 0.592355
H22 H 0.609741 0.0757335 0.681465

#END

data_XXVI_List1_25_Price_43
_database_code_CSD               UNKNWN
_symmetry_cell_setting           monoclinic
_symmetry_space_group_name_H-M   'P 21/c'
_symmetry_Int_Tables_number      14
loop_
_symmetry_equiv_pos_site_id
_symmetry_equiv_pos_as_xyz
1 x,y,z
2 -x,1/2+y,1/2-z
3 -x,-y,-z
4 x,1/2-y,1/2+z
_cell_length_a                   19.0139
_cell_length_b                   16.1721
_cell_length_c                   8.8398
_cell_angle_alpha                90
_cell_angle_beta                 89.3952
_cell_angle_gamma                90
_cell_volume                     2718.04
loop_
_atom_site_label
_atom_site_type_symbol
_atom_site_fract_x
_atom_site_fract_y
_atom_site_fract_z
C1 C 0.0109084 0.660362 0.967514
C2 C -0.0479432 0.654805 0.874496
C3 C -0.0786896 0.728397 0.824895
C4 C -0.0526884 0.804983 0.869696
C5 C 0.00474715 0.80876 0.965249
C6 C 0.0367826 0.736271 1.01425
C7 C -0.0698095 0.569289 0.826671
C8 C -0.174437 0.476174 0.839801
C9 C -0.241076 0.469195 0.905746
C10 C -0.279135 0.393608 0.891459
C11 C -0.249531 0.327272 0.805469
C12 C -0.182276 0.338154 0.738236
C13 C -0.145269 0.410191 0.753926
C14 C -0.346049 0.381792 0.96055
C15 C -0.38175 0.308589 0.943949
C16 C -0.352638 0.243318 0.85774
C17 C -0.287776 0.252657 0.790244
C18 C -0.269192 0.536579 1.0044
C19 C -0.317806 0.593731 0.951093
C20 C -0.342668 0.658371 1.04649
C21 C -0.318224 0.665744 1.1908
C22 C -0.267579 0.610519 1.2491
C23 C -0.242377 0.545332 1.15435
C24 C -0.241467 0.618462 1.39777
C25 C -0.19243 0.564043 1.45211
C26 C -0.167789 0.499048 1.35919
C27 C -0.192105 0.489736 1.2144
C28 C -0.403135 0.614193 0.74462
C29 C -0.420695 0.593831 0.582333
C30 C -0.399331 0.526964 0.491997
C31 C -0.423386 0.517848 0.344516
C32 C -0.469064 0.575569 0.283635
C33 C -0.491409 0.642347 0.371009
C34 C -0.467659 0.65039 0.517844
O1 O -0.0269676 0.521428 0.772088
O2 O -0.445349 0.654663 0.81906
CL1 Cl -0.149856 0.727781 0.70196
CL2 Cl -0.343257 0.449733 0.556369
N1 N -0.13887 0.551348 0.856103
N2 N -0.339755 0.588627 0.79986
H1 H -0.405972 0.464862 0.278908
H2 H -0.487234 0.567889 0.168448
H3 H -0.527383 0.687787 0.325164
H4 H -0.485321 0.70093 0.589381
H5 H -0.308674 0.554037 0.731115
H6 H -0.381268 0.700899 1.00269
H7 H -0.337458 0.715638 1.26249
H8 H -0.261188 0.668637 1.4682
H9 H -0.172734 0.570625 1.56634
H10 H -0.129375 0.455691 1.40281
H11 H -0.173229 0.439065 1.1445
H12 H -0.368795 0.431654 1.02712
H13 H -0.432962 0.300817 0.997666
H14 H -0.381577 0.185868 0.845364
H15 H -0.264592 0.202767 0.724085
H16 H -0.159679 0.287737 0.672516
H17 H -0.0936015 0.418068 0.703665
H18 H -0.16678 0.595618 0.910922
H19 H 0.0361421 0.603229 1.00173
H20 H 0.0820793 0.738912 1.08778
H21 H 0.0246904 0.868609 1.00026
H22 H -0.0774877 0.860901 0.828517

#END

data_XXVI_List1_26_Price_1236
_database_code_CSD               UNKNWN
_symmetry_cell_setting           monoclinic
_symmetry_space_group_name_H-M   'C 2/c'
_symmetry_Int_Tables_number      15
loop_
_symmetry_equiv_pos_site_id
_symmetry_equiv_pos_as_xyz
1 x,y,z
2 -x,y,1/2-z
3 1/2+x,1/2+y,z
4 1/2-x,1/2+y,1/2-z
5 -x,-y,-z
6 x,-y,1/2+z
7 1/2-x,1/2-y,-z
8 1/2+x,1/2-y,1/2+z
_cell_length_a                   25.345
_cell_length_b                   15.7763
_cell_length_c                   19.0929
_cell_angle_alpha                90
_cell_angle_beta                 133.88
_cell_angle_gamma                90
_cell_volume                     5502.79
loop_
_atom_site_label
_atom_site_type_symbol
_atom_site_fract_x
_atom_site_fract_y
_atom_site_fract_z
C1 C 0.477179 1.00142 0.824838
C2 C 0.453178 0.917128 0.807463
C3 C 0.50592 0.853692 0.845971
C4 C 0.578864 0.873862 0.899751
C5 C 0.600897 0.957941 0.916691
C6 C 0.549632 1.0222 0.878759
C7 C 0.372061 0.90943 0.747424
C8 C 0.274858 0.815957 0.705254
C9 C 0.25856 0.731153 0.703201
C10 C 0.185364 0.707135 0.653241
C11 C 0.12972 0.77032 0.606582
C12 C 0.149114 0.855725 0.611618
C13 C 0.219293 0.87863 0.659625
C14 C 0.165672 0.621523 0.648093
C15 C 0.0948698 0.600142 0.599507
C16 C 0.0399832 0.662863 0.553545
C17 C 0.0572884 0.74621 0.557133
C18 C 0.316297 0.664581 0.751481
C19 C 0.356487 0.640466 0.847293
C20 C 0.410034 0.575456 0.891283
C21 C 0.422015 0.535922 0.839535
C22 C 0.382026 0.557474 0.741848
C23 C 0.328152 0.622641 0.697108
C24 C 0.393924 0.516372 0.68786
C25 C 0.354225 0.538485 0.593097
C26 C 0.300836 0.602925 0.548581
C27 C 0.288056 0.643985 0.599056
C28 C 0.381979 0.679694 0.994578
C29 C 0.359797 0.73711 1.03422
C30 C 0.31218 0.80693 0.991998
C31 C 0.299477 0.851823 1.042
C32 C 0.333583 0.827917 1.13522
C33 C 0.381087 0.759 1.17898
C34 C 0.393552 0.715108 1.12879
O1 O 0.332048 0.968562 0.69486
O2 O 0.435476 0.633966 1.05157
CL1 Cl 0.484779 0.745892 0.826986
CL2 Cl 0.266672 0.845633 0.876373
N1 N 0.347903 0.838315 0.759108
N2 N 0.341423 0.681406 0.897155
H1 H 0.262661 0.905727 1.00677
H2 H 0.323031 0.863347 1.17321
H3 H 0.40836 0.739499 1.25194
H4 H 0.43079 0.661616 1.16141
H5 H 0.296789 0.719414 0.855259
H6 H 0.440751 0.558543 0.965824
H7 H 0.463096 0.486235 0.87399
H8 H 0.435214 0.466861 0.723098
H9 H 0.363718 0.50664 0.552234
H10 H 0.269547 0.620231 0.473581
H11 H 0.246914 0.693462 0.564276
H12 H 0.207468 0.572825 0.682909
H13 H 0.0809322 0.534231 0.596297
H14 H -0.0157437 0.644979 0.515431
H15 H 0.0155595 0.795181 0.521991
H16 H 0.107055 0.904247 0.576752
H17 H 0.233526 0.943962 0.66254
H18 H 0.384124 0.790229 0.798228
H19 H 0.435881 1.05019 0.79323
H20 H 0.565979 1.08825 0.890957
H21 H 0.657942 0.972832 0.959005
H22 H 0.617776 0.822849 0.927578

#END

data_XXVI_List1_27_Price_1537
_database_code_CSD               UNKNWN
_symmetry_cell_setting           triclinic
_symmetry_space_group_name_H-M   'P -1'
_symmetry_Int_Tables_number      2
loop_
_symmetry_equiv_pos_site_id
_symmetry_equiv_pos_as_xyz
1 x,y,z
2 -x,-y,-z
_cell_length_a                   10.3838
_cell_length_b                   14.4031
_cell_length_c                   10.4283
_cell_angle_alpha                85.688
_cell_angle_beta                 63.6836
_cell_angle_gamma                91.7028
_cell_volume                     1390.57
loop_
_atom_site_label
_atom_site_type_symbol
_atom_site_fract_x
_atom_site_fract_y
_atom_site_fract_z
C1 C 0.982967 0.340361 0.401569
C2 C 1.0923 0.297838 0.291855
C3 C 1.17891 0.241582 0.332258
C4 C 1.1575 0.229516 0.474312
C5 C 1.0493 0.273602 0.579682
C6 C 0.960985 0.329135 0.543061
C7 C 1.10009 0.323055 0.144861
C8 C 1.26467 0.340771 -0.117385
C9 C 1.39406 0.312506 -0.220759
C10 C 1.43742 0.339278 -0.36958
C11 C 1.3474 0.393927 -0.41126
C12 C 1.21785 0.421414 -0.30245
C13 C 1.17683 0.396428 -0.159763
C14 C 1.56859 0.313234 -0.479045
C15 C 1.60717 0.339337 -0.621436
C16 C 1.51736 0.392905 -0.662323
C17 C 1.39022 0.419643 -0.55894
C18 C 1.49093 0.2583 -0.177227
C19 C 1.48864 0.16149 -0.177332
C20 C 1.5796 0.109606 -0.134494
C21 C 1.66955 0.154842 -0.0915698
C22 C 1.67537 0.252884 -0.0888205
C23 C 1.58463 0.305426 -0.132367
C24 C 1.76815 0.299767 -0.0443594
C25 C 1.77212 0.395012 -0.0429131
C26 C 1.68313 0.447261 -0.0867078
C27 C 1.59192 0.403864 -0.130442
C28 C 1.37695 0.0264304 -0.237641
C29 C 1.26608 0.00282219 -0.288632
C30 C 1.12757 0.0344598 -0.240178
C31 C 1.03478 0.00434856 -0.294846
C32 C 1.07928 -0.0579709 -0.399145
C33 C 1.21572 -0.0914709 -0.447371
C34 C 1.30663 -0.0618121 -0.391169
O1 O 0.996249 0.356151 0.137258
O2 O 1.45054 -0.034276 -0.223261
CL1 Cl 1.3138 0.178248 0.212506
CL2 Cl 1.06066 0.110087 -0.105803
N1 N 1.22798 0.314717 0.0274868
N2 N 1.3937 0.118357 -0.220283
H1 H 0.92787 0.0297512 -0.254138
H2 H 1.00645 -0.0807964 -0.441535
H3 H 1.25074 -0.140928 -0.527803
H4 H 1.41226 -0.0884153 -0.424523
H5 H 1.32758 0.162067 -0.238176
H6 H 1.57589 0.034695 -0.13706
H7 H 1.7386 0.114633 -0.0585492
H8 H 1.83636 0.258649 -0.0113163
H9 H 1.84363 0.430346 -0.00857863
H10 H 1.68714 0.52267 -0.0861715
H11 H 1.52459 0.444686 -0.164837
H12 H 1.63866 0.272431 -0.448564
H13 H 1.70804 0.318695 -0.703509
H14 H 1.54933 0.412984 -0.775348
H15 H 1.32024 0.461197 -0.588816
H16 H 1.14937 0.463666 -0.33355
H17 H 1.07696 0.417001 -0.0774276
H18 H 1.30559 0.283208 0.0446564
H19 H 0.915271 0.382831 0.370063
H20 H 0.875325 0.363671 0.624313
H21 H 1.03404 0.263871 0.689906
H22 H 1.2262 0.184804 0.500896

#END

data_XXVI_List1_28_Price_188
_database_code_CSD               UNKNWN
_symmetry_cell_setting           triclinic
_symmetry_space_group_name_H-M   'P -1'
_symmetry_Int_Tables_number      2
loop_
_symmetry_equiv_pos_site_id
_symmetry_equiv_pos_as_xyz
1 x,y,z
2 -x,-y,-z
_cell_length_a                   9.0006
_cell_length_b                   11.1577
_cell_length_c                   16.5819
_cell_angle_alpha                68.5679
_cell_angle_beta                 77.1593
_cell_angle_gamma                63.3859
_cell_volume                     1382.43
loop_
_atom_site_label
_atom_site_type_symbol
_atom_site_fract_x
_atom_site_fract_y
_atom_site_fract_z
C1 C 0.64887 0.750927 0.968626
C2 C 0.688231 0.762935 1.04188
C3 C 0.553659 0.829774 1.09409
C4 C 0.389598 0.881313 1.0738
C5 C 0.355525 0.866682 1.00116
C6 C 0.486371 0.801025 0.9481
C7 C 0.874178 0.700512 1.05061
C8 C 1.09262 0.629001 1.14814
C9 C 1.11736 0.627779 1.2286
C10 C 1.28261 0.584231 1.25061
C11 C 1.421 0.539818 1.19092
C12 C 1.38964 0.541519 1.1106
C13 C 1.23152 0.583756 1.08936
C14 C 1.31464 0.583661 1.33085
C15 C 1.47462 0.540614 1.35063
C16 C 1.61126 0.495963 1.29156
C17 C 1.58438 0.495935 1.21327
C18 C 0.974397 0.677646 1.29109
C19 C 0.925056 0.581748 1.35954
C20 C 0.790877 0.628939 1.41989
C21 C 0.709097 0.769711 1.41095
C22 C 0.754837 0.871181 1.3429
C23 C 0.889808 0.824367 1.2821
C24 C 0.670655 1.01684 1.33365
C25 C 0.717622 1.11325 1.2672
C26 C 0.851775 1.06715 1.20731
C27 C 0.935887 0.92662 1.21448
C28 C 0.979115 0.326836 1.42233
C29 C 1.08289 0.187737 1.40515
C30 C 1.12144 0.161974 1.32486
C31 C 1.21568 0.0263818 1.31886
C32 C 1.27311 -0.0856535 1.39321
C33 C 1.23413 -0.0628739 1.47392
C34 C 1.13888 0.0722351 1.47927
O1 O 0.967942 0.679951 0.98663
O2 O 0.878285 0.332298 1.48526
CL1 Cl 0.57792 0.858348 1.18601
CL2 Cl 1.04812 0.295262 1.22887
N1 N 0.929643 0.666676 1.12978
N2 N 1.01156 0.438797 1.36614
H1 H 1.24205 0.00998859 1.25573
H2 H 1.34704 -0.190887 1.38787
H3 H 1.27709 -0.15015 1.53242
H4 H 1.10398 0.0923862 1.54155
H5 H 1.10713 0.418062 1.32062
H6 H 0.756119 0.55163 1.47222
H7 H 0.606348 0.805128 1.45734
H8 H 0.567889 1.05076 1.3804
H9 H 0.652242 1.22475 1.26059
H10 H 0.88898 1.14372 1.15502
H11 H 1.03919 0.892087 1.16829
H12 H 1.21041 0.618512 1.37654
H13 H 1.4962 0.541226 1.41235
H14 H 1.73702 0.462163 1.30815
H15 H 1.68828 0.462306 1.16697
H16 H 1.49451 0.507304 1.06489
H17 H 1.2089 0.584119 1.02796
H18 H 0.841995 0.690837 1.17821
H19 H 0.753204 0.700684 0.927875
H20 H 0.462031 0.788919 0.890911
H21 H 0.227118 0.906946 0.986285
H22 H 0.289604 0.933176 1.11567

#END

data_XXVI_List1_29_Price_5126
_database_code_CSD               UNKNWN
_symmetry_cell_setting           orthorhombic
_symmetry_space_group_name_H-M   'P b c a'
_symmetry_Int_Tables_number      61
loop_
_symmetry_equiv_pos_site_id
_symmetry_equiv_pos_as_xyz
1 x,y,z
2 1/2+x,1/2-y,-z
3 -x,1/2+y,1/2-z
4 1/2-x,-y,1/2+z
5 -x,-y,-z
6 1/2-x,1/2+y,z
7 x,1/2-y,1/2+z
8 1/2+x,y,1/2-z
_cell_length_a                   21.7459
_cell_length_b                   13.5435
_cell_length_c                   19.6605
_cell_angle_alpha                90
_cell_angle_beta                 90
_cell_angle_gamma                90
_cell_volume                     5790.32
loop_
_atom_site_label
_atom_site_type_symbol
_atom_site_fract_x
_atom_site_fract_y
_atom_site_fract_z
C1 C 0.395173 0.0941356 0.523726
C2 C 0.385934 -0.00821388 0.527173
C3 C 0.4303 -0.0640655 0.561879
C4 C 0.481611 -0.019173 0.591
C5 C 0.489857 0.0821624 0.585776
C6 C 0.446239 0.139307 0.55211
C7 C 0.328037 -0.0423922 0.491985
C8 C 0.27954 -0.186311 0.43444
C9 C 0.29259 -0.276739 0.403809
C10 C 0.244282 -0.331984 0.372732
C11 C 0.183041 -0.294052 0.373333
C12 C 0.172212 -0.20165 0.404633
C13 C 0.21859 -0.14866 0.434361
C14 C 0.254987 -0.424537 0.340891
C15 C 0.207545 -0.47637 0.311686
C16 C 0.147012 -0.43873 0.312543
C17 C 0.135229 -0.349292 0.342709
C18 C 0.356751 -0.315667 0.40336
C19 C 0.376966 -0.376553 0.45575
C20 C 0.438125 -0.412907 0.456839
C21 C 0.477762 -0.388312 0.40549
C22 C 0.459375 -0.327157 0.350739
C23 C 0.397878 -0.290455 0.349492
C24 C 0.500227 -0.301385 0.297565
C25 C 0.481372 -0.241754 0.245087
C26 C 0.420547 -0.205431 0.243754
C27 C 0.379766 -0.229131 0.294554
C28 C 0.347251 -0.435182 0.571248
C29 C 0.289922 -0.462111 0.609967
C30 C 0.277681 -0.558994 0.630284
C31 C 0.225101 -0.581487 0.667483
C32 C 0.184196 -0.506712 0.684935
C33 C 0.195453 -0.409895 0.664869
C34 C 0.247891 -0.38821 0.627282
O1 O 0.285351 0.0155576 0.485073
O2 O 0.398469 -0.442887 0.595696
CL1 Cl 0.423873 -0.191131 0.57481
CL2 Cl 0.32715 -0.654417 0.608146
N1 N 0.32791 -0.136139 0.466295
N2 N 0.33485 -0.40105 0.50714
H1 H 0.216548 -0.657394 0.682304
H2 H 0.143342 -0.524644 0.714182
H3 H 0.16358 -0.351411 0.678337
H4 H 0.257184 -0.312767 0.611489
H5 H 0.290046 -0.398407 0.493517
H6 H 0.45264 -0.458455 0.499088
H7 H 0.524624 -0.416186 0.406441
H8 H 0.546952 -0.329833 0.29913
H9 H 0.513083 -0.222438 0.204546
H10 H 0.40585 -0.158351 0.20209
H11 H 0.333014 -0.201113 0.293234
H12 H 0.301473 -0.453737 0.339633
H13 H 0.216708 -0.546993 0.287553
H14 H 0.109997 -0.480583 0.289241
H15 H 0.0888479 -0.319361 0.343591
H16 H 0.125695 -0.172261 0.404951
H17 H 0.210076 -0.0775826 0.457525
H18 H 0.367319 -0.175456 0.470254
H19 H 0.360054 0.136866 0.497859
H20 H 0.451943 0.218702 0.548063
H21 H 0.530167 0.116118 0.608473
H22 H 0.514587 -0.0646695 0.618026

#END

data_XXVI_List1_30_Price_444
_database_code_CSD               UNKNWN
_symmetry_cell_setting           triclinic
_symmetry_space_group_name_H-M   'P -1'
_symmetry_Int_Tables_number      2
loop_
_symmetry_equiv_pos_site_id
_symmetry_equiv_pos_as_xyz
1 x,y,z
2 -x,-y,-z
_cell_length_a                   10.4286
_cell_length_b                   10.3765
_cell_length_c                   14.2732
_cell_angle_alpha                101.354
_cell_angle_beta                 78.6966
_cell_angle_gamma                69.0046
_cell_volume                     1352.51
loop_
_atom_site_label
_atom_site_type_symbol
_atom_site_fract_x
_atom_site_fract_y
_atom_site_fract_z
C1 C 0.76671 0.583228 0.0500127
C2 C 0.827194 0.606472 -0.0385318
C3 C 0.920767 0.48297 -0.117632
C4 C 0.950637 0.344762 -0.10836
C5 C 0.887755 0.326108 -0.0198831
C6 C 0.795179 0.44642 0.0599874
C7 C 0.778942 0.765197 -0.0317437
C8 C 0.761737 0.942511 -0.127193
C9 C 0.836521 0.962213 -0.211397
C10 C 0.7943 1.10273 -0.224779
C11 C 0.674923 1.2213 -0.152073
C12 C 0.600616 1.19543 -0.0686381
C13 C 0.641393 1.06063 -0.0559918
C14 C 0.868113 1.12907 -0.308422
C15 C 0.825699 1.26557 -0.319059
C16 C 0.70748 1.3827 -0.247008
C17 C 0.633844 1.3606 -0.165246
C18 C 0.960553 0.837662 -0.287579
C19 C 0.941023 0.761642 -0.37156
C20 C 1.05931 0.642747 -0.443795
C21 C 1.19351 0.602619 -0.431264
C22 C 1.21888 0.67701 -0.34748
C23 C 1.10049 0.796178 -0.274424
C24 C 1.35756 0.63657 -0.334465
C25 C 1.37931 0.710698 -0.252571
C26 C 1.26243 0.828887 -0.180271
C27 C 1.12653 0.870663 -0.190726
C28 C 0.764816 0.777216 -0.467469
C29 C 0.606822 0.826227 -0.460629
C30 C 0.484097 0.921248 -0.381733
C31 C 0.34654 0.952284 -0.39123
C32 C 0.327764 0.889134 -0.479682
C33 C 0.447313 0.794963 -0.559292
C34 C 0.583476 0.76534 -0.549108
O1 O 0.714538 0.854763 0.0500509
O2 O 0.85375 0.712037 -0.549306
CL1 Cl 1.01031 0.488893 -0.232767
CL2 Cl 0.490208 1.01071 -0.266472
N1 N 0.802559 0.801975 -0.118287
N2 N 0.80154 0.804464 -0.381392
H1 H 0.254855 1.02676 -0.328459
H2 H 0.219972 0.914129 -0.485988
H3 H 0.434628 0.744891 -0.629127
H4 H 0.678707 0.693486 -0.610177
H5 H 0.721168 0.862748 -0.317297
H6 H 1.04148 0.586711 -0.508874
H7 H 1.28339 0.511451 -0.486941
H8 H 1.44666 0.545452 -0.390774
H9 H 1.4861 0.678865 -0.243217
H10 H 1.28017 0.887434 -0.1157
H11 H 1.03728 0.961911 -0.134935
H12 H 0.959308 1.03953 -0.364005
H13 H 0.883737 1.2836 -0.383572
H14 H 0.675154 1.48998 -0.256479
H15 H 0.542619 1.44989 -0.109187
H16 H 0.508771 1.28534 -0.0135544
H17 H 0.585256 1.0423 0.0086849
H18 H 0.870901 0.72236 -0.180783
H19 H 0.695987 0.679046 0.11125
H20 H 0.745417 0.433837 0.129864
H21 H 0.911786 0.217806 -0.0137458
H22 H 1.02404 0.25247 -0.171283

#END

data_XXVI_List1_31_Price_544
_database_code_CSD               UNKNWN
_symmetry_cell_setting           triclinic
_symmetry_space_group_name_H-M   'P -1'
_symmetry_Int_Tables_number      2
loop_
_symmetry_equiv_pos_site_id
_symmetry_equiv_pos_as_xyz
1 x,y,z
2 -x,-y,-z
_cell_length_a                   11.22
_cell_length_b                   11.1485
_cell_length_c                   11.9849
_cell_angle_alpha                93.4328
_cell_angle_beta                 73.1834
_cell_angle_gamma                99.7238
_cell_volume                     1414.32
loop_
_atom_site_label
_atom_site_type_symbol
_atom_site_fract_x
_atom_site_fract_y
_atom_site_fract_z
C1 C 0.286669 0.641766 0.637191
C2 C 0.163255 0.599017 0.63261
C3 C 0.119897 0.473815 0.646794
C4 C 0.196214 0.395666 0.666504
C5 C 0.317142 0.441198 0.672848
C6 C 0.362842 0.565 0.657868
C7 C 0.0964045 0.69641 0.607726
C8 C -0.114149 0.755942 0.637517
C9 C -0.234016 0.747851 0.716219
C10 C -0.320937 0.820138 0.699421
C11 C -0.284066 0.899882 0.602373
C12 C -0.161628 0.904101 0.524386
C13 C -0.0785007 0.834714 0.540478
C14 C -0.443831 0.816158 0.777259
C15 C -0.525165 0.887637 0.759773
C16 C -0.488437 0.966386 0.66364
C17 C -0.370216 0.972067 0.586644
C18 C -0.27203 0.663865 0.817211
C19 C -0.259627 0.707661 0.925234
C20 C -0.293436 0.628926 1.02184
C21 C -0.336706 0.508038 1.00848
C22 C -0.350003 0.458843 0.900362
C23 C -0.317312 0.538019 0.803118
C24 C -0.395155 0.334033 0.88623
C25 C -0.408719 0.288678 0.780803
C26 C -0.377912 0.367076 0.684846
C27 C -0.333346 0.488523 0.6955
C28 C -0.22449 0.902152 1.03461
C29 C -0.17123 1.03407 1.00979
C30 C -0.113145 1.10848 1.08396
C31 C -0.07307 1.23222 1.06233
C32 C -0.0923497 1.28422 0.967725
C33 C -0.151367 1.21253 0.894011
C34 C -0.190316 1.08899 0.915477
O1 O 0.158184 0.78457 0.550386
O2 O -0.274961 0.864016 1.13288
CL1 Cl -0.0287937 0.406437 0.636928
CL2 Cl -0.0815957 1.05042 1.20166
N1 N -0.0315051 0.682295 0.655041
N2 N -0.216636 0.832408 0.93486
H1 H -0.0266818 1.2869 1.1203
H2 H -0.0612633 1.38097 0.952202
H3 H -0.168062 1.25242 0.820583
H4 H -0.240042 1.03403 0.859909
H5 H -0.157216 0.870626 0.860758
H6 H -0.285254 0.666614 1.10507
H7 H -0.361773 0.447845 1.08259
H8 H -0.419189 0.274725 0.960899
H9 H -0.443549 0.19282 0.770978
H10 H -0.389873 0.330997 0.601872
H11 H -0.310262 0.548311 0.621446
H12 H -0.472867 0.755509 0.851173
H13 H -0.61878 0.883356 0.820447
H14 H -0.553857 1.02212 0.650819
H15 H -0.340832 1.03217 0.512129
H16 H -0.133469 0.964145 0.449912
H17 H 0.015482 0.840007 0.481411
H18 H -0.0727161 0.611233 0.708865
H19 H 0.320648 0.738239 0.622958
H20 H 0.457576 0.601441 0.661797
H21 H 0.37555 0.379491 0.688716
H22 H 0.1598 0.29919 0.67613

#END

data_XXVI_List1_32_Price_686
_database_code_CSD               UNKNWN
_symmetry_cell_setting           monoclinic
_symmetry_space_group_name_H-M   'C 2/c'
_symmetry_Int_Tables_number      15
loop_
_symmetry_equiv_pos_site_id
_symmetry_equiv_pos_as_xyz
1 x,y,z
2 -x,y,1/2-z
3 1/2+x,1/2+y,z
4 1/2-x,1/2+y,1/2-z
5 -x,-y,-z
6 x,-y,1/2+z
7 1/2-x,1/2-y,-z
8 1/2+x,1/2-y,1/2+z
_cell_length_a                   27.7853
_cell_length_b                   13.1392
_cell_length_c                   15.4149
_cell_angle_alpha                90
_cell_angle_beta                 86.8889
_cell_angle_gamma                90
_cell_volume                     5619.33
loop_
_atom_site_label
_atom_site_type_symbol
_atom_site_fract_x
_atom_site_fract_y
_atom_site_fract_z
C1 C 0.27817 0.468965 0.74506
C2 C 0.325301 0.437728 0.759503
C3 C 0.358135 0.512611 0.782757
C4 C 0.343959 0.613838 0.79292
C5 C 0.296718 0.64201 0.780119
C6 C 0.263609 0.569226 0.755874
C7 C 0.334457 0.326288 0.742141
C8 C 0.382563 0.177818 0.785619
C9 C 0.403514 0.135387 0.857288
C10 C 0.421674 0.033751 0.852351
C11 C 0.417461 -0.0235401 0.774512
C12 C 0.396022 0.0231487 0.703428
C13 C 0.379248 0.121013 0.707852
C14 C 0.443913 -0.0129188 0.922893
C15 C 0.46064 -0.111201 0.916604
C16 C 0.456158 -0.167912 0.839675
C17 C 0.43502 -0.124631 0.770172
C18 C 0.409005 0.197499 0.937193
C19 C 0.372519 0.199721 1.00291
C20 C 0.377508 0.260114 1.07828
C21 C 0.418315 0.316905 1.08647
C22 C 0.456161 0.31798 1.0213
C23 C 0.451408 0.257295 0.945467
C24 C 0.498175 0.377497 1.02909
C25 C 0.534299 0.377575 0.964708
C26 C 0.529758 0.317467 0.889672
C27 C 0.48948 0.258729 0.880208
C28 C 0.291223 0.13003 1.04637
C29 C 0.255116 0.0522608 1.01939
C30 C 0.264619 -0.0476523 0.992014
C31 C 0.227325 -0.113125 0.972222
C32 C 0.17991 -0.0794313 0.979427
C33 C 0.169568 0.0191826 1.00777
C34 C 0.206895 0.0833482 1.02825
O1 O 0.311874 0.282482 0.687445
O2 O 0.28233 0.181489 1.11125
CL1 Cl 0.418638 0.486148 0.798
CL2 Cl 0.32297 -0.0966411 0.983989
N1 N 0.367718 0.279625 0.790719
N2 N 0.331257 0.141144 0.99158
H1 H 0.235906 -0.190302 0.951785
H2 H 0.151086 -0.130829 0.963513
H3 H 0.132554 0.0456836 1.01438
H4 H 0.199706 0.159738 1.05239
H5 H 0.333397 0.096108 0.938249
H6 H 0.348458 0.260526 1.12787
H7 H 0.421812 0.362988 1.14435
H8 H 0.501225 0.423353 1.08723
H9 H 0.566371 0.423557 0.97128
H10 H 0.55848 0.31749 0.838979
H11 H 0.486379 0.212462 0.822443
H12 H 0.447499 0.0302605 0.982233
H13 H 0.477554 -0.145588 0.971332
H14 H 0.469536 -0.245516 0.835684
H15 H 0.431466 -0.167394 0.710485
H16 H 0.39319 -0.0200495 0.643783
H17 H 0.36259 0.155844 0.65345
H18 H 0.380892 0.31976 0.840134
H19 H 0.253472 0.411019 0.724281
H20 H 0.226703 0.590662 0.744951
H21 H 0.286049 0.721048 0.788538
H22 H 0.370405 0.669868 0.810417

#END

data_XXVI_List1_33_Price_89
_database_code_CSD               UNKNWN
_symmetry_cell_setting           tetragonal
_symmetry_space_group_name_H-M   'I 41/a'
_symmetry_Int_Tables_number      88
loop_
_symmetry_equiv_pos_site_id
_symmetry_equiv_pos_as_xyz
1 x,y,z
2 3/4-y,1/4+x,1/4+z
3 1/4+y,1/4-x,1/4+z
4 -x,1/2-y,z
5 1/2+x,1/2+y,1/2+z
6 1/4-y,3/4+x,3/4+z
7 3/4+y,3/4-x,3/4+z
8 1/2-x,-y,1/2+z
9 -x,-y,-z
10 3/4+y,1/4-x,1/4-z
11 1/4-y,1/4+x,1/4-z
12 x,1/2+y,-z
13 1/2-x,1/2-y,1/2-z
14 1/4+y,3/4-x,3/4-z
15 3/4-y,3/4+x,3/4-z
16 1/2+x,y,1/2-z
_cell_length_a                   20.1913
_cell_length_b                   20.1913
_cell_length_c                   27.8167
_cell_angle_alpha                90
_cell_angle_beta                 90
_cell_angle_gamma                90
_cell_volume                     11340.6
loop_
_atom_site_label
_atom_site_type_symbol
_atom_site_fract_x
_atom_site_fract_y
_atom_site_fract_z
C1 C 0.468233 0.17328 0.0341213
C2 C 0.41401 0.203994 0.0117789
C3 C 0.408225 0.195522 -0.0381232
C4 C 0.454225 0.158372 -0.0639639
C5 C 0.507481 0.129102 -0.0406836
C6 C 0.514452 0.136549 0.00877655
C7 C 0.370991 0.242532 0.046538
C8 C 0.28814 0.333363 0.0533245
C9 C 0.250312 0.377815 0.0264784
C10 C 0.207118 0.423085 0.0504176
C11 C 0.203616 0.422961 0.101635
C12 C 0.243295 0.377351 0.127286
C13 C 0.284557 0.333785 0.104355
C14 C 0.166912 0.468729 0.0248295
C15 C 0.125896 0.511783 0.0488109
C16 C 0.122694 0.511631 0.0995054
C17 C 0.160852 0.467982 0.125264
C18 C 0.253076 0.37734 -0.0271123
C19 C 0.212553 0.335104 -0.0538038
C20 C 0.214451 0.336864 -0.104878
C21 C 0.255198 0.380696 -0.128013
C22 C 0.295887 0.425583 -0.102543
C23 C 0.294369 0.424122 -0.0512974
C24 C 0.337426 0.471583 -0.126325
C25 C 0.376241 0.514768 -0.100669
C26 C 0.37495 0.513429 -0.0499362
C27 C 0.335245 0.469301 -0.0258291
C28 C 0.128711 0.245285 -0.0470066
C29 C 0.0858866 0.206124 -0.0124463
C30 C 0.0911733 0.197541 0.0374736
C31 C 0.0459033 0.158925 0.0628625
C32 C -0.00607651 0.128156 0.0390946
C33 C -0.0124983 0.135613 -0.0104051
C34 C 0.0330008 0.173796 -0.035294
O1 O 0.376288 0.231025 0.0895566
O2 O 0.123659 0.233772 -0.0900422
CL1 Cl 0.342869 0.227905 -0.0718152
CL2 Cl 0.154776 0.231951 0.0718508
N1 N 0.33076 0.290771 0.0282931
N2 N 0.169669 0.292872 -0.0286747
H1 H 0.0522321 0.153272 0.101362
H2 H -0.0411068 0.0983544 0.0593229
H3 H -0.0527493 0.111718 -0.0295871
H4 H 0.0295929 0.179901 -0.0739461
H5 H 0.17087 0.298284 0.00750681
H6 H 0.183053 0.303205 -0.12467
H7 H 0.256109 0.381473 -0.167084
H8 H 0.337925 0.471994 -0.165404
H9 H 0.407936 0.549918 -0.119207
H10 H 0.405749 0.547664 -0.0297486
H11 H 0.334622 0.468606 0.0131848
H12 H 0.169065 0.46925 -0.0141485
H13 H 0.0955732 0.546352 0.0285464
H14 H 0.0900364 0.545999 0.117936
H15 H 0.158834 0.467225 0.164315
H16 H 0.240893 0.377148 0.166327
H17 H 0.314844 0.299168 0.124197
H18 H 0.330149 0.296721 -0.00785394
H19 H 0.472105 0.179409 0.0727519
H20 H 0.555719 0.11383 0.0275694
H21 H 0.543078 0.100452 -0.0612634
H22 H 0.447466 0.152651 -0.102419

#END

data_XXVI_List1_34_Price_20
_database_code_CSD               UNKNWN
_symmetry_cell_setting           triclinic
_symmetry_space_group_name_H-M   'P -1'
_symmetry_Int_Tables_number      2
loop_
_symmetry_equiv_pos_site_id
_symmetry_equiv_pos_as_xyz
1 x,y,z
2 -x,-y,-z
_cell_length_a                   13.3941
_cell_length_b                   10.1217
_cell_length_c                   11.0671
_cell_angle_alpha                72.8838
_cell_angle_beta                 88.5618
_cell_angle_gamma                80.1516
_cell_volume                     1412.29
loop_
_atom_site_label
_atom_site_type_symbol
_atom_site_fract_x
_atom_site_fract_y
_atom_site_fract_z
C1 C 0.0937552 0.865305 0.504231
C2 C 0.167717 0.947791 0.504826
C3 C 0.194499 1.03181 0.38779
C4 C 0.148068 1.03469 0.275564
C5 C 0.0735793 0.953957 0.278315
C6 C 0.0464123 0.868397 0.393292
C7 C 0.2102 0.929573 0.63485
C8 C 0.278488 1.05703 0.766726
C9 C 0.307035 1.18448 0.762591
C10 C 0.350508 1.20043 0.87287
C11 C 0.363308 1.08643 0.986662
C12 C 0.33236 0.95973 0.986455
C13 C 0.290829 0.944269 0.880672
C14 C 0.381767 1.32733 0.87352
C15 C 0.423203 1.33993 0.981031
C16 C 0.435653 1.22692 1.09351
C17 C 0.406214 1.10281 1.09585
C18 C 0.295048 1.30314 0.643151
C19 C 0.204812 1.39954 0.614309
C20 C 0.193807 1.51125 0.499624
C21 C 0.272396 1.52563 0.417945
C22 C 0.365634 1.43146 0.44362
C23 C 0.376998 1.31828 0.558002
C24 C 0.446951 1.44586 0.35915
C25 C 0.536494 1.3525 0.386156
C26 C 0.548067 1.24059 0.499445
C27 C 0.470536 1.22369 0.58323
C28 C 0.037205 1.46833 0.700906
C29 C -0.0256547 1.44029 0.818789
C30 C -0.0173666 1.32265 0.92623
C31 C -0.0824001 1.3195 1.02694
C32 C -0.157322 1.43381 1.02328
C33 C -0.16778 1.55152 0.917771
C34 C -0.102908 1.55333 0.818089
O1 O 0.216699 0.815097 0.714377
O2 O 0.00624443 1.57004 0.610759
CL1 Cl 0.28981 1.13263 0.373798
CL2 Cl 0.0707165 1.16927 0.94275
N1 N 0.233292 1.04668 0.657766
N2 N 0.127381 1.38121 0.702298
H1 H -0.0735245 1.22611 1.10771
H2 H -0.207301 1.43007 1.10255
H3 H -0.226231 1.64168 0.913067
H4 H -0.109571 1.64337 0.734387
H5 H 0.146263 1.29978 0.781486
H6 H 0.122786 1.58359 0.479207
H7 H 0.263133 1.61155 0.330513
H8 H 0.43698 1.53253 0.272265
H9 H 0.598437 1.36438 0.320771
H10 H 0.619038 1.16698 0.520507
H11 H 0.480096 1.13731 0.670074
H12 H 0.37277 1.41464 0.787345
H13 H 0.446766 1.43789 0.979495
H14 H 0.468532 1.23853 1.17772
H15 H 0.41539 1.01485 1.18177
H16 H 0.341697 0.872634 1.07302
H17 H 0.267475 0.847084 0.881051
H18 H 0.2271 1.1348 0.583461
H19 H 0.0753527 0.797623 0.594859
H20 H -0.011144 0.803975 0.396442
H21 H 0.0375675 0.957446 0.190358
H22 H 0.171476 1.10009 0.186685

#END

data_XXVI_List1_35_Price_83
_database_code_CSD               UNKNWN
_symmetry_cell_setting           monoclinic
_symmetry_space_group_name_H-M   'P 21/c'
_symmetry_Int_Tables_number      14
loop_
_symmetry_equiv_pos_site_id
_symmetry_equiv_pos_as_xyz
1 x,y,z
2 -x,1/2+y,1/2-z
3 -x,-y,-z
4 x,1/2-y,1/2+z
_cell_length_a                   10.8457
_cell_length_b                   15.5291
_cell_length_c                   19.6297
_cell_angle_alpha                90
_cell_angle_beta                 56.3734
_cell_angle_gamma                90
_cell_volume                     2752.88
loop_
_atom_site_label
_atom_site_type_symbol
_atom_site_fract_x
_atom_site_fract_y
_atom_site_fract_z
C1 C 0.265105 0.98545 0.0329171
C2 C 0.369628 0.983646 -0.0518427
C3 C 0.426189 0.902991 -0.0878982
C4 C 0.382024 0.828089 -0.041057
C5 C 0.280454 0.832292 0.0430038
C6 C 0.221287 0.911425 0.0802068
C7 C 0.403718 1.0713 -0.0916668
C8 C 0.598962 1.16409 -0.199168
C9 C 0.703538 1.16459 -0.283104
C10 C 0.770031 1.24415 -0.323604
C11 C 0.72809 1.32195 -0.277252
C12 C 0.622457 1.31783 -0.191715
C13 C 0.56 1.24146 -0.153213
C14 C 0.876836 1.24864 -0.409155
C15 C 0.938038 1.32612 -0.446557
C16 C 0.89616 1.40299 -0.400599
C17 C 0.793319 1.40068 -0.317644
C18 C 0.747028 1.08251 -0.330417
C19 C 0.669677 1.05293 -0.363552
C20 C 0.710616 0.974343 -0.407921
C21 C 0.827782 0.927812 -0.419158
C22 C 0.911256 0.955877 -0.387905
C23 C 0.870395 1.03467 -0.343045
C24 C 1.03311 0.908336 -0.399834
C25 C 1.11226 0.937032 -0.368835
C26 C 1.0722 1.01495 -0.324445
C27 C 0.954518 1.06258 -0.31179
C28 C 0.45601 1.08579 -0.374465
C29 C 0.344851 1.15543 -0.355938
C30 C 0.255062 1.1993 -0.281807
C31 C 0.152514 1.26029 -0.272542
C32 C 0.138416 1.27832 -0.337194
C33 C 0.225118 1.23448 -0.411029
C34 C 0.325594 1.17318 -0.419436
O1 O 0.311813 1.12884 -0.0584625
O2 O 0.461375 1.02178 -0.41217
CL1 Cl 0.549593 0.889552 -0.193277
CL2 Cl 0.262534 1.17884 -0.197019
N1 N 0.542725 1.08465 -0.159496
N2 N 0.551765 1.10287 -0.351468
H1 H 0.0838569 1.2927 -0.214149
H2 H 0.0585551 1.32617 -0.329411
H3 H 0.213678 1.24757 -0.461587
H4 H 0.391858 1.13667 -0.475662
H5 H 0.539438 1.16014 -0.323785
H6 H 0.647315 0.9527 -0.432052
H7 H 0.858266 0.867743 -0.453223
H8 H 1.0628 0.848452 -0.434148
H9 H 1.20559 0.900088 -0.378351
H10 H 1.13529 1.03752 -0.300151
H11 H 0.924842 1.1226 -0.277859
H12 H 0.909765 1.18968 -0.444784
H13 H 1.01961 1.32826 -0.512141
H14 H 0.945529 1.46376 -0.430988
H15 H 0.760269 1.45945 -0.281566
H16 H 0.591578 1.37694 -0.156232
H17 H 0.478306 1.23897 -0.0879641
H18 H 0.605315 1.03239 -0.189547
H19 H 0.218964 1.04781 0.0600248
H20 H 0.14084 0.915437 0.145776
H21 H 0.247143 0.773544 0.078979
H22 H 0.427419 0.766837 -0.0713258

#END

data_XXVI_List1_36_Price_3075
_database_code_CSD               UNKNWN
_symmetry_cell_setting           orthorhombic
_symmetry_space_group_name_H-M   'P b c a'
_symmetry_Int_Tables_number      61
loop_
_symmetry_equiv_pos_site_id
_symmetry_equiv_pos_as_xyz
1 x,y,z
2 1/2+x,1/2-y,-z
3 -x,1/2+y,1/2-z
4 1/2-x,-y,1/2+z
5 -x,-y,-z
6 1/2-x,1/2+y,z
7 x,1/2-y,1/2+z
8 1/2+x,y,1/2-z
_cell_length_a                   17.9081
_cell_length_b                   21.1984
_cell_length_c                   14.4398
_cell_angle_alpha                90
_cell_angle_beta                 90
_cell_angle_gamma                90
_cell_volume                     5481.68
loop_
_atom_site_label
_atom_site_type_symbol
_atom_site_fract_x
_atom_site_fract_y
_atom_site_fract_z
C1 C 0.0695148 0.621003 0.36264
C2 C 0.111234 0.654163 0.428787
C3 C 0.173926 0.623903 0.466074
C4 C 0.193175 0.562871 0.439431
C5 C 0.149841 0.530788 0.375118
C6 C 0.0876354 0.560009 0.336417
C7 C 0.0832846 0.720125 0.446813
C8 C 0.0651939 0.806525 0.553499
C9 C 0.114898 0.856293 0.560191
C10 C 0.0869513 0.917794 0.582069
C11 C 0.00863792 0.926693 0.595186
C12 C -0.0398152 0.874179 0.587061
C13 C -0.0122696 0.815537 0.567007
C14 C 0.134913 0.97065 0.590847
C15 C 0.10669 1.02928 0.611185
C16 C 0.029253 1.03803 0.624029
C17 C -0.018617 0.987743 0.616268
C18 C 0.196426 0.845827 0.546666
C19 C 0.229051 0.857478 0.460861
C20 C 0.306688 0.847297 0.44748
C21 C 0.349303 0.824207 0.51846
C22 C 0.318231 0.810163 0.606161
C23 C 0.240494 0.821332 0.620523
C24 C 0.361788 0.785329 0.679379
C25 C 0.330375 0.771944 0.763899
C26 C 0.253679 0.783478 0.778622
C27 C 0.209897 0.807706 0.709013
C28 C 0.202784 0.896527 0.300833
C29 C 0.1365 0.905811 0.238343
C30 C 0.126062 0.961308 0.187414
C31 C 0.0656898 0.967727 0.127545
C32 C 0.0150297 0.918449 0.117631
C33 C 0.0241725 0.863188 0.168224
C34 C 0.0842803 0.857196 0.228528
O1 O 0.0511602 0.749005 0.385013
O2 O 0.266644 0.903453 0.27374
CL1 Cl 0.233006 0.660452 0.545721
CL2 Cl 0.186517 1.02491 0.199028
N1 N 0.0906082 0.744341 0.533635
N2 N 0.183099 0.879138 0.389214
H1 H 0.0587402 1.01143 0.0894338
H2 H -0.0318207 0.923725 0.0705088
H3 H -0.015423 0.824709 0.161396
H4 H 0.0906809 0.814112 0.26857
H5 H 0.127645 0.874956 0.401228
H6 H 0.330683 0.858254 0.380657
H7 H 0.408589 0.816148 0.507509
H8 H 0.420884 0.776962 0.667266
H9 H 0.364335 0.752787 0.819488
H10 H 0.229101 0.773374 0.845778
H11 H 0.151142 0.817159 0.721476
H12 H 0.19449 0.963994 0.581115
H13 H 0.14424 1.06927 0.617449
H14 H 0.00771813 1.08465 0.64006
H15 H -0.0783345 0.994011 0.626089
H16 H -0.0993775 0.881097 0.597255
H17 H -0.0489118 0.775002 0.560805
H18 H 0.127604 0.724283 0.577606
H19 H 0.0223798 0.645457 0.332011
H20 H 0.0537004 0.535534 0.285554
H21 H 0.165202 0.483165 0.355036
H22 H 0.242462 0.541184 0.469283

#END

data_XXVI_List1_37_Price_4199
_database_code_CSD               UNKNWN
_symmetry_cell_setting           triclinic
_symmetry_space_group_name_H-M   'P -1'
_symmetry_Int_Tables_number      2
loop_
_symmetry_equiv_pos_site_id
_symmetry_equiv_pos_as_xyz
1 x,y,z
2 -x,-y,-z
_cell_length_a                   16.8125
_cell_length_b                   10.7951
_cell_length_c                   9.967
_cell_angle_alpha                65.7453
_cell_angle_beta                 121.345
_cell_angle_gamma                108.848
_cell_volume                     1394.58
loop_
_atom_site_label
_atom_site_type_symbol
_atom_site_fract_x
_atom_site_fract_y
_atom_site_fract_z
C1 C 0.510389 0.494423 0.222267
C2 C 0.58462 0.456551 0.227703
C3 C 0.638577 0.561216 0.155253
C4 C 0.618501 0.695647 0.0805389
C5 C 0.543797 0.728955 0.0758287
C6 C 0.489522 0.627577 0.147759
C7 C 0.592629 0.305038 0.311732
C8 C 0.652127 0.109419 0.338899
C9 C 0.724771 0.0776634 0.335104
C10 C 0.736974 -0.0624335 0.387987
C11 C 0.674154 -0.168507 0.443092
C12 C 0.600877 -0.131176 0.443259
C13 C 0.589207 0.00312427 0.392291
C14 C 0.810343 -0.100346 0.388174
C15 C 0.820511 -0.235921 0.439939
C16 C 0.758133 -0.340673 0.494138
C17 C 0.686498 -0.307224 0.495603
C18 C 0.790531 0.188643 0.27771
C19 C 0.869383 0.253523 0.38597
C20 C 0.932066 0.35766 0.329829
C21 C 0.915785 0.393754 0.169792
C22 C 0.837436 0.329743 0.05606
C23 C 0.773922 0.225453 0.11115
C24 C 0.820661 0.366009 -0.109186
C25 C 0.744021 0.30219 -0.217012
C26 C 0.680916 0.199048 -0.16307
C27 C 0.695242 0.161613 -0.00352651
C28 C 0.962812 0.24449 0.680755
C29 C 0.963183 0.18726 0.847956
C30 C 0.897058 0.0927399 0.899618
C31 C 0.911759 0.0536669 1.06178
C32 C 0.992737 0.107847 1.17688
C33 C 1.05959 0.201565 1.12951
C34 C 1.0443 0.239489 0.968163
O1 O 0.552649 0.238208 0.398329
O2 O 1.03333 0.317672 0.670039
CL1 Cl 0.736899 0.535261 0.158374
CL2 Cl 0.792022 0.0147557 0.770475
N1 N 0.639422 0.247801 0.278353
N2 N 0.883864 0.212699 0.549133
H1 H 0.858763 -0.0197559 1.096
H2 H 1.00317 0.0765408 1.3027
H3 H 1.12343 0.245032 1.21783
H4 H 1.09534 0.311897 0.927869
H5 H 0.829086 0.150643 0.569843
H6 H 0.992824 0.405854 0.416366
H7 H 0.964379 0.473524 0.128568
H8 H 0.869834 0.445672 -0.148979
H9 H 0.731717 0.330675 -0.343559
H10 H 0.62037 0.148714 -0.24872
H11 H 0.646414 0.0820027 0.0368434
H12 H 0.858621 -0.0203793 0.34675
H13 H 0.877181 -0.262823 0.439223
H14 H 0.767037 -0.4474 0.534617
H15 H 0.638018 -0.386875 0.537244
H16 H 0.552494 -0.211787 0.484208
H17 H 0.533549 0.030755 0.39416
H18 H 0.675759 0.311957 0.214656
H19 H 0.469794 0.413512 0.280524
H20 H 0.431162 0.652063 0.145935
H21 H 0.52873 0.834016 0.0168121
H22 H 0.662477 0.773462 0.0271518

#END

data_XXVI_List1_38_Price_1249
_database_code_CSD               UNKNWN
_symmetry_cell_setting           monoclinic
_symmetry_space_group_name_H-M   'P 21/c'
_symmetry_Int_Tables_number      14
loop_
_symmetry_equiv_pos_site_id
_symmetry_equiv_pos_as_xyz
1 x,y,z
2 -x,1/2+y,1/2-z
3 -x,-y,-z
4 x,1/2-y,1/2+z
_cell_length_a                   12.2638
_cell_length_b                   15.2101
_cell_length_c                   15.3899
_cell_angle_alpha                90
_cell_angle_beta                 74.9338
_cell_angle_gamma                90
_cell_volume                     2772.06
loop_
_atom_site_label
_atom_site_type_symbol
_atom_site_fract_x
_atom_site_fract_y
_atom_site_fract_z
C1 C 0.180387 0.0030137 0.844582
C2 C 0.186483 -0.0679501 0.901238
C3 C 0.0867773 -0.114717 0.938179
C4 C -0.0149072 -0.0901052 0.920714
C5 C -0.018794 -0.0181772 0.866082
C6 C 0.0794992 0.0284608 0.827423
C7 C 0.303376 -0.0849904 0.912067
C8 C 0.408706 -0.132802 1.02219
C9 C 0.395411 -0.168947 1.1076
C10 C 0.492776 -0.190293 1.138
C11 C 0.60274 -0.173554 1.08111
C12 C 0.611775 -0.135315 0.995797
C13 C 0.518479 -0.114952 0.966615
C14 C 0.484131 -0.228401 1.22377
C15 C 0.579194 -0.248728 1.2511
C16 C 0.68783 -0.232062 1.19461
C17 C 0.698994 -0.195158 1.11136
C18 C 0.280632 -0.18531 1.1679
C19 C 0.225274 -0.264148 1.1623
C20 C 0.116911 -0.281254 1.22025
C21 C 0.0663507 -0.219776 1.28273
C22 C 0.119314 -0.138789 1.29153
C23 C 0.228422 -0.121412 1.23351
C24 C 0.0672621 -0.0750209 1.35602
C25 C 0.120392 0.00303048 1.36333
C26 C 0.228331 0.0203443 1.30603
C27 C 0.281145 -0.040177 1.24277
C28 C 0.235809 -0.397733 1.06641
C29 C 0.323549 -0.451137 1.00129
C30 C 0.33438 -0.541952 1.01088
C31 C 0.413625 -0.589863 0.947406
C32 C 0.482402 -0.547584 0.873016
C33 C 0.472861 -0.457371 0.862234
C34 C 0.394221 -0.40983 0.92631
O1 O 0.384924 -0.0687193 0.849168
O2 O 0.13599 -0.41695 1.08668
CL1 Cl 0.0838266 -0.208864 1.00323
CL2 Cl 0.252641 -0.597636 1.10354
N1 N 0.31115 -0.111473 0.995246
N2 N 0.280562 -0.325602 1.09805
H1 H 0.420908 -0.660056 0.956978
H2 H 0.543606 -0.585572 0.823599
H3 H 0.52608 -0.424036 0.804197
H4 H 0.385465 -0.33948 0.917688
H5 H 0.365304 -0.318311 1.07694
H6 H 0.0755876 -0.342663 1.21317
H7 H -0.0166572 -0.233135 1.32702
H8 H -0.0158561 -0.0891664 1.39977
H9 H 0.0797435 0.0515025 1.41304
H10 H 0.270072 0.0821626 1.3121
H11 H 0.364249 -0.0264904 1.19904
H12 H 0.400967 -0.241267 1.26778
H13 H 0.57071 -0.277894 1.31694
H14 H 0.762155 -0.248462 1.21722
H15 H 0.782114 -0.181919 1.06717
H16 H 0.695305 -0.121584 0.952534
H17 H 0.526083 -0.0858147 0.901267
H18 H 0.237897 -0.123953 1.04204
H19 H 0.258543 0.0373084 0.814136
H20 H 0.0776272 0.0842158 0.783824
H21 H -0.0985651 0.00061855 0.853199
H22 H -0.0901469 -0.128401 0.949782

#END

data_XXVI_List1_39_Price_177
_database_code_CSD               UNKNWN
_symmetry_cell_setting           triclinic
_symmetry_space_group_name_H-M   'P -1'
_symmetry_Int_Tables_number      2
loop_
_symmetry_equiv_pos_site_id
_symmetry_equiv_pos_as_xyz
1 x,y,z
2 -x,-y,-z
_cell_length_a                   11.2011
_cell_length_b                   10.8407
_cell_length_c                   12.1914
_cell_angle_alpha                92.9818
_cell_angle_beta                 72.7849
_cell_angle_gamma                84.0122
_cell_volume                     1400.98
loop_
_atom_site_label
_atom_site_type_symbol
_atom_site_fract_x
_atom_site_fract_y
_atom_site_fract_z
C1 C 0.702201 0.635533 0.874766
C2 C 0.824386 0.591584 0.874908
C3 C 0.859584 0.462423 0.85877
C4 C 0.776684 0.381539 0.841451
C5 C 0.657187 0.428172 0.839509
C6 C 0.619526 0.555997 0.856501
C7 C 0.898944 0.692648 0.898027
C8 C 1.11462 0.750493 0.862812
C9 C 1.23194 0.739608 0.77925
C10 C 1.32492 0.813783 0.794642
C11 C 1.2955 0.900449 0.893818
C12 C 1.17459 0.908794 0.97569
C13 C 1.08633 0.836282 0.961727
C14 C 1.44683 0.804592 0.713725
C15 C 1.53405 0.877935 0.73007
C16 C 1.50444 0.964021 0.828009
C17 C 1.38742 0.974719 0.908141
C18 C 1.26489 0.644131 0.678952
C19 C 1.25475 0.676345 0.572552
C20 C 1.28281 0.584094 0.478436
C21 C 1.3177 0.462564 0.49244
C22 C 1.32753 0.424936 0.599072
C23 C 1.30066 0.517179 0.693832
C24 C 1.36347 0.299325 0.613948
C25 C 1.37396 0.265339 0.717922
C26 C 1.34936 0.356586 0.811407
C27 C 1.31378 0.479198 0.79987
C28 C 1.22057 0.85808 0.464636
C29 C 1.16718 0.994083 0.475461
C30 C 1.13495 1.08437 0.56965
C31 C 1.08611 1.20594 0.56136
C32 C 1.06775 1.24047 0.458987
C33 C 1.09931 1.15316 0.364026
C34 C 1.14827 1.03277 0.373104
O1 O 0.84319 0.787778 0.957039
O2 O 1.2658 0.80403 0.36814
CL1 Cl 1.00576 0.393619 0.863056
CL2 Cl 1.15578 1.05552 0.702713
N1 N 1.02662 0.673135 0.848142
N2 N 1.21301 0.800846 0.56321
H1 H 1.06317 1.27279 0.636141
H2 H 1.02934 1.33543 0.453855
H3 H 1.08597 1.17868 0.283153
H4 H 1.17489 0.963071 0.300204
H5 H 1.17617 0.853493 0.639271
H6 H 1.27621 0.612101 0.396451
H7 H 1.33822 0.392634 0.419985
H8 H 1.38296 0.230184 0.541008
H9 H 1.40174 0.168743 0.72841
H10 H 1.35908 0.329636 0.893211
H11 H 1.29576 0.548689 0.872116
H12 H 1.47054 0.738399 0.638286
H13 H 1.62684 0.869521 0.667004
H14 H 1.57437 1.02138 0.839748
H15 H 1.36346 1.04041 0.984136
H16 H 1.15202 0.974225 1.05172
H17 H 0.993793 0.84439 1.02419
H18 H 1.06275 0.5967 0.792307
H19 H 0.674549 0.735357 0.890538
H20 H 0.525968 0.593451 0.856052
H21 H 0.5936 0.364263 0.825506
H22 H 0.806915 0.282112 0.830208

#END

data_XXVI_List1_40_Price_2012
_database_code_CSD               UNKNWN
_symmetry_cell_setting           triclinic
_symmetry_space_group_name_H-M   'P -1'
_symmetry_Int_Tables_number      2
loop_
_symmetry_equiv_pos_site_id
_symmetry_equiv_pos_as_xyz
1 x,y,z
2 -x,-y,-z
_cell_length_a                   10.996
_cell_length_b                   14.7252
_cell_length_c                   11.1616
_cell_angle_alpha                99.2412
_cell_angle_beta                 51.3707
_cell_angle_gamma                94.1016
_cell_volume                     1392.55
loop_
_atom_site_label
_atom_site_type_symbol
_atom_site_fract_x
_atom_site_fract_y
_atom_site_fract_z
C1 C 0.655034 0.543699 0.0895897
C2 C 0.56501 0.465044 0.127622
C3 C 0.594554 0.401585 0.00318791
C4 C 0.708166 0.416278 -0.14994
C5 C 0.795676 0.49452 -0.18299
C6 C 0.768616 0.558845 -0.062093
C7 C 0.449027 0.46366 0.300943
C8 C 0.263331 0.368986 0.50606
C9 C 0.176222 0.29044 0.531964
C10 C 0.0552052 0.273889 0.687114
C11 C 0.0254546 0.337566 0.814218
C12 C 0.118529 0.415571 0.781974
C13 C 0.234516 0.431233 0.63324
C14 C -0.0378143 0.195385 0.720099
C15 C -0.153536 0.181215 0.870412
C16 C -0.182657 0.24439 0.995841
C17 C -0.094652 0.32093 0.967794
C18 C 0.207013 0.223412 0.399684
C19 C 0.320072 0.152727 0.327638
C20 C 0.346964 0.0883075 0.203312
C21 C 0.260912 0.0950891 0.154611
C22 C 0.144053 0.165159 0.224887
C23 C 0.116526 0.23019 0.349637
C24 C 0.0547142 0.17235 0.174973
C25 C -0.0578779 0.24107 0.245161
C26 C -0.0853042 0.305599 0.368541
C27 C -0.00054821 0.300441 0.419614
C28 C 0.534714 0.0952556 0.315938
C29 C 0.597051 0.0936513 0.40457
C30 C 0.544443 0.140371 0.550202
C31 C 0.619888 0.128292 0.610986
C32 C 0.750019 0.0693496 0.528172
C33 C 0.805145 0.022265 0.383479
C34 C 0.729245 0.0348098 0.324284
O1 O 0.421079 0.535066 0.388497
O2 O 0.603986 0.0491078 0.18734
CL1 Cl 0.49147 0.301369 0.026534
CL2 Cl 0.383103 0.217256 0.668665
N1 N 0.384505 0.381945 0.352261
N2 N 0.402998 0.147323 0.383812
H1 H 0.575043 0.165843 0.723887
H2 H 0.80757 0.0606168 0.577007
H3 H 0.906892 -0.0240839 0.316888
H4 H 0.769581 -0.00087162 0.211768
H5 H 0.355006 0.184868 0.489164
H6 H 0.436944 0.0350607 0.147888
H7 H 0.282273 0.0453219 0.0595468
H8 H 0.0771702 0.122243 0.0797312
H9 H -0.12589 0.24603 0.20613
H10 H -0.174386 0.35993 0.423641
H11 H -0.0223972 0.350341 0.514554
H12 H -0.0166493 0.146535 0.624476
H13 H -0.2235 0.12076 0.893048
H14 H -0.274536 0.232227 1.11405
H15 H -0.11573 0.370156 1.06324
H16 H 0.097346 0.463898 0.878288
H17 H 0.304246 0.491358 0.609826
H18 H 0.405996 0.328248 0.271475
H19 H 0.63048 0.593046 0.186169
H20 H 0.83563 0.620601 -0.0857573
H21 H 0.884059 0.504945 -0.302842
H22 H 0.726381 0.365623 -0.242321

#END

data_XXVI_List1_41_Price_3860
_database_code_CSD               UNKNWN
_symmetry_cell_setting           monoclinic
_symmetry_space_group_name_H-M   'A 2/a'
_symmetry_Int_Tables_number      15
loop_
_symmetry_equiv_pos_site_id
_symmetry_equiv_pos_as_xyz
1 x,y,z
2 1/2-x,y,-z
3 x,1/2+y,1/2+z
4 1/2-x,1/2+y,1/2-z
5 -x,-y,-z
6 1/2+x,-y,z
7 -x,1/2-y,1/2-z
8 1/2+x,1/2-y,1/2+z
_cell_length_a                   25.2098
_cell_length_b                   10.9262
_cell_length_c                   20.6092
_cell_angle_alpha                90
_cell_angle_beta                 83.6281
_cell_angle_gamma                90
_cell_volume                     5641.68
loop_
_atom_site_label
_atom_site_type_symbol
_atom_site_fract_x
_atom_site_fract_y
_atom_site_fract_z
C1 C 0.302172 0.797429 0.930647
C2 C 0.268845 0.860386 0.891966
C3 C 0.25295 0.799189 0.837595
C4 C 0.268678 0.678903 0.823673
C5 C 0.300585 0.617799 0.863882
C6 C 0.31756 0.677379 0.917612
C7 C 0.257864 0.991295 0.912231
C8 C 0.189197 1.15518 0.91423
C9 C 0.134507 1.17444 0.914597
C10 C 0.113692 1.29587 0.921529
C11 C 0.149138 1.39578 0.92813
C12 C 0.204315 1.37128 0.927621
C13 C 0.224258 1.25499 0.920886
C14 C 0.0583906 1.3211 0.922631
C15 C 0.0394965 1.43885 0.92959
C16 C 0.0746844 1.53754 0.935866
C17 C 0.128396 1.51602 0.935204
C18 C 0.0982045 1.06917 0.906175
C19 C 0.0813125 0.992404 0.958569
C20 C 0.0470139 0.892005 0.949837
C21 C 0.0300999 0.870641 0.890015
C22 C 0.046289 0.94536 0.835379
C23 C 0.0810476 1.04586 0.843561
C24 C 0.0293661 0.922561 0.773266
C25 C 0.0461141 0.995636 0.720797
C26 C 0.080711 1.09484 0.728613
C27 C 0.0977601 1.11949 0.788285
C28 C 0.0829328 0.965569 1.07837
C29 C 0.0969454 1.0297 1.13923
C30 C 0.10877 1.15333 1.14919
C31 C 0.120337 1.19532 1.20992
C32 C 0.120745 1.11486 1.26194
C33 C 0.108969 0.991842 1.2535
C34 C 0.0972048 0.95119 1.19308
O1 O 0.29224 1.04992 0.935903
O2 O 0.0580962 0.869304 1.08443
CL1 Cl 0.214264 0.869072 0.782964
CL2 Cl 0.107903 1.26477 1.08874
N1 N 0.208405 1.03567 0.904069
N2 N 0.0987913 1.01858 1.0193
H1 H 0.128773 1.29178 1.21572
H2 H 0.13002 1.14878 1.30891
H3 H 0.108906 0.927899 1.29381
H4 H 0.0872621 0.856123 1.18529
H5 H 0.122427 1.09347 1.01925
H6 H 0.0348702 0.833748 0.991207
H7 H 0.00376783 0.793669 0.883989
H8 H 0.00284011 0.845633 0.767958
H9 H 0.0329378 0.977399 0.673329
H10 H 0.0939931 1.15236 0.686973
H11 H 0.124309 1.19609 0.793729
H12 H 0.031048 1.24569 0.917981
H13 H -0.00299357 1.45618 0.930365
H14 H 0.0591569 1.63012 0.941306
H15 H 0.155936 1.59114 0.940155
H16 H 0.231367 1.44731 0.932615
H17 H 0.266391 1.23681 0.921124
H18 H 0.181787 0.976247 0.888454
H19 H 0.315841 0.847082 0.971249
H20 H 0.342952 0.630709 0.948925
H21 H 0.312447 0.523931 0.852716
H22 H 0.255908 0.634536 0.780967

#END

data_XXVI_List1_42_Price_1237
_database_code_CSD               UNKNWN
_symmetry_cell_setting           monoclinic
_symmetry_space_group_name_H-M   'P 21/n'
_symmetry_Int_Tables_number      14
loop_
_symmetry_equiv_pos_site_id
_symmetry_equiv_pos_as_xyz
1 x,y,z
2 1/2-x,1/2+y,1/2-z
3 -x,-y,-z
4 1/2+x,1/2-y,1/2+z
_cell_length_a                   17.9052
_cell_length_b                   13.7105
_cell_length_c                   11.2523
_cell_angle_alpha                90
_cell_angle_beta                 88.561
_cell_angle_gamma                90
_cell_volume                     2761.45
loop_
_atom_site_label
_atom_site_type_symbol
_atom_site_fract_x
_atom_site_fract_y
_atom_site_fract_z
C1 C 0.651469 0.304007 0.709644
C2 C 0.674623 0.303627 0.589693
C3 C 0.74859 0.27617 0.563329
C4 C 0.796579 0.248705 0.653018
C5 C 0.771491 0.247882 0.770735
C6 C 0.698546 0.276042 0.799363
C7 C 0.615281 0.336806 0.50586
C8 C 0.572196 0.32058 0.298149
C9 C 0.576525 0.26167 0.197204
C10 C 0.534314 0.286562 0.0955394
C11 C 0.486158 0.369484 0.0996093
C12 C 0.482695 0.425882 0.204799
C13 C 0.524111 0.402967 0.301505
C14 C 0.538774 0.231335 -0.0111827
C15 C 0.497335 0.256637 -0.107555
C16 C 0.449271 0.338233 -0.102766
C17 C 0.444024 0.393392 -0.00109215
C18 C 0.628394 0.176547 0.191302
C19 C 0.603204 0.084157 0.224556
C20 C 0.65259 0.00324933 0.222785
C21 C 0.725719 0.0157554 0.187777
C22 C 0.754137 0.108105 0.153428
C23 C 0.70473 0.189782 0.155174
C24 C 0.829918 0.121574 0.118369
C25 C 0.856256 0.21196 0.0856835
C26 C 0.807349 0.29276 0.0863801
C27 C 0.733494 0.282082 0.119882
C28 C 0.493911 -0.0062099 0.309894
C29 C 0.409842 -0.00531955 0.309507
C30 C 0.36574 0.00910794 0.210208
C31 C 0.288154 0.00281107 0.219132
C32 C 0.253646 -0.0180542 0.328084
C33 C 0.296525 -0.0341426 0.42776
C34 C 0.373751 -0.0288476 0.417508
O1 O 0.568594 0.395839 0.541168
O2 O 0.526681 -0.0737983 0.356087
CL1 Cl 0.786737 0.279027 0.41934
CL2 Cl 0.405466 0.0330627 0.0702398
N1 N 0.615324 0.294969 0.395539
N2 N 0.528122 0.0745159 0.261888
H1 H 0.255588 0.0138139 0.140269
H2 H 0.193133 -0.0224759 0.334527
H3 H 0.269864 -0.0514082 0.512862
H4 H 0.408383 -0.0433813 0.493298
H5 H 0.493705 0.125334 0.227849
H6 H 0.631719 -0.0671378 0.251537
H7 H 0.763321 -0.0464954 0.186703
H8 H 0.866923 0.0587066 0.117897
H9 H 0.914493 0.221543 0.0589751
H10 H 0.828328 0.364048 0.0598849
H11 H 0.696182 0.34447 0.119938
H12 H 0.575841 0.168719 -0.0158861
H13 H 0.501738 0.213558 -0.188444
H14 H 0.416816 0.357262 -0.179636
H15 H 0.4075 0.456686 0.00366339
H16 H 0.446121 0.48915 0.208477
H17 H 0.520571 0.445977 0.38194
H18 H 0.6538 0.242469 0.378394
H19 H 0.59475 0.327857 0.729541
H20 H 0.678536 0.276501 0.891211
H21 H 0.809296 0.225953 0.839803
H22 H 0.853635 0.228741 0.629286

#END

data_XXVI_List1_43_Price_579
_database_code_CSD               UNKNWN
_symmetry_cell_setting           monoclinic
_symmetry_space_group_name_H-M   'P 21/c'
_symmetry_Int_Tables_number      14
loop_
_symmetry_equiv_pos_site_id
_symmetry_equiv_pos_as_xyz
1 x,y,z
2 -x,1/2+y,1/2-z
3 -x,-y,-z
4 x,1/2-y,1/2+z
_cell_length_a                   10.6367
_cell_length_b                   19.7434
_cell_length_c                   15.2657
_cell_angle_alpha                90
_cell_angle_beta                 118.461
_cell_angle_gamma                90
_cell_volume                     2818.41
loop_
_atom_site_label
_atom_site_type_symbol
_atom_site_fract_x
_atom_site_fract_y
_atom_site_fract_z
C1 C 0.273315 0.866622 0.887565
C2 C 0.262354 0.873255 0.975103
C3 C 0.202585 0.933171 0.987875
C4 C 0.158005 0.984641 0.916909
C5 C 0.173064 0.977196 0.831962
C6 C 0.230902 0.917817 0.817076
C7 C 0.311492 0.811658 1.04156
C8 C 0.441259 0.774666 1.21863
C9 C 0.48314 0.79612 1.31566
C10 C 0.548558 0.749084 1.39618
C11 C 0.569404 0.680571 1.37632
C12 C 0.524033 0.661171 1.27649
C13 C 0.462173 0.706301 1.19947
C14 C 0.593588 0.768178 1.49641
C15 C 0.656039 0.721873 1.57235
C16 C 0.676647 0.654139 1.55245
C17 C 0.633929 0.634087 1.45624
C18 C 0.456363 0.867069 1.3361
C19 C 0.325769 0.88388 1.33113
C20 C 0.299908 0.950722 1.35296
C21 C 0.404175 0.999028 1.37963
C22 C 0.538615 0.984439 1.38624
C23 C 0.565239 0.917308 1.36446
C24 C 0.646689 1.03423 1.41381
C25 C 0.776397 1.01873 1.41986
C26 C 0.803069 0.95236 1.39841
C27 C 0.700435 0.902895 1.3714
C28 C 0.0908302 0.835282 1.29879
C29 C 0.0187197 0.767602 1.28602
C30 C -0.00639465 0.719747 1.21186
C31 C -0.080246 0.660033 1.20513
C32 C -0.130252 0.647517 1.27264
C33 C -0.1085 0.695005 1.34597
C34 C -0.0363172 0.754651 1.35132
O1 O 0.289774 0.75551 1.00335
O2 O 0.0363388 0.88617 1.31148
CL1 Cl 0.176318 0.946537 1.0908
CL2 Cl 0.0502107 0.732854 1.12323
N1 N 0.384565 0.822945 1.14206
N2 N 0.222879 0.832837 1.30423
H1 H -0.0985761 0.624117 1.14647
H2 H -0.187352 0.600777 1.26714
H3 H -0.148693 0.685822 1.39825
H4 H -0.0213661 0.793146 1.4062
H5 H 0.255119 0.787122 1.29234
H6 H 0.197197 0.962045 1.34793
H7 H 0.38359 1.05012 1.39616
H8 H 0.624787 1.08514 1.43013
H9 H 0.858608 1.05729 1.44109
H10 H 0.905913 0.940311 1.40339
H11 H 0.721694 0.851925 1.35516
H12 H 0.578373 0.820184 1.51242
H13 H 0.690008 0.73755 1.64858
H14 H 0.726171 0.618129 1.61329
H15 H 0.648987 0.582068 1.43979
H16 H 0.539292 0.608954 1.261
H17 H 0.427067 0.69103 1.12333
H18 H 0.388874 0.87127 1.16549
H19 H 0.315452 0.81922 0.876539
H20 H 0.242045 0.911265 0.750517
H21 H 0.13847 1.0177 0.777277
H22 H 0.110994 1.03007 0.928959

#END

data_XXVI_List1_44_Price_361
_database_code_CSD               UNKNWN
_symmetry_cell_setting           monoclinic
_symmetry_space_group_name_H-M   'P 21/c'
_symmetry_Int_Tables_number      14
loop_
_symmetry_equiv_pos_site_id
_symmetry_equiv_pos_as_xyz
1 x,y,z
2 -x,1/2+y,1/2-z
3 -x,-y,-z
4 x,1/2-y,1/2+z
_cell_length_a                   11.8077
_cell_length_b                   14.2663
_cell_length_c                   18.7286
_cell_angle_alpha                90
_cell_angle_beta                 118.525
_cell_angle_gamma                90
_cell_volume                     2771.91
loop_
_atom_site_label
_atom_site_type_symbol
_atom_site_fract_x
_atom_site_fract_y
_atom_site_fract_z
C1 C 0.80137 0.606296 0.458505
C2 C 0.791064 0.535967 0.507438
C3 C 0.904085 0.512304 0.578448
C4 C 1.02088 0.556433 0.59887
C5 C 1.02778 0.625021 0.548535
C6 C 0.917087 0.650351 0.477981
C7 C 0.656497 0.495649 0.472961
C8 C 0.532603 0.353304 0.471255
C9 C 0.544176 0.266459 0.508398
C10 C 0.432865 0.208886 0.484037
C11 C 0.310788 0.241 0.422215
C12 C 0.303911 0.329604 0.386522
C13 C 0.410686 0.384696 0.409664
C14 C 0.439219 0.119748 0.519358
C15 C 0.330462 0.0659265 0.494783
C16 C 0.20976 0.0979661 0.433648
C17 C 0.200512 0.183803 0.398188
C18 C 0.671945 0.23269 0.572763
C19 C 0.703309 0.240175 0.654097
C20 C 0.824312 0.209153 0.716445
C21 C 0.913422 0.173095 0.696871
C22 C 0.887305 0.165483 0.615058
C23 C 0.765052 0.195858 0.552011
C24 C 0.978906 0.128355 0.594271
C25 C 0.951415 0.120992 0.514521
C26 C 0.830259 0.150311 0.452043
C27 C 0.739311 0.186752 0.470169
C28 C 0.592827 0.250793 0.737765
C29 C 0.491684 0.308456 0.744656
C30 C 0.376665 0.269294 0.734923
C31 C 0.286519 0.323914 0.743774
C32 C 0.310867 0.418548 0.762733
C33 C 0.4245 0.458869 0.772248
C34 C 0.513585 0.403928 0.762685
O1 O 0.565793 0.541503 0.422768
O2 O 0.650824 0.187617 0.784693
CL1 Cl 0.907825 0.430302 0.648895
CL2 Cl 0.341968 0.151892 0.709905
N1 N 0.644795 0.407251 0.496532
N2 N 0.610821 0.277053 0.673491
H1 H 0.19774 0.291867 0.735472
H2 H 0.240275 0.460686 0.769793
H3 H 0.443766 0.532729 0.78695
H4 H 0.602831 0.434805 0.770287
H5 H 0.558833 0.332246 0.640199
H6 H 0.843837 0.213352 0.778999
H7 H 1.0064 0.149686 0.74478
H8 H 1.07169 0.105634 0.642888
H9 H 1.02241 0.0923808 0.499281
H10 H 0.808625 0.143717 0.389012
H11 H 0.645909 0.208499 0.421827
H12 H 0.531514 0.0944702 0.566453
H13 H 0.337394 -0.0019761 0.522799
H14 H 0.124649 0.0545901 0.414912
H15 H 0.10822 0.209359 0.350988
H16 H 0.211036 0.354274 0.339349
H17 H 0.404812 0.452428 0.382289
H18 H 0.726627 0.375457 0.537797
H19 H 0.713341 0.625085 0.404231
H20 H 0.920831 0.704189 0.438215
H21 H 1.11947 0.658649 0.564933
H22 H 1.10567 0.536566 0.654702

#END

data_XXVI_List1_45_Price_985
_database_code_CSD               UNKNWN
_symmetry_cell_setting           triclinic
_symmetry_space_group_name_H-M   'P -1'
_symmetry_Int_Tables_number      2
loop_
_symmetry_equiv_pos_site_id
_symmetry_equiv_pos_as_xyz
1 x,y,z
2 -x,-y,-z
_cell_length_a                   10.0771
_cell_length_b                   14.0103
_cell_length_c                   11.2301
_cell_angle_alpha                91.809
_cell_angle_beta                 62.8547
_cell_angle_gamma                83.3481
_cell_volume                     1394.96
loop_
_atom_site_label
_atom_site_type_symbol
_atom_site_fract_x
_atom_site_fract_y
_atom_site_fract_z
C1 C 0.487685 0.696069 0.577366
C2 C 0.591623 0.612486 0.512371
C3 C 0.608927 0.542362 0.59262
C4 C 0.522126 0.554771 0.731852
C5 C 0.419035 0.637993 0.793576
C6 C 0.401702 0.709171 0.71619
C7 C 0.689917 0.605214 0.362744
C8 C 0.6752 0.647978 0.155318
C9 C 0.60617 0.720378 0.111551
C10 C 0.659343 0.726654 -0.0290656
C11 C 0.782687 0.658306 -0.122734
C12 C 0.848573 0.585583 -0.0730526
C13 C 0.796609 0.579432 0.0619302
C14 C 0.593994 0.799301 -0.0794405
C15 C 0.648095 0.803731 -0.21541
C16 C 0.769885 0.73594 -0.307933
C17 C 0.835608 0.664829 -0.262189
C18 C 0.476806 0.790348 0.211883
C19 C 0.501117 0.870669 0.271793
C20 C 0.376593 0.93577 0.368936
C21 C 0.2323 0.920372 0.403392
C22 C 0.202011 0.840251 0.345015
C23 C 0.326323 0.774028 0.248147
C24 C 0.0530952 0.823986 0.380122
C25 C 0.0268772 0.74528 0.322452
C26 C 0.149515 0.679399 0.226954
C27 C 0.295314 0.693145 0.190722
C28 C 0.699921 0.967689 0.252569
C29 C 0.86802 0.967768 0.197663
C30 C 0.9908 0.900527 0.107256
C31 C 1.13883 0.914692 0.0697874
C32 C 1.16831 0.996092 0.121748
C33 C 1.04899 1.06412 0.211197
C34 C 0.902397 1.04948 0.247438
O1 O 0.821734 0.568824 0.308306
O2 O 0.614395 1.04187 0.312997
CL1 Cl 0.731137 0.434903 0.524304
CL2 Cl 0.972105 0.795635 0.0317704
N1 N 0.614539 0.640776 0.294154
N2 N 0.650447 0.884514 0.233583
H1 H 1.23014 0.861005 -0.00064558
H2 H 1.2842 1.00601 0.0918994
H3 H 1.06996 1.12834 0.252638
H4 H 0.807207 1.10158 0.316234
H5 H 0.729084 0.826307 0.183301
H6 H 0.398573 0.997999 0.412662
H7 H 0.138117 0.970908 0.477574
H8 H -0.0402552 0.875238 0.453909
H9 H -0.087748 0.733427 0.350003
H10 H 0.128297 0.617179 0.181594
H11 H 0.388837 0.642241 0.11691
H12 H 0.50038 0.851675 -0.0087375
H13 H 0.596751 0.859962 -0.252159
H14 H 0.811373 0.740292 -0.41514
H15 H 0.92962 0.612309 -0.332516
H16 H 0.941845 0.533158 -0.144509
H17 H 0.847841 0.524277 0.0996242
H18 H 0.505487 0.670377 0.348999
H19 H 0.476916 0.753526 0.518106
H20 H 0.322726 0.774939 0.763375
H21 H 0.352784 0.646946 0.902279
H22 H 0.536452 0.498474 0.790883

#END

data_XXVI_List1_46_Price_371
_database_code_CSD               UNKNWN
_symmetry_cell_setting           monoclinic
_symmetry_space_group_name_H-M   'P 21/a'
_symmetry_Int_Tables_number      14
loop_
_symmetry_equiv_pos_site_id
_symmetry_equiv_pos_as_xyz
1 x,y,z
2 1/2-x,1/2+y,-z
3 -x,-y,-z
4 1/2+x,1/2-y,z
_cell_length_a                   16.7052
_cell_length_b                   17.0405
_cell_length_c                   21.1025
_cell_angle_alpha                90
_cell_angle_beta                 68.5769
_cell_angle_gamma                90
_cell_volume                     5592.1
loop_
_atom_site_label
_atom_site_type_symbol
_atom_site_fract_x
_atom_site_fract_y
_atom_site_fract_z
C1 C 0.534082 0.133454 0.798787
C2 C 0.534616 0.175207 0.855885
C3 C 0.578076 0.247198 0.84415
C4 C 0.620235 0.275317 0.778297
C5 C 0.619993 0.231783 0.722779
C6 C 0.576444 0.160479 0.73306
C7 C 0.484281 0.136211 0.92287
C8 C 0.476206 0.120355 1.0424
C9 C 0.511496 0.146895 1.08903
C10 C 0.476393 0.120573 1.158
C11 C 0.404778 0.0682656 1.17876
C12 C 0.370964 0.0433486 1.12965
C13 C 0.405355 0.0677053 1.06335
C14 C 0.51049 0.144924 1.20733
C15 C 0.475283 0.118914 1.27339
C16 C 0.404256 0.067342 1.29381
C17 C 0.369877 0.042628 1.24726
C18 C 0.587568 0.200214 1.06753
C19 C 0.577356 0.281525 1.07189
C20 C 0.650685 0.331225 1.0527
C21 C 0.731542 0.299489 1.02977
C22 C 0.745169 0.217505 1.02414
C23 C 0.671951 0.167122 1.04347
C24 C 0.828689 0.18446 1.00027
C25 C 0.840062 0.104606 0.995615
C26 C 0.76777 0.0545349 1.01492
C27 C 0.685909 0.0847911 1.03824
C28 C 0.467876 0.387706 1.11067
C29 C 0.372664 0.404999 1.14455
C30 C 0.303139 0.354682 1.17692
C31 C 0.219275 0.383131 1.20523
C32 C 0.202518 0.462389 1.20161
C33 C 0.270122 0.513687 1.1699
C34 C 0.353216 0.484848 1.14222
O1 O 0.421373 0.0968371 0.927091
O2 O 0.51834 0.442746 1.0985
CL1 Cl 0.579668 0.30784 0.910197
CL2 Cl 0.314394 0.254136 1.18675
N1 N 0.515372 0.143844 0.974232
N2 N 0.493399 0.311606 1.09524
H1 H 0.167621 0.342203 1.23017
H2 H 0.136833 0.483656 1.22371
H3 H 0.258212 0.575905 1.16671
H4 H 0.407229 0.523541 1.11765
H5 H 0.446867 0.270457 1.10405
H6 H 0.640913 0.393972 1.05665
H7 H 0.787051 0.338222 1.01517
H8 H 0.883741 0.223744 0.985711
H9 H 0.904374 0.0797801 0.977268
H10 H 0.777005 -0.00863789 1.01137
H11 H 0.630731 0.0458002 1.05324
H12 H 0.565134 0.184534 1.19211
H13 H 0.502374 0.138255 1.31035
H14 H 0.377094 0.0473647 1.34624
H15 H 0.31526 0.00281637 1.26222
H16 H 0.316606 0.00323952 1.14514
H17 H 0.379563 0.0480214 1.02599
H18 H 0.567648 0.178493 0.965009
H19 H 0.498297 0.0788148 0.808264
H20 H 0.575208 0.126235 0.690062
H21 H 0.65332 0.25409 0.671671
H22 H 0.652524 0.33165 0.77135
C35 C 0.9441 0.10577 0.73557
C36 C 0.948629 0.157527 0.682724
C37 C 0.904557 0.228924 0.700916
C38 C 0.857254 0.247049 0.768721
C39 C 0.852751 0.19389 0.819751
C40 C 0.896597 0.122857 0.803113
C41 C 1.00395 0.128186 0.612906
C42 C 1.01999 0.130943 0.490747
C43 C 0.98781 0.165667 0.445094
C44 C 1.0245 0.146234 0.374502
C45 C 1.09482 0.0926026 0.351141
C46 C 1.12601 0.0598524 0.399275
C47 C 1.09014 0.0777299 0.467105
C48 C 0.993311 0.178756 0.326048
C49 C 1.03009 0.159233 0.25838
C50 C 1.0998 0.106298 0.235412
C51 C 1.13132 0.0737158 0.281053
C52 C 0.913154 0.220496 0.469514
C53 C 0.925453 0.301485 0.468505
C54 C 0.853468 0.352763 0.491621
C55 C 0.771768 0.322911 0.515161
C56 C 0.756021 0.241258 0.51762
C57 C 0.827855 0.189284 0.494333
C58 C 0.671656 0.210063 0.542303
C59 C 0.658133 0.130519 0.543953
C60 C 0.729022 0.0789011 0.520589
C61 C 0.811664 0.107345 0.496361
C62 C 1.03714 0.404539 0.424586
C63 C 1.13289 0.420706 0.392738
C64 C 1.20302 0.369106 0.368065
C65 C 1.28711 0.396909 0.339328
C66 C 1.30352 0.476915 0.334738
C67 C 1.23535 0.529511 0.358771
C68 C 1.15208 0.501228 0.386946
O3 O 1.06462 0.08506 0.607396
O4 O 0.987464 0.459081 0.429857
CL3 Cl 0.908097 0.301011 0.641236
CL4 Cl 1.19261 0.2672 0.369581
N3 N 0.979477 0.148756 0.560045
N4 N 1.01003 0.33023 0.446528
H23 H 1.33923 0.354865 0.320606
H24 H 1.36936 0.497701 0.312348
H25 H 1.24696 0.592316 0.355541
H26 H 1.09767 0.540864 0.405425
H27 H 1.05576 0.288562 0.439187
H28 H 0.86483 0.415274 0.489805
H29 H 0.717305 0.362823 0.532869
H30 H 0.617673 0.250523 0.559936
H31 H 0.593174 0.10714 0.562992
H32 H 0.718079 0.0160012 0.521653
H33 H 0.865761 0.0672208 0.478151
H34 H 0.939611 0.21939 0.343253
H35 H 1.00523 0.184769 0.222111
H36 H 1.1282 0.0914956 0.181735
H37 H 1.18493 0.0328005 0.264123
H38 H 1.17968 0.0190498 0.381706
H39 H 1.11403 0.0522412 0.503665
H40 H 0.928163 0.184931 0.570802
H41 H 0.980214 0.0515113 0.721292
H42 H 0.894075 0.0810893 0.842626
H43 H 0.815443 0.208476 0.872406
H44 H 0.824664 0.303221 0.780795

#END

data_XXVI_List1_47_Price_694
_database_code_CSD               UNKNWN
_symmetry_cell_setting           monoclinic
_symmetry_space_group_name_H-M   'P 21/n'
_symmetry_Int_Tables_number      14
loop_
_symmetry_equiv_pos_site_id
_symmetry_equiv_pos_as_xyz
1 x,y,z
2 1/2-x,1/2+y,1/2-z
3 -x,-y,-z
4 1/2+x,1/2-y,1/2+z
_cell_length_a                   10.8111
_cell_length_b                   14.4139
_cell_length_c                   18.237
_cell_angle_alpha                90
_cell_angle_beta                 83.0966
_cell_angle_gamma                90
_cell_volume                     2821.27
loop_
_atom_site_label
_atom_site_type_symbol
_atom_site_fract_x
_atom_site_fract_y
_atom_site_fract_z
C1 C 0.977929 0.425336 0.792436
C2 C 0.89789 0.377344 0.84574
C3 C 0.786291 0.343907 0.823406
C4 C 0.756987 0.358291 0.751928
C5 C 0.838049 0.406719 0.700915
C6 C 0.949638 0.440222 0.721307
C7 C 0.946889 0.372444 0.920077
C8 C 0.889436 0.341955 1.05408
C9 C 0.795538 0.305444 1.10517
C10 C 0.815215 0.297323 1.18095
C11 C 0.930813 0.326328 1.20377
C12 C 1.02259 0.363787 1.15011
C13 C 1.00354 0.372069 1.07755
C14 C 0.723092 0.260099 1.23505
C15 C 0.745223 0.251546 1.3074
C16 C 0.859978 0.279966 1.3297
C17 C 0.950539 0.316801 1.27875
C18 C 0.675728 0.272646 1.08132
C19 C 0.661194 0.179363 1.06417
C20 C 0.547551 0.146576 1.0421
C21 C 0.450401 0.206844 1.03881
C22 C 0.459872 0.301928 1.05665
C23 C 0.574383 0.335356 1.07825
C24 C 0.359464 0.364304 1.05369
C25 C 0.370873 0.456216 1.0714
C26 C 0.483951 0.489422 1.09292
C27 C 0.583207 0.430723 1.09625
C28 C 0.763031 0.0244925 1.0716
C29 C 0.875147 -0.0137057 1.10278
C30 C 0.945185 -0.0878002 1.07005
C31 C 1.04431 -0.124396 1.10276
C32 C 1.074 -0.0880129 1.16907
C33 C 1.00543 -0.0145912 1.20255
C34 C 0.907257 0.0222009 1.16927
O1 O 1.05596 0.392519 0.923625
O2 O 0.680929 -0.025122 1.05335
CL1 Cl 0.677989 0.278311 0.880311
CL2 Cl 0.914829 -0.134424 0.986356
N1 N 0.865111 0.350165 0.980603
N2 N 0.761777 0.119861 1.0696
H1 H 1.09779 -0.18109 1.07574
H2 H 1.1512 -0.117314 1.1943
H3 H 1.02788 0.0141252 1.25435
H4 H 0.852524 0.0787919 1.19589
H5 H 0.839216 0.151853 1.08308
H6 H 0.540117 0.0738522 1.02862
H7 H 0.363447 0.18136 1.02202
H8 H 0.27286 0.337847 1.03709
H9 H 0.293257 0.503484 1.06899
H10 H 0.492464 0.562161 1.10704
H11 H 0.669803 0.456666 1.11303
H12 H 0.634193 0.23886 1.21849
H13 H 0.673424 0.223034 1.34793
H14 H 0.875988 0.27295 1.38709
H15 H 1.03915 0.339302 1.2952
H16 H 1.11059 0.386535 1.16724
H17 H 1.07447 0.40023 1.03684
H18 H 0.777409 0.332395 0.971922
H19 H 1.06442 0.450387 0.80979
H20 H 1.01439 0.477905 0.682016
H21 H 0.813876 0.417611 0.64547
H22 H 0.670197 0.330599 0.736937

#END

data_XXVI_List1_48_Price_102
_database_code_CSD               UNKNWN
_symmetry_cell_setting           orthorhombic
_symmetry_space_group_name_H-M   'P b c a'
_symmetry_Int_Tables_number      61
loop_
_symmetry_equiv_pos_site_id
_symmetry_equiv_pos_as_xyz
1 x,y,z
2 1/2+x,1/2-y,-z
3 -x,1/2+y,1/2-z
4 1/2-x,-y,1/2+z
5 -x,-y,-z
6 1/2-x,1/2+y,z
7 x,1/2-y,1/2+z
8 1/2+x,y,1/2-z
_cell_length_a                   19.0152
_cell_length_b                   18.3206
_cell_length_c                   16.2377
_cell_angle_alpha                90
_cell_angle_beta                 90
_cell_angle_gamma                90
_cell_volume                     5656.73
loop_
_atom_site_label
_atom_site_type_symbol
_atom_site_fract_x
_atom_site_fract_y
_atom_site_fract_z
C1 C 0.469698 0.425759 0.929611
C2 C 0.396071 0.421666 0.928659
C3 C 0.365339 0.355143 0.951505
C4 C 0.406689 0.295143 0.972491
C5 C 0.479491 0.30043 0.970994
C6 C 0.511237 0.366249 0.949757
C7 C 0.360707 0.492299 0.904629
C8 C 0.257565 0.543938 0.830041
C9 C 0.197718 0.525174 0.785057
C10 C 0.154583 0.581254 0.750688
C11 C 0.173394 0.655955 0.762214
C12 C 0.234732 0.672174 0.80792
C13 C 0.275952 0.618463 0.841067
C14 C 0.0925776 0.56536 0.705372
C15 C 0.0519726 0.620453 0.673268
C16 C 0.070884 0.694283 0.684597
C17 C 0.130445 0.711436 0.728258
C18 C 0.177544 0.447139 0.773642
C19 C 0.139719 0.410719 0.834557
C20 C 0.118319 0.337197 0.822892
C21 C 0.134717 0.301709 0.751279
C22 C 0.172738 0.336392 0.687393
C23 C 0.194164 0.410357 0.698572
C24 C 0.189739 0.299943 0.613152
C25 C 0.226536 0.334856 0.552002
C26 C 0.247915 0.407993 0.562956
C27 C 0.23223 0.444865 0.634295
C28 C 0.105203 0.421874 0.98106
C29 C 0.0890576 0.474724 1.05019
C30 C 0.0763626 0.550223 1.04809
C31 C 0.0632542 0.589546 1.11992
C32 C 0.0627527 0.554615 1.19574
C33 C 0.0749857 0.479838 1.19971
C34 C 0.0877481 0.44126 1.12792
O1 O 0.390583 0.549891 0.919634
O2 O 0.104043 0.356218 0.99526
CL1 Cl 0.274667 0.34345 0.959825
CL2 Cl 0.0735264 0.601425 0.957292
N1 N 0.298822 0.487285 0.862096
N2 N 0.121804 0.449838 0.905743
H1 H 0.0533553 0.647704 1.1154
H2 H 0.0526566 0.585973 1.25123
H3 H 0.0746555 0.451659 1.2585
H4 H 0.0972221 0.382893 1.12897
H5 H 0.126361 0.504684 0.90067
H6 H 0.0896698 0.310123 0.871593
H7 H 0.118088 0.245446 0.742773
H8 H 0.173016 0.243601 0.605532
H9 H 0.239289 0.306433 0.495247
H10 H 0.277084 0.435385 0.514454
H11 H 0.248812 0.501112 0.642289
H12 H 0.0775621 0.508783 0.696285
H13 H 0.004748 0.607065 0.6388
H14 H 0.0382338 0.737217 0.658831
H15 H 0.145624 0.768043 0.737618
H16 H 0.249294 0.729003 0.816857
H17 H 0.322857 0.631299 0.875716
H18 H 0.27976 0.436584 0.851309
H19 H 0.492998 0.478029 0.914116
H20 H 0.56811 0.371257 0.949173
H21 H 0.511136 0.253224 0.987172
H22 H 0.381011 0.244753 0.990511

#END

data_XXVI_List1_49_Price_5147
_database_code_CSD               UNKNWN
_symmetry_cell_setting           monoclinic
_symmetry_space_group_name_H-M   'C c'
_symmetry_Int_Tables_number      9
loop_
_symmetry_equiv_pos_site_id
_symmetry_equiv_pos_as_xyz
1 x,y,z
2 x,-y,1/2+z
3 1/2+x,1/2+y,z
4 1/2+x,1/2-y,1/2+z
_cell_length_a                   19.4465
_cell_length_b                   10.6162
_cell_length_c                   27.2182
_cell_angle_alpha                90
_cell_angle_beta                 87.2549
_cell_angle_gamma                90
_cell_volume                     5612.69
loop_
_atom_site_label
_atom_site_type_symbol
_atom_site_fract_x
_atom_site_fract_y
_atom_site_fract_z
C1 C 0.332324 0.484584 0.177761
C2 C 0.382697 0.399899 0.159483
C3 C 0.359193 0.287212 0.139204
C4 C 0.289129 0.260782 0.137797
C5 C 0.240766 0.346149 0.156753
C6 C 0.262549 0.459107 0.176738
C7 C 0.455399 0.44632 0.165718
C8 C 0.57745 0.38743 0.170016
C9 C 0.627109 0.312704 0.145776
C10 C 0.698386 0.336286 0.152719
C11 C 0.717785 0.437695 0.183554
C12 C 0.665333 0.510123 0.207765
C13 C 0.597181 0.485726 0.201755
C14 C 0.751275 0.261997 0.129552
C15 C 0.819426 0.28827 0.136051
C16 C 0.83841 0.389487 0.166176
C17 C 0.788438 0.462225 0.189504
C18 C 0.606766 0.204651 0.114602
C19 C 0.60516 0.21819 0.0637635
C20 C 0.584772 0.116291 0.0340168
C21 C 0.565989 0.0038599 0.0553443
C22 C 0.566497 -0.0145064 0.106811
C23 C 0.587332 0.0874446 0.136903
C24 C 0.546989 -0.130459 0.129073
C25 C 0.547929 -0.146057 0.179099
C26 C 0.568803 -0.0456557 0.208944
C27 C 0.588155 0.0679707 0.188487
C28 C 0.608341 0.381977 -0.00162624
C29 C 0.624719 0.519204 -0.0104135
C30 C 0.683033 0.585973 0.00298877
C31 C 0.691385 0.712957 -0.00867383
C32 C 0.641293 0.77556 -0.0339463
C33 C 0.583308 0.710799 -0.0482389
C34 C 0.575877 0.584091 -0.0368982
O1 O 0.464571 0.557906 0.174396
O2 O 0.57826 0.322765 -0.0325325
CL1 Cl 0.41415 0.174106 0.112216
CL2 Cl 0.749683 0.514142 0.0333511
N1 N 0.507502 0.359683 0.164814
N2 N 0.623708 0.335111 0.0433243
H1 H 0.737451 0.761371 0.00201033
H2 H 0.648043 0.874707 -0.0427
H3 H 0.544172 0.758718 -0.0683634
H4 H 0.531903 0.53077 -0.0484872
H5 H 0.649544 0.392498 0.0656668
H6 H 0.583439 0.130319 -0.00526446
H7 H 0.550331 -0.0737152 0.0323322
H8 H 0.531202 -0.207133 0.105653
H9 H 0.532837 -0.235381 0.195795
H10 H 0.569818 -0.058567 0.24849
H11 H 0.60466 0.144338 0.211688
H12 H 0.73712 0.18358 0.106517
H13 H 0.859093 0.230323 0.117954
H14 H 0.892478 0.409166 0.17096
H15 H 0.802361 0.540034 0.213016
H16 H 0.679896 0.586237 0.231868
H17 H 0.557459 0.542241 0.220083
H18 H 0.497227 0.272291 0.15227
H19 H 0.35085 0.572233 0.192751
H20 H 0.225351 0.527142 0.191473
H21 H 0.186328 0.324264 0.155558
H22 H 0.273217 0.172946 0.121459
C35 C 0.161885 0.743235 0.299461
C36 C 0.110531 0.671389 0.324224
C37 C 0.132603 0.567021 0.350926
C38 C 0.202132 0.536058 0.352182
C39 C 0.25141 0.608383 0.326697
C40 C 0.23112 0.713113 0.300302
C41 C 0.0385139 0.719987 0.316923
C42 C -0.0854315 0.665096 0.319978
C43 C -0.133659 0.587281 0.344349
C44 C -0.205453 0.609428 0.339292
C45 C -0.227083 0.712156 0.30996
C46 C -0.176181 0.787385 0.285446
C47 C -0.107433 0.764831 0.289715
C48 C -0.25679 0.53252 0.362944
C49 C -0.325484 0.557429 0.358246
C50 C -0.346662 0.65988 0.329561
C51 C -0.298266 0.735248 0.305853
C52 C -0.111169 0.477843 0.373981
C53 C -0.107631 0.488153 0.424832
C54 C -0.0855966 0.384617 0.45309
C55 C -0.0672477 0.273807 0.430271
C56 C -0.0699328 0.258594 0.378763
C57 C -0.0924414 0.362139 0.350185
C58 C -0.051091 0.144202 0.355027
C59 C -0.0542819 0.13163 0.304997
C60 C -0.0768082 0.233644 0.276649
C61 C -0.0955192 0.34586 0.298564
C62 C -0.109813 0.647408 0.491954
C63 C -0.124208 0.785007 0.501514
C64 C -0.182225 0.854286 0.489282
C65 C -0.188729 0.981312 0.501413
C66 C -0.137044 1.04134 0.525986
C67 C -0.0793327 0.973987 0.539149
C68 C -0.0737431 0.847244 0.527378
O3 O 0.0315839 0.827509 0.301796
O4 O -0.0803348 0.585525 0.522384
CL3 Cl 0.076703 0.471912 0.386686
CL4 Cl -0.250595 0.785478 0.459838
N3 N -0.0152949 0.638118 0.324176
N4 N -0.126008 0.603387 0.446731
H23 H -0.234605 1.03178 0.491655
H24 H -0.14234 1.14054 0.535104
H25 H -0.0389872 1.01992 0.558747
H26 H -0.0300007 0.791956 0.538105
H27 H -0.151121 0.663099 0.424843
H28 H -0.0828622 0.396128 0.492413
H29 H -0.0503343 0.194988 0.452147
H30 H -0.0339979 0.0662742 0.377306
H31 H -0.0396983 0.0434697 0.287151
H32 H -0.0795867 0.223126 0.237098
H33 H -0.113242 0.42352 0.276516
H34 H -0.241005 0.453286 0.384955
H35 H -0.363913 0.497494 0.376702
H36 H -0.401151 0.678444 0.32621
H37 H -0.313852 0.814091 0.283456
H38 H -0.192378 0.864647 0.262481
H39 H -0.0689373 0.823576 0.271188
H40 H -0.00532735 0.554074 0.339896
H41 H 0.144597 0.824786 0.279467
H42 H 0.269047 0.771144 0.280425
H43 H 0.305397 0.583003 0.327853
H44 H 0.216916 0.455154 0.373599

#END

data_XXVI_List1_50_Price_8917
_database_code_CSD               UNKNWN
_symmetry_cell_setting           monoclinic
_symmetry_space_group_name_H-M   'P 21/c'
_symmetry_Int_Tables_number      14
loop_
_symmetry_equiv_pos_site_id
_symmetry_equiv_pos_as_xyz
1 x,y,z
2 -x,1/2+y,1/2-z
3 -x,-y,-z
4 x,1/2-y,1/2+z
_cell_length_a                   10.6461
_cell_length_b                   19.4999
_cell_length_c                   14.9955
_cell_angle_alpha                90
_cell_angle_beta                 65.5535
_cell_angle_gamma                90
_cell_volume                     2833.94
loop_
_atom_site_label
_atom_site_type_symbol
_atom_site_fract_x
_atom_site_fract_y
_atom_site_fract_z
C1 C 0.328763 0.126637 0.590407
C2 C 0.298446 0.131017 0.508161
C3 C 0.209846 0.0817109 0.497884
C4 C 0.156766 0.0289246 0.565887
C5 C 0.191636 0.0247056 0.645276
C6 C 0.27771 0.0738946 0.65787
C7 C 0.360185 0.192186 0.443374
C8 C 0.488026 0.225895 0.268256
C9 C 0.53119 0.202104 0.172411
C10 C 0.60243 0.247313 0.0923522
C11 C 0.629757 0.316171 0.111291
C12 C 0.585309 0.337573 0.20975
C13 C 0.516863 0.294293 0.286495
C14 C 0.647288 0.226108 -0.00663845
C15 C 0.715262 0.270764 -0.0821702
C16 C 0.74218 0.338834 -0.0631588
C17 C 0.700106 0.36088 0.031764
C18 C 0.502764 0.130018 0.152996
C19 C 0.375955 0.113045 0.152628
C20 C 0.347578 0.0448794 0.133389
C21 C 0.446408 -0.00470054 0.113962
C22 C 0.577434 0.00997481 0.112548
C23 C 0.60622 0.078416 0.132214
C24 C 0.679974 -0.0411585 0.0923173
C25 C 0.806266 -0.0257057 0.0914743
C26 C 0.834827 0.0419096 0.11117
C27 C 0.737543 0.0927104 0.131069
C28 C 0.140507 0.160202 0.194005
C29 C 0.07126 0.229051 0.20614
C30 C 0.0168945 0.252407 0.141368
C31 C -0.050289 0.315313 0.155879
C32 C -0.0638714 0.355501 0.236004
C33 C -0.0097195 0.333253 0.300986
C34 C 0.0580371 0.270503 0.285546
O1 O 0.360686 0.247746 0.480892
O2 O 0.0771422 0.106547 0.205562
CL1 Cl 0.156285 0.0847546 0.402809
CL2 Cl 0.0346627 0.203885 0.0396671
N1 N 0.421199 0.179568 0.344815
N2 N 0.278829 0.165572 0.170572
H1 H -0.0910451 0.332368 0.104245
H2 H -0.116778 0.404468 0.247201
H3 H -0.0199707 0.364559 0.36347
H4 H 0.100239 0.252557 0.336109
H5 H 0.316951 0.213688 0.16467
H6 H 0.247101 0.0333895 0.135308
H7 H 0.424398 -0.0568335 0.0990763
H8 H 0.656581 -0.0930436 0.0774031
H9 H 0.884267 -0.0652931 0.0757871
H10 H 0.934833 0.0538763 0.11054
H11 H 0.760234 0.144605 0.146101
H12 H 0.627208 0.173839 -0.0219599
H13 H 0.748687 0.253521 -0.157387
H14 H 0.796044 0.373513 -0.123685
H15 H 0.720086 0.413164 0.0474906
H16 H 0.606591 0.389872 0.224492
H17 H 0.482992 0.31101 0.361592
H18 H 0.412254 0.131456 0.322731
H19 H 0.393481 0.166428 0.599843
H20 H 0.304173 0.0713987 0.720347
H21 H 0.15019 -0.0167481 0.697696
H22 H 0.0875294 -0.00813167 0.556119

#END

data_XXVI_List1_51_Price_1098
_database_code_CSD               UNKNWN
_symmetry_cell_setting           monoclinic
_symmetry_space_group_name_H-M   'P 21/a'
_symmetry_Int_Tables_number      14
loop_
_symmetry_equiv_pos_site_id
_symmetry_equiv_pos_as_xyz
1 x,y,z
2 1/2-x,1/2+y,-z
3 -x,-y,-z
4 1/2+x,1/2-y,z
_cell_length_a                   11.0608
_cell_length_b                   18.142
_cell_length_c                   13.9953
_cell_angle_alpha                90
_cell_angle_beta                 89.6154
_cell_angle_gamma                90
_cell_volume                     2808.3
loop_
_atom_site_label
_atom_site_type_symbol
_atom_site_fract_x
_atom_site_fract_y
_atom_site_fract_z
C1 C 0.668638 0.238626 0.693279
C2 C 0.73268 0.176693 0.725343
C3 C 0.837949 0.190485 0.777959
C4 C 0.876834 0.26212 0.796347
C5 C 0.811701 0.321972 0.762653
C6 C 0.706425 0.310067 0.711085
C7 C 0.677419 0.104523 0.692705
C8 C 0.72421 -0.0264014 0.655827
C9 C 0.799138 -0.0850579 0.680835
C10 C 0.783291 -0.155266 0.636561
C11 C 0.690282 -0.164937 0.567566
C12 C 0.616868 -0.103772 0.544363
C13 C 0.632421 -0.0363998 0.586537
C14 C 0.857062 -0.216741 0.659453
C15 C 0.838898 -0.283896 0.616537
C16 C 0.746569 -0.293299 0.548438
C17 C 0.674001 -0.234836 0.52459
C18 C 0.897045 -0.0747626 0.752431
C19 C 0.872817 -0.0847399 0.849417
C20 C 0.965206 -0.0746306 0.918072
C21 C 1.07944 -0.055642 0.888847
C22 C 1.10889 -0.0455598 0.791162
C23 C 1.01618 -0.0552751 0.721875
C24 C 1.22693 -0.0261093 0.760638
C25 C 1.25312 -0.016527 0.665438
C26 C 1.16158 -0.0260853 0.596731
C27 C 1.04616 -0.0449799 0.624022
C28 C 0.704672 -0.106862 0.965265
C29 C 0.574073 -0.130353 0.970016
C30 C 0.51957 -0.188818 0.921208
C31 C 0.397757 -0.205485 0.934904
C32 C 0.328338 -0.163719 0.997744
C33 C 0.380969 -0.105989 1.04811
C34 C 0.502595 -0.0903923 1.03472
O1 O 0.57751 0.105695 0.655705
O2 O 0.755695 -0.0869581 1.03797
CL1 Cl 0.925629 0.121043 0.829242
CL2 Cl 0.600824 -0.245603 0.84324
N1 N 0.745704 0.0420063 0.699061
N2 N 0.754991 -0.104545 0.87589
H1 H 0.358702 -0.25147 0.896394
H2 H 0.233314 -0.17686 1.0077
H3 H 0.327562 -0.0735201 1.098
H4 H 0.546444 -0.0467498 1.07461
H5 H 0.703535 -0.123009 0.821405
H6 H 0.942964 -0.081639 0.99287
H7 H 1.14985 -0.0481698 0.941797
H8 H 1.29659 -0.018913 0.814276
H9 H 1.34397 -0.00165337 0.642736
H10 H 1.18275 -0.0185339 0.521469
H11 H 0.976322 -0.0525231 0.570784
H12 H 0.928402 -0.209953 0.711594
H13 H 0.896297 -0.330251 0.635069
H14 H 0.733367 -0.346722 0.515106
H15 H 0.602636 -0.241275 0.47221
H16 H 0.546108 -0.110784 0.491605
H17 H 0.57474 0.00970866 0.569232
H18 H 0.824199 0.0451274 0.735667
H19 H 0.587026 0.227652 0.653196
H20 H 0.653993 0.356234 0.68461
H21 H 0.843187 0.377498 0.777287
H22 H 0.958318 0.270122 0.837752

#END

data_XXVI_List1_52_Price_1378
_database_code_CSD               UNKNWN
_symmetry_cell_setting           monoclinic
_symmetry_space_group_name_H-M   'P 21/c'
_symmetry_Int_Tables_number      14
loop_
_symmetry_equiv_pos_site_id
_symmetry_equiv_pos_as_xyz
1 x,y,z
2 -x,1/2+y,1/2-z
3 -x,-y,-z
4 x,1/2-y,1/2+z
_cell_length_a                   10.3377
_cell_length_b                   21.0152
_cell_length_c                   14.5211
_cell_angle_alpha                90
_cell_angle_beta                 64.4428
_cell_angle_gamma                90
_cell_volume                     2846.02
loop_
_atom_site_label
_atom_site_type_symbol
_atom_site_fract_x
_atom_site_fract_y
_atom_site_fract_z
C1 C 0.635589 0.615593 0.344157
C2 C 0.71307 0.646086 0.390311
C3 C 0.852361 0.624209 0.36507
C4 C 0.912113 0.574903 0.295373
C5 C 0.833769 0.546603 0.249209
C6 C 0.694513 0.566887 0.27401
C7 C 0.631595 0.698919 0.462449
C8 C 0.65922 0.811244 0.505069
C9 C 0.75851 0.860843 0.479376
C10 C 0.710593 0.923627 0.516052
C11 C 0.561732 0.935151 0.57709
C12 C 0.465584 0.883261 0.601217
C13 C 0.511513 0.822971 0.567122
C14 C 0.806826 0.975726 0.49366
C15 C 0.757721 1.03571 0.529108
C16 C 0.610234 1.047 0.588931
C17 C 0.514574 0.997537 0.612447
C18 C 0.914703 0.848579 0.417943
C19 C 0.979657 0.862547 0.313886
C20 C 1.12787 0.850765 0.254443
C21 C 1.20748 0.824009 0.299074
C22 C 1.1463 0.807812 0.403857
C23 C 0.997655 0.820361 0.464309
C24 C 1.22818 0.779515 0.449852
C25 C 1.16663 0.764252 0.551746
C26 C 1.02002 0.77725 0.611976
C27 C 0.937653 0.804694 0.569663
C28 C 0.930684 0.907214 0.172704
C29 C 0.806384 0.927171 0.151337
C30 C 0.685036 0.890387 0.169414
C31 C 0.578748 0.912354 0.142677
C32 C 0.592947 0.971691 0.0971779
C33 C 0.714096 1.00862 0.0768621
C34 C 0.820019 0.985952 0.102799
O1 O 0.500932 0.695842 0.506782
O2 O 1.05329 0.911985 0.10653
CL1 Cl 0.956819 0.654525 0.422396
CL2 Cl 0.66302 0.814569 0.223098
N1 N 0.709799 0.750484 0.466753
N2 N 0.893437 0.888496 0.271053
H1 H 0.486311 0.882537 0.157225
H2 H 0.509491 0.988688 0.0768438
H3 H 0.726361 1.05471 0.0403111
H4 H 0.916836 1.01327 0.0856075
H5 H 0.787272 0.887927 0.318042
H6 H 1.17506 0.863249 0.174359
H7 H 1.32079 0.814683 0.253054
H8 H 1.34112 0.770059 0.402655
H9 H 1.2303 0.742459 0.586272
H10 H 0.971883 0.765516 0.692716
H11 H 0.825185 0.81475 0.616749
H12 H 0.920513 0.967443 0.44816
H13 H 0.833254 1.07489 0.511135
H14 H 0.573058 1.0947 0.616384
H15 H 0.400753 1.00544 0.658825
H16 H 0.352212 0.891716 0.648381
H17 H 0.437392 0.783558 0.585626
H18 H 0.81738 0.747946 0.425285
H19 H 0.526493 0.631624 0.366121
H20 H 0.631832 0.544719 0.239074
H21 H 0.881566 0.50842 0.194593
H22 H 1.01979 0.558926 0.278456

#END

data_XXVI_List1_53_Price_1662
_database_code_CSD               UNKNWN
_symmetry_cell_setting           monoclinic
_symmetry_space_group_name_H-M   'P 21/a'
_symmetry_Int_Tables_number      14
loop_
_symmetry_equiv_pos_site_id
_symmetry_equiv_pos_as_xyz
1 x,y,z
2 1/2-x,1/2+y,-z
3 -x,-y,-z
4 1/2+x,1/2-y,z
_cell_length_a                   20.061
_cell_length_b                   10.9728
_cell_length_c                   13.2178
_cell_angle_alpha                90
_cell_angle_beta                 79.3952
_cell_angle_gamma                90
_cell_volume                     2859.88
loop_
_atom_site_label
_atom_site_type_symbol
_atom_site_fract_x
_atom_site_fract_y
_atom_site_fract_z
C1 C 0.0302535 0.606879 0.860825
C2 C 0.00411116 0.494305 0.836763
C3 C 0.0359437 0.388448 0.863815
C4 C 0.0904307 0.395942 0.915275
C5 C 0.115094 0.508926 0.938609
C6 C 0.0850285 0.615056 0.911165
C7 C -0.0506659 0.491364 0.773018
C8 C -0.146682 0.623491 0.743208
C9 C -0.178319 0.734554 0.772107
C10 C -0.227636 0.780935 0.716812
C11 C -0.245053 0.711541 0.634111
C12 C -0.212841 0.597819 0.609587
C13 C -0.165317 0.553679 0.662339
C14 C -0.260093 0.895024 0.740686
C15 C -0.307161 0.937364 0.685753
C16 C -0.324442 0.868339 0.604242
C17 C -0.293849 0.75773 0.579185
C18 C -0.159365 0.804817 0.859153
C19 C -0.0998377 0.873104 0.846072
C20 C -0.0824312 0.939482 0.929793
C21 C -0.124655 0.938509 1.02367
C22 C -0.186474 0.873088 1.0403
C23 C -0.204193 0.805722 0.956834
C24 C -0.230713 0.872776 1.13699
C25 C -0.290286 0.808126 1.15143
C26 C -0.307751 0.740588 1.06927
C27 C -0.265856 0.739064 0.974543
C28 C 0.00838485 0.905961 0.72449
C29 C 0.0413605 0.913108 0.61253
C30 C 0.0304349 0.839227 0.530779
C31 C 0.0675201 0.855712 0.431756
C32 C 0.116135 0.946944 0.412563
C33 C 0.12846 1.02083 0.492731
C34 C 0.0918773 1.00262 0.591171
O1 O -0.051842 0.416283 0.705585
O2 O 0.0425825 0.927339 0.790159
CL1 Cl 0.00732218 0.243758 0.840524
CL2 Cl -0.0283309 0.720827 0.547691
N1 N -0.0989275 0.580837 0.799459
N2 N -0.0597554 0.882516 0.747107
H1 H 0.058016 0.795922 0.370634
H2 H 0.144607 0.95934 0.335058
H3 H 0.166749 1.09177 0.478731
H4 H 0.101714 1.05706 0.655342
H5 H -0.0822755 0.853425 0.688917
H6 H -0.0354165 0.990091 0.917676
H7 H -0.110942 0.989889 1.0871
H8 H -0.216465 0.924797 1.1997
H9 H -0.323931 0.808449 1.22587
H10 H -0.354769 0.689062 1.08112
H11 H -0.279633 0.686609 0.911917
H12 H -0.247246 0.948757 0.803324
H13 H -0.331373 1.02495 0.70527
H14 H -0.361799 0.90297 0.561608
H15 H -0.306578 0.703655 0.516492
H16 H -0.226684 0.544206 0.547454
H17 H -0.140798 0.46664 0.643721
H18 H -0.094371 0.632966 0.860893
H19 H 0.00869488 0.69054 0.837153
H20 H 0.104122 0.704121 0.927298
H21 H 0.157997 0.513335 0.978004
H22 H 0.113191 0.312374 0.936635

#END

data_XXVI_List1_54_Price_1369
_database_code_CSD               UNKNWN
_symmetry_cell_setting           triclinic
_symmetry_space_group_name_H-M   'P -1'
_symmetry_Int_Tables_number      2
loop_
_symmetry_equiv_pos_site_id
_symmetry_equiv_pos_as_xyz
1 x,y,z
2 -x,-y,-z
_cell_length_a                   13.1472
_cell_length_b                   10.5016
_cell_length_c                   11.0145
_cell_angle_alpha                91.1972
_cell_angle_beta                 72.8054
_cell_angle_gamma                105.267
_cell_volume                     1398.82
loop_
_atom_site_label
_atom_site_type_symbol
_atom_site_fract_x
_atom_site_fract_y
_atom_site_fract_z
C1 C 0.288046 0.48292 0.74876
C2 C 0.245948 0.593332 0.772244
C3 C 0.176182 0.60171 0.894237
C4 C 0.150532 0.503491 0.989693
C5 C 0.19478 0.395726 0.96465
C6 C 0.263661 0.38514 0.844018
C7 C 0.280506 0.700442 0.668274
C8 C 0.350297 0.705705 0.43099
C9 C 0.337039 0.635393 0.325544
C10 C 0.412161 0.68148 0.202252
C11 C 0.499088 0.800143 0.188285
C12 C 0.508909 0.86805 0.298419
C13 C 0.437438 0.82306 0.416733
C14 C 0.403565 0.61291 0.0918125
C15 C 0.476757 0.660019 -0.0257678
C16 C 0.562271 0.777811 -0.0394387
C17 C 0.572936 0.846192 0.0657261
C18 C 0.249833 0.507431 0.343413
C19 C 0.143441 0.503319 0.341307
C20 C 0.0612139 0.380451 0.360612
C21 C 0.0858369 0.265899 0.382512
C22 C 0.191988 0.265215 0.38734
C23 C 0.275288 0.38797 0.367156
C24 C 0.21738 0.147291 0.411997
C25 C 0.320971 0.149535 0.416874
C26 C 0.403749 0.270744 0.396613
C27 C 0.381819 0.386893 0.372114
C28 C 0.0243882 0.643615 0.316314
C29 C 0.0250388 0.778463 0.269102
C30 C 0.113562 0.886753 0.208003
C31 C 0.0955879 1.00354 0.172286
C32 C -0.0111035 1.01573 0.197305
C33 C -0.100459 0.910189 0.257814
C34 C -0.0816552 0.794477 0.292462
O1 O 0.315979 0.816469 0.685276
O2 O -0.0634029 0.557515 0.348583
CL1 Cl 0.116014 0.731763 0.929972
CL2 Cl 0.252135 0.885639 0.167905
N1 N 0.279616 0.652455 0.551076
N2 N 0.121952 0.623297 0.320022
H1 H 0.166416 1.08433 0.124606
H2 H -0.0238264 1.10745 0.16926
H3 H -0.184489 0.917967 0.278078
H4 H -0.149712 0.710399 0.339219
H5 H 0.189615 0.70189 0.296925
H6 H -0.020676 0.38018 0.359254
H7 H 0.0220432 0.172671 0.397543
H8 H 0.152916 0.0546355 0.427104
H9 H 0.339617 0.0585052 0.43577
H10 H 0.485887 0.272077 0.399558
H11 H 0.446276 0.479483 0.35518
H12 H 0.337959 0.52227 0.101573
H13 H 0.468713 0.606117 -0.109172
H14 H 0.619396 0.813894 -0.133033
H15 H 0.638573 0.936897 0.0565845
H16 H 0.575265 0.958228 0.288095
H17 H 0.444397 0.876633 0.500204
H18 H 0.235154 0.557641 0.55191
H19 H 0.341851 0.474811 0.654424
H20 H 0.29812 0.301047 0.82368
H21 H 0.174634 0.319794 1.03987
H22 H 0.0955841 0.512058 1.08293

#END

data_XXVI_List1_55_Price_1019
_database_code_CSD               UNKNWN
_symmetry_cell_setting           monoclinic
_symmetry_space_group_name_H-M   'P 21'
_symmetry_Int_Tables_number      4
loop_
_symmetry_equiv_pos_site_id
_symmetry_equiv_pos_as_xyz
1 x,y,z
2 1/2-x,1/2+y,1/2-z
_cell_length_a                   11.081
_cell_length_b                   28.3951
_cell_length_c                   10.4994
_cell_angle_alpha                90
_cell_angle_beta                 60.212
_cell_angle_gamma                90
_cell_volume                     2867.09
loop_
_atom_site_label
_atom_site_type_symbol
_atom_site_fract_x
_atom_site_fract_y
_atom_site_fract_z
C1 C 0.617587 0.521393 0.578078
C2 C 0.747769 0.49936 0.508754
C3 C 0.779343 0.467936 0.590928
C4 C 0.683773 0.459048 0.737588
C5 C 0.554673 0.481103 0.803833
C6 C 0.521251 0.512371 0.724159
C7 C 0.844053 0.507492 0.347606
C8 C 0.904708 0.573951 0.169756
C9 C 0.910423 0.622904 0.158267
C10 C 0.952745 0.644484 0.0195311
C11 C 0.992079 0.615652 -0.106454
C12 C 0.985862 0.566127 -0.0892327
C13 C 0.943218 0.545452 0.0442529
C14 C 0.957437 0.694115 0.00182501
C15 C 0.999945 0.713877 -0.133349
C16 C 1.03974 0.685264 -0.257927
C17 C 1.03551 0.637133 -0.244199
C18 C 0.863388 0.652623 0.291853
C19 C 0.959432 0.672695 0.325179
C20 C 0.912608 0.700691 0.453409
C21 C 0.773291 0.707472 0.545777
C22 C 0.672037 0.687202 0.518122
C23 C 0.717946 0.659588 0.388584
C24 C 0.527804 0.693508 0.61467
C25 C 0.431513 0.673499 0.585259
C26 C 0.476406 0.646537 0.456461
C27 C 0.615681 0.639842 0.360347
C28 C 1.2122 0.679573 0.239192
C29 C 1.35751 0.667687 0.116453
C30 C 1.40249 0.642024 -0.0138586
C31 C 1.54343 0.636049 -0.114171
C32 C 1.64352 0.655512 -0.0874625
C33 C 1.60231 0.681063 0.0406753
C34 C 1.46203 0.686796 0.139463
O1 O 0.897865 0.475166 0.261369
O2 O 1.20046 0.703648 0.341428
CL1 Cl 0.939988 0.440353 0.51577
CL2 Cl 1.29029 0.614801 -0.0630999
N1 N 0.855199 0.554201 0.308876
N2 N 1.10055 0.662746 0.231218
H1 H 1.57311 0.615882 -0.213134
H2 H 1.75291 0.650562 -0.166641
H3 H 1.67905 0.696515 0.0636593
H4 H 1.42694 0.706679 0.239962
H5 H 1.12081 0.644817 0.139258
H6 H 0.989072 0.715861 0.476513
H7 H 0.73902 0.72876 0.643868
H8 H 0.494816 0.714607 0.71291
H9 H 0.32112 0.678559 0.660022
H10 H 0.40005 0.631242 0.432443
H11 H 0.649208 0.619597 0.2606
H12 H 0.926464 0.716401 0.0971487
H13 H 1.00276 0.75195 -0.144491
H14 H 1.07321 0.701413 -0.364068
H15 H 1.06539 0.614661 -0.339102
H16 H 1.01556 0.54407 -0.184937
H17 H 0.940019 0.507576 0.056491
H18 H 0.817578 0.577722 0.392194
H19 H 0.591325 0.545598 0.515341
H20 H 0.420735 0.529733 0.775095
H21 H 0.480595 0.473777 0.918167
H22 H 0.711656 0.434935 0.79891
C35 C 0.538818 0.476639 0.317419
C36 C 0.409166 0.499025 0.386082
C37 C 0.378687 0.530536 0.303252
C38 C 0.47473 0.53913 0.15655
C39 C 0.603271 0.516705 0.0909363
C40 C 0.635641 0.485365 0.171293
C41 C 0.312428 0.491234 0.547315
C42 C 0.251183 0.425024 0.726123
C43 C 0.246423 0.376083 0.738144
C44 C 0.204586 0.354743 0.8771
C45 C 0.165041 0.383793 1.00269
C46 C 0.17027 0.433291 0.984929
C47 C 0.212201 0.453743 0.85129
C48 C 0.200717 0.305151 0.895378
C49 C 0.158873 0.285624 1.03071
C50 C 0.118917 0.314449 1.15489
C51 C 0.122289 0.362552 1.14062
C52 C 0.293967 0.346165 0.604879
C53 C 0.198332 0.325772 0.571514
C54 C 0.245702 0.297743 0.443263
C55 C 0.385147 0.291276 0.350832
C56 C 0.486001 0.311886 0.378495
C57 C 0.439546 0.339538 0.508048
C58 C 0.630356 0.305888 0.281921
C59 C 0.726257 0.32622 0.311335
C60 C 0.680832 0.353206 0.440175
C61 C 0.541422 0.359615 0.536306
C62 C -0.0543888 0.317456 0.659089
C63 C -0.199884 0.329861 0.780378
C64 C -0.245405 0.355756 0.910359
C65 C -0.386463 0.362456 1.00885
C66 C -0.486145 0.343548 0.980514
C67 C -0.444383 0.317746 0.852708
C68 C -0.303999 0.311272 0.755775
O3 O 0.2597 0.523771 0.632958
O4 O -0.0422544 0.292037 0.559253
CL3 Cl 0.218747 0.558573 0.37766
CL4 Cl -0.133694 0.381995 0.962034
N3 N 0.299562 0.444568 0.586896
N4 N 0.0570015 0.335371 0.665447
H23 H -0.416571 0.382717 1.10774
H24 H -0.595636 0.349087 1.05823
H25 H -0.520798 0.30269 0.828519
H26 H -0.268509 0.291164 0.655615
H27 H 0.0366887 0.354661 0.755117
H28 H 0.169507 0.28223 0.42035
H29 H 0.419837 0.26997 0.252713
H30 H 0.663754 0.284761 0.183661
H31 H 0.836748 0.321391 0.236564
H32 H 0.756882 0.368751 0.46422
H33 H 0.507492 0.379881 0.636087
H34 H 0.231724 0.282705 0.800384
H35 H 0.15667 0.247575 1.0423
H36 H 0.0859738 0.298482 1.26116
H37 H 0.0922392 0.385189 1.23521
H38 H 0.140276 0.455512 1.08036
H39 H 0.214628 0.491593 0.838622
H40 H 0.337168 0.420937 0.503868
H41 H 0.564287 0.452372 0.380659
H42 H 0.735703 0.467708 0.120858
H43 H 0.67774 0.5238 -0.0234421
H44 H 0.447667 0.563307 0.0946988

#END

data_XXVI_List1_56_Price_6282
_database_code_CSD               UNKNWN
_symmetry_cell_setting           monoclinic
_symmetry_space_group_name_H-M   'P 21/n'
_symmetry_Int_Tables_number      14
loop_
_symmetry_equiv_pos_site_id
_symmetry_equiv_pos_as_xyz
1 x,y,z
2 1/2-x,1/2+y,1/2-z
3 -x,-y,-z
4 1/2+x,1/2-y,1/2+z
_cell_length_a                   10.6955
_cell_length_b                   19.3026
_cell_length_c                   14.4015
_cell_angle_alpha                90
_cell_angle_beta                 71.8566
_cell_angle_gamma                90
_cell_volume                     2825.38
loop_
_atom_site_label
_atom_site_type_symbol
_atom_site_fract_x
_atom_site_fract_y
_atom_site_fract_z
C1 C 0.0756867 0.377839 0.0813582
C2 C 0.187866 0.375024 -0.00097206
C3 C 0.286527 0.424303 -0.0087191
C4 C 0.271433 0.475781 0.0618155
C5 C 0.157531 0.478604 0.141207
C6 C 0.0590903 0.429343 0.151235
C7 C 0.193212 0.313791 -0.067041
C8 C 0.241092 0.281767 -0.242374
C9 C 0.290887 0.307445 -0.337281
C10 C 0.303083 0.262523 -0.418393
C11 C 0.264238 0.191724 -0.401421
C12 C 0.214486 0.168143 -0.303817
C13 C 0.20253 0.211261 -0.22609
C14 C 0.353609 0.285829 -0.516527
C15 C 0.364509 0.241368 -0.59312
C16 C 0.325867 0.171382 -0.576062
C17 C 0.276789 0.147276 -0.481996
C18 C 0.3353 0.380898 -0.354127
C19 C 0.461981 0.398733 -0.355351
C20 C 0.506007 0.468395 -0.37108
C21 C 0.424234 0.518392 -0.386947
C22 C 0.295522 0.50272 -0.388262
C23 C 0.250473 0.432848 -0.371829
C24 C 0.210801 0.554172 -0.405144
C25 C 0.0862587 0.537635 -0.405851
C26 C 0.041378 0.468576 -0.389402
C27 C 0.121139 0.417455 -0.37272
C28 C 0.660146 0.351107 -0.321628
C29 C 0.73454 0.283987 -0.328531
C30 C 0.692158 0.227153 -0.266637
C31 C 0.771484 0.168844 -0.274358
C32 C 0.894858 0.167042 -0.344295
C33 C 0.939691 0.223601 -0.405675
C34 C 0.860459 0.281729 -0.396678
O1 O 0.163086 0.256481 -0.0310921
O2 O 0.707836 0.405452 -0.305488
CL1 Cl 0.433511 0.423488 -0.104579
CL2 Cl 0.539057 0.227372 -0.177197
N1 N 0.226896 0.327978 -0.164802
N2 N 0.544864 0.345627 -0.343291
H1 H 0.735963 0.125618 -0.225073
H2 H 0.956273 0.121437 -0.350176
H3 H 1.03655 0.222647 -0.459789
H4 H 0.895233 0.326905 -0.442318
H5 H 0.514045 0.297102 -0.351407
H6 H 0.603781 0.480779 -0.369158
H7 H 0.458498 0.571648 -0.398987
H8 H 0.246475 0.607175 -0.41757
H9 H 0.0220604 0.577481 -0.418944
H10 H -0.0572723 0.455764 -0.389958
H11 H 0.086083 0.364438 -0.360125
H12 H 0.383199 0.339616 -0.530317
H13 H 0.403174 0.260268 -0.667654
H14 H 0.335089 0.136871 -0.637384
H15 H 0.246739 0.0934953 -0.467779
H16 H 0.185017 0.11422 -0.290578
H17 H 0.164626 0.192893 -0.151663
H18 H 0.253635 0.377339 -0.185366
H19 H 0.00192644 0.337782 0.0891263
H20 H -0.0296102 0.430706 0.213673
H21 H 0.146573 0.519028 0.195601
H22 H 0.350116 0.512959 0.0538676

#END

data_XXVI_List1_57_Price_88
_database_code_CSD               UNKNWN
_symmetry_cell_setting           monoclinic
_symmetry_space_group_name_H-M   'A 2/n'
_symmetry_Int_Tables_number      15
loop_
_symmetry_equiv_pos_site_id
_symmetry_equiv_pos_as_xyz
1 x,y,z
2 1/2-x,y,1/2-z
3 x,1/2+y,1/2+z
4 1/2-x,1/2+y,-z
5 -x,-y,-z
6 1/2+x,-y,1/2+z
7 -x,1/2-y,1/2-z
8 1/2+x,1/2-y,z
_cell_length_a                   15.6195
_cell_length_b                   20.3882
_cell_length_c                   17.7153
_cell_angle_alpha                90
_cell_angle_beta                 80.2559
_cell_angle_gamma                90
_cell_volume                     5560.11
loop_
_atom_site_label
_atom_site_type_symbol
_atom_site_fract_x
_atom_site_fract_y
_atom_site_fract_z
C1 C 0.877795 0.9749 0.484494
C2 C 0.830718 1.02874 0.518988
C3 C 0.836532 1.04158 0.595729
C4 C 0.886022 1.002 0.635888
C5 C 0.930642 0.948444 0.600329
C6 C 0.92669 0.934906 0.524015
C7 C 0.781137 1.0651 0.465722
C8 C 0.649384 1.13169 0.459624
C9 C 0.59397 1.17741 0.500978
C10 C 0.530144 1.20982 0.465481
C11 C 0.524593 1.19573 0.387597
C12 C 0.582906 1.14938 0.347721
C13 C 0.643457 1.11786 0.382093
C14 C 0.471598 1.25626 0.505269
C15 C 0.411017 1.28692 0.469647
C16 C 0.405678 1.27291 0.392561
C17 C 0.461475 1.2282 0.352507
C18 C 0.598448 1.19123 0.582876
C19 C 0.652109 1.24061 0.602803
C20 C 0.655755 1.25318 0.681074
C21 C 0.606607 1.21676 0.737321
C22 C 0.55159 1.16587 0.719928
C23 C 0.547718 1.15278 0.641467
C24 C 0.500853 1.12788 0.777781
C25 C 0.448063 1.07868 0.759326
C26 C 0.443949 1.06564 0.68177
C27 C 0.492366 1.10165 0.624298
C28 C 0.739168 1.33686 0.549398
C29 C 0.783864 1.36981 0.47669
C30 C 0.775605 1.35873 0.40007
C31 C 0.822853 1.39537 0.340789
C32 C 0.879838 1.44371 0.356449
C33 C 0.889149 1.45593 0.431902
C34 C 0.841528 1.4195 0.490388
O1 O 0.805884 1.06115 0.396608
O2 O 0.738021 1.36531 0.610373
CL1 Cl 0.786291 1.10882 0.645836
CL2 Cl 0.705016 1.30079 0.372144
N1 N 0.707316 1.09748 0.497891
N2 N 0.702914 1.27641 0.543896
H1 H 0.814009 1.38547 0.282451
H2 H 0.916422 1.47172 0.309676
H3 H 0.933243 1.49372 0.445167
H4 H 0.846683 1.42849 0.549789
H5 H 0.707953 1.25626 0.491132
H6 H 0.69722 1.29226 0.69486
H7 H 0.609957 1.22686 0.797001
H8 H 0.504588 1.13848 0.837278
H9 H 0.409394 1.0498 0.804126
H10 H 0.401926 1.02678 0.667404
H11 H 0.488516 1.0915 0.564815
H12 H 0.475344 1.26729 0.564556
H13 H 0.366769 1.32236 0.501095
H14 H 0.357459 1.29756 0.365163
H15 H 0.458079 1.21698 0.293095
H16 H 0.578877 1.13847 0.288359
H17 H 0.688138 1.08287 0.351066
H18 H 0.695387 1.10182 0.555629
H19 H 0.874627 0.9661 0.424642
H20 H 0.961739 0.893465 0.495307
H21 H 0.96875 0.91781 0.632287
H22 H 0.889338 1.01397 0.694972

#END

data_XXVI_List1_58_Price_125
_database_code_CSD               UNKNWN
_symmetry_cell_setting           monoclinic
_symmetry_space_group_name_H-M   'P 21/c'
_symmetry_Int_Tables_number      14
loop_
_symmetry_equiv_pos_site_id
_symmetry_equiv_pos_as_xyz
1 x,y,z
2 -x,1/2+y,1/2-z
3 -x,-y,-z
4 x,1/2-y,1/2+z
_cell_length_a                   11.4716
_cell_length_b                   18.6239
_cell_length_c                   15.1848
_cell_angle_alpha                90
_cell_angle_beta                 58.4968
_cell_angle_gamma                90
_cell_volume                     2766.02
loop_
_atom_site_label
_atom_site_type_symbol
_atom_site_fract_x
_atom_site_fract_y
_atom_site_fract_z
C1 C 0.172157 0.805769 0.432966
C2 C 0.0940925 0.772877 0.530057
C3 C 0.117959 0.796278 0.607217
C4 C 0.213741 0.849595 0.587891
C5 C 0.288703 0.880911 0.490934
C6 C 0.267819 0.858659 0.412778
C7 C -0.00597233 0.71792 0.533613
C8 C -0.194628 0.634317 0.645415
C9 C -0.242919 0.589513 0.731122
C10 C -0.354208 0.541935 0.757716
C11 C -0.413918 0.540237 0.695615
C12 C -0.361977 0.58707 0.609833
C13 C -0.256028 0.633057 0.584863
C14 C -0.408155 0.495668 0.844606
C15 C -0.51466 0.450083 0.86791
C16 C -0.573128 0.448307 0.806044
C17 C -0.523494 0.492623 0.721671
C18 C -0.185235 0.594325 0.799116
C19 C -0.236753 0.643876 0.879895
C20 C -0.18256 0.646891 0.945274
C21 C -0.0819552 0.600112 0.930775
C22 C -0.0298938 0.547353 0.852278
C23 C -0.0828746 0.54432 0.785787
C24 C 0.071961 0.497811 0.838399
C25 C 0.120308 0.446997 0.761718
C26 C 0.0683735 0.443951 0.69556
C27 C -0.0302295 0.491409 0.706917
C28 C -0.420308 0.734055 0.976171
C29 C -0.52252 0.783477 0.971911
C30 C -0.54495 0.798305 0.891262
C31 C -0.644781 0.846942 0.903641
C32 C -0.725581 0.881931 0.997124
C33 C -0.706058 0.868285 1.0786
C34 C -0.606194 0.820057 1.06521
O1 O -0.0136952 0.709935 0.456827
O2 O -0.410906 0.736277 1.05279
CL1 Cl 0.0336472 0.761587 0.732655
CL2 Cl -0.452034 0.758652 0.769192
N1 N -0.0879671 0.681889 0.62381
N2 N -0.344086 0.688807 0.895098
H1 H -0.65795 0.856835 0.838967
H2 H -0.803127 0.919606 1.00576
H3 H -0.7683 0.895132 1.15233
H4 H -0.58812 0.808709 1.12714
H5 H -0.358875 0.690966 0.835012
H6 H -0.224215 0.685688 1.00728
H7 H -0.0415353 0.602983 0.981412
H8 H 0.111141 0.500848 0.889827
H9 H 0.198414 0.409176 0.751659
H10 H 0.107015 0.403708 0.634907
H11 H -0.0694283 0.488843 0.655598
H12 H -0.363716 0.496636 0.892534
H13 H -0.554351 0.415013 0.934696
H14 H -0.657279 0.411973 0.825469
H15 H -0.567761 0.491964 0.673481
H16 H -0.408048 0.586385 0.56288
H17 H -0.215709 0.667795 0.518208
H18 H -0.0655696 0.685797 0.679878
H19 H 0.153125 0.787601 0.373747
H20 H 0.325653 0.882462 0.336385
H21 H 0.362977 0.922386 0.476994
H22 H 0.228543 0.865993 0.649913

#END

data_XXVI_List1_59_Price_1391
_database_code_CSD               UNKNWN
_symmetry_cell_setting           monoclinic
_symmetry_space_group_name_H-M   'C c'
_symmetry_Int_Tables_number      9
loop_
_symmetry_equiv_pos_site_id
_symmetry_equiv_pos_as_xyz
1 x,y,z
2 x,-y,1/2+z
3 1/2+x,1/2+y,z
4 1/2+x,1/2-y,1/2+z
_cell_length_a                   12.0215
_cell_length_b                   17.8409
_cell_length_c                   13.8881
_cell_angle_alpha                90
_cell_angle_beta                 115.625
_cell_angle_gamma                90
_cell_volume                     2685.68
loop_
_atom_site_label
_atom_site_type_symbol
_atom_site_fract_x
_atom_site_fract_y
_atom_site_fract_z
C1 C 0.409425 1.33497 0.976428
C2 C 0.30489 1.30125 0.8968
C3 C 0.286468 1.31042 0.790816
C4 C 0.369501 1.35074 0.765611
C5 C 0.473474 1.38235 0.84654
C6 C 0.493529 1.37453 0.952513
C7 C 0.223415 1.26096 0.93731
C8 C 0.0810057 1.15575 0.907951
C9 C 0.112941 1.11865 1.00371
C10 C 0.01927 1.07873 1.02022
C11 C -0.103283 1.07601 0.936782
C12 C -0.130184 1.11345 0.839308
C13 C -0.040461 1.15273 0.825362
C14 C 0.044385 1.04059 1.11703
C15 C -0.0470328 1.00226 1.13041
C16 C -0.168032 0.999663 1.04783
C17 C -0.195302 1.0358 0.95304
C18 C 0.242843 1.11634 1.08719
C19 C 0.27915 1.15902 1.17906
C20 C 0.400037 1.15314 1.26221
C21 C 0.483926 1.10604 1.2518
C22 C 0.451994 1.06229 1.15847
C23 C 0.329665 1.067 1.0751
C24 C 0.538065 1.0135 1.14648
C25 C 0.50527 0.970372 1.05646
C26 C 0.383914 0.974083 0.974589
C27 C 0.298398 1.02104 0.983709
C28 C 0.172184 1.21576 1.27497
C29 C 0.0813607 1.2743 1.2749
C30 C -0.0218026 1.30365 1.18849
C31 C -0.0967039 1.35737 1.20403
C32 C -0.0699126 1.38303 1.30605
C33 C 0.0312202 1.35418 1.39329
C34 C 0.104459 1.30035 1.37706
O1 O 0.211897 1.28609 1.01448
O2 O 0.224394 1.17622 1.35403
CL1 Cl 0.156662 1.27492 0.6826
CL2 Cl -0.0675214 1.27392 1.05731
N1 N 0.170264 1.19613 0.887293
N2 N 0.195209 1.21081 1.1877
H1 H -0.176251 1.37831 1.13525
H2 H -0.128746 1.42509 1.31699
H3 H 0.0526123 1.37331 1.47359
H4 H 0.182513 1.27574 1.44359
H5 H 0.156236 1.24643 1.12488
H6 H 0.423771 1.18631 1.33373
H7 H 0.576858 1.10177 1.31548
H8 H 0.631005 1.01069 1.2105
H9 H 0.572129 0.93312 1.04828
H10 H 0.357827 0.939283 0.903955
H11 H 0.204906 1.02296 0.920802
H12 H 0.136839 1.04269 1.18145
H13 H -0.0259517 0.97388 1.20548
H14 H -0.239366 0.969143 1.05958
H15 H -0.288221 1.03431 0.888864
H16 H -0.22351 1.11116 0.775931
H17 H -0.0610693 1.1829 0.751646
H18 H 0.1775 1.18324 0.819468
H19 H 0.421712 1.32908 1.0582
H20 H 0.574113 1.39943 1.01626
H21 H 0.538061 1.41344 0.826273
H22 H 0.351427 1.3573 0.682505

#END

data_XXVI_List1_60_Price_6915
_database_code_CSD               UNKNWN
_symmetry_cell_setting           triclinic
_symmetry_space_group_name_H-M   'P -1'
_symmetry_Int_Tables_number      2
loop_
_symmetry_equiv_pos_site_id
_symmetry_equiv_pos_as_xyz
1 x,y,z
2 -x,-y,-z
_cell_length_a                   10.7644
_cell_length_b                   14.0159
_cell_length_c                   10.5512
_cell_angle_alpha                110.502
_cell_angle_beta                 69.4611
_cell_angle_gamma                96.5194
_cell_volume                     1396.2
loop_
_atom_site_label
_atom_site_type_symbol
_atom_site_fract_x
_atom_site_fract_y
_atom_site_fract_z
C1 C 0.867206 0.883482 0.379848
C2 C 0.762186 0.84383 0.327571
C3 C 0.795528 0.800644 0.177881
C4 C 0.926157 0.798115 0.0866964
C5 C 1.02713 0.838693 0.142404
C6 C 0.997325 0.881527 0.290301
C7 C 0.628764 0.856948 0.446254
C8 C 0.385017 0.851532 0.506104
C9 C 0.283802 0.797737 0.458036
C10 C 0.149526 0.812686 0.55379
C11 C 0.120853 0.880222 0.69806
C12 C 0.226736 0.933961 0.740891
C13 C 0.354692 0.921137 0.648541
C14 C 0.0418468 0.761642 0.510385
C15 C -0.085817 0.775313 0.605483
C16 C -0.113294 0.841132 0.748646
C17 C -0.0117028 0.892742 0.793295
C18 C 0.311624 0.729525 0.306257
C19 C 0.310214 0.624046 0.2732
C20 C 0.338608 0.558144 0.129111
C21 C 0.367836 0.598308 0.0210368
C22 C 0.370623 0.704716 0.0486984
C23 C 0.341865 0.77144 0.193594
C24 C 0.401325 0.746377 -0.0630326
C25 C 0.403118 0.849861 -0.0338799
C26 C 0.37317 0.916011 0.109347
C27 C 0.342941 0.878055 0.220205
C28 C 0.279632 0.486844 0.382148
C29 C 0.231004 0.477939 0.529763
C30 C 0.302467 0.425089 0.572852
C31 C 0.252216 0.415414 0.708532
C32 C 0.1294 0.45809 0.802606
C33 C 0.0571601 0.511299 0.761991
C34 C 0.108446 0.521372 0.62676
O1 O 0.626341 0.889397 0.570877
O2 O 0.310827 0.41276 0.273436
CL1 Cl 0.680304 0.744406 0.0920046
CL2 Cl 0.457583 0.372597 0.461006
N1 N 0.515841 0.837351 0.410245
N2 N 0.282982 0.586066 0.386228
H1 H 0.310195 0.374736 0.739544
H2 H 0.0907835 0.449834 0.908062
H3 H -0.0385911 0.545002 0.83508
H4 H 0.0521771 0.562753 0.59446
H5 H 0.252004 0.639056 0.485256
H6 H 0.338178 0.476791 0.107569
H7 H 0.389945 0.547489 -0.0892437
H8 H 0.423387 0.694491 -0.172743
H9 H 0.426902 0.881004 -0.120392
H10 H 0.373492 0.997849 0.13222
H11 H 0.31883 0.929645 0.330066
H12 H 0.0615639 0.711975 0.399987
H13 H -0.166555 0.735704 0.569687
H14 H -0.214661 0.851307 0.822518
H15 H -0.0314322 0.944421 0.902831
H16 H 0.205323 0.986868 0.849907
H17 H 0.434915 0.961649 0.683214
H18 H 0.525985 0.801844 0.305443
H19 H 0.841112 0.916107 0.495542
H20 H 1.07509 0.913335 0.335855
H21 H 1.12844 0.836309 0.0700958
H22 H 0.947243 0.763622 -0.0281992

#END

data_XXVI_List1_61_Price_203
_database_code_CSD               UNKNWN
_symmetry_cell_setting           triclinic
_symmetry_space_group_name_H-M   'P -1'
_symmetry_Int_Tables_number      2
loop_
_symmetry_equiv_pos_site_id
_symmetry_equiv_pos_as_xyz
1 x,y,z
2 -x,-y,-z
_cell_length_a                   12.9579
_cell_length_b                   11.5491
_cell_length_c                   10.8328
_cell_angle_alpha                119.11
_cell_angle_beta                 96.9742
_cell_angle_gamma                94.921
_cell_volume                     1386.14
loop_
_atom_site_label
_atom_site_type_symbol
_atom_site_fract_x
_atom_site_fract_y
_atom_site_fract_z
C1 C 0.834446 0.480485 0.0502416
C2 C 0.92144 0.569779 0.154228
C3 C 1.00421 0.514991 0.190954
C4 C 1.00077 0.376374 0.122692
C5 C 0.913967 0.290143 0.0190604
C6 C 0.830211 0.342188 -0.0173428
C7 C 0.918193 0.718038 0.231807
C8 C 0.855527 0.892918 0.185368
C9 C 0.770354 0.907822 0.106085
C10 C 0.751742 1.03951 0.141261
C11 C 0.821925 1.1537 0.256025
C12 C 0.908791 1.13306 0.331598
C13 C 0.926401 1.00663 0.297391
C14 C 0.664906 1.06109 0.0663109
C15 C 0.648737 1.18908 0.103217
C16 C 0.718399 1.30191 0.216449
C17 C 0.80313 1.2842 0.291101
C18 C 0.69847 0.786493 -0.0133412
C19 C 0.617408 0.720133 0.0143662
C20 C 0.549715 0.60462 -0.100725
C21 C 0.562354 0.559391 -0.239631
C22 C 0.642036 0.624948 -0.273391
C23 C 0.711158 0.74016 -0.158391
C24 C 0.654958 0.579571 -0.416858
C25 C 0.733204 0.644784 -0.44664
C26 C 0.802012 0.758476 -0.333179
C27 C 0.791606 0.804899 -0.192821
C28 C 0.515935 0.74763 0.203446
C29 C 0.519996 0.802988 0.363112
C30 C 0.60323 0.879347 0.480725
C31 C 0.589166 0.922658 0.621267
C32 C 0.491797 0.891406 0.648384
C33 C 0.40787 0.816016 0.534111
C34 C 0.422652 0.773587 0.394951
O1 O 0.953512 0.791918 0.359516
O2 O 0.432877 0.683505 0.120225
CL1 Cl 1.11701 0.614873 0.31566
CL2 Cl 0.730845 0.924311 0.464664
N1 N 0.875037 0.762242 0.143304
N2 N 0.605621 0.768996 0.157579
H1 H 0.655803 0.980836 0.708647
H2 H 0.482068 0.925914 0.758444
H3 H 0.331114 0.790519 0.553239
H4 H 0.358578 0.715312 0.303795
H5 H 0.669249 0.830485 0.233185
H6 H 0.486959 0.555542 -0.0765815
H7 H 0.509795 0.471147 -0.326681
H8 H 0.601485 0.491797 -0.503163
H9 H 0.742446 0.609234 -0.557062
H10 H 0.863867 0.809779 -0.357148
H11 H 0.844771 0.892596 -0.106381
H12 H 0.61098 0.974705 -0.0207512
H13 H 0.581647 1.20364 0.0447902
H14 H 0.70469 1.40249 0.244333
H15 H 0.857204 1.37036 0.378697
H16 H 0.962805 1.22019 0.41789
H17 H 0.992382 0.990984 0.35584
H18 H 0.845737 0.692706 0.039458
H19 H 0.767073 0.520126 0.0246269
H20 H 0.761493 0.275763 -0.0969456
H21 H 0.912075 0.18227 -0.032652
H22 H 1.06683 0.337219 0.151813

#END

data_XXVI_List1_62_Price_1749
_database_code_CSD               UNKNWN
_symmetry_cell_setting           monoclinic
_symmetry_space_group_name_H-M   'C 2/c'
_symmetry_Int_Tables_number      15
loop_
_symmetry_equiv_pos_site_id
_symmetry_equiv_pos_as_xyz
1 x,y,z
2 1/2-x,y,1/2-z
3 1/2+x,1/2+y,z
4 -x,1/2+y,1/2-z
5 -x,-y,-z
6 1/2+x,-y,1/2+z
7 1/2-x,1/2-y,-z
8 x,1/2-y,1/2+z
_cell_length_a                   18.5836
_cell_length_b                   10.7992
_cell_length_c                   30.8128
_cell_angle_alpha                90
_cell_angle_beta                 67.3411
_cell_angle_gamma                90
_cell_volume                     5706.46
loop_
_atom_site_label
_atom_site_type_symbol
_atom_site_fract_x
_atom_site_fract_y
_atom_site_fract_z
C1 C 0.346751 0.221235 0.917512
C2 C 0.404179 0.295105 0.884817
C3 C 0.379833 0.398036 0.866438
C4 C 0.301065 0.428339 0.881497
C5 C 0.24552 0.355706 0.915064
C6 C 0.26834 0.251463 0.933142
C7 C 0.48591 0.245075 0.86938
C8 C 0.623818 0.313512 0.845524
C9 C 0.670303 0.412317 0.848027
C10 C 0.753171 0.399615 0.828453
C11 C 0.787343 0.28651 0.805996
C12 C 0.73764 0.189743 0.803667
C13 C 0.658199 0.201664 0.822652
C14 C 0.80341 0.496287 0.830588
C15 C 0.882949 0.481245 0.811517
C16 C 0.916582 0.369265 0.789289
C17 C 0.869498 0.274032 0.786669
C18 C 0.6337 0.530825 0.870839
C19 C 0.607728 0.546489 0.919451
C20 C 0.573494 0.660438 0.940406
C21 C 0.567075 0.755898 0.912893
C22 C 0.593617 0.745172 0.863449
C23 C 0.627474 0.630804 0.842138
C24 C 0.587342 0.843864 0.834868
C25 C 0.613232 0.830711 0.786958
C26 C 0.646545 0.71751 0.765739
C27 C 0.653467 0.620054 0.792512
C28 C 0.606878 0.447097 0.992445
C29 C 0.626597 0.330219 1.01283
C30 C 0.640628 0.209172 0.99489
C31 C 0.659226 0.114049 1.01933
C32 C 0.664649 0.137342 1.06224
C33 C 0.650785 0.256278 1.08099
C34 C 0.632061 0.349961 1.05648
O1 O 0.497317 0.134205 0.862147
O2 O 0.583937 0.537419 1.01808
CL1 Cl 0.445629 0.492145 0.823341
CL2 Cl 0.633673 0.165014 0.942119
N1 N 0.542842 0.330128 0.864679
N2 N 0.617406 0.447285 0.946065
H1 H 0.669093 0.0218018 1.00425
H2 H 0.679392 0.0624551 1.08085
H3 H 0.654532 0.276073 1.11459
H4 H 0.6205 0.44337 1.07037
H5 H 0.637463 0.368434 0.92756
H6 H 0.553842 0.670007 0.978108
H7 H 0.540881 0.84263 0.929378
H8 H 0.56143 0.930389 0.851716
H9 H 0.608147 0.906901 0.765315
H10 H 0.666939 0.707403 0.727816
H11 H 0.679176 0.533435 0.775865
H12 H 0.778042 0.582733 0.847599
H13 H 0.920388 0.556358 0.813563
H14 H 0.979558 0.358839 0.774347
H15 H 0.894607 0.187261 0.769669
H16 H 0.763584 0.103819 0.786274
H17 H 0.620526 0.126881 0.821177
H18 H 0.52545 0.41851 0.873729
H19 H 0.365884 0.138599 0.930041
H20 H 0.225126 0.193494 0.958976
H21 H 0.184302 0.380286 0.926699
H22 H 0.284076 0.50843 0.86643

#END

data_XXVI_List1_63_Price_2339
_database_code_CSD               UNKNWN
_symmetry_cell_setting           triclinic
_symmetry_space_group_name_H-M   'P -1'
_symmetry_Int_Tables_number      2
loop_
_symmetry_equiv_pos_site_id
_symmetry_equiv_pos_as_xyz
1 x,y,z
2 -x,-y,-z
_cell_length_a                   10.5876
_cell_length_b                   11.6936
_cell_length_c                   14.8619
_cell_angle_alpha                65.3675
_cell_angle_beta                 73.3984
_cell_angle_gamma                58.364
_cell_volume                     1418.66
loop_
_atom_site_label
_atom_site_type_symbol
_atom_site_fract_x
_atom_site_fract_y
_atom_site_fract_z
C1 C 0.372581 0.810771 0.425089
C2 C 0.325622 0.721868 0.50805
C3 C 0.434761 0.608611 0.572434
C4 C 0.581013 0.587058 0.554542
C5 C 0.622783 0.677652 0.471877
C6 C 0.517514 0.790364 0.406477
C7 C 0.161076 0.767931 0.51305
C8 C -0.0500401 0.724042 0.61616
C9 C -0.0885906 0.641454 0.707654
C10 C -0.237923 0.661653 0.731842
C11 C -0.346678 0.766717 0.662559
C12 C -0.302789 0.849193 0.571534
C13 C -0.159698 0.829914 0.548246
C14 C -0.283189 0.580889 0.82385
C15 C -0.427684 0.602717 0.845231
C16 C -0.534815 0.706269 0.776248
C17 C -0.494666 0.786559 0.686817
C18 C 0.0243384 0.532991 0.780937
C19 C 0.0596875 0.573292 0.84272
C20 C 0.165935 0.469641 0.913221
C21 C 0.233518 0.329293 0.921251
C22 C 0.201209 0.283006 0.860555
C23 C 0.0949681 0.386556 0.789305
C24 C 0.271172 0.137959 0.868534
C25 C 0.238159 0.0958355 0.808568
C26 C 0.13341 0.198027 0.737796
C27 C 0.0636526 0.339563 0.728234
C28 C -0.00151146 0.780981 0.887475
C29 C -0.114219 0.934312 0.875578
C30 C -0.261455 1.00911 0.850243
C31 C -0.34999 1.15157 0.843736
C32 C -0.293096 1.22264 0.861664
C33 C -0.147614 1.15068 0.887488
C34 C -0.0609314 1.0088 0.894542
O1 O 0.0893418 0.869599 0.445192
O2 O 0.0964969 0.721276 0.943067
CL1 Cl 0.401703 0.483279 0.678478
CL2 Cl -0.34741 0.930398 0.829661
N1 N 0.0988982 0.697606 0.594797
N2 N -0.0143797 0.717537 0.833757
H1 H -0.463781 1.20529 0.824949
H2 H -0.36305 1.33379 0.855925
H3 H -0.102017 1.2048 0.90223
H4 H 0.0521215 0.949493 0.915862
H5 H -0.0931934 0.779531 0.784786
H6 H 0.192001 0.504398 0.9593
H7 H 0.314524 0.250785 0.975562
H8 H 0.351784 0.0604831 0.923254
H9 H 0.292312 -0.0156814 0.815268
H10 H 0.107756 0.164325 0.690348
H11 H -0.0167218 0.417404 0.673615
H12 H -0.201767 0.50124 0.877477
H13 H -0.459927 0.539695 0.916065
H14 H -0.648605 0.722255 0.794231
H15 H -0.576049 0.867049 0.633085
H16 H -0.385516 0.930202 0.5188
H17 H -0.127108 0.89327 0.478458
H18 H 0.167067 0.61513 0.647405
H19 H 0.288145 0.897925 0.375475
H20 H 0.547992 0.862311 0.341243
H21 H 0.737093 0.659564 0.458974
H22 H 0.661303 0.498079 0.606335

#END

data_XXVI_List1_64_Price_277
_database_code_CSD               UNKNWN
_symmetry_cell_setting           monoclinic
_symmetry_space_group_name_H-M   'A 2/a'
_symmetry_Int_Tables_number      15
loop_
_symmetry_equiv_pos_site_id
_symmetry_equiv_pos_as_xyz
1 x,y,z
2 1/2-x,y,-z
3 x,1/2+y,1/2+z
4 1/2-x,1/2+y,1/2-z
5 -x,-y,-z
6 1/2+x,-y,z
7 -x,1/2-y,1/2-z
8 1/2+x,1/2-y,1/2+z
_cell_length_a                   17.2962
_cell_length_b                   16.6278
_cell_length_c                   21.2924
_cell_angle_alpha                90
_cell_angle_beta                 65.8548
_cell_angle_gamma                90
_cell_volume                     5587.9
loop_
_atom_site_label
_atom_site_type_symbol
_atom_site_fract_x
_atom_site_fract_y
_atom_site_fract_z
C1 C 0.835375 0.242948 0.380942
C2 C 0.857257 0.161258 0.377798
C3 C 0.789867 0.106722 0.406704
C4 C 0.706023 0.132904 0.437024
C5 C 0.686997 0.214143 0.43903
C6 C 0.75234 0.269632 0.410707
C7 C 0.952193 0.147379 0.343065
C8 C 1.06543 0.0435441 0.304792
C9 C 1.07947 -0.0391668 0.30341
C10 C 1.16401 -0.0692752 0.279698
C11 C 1.23358 -0.0145248 0.257093
C12 C 1.21624 0.0687411 0.259112
C13 C 1.13518 0.0976125 0.281889
C14 C 1.18167 -0.152856 0.277753
C15 C 1.26361 -0.180202 0.254525
C16 C 1.33229 -0.125821 0.232049
C17 C 1.31729 -0.0446473 0.233442
C18 C 1.00713 -0.0968751 0.327672
C19 C 0.97593 -0.128959 0.28212
C20 C 0.907498 -0.18446 0.30597
C21 C 0.872588 -0.207288 0.373664
C22 C 0.902963 -0.177418 0.421566
C23 C 0.971486 -0.121493 0.398077
C24 C 0.867408 -0.2013 0.491506
C25 C 0.898109 -0.171313 0.536883
C26 C 0.965969 -0.116014 0.5138
C27 C 1.00179 -0.0916688 0.446273
C28 C 0.988296 -0.119377 0.161714
C29 C 1.04065 -0.0853594 0.0909896
C30 C 1.09778 -0.0207157 0.0714493
C31 C 1.13952 0.00207522 0.00271269
C32 C 1.12562 -0.0394378 -0.0482437
C33 C 1.06908 -0.103625 -0.0303454
C34 C 1.02749 -0.125397 0.0381712
O1 O 0.999023 0.2059 0.330678
O2 O 0.925397 -0.159104 0.169769
CL1 Cl 0.803189 0.00286118 0.408887
CL2 Cl 1.11964 0.037773 0.13027
N1 N 0.981569 0.0704903 0.32674
N2 N 1.01523 -0.105725 0.212805
H1 H 1.18264 0.0528211 -0.0100477
H2 H 1.15874 -0.0212173 -0.101621
H3 H 1.05725 -0.136497 -0.0695738
H4 H 0.982159 -0.174413 0.0536983
H5 H 1.06873 -0.0729471 0.200704
H6 H 0.883957 -0.207573 0.269698
H7 H 0.820295 -0.24984 0.391289
H8 H 0.815188 -0.243934 0.508533
H9 H 0.870454 -0.189957 0.590444
H10 H 0.990139 -0.0925029 0.549861
H11 H 1.05403 -0.0492226 0.428955
H12 H 1.12927 -0.195128 0.295181
H13 H 1.27571 -0.244392 0.253531
H14 H 1.39672 -0.14838 0.213824
H15 H 1.36953 -0.00204495 0.216375
H16 H 1.26897 0.110807 0.24179
H17 H 1.12256 0.161359 0.283203
H18 H 0.937888 0.0258757 0.34024
H19 H 0.887585 0.284904 0.358874
H20 H 0.738748 0.333463 0.411763
H21 H 0.621377 0.233608 0.462704
H22 H 0.656142 0.0885747 0.45896

#END

data_XXVI_List1_65_Price_8620
_database_code_CSD               UNKNWN
_symmetry_cell_setting           triclinic
_symmetry_space_group_name_H-M   'P -1'
_symmetry_Int_Tables_number      2
loop_
_symmetry_equiv_pos_site_id
_symmetry_equiv_pos_as_xyz
1 x,y,z
2 -x,-y,-z
_cell_length_a                   10.8942
_cell_length_b                   11.7385
_cell_length_c                   11.4633
_cell_angle_alpha                87.5699
_cell_angle_beta                 81.6939
_cell_angle_gamma                98.8675
_cell_volume                     1430.09
loop_
_atom_site_label
_atom_site_type_symbol
_atom_site_fract_x
_atom_site_fract_y
_atom_site_fract_z
C1 C 0.982205 0.640462 0.964527
C2 C 0.899194 0.631524 1.07108
C3 C 0.774401 0.645336 1.06643
C4 C 0.73492 0.66795 0.95884
C5 C 0.818988 0.675895 0.85422
C6 C 0.943083 0.662157 0.856831
C7 C 0.943742 0.600307 1.18455
C8 C 1.13942 0.640266 1.27654
C9 C 1.24993 0.718931 1.27343
C10 C 1.33313 0.702367 1.35583
C11 C 1.30208 0.605618 1.44039
C12 C 1.18958 0.527534 1.43892
C13 C 1.11009 0.543103 1.35962
C14 C 1.44662 0.779726 1.35724
C15 C 1.52404 0.762511 1.43871
C16 C 1.49274 0.667081 1.52264
C17 C 1.38402 0.590247 1.52295
C18 C 1.28033 0.819948 1.18488
C19 C 1.25813 0.928641 1.21811
C20 C 1.28569 1.02526 1.13465
C21 C 1.33287 1.01164 1.01966
C22 C 1.35574 0.902893 0.98101
C23 C 1.3294 0.805574 1.0649
C24 C 1.40399 0.888174 0.86209
C25 C 1.42587 0.781924 0.826632
C26 C 1.4008 0.685661 0.909562
C27 C 1.35395 0.696993 1.02565
C28 C 1.21786 1.03767 1.3984
C29 C 1.17395 1.01309 1.52875
C30 C 1.11291 1.08944 1.59801
C31 C 1.08188 1.06773 1.71988
C32 C 1.11317 0.970648 1.77481
C33 C 1.17517 0.894637 1.70803
C34 C 1.20507 0.91622 1.58636
O1 O 0.882184 0.52838 1.25846
O2 O 1.26149 1.13419 1.35433
CL1 Cl 0.665288 0.640378 1.19344
CL2 Cl 1.06695 1.21039 1.53595
N1 N 1.0621 0.657528 1.19229
N2 N 1.21128 0.939298 1.33684
H1 H 1.03299 1.12748 1.7708
H2 H 1.08903 0.955003 1.87002
H3 H 1.20118 0.819209 1.75013
H4 H 1.25709 0.858682 1.53489
H5 H 1.15848 0.867096 1.37942
H6 H 1.26955 1.10871 1.16427
H7 H 1.3531 1.08582 0.955907
H8 H 1.42355 0.963074 0.799236
H9 H 1.463 0.771707 0.735226
H10 H 1.41952 0.601977 0.881465
H11 H 1.33629 0.622912 1.08926
H12 H 1.47167 0.853019 1.29264
H13 H 1.61036 0.822859 1.43837
H14 H 1.55494 0.654555 1.58636
H15 H 1.35907 0.516065 1.58671
H16 H 1.16619 0.453382 1.50274
H17 H 1.02338 0.48409 1.35989
H18 H 1.09692 0.724108 1.13179
H19 H 1.07877 0.628049 0.966373
H20 H 1.00931 0.667963 0.775595
H21 H 0.786937 0.693049 0.770791
H22 H 0.638149 0.679517 0.958151

#END

data_XXVI_List1_66_Price_485
_database_code_CSD               UNKNWN
_symmetry_cell_setting           monoclinic
_symmetry_space_group_name_H-M   'P 21/n'
_symmetry_Int_Tables_number      14
loop_
_symmetry_equiv_pos_site_id
_symmetry_equiv_pos_as_xyz
1 x,y,z
2 1/2-x,1/2+y,1/2-z
3 -x,-y,-z
4 1/2+x,1/2-y,1/2+z
_cell_length_a                   14.3044
_cell_length_b                   14.2423
_cell_length_c                   13.6656
_cell_angle_alpha                90
_cell_angle_beta                 88.6958
_cell_angle_gamma                90
_cell_volume                     2783.34
loop_
_atom_site_label
_atom_site_type_symbol
_atom_site_fract_x
_atom_site_fract_y
_atom_site_fract_z
C1 C 0.400375 0.942436 0.164928
C2 C 0.462272 1.01674 0.181922
C3 C 0.550597 1.01208 0.135462
C4 C 0.574907 0.937301 0.0742393
C5 C 0.5114 0.865668 0.0577895
C6 C 0.423596 0.868101 0.103697
C7 C 0.422552 1.09061 0.250502
C8 C 0.433443 1.25894 0.297625
C9 C 0.471848 1.3449 0.26908
C10 C 0.449474 1.42762 0.323737
C11 C 0.387643 1.42159 0.406943
C12 C 0.350981 1.33273 0.433377
C13 C 0.37267 1.25336 0.381094
C14 C 0.48683 1.51691 0.298096
C15 C 0.463592 1.59544 0.351687
C16 C 0.402111 1.58923 0.433721
C17 C 0.365124 1.50387 0.460594
C18 C 0.537798 1.35092 0.183183
C19 C 0.50603 1.37129 0.089889
C20 C 0.570329 1.37852 0.00945992
C21 C 0.663957 1.36615 0.0233189
C22 C 0.69979 1.34698 0.116811
C23 C 0.635783 1.34011 0.198067
C24 C 0.796637 1.33462 0.131695
C25 C 0.829626 1.31629 0.223294
C26 C 0.766526 1.30982 0.303949
C27 C 0.672162 1.32142 0.291856
C28 C 0.361329 1.38054 -0.00728642
C29 C 0.255941 1.38422 0.00012827
C30 C 0.195823 1.34718 0.0727247
C31 C 0.0990531 1.35488 0.0657087
C32 C 0.060469 1.40023 -0.0136659
C33 C 0.118648 1.43702 -0.0871574
C34 C 0.214684 1.42814 -0.0799923
O1 O 0.359379 1.06868 0.307885
O2 O 0.398637 1.37526 -0.088479
CL1 Cl 0.637753 1.09563 0.153409
CL2 Cl 0.236345 1.2866 0.17394
N1 N 0.456904 1.17975 0.241513
N2 N 0.409759 1.3853 0.077797
H1 H 0.0548186 1.32448 0.122906
H2 H -0.0150015 1.40608 -0.0180985
H3 H 0.0892988 1.47206 -0.149942
H4 H 0.261519 1.45445 -0.137208
H5 H 0.372517 1.39596 0.140616
H6 H 0.543416 1.3932 -0.0621823
H7 H 0.712431 1.37166 -0.0388377
H8 H 0.84442 1.33993 0.0689316
H9 H 0.904027 1.30685 0.233987
H10 H 0.792898 1.29552 0.376346
H11 H 0.624161 1.31633 0.35428
H12 H 0.534554 1.52231 0.235446
H13 H 0.492991 1.66306 0.33086
H14 H 0.384439 1.65196 0.475356
H15 H 0.317857 1.498 0.523723
H16 H 0.304219 1.32767 0.496978
H17 H 0.343734 1.18583 0.401308
H18 H 0.506297 1.19132 0.188691
H19 H 0.332901 0.945609 0.202634
H20 H 0.373462 0.812249 0.0919726
H21 H 0.531047 0.807978 0.00961957
H22 H 0.64417 0.935961 0.040302

#END

data_XXVI_List1_67_Price_576
_database_code_CSD               UNKNWN
_symmetry_cell_setting           monoclinic
_symmetry_space_group_name_H-M   'P 21/n'
_symmetry_Int_Tables_number      14
loop_
_symmetry_equiv_pos_site_id
_symmetry_equiv_pos_as_xyz
1 x,y,z
2 1/2-x,1/2+y,1/2-z
3 -x,-y,-z
4 1/2+x,1/2-y,1/2+z
_cell_length_a                   16.0358
_cell_length_b                   15.6724
_cell_length_c                   11.1219
_cell_angle_alpha                90
_cell_angle_beta                 89.021
_cell_angle_gamma                90
_cell_volume                     2794.74
loop_
_atom_site_label
_atom_site_type_symbol
_atom_site_fract_x
_atom_site_fract_y
_atom_site_fract_z
C1 C 0.116589 0.408048 0.807191
C2 C 0.0570437 0.472454 0.824825
C3 C -0.0268108 0.448445 0.836988
C4 C -0.0496756 0.362775 0.834084
C5 C 0.0105808 0.300014 0.816799
C6 C 0.094079 0.322547 0.803095
C7 C 0.0843316 0.564174 0.820645
C8 C 0.192157 0.658766 0.907203
C9 C 0.276833 0.659413 0.93209
C10 C 0.316597 0.738044 0.96157
C11 C 0.268518 0.814654 0.965678
C12 C 0.182213 0.810312 0.941227
C13 C 0.144315 0.734785 0.913534
C14 C 0.402909 0.742854 0.986503
C15 C 0.439447 0.819555 1.01393
C16 C 0.39181 0.895246 1.01802
C17 C 0.308094 0.892598 0.994327
C18 C 0.325034 0.578035 0.927945
C19 C 0.357735 0.547221 0.819323
C20 C 0.403168 0.469386 0.816134
C21 C 0.416086 0.424955 0.920175
C22 C 0.38544 0.454292 1.03274
C23 C 0.33935 0.532191 1.0366
C24 C 0.399035 0.408794 1.14061
C25 C 0.368334 0.438532 1.24868
C26 C 0.322483 0.515405 1.25284
C27 C 0.308219 0.56106 1.14981
C28 C 0.371431 0.579041 0.600163
C29 C 0.352676 0.646555 0.50812
C30 C 0.278114 0.691724 0.494023
C31 C 0.269966 0.751381 0.402015
C32 C 0.336173 0.766921 0.322987
C33 C 0.410428 0.721822 0.33432
C34 C 0.417719 0.661943 0.425235
O1 O 0.0463374 0.619276 0.767102
O2 O 0.412457 0.5166 0.570302
CL1 Cl -0.105231 0.522869 0.862289
CL2 Cl 0.190785 0.673999 0.585659
N1 N 0.153942 0.579654 0.887214
N2 N 0.344755 0.595469 0.715425
H1 H 0.21113 0.784708 0.392945
H2 H 0.329206 0.813779 0.251948
H3 H 0.462213 0.732934 0.272178
H4 H 0.474276 0.624678 0.434477
H5 H 0.313756 0.650913 0.729633
H6 H 0.427377 0.447039 0.730467
H7 H 0.451104 0.365588 0.91666
H8 H 0.434372 0.349651 1.13604
H9 H 0.37911 0.403191 1.33094
H10 H 0.29826 0.538721 1.33851
H11 H 0.273085 0.620215 1.15406
H12 H 0.439828 0.684814 0.98356
H13 H 0.505652 0.822008 1.03269
H14 H 0.421536 0.955398 1.03991
H15 H 0.270771 0.950488 0.997176
H16 H 0.145542 0.868589 0.945534
H17 H 0.0785262 0.731808 0.893805
H18 H 0.182743 0.528872 0.923972
H19 H 0.181619 0.425665 0.793221
H20 H 0.141447 0.274025 0.788435
H21 H -0.00813235 0.233475 0.81392
H22 H -0.114959 0.346029 0.845504

#END

data_XXVI_List1_68_Price_709
_database_code_CSD               UNKNWN
_symmetry_cell_setting           monoclinic
_symmetry_space_group_name_H-M   'P 21/c'
_symmetry_Int_Tables_number      14
loop_
_symmetry_equiv_pos_site_id
_symmetry_equiv_pos_as_xyz
1 x,y,z
2 -x,1/2+y,1/2-z
3 -x,-y,-z
4 x,1/2-y,1/2+z
_cell_length_a                   11.8513
_cell_length_b                   13.0286
_cell_length_c                   18.486
_cell_angle_alpha                90
_cell_angle_beta                 79.1604
_cell_angle_gamma                90
_cell_volume                     2803.42
loop_
_atom_site_label
_atom_site_type_symbol
_atom_site_fract_x
_atom_site_fract_y
_atom_site_fract_z
C1 C 0.715769 0.932719 0.776246
C2 C 0.805597 1.00227 0.776399
C3 C 0.90967 0.964959 0.791164
C4 C 0.923147 0.861298 0.805506
C5 C 0.832937 0.793369 0.804516
C6 C 0.728892 0.82892 0.789879
C7 C 0.790198 1.1127 0.756692
C8 C 0.657305 1.25862 0.797116
C9 C 0.580954 1.29558 0.858215
C10 C 0.539578 1.39851 0.857837
C11 C 0.575625 1.46134 0.794458
C12 C 0.651988 1.41952 0.733439
C13 C 0.692089 1.32111 0.733999
C14 C 0.464061 1.44152 0.919019
C15 C 0.426174 1.54095 0.917132
C16 C 0.461435 1.60271 0.854219
C17 C 0.534771 1.56343 0.794237
C18 C 0.544425 1.22837 0.923764
C19 C 0.617442 1.21128 0.97372
C20 C 0.581425 1.14776 1.03629
C21 C 0.474619 1.10388 1.0482
C22 C 0.397368 1.11934 0.999485
C23 C 0.432941 1.18251 0.936276
C24 C 0.28696 1.0738 1.0116
C25 C 0.21388 1.08933 0.963177
C26 C 0.249025 1.15124 0.900311
C27 C 0.355578 1.19655 0.887053
C28 C 0.81225 1.25021 0.998373
C29 C 0.918162 1.31643 0.975732
C30 C 0.938602 1.39961 0.92666
C31 C 1.04451 1.44946 0.912598
C32 C 1.13302 1.41741 0.946812
C33 C 1.11531 1.33533 0.995752
C34 C 1.00969 1.28647 1.00941
O1 O 0.855044 1.15554 0.707013
O2 O 0.809529 1.18974 1.04932
CL1 Cl 1.0237 1.04696 0.79518
CL2 Cl 0.835103 1.45095 0.881025
N1 N 0.694194 1.15663 0.798499
N2 N 0.723912 1.26133 0.96098
H1 H 1.05625 1.51365 0.874583
H2 H 1.21517 1.45681 0.935141
H3 H 1.18354 1.30929 1.02309
H4 H 0.993346 1.22236 1.04734
H5 H 0.73693 1.30859 0.916701
H6 H 0.640048 1.13525 1.07367
H7 H 0.448039 1.0557 1.0964
H8 H 0.261269 1.02609 1.06015
H9 H 0.12931 1.05415 0.972957
H10 H 0.191146 1.16317 0.86197
H11 H 0.381663 1.244 0.838537
H12 H 0.436645 1.39464 0.967673
H13 H 0.368546 1.57244 0.964611
H14 H 0.430648 1.68114 0.853533
H15 H 0.562951 1.61024 0.745505
H16 H 0.679089 1.46724 0.685056
H17 H 0.751672 1.28994 0.687687
H18 H 0.655128 1.11579 0.842771
H19 H 0.635084 0.960986 0.764119
H20 H 0.658251 0.776231 0.788943
H21 H 0.844397 0.71253 0.815446
H22 H 1.00432 0.834692 0.817593

#END

data_XXVI_List1_69_Price_1275
_database_code_CSD               UNKNWN
_symmetry_cell_setting           monoclinic
_symmetry_space_group_name_H-M   'P 21/c'
_symmetry_Int_Tables_number      14
loop_
_symmetry_equiv_pos_site_id
_symmetry_equiv_pos_as_xyz
1 x,y,z
2 -x,1/2+y,1/2-z
3 -x,-y,-z
4 x,1/2-y,1/2+z
_cell_length_a                   10.5931
_cell_length_b                   19.7371
_cell_length_c                   15.0523
_cell_angle_alpha                90
_cell_angle_beta                 64.5741
_cell_angle_gamma                90
_cell_volume                     2842.27
loop_
_atom_site_label
_atom_site_type_symbol
_atom_site_fract_x
_atom_site_fract_y
_atom_site_fract_z
C1 C 0.815712 0.629004 0.102736
C2 C 0.787867 0.633499 0.0199699
C3 C 0.699608 0.58476 0.00915662
C4 C 0.645255 0.532112 0.076655
C5 C 0.678209 0.527637 0.156336
C6 C 0.763435 0.576414 0.169735
C7 C 0.849123 0.694955 -0.0434056
C8 C 0.980154 0.7314 -0.217987
C9 C 1.0226 0.710282 -0.315036
C10 C 1.09478 0.756529 -0.393647
C11 C 1.12337 0.823623 -0.372053
C12 C 1.07867 0.842455 -0.272461
C13 C 1.00923 0.798252 -0.197082
C14 C 1.13901 0.738066 -0.493694
C15 C 1.20794 0.783629 -0.56779
C16 C 1.23638 0.84992 -0.546174
C17 C 1.19471 0.869339 -0.450129
C18 C 0.991181 0.640329 -0.33733
C19 C 0.860915 0.625812 -0.334798
C20 C 0.830105 0.559904 -0.357739
C21 C 0.929193 0.510037 -0.382486
C22 C 1.06301 0.52215 -0.386145
C23 C 1.09464 0.588382 -0.363391
C24 C 1.16568 0.47067 -0.411749
C25 C 1.29485 0.483677 -0.414906
C26 C 1.32632 0.549123 -0.392312
C27 C 1.22899 0.600188 -0.367164
C28 C 0.625222 0.676205 -0.292004
C29 C 0.55442 0.743897 -0.260978
C30 C 0.486771 0.77581 -0.311457
C31 C 0.418476 0.837365 -0.278787
C32 C 0.416367 0.867485 -0.194627
C33 C 0.483208 0.836558 -0.143491
C34 C 0.552236 0.775364 -0.177088
O1 O 0.845298 0.749558 -0.00407849
O2 O 0.563126 0.625718 -0.29778
CL1 Cl 0.648427 0.588344 -0.0863697
CL2 Cl 0.489514 0.740752 -0.418042
N1 N 0.912413 0.684167 -0.142786
N2 N 0.76378 0.678569 -0.310654
H1 H 0.367821 0.8613 -0.319789
H2 H 0.362371 0.915393 -0.169383
H3 H 0.481824 0.859829 -0.0777556
H4 H 0.603712 0.750619 -0.137031
H5 H 0.800214 0.724183 -0.301536
H6 H 0.727878 0.55054 -0.354969
H7 H 0.905104 0.459646 -0.400001
H8 H 1.14007 0.420488 -0.428938
H9 H 1.37291 0.443843 -0.434699
H10 H 1.42865 0.559195 -0.394897
H11 H 1.25403 0.650421 -0.350034
H12 H 1.11756 0.687209 -0.510986
H13 H 1.24088 0.768507 -0.643887
H14 H 1.29099 0.88534 -0.605598
H15 H 1.21567 0.920263 -0.432385
H16 H 1.1004 0.893509 -0.255723
H17 H 0.974967 0.813049 -0.121116
H18 H 0.906376 0.636829 -0.166598
H19 H 0.879501 0.668514 0.112933
H20 H 0.788148 0.573737 0.232551
H21 H 0.635805 0.486321 0.208414
H22 H 0.576504 0.49541 0.0663488

#END

data_XXVI_List1_70_Price_3196
_database_code_CSD               UNKNWN
_symmetry_cell_setting           monoclinic
_symmetry_space_group_name_H-M   'P 21/n'
_symmetry_Int_Tables_number      14
loop_
_symmetry_equiv_pos_site_id
_symmetry_equiv_pos_as_xyz
1 x,y,z
2 1/2-x,1/2+y,1/2-z
3 -x,-y,-z
4 1/2+x,1/2-y,1/2+z
_cell_length_a                   11.5473
_cell_length_b                   13.827
_cell_length_c                   17.9619
_cell_angle_alpha                90
_cell_angle_beta                 77.3848
_cell_angle_gamma                90
_cell_volume                     2798.64
loop_
_atom_site_label
_atom_site_type_symbol
_atom_site_fract_x
_atom_site_fract_y
_atom_site_fract_z
C1 C 0.0651742 0.202392 0.611788
C2 C 0.132297 0.255494 0.65366
C3 C 0.219225 0.318124 0.613729
C4 C 0.240701 0.325224 0.534532
C5 C 0.175203 0.269645 0.494143
C6 C 0.0867779 0.208182 0.532881
C7 C 0.0972468 0.241435 0.738836
C8 C 0.183911 0.187304 0.847454
C9 C 0.290515 0.17622 0.871192
C10 C 0.289055 0.134978 0.944452
C11 C 0.179572 0.102212 0.99081
C12 C 0.0745013 0.113415 0.963379
C13 C 0.075335 0.154976 0.894155
C14 C 0.393178 0.126171 0.973836
C15 C 0.38886 0.0859698 1.04432
C16 C 0.28066 0.05246 1.0895
C17 C 0.178205 0.0608372 1.06309
C18 C 0.404046 0.212598 0.823014
C19 C 0.426451 0.311697 0.817078
C20 C 0.53635 0.34748 0.774708
C21 C 0.623085 0.284284 0.740857
C22 C 0.60607 0.182948 0.746425
C23 C 0.495285 0.146541 0.788296
C24 C 0.69571 0.117384 0.711445
C25 C 0.67714 0.0193396 0.716899
C26 C 0.5672 -0.0169241 0.757544
C27 C 0.478533 0.044846 0.792233
C28 C 0.328182 0.47179 0.8439
C29 C 0.229529 0.520778 0.899698
C30 C 0.214965 0.520331 0.979034
C31 C 0.123565 0.572107 1.02553
C32 C 0.0453515 0.625127 0.992839
C33 C 0.0592982 0.627655 0.913874
C34 C 0.151541 0.576784 0.868062
O1 O -0.00772008 0.236449 0.770019
O2 O 0.387629 0.516941 0.790566
CL1 Cl 0.301026 0.392911 0.660996
CL2 Cl 0.312018 0.456909 1.02321
N1 N 0.188719 0.225718 0.774697
N2 N 0.337984 0.374687 0.855039
H1 H 0.11501 0.570763 1.08687
H2 H -0.026085 0.665042 1.02936
H3 H -0.00109804 0.669592 0.888107
H4 H 0.165558 0.579239 0.806336
H5 H 0.280724 0.345486 0.900164
H6 H 0.549452 0.424863 0.769791
H7 H 0.707426 0.312064 0.708895
H8 H 0.779693 0.146412 0.679962
H9 H 0.746466 -0.0303685 0.689869
H10 H 0.552448 -0.0945218 0.76133
H11 H 0.394202 0.0162203 0.823185
H12 H 0.476967 0.1518 0.93985
H13 H 0.469713 0.0800901 1.06558
H14 H 0.278741 0.0206595 1.14503
H15 H 0.0939447 0.0360924 1.09741
H16 H -0.0090005 0.0887226 0.998702
H17 H -0.00546204 0.164725 0.873929
H18 H 0.2719 0.235869 0.7432
H19 H -0.00504073 0.156675 0.643332
H20 H 0.0343011 0.165406 0.501737
H21 H 0.192745 0.275301 0.4324
H22 H 0.308177 0.374979 0.505374

#END

data_XXVI_List1_71_Price_1881
_database_code_CSD               UNKNWN
_symmetry_cell_setting           monoclinic
_symmetry_space_group_name_H-M   'P 21/n'
_symmetry_Int_Tables_number      14
loop_
_symmetry_equiv_pos_site_id
_symmetry_equiv_pos_as_xyz
1 x,y,z
2 1/2-x,1/2+y,1/2-z
3 -x,-y,-z
4 1/2+x,1/2-y,1/2+z
_cell_length_a                   13.3613
_cell_length_b                   21.6642
_cell_length_c                   10.5551
_cell_angle_alpha                90
_cell_angle_beta                 71.9547
_cell_angle_gamma                90
_cell_volume                     2905.01
loop_
_atom_site_label
_atom_site_type_symbol
_atom_site_fract_x
_atom_site_fract_y
_atom_site_fract_z
C1 C 0.90631 0.487347 0.386755
C2 C 0.865569 0.428128 0.421744
C3 C 0.845149 0.391658 0.323256
C4 C 0.862518 0.414104 0.194593
C5 C 0.900774 0.473632 0.16309
C6 C 0.922938 0.510407 0.259236
C7 C 0.853952 0.405849 0.560711
C8 C 0.71398 0.364876 0.759358
C9 C 0.606304 0.352733 0.808126
C10 C 0.563727 0.324679 0.935942
C11 C 0.631752 0.309786 1.01246
C12 C 0.74013 0.323967 0.959288
C13 C 0.781089 0.350769 0.836627
C14 C 0.455035 0.310562 0.990064
C15 C 0.416428 0.282845 1.11266
C16 C 0.483941 0.268034 1.18799
C17 C 0.589351 0.281449 1.13865
C18 C 0.536259 0.36904 0.727121
C19 C 0.508799 0.324512 0.64841
C20 C 0.441914 0.339649 0.571491
C21 C 0.404523 0.398619 0.5739
C22 C 0.429985 0.44549 0.652124
C23 C 0.496677 0.430412 0.73028
C24 C 0.39103 0.506433 0.655254
C25 C 0.416487 0.55101 0.732479
C26 C 0.482137 0.536153 0.81024
C27 C 0.521286 0.477477 0.809339
C28 C 0.540778 0.214516 0.574626
C29 C 0.606047 0.161031 0.59455
C30 C 0.669563 0.12632 0.487916
C31 C 0.725184 0.0753965 0.510614
C32 C 0.717094 0.0580081 0.640195
C33 C 0.654104 0.0917201 0.747489
C34 C 0.599484 0.142812 0.724154
O1 O 0.929536 0.403572 0.602024
O2 O 0.487006 0.212018 0.500471
CL1 Cl 0.7995 0.316196 0.356503
CL2 Cl 0.685792 0.146733 0.323813
N1 N 0.752699 0.391005 0.632456
N2 N 0.54777 0.264808 0.650959
H1 H 0.774824 0.0498374 0.426055
H2 H 0.76046 0.0180329 0.656734
H3 H 0.647147 0.0783096 0.848927
H4 H 0.548914 0.168739 0.807799
H5 H 0.602022 0.261604 0.699591
H6 H 0.422192 0.303877 0.511798
H7 H 0.353651 0.410003 0.514407
H8 H 0.340346 0.517206 0.59514
H9 H 0.386168 0.597611 0.734209
H10 H 0.501717 0.571498 0.871638
H11 H 0.571341 0.466348 0.869875
H12 H 0.402507 0.322195 0.933128
H13 H 0.332996 0.272421 1.15231
H14 H 0.452227 0.246244 1.28484
H15 H 0.642146 0.270467 1.19581
H16 H 0.791964 0.313028 1.01776
H17 H 0.863995 0.361449 0.796073
H18 H 0.697835 0.397073 0.585553
H19 H 0.925129 0.514984 0.462147
H20 H 0.953686 0.55675 0.234708
H21 H 0.913913 0.491004 0.062755
H22 H 0.84636 0.384572 0.120271

#END

data_XXVI_List1_72_Price_595
_database_code_CSD               UNKNWN
_symmetry_cell_setting           monoclinic
_symmetry_space_group_name_H-M   'C 2/c'
_symmetry_Int_Tables_number      15
loop_
_symmetry_equiv_pos_site_id
_symmetry_equiv_pos_as_xyz
1 x,y,z
2 -x,y,1/2-z
3 1/2+x,1/2+y,z
4 1/2-x,1/2+y,1/2-z
5 -x,-y,-z
6 x,-y,1/2+z
7 1/2-x,1/2-y,-z
8 1/2+x,1/2-y,1/2+z
_cell_length_a                   20.1056
_cell_length_b                   20.6668
_cell_length_c                   14.6039
_cell_angle_alpha                90
_cell_angle_beta                 71.0714
_cell_angle_gamma                90
_cell_volume                     5740.04
loop_
_atom_site_label
_atom_site_type_symbol
_atom_site_fract_x
_atom_site_fract_y
_atom_site_fract_z
C1 C 0.886004 0.499392 0.0938696
C2 C 0.873271 0.538556 0.0233687
C3 C 0.89935 0.519086 -0.0732868
C4 C 0.938335 0.462481 -0.0995255
C5 C 0.951429 0.424641 -0.0284788
C6 C 0.925304 0.442955 0.0683143
C7 C 0.832019 0.600212 0.0539059
C8 C 0.71212 0.634412 0.154011
C9 C 0.657096 0.613187 0.233681
C10 C 0.604059 0.657956 0.285245
C11 C 0.609019 0.724012 0.255307
C12 C 0.666334 0.743182 0.17411
C13 C 0.716574 0.699981 0.124015
C14 C 0.546276 0.639001 0.366306
C15 C 0.496342 0.683244 0.415028
C16 C 0.501408 0.748584 0.385427
C17 C 0.55666 0.768367 0.307119
C18 C 0.653249 0.544005 0.264145
C19 C 0.68223 0.524631 0.334526
C20 C 0.679397 0.458781 0.363246
C21 C 0.649109 0.413727 0.320482
C22 C 0.620006 0.430746 0.247677
C23 C 0.622087 0.496976 0.219109
C24 C 0.589057 0.384255 0.202827
C25 C 0.561118 0.40206 0.13238
C26 C 0.562908 0.467538 0.104147
C27 C 0.592466 0.513858 0.146325
C28 C 0.742898 0.566098 0.446994
C29 C 0.777012 0.625773 0.471118
C30 C 0.816227 0.673234 0.407843
C31 C 0.845108 0.725398 0.442289
C32 C 0.8351 0.731221 0.540546
C33 C 0.797074 0.684275 0.604642
C34 C 0.769125 0.632243 0.569619
O1 O 0.859535 0.653366 0.0398461
O2 O 0.739734 0.516913 0.494732
CL1 Cl 0.882619 0.565087 -0.163002
CL2 Cl 0.834686 0.669491 0.2827
N1 N 0.762274 0.589053 0.102677
N2 N 0.71437 0.5721 0.374257
H1 H 0.875719 0.760872 0.391124
H2 H 0.857608 0.772227 0.566567
H3 H 0.789475 0.688067 0.681496
H4 H 0.74033 0.59436 0.617683
H5 H 0.717911 0.616004 0.342337
H6 H 0.701285 0.445547 0.419175
H7 H 0.647324 0.363385 0.342719
H8 H 0.587895 0.334018 0.22536
H9 H 0.537559 0.36601 0.0983553
H10 H 0.540531 0.481446 0.0486089
H11 H 0.593252 0.564171 0.124624
H12 H 0.541968 0.58877 0.389246
H13 H 0.45244 0.667805 0.476889
H14 H 0.46152 0.783004 0.424646
H15 H 0.561096 0.818538 0.283532
H16 H 0.670025 0.793455 0.151143
H17 H 0.760631 0.714891 0.0624978
H18 H 0.747801 0.542165 0.115279
H19 H 0.86534 0.514084 0.169296
H20 H 0.935258 0.413369 0.123884
H21 H 0.982015 0.380561 -0.0492059
H22 H 0.957868 0.448411 -0.175129

#END

data_XXVI_List1_73_Price_4822
_database_code_CSD               UNKNWN
_symmetry_cell_setting           triclinic
_symmetry_space_group_name_H-M   'P -1'
_symmetry_Int_Tables_number      2
loop_
_symmetry_equiv_pos_site_id
_symmetry_equiv_pos_as_xyz
1 x,y,z
2 -x,-y,-z
_cell_length_a                   15.8572
_cell_length_b                   9.7959
_cell_length_c                   11.2077
_cell_angle_alpha                102.184
_cell_angle_beta                 84.6194
_cell_angle_gamma                61.2365
_cell_volume                     1452.49
loop_
_atom_site_label
_atom_site_type_symbol
_atom_site_fract_x
_atom_site_fract_y
_atom_site_fract_z
C1 C 0.972138 0.498695 0.850853
C2 C 1.06163 0.364858 0.77518
C3 C 1.13452 0.396397 0.731957
C4 C 1.11785 0.554078 0.761521
C5 C 1.02774 0.684145 0.834931
C6 C 0.954536 0.656167 0.880285
C7 C 1.06387 0.20525 0.751364
C8 C 1.12595 -0.0602057 0.5947
C9 C 1.21266 -0.193834 0.515934
C10 C 1.21376 -0.339198 0.456955
C11 C 1.12565 -0.345091 0.479135
C12 C 1.03895 -0.205069 0.558602
C13 C 1.03817 -0.0660493 0.614645
C14 C 1.30028 -0.479577 0.376747
C15 C 1.29931 -0.618057 0.321979
C16 C 1.21208 -0.623612 0.344157
C17 C 1.12713 -0.489585 0.421207
C18 C 1.3035 -0.184158 0.492296
C19 C 1.3674 -0.218938 0.573479
C20 C 1.45295 -0.206957 0.551754
C21 C 1.47368 -0.163204 0.449584
C22 C 1.41216 -0.129795 0.363135
C23 C 1.32585 -0.140968 0.384738
C24 C 1.43371 -0.0858628 0.256797
C25 C 1.37271 -0.0539105 0.174417
C26 C 1.28722 -0.0646915 0.19555
C27 C 1.26421 -0.106881 0.29789
C28 C 1.39046 -0.293111 0.77272
C29 C 1.35035 -0.35195 0.864268
C30 C 1.25193 -0.277013 0.928601
C31 C 1.22523 -0.339212 1.01643
C32 C 1.29669 -0.477079 1.04108
C33 C 1.39528 -0.55195 0.979465
C34 C 1.42137 -0.488095 0.893364
O1 O 1.00442 0.194984 0.821299
O2 O 1.46301 -0.282427 0.784404
CL1 Cl 1.2524 0.242681 0.644126
CL2 Cl 1.15871 -0.102246 0.904405
N1 N 1.12561 0.084119 0.644509
N2 N 1.34489 -0.266948 0.675124
H1 H 1.1484 -0.27784 1.06524
H2 H 1.27516 -0.524962 1.10938
H3 H 1.45165 -0.658774 0.999244
H4 H 1.49806 -0.541856 0.846704
H5 H 1.28685 -0.2841 0.675293
H6 H 1.50025 -0.232558 0.617498
H7 H 1.53935 -0.154384 0.433728
H8 H 1.49976 -0.0779624 0.24169
H9 H 1.38993 -0.0204079 0.0930776
H10 H 1.23919 -0.0394641 0.130078
H11 H 1.19846 -0.115301 0.313202
H12 H 1.36756 -0.47594 0.359156
H13 H 1.36632 -0.724341 0.260901
H14 H 1.21242 -0.733886 0.300157
H15 H 1.05946 -0.492329 0.439011
H16 H 0.971537 -0.208861 0.574684
H17 H 0.971926 0.0395397 0.676544
H18 H 1.18018 0.0931185 0.599242
H19 H 0.916906 0.472908 0.886
H20 H 0.884021 0.756573 0.938591
H21 H 1.01547 0.806598 0.857059
H22 H 1.17643 0.573041 0.726982

#END

data_XXVI_List1_74_Price_833
_database_code_CSD               UNKNWN
_symmetry_cell_setting           monoclinic
_symmetry_space_group_name_H-M   'C 2/c'
_symmetry_Int_Tables_number      15
loop_
_symmetry_equiv_pos_site_id
_symmetry_equiv_pos_as_xyz
1 x,y,z
2 -x,y,1/2-z
3 1/2+x,1/2+y,z
4 1/2-x,1/2+y,1/2-z
5 -x,-y,-z
6 x,-y,1/2+z
7 1/2-x,1/2-y,-z
8 1/2+x,1/2-y,1/2+z
_cell_length_a                   18.05
_cell_length_b                   12.9145
_cell_length_c                   24.4181
_cell_angle_alpha                90
_cell_angle_beta                 92.7618
_cell_angle_gamma                90
_cell_volume                     5685.41
loop_
_atom_site_label
_atom_site_type_symbol
_atom_site_fract_x
_atom_site_fract_y
_atom_site_fract_z
C1 C 0.433361 1.04476 0.298521
C2 C 0.37814 0.998825 0.264183
C3 C 0.374226 0.890316 0.264706
C4 C 0.42355 0.831371 0.297406
C5 C 0.478172 0.879407 0.330302
C6 C 0.482946 0.986922 0.330979
C7 C 0.331492 1.07674 0.231549
C8 C 0.258096 1.10247 0.143565
C9 C 0.224368 1.0498 0.0991136
C10 C 0.18789 1.10691 0.0556361
C11 C 0.183866 1.21702 0.0590193
C12 C 0.217422 1.26667 0.105512
C13 C 0.253675 1.21211 0.146706
C14 C 0.154934 1.05753 0.00860161
C15 C 0.119579 1.11428 -0.0324174
C16 C 0.115175 1.22318 -0.0287423
C17 C 0.146816 1.27327 0.0161219
C18 C 0.231032 0.935063 0.0943256
C19 C 0.175186 0.869958 0.111679
C20 C 0.182607 0.760768 0.107362
C21 C 0.245294 0.718915 0.0870056
C22 C 0.304191 0.781592 0.0700621
C23 C 0.297053 0.891325 0.0739598
C24 C 0.369474 0.738577 0.0496018
C25 C 0.425907 0.801072 0.0334229
C26 C 0.418911 0.909693 0.03694
C27 C 0.356212 0.953809 0.0565486
C28 C 0.0461939 0.86931 0.143315
C29 C -0.0138035 0.935846 0.166262
C30 C -0.0282972 1.04156 0.15839
C31 C -0.0879409 1.08944 0.182296
C32 C -0.134161 1.0328 0.21482
C33 C -0.12134 0.927534 0.22298
C34 C -0.0623185 0.880513 0.198611
O1 O 0.331001 1.16676 0.247122
O2 O 0.033377 0.777426 0.135322
CL1 Cl 0.306438 0.820317 0.227049
CL2 Cl 0.0246944 1.11961 0.117241
N1 N 0.296049 1.04339 0.184107
N2 N 0.112988 0.914903 0.134567
H1 H -0.0976338 1.17121 0.17481
H2 H -0.180277 1.07106 0.233388
H3 H -0.157333 0.882193 0.248048
H4 H -0.0519282 0.79822 0.203452
H5 H 0.118271 0.991183 0.143372
H6 H 0.137834 0.712358 0.120252
H7 H 0.250415 0.63526 0.0840284
H8 H 0.374009 0.6548 0.0469856
H9 H 0.475804 0.767343 0.017816
H10 H 0.46351 0.958944 0.0238402
H11 H 0.351143 1.03744 0.0587213
H12 H 0.158022 0.973824 0.00549308
H13 H 0.0946514 1.07498 -0.0680575
H14 H 0.0868771 1.26696 -0.0614505
H15 H 0.144062 1.35712 0.0194145
H16 H 0.214327 1.35055 0.10834
H17 H 0.279165 1.2505 0.182132
H18 H 0.299743 0.967089 0.175166
H19 H 0.43528 1.1287 0.29864
H20 H 0.525073 1.02564 0.356743
H21 H 0.516435 0.832607 0.355466
H22 H 0.418212 0.747729 0.296854

#END

data_XXVI_List1_75_Price_692
_database_code_CSD               UNKNWN
_symmetry_cell_setting           monoclinic
_symmetry_space_group_name_H-M   'P 21'
_symmetry_Int_Tables_number      4
loop_
_symmetry_equiv_pos_site_id
_symmetry_equiv_pos_as_xyz
1 x,y,z
2 -x,1/2+y,-z
_cell_length_a                   11.2327
_cell_length_b                   9.9775
_cell_length_c                   12.2321
_cell_angle_alpha                90
_cell_angle_beta                 87.7247
_cell_angle_gamma                90
_cell_volume                     1369.82
loop_
_atom_site_label
_atom_site_type_symbol
_atom_site_fract_x
_atom_site_fract_y
_atom_site_fract_z
C1 C 0.0635813 0.537918 0.184076
C2 C 0.156535 0.622617 0.147592
C3 C 0.167915 0.64786 0.0349495
C4 C 0.088842 0.592046 -0.0372941
C5 C -0.00353256 0.510511 0.00167685
C6 C -0.0160329 0.48275 0.11306
C7 C 0.233021 0.672723 0.237559
C8 C 0.380659 0.850343 0.277536
C9 C 0.421786 0.977127 0.24661
C10 C 0.522345 1.03316 0.298074
C11 C 0.578508 0.959953 0.38195
C12 C 0.532112 0.832778 0.411825
C13 C 0.435807 0.779105 0.362424
C14 C 0.568781 1.1612 0.26893
C15 C 0.665161 1.21312 0.320172
C16 C 0.720476 1.14031 0.403072
C17 C 0.677683 1.01623 0.433096
C18 C 0.363719 1.05436 0.158895
C19 C 0.26568 1.13575 0.184578
C20 C 0.209402 1.20854 0.101331
C21 C 0.252399 1.20036 -0.00472042
C22 C 0.352495 1.12052 -0.0347095
C23 C 0.409215 1.04664 0.0484393
C24 C 0.397142 1.11171 -0.14434
C25 C 0.49439 1.03345 -0.17145
C26 C 0.551149 0.960784 -0.0892604
C27 C 0.50994 0.967191 0.0178795
C28 C 0.121733 1.19727 0.335784
C29 C 0.109459 1.21884 0.458105
C30 C 0.166563 1.15317 0.54287
C31 C 0.144032 1.18853 0.651933
C32 C 0.0642692 1.29067 0.678832
C33 C 0.00561884 1.35669 0.596457
C34 C 0.0280469 1.32012 0.488339
O1 O 0.245617 0.601757 0.317723
O2 O 0.0411283 1.23401 0.278487
CL1 Cl 0.284258 0.742625 -0.0232519
CL2 Cl 0.265083 1.0199 0.520175
N1 N 0.280909 0.798638 0.226532
N2 N 0.225788 1.14284 0.294689
H1 H 0.189313 1.13451 0.715037
H2 H 0.0477753 1.31759 0.764099
H3 H -0.0575773 1.43616 0.616342
H4 H -0.0175728 1.36854 0.422546
H5 H 0.287679 1.11797 0.349049
H6 H 0.131838 1.26825 0.123361
H7 H 0.208798 1.25644 -0.0679766
H8 H 0.352671 1.16831 -0.206769
H9 H 0.527973 1.02732 -0.255777
H10 H 0.628271 0.899252 -0.110982
H11 H 0.553972 0.910935 0.0805703
H12 H 0.527188 1.21777 0.204951
H13 H 0.699321 1.3112 0.296507
H14 H 0.796658 1.18262 0.442761
H15 H 0.719328 0.95905 0.496875
H16 H 0.573843 0.776962 0.476325
H17 H 0.399674 0.682776 0.386976
H18 H 0.257981 0.851445 0.159915
H19 H 0.0568536 0.516675 0.27109
H20 H -0.0873861 0.418325 0.144374
H21 H -0.0649042 0.468115 -0.0553572
H22 H 0.101303 0.61272 -0.124039

#END

data_XXVI_List1_76_Price_2129
_database_code_CSD               UNKNWN
_symmetry_cell_setting           monoclinic
_symmetry_space_group_name_H-M   'C 2/c'
_symmetry_Int_Tables_number      15
loop_
_symmetry_equiv_pos_site_id
_symmetry_equiv_pos_as_xyz
1 x,y,z
2 -x,y,1/2-z
3 1/2+x,1/2+y,z
4 1/2-x,1/2+y,1/2-z
5 -x,-y,-z
6 x,-y,1/2+z
7 1/2-x,1/2-y,-z
8 1/2+x,1/2-y,1/2+z
_cell_length_a                   18.3125
_cell_length_b                   11.1739
_cell_length_c                   28.4881
_cell_angle_alpha                90
_cell_angle_beta                 78.4831
_cell_angle_gamma                90
_cell_volume                     5711.93
loop_
_atom_site_label
_atom_site_type_symbol
_atom_site_fract_x
_atom_site_fract_y
_atom_site_fract_z
C1 C 0.00414358 0.650253 0.0481538
C2 C -0.0205648 0.717372 0.0127541
C3 C -0.0859448 0.678722 -0.00124973
C4 C -0.124027 0.577416 0.0190739
C5 C -0.0975127 0.512155 0.0536131
C6 C -0.0331202 0.549069 0.0683877
C7 C 0.029881 0.821432 -0.00553781
C8 C 0.0761055 0.946098 -0.0775991
C9 C 0.0772636 0.95191 -0.126613
C10 C 0.122508 1.03931 -0.155256
C11 C 0.165284 1.1211 -0.133257
C12 C 0.16188 1.11206 -0.0833459
C13 C 0.118773 1.02773 -0.0559499
C14 C 0.126806 1.04784 -0.205475
C15 C 0.170594 1.13322 -0.232135
C16 C 0.212468 1.21443 -0.210205
C17 C 0.209795 1.20805 -0.161773
C18 C 0.0330917 0.865001 -0.149331
C19 C -0.0386 0.89411 -0.154819
C20 C -0.0818594 0.811273 -0.175383
C21 C -0.053225 0.701039 -0.189639
C22 C 0.0191548 0.666671 -0.184482
C23 C 0.0630978 0.749967 -0.164136
C24 C 0.0488338 0.552433 -0.198851
C25 C 0.119179 0.521068 -0.193469
C26 C 0.162821 0.603423 -0.173468
C27 C 0.13567 0.715053 -0.159223
C28 C -0.139578 1.04095 -0.127647
C29 C -0.154141 1.1712 -0.115839
C30 C -0.117931 1.2702 -0.140177
C31 C -0.139441 1.38648 -0.126124
C32 C -0.197576 1.40555 -0.0873768
C33 C -0.235036 1.30849 -0.0630121
C34 C -0.213717 1.19317 -0.0776192
O1 O 0.0717831 0.860736 0.019234
O2 O -0.191737 0.970967 -0.123735
CL1 Cl -0.127136 0.755882 -0.0425399
CL2 Cl -0.0456869 1.25485 -0.190003
N1 N 0.02912 0.86136 -0.050744
N2 N -0.0665052 1.00754 -0.139558
H1 H -0.11051 1.4611 -0.145978
H2 H -0.213777 1.49648 -0.0765608
H3 H -0.280936 1.32267 -0.0329422
H4 H -0.243002 1.11595 -0.0599542
H5 H -0.0275851 1.07137 -0.138981
H6 H -0.137723 0.835978 -0.178644
H7 H -0.0866215 0.637762 -0.205283
H8 H 0.014698 0.489913 -0.214283
H9 H 0.141437 0.43319 -0.204598
H10 H 0.218507 0.578304 -0.169377
H11 H 0.169594 0.778133 -0.144007
H12 H 0.0951242 0.985227 -0.222649
H13 H 0.173215 1.1381 -0.270517
H14 H 0.246797 1.28149 -0.231746
H15 H 0.241976 1.26977 -0.144473
H16 H 0.194338 1.17423 -0.0664529
H17 H 0.116808 1.02077 -0.0178758
H18 H -0.00428054 0.817507 -0.0693343
H19 H 0.0541378 0.681802 0.0592019
H20 H -0.0120093 0.499272 0.0955651
H21 H -0.127579 0.433136 0.0690262
H22 H -0.174731 0.55109 0.00761739

#END

data_XXVI_List1_77_Price_7559
_database_code_CSD               UNKNWN
_symmetry_cell_setting           triclinic
_symmetry_space_group_name_H-M   'P -1'
_symmetry_Int_Tables_number      2
loop_
_symmetry_equiv_pos_site_id
_symmetry_equiv_pos_as_xyz
1 x,y,z
2 -x,-y,-z
_cell_length_a                   11.1315
_cell_length_b                   13.8114
_cell_length_c                   10.681
_cell_angle_alpha                102.981
_cell_angle_beta                 66.9414
_cell_angle_gamma                74.2598
_cell_volume                     1348.94
loop_
_atom_site_label
_atom_site_type_symbol
_atom_site_fract_x
_atom_site_fract_y
_atom_site_fract_z
C1 C 0.463021 0.37449 0.0845313
C2 C 0.34306 0.470986 0.180426
C3 C 0.364106 0.560791 0.244078
C4 C 0.500422 0.553746 0.213767
C5 C 0.618003 0.457091 0.117692
C6 C 0.59953 0.36706 0.0526429
C7 C 0.198671 0.476305 0.204078
C8 C 0.0425963 0.379713 0.259153
C9 C 0.0461253 0.285272 0.176263
C10 C -0.0836371 0.270478 0.209747
C11 C -0.214345 0.353746 0.328402
C12 C -0.212439 0.449308 0.409461
C13 C -0.0873664 0.462102 0.376342
C14 C -0.0884389 0.176709 0.127808
C15 C -0.215145 0.165371 0.162526
C16 C -0.343907 0.24718 0.280971
C17 C -0.343032 0.339366 0.361671
C18 C 0.182735 0.201471 0.0488007
C19 C 0.25237 0.104816 0.0554869
C20 C 0.374505 0.0208142 -0.069336
C21 C 0.427353 0.0338604 -0.200724
C22 C 0.362539 0.132239 -0.212953
C23 C 0.239369 0.217373 -0.0870547
C24 C 0.41723 0.147878 -0.347422
C25 C 0.353761 0.243751 -0.357715
C26 C 0.232602 0.32817 -0.233359
C27 C 0.176406 0.315411 -0.101495
C28 C 0.215544 0.136931 0.304834
C29 C 0.171044 0.101282 0.43302
C30 C 0.19758 -0.00459535 0.429439
C31 C 0.152458 -0.0255728 0.557943
C32 C 0.0789225 0.0597565 0.693073
C33 C 0.0523592 0.165719 0.699649
C34 C 0.0993456 0.185386 0.570827
O1 O 0.11394 0.550543 0.198782
O2 O 0.253588 0.212356 0.312871
CL1 Cl 0.22184 0.683102 0.368199
CL2 Cl 0.293355 -0.117727 0.264675
N1 N 0.171898 0.390615 0.232167
N2 N 0.202524 0.0864989 0.188899
H1 H 0.17611 -0.108759 0.550829
H2 H 0.0435108 0.0428886 0.792901
H3 H -0.00410556 0.232768 0.804783
H4 H 0.0822901 0.267011 0.572861
H5 H 0.188084 0.0169836 0.184777
H6 H 0.425852 -0.053361 -0.0582588
H7 H 0.520899 -0.0307308 -0.296815
H8 H 0.510883 0.0823659 -0.442367
H9 H 0.396807 0.255032 -0.461241
H10 H 0.183473 0.404262 -0.241608
H11 H 0.0841746 0.381431 -0.00631957
H12 H 0.00987869 0.113781 0.0356032
H13 H -0.216363 0.0930057 0.0979346
H14 H -0.443381 0.237242 0.307478
H15 H -0.441687 0.403314 0.452556
H16 H -0.312369 0.512504 0.499363
H17 H -0.0849739 0.535097 0.437411
H18 H 0.244261 0.330081 0.236626
H19 H 0.448112 0.304897 0.0323166
H20 H 0.690837 0.291428 -0.0228956
H21 H 0.72396 0.4526 0.0941551
H22 H 0.513141 0.624377 0.266161

#END

data_XXVI_List1_78_Price_1244
_database_code_CSD               UNKNWN
_symmetry_cell_setting           orthorhombic
_symmetry_space_group_name_H-M   'P 21 21 21'
_symmetry_Int_Tables_number      19
loop_
_symmetry_equiv_pos_site_id
_symmetry_equiv_pos_as_xyz
1 x,y,z
2 1/2+x,1/2-y,-z
3 -x,1/2+y,1/2-z
4 1/2-x,-y,1/2+z
_cell_length_a                   11.5594
_cell_length_b                   10.3893
_cell_length_c                   23.4986
_cell_angle_alpha                90
_cell_angle_beta                 90
_cell_angle_gamma                90
_cell_volume                     2822.04
loop_
_atom_site_label
_atom_site_type_symbol
_atom_site_fract_x
_atom_site_fract_y
_atom_site_fract_z
C1 C 0.834553 0.472362 0.474762
C2 C 0.836187 0.422001 0.530016
C3 C 0.755737 0.326439 0.544008
C4 C 0.676566 0.282542 0.503807
C5 C 0.677261 0.33301 0.449017
C6 C 0.756388 0.428222 0.43432
C7 C 0.924393 0.470672 0.571895
C8 C 0.97952 0.682958 0.614579
C9 C 0.955665 0.814343 0.611423
C10 C 1.00923 0.900494 0.650629
C11 C 1.08506 0.850793 0.693205
C12 C 1.10576 0.716596 0.694858
C13 C 1.05544 0.63397 0.6568
C14 C 0.989355 1.03519 0.6489
C15 C 1.04128 1.11577 0.687565
C16 C 1.11574 1.06633 0.729882
C17 C 1.13714 0.936465 0.732434
C18 C 0.876391 0.864336 0.566429
C19 C 0.758825 0.881782 0.577571
C20 C 0.683996 0.929612 0.534505
C21 C 0.726835 0.957035 0.481579
C22 C 0.84491 0.939129 0.467917
C23 C 0.9208 0.892061 0.511043
C24 C 0.889288 0.966344 0.413069
C25 C 1.0042 0.947642 0.400861
C26 C 1.07953 0.901024 0.443422
C27 C 1.0392 0.874053 0.497109
C28 C 0.608026 0.859512 0.65281
C29 C 0.588311 0.807902 0.711992
C30 C 0.660889 0.817376 0.759563
C31 C 0.628794 0.764843 0.811783
C32 C 0.523653 0.701504 0.817329
C33 C 0.449407 0.692333 0.77087
C34 C 0.481624 0.745959 0.719249
O1 O 0.985602 0.399418 0.599837
O2 O 0.525427 0.898625 0.625351
CL1 Cl 0.748356 0.262288 0.612085
CL2 Cl 0.792069 0.899829 0.757495
N1 N 0.926546 0.602865 0.574463
N2 N 0.718671 0.852485 0.63229
H1 H 0.686732 0.775009 0.847804
H2 H 0.499714 0.660396 0.858147
H3 H 0.366577 0.644001 0.774904
H4 H 0.424498 0.742199 0.682656
H5 H 0.778515 0.811304 0.657927
H6 H 0.593641 0.943351 0.544644
H7 H 0.668762 0.993395 0.448936
H8 H 0.830322 1.00241 0.380745
H9 H 1.03745 0.968764 0.358663
H10 H 1.17046 0.886671 0.433647
H11 H 1.0978 0.838892 0.529682
H12 H 0.932167 1.07391 0.616503
H13 H 1.02489 1.21862 0.685602
H14 H 1.156 1.13122 0.760215
H15 H 1.19453 0.897223 0.764721
H16 H 1.16355 0.678609 0.727255
H17 H 1.07197 0.531504 0.657911
H18 H 0.86783 0.648781 0.549788
H19 H 0.897437 0.545713 0.463279
H20 H 0.7575 0.46794 0.391608
H21 H 0.615432 0.297688 0.417938
H22 H 0.614557 0.209164 0.515958

#END

data_XXVI_List1_79_Price_7458
_database_code_CSD               UNKNWN
_symmetry_cell_setting           triclinic
_symmetry_space_group_name_H-M   'P -1'
_symmetry_Int_Tables_number      2
loop_
_symmetry_equiv_pos_site_id
_symmetry_equiv_pos_as_xyz
1 x,y,z
2 -x,-y,-z
_cell_length_a                   15.0136
_cell_length_b                   11.5296
_cell_length_c                   11.3572
_cell_angle_alpha                62.1322
_cell_angle_beta                 88.3025
_cell_angle_gamma                119.816
_cell_volume                     1417.16
loop_
_atom_site_label
_atom_site_type_symbol
_atom_site_fract_x
_atom_site_fract_y
_atom_site_fract_z
C1 C 0.567062 0.966263 0.289077
C2 C 0.559297 1.09457 0.207803
C3 C 0.586921 1.16491 0.0615342
C4 C 0.618605 1.10634 -0.00122509
C5 C 0.623025 0.976118 0.082293
C6 C 0.597343 0.905792 0.227907
C7 C 0.530959 1.15629 0.283098
C8 C 0.397847 1.21644 0.317078
C9 C 0.291962 1.16995 0.321378
C10 C 0.247524 1.23577 0.361594
C11 C 0.312088 1.34772 0.397205
C12 C 0.419098 1.39056 0.391523
C13 C 0.461777 1.32792 0.352487
C14 C 0.139986 1.19228 0.368959
C15 C 0.0992051 1.25694 0.408763
C16 C 0.163416 1.36819 0.443316
C17 C 0.267669 1.41223 0.437657
C18 C 0.226313 1.05356 0.282714
C19 C 0.174421 0.888925 0.379907
C20 C 0.11219 0.778382 0.342792
C21 C 0.102129 0.833003 0.211505
C22 C 0.153362 0.998584 0.109123
C23 C 0.216732 1.11061 0.145145
C24 C 0.144113 1.05549 -0.0273116
C25 C 0.195634 1.21697 -0.125456
C26 C 0.258875 1.32824 -0.0904845
C27 C 0.269265 1.27683 0.0411004
C28 C 0.13816 0.683764 0.627436
C29 C 0.1396 0.658114 0.770323
C30 C 0.143047 0.749853 0.820953
C31 C 0.142714 0.705767 0.958137
C32 C 0.139606 0.569813 1.04738
C33 C 0.135431 0.476085 1.00012
C34 C 0.135027 0.520298 0.863942
O1 O 0.585597 1.20014 0.349851
O2 O 0.0967314 0.567389 0.618645
CL1 Cl 0.584979 1.33053 -0.048598
CL2 Cl 0.142772 0.919417 0.721407
N1 N 0.44099 1.15676 0.269296
N2 N 0.18471 0.837562 0.514238
H1 H 0.144399 0.778988 0.993785
H2 H 0.139826 0.537209 1.15381
H3 H 0.132324 0.368936 1.06912
H4 H 0.130285 0.448371 0.824875
H5 H 0.223813 0.926424 0.531182
H6 H 0.0739933 0.651815 0.419817
H7 H 0.0540523 0.747307 0.184322
H8 H 0.0954086 0.96843 -0.0528882
H9 H 0.188107 1.25949 -0.229881
H10 H 0.299802 1.45598 -0.168534
H11 H 0.318053 1.36341 0.0668991
H12 H 0.0900507 1.10662 0.342754
H13 H 0.0166432 1.22199 0.41381
H14 H 0.1301 1.41837 0.474494
H15 H 0.317895 1.49746 0.464384
H16 H 0.468309 1.4759 0.418565
H17 H 0.543246 1.35995 0.349443
H18 H 0.398384 1.10549 0.220159
H19 H 0.549061 0.915212 0.401952
H20 H 0.601604 0.804915 0.293351
H21 H 0.647405 0.930565 0.0329042
H22 H 0.640023 1.16394 -0.115062

#END

data_XXVI_List1_80_Price_2763
_database_code_CSD               UNKNWN
_symmetry_cell_setting           monoclinic
_symmetry_space_group_name_H-M   'P 21/c'
_symmetry_Int_Tables_number      14
loop_
_symmetry_equiv_pos_site_id
_symmetry_equiv_pos_as_xyz
1 x,y,z
2 -x,1/2+y,1/2-z
3 -x,-y,-z
4 x,1/2-y,1/2+z
_cell_length_a                   11.4371
_cell_length_b                   13.9787
_cell_length_c                   17.6195
_cell_angle_alpha                90
_cell_angle_beta                 85.8778
_cell_angle_gamma                90
_cell_volume                     2809.64
loop_
_atom_site_label
_atom_site_type_symbol
_atom_site_fract_x
_atom_site_fract_y
_atom_site_fract_z
C1 C 0.99792 0.52819 0.640495
C2 C 1.07444 0.567372 0.583025
C3 C 1.02784 0.631829 0.53213
C4 C 0.908705 0.6534 0.537458
C5 C 0.834533 0.612792 0.594588
C6 C 0.879168 0.550077 0.646479
C7 C 1.20378 0.548706 0.583717
C8 C 1.33544 0.420562 0.626045
C9 C 1.33153 0.337274 0.669569
C10 C 1.43742 0.29914 0.695454
C11 C 1.54607 0.34615 0.675426
C12 C 1.54557 0.429558 0.629946
C13 C 1.44391 0.466129 0.605262
C14 C 1.43858 0.215587 0.741149
C15 C 1.54182 0.1807 0.765388
C16 C 1.6492 0.22712 0.74527
C17 C 1.65089 0.308182 0.701233
C18 C 1.21728 0.287961 0.687949
C19 C 1.18378 0.210756 0.64415
C20 C 1.07431 0.164702 0.661436
C21 C 1.00135 0.19579 0.721354
C22 C 1.03171 0.273185 0.767762
C23 C 1.14185 0.319379 0.751135
C24 C 0.956297 0.305862 0.829602
C25 C 0.987793 0.381301 0.873683
C26 C 1.09693 0.426895 0.857628
C27 C 1.17214 0.396833 0.798062
C28 C 1.24921 0.107588 0.53385
C29 C 1.35106 0.0870529 0.476645
C30 C 1.4405 0.148038 0.447039
C31 C 1.52781 0.115457 0.394081
C32 C 1.52818 0.0210328 0.369756
C33 C 1.44011 -0.0408665 0.397817
C34 C 1.35324 -0.00754543 0.450018
O1 O 1.2769 0.610789 0.570205
O2 O 1.16279 0.0559338 0.534993
CL1 Cl 1.11329 0.683348 0.457733
CL2 Cl 1.44812 0.268942 0.47102
N1 N 1.23041 0.455212 0.600342
N2 N 1.2615 0.18124 0.583667
H1 H 1.59477 0.165159 0.372134
H2 H 1.59694 -0.00357749 0.328668
H3 H 1.43891 -0.11476 0.37898
H4 H 1.28262 -0.0538231 0.472047
H5 H 1.3375 0.218551 0.57837
H6 H 1.05067 0.105447 0.626246
H7 H 0.917632 0.160265 0.733845
H8 H 0.872753 0.269827 0.841522
H9 H 0.929342 0.405844 0.920986
H10 H 1.12181 0.486237 0.892849
H11 H 1.25616 0.431924 0.786282
H12 H 1.35622 0.179808 0.757147
H13 H 1.54084 0.11681 0.800513
H14 H 1.73011 0.198629 0.764804
H15 H 1.73297 0.344702 0.685452
H16 H 1.62841 0.464832 0.614014
H17 H 1.44348 0.530279 0.57095
H18 H 1.16152 0.41034 0.609682
H19 H 1.03285 0.481776 0.682892
H20 H 0.82248 0.518746 0.691888
H21 H 0.74191 0.630687 0.598358
H22 H 0.875032 0.702184 0.496413

#END

data_XXVI_List1_81_Price_3441
_database_code_CSD               UNKNWN
_symmetry_cell_setting           monoclinic
_symmetry_space_group_name_H-M   'P 21/n'
_symmetry_Int_Tables_number      14
loop_
_symmetry_equiv_pos_site_id
_symmetry_equiv_pos_as_xyz
1 x,y,z
2 1/2-x,1/2+y,1/2-z
3 -x,-y,-z
4 1/2+x,1/2-y,1/2+z
_cell_length_a                   14.7718
_cell_length_b                   17.1708
_cell_length_c                   11.168
_cell_angle_alpha                90
_cell_angle_beta                 88.1375
_cell_angle_gamma                90
_cell_volume                     2831.2
loop_
_atom_site_label
_atom_site_type_symbol
_atom_site_fract_x
_atom_site_fract_y
_atom_site_fract_z
C1 C 0.00015208 0.857545 0.387528
C2 C 0.0677728 0.800441 0.374657
C3 C 0.110993 0.794352 0.26115
C4 C 0.086984 0.842243 0.166545
C5 C 0.0191909 0.897521 0.182532
C6 C -0.0244483 0.905303 0.294132
C7 C 0.0818985 0.755051 0.489053
C8 C 0.150654 0.636983 0.576106
C9 C 0.221166 0.583896 0.558392
C10 C 0.240344 0.528756 0.64992
C11 C 0.186529 0.528135 0.758341
C12 C 0.114983 0.582555 0.771556
C13 C 0.0967712 0.635396 0.683762
C14 C 0.312236 0.47418 0.637373
C15 C 0.329421 0.422123 0.727217
C16 C 0.275898 0.421587 0.834228
C17 C 0.20593 0.473663 0.849119
C18 C 0.277825 0.584985 0.445428
C19 C 0.349429 0.637293 0.43105
C20 C 0.404354 0.636949 0.324323
C21 C 0.387777 0.584552 0.235309
C22 C 0.316729 0.529493 0.246427
C23 C 0.261291 0.529417 0.35342
C24 C 0.299544 0.47486 0.154998
C25 C 0.230238 0.421979 0.168042
C26 C 0.175048 0.421901 0.273614
C27 C 0.189997 0.474188 0.363937
C28 C 0.412556 0.757719 0.517619
C29 C 0.427272 0.802854 0.631911
C30 C 0.383286 0.797198 0.744892
C31 C 0.407617 0.844722 0.839763
C32 C 0.476649 0.898939 0.824387
C33 C 0.521137 0.906139 0.713219
C34 C 0.49613 0.858855 0.619429
O1 O 0.0450783 0.778164 0.582123
O2 O 0.444212 0.783508 0.423124
CL1 Cl 0.199159 0.729351 0.227693
CL2 Cl 0.293576 0.733484 0.776229
N1 N 0.132208 0.688363 0.482457
N2 N 0.366479 0.688845 0.525318
H1 H 0.371363 0.83875 0.925281
H2 H 0.495033 0.935487 0.899127
H3 H 0.575026 0.948494 0.699527
H4 H 0.52892 0.863731 0.531446
H5 H 0.342263 0.671846 0.606969
H6 H 0.458322 0.679194 0.314629
H7 H 0.430331 0.584681 0.154049
H8 H 0.342459 0.47565 0.0740602
H9 H 0.217635 0.380254 0.097437
H10 H 0.120174 0.380054 0.28349
H11 H 0.147264 0.473765 0.444844
H12 H 0.353672 0.47401 0.555325
H13 H 0.384778 0.380878 0.715767
H14 H 0.290256 0.380025 0.9044
H15 H 0.164216 0.473991 0.931131
H16 H 0.0734274 0.581982 0.853694
H17 H 0.0426034 0.677294 0.695209
H18 H 0.165473 0.676506 0.403866
H19 H -0.032244 0.862659 0.475719
H20 H -0.0773922 0.948444 0.308502
H21 H 0.00113411 0.934354 0.107973
H22 H 0.12252 0.835663 0.0806323

#END

data_XXVI_List1_82_Price_500
_database_code_CSD               UNKNWN
_symmetry_cell_setting           monoclinic
_symmetry_space_group_name_H-M   'P 21/n'
_symmetry_Int_Tables_number      14
loop_
_symmetry_equiv_pos_site_id
_symmetry_equiv_pos_as_xyz
1 x,y,z
2 1/2-x,1/2+y,1/2-z
3 -x,-y,-z
4 1/2+x,1/2-y,1/2+z
_cell_length_a                   10.4163
_cell_length_b                   14.6953
_cell_length_c                   18.781
_cell_angle_alpha                90
_cell_angle_beta                 89.7288
_cell_angle_gamma                90
_cell_volume                     2874.79
loop_
_atom_site_label
_atom_site_type_symbol
_atom_site_fract_x
_atom_site_fract_y
_atom_site_fract_z
C1 C 0.508093 0.113131 0.204489
C2 C 0.576212 0.163375 0.255371
C3 C 0.677019 0.21817 0.230201
C4 C 0.707989 0.221731 0.158006
C5 C 0.639454 0.1703 0.109239
C6 C 0.538499 0.115826 0.13264
C7 C 0.528551 0.147882 0.330647
C8 C 0.593458 0.151612 0.45806
C9 C 0.693094 0.176484 0.503588
C10 C 0.679569 0.161942 0.578443
C11 C 0.56325 0.124538 0.606184
C12 C 0.465018 0.10076 0.557922
C13 C 0.478713 0.113098 0.486058
C14 C 0.778835 0.184119 0.627068
C15 C 0.762437 0.171179 0.699023
C16 C 0.646505 0.135222 0.726319
C17 C 0.549356 0.112156 0.680583
C18 C 0.813521 0.217822 0.474922
C19 C 0.831343 0.311757 0.478672
C20 C 0.944587 0.352513 0.451021
C21 C 1.0376 0.29916 0.420567
C22 C 1.02417 0.20359 0.415429
C23 C 0.910365 0.162234 0.443016
C24 C 1.12005 0.148345 0.383807
C25 C 1.10511 0.0557052 0.379527
C26 C 0.993012 0.0145432 0.407145
C27 C 0.898138 0.0662358 0.438133
C28 C 0.738851 0.45254 0.533501
C29 C 0.632789 0.475364 0.585077
C30 C 0.567391 0.558692 0.583372
C31 C 0.475052 0.57958 0.634606
C32 C 0.44773 0.518018 0.688821
C33 C 0.512061 0.435218 0.69173
C34 C 0.603401 0.414416 0.640095
O1 O 0.421677 0.115197 0.339569
O2 O 0.822735 0.506677 0.517758
CL1 Cl 0.767288 0.289205 0.285213
CL2 Cl 0.593809 0.63747 0.516087
N1 N 0.61133 0.166172 0.385041
N2 N 0.733973 0.363986 0.509819
H1 H 0.42491 0.644122 0.63139
H2 H 0.375867 0.535197 0.72868
H3 H 0.491851 0.3868 0.733953
H4 H 0.655373 0.350414 0.64334
H5 H 0.654879 0.328176 0.52381
H6 H 0.954762 0.425618 0.454712
H7 H 1.12407 0.33075 0.39938
H8 H 1.20607 0.180899 0.36294
H9 H 1.17924 0.0139404 0.355156
H10 H 0.981821 -0.0588309 0.404004
H11 H 0.812589 0.0339621 0.45964
H12 H 0.868599 0.211149 0.60645
H13 H 0.839691 0.188409 0.735253
H14 H 0.634991 0.12535 0.783293
H15 H 0.459963 0.0837573 0.70079
H16 H 0.376382 0.0719071 0.578731
H17 H 0.403274 0.0948404 0.449445
H18 H 0.697793 0.19291 0.371838
H19 H 0.429244 0.0718852 0.224201
H20 H 0.48359 0.0755989 0.0950822
H21 H 0.664846 0.173458 0.0531558
H22 H 0.785868 0.265581 0.140726

#END

data_XXVI_List1_83_Price_545
_database_code_CSD               UNKNWN
_symmetry_cell_setting           monoclinic
_symmetry_space_group_name_H-M   'P 21/c'
_symmetry_Int_Tables_number      14
loop_
_symmetry_equiv_pos_site_id
_symmetry_equiv_pos_as_xyz
1 x,y,z
2 -x,1/2+y,1/2-z
3 -x,-y,-z
4 x,1/2-y,1/2+z
_cell_length_a                   14.7728
_cell_length_b                   10.9167
_cell_length_c                   20.7754
_cell_angle_alpha                90
_cell_angle_beta                 56.4384
_cell_angle_gamma                90
_cell_volume                     2791.91
loop_
_atom_site_label
_atom_site_type_symbol
_atom_site_fract_x
_atom_site_fract_y
_atom_site_fract_z
C1 C 0.70501 0.449859 0.377552
C2 C 0.662172 0.515532 0.342258
C3 C 0.70533 0.491264 0.264191
C4 C 0.786571 0.403848 0.223793
C5 C 0.82586 0.338628 0.260768
C6 C 0.785098 0.361982 0.338069
C7 C 0.575169 0.606121 0.3952
C8 C 0.401909 0.700305 0.427261
C9 C 0.314586 0.682173 0.419933
C10 C 0.220172 0.757464 0.4628
C11 C 0.214953 0.847979 0.514322
C12 C 0.305662 0.86275 0.519693
C13 C 0.396961 0.792222 0.477449
C14 C 0.130055 0.745477 0.456012
C15 C 0.0396055 0.817905 0.498766
C16 C 0.0342619 0.906329 0.550352
C17 C 0.12049 0.920972 0.557633
C18 C 0.321678 0.590469 0.364072
C19 C 0.276131 0.474398 0.389268
C20 C 0.285172 0.385844 0.336005
C21 C 0.34009 0.413852 0.25904
C22 C 0.388417 0.529967 0.230459
C23 C 0.378674 0.619866 0.28383
C24 C 0.445757 0.559067 0.150864
C25 C 0.491438 0.67267 0.12453
C26 C 0.48087 0.762287 0.177288
C27 C 0.425792 0.736903 0.254874
C28 C 0.196161 0.335781 0.503189
C29 C 0.149199 0.336081 0.588648
C30 C 0.0672352 0.412302 0.644829
C31 C 0.0287549 0.399285 0.72263
C32 C 0.0719492 0.309412 0.745429
C33 C 0.15241 0.231308 0.6907
C34 C 0.189203 0.244189 0.613533
O1 O 0.578052 0.652749 0.447528
O2 O 0.215277 0.238413 0.469049
CL1 Cl 0.664957 0.57139 0.211523
CL2 Cl 0.00700317 0.52534 0.62109
N1 N 0.494115 0.6265 0.383357
N2 N 0.22342 0.447997 0.468141
H1 H -0.0352707 0.459509 0.764665
H2 H 0.0418534 0.300108 0.806142
H3 H 0.185794 0.160081 0.708189
H4 H 0.249912 0.182579 0.570025
H5 H 0.201136 0.522158 0.502924
H6 H 0.249828 0.2963 0.35732
H7 H 0.347079 0.345377 0.218536
H8 H 0.452798 0.48942 0.110932
H9 H 0.535261 0.694078 0.0633585
H10 H 0.516381 0.852384 0.156315
H11 H 0.417681 0.806538 0.295039
H12 H 0.133695 0.678157 0.416182
H13 H -0.0283754 0.807321 0.492626
H14 H -0.0378211 0.962824 0.58382
H15 H 0.117741 0.989242 0.596774
H16 H 0.302522 0.932436 0.558252
H17 H 0.465517 0.803428 0.482452
H18 H 0.495498 0.576368 0.341881
H19 H 0.673047 0.47147 0.437435
H20 H 0.815847 0.312203 0.367371
H21 H 0.888837 0.270352 0.228799
H22 H 0.818687 0.388351 0.163244

#END

data_XXVI_List1_84_Price_174
_database_code_CSD               UNKNWN
_symmetry_cell_setting           monoclinic
_symmetry_space_group_name_H-M   'P 21/c'
_symmetry_Int_Tables_number      14
loop_
_symmetry_equiv_pos_site_id
_symmetry_equiv_pos_as_xyz
1 x,y,z
2 -x,1/2+y,1/2-z
3 -x,-y,-z
4 x,1/2-y,1/2+z
_cell_length_a                   10.9484
_cell_length_b                   18.054
_cell_length_c                   14.9742
_cell_angle_alpha                90
_cell_angle_beta                 109.804
_cell_angle_gamma                90
_cell_volume                     2784.79
loop_
_atom_site_label
_atom_site_type_symbol
_atom_site_fract_x
_atom_site_fract_y
_atom_site_fract_z
C1 C 0.52541 0.0924173 0.0745105
C2 C 0.517689 0.0234411 0.115555
C3 C 0.635788 -0.0129781 0.161189
C4 C 0.753934 0.0178743 0.16447
C5 C 0.757568 0.0861757 0.123013
C6 C 0.642213 0.123687 0.0775149
C7 C 0.379787 0.00187877 0.105332
C8 C 0.241834 -0.0879332 0.153074
C9 C 0.239148 -0.133492 0.227555
C10 C 0.119819 -0.166829 0.225217
C11 C 0.0040738 -0.152469 0.147268
C12 C 0.0117475 -0.10609 0.0732327
C13 C 0.126303 -0.0745334 0.0752204
C14 C 0.112031 -0.214032 0.298852
C15 C -0.00426475 -0.244737 0.295412
C16 C -0.118759 -0.230183 0.218322
C17 C -0.114247 -0.18499 0.145782
C18 C 0.360441 -0.150378 0.308037
C19 C 0.392894 -0.109454 0.391697
C20 C 0.509297 -0.124445 0.467874
C21 C 0.591191 -0.179048 0.459044
C22 C 0.563109 -0.221746 0.37527
C23 C 0.445995 -0.207101 0.298459
C24 C 0.647735 -0.278064 0.365541
C25 C 0.618138 -0.31892 0.283604
C26 C 0.501663 -0.305126 0.207933
C27 C 0.417679 -0.250748 0.215023
C28 C 0.29375 -0.0242114 0.47737
C29 C 0.185145 0.0309475 0.466246
C30 C 0.102156 0.0666874 0.384992
C31 C 0.00539688 0.114941 0.390116
C32 C -0.0113533 0.1287 0.476388
C33 C 0.0697488 0.0943762 0.558152
C34 C 0.165739 0.0466611 0.552245
O1 O 0.290213 0.0379407 0.0516334
O2 O 0.362901 -0.0421823 0.557311
CL1 Cl 0.646761 -0.0999726 0.21424
CL2 Cl 0.113186 0.0568904 0.271776
N1 N 0.360902 -0.0560609 0.157846
N2 N 0.307506 -0.053134 0.397186
H1 H -0.056061 0.141571 0.325626
H2 H -0.087332 0.166298 0.47928
H3 H 0.0582958 0.104684 0.626288
H4 H 0.230695 0.0192083 0.614742
H5 H 0.245375 -0.0356676 0.333869
H6 H 0.530744 -0.0924935 0.532413
H7 H 0.680476 -0.189995 0.517528
H8 H 0.736813 -0.288372 0.424504
H9 H 0.683747 -0.36197 0.27688
H10 H 0.478216 -0.337903 0.143483
H11 H 0.328067 -0.240684 0.156665
H12 H 0.199709 -0.22564 0.358259
H13 H -0.00817814 -0.280662 0.352565
H14 H -0.209982 -0.254879 0.216579
H15 H -0.201625 -0.173436 0.085875
H16 H -0.0760223 -0.0953525 0.0133257
H17 H 0.130493 -0.0383305 0.0188787
H18 H 0.440247 -0.0793461 0.20576
H19 H 0.433944 0.120345 0.0394912
H20 H 0.643153 0.177177 0.0446721
H21 H 0.850343 0.109623 0.126352
H22 H 0.84261 -0.0125494 0.199813

#END

data_XXVI_List1_85_Price_4800
_database_code_CSD               UNKNWN
_symmetry_cell_setting           triclinic
_symmetry_space_group_name_H-M   'P -1'
_symmetry_Int_Tables_number      2
loop_
_symmetry_equiv_pos_site_id
_symmetry_equiv_pos_as_xyz
1 x,y,z
2 -x,-y,-z
_cell_length_a                   10.4659
_cell_length_b                   15.082
_cell_length_c                   10.954
_cell_angle_alpha                68.019
_cell_angle_beta                 118.018
_cell_angle_gamma                97.4635
_cell_volume                     1413.22
loop_
_atom_site_label
_atom_site_type_symbol
_atom_site_fract_x
_atom_site_fract_y
_atom_site_fract_z
C1 C 0.859506 0.172949 0.792704
C2 C 0.780435 0.246258 0.657568
C3 C 0.85502 0.303054 0.580611
C4 C 1.00283 0.285371 0.635077
C5 C 1.07789 0.210494 0.767399
C6 C 1.0062 0.154013 0.846885
C7 C 0.624269 0.261998 0.616456
C8 C 0.382376 0.309342 0.398795
C9 C 0.28887 0.288987 0.27257
C10 C 0.142843 0.328533 0.188862
C11 C 0.0960602 0.389459 0.234967
C12 C 0.19663 0.409625 0.36255
C13 C 0.33618 0.37155 0.442431
C14 C 0.0415886 0.30892 0.0607879
C15 C -0.0983276 0.347588 -0.016959
C16 C -0.144328 0.407864 0.0287944
C17 C -0.0487366 0.428204 0.152344
C18 C 0.341148 0.226345 0.225379
C19 C 0.342926 0.126806 0.287068
C20 C 0.390638 0.0683144 0.238803
C21 C 0.432292 0.109459 0.129452
C22 C 0.429399 0.209938 0.0612625
C23 C 0.382474 0.269225 0.109665
C24 C 0.471336 0.25277 -0.0526403
C25 C 0.46769 0.350551 -0.116848
C26 C 0.421902 0.409484 -0.0688752
C27 C 0.38061 0.370115 0.0414498
C28 C 0.282949 -0.00691844 0.467159
C29 C 0.223183 -0.0287231 0.576024
C30 C 0.243096 0.0191588 0.67093
C31 C 0.178565 -0.0111934 0.764831
C32 C 0.092636 -0.0894595 0.765224
C33 C 0.072767 -0.13884 0.673246
C34 C 0.138284 -0.108713 0.581167
O1 O 0.591082 0.265143 0.707906
O2 O 0.311041 -0.0730676 0.443223
CL1 Cl 0.769229 0.399821 0.415824
CL2 Cl 0.354786 0.114816 0.685254
N1 N 0.527361 0.274642 0.473075
N2 N 0.296697 0.0874622 0.39653
H1 H 0.197609 0.0269576 0.837897
H2 H 0.0424907 -0.112084 0.838439
H3 H 0.00686388 -0.200668 0.673562
H4 H 0.126412 -0.146702 0.509969
H5 H 0.260642 0.13633 0.417857
H6 H 0.391644 -0.0085585 0.289207
H7 H 0.468223 0.0638653 0.0933179
H8 H 0.5066 0.206472 -0.0882407
H9 H 0.500034 0.382748 -0.204172
H10 H 0.419368 0.486837 -0.11974
H11 H 0.34562 0.416143 0.0774385
H12 H 0.0762941 0.262635 0.0249691
H13 H -0.174335 0.331613 -0.114667
H14 H -0.255204 0.437979 -0.0338465
H15 H -0.0828521 0.474503 0.188789
H16 H 0.161428 0.456958 0.396605
H17 H 0.41194 0.386437 0.540719
H18 H 0.562979 0.259182 0.41163
H19 H 0.801946 0.131415 0.854319
H20 H 1.06465 0.0959914 0.951058
H21 H 1.19295 0.196993 0.808711
H22 H 1.05782 0.331007 0.573365

#END

data_XXVI_List1_86_Price_4000
_database_code_CSD               UNKNWN
_symmetry_cell_setting           triclinic
_symmetry_space_group_name_H-M   'P -1'
_symmetry_Int_Tables_number      2
loop_
_symmetry_equiv_pos_site_id
_symmetry_equiv_pos_as_xyz
1 x,y,z
2 -x,-y,-z
_cell_length_a                   11.2055
_cell_length_b                   11.5546
_cell_length_c                   12.3655
_cell_angle_alpha                104.445
_cell_angle_beta                 86.5763
_cell_angle_gamma                68.9045
_cell_volume                     1426.56
loop_
_atom_site_label
_atom_site_type_symbol
_atom_site_fract_x
_atom_site_fract_y
_atom_site_fract_z
C1 C 0.164389 0.134859 0.897879
C2 C 0.299703 0.0789025 0.888538
C3 C 0.35636 -0.0548428 0.874646
C4 C 0.280658 -0.128211 0.870484
C5 C 0.147032 -0.0699132 0.879016
C6 C 0.0883936 0.0626059 0.892957
C7 C 0.363925 0.174363 0.895256
C8 C 0.571363 0.196415 0.852885
C9 C 0.674286 0.15637 0.765317
C10 C 0.761544 0.221697 0.773366
C11 C 0.741169 0.327919 0.87068
C12 C 0.635416 0.364357 0.957834
C13 C 0.552761 0.300815 0.950289
C14 C 0.868557 0.184681 0.686985
C15 C 0.950239 0.250013 0.696513
C16 C 0.929636 0.355323 0.792693
C17 C 0.827115 0.393162 0.877915
C18 C 0.696348 0.0432292 0.665267
C19 C 0.646637 0.0614013 0.567357
C20 C 0.669157 -0.0469051 0.472167
C21 C 0.738502 -0.169736 0.476795
C22 C 0.790235 -0.19317 0.5744
C23 C 0.769447 -0.0847761 0.669902
C24 C 0.861815 -0.320024 0.579652
C25 C 0.911748 -0.340068 0.675189
C26 C 0.892339 -0.233051 0.769516
C27 C 0.823278 -0.108714 0.767102
C28 C 0.522089 0.230442 0.480366
C29 C 0.424458 0.36845 0.506507
C30 C 0.352047 0.456587 0.610366
C31 C 0.268142 0.581966 0.616562
C32 C 0.255189 0.622725 0.519875
C33 C 0.325473 0.537242 0.415838
C34 C 0.408233 0.412768 0.410407
O1 O 0.301577 0.289393 0.943663
O2 O 0.552249 0.161551 0.382156
CL1 Cl 0.522661 -0.138964 0.865875
CL2 Cl 0.352967 0.4173 0.737782
N1 N 0.49039 0.12715 0.844987
N2 N 0.57104 0.188208 0.568362
H1 H 0.212896 0.646559 0.698202
H2 H 0.189769 0.720831 0.526224
H3 H 0.316049 0.567444 0.339332
H4 H 0.463995 0.343798 0.330521
H5 H 0.551804 0.255381 0.644393
H6 H 0.631216 -0.0298777 0.396749
H7 H 0.754594 -0.251915 0.403611
H8 H 0.876474 -0.401481 0.50622
H9 H 0.966439 -0.437785 0.6784
H10 H 0.932843 -0.249175 0.844656
H11 H 0.809549 -0.0270355 0.839808
H12 H 0.885184 0.103597 0.612854
H13 H 1.0316 0.220251 0.629401
H14 H 0.995033 0.40602 0.799082
H15 H 0.810343 0.47398 0.952536
H16 H 0.620433 0.444509 1.0325
H17 H 0.471358 0.330381 1.01675
H18 H 0.530297 0.0345348 0.794796
H19 H 0.12143 0.238593 0.91003
H20 H -0.0160288 0.109424 0.900055
H21 H 0.0892594 -0.128324 0.875169
H22 H 0.327872 -0.231085 0.860844

#END

data_XXVI_List1_87_Price_5656
_database_code_CSD               UNKNWN
_symmetry_cell_setting           triclinic
_symmetry_space_group_name_H-M   'P -1'
_symmetry_Int_Tables_number      2
loop_
_symmetry_equiv_pos_site_id
_symmetry_equiv_pos_as_xyz
1 x,y,z
2 -x,-y,-z
_cell_length_a                   11.3483
_cell_length_b                   11.7806
_cell_length_c                   12.0756
_cell_angle_alpha                84.0056
_cell_angle_beta                 62.3513
_cell_angle_gamma                97.7437
_cell_volume                     1391.13
loop_
_atom_site_label
_atom_site_type_symbol
_atom_site_fract_x
_atom_site_fract_y
_atom_site_fract_z
C1 C 0.750789 0.215583 0.290176
C2 C 0.687576 0.262873 0.225756
C3 C 0.771527 0.332263 0.104193
C4 C 0.912462 0.354717 0.051514
C5 C 0.972278 0.30721 0.117908
C6 C 0.891249 0.23721 0.237822
C7 C 0.535917 0.228994 0.282449
C8 C 0.3302 0.151855 0.491588
C9 C 0.262947 0.174689 0.614034
C10 C 0.125868 0.114576 0.698613
C11 C 0.0610305 0.030023 0.656987
C12 C 0.135454 0.00723961 0.532716
C13 C 0.266584 0.0651077 0.452103
C14 C 0.0509319 0.136171 0.823557
C15 C -0.0810158 0.0773627 0.902425
C16 C -0.144896 -0.00615286 0.861005
C17 C -0.0748844 -0.029127 0.740636
C18 C 0.334151 0.261175 0.65648
C19 C 0.334644 0.379989 0.634579
C20 C 0.399678 0.45922 0.680354
C21 C 0.459445 0.41932 0.748155
C22 C 0.458111 0.299447 0.775974
C23 C 0.393245 0.219193 0.730461
C24 C 0.518258 0.257489 0.847455
C25 C 0.515259 0.140549 0.873313
C26 C 0.451514 0.0607934 0.828195
C27 C 0.392286 0.0988256 0.758532
C28 C 0.273138 0.530176 0.521455
C29 C 0.206452 0.55028 0.439952
C30 C 0.169961 0.475336 0.372876
C31 C 0.108062 0.511226 0.302847
C32 C 0.0801344 0.622188 0.298914
C33 C 0.115558 0.698427 0.364274
C34 C 0.177728 0.662234 0.432933
O1 O 0.479662 0.216808 0.218496
O2 O 0.328612 0.61545 0.542227
CL1 Cl 0.706509 0.398674 0.0159426
CL2 Cl 0.204235 0.335929 0.365322
N1 N 0.467319 0.205473 0.413764
N2 N 0.268601 0.417767 0.568495
H1 H 0.083071 0.451026 0.251125
H2 H 0.0315292 0.648778 0.244264
H3 H 0.0949412 0.785715 0.361713
H4 H 0.207602 0.7202 0.483751
H5 H 0.212416 0.35296 0.553692
H6 H 0.400016 0.550866 0.6607
H7 H 0.508513 0.481113 0.782587
H8 H 0.566972 0.319995 0.881534
H9 H 0.561565 0.109157 0.928322
H10 H 0.449082 -0.0317258 0.848961
H11 H 0.343132 0.0366762 0.724694
H12 H 0.0994089 0.200231 0.856154
H13 H -0.136746 0.095324 0.997687
H14 H -0.249188 -0.0520004 0.924437
H15 H -0.122914 -0.0932673 0.707549
H16 H 0.0868087 -0.0584678 0.501708
H17 H 0.322204 0.0479647 0.356848
H18 H 0.513258 0.244043 0.458687
H19 H 0.687798 0.158087 0.382163
H20 H 0.936866 0.198823 0.290096
H21 H 1.08233 0.325044 0.0753416
H22 H 0.97435 0.409939 -0.0418487

#END

data_XXVI_List1_88_Price_119
_database_code_CSD               UNKNWN
_symmetry_cell_setting           monoclinic
_symmetry_space_group_name_H-M   'C 2/c'
_symmetry_Int_Tables_number      15
loop_
_symmetry_equiv_pos_site_id
_symmetry_equiv_pos_as_xyz
1 x,y,z
2 -x,y,1/2-z
3 1/2+x,1/2+y,z
4 1/2-x,1/2+y,1/2-z
5 -x,-y,-z
6 x,-y,1/2+z
7 1/2-x,1/2-y,-z
8 1/2+x,1/2-y,1/2+z
_cell_length_a                   14.5331
_cell_length_b                   15.1987
_cell_length_c                   25.5557
_cell_angle_alpha                90
_cell_angle_beta                 81.148
_cell_angle_gamma                90
_cell_volume                     5577.62
loop_
_atom_site_label
_atom_site_type_symbol
_atom_site_fract_x
_atom_site_fract_y
_atom_site_fract_z
C1 C 0.247791 1.0323 0.365691
C2 C 0.233448 1.0403 0.312998
C3 C 0.156493 0.997567 0.297895
C4 C 0.0970732 0.946839 0.333853
C5 C 0.114187 0.938182 0.385593
C6 C 0.18969 0.981179 0.401681
C7 C 0.300016 1.09972 0.27842
C8 C 0.40597 1.09934 0.191575
C9 C 0.439938 1.04616 0.148456
C10 C 0.505998 1.08107 0.106459
C11 C 0.53756 1.16953 0.109529
C12 C 0.501472 1.22059 0.154329
C13 C 0.4377 1.18732 0.194467
C14 C 0.541823 1.03047 0.0612362
C15 C 0.605666 1.06567 0.0215442
C16 C 0.637074 1.15309 0.0247964
C17 C 0.603478 1.20381 0.0679668
C18 C 0.40635 0.953791 0.145516
C19 C 0.32418 0.934997 0.125704
C20 C 0.294644 0.846291 0.122239
C21 C 0.347678 0.779057 0.137104
C22 C 0.432508 0.794675 0.15618
C23 C 0.46228 0.883464 0.160325
C24 C 0.488015 0.725262 0.171104
C25 C 0.570021 0.742389 0.189576
C26 C 0.599578 0.830203 0.193912
C27 C 0.547186 0.898963 0.179806
C28 C 0.196521 1.00276 0.0848518
C29 C 0.156559 1.08847 0.0676606
C30 C 0.189632 1.17525 0.0683117
C31 C 0.140991 1.24526 0.0503259
C32 C 0.0578966 1.23072 0.031322
C33 C 0.0233262 1.14552 0.0301869
C34 C 0.0723003 1.0765 0.0480736
O1 O 0.31509 1.17386 0.293329
O2 O 0.157474 0.933998 0.0764222
CL1 Cl 0.129645 1.00794 0.234063
CL2 Cl 0.293201 1.20451 0.0905533
N1 N 0.342911 1.06196 0.232491
N2 N 0.274289 1.00575 0.108764
H1 H 0.169374 1.31109 0.0514894
H2 H 0.0207268 1.28593 0.017512
H3 H -0.041565 1.13282 0.0154425
H4 H 0.0471739 1.00938 0.0474949
H5 H 0.300117 1.0659 0.115452
H6 H 0.230398 0.833563 0.107239
H7 H 0.324269 0.711571 0.1341
H8 H 0.464271 0.65799 0.167621
H9 H 0.612192 0.688723 0.2009
H10 H 0.664455 0.843523 0.208603
H11 H 0.570458 0.966256 0.183309
H12 H 0.518025 0.963199 0.0584434
H13 H 0.632263 1.02584 -0.0127492
H14 H 0.687606 1.17997 -0.00689816
H15 H 0.626882 1.27132 0.0709277
H16 H 0.525481 1.28799 0.15678
H17 H 0.410617 1.22631 0.228786
H18 H 0.325385 0.99891 0.225902
H19 H 0.305815 1.06788 0.377743
H20 H 0.202866 0.975326 0.442202
H21 H 0.0678235 0.898294 0.413391
H22 H 0.0376333 0.915035 0.320951

#END

data_XXVI_List1_89_Price_1825
_database_code_CSD               UNKNWN
_symmetry_cell_setting           monoclinic
_symmetry_space_group_name_H-M   'P 21'
_symmetry_Int_Tables_number      4
loop_
_symmetry_equiv_pos_site_id
_symmetry_equiv_pos_as_xyz
1 x,y,z
2 -x,1/2+y,1/2-z
_cell_length_a                   10.8728
_cell_length_b                   26.5634
_cell_length_c                   11.084
_cell_angle_alpha                90
_cell_angle_beta                 118.194
_cell_angle_gamma                90
_cell_volume                     2821.44
loop_
_atom_site_label
_atom_site_type_symbol
_atom_site_fract_x
_atom_site_fract_y
_atom_site_fract_z
C1 C 0.511911 0.820016 0.270891
C2 C 0.645473 0.834845 0.370897
C3 C 0.733733 0.85491 0.32275
C4 C 0.690202 0.859629 0.183111
C5 C 0.557459 0.844445 0.0875011
C6 C 0.467536 0.824495 0.131945
C7 C 0.669602 0.825684 0.515663
C8 C 0.841979 0.828578 0.762341
C9 C 0.964164 0.852474 0.85627
C10 C 1.01428 0.845116 0.999585
C11 C 0.937904 0.813853 1.04539
C12 C 0.81497 0.79026 0.94623
C13 C 0.767727 0.796963 0.808922
C14 C 1.13863 0.868224 1.09948
C15 C 1.1835 0.861004 1.2367
C16 C 1.10719 0.830267 1.28162
C17 C 0.987019 0.807162 1.18752
C18 C 1.0453 0.884657 0.808715
C19 C 1.0229 0.936477 0.794862
C20 C 1.09874 0.967324 0.748606
C21 C 1.19455 0.946065 0.716843
C22 C 1.22132 0.893677 0.729368
C23 C 1.14572 0.862504 0.776425
C24 C 1.32017 0.87151 0.696488
C25 C 1.3442 0.820577 0.709486
C26 C 1.27005 0.789692 0.756567
C27 C 1.17351 0.810018 0.789379
C28 C 0.861582 1.00299 0.7955
C29 C 0.741539 1.01023 0.825943
C30 C 0.738934 0.9984 0.947742
C31 C 0.622054 1.00868 0.96406
C32 C 0.505648 1.03106 0.858231
C33 C 0.506727 1.04389 0.736946
C34 C 0.624256 1.03402 0.722406
O1 O 0.573445 0.80874 0.531365
O2 O 0.889855 1.0359 0.735702
CL1 Cl 0.903195 0.876093 0.429408
CL2 Cl 0.882381 0.971449 1.08649
N1 N 0.798239 0.835729 0.622521
N2 N 0.923388 0.956619 0.827511
H1 H 0.623865 0.999257 1.06009
H2 H 0.414646 1.03879 0.8714
H3 H 0.416611 1.06184 0.654333
H4 H 0.628901 1.04476 0.630192
H5 H 0.89178 0.932875 0.878783
H6 H 1.0778 1.00731 0.737815
H7 H 1.25213 0.969892 0.681241
H8 H 1.37679 0.895734 0.66065
H9 H 1.42021 0.803946 0.683954
H10 H 1.28981 0.749435 0.767216
H11 H 1.1174 0.78606 0.826158
H12 H 1.19819 0.891764 1.0658
H13 H 1.2789 0.879033 1.31147
H14 H 1.14402 0.824914 1.39045
H15 H 0.927448 0.783282 1.22067
H16 H 0.756879 0.76613 0.980554
H17 H 0.672875 0.779162 0.734086
H18 H 0.86873 0.852981 0.60117
H19 H 0.444059 0.804635 0.308522
H20 H 0.363214 0.812434 0.0587317
H21 H 0.525056 0.848322 -0.0209239
H22 H 0.761973 0.875411 0.150854
C35 C 0.548397 0.184684 0.889118
C36 C 0.418361 0.166713 0.789437
C37 C 0.331244 0.145807 0.837848
C38 C 0.372182 0.143523 0.977373
C39 C 0.501262 0.161942 1.07262
C40 C 0.590195 0.182628 1.02795
C41 C 0.396047 0.173897 0.644589
C42 C 0.222846 0.170304 0.397957
C43 C 0.0992846 0.147058 0.304378
C44 C 0.0464251 0.155604 0.16117
C45 C 0.121438 0.187383 0.114941
C46 C 0.245877 0.210261 0.213735
C47 C 0.295948 0.202342 0.351023
C48 C -0.0791996 0.133073 0.0617057
C49 C -0.126595 0.141347 -0.0755255
C50 C -0.0516957 0.172627 -0.120887
C51 C 0.0696782 0.195186 -0.0271885
C52 C 0.0192558 0.114475 0.352352
C53 C 0.0421019 0.0626829 0.365157
C54 C -0.0327517 0.0314484 0.411697
C55 C -0.128396 0.0522934 0.444355
C56 C -0.155774 0.104643 0.432656
C57 C -0.0808932 0.136225 0.385699
C58 C -0.254576 0.126377 0.4663
C59 C -0.279105 0.177286 0.454262
C60 C -0.205429 0.208588 0.407553
C61 C -0.108994 0.188681 0.373975
C62 C 0.206966 -0.00261193 0.366535
C63 C 0.325465 -0.00977791 0.333695
C64 C 0.328838 0.00350325 0.213054
C65 C 0.44536 -0.00659091 0.195974
C66 C 0.560822 -0.030196 0.299792
C67 C 0.559096 -0.0444263 0.419858
C68 C 0.441967 -0.0346808 0.435168
O3 O 0.491171 0.1918 0.628762
O4 O 0.183038 -0.0349484 0.430994
CL3 Cl 0.16684 0.1203 0.731775
CL4 Cl 0.186713 0.0318028 0.0757518
N3 N 0.269332 0.161713 0.537691
N4 N 0.140826 0.0429254 0.330787
H23 H 0.44397 0.0039463 0.100808
H24 H 0.651513 -0.0377483 0.285965
H25 H 0.648417 -0.0633121 0.500953
H26 H 0.436734 -0.0463791 0.526421
H27 H 0.168625 0.0664372 0.276029
H28 H -0.0112549 -0.00850532 0.422015
H29 H -0.185389 0.0281725 0.479976
H30 H -0.31075 0.101848 0.501957
H31 H -0.355086 0.19358 0.48035
H32 H -0.225467 0.248833 0.397833
H33 H -0.053162 0.212957 0.337586
H34 H -0.13771 0.109125 0.095716
H35 H -0.222908 0.123735 -0.149955
H36 H -0.0905167 0.178814 -0.229718
H37 H 0.128227 0.219454 -0.0606746
H38 H 0.303056 0.234742 0.179143
H39 H 0.392111 0.219504 0.425515
H40 H 0.19963 0.144148 0.559606
H41 H 0.615574 0.20057 0.85134
H42 H 0.691767 0.19713 1.1009
H43 H 0.531678 0.159934 1.18096
H44 H 0.301401 0.127 1.00985

#END

data_XXVI_List1_90_Price_455
_database_code_CSD               UNKNWN
_symmetry_cell_setting           monoclinic
_symmetry_space_group_name_H-M   'P 21/c'
_symmetry_Int_Tables_number      14
loop_
_symmetry_equiv_pos_site_id
_symmetry_equiv_pos_as_xyz
1 x,y,z
2 -x,1/2+y,1/2-z
3 -x,-y,-z
4 x,1/2-y,1/2+z
_cell_length_a                   14.9036
_cell_length_b                   12.8388
_cell_length_c                   17.4806
_cell_angle_alpha                90
_cell_angle_beta                 120.864
_cell_angle_gamma                90
_cell_volume                     2871.14
loop_
_atom_site_label
_atom_site_type_symbol
_atom_site_fract_x
_atom_site_fract_y
_atom_site_fract_z
C1 C 0.528398 0.950269 0.379188
C2 C 0.627223 0.940043 0.456039
C3 C 0.634612 0.889638 0.530036
C4 C 0.545595 0.851303 0.527219
C5 C 0.448292 0.861821 0.450093
C6 C 0.439414 0.911374 0.375755
C7 C 0.721532 0.979485 0.45481
C8 C 0.78109 1.14867 0.424134
C9 C 0.748185 1.25021 0.394453
C10 C 0.82035 1.32294 0.393844
C11 C 0.925611 1.29158 0.4257
C12 C 0.955233 1.18812 0.456199
C13 C 0.885754 1.11784 0.455499
C14 C 0.790974 1.42642 0.362169
C15 C 0.862185 1.4948 0.362744
C16 C 0.96643 1.46378 0.394903
C17 C 0.997119 1.36405 0.425541
C18 C 0.638302 1.28213 0.36288
C19 C 0.616396 1.34397 0.417023
C20 C 0.512154 1.37355 0.388756
C21 C 0.431688 1.33895 0.308697
C22 C 0.449258 1.27425 0.252152
C23 C 0.5541 1.24582 0.279398
C24 C 0.365949 1.23735 0.169805
C25 C 0.384622 1.17472 0.115812
C26 C 0.488273 1.14722 0.142112
C27 C 0.570878 1.18198 0.221529
C28 C 0.700739 1.44146 0.560796
C29 C 0.804323 1.45347 0.646061
C30 C 0.873326 1.37395 0.697552
C31 C 0.965634 1.39612 0.776918
C32 C 0.990387 1.49847 0.80594
C33 C 0.922191 1.57865 0.75651
C34 C 0.829987 1.55562 0.678113
O1 O 0.800011 0.927519 0.479781
O2 O 0.626189 1.4943 0.548131
CL1 Cl 0.75334 0.876852 0.629004
CL2 Cl 0.846563 1.24288 0.667931
N1 N 0.708009 1.0799 0.423425
N2 N 0.700308 1.37461 0.499743
H1 H 1.01694 1.33258 0.815526
H2 H 1.06269 1.51511 0.867704
H3 H 0.940529 1.65871 0.779277
H4 H 0.774411 1.61637 0.639365
H5 H 0.768158 1.33726 0.517964
H6 H 0.498526 1.42326 0.431724
H7 H 0.351951 1.36119 0.287778
H8 H 0.286627 1.25977 0.150169
H9 H 0.320179 1.14675 0.0528077
H10 H 0.502945 1.09858 0.0988379
H11 H 0.650367 1.16137 0.240711
H12 H 0.710838 1.45084 0.336843
H13 H 0.837963 1.57356 0.337985
H14 H 1.02188 1.51876 0.39504
H15 H 1.07702 1.33891 0.450115
H16 H 1.03543 1.16419 0.480633
H17 H 0.908381 1.03862 0.47845
H18 H 0.639619 1.11391 0.408296
H19 H 0.521969 0.987764 0.320792
H20 H 0.363731 0.919603 0.315263
H21 H 0.379456 0.831205 0.448527
H22 H 0.553402 0.813656 0.585887

#END

data_XXVI_List1_91_Price_3136
_database_code_CSD               UNKNWN
_symmetry_cell_setting           monoclinic
_symmetry_space_group_name_H-M   'P 21/n'
_symmetry_Int_Tables_number      14
loop_
_symmetry_equiv_pos_site_id
_symmetry_equiv_pos_as_xyz
1 x,y,z
2 1/2-x,1/2+y,1/2-z
3 -x,-y,-z
4 1/2+x,1/2-y,1/2+z
_cell_length_a                   10.7084
_cell_length_b                   17.8187
_cell_length_c                   14.9769
_cell_angle_alpha                90
_cell_angle_beta                 87.6707
_cell_angle_gamma                90
_cell_volume                     2855.38
loop_
_atom_site_label
_atom_site_type_symbol
_atom_site_fract_x
_atom_site_fract_y
_atom_site_fract_z
C1 C 0.62927 0.53011 0.911628
C2 C 0.701321 0.480229 0.960372
C3 C 0.674458 0.403542 0.953602
C4 C 0.577676 0.378209 0.901938
C5 C 0.505929 0.429147 0.856151
C6 C 0.532109 0.505538 0.860704
C7 C 0.802892 0.517478 1.0114
C8 C 0.916769 0.51033 1.15302
C9 C 0.928678 0.468063 1.23064
C10 C 1.0179 0.489728 1.2941
C11 C 1.09572 0.553481 1.27668
C12 C 1.0802 0.594396 1.197
C13 C 0.993335 0.574371 1.1368
C14 C 1.03164 0.449963 1.37526
C15 C 1.11839 0.47196 1.43507
C16 C 1.19608 0.534647 1.41719
C17 C 1.18455 0.574503 1.33954
C18 C 0.843499 0.403423 1.2506
C19 C 0.874901 0.331564 1.22087
C20 C 0.793271 0.270156 1.23898
C21 C 0.682427 0.281577 1.28567
C22 C 0.645297 0.353668 1.31622
C23 C 0.726957 0.415591 1.2982
C24 C 0.529921 0.365867 1.36346
C25 C 0.495814 0.436403 1.39214
C26 C 0.576491 0.497742 1.37452
C27 C 0.689151 0.487743 1.3289
C28 C 1.03793 0.257785 1.13611
C29 C 1.17624 0.259318 1.11418
C30 C 1.26913 0.276525 1.17391
C31 C 1.39526 0.271729 1.14787
C32 C 1.42994 0.249579 1.06148
C33 C 1.33898 0.231088 1.00135
C34 C 1.21374 0.235177 1.02828
O1 O 0.853011 0.573904 0.980396
O2 O 0.976632 0.20238 1.11836
CL1 Cl 0.762688 0.334864 1.00491
CL2 Cl 1.23213 0.302878 1.28377
N1 N 0.826169 0.488211 1.09347
N2 N 0.98883 0.322211 1.17285
H1 H 1.46508 0.285037 1.19589
H2 H 1.52842 0.246257 1.04156
H3 H 1.36565 0.213077 0.934025
H4 H 1.14131 0.219396 0.98324
H5 H 1.04724 0.366717 1.17583
H6 H 0.819687 0.215191 1.21409
H7 H 0.620384 0.234307 1.2993
H8 H 0.468745 0.318099 1.3766
H9 H 0.407108 0.445193 1.42835
H10 H 0.549243 0.553446 1.39741
H11 H 0.750813 0.535176 1.31587
H12 H 0.972144 0.40177 1.38957
H13 H 1.12723 0.440866 1.49687
H14 H 1.26438 0.55125 1.46506
H15 H 1.24333 0.623104 1.32509
H16 H 1.13862 0.643356 1.18374
H17 H 0.981447 0.606163 1.07628
H18 H 0.777684 0.441727 1.11247
H19 H 0.653188 0.589177 0.915009
H20 H 0.477398 0.54575 0.824413
H21 H 0.430433 0.408825 0.816362
H22 H 0.560227 0.318386 0.897692

#END

data_XXVI_List1_92_Price_4915
_database_code_CSD               UNKNWN
_symmetry_cell_setting           monoclinic
_symmetry_space_group_name_H-M   'P 21/c'
_symmetry_Int_Tables_number      14
loop_
_symmetry_equiv_pos_site_id
_symmetry_equiv_pos_as_xyz
1 x,y,z
2 -x,1/2+y,1/2-z
3 -x,-y,-z
4 x,1/2-y,1/2+z
_cell_length_a                   11.1782
_cell_length_b                   12.9298
_cell_length_c                   23.0471
_cell_angle_alpha                90
_cell_angle_beta                 123.333
_cell_angle_gamma                90
_cell_volume                     2783.05
loop_
_atom_site_label
_atom_site_type_symbol
_atom_site_fract_x
_atom_site_fract_y
_atom_site_fract_z
C1 C 0.336372 0.551292 0.25946
C2 C 0.46811 0.598645 0.282584
C3 C 0.464838 0.698909 0.258436
C4 C 0.335149 0.748136 0.212341
C5 C 0.206477 0.698356 0.189378
C6 C 0.207006 0.599395 0.213267
C7 C 0.59614 0.53289 0.332192
C8 C 0.849646 0.49747 0.372602
C9 C 0.954154 0.520454 0.359239
C10 C 1.09174 0.473173 0.400057
C11 C 1.12242 0.405287 0.455472
C12 C 1.01275 0.38429 0.466863
C13 C 0.879804 0.428048 0.426779
C14 C 1.201 0.490997 0.387452
C15 C 1.33352 0.445885 0.42839
C16 C 1.36408 0.380213 0.483875
C17 C 1.26004 0.360204 0.49672
C18 C 0.919582 0.588684 0.29979
C19 C 0.961164 0.691822 0.310899
C20 C 0.92396 0.758166 0.254369
C21 C 0.844399 0.72136 0.18785
C22 C 0.797704 0.617206 0.173604
C23 C 0.835978 0.549743 0.230276
C24 C 0.714294 0.57865 0.104886
C25 C 0.670104 0.477386 0.0922059
C26 C 0.708391 0.410367 0.148164
C27 C 0.78954 0.445396 0.215462
C28 C 1.03477 0.82792 0.398385
C29 C 1.15201 0.866837 0.469467
C30 C 1.2786 0.818689 0.522008
C31 C 1.37396 0.868909 0.584421
C32 C 1.34519 0.968307 0.596213
C33 C 1.22038 1.01783 0.545259
C34 C 1.12646 0.967198 0.483426
O1 O 0.583722 0.466409 0.366313
O2 O 0.937849 0.88682 0.358764
CL1 Cl 0.619051 0.771116 0.286
CL2 Cl 1.33057 0.694302 0.514848
N1 N 0.717262 0.5473 0.332297
N2 N 1.04254 0.729478 0.37952
H1 H 1.47069 0.828943 0.623438
H2 H 1.42038 1.00646 0.645117
H3 H 1.19612 1.09552 0.553673
H4 H 1.02825 1.00367 0.44268
H5 H 1.11826 0.681562 0.415816
H6 H 0.956808 0.838386 0.264628
H7 H 0.815712 0.772629 0.144689
H8 H 0.685818 0.631003 0.0622393
H9 H 0.606047 0.448615 0.0392734
H10 H 0.673736 0.330201 0.137928
H11 H 0.819304 0.393239 0.258263
H12 H 1.17824 0.540633 0.344504
H13 H 1.41539 0.460577 0.417763
H14 H 1.46934 0.345261 0.515889
H15 H 1.2817 0.309067 0.538892
H16 H 1.03516 0.331872 0.508575
H17 H 0.795963 0.411312 0.43537
H18 H 0.713575 0.602304 0.300135
H19 H 0.340209 0.474815 0.279775
H20 H 0.107095 0.56 0.196141
H21 H 0.106239 0.737488 0.153278
H22 H 0.336784 0.825959 0.195227

#END

data_XXVI_List1_93_Price_779
_database_code_CSD               UNKNWN
_symmetry_cell_setting           orthorhombic
_symmetry_space_group_name_H-M   'P b c a'
_symmetry_Int_Tables_number      61
loop_
_symmetry_equiv_pos_site_id
_symmetry_equiv_pos_as_xyz
1 x,y,z
2 1/2+x,1/2-y,-z
3 -x,1/2+y,1/2-z
4 1/2-x,-y,1/2+z
5 -x,-y,-z
6 1/2-x,1/2+y,z
7 x,1/2-y,1/2+z
8 1/2+x,y,1/2-z
_cell_length_a                   19.8209
_cell_length_b                   19.9101
_cell_length_c                   14.6569
_cell_angle_alpha                90
_cell_angle_beta                 90
_cell_angle_gamma                90
_cell_volume                     5784.14
loop_
_atom_site_label
_atom_site_type_symbol
_atom_site_fract_x
_atom_site_fract_y
_atom_site_fract_z
C1 C 0.571978 0.894964 0.121813
C2 C 0.607578 0.858864 0.0552262
C3 C 0.673673 0.879857 0.0363074
C4 C 0.702668 0.933728 0.0825743
C5 C 0.666372 0.967679 0.149146
C6 C 0.600501 0.9483 0.168695
C7 C 0.567708 0.801443 0.0146718
C8 C 0.579041 0.684841 -0.0436088
C9 C 0.625717 0.632797 -0.0522603
C10 C 0.603274 0.567354 -0.0780795
C11 C 0.533297 0.555923 -0.0948199
C12 C 0.488067 0.610516 -0.0861614
C13 C 0.509613 0.67331 -0.0617423
C14 C 0.648545 0.512586 -0.0876751
C15 C 0.6255 0.450058 -0.112087
C16 C 0.556209 0.438851 -0.128347
C17 C 0.511203 0.490882 -0.11992
C18 C 0.699004 0.645322 -0.036245
C19 C 0.726914 0.635998 0.0501191
C20 C 0.796655 0.647607 0.0654905
C21 C 0.836915 0.668236 -0.00502607
C22 C 0.811118 0.67825 -0.0939953
C23 C 0.74109 0.666422 -0.109867
C24 C 0.852615 0.699627 -0.167052
C25 C 0.826333 0.709037 -0.25277
C26 C 0.757115 0.697183 -0.268732
C27 C 0.715517 0.676413 -0.199293
C28 C 0.698275 0.603268 0.210031
C29 C 0.637982 0.584478 0.267119
C30 C 0.580833 0.624504 0.279961
C31 C 0.528992 0.60433 0.337951
C32 C 0.533971 0.543574 0.384045
C33 C 0.590998 0.503479 0.373397
C34 C 0.642658 0.524429 0.316234
O1 O 0.506114 0.802856 0.0186466
O2 O 0.754595 0.603799 0.243564
CL1 Cl 0.723378 0.843085 -0.0484074
CL2 Cl 0.572764 0.702038 0.225897
N1 N 0.603482 0.748402 -0.0195238
N2 N 0.683996 0.614477 0.12003
H1 H 0.485419 0.636636 0.346762
H2 H 0.493318 0.527959 0.428939
H3 H 0.595378 0.456307 0.410033
H4 H 0.688183 0.494648 0.308595
H5 H 0.63495 0.610479 0.10156
H6 H 0.816642 0.639612 0.133282
H7 H 0.890243 0.677205 0.00727798
H8 H 0.905843 0.708492 -0.153819
H9 H 0.858568 0.725498 -0.308345
H10 H 0.736551 0.704549 -0.336688
H11 H 0.662383 0.667281 -0.212227
H12 H 0.701925 0.520896 -0.075574
H13 H 0.660969 0.408794 -0.119103
H14 H 0.538761 0.389138 -0.147633
H15 H 0.457725 0.482981 -0.132428
H16 H 0.434799 0.60211 -0.0996134
H17 H 0.474735 0.71471 -0.0547296
H18 H 0.654394 0.751246 -0.015782
H19 H 0.520459 0.879271 0.134821
H20 H 0.5714 0.974666 0.220187
H21 H 0.689629 1.00938 0.185055
H22 H 0.753718 0.948708 0.0654

#END

data_XXVI_List1_94_Price_1377
_database_code_CSD               UNKNWN
_symmetry_cell_setting           monoclinic
_symmetry_space_group_name_H-M   'P 21/c'
_symmetry_Int_Tables_number      14
loop_
_symmetry_equiv_pos_site_id
_symmetry_equiv_pos_as_xyz
1 x,y,z
2 -x,1/2+y,1/2-z
3 -x,-y,-z
4 x,1/2-y,1/2+z
_cell_length_a                   14.9807
_cell_length_b                   10.8142
_cell_length_c                   19.8748
_cell_angle_alpha                90
_cell_angle_beta                 60.4756
_cell_angle_gamma                90
_cell_volume                     2801.7
loop_
_atom_site_label
_atom_site_type_symbol
_atom_site_fract_x
_atom_site_fract_y
_atom_site_fract_z
C1 C 0.676542 0.594155 0.750703
C2 C 0.647807 0.590865 0.829149
C3 C 0.689293 0.49874 0.854872
C4 C 0.759133 0.413518 0.803388
C5 C 0.78812 0.419644 0.725361
C6 C 0.746811 0.509876 0.698828
C7 C 0.572746 0.685173 0.883185
C8 C 0.388892 0.741932 0.931319
C9 C 0.304722 0.715684 0.921667
C10 C 0.210414 0.780092 0.967816
C11 C 0.201693 0.863678 1.02637
C12 C 0.288583 0.883732 1.0353
C13 C 0.380212 0.826178 0.988959
C14 C 0.12452 0.766107 0.956413
C15 C 0.0349364 0.829483 1.00141
C16 C 0.0258983 0.909791 1.06041
C17 C 0.107918 0.926472 1.0723
C18 C 0.315385 0.631753 0.858558
C19 C 0.27128 0.514048 0.876212
C20 C 0.283961 0.431736 0.816498
C21 C 0.343604 0.465215 0.740718
C22 C 0.393642 0.581135 0.719587
C23 C 0.378998 0.665865 0.779245
C24 C 0.457455 0.614624 0.641182
C25 C 0.505114 0.727739 0.621672
C26 C 0.489548 0.812703 0.680422
C27 C 0.427788 0.783101 0.757035
C28 C 0.191453 0.360412 0.982911
C29 C 0.140636 0.348824 1.06958
C30 C 0.0556239 0.414967 1.12453
C31 C 0.0133911 0.39095 1.20326
C32 C 0.0559521 0.300031 1.22813
C33 C 0.139688 0.23177 1.17439
C34 C 0.180297 0.255424 1.09613
O1 O 0.5943 0.758292 0.919501
O2 O 0.213543 0.267157 0.9433
CL1 Cl 0.653124 0.486172 0.95212
CL2 Cl -0.00291222 0.528493 1.09737
N1 N 0.480695 0.679708 0.88399
N2 N 0.217263 0.477936 0.954026
H1 H -0.0529105 0.443517 1.24428
H2 H 0.0229215 0.282131 1.2896
H3 H 0.172733 0.159797 1.19339
H4 H 0.243931 0.201391 1.05314
H5 H 0.195242 0.547621 0.992904
H6 H 0.248327 0.341618 0.832158
H7 H 0.353672 0.401143 0.695364
H8 H 0.467802 0.548632 0.596639
H9 H 0.553923 0.752556 0.561376
H10 H 0.526024 0.902942 0.664901
H11 H 0.415296 0.849868 0.801602
H12 H 0.130709 0.705174 0.9109
H13 H -0.0295153 0.817891 0.991284
H14 H -0.0455463 0.958802 1.09577
H15 H 0.102491 0.989173 1.11692
H16 H 0.282281 0.947634 1.07965
H17 H 0.447123 0.843 0.994987
H18 H 0.475045 0.612712 0.85078
H19 H 0.643673 0.664727 0.730444
H20 H 0.768831 0.514585 0.638049
H21 H 0.842849 0.353035 0.685474
H22 H 0.789859 0.34268 0.824939

#END

data_XXVI_List1_95_Price_201
_database_code_CSD               UNKNWN
_symmetry_cell_setting           monoclinic
_symmetry_space_group_name_H-M   'P 21/c'
_symmetry_Int_Tables_number      14
loop_
_symmetry_equiv_pos_site_id
_symmetry_equiv_pos_as_xyz
1 x,y,z
2 -x,1/2+y,1/2-z
3 -x,-y,-z
4 x,1/2-y,1/2+z
_cell_length_a                   10.7026
_cell_length_b                   16.3131
_cell_length_c                   16.719
_cell_angle_alpha                90
_cell_angle_beta                 74.4827
_cell_angle_gamma                90
_cell_volume                     2812.61
loop_
_atom_site_label
_atom_site_type_symbol
_atom_site_fract_x
_atom_site_fract_y
_atom_site_fract_z
C1 C 0.893185 0.0652699 0.844393
C2 C 0.810775 0.121789 0.896174
C3 C 0.870132 0.188385 0.924515
C4 C 1.00456 0.197069 0.902739
C5 C 1.08309 0.139333 0.852318
C6 C 1.02691 0.0730267 0.822729
C7 C 0.668497 0.100849 0.911549
C8 C 0.447997 0.128148 1.00376
C9 C 0.379745 0.178534 1.06817
C10 C 0.241366 0.174811 1.09399
C11 C 0.174227 0.120761 1.05277
C12 C 0.247679 0.0711137 0.987732
C13 C 0.380321 0.073829 0.963683
C14 C 0.167085 0.223585 1.16002
C15 C 0.0340787 0.219261 1.18318
C16 C -0.0320364 0.166016 1.14191
C17 C 0.0370687 0.117715 1.07811
C18 C 0.449392 0.234663 1.11205
C19 C 0.456358 0.318234 1.09419
C20 C 0.524354 0.372111 1.13431
C21 C 0.584755 0.341934 1.19069
C22 C 0.581384 0.257533 1.21055
C23 C 0.513071 0.202981 1.17048
C24 C 0.643518 0.226092 1.2689
C25 C 0.638387 0.144039 1.28765
C26 C 0.569963 0.0900204 1.2487
C27 C 0.508803 0.118569 1.19171
C28 C 0.347686 0.423351 1.02982
C29 C 0.268734 0.437808 0.968134
C30 C 0.247349 0.38715 0.905153
C31 C 0.167865 0.411921 0.855845
C32 C 0.107381 0.487862 0.868143
C33 C 0.127164 0.539538 0.929794
C34 C 0.206555 0.514322 0.978299
O1 O 0.636055 0.0545923 0.863095
O2 O 0.362209 0.479877 1.0746
CL1 Cl 0.783219 0.267071 0.985632
CL2 Cl 0.319156 0.290832 0.880326
N1 N 0.583915 0.13248 0.98085
N2 N 0.396217 0.346755 1.03459
H1 H 0.154545 0.370929 0.807724
H2 H 0.0455101 0.506292 0.829362
H3 H 0.080938 0.59926 0.940103
H4 H 0.224128 0.553272 1.02673
H5 H 0.378335 0.303241 0.995978
H6 H 0.526227 0.43677 1.1199
H7 H 0.637085 0.383484 1.22098
H8 H 0.695392 0.26843 1.29871
H9 H 0.68636 0.120548 1.33251
H10 H 0.565273 0.0252219 1.26416
H11 H 0.455429 0.0767108 1.16259
H12 H 0.217028 0.264413 1.19243
H13 H -0.0208335 0.257128 1.23391
H14 H -0.13724 0.163303 1.1609
H15 H -0.012446 0.0761863 1.04592
H16 H 0.196989 0.0295131 0.956383
H17 H 0.435863 0.035744 0.913901
H18 H 0.621163 0.170739 1.0162
H19 H 0.84669 0.0147593 0.82142
H20 H 1.08695 0.0275974 0.782819
H21 H 1.1877 0.146705 0.836024
H22 H 1.04631 0.249804 0.925532

#END

data_XXVI_List1_96_Price_4638
_database_code_CSD               UNKNWN
_symmetry_cell_setting           triclinic
_symmetry_space_group_name_H-M   'P -1'
_symmetry_Int_Tables_number      2
loop_
_symmetry_equiv_pos_site_id
_symmetry_equiv_pos_as_xyz
1 x,y,z
2 -x,-y,-z
_cell_length_a                   10.2697
_cell_length_b                   11.2579
_cell_length_c                   17.5303
_cell_angle_alpha                84.9808
_cell_angle_beta                 61.749
_cell_angle_gamma                55.1862
_cell_volume                     1418.22
loop_
_atom_site_label
_atom_site_type_symbol
_atom_site_fract_x
_atom_site_fract_y
_atom_site_fract_z
C1 C 0.736266 0.0806906 0.831761
C2 C 0.776902 -0.0502066 0.794994
C3 C 0.722732 -0.0399978 0.733186
C4 C 0.633182 0.09371 0.710016
C5 C 0.594467 0.220983 0.748185
C6 C 0.646758 0.214257 0.809494
C7 C 0.873935 -0.181527 0.830175
C8 C 0.976848 -0.441275 0.835975
C9 C 0.970468 -0.552159 0.812115
C10 C 1.05981 -0.692636 0.833113
C11 C 1.15624 -0.71883 0.87764
C12 C 1.15959 -0.603321 0.900024
C13 C 1.07313 -0.468353 0.880364
C14 C 1.0562 -0.808675 0.811055
C15 C 1.14367 -0.942822 0.831902
C16 C 1.23938 -0.968503 0.875762
C17 C 1.24505 -0.858355 0.898141
C18 C 0.871632 -0.525749 0.764557
C19 C 0.969431 -0.573364 0.671504
C20 C 0.876703 -0.54993 0.625815
C21 C 0.689655 -0.479744 0.673412
C22 C 0.584362 -0.429922 0.767871
C23 C 0.677004 -0.453835 0.81416
C24 C 0.391179 -0.358025 0.817264
C25 C 0.292239 -0.311375 0.90895
C26 C 0.383597 -0.335333 0.954961
C27 C 0.57088 -0.404649 0.908976
C28 C 1.28667 -0.706216 0.536043
C29 C 1.48318 -0.773829 0.508242
C30 C 1.54311 -0.709341 0.53466
C31 C 1.73087 -0.78273 0.501264
C32 C 1.86174 -0.92223 0.440825
C33 C 1.80551 -0.987515 0.412555
C34 C 1.61842 -0.912761 0.445471
O1 O 0.934633 -0.17067 0.872584
O2 O 1.2526 -0.717849 0.480329
CL1 Cl 0.765609 -0.190942 0.67788
CL2 Cl 1.3884 -0.532155 0.607604
N1 N 0.886312 -0.305179 0.814223
N2 N 1.15997 -0.643527 0.62559
H1 H 1.7726 -0.729043 0.522615
H2 H 2.00779 -0.978979 0.415348
H3 H 1.9072 -1.09582 0.364622
H4 H 1.57129 -0.959648 0.422962
H5 H 1.20765 -0.645186 0.664963
H6 H 0.956941 -0.589058 0.553666
H7 H 0.619505 -0.461819 0.637965
H8 H 0.322635 -0.340508 0.780996
H9 H 0.144074 -0.256319 0.946249
H10 H 0.3049 -0.298687 1.02754
H11 H 0.640269 -0.423141 0.944846
H12 H 0.982335 -0.789629 0.777623
H13 H 1.13894 -1.03007 0.814585
H14 H 1.30794 -1.07519 0.891756
H15 H 1.31795 -0.876462 0.932068
H16 H 1.23309 -0.622798 0.93386
H17 H 1.0757 -0.380483 0.898071
H18 H 0.827486 -0.30187 0.78047
H19 H 0.779694 0.0718976 0.878909
H20 H 0.61802 0.312615 0.839866
H21 H 0.524265 0.324442 0.729636
H22 H 0.595009 0.0961117 0.66153

#END

data_XXVI_List1_97_Price_1920
_database_code_CSD               UNKNWN
_symmetry_cell_setting           monoclinic
_symmetry_space_group_name_H-M   'P 21/c'
_symmetry_Int_Tables_number      14
loop_
_symmetry_equiv_pos_site_id
_symmetry_equiv_pos_as_xyz
1 x,y,z
2 -x,1/2+y,1/2-z
3 -x,-y,-z
4 x,1/2-y,1/2+z
_cell_length_a                   10.5802
_cell_length_b                   19.9625
_cell_length_c                   13.6024
_cell_angle_alpha                90
_cell_angle_beta                 101.298
_cell_angle_gamma                90
_cell_volume                     2817.26
loop_
_atom_site_label
_atom_site_type_symbol
_atom_site_fract_x
_atom_site_fract_y
_atom_site_fract_z
C1 C 0.617121 0.284883 0.695445
C2 C 0.587481 0.324012 0.608664
C3 C 0.648156 0.308955 0.528753
C4 C 0.736627 0.256741 0.535892
C5 C 0.765928 0.219063 0.623387
C6 C 0.706185 0.23303 0.703482
C7 C 0.493836 0.381157 0.604584
C8 C 0.270068 0.400064 0.632886
C9 C 0.175559 0.371331 0.677791
C10 C 0.0605987 0.407832 0.681221
C11 C 0.0454539 0.473992 0.640853
C12 C 0.145303 0.501331 0.597542
C13 C 0.25473 0.465886 0.592917
C14 C -0.0399036 0.380608 0.724228
C15 C -0.149203 0.417086 0.72705
C16 C -0.163923 0.482562 0.687255
C17 C -0.068337 0.510286 0.645104
C18 C 0.191969 0.301391 0.716897
C19 C 0.257355 0.288618 0.814556
C20 C 0.27564 0.22162 0.849768
C21 C 0.230488 0.169339 0.787614
C22 C 0.165866 0.179657 0.68754
C23 C 0.146766 0.246768 0.65157
C24 C 0.120646 0.12569 0.622613
C25 C 0.0587698 0.137135 0.525599
C26 C 0.0395038 0.203457 0.489764
C27 C 0.0820628 0.256904 0.550913
C28 C 0.356217 0.343895 0.975429
C29 C 0.377973 0.410562 1.02925
C30 C 0.327443 0.47423 1.00062
C31 C 0.359801 0.529861 1.06234
C32 C 0.444027 0.523501 1.15383
C33 C 0.49556 0.461018 1.18421
C34 C 0.46229 0.406021 1.12255
O1 O 0.521062 0.438386 0.585994
O2 O 0.386568 0.292685 1.02379
CL1 Cl 0.612507 0.353322 0.417021
CL2 Cl 0.218291 0.489542 0.889119
N1 N 0.378268 0.361221 0.626397
N2 N 0.303492 0.343659 0.875244
H1 H 0.317736 0.577995 1.03757
H2 H 0.468677 0.567318 1.20098
H3 H 0.561383 0.455128 1.25565
H4 H 0.500051 0.35662 1.14473
H5 H 0.288639 0.388533 0.840156
H6 H 0.325827 0.213243 0.925913
H7 H 0.245228 0.118327 0.815474
H8 H 0.136077 0.0748922 0.65125
H9 H 0.0244774 0.0954216 0.47632
H10 H -0.00970039 0.212308 0.412997
H11 H 0.0663209 0.307722 0.522818
H12 H -0.0291412 0.330288 0.75499
H13 H -0.225121 0.395377 0.760287
H14 H -0.250848 0.510804 0.6901
H15 H -0.0785345 0.560644 0.614142
H16 H 0.133891 0.551726 0.566821
H17 H 0.331071 0.486941 0.560067
H18 H 0.36942 0.311911 0.640731
H19 H 0.570763 0.296296 0.758065
H20 H 0.728583 0.203772 0.771932
H21 H 0.835459 0.178588 0.628451
H22 H 0.781543 0.245886 0.472515

#END

data_XXVI_List1_98_Price_1684
_database_code_CSD               UNKNWN
_symmetry_cell_setting           orthorhombic
_symmetry_space_group_name_H-M   'P b c a'
_symmetry_Int_Tables_number      61
loop_
_symmetry_equiv_pos_site_id
_symmetry_equiv_pos_as_xyz
1 x,y,z
2 1/2+x,1/2-y,-z
3 -x,1/2+y,1/2-z
4 1/2-x,-y,1/2+z
5 -x,-y,-z
6 1/2-x,1/2+y,z
7 x,1/2-y,1/2+z
8 1/2+x,y,1/2-z
_cell_length_a                   18.771
_cell_length_b                   21.4144
_cell_length_c                   14.005
_cell_angle_alpha                90
_cell_angle_beta                 90
_cell_angle_gamma                90
_cell_volume                     5629.59
loop_
_atom_site_label
_atom_site_type_symbol
_atom_site_fract_x
_atom_site_fract_y
_atom_site_fract_z
C1 C 0.579083 0.895006 0.619277
C2 C 0.615915 0.855393 0.556484
C3 C 0.683418 0.875665 0.526236
C4 C 0.711877 0.932234 0.557332
C5 C 0.673784 0.970141 0.619333
C6 C 0.606777 0.951339 0.65051
C7 C 0.575055 0.796192 0.533627
C8 C 0.573998 0.695464 0.450395
C9 C 0.618667 0.644132 0.439714
C10 C 0.588771 0.5847 0.415978
C11 C 0.513484 0.578555 0.405731
C12 C 0.470293 0.632163 0.417903
C13 C 0.499221 0.689091 0.439371
C14 C 0.631835 0.530951 0.403055
C15 C 0.60173 0.474197 0.381572
C16 C 0.527224 0.468203 0.371644
C17 C 0.484146 0.519434 0.383431
C18 C 0.697314 0.651061 0.45047
C19 C 0.728702 0.639388 0.538827
C20 C 0.803023 0.647624 0.552215
C21 C 0.843961 0.669457 0.478514
C22 C 0.814241 0.684068 0.388391
C23 C 0.739644 0.674831 0.374196
C24 C 0.856116 0.707869 0.312596
C25 C 0.825998 0.722044 0.22591
C26 C 0.752374 0.71249 0.21145
C27 C 0.710267 0.689324 0.283426
C28 C 0.700869 0.605602 0.705833
C29 C 0.635412 0.594819 0.765753
C30 C 0.623971 0.539181 0.815742
C31 C 0.563458 0.531267 0.871836
C32 C 0.513619 0.579111 0.878661
C33 C 0.52375 0.634597 0.828882
C34 C 0.584076 0.641967 0.772467
O1 O 0.517519 0.787212 0.572479
O2 O 0.760875 0.602616 0.738411
CL1 Cl 0.73788 0.833492 0.448309
CL2 Cl 0.68382 0.477618 0.807551
N1 N 0.603967 0.754152 0.471387
N2 N 0.68424 0.618962 0.612613
H1 H 0.55575 0.48749 0.909397
H2 H 0.466629 0.572618 0.922772
H3 H 0.484869 0.67198 0.833445
H4 H 0.591861 0.685254 0.73327
H5 H 0.631594 0.621091 0.597362
H6 H 0.825727 0.636653 0.621203
H7 H 0.900809 0.676123 0.489196
H8 H 0.9128 0.71478 0.324516
H9 H 0.858613 0.740388 0.168346
H10 H 0.728843 0.723402 0.142592
H11 H 0.653781 0.681678 0.271507
H12 H 0.689178 0.535353 0.410472
H13 H 0.635569 0.433533 0.372065
H14 H 0.504185 0.423038 0.354632
H15 H 0.426696 0.515404 0.375838
H16 H 0.412954 0.627649 0.409603
H17 H 0.465812 0.729725 0.449273
H18 H 0.655069 0.760545 0.450634
H19 H 0.527095 0.878993 0.642542
H20 H 0.576206 0.980396 0.699016
H21 H 0.696657 1.01408 0.642946
H22 H 0.764238 0.945964 0.532223

#END

data_XXVI_List1_99_Price_31
_database_code_CSD               UNKNWN
_symmetry_cell_setting           monoclinic
_symmetry_space_group_name_H-M   'P 21/a'
_symmetry_Int_Tables_number      14
loop_
_symmetry_equiv_pos_site_id
_symmetry_equiv_pos_as_xyz
1 x,y,z
2 1/2-x,1/2+y,-z
3 -x,-y,-z
4 1/2+x,1/2-y,z
_cell_length_a                   20.6066
_cell_length_b                   8.7077
_cell_length_c                   16.3596
_cell_angle_alpha                90
_cell_angle_beta                 73.0707
_cell_angle_gamma                90
_cell_volume                     2808.29
loop_
_atom_site_label
_atom_site_type_symbol
_atom_site_fract_x
_atom_site_fract_y
_atom_site_fract_z
C1 C 0.223599 0.398551 0.996948
C2 C 0.208953 0.422993 0.919452
C3 C 0.260803 0.485784 0.852162
C4 C 0.323648 0.52351 0.862494
C5 C 0.336052 0.499981 0.940511
C6 C 0.285743 0.436557 1.00814
C7 C 0.137724 0.376534 0.921788
C8 C 0.0429924 0.433445 0.860877
C9 C 0.0293493 0.491751 0.788171
C10 C -0.0378971 0.481701 0.780654
C11 C -0.089572 0.406287 0.845569
C12 C -0.0728482 0.346671 0.91731
C13 C -0.00892139 0.360047 0.925682
C14 C -0.0554284 0.544864 0.70998
C15 C -0.120229 0.532013 0.703699
C16 C -0.171046 0.455762 0.76757
C17 C -0.155855 0.394536 0.837114
C18 C 0.0813401 0.581919 0.72348
C19 C 0.117804 0.516403 0.645968
C20 C 0.168436 0.602867 0.586087
C21 C 0.182554 0.750056 0.604769
C22 C 0.148216 0.820237 0.683384
C23 C 0.0971004 0.734678 0.743826
C24 C 0.163335 0.97169 0.703414
C25 C 0.129259 1.03771 0.780079
C26 C 0.0781296 0.954237 0.839699
C27 C 0.0622402 0.807065 0.822112
C28 C 0.119939 0.290853 0.552493
C29 C 0.0937778 0.129467 0.547857
C30 C 0.0395191 0.0505514 0.603986
C31 C 0.0227636 -0.098515 0.586514
C32 C 0.0600286 -0.172917 0.512809
C33 C 0.114074 -0.09745 0.455857
C34 C 0.129949 0.0509967 0.473577
O1 O 0.108124 0.280747 0.974054
O2 O 0.153724 0.35094 0.486143
CL1 Cl 0.252569 0.514465 0.750024
CL2 Cl -0.0120672 0.130927 0.69803
N1 N 0.108331 0.453845 0.869081
N2 N 0.105984 0.361657 0.630397
H1 H -0.0199111 -0.154688 0.63143
H2 H 0.046545 -0.289197 0.500129
H3 H 0.143666 -0.153848 0.397794
H4 H 0.171159 0.113274 0.429672
H5 H 0.0763254 0.304329 0.681558
H6 H 0.195201 0.549803 0.526052
H7 H 0.221596 0.814675 0.558535
H8 H 0.202605 1.03481 0.656642
H9 H 0.14126 1.15395 0.794877
H10 H 0.0507884 1.00718 0.90001
H11 H 0.0222932 0.744753 0.868126
H12 H -0.0167312 0.604049 0.660653
H13 H -0.132533 0.581121 0.649011
H14 H -0.222023 0.446245 0.761636
H15 H -0.19457 0.336277 0.887066
H16 H -0.112138 0.289882 0.967221
H17 H 0.00354801 0.313756 0.980531
H18 H 0.138353 0.525485 0.825477
H19 H 0.183759 0.347139 1.0482
H20 H 0.294886 0.416529 1.06933
H21 H 0.38514 0.530365 0.947895
H22 H 0.362558 0.570535 0.8086

#END

data_XXVI_List1_100_Price_4958
_database_code_CSD               UNKNWN
_symmetry_cell_setting           monoclinic
_symmetry_space_group_name_H-M   'I 2/a'
_symmetry_Int_Tables_number      15
loop_
_symmetry_equiv_pos_site_id
_symmetry_equiv_pos_as_xyz
1 x,y,z
2 1/2-x,y,-z
3 1/2+x,1/2+y,1/2+z
4 -x,1/2+y,1/2-z
5 -x,-y,-z
6 1/2+x,-y,z
7 1/2-x,1/2-y,1/2-z
8 x,1/2-y,1/2+z
_cell_length_a                   18.4654
_cell_length_b                   16.8228
_cell_length_c                   18.3799
_cell_angle_alpha                90
_cell_angle_beta                 79.2003
_cell_angle_gamma                90
_cell_volume                     5608.4
loop_
_atom_site_label
_atom_site_type_symbol
_atom_site_fract_x
_atom_site_fract_y
_atom_site_fract_z
C1 C 0.140403 0.935448 0.466306
C2 C 0.0931676 0.897833 0.425671
C3 C 0.0215003 0.880194 0.462543
C4 C -0.00210025 0.900771 0.536641
C5 C 0.0454661 0.939593 0.575009
C6 C 0.117192 0.956988 0.539742
C7 C 0.12845 0.876704 0.347432
C8 C 0.103028 0.858898 0.22106
C9 C 0.0669929 0.895476 0.17005
C10 C 0.0810601 0.86937 0.0947648
C11 C 0.132569 0.80673 0.072734
C12 C 0.167666 0.771263 0.126841
C13 C 0.15328 0.795711 0.199127
C14 C 0.0454569 0.904018 0.0405352
C15 C 0.0605072 0.87813 -0.0316207
C16 C 0.111675 0.816334 -0.0533344
C17 C 0.146845 0.781441 -0.0020256
C18 C 0.0115195 0.95908 0.194626
C19 C 0.0325587 1.03875 0.193721
C20 C -0.0207866 1.09848 0.218467
C21 C -0.092955 1.078 0.243202
C22 C -0.116847 0.998058 0.245439
C23 C -0.0636875 0.937647 0.220695
C24 C -0.191312 0.976552 0.271468
C25 C -0.212996 0.898434 0.273099
C26 C -0.160639 0.838495 0.248386
C27 C -0.0879594 0.857413 0.222805
C28 C 0.138435 1.12964 0.152953
C29 C 0.218709 1.1343 0.114718
C30 C 0.270376 1.07413 0.0904719
C31 C 0.341673 1.09205 0.0539532
C32 C 0.363501 1.17042 0.0406814
C33 C 0.313704 1.23134 0.0643165
C34 C 0.243013 1.21283 0.100398
O1 O 0.192926 0.855915 0.333512
O2 O 0.104219 1.1918 0.167018
CL1 Cl -0.0418835 0.829967 0.419845
CL2 Cl 0.252437 0.972806 0.104431
N1 N 0.0845421 0.881942 0.295503
N2 N 0.107421 1.05659 0.169587
H1 H 0.379654 1.04358 0.0363589
H2 H 0.419212 1.18343 0.0121517
H3 H 0.329789 1.29305 0.054612
H4 H 0.202913 1.25905 0.119105
H5 H 0.139671 1.00845 0.154356
H6 H -0.00305282 1.15973 0.217257
H7 H -0.133165 1.12429 0.262078
H8 H -0.231071 1.02333 0.290191
H9 H -0.270248 0.882542 0.293189
H10 H -0.178056 0.776768 0.249441
H11 H -0.0481994 0.810929 0.203577
H12 H 0.00591611 0.951453 0.0569675
H13 H 0.0327038 0.905428 -0.0723764
H14 H 0.12299 0.796478 -0.110561
H15 H 0.18627 0.733681 -0.0180448
H16 H 0.206391 0.723004 0.110275
H17 H 0.180719 0.768719 0.240015
H18 H 0.0349378 0.908627 0.310438
H19 H 0.196504 0.946572 0.437932
H20 H 0.154933 0.986754 0.569481
H21 H 0.0263842 0.955639 0.632636
H22 H -0.0577596 0.885667 0.563655

#END
