# Supplementary material for: Report on the sixth blind test of organic crystal structure prediction methods
Source: Acta Crystallogr B Struct Sci Cryst Eng Mater. 2016 Aug 1;72(Pt 4):439–59. doi: 10.1107/S2052520616007447 (PMC4971545; doi:10.1107/S2052520616007447)
Supplement: Supplementary file 2 [file b-72-00439-sup2.zip › Group_18_Price/XXVI-2_Price.cif]

########################################################
#                                                      #
# Blind Test Submission for XXVI                       #
#                                                      #
# Sarah (Sally) L. Price & Luca Iuzzolino              #
# Department of Chemistry                              #
# UCL                                                  #
#                                                      #
# List2, 100 low energy structures following           #
# minimization within PCM and including free energy,   #
# after manually removing closely related structures   #
#                                                      #
########################################################

data_XXVI_List2_1_Price_1600
_database_code_CSD               UNKNWN
_symmetry_cell_setting           triclinic
_symmetry_space_group_name_H-M   'P -1'
_symmetry_Int_Tables_number      2
loop_
_symmetry_equiv_pos_site_id
_symmetry_equiv_pos_as_xyz
1 x,y,z
2 -x,-y,-z
_cell_length_a                   10.2595
_cell_length_b                   16.2416
_cell_length_c                   11.1736
_cell_angle_alpha                59.0092
_cell_angle_beta                 117.134
_cell_angle_gamma                93.6642
_cell_volume                     1384.32
loop_
_atom_site_label
_atom_site_type_symbol
_atom_site_fract_x
_atom_site_fract_y
_atom_site_fract_z
C1 C 0.0663784 0.819963 0.191765
C2 C -0.0433341 0.777087 0.126308
C3 C -0.0742356 0.693703 0.231279
C4 C 0.00452821 0.653366 0.396109
C5 C 0.11557 0.695889 0.458221
C6 C 0.146696 0.7797 0.355734
C7 C -0.126277 0.831825 -0.0539279
C8 C -0.250806 0.813437 -0.281482
C9 C -0.202701 0.793764 -0.363478
C10 C -0.30488 0.827724 -0.527756
C11 C -0.45459 0.879896 -0.603043
C12 C -0.498575 0.896733 -0.512893
C13 C -0.399986 0.86403 -0.356009
C14 C -0.261982 0.812139 -0.619858
C15 C -0.362351 0.84589 -0.777551
C16 C -0.510557 0.896771 -0.851303
C17 C -0.555262 0.913417 -0.765538
C18 C -0.046566 0.737311 -0.280205
C19 C -0.0189599 0.638014 -0.226119
C20 C 0.129847 0.584607 -0.147555
C21 C 0.247032 0.63072 -0.124884
C22 C 0.224787 0.731229 -0.177424
C23 C 0.0756469 0.78542 -0.256402
C24 C 0.346024 0.778873 -0.153363
C25 C 0.321857 0.876364 -0.204598
C26 C 0.174506 0.930092 -0.282216
C27 C 0.054422 0.886089 -0.307839
C28 C -0.142334 0.49646 -0.196859
C29 C -0.293647 0.469671 -0.246767
C30 C -0.429495 0.514884 -0.282209
C31 C -0.559058 0.479307 -0.326348
C32 C -0.555834 0.397969 -0.336723
C33 C -0.422141 0.351126 -0.30069
C34 C -0.293705 0.386666 -0.255723
O1 O -0.169869 0.921272 -0.136172
O2 O -0.0287774 0.4318 -0.11603
CL1 Cl -0.2145 0.637174 0.163226
CL2 Cl -0.446395 0.615207 -0.267515
N1 N -0.154277 0.775583 -0.11724
N2 N -0.142253 0.593382 -0.250843
H1 H -0.661571 0.515823 -0.351427
H2 H -0.657645 0.37114 -0.371838
H3 H -0.417846 0.287015 -0.307178
H4 H -0.187417 0.350743 -0.224582
H5 H -0.24366 0.640712 -0.32282
H6 H 0.147535 0.507576 -0.106023
H7 H 0.360563 0.589266 -0.0646971
H8 H 0.458883 0.736469 -0.0931717
H9 H 0.415559 0.912286 -0.18553
H10 H 0.155705 1.00714 -0.322117
H11 H -0.0581069 0.928072 -0.366504
H12 H -0.147715 0.773738 -0.564123
H13 H -0.327184 0.833565 -0.846251
H14 H -0.588762 0.92293 -0.975965
H15 H -0.66899 0.952897 -0.821345
H16 H -0.613041 0.935583 -0.570028
H17 H -0.433236 0.876909 -0.286771
H18 H -0.0942128 0.705488 -0.0463398
H19 H 0.0859966 0.886543 0.108909
H20 H 0.232355 0.813831 0.403381
H21 H 0.17677 0.663687 0.586891
H22 H -0.0227649 0.589115 0.474168

#END

data_XXVI_List2_2_Price_675
_database_code_CSD               UNKNWN
_symmetry_cell_setting           monoclinic
_symmetry_space_group_name_H-M   'P 21/n'
_symmetry_Int_Tables_number      14
loop_
_symmetry_equiv_pos_site_id
_symmetry_equiv_pos_as_xyz
1 x,y,z
2 1/2-x,1/2+y,1/2-z
3 -x,-y,-z
4 1/2+x,1/2-y,1/2+z
_cell_length_a                   16.8987
_cell_length_b                   14.1702
_cell_length_c                   11.691
_cell_angle_alpha                90
_cell_angle_beta                 79.8997
_cell_angle_gamma                90
_cell_volume                     2756.12
loop_
_atom_site_label
_atom_site_type_symbol
_atom_site_fract_x
_atom_site_fract_y
_atom_site_fract_z
C1 C 0.74808 0.705352 0.650447
C2 C 0.750836 0.661711 0.756913
C3 C 0.765792 0.564751 0.757605
C4 C 0.775685 0.512288 0.655361
C5 C 0.770783 0.556789 0.550933
C6 C 0.757033 0.653578 0.548216
C7 C 0.745166 0.724022 0.862314
C8 C 0.664062 0.749208 1.05684
C9 C 0.584208 0.761989 1.10811
C10 C 0.565734 0.803258 1.2212
C11 C 0.629576 0.829502 1.28015
C12 C 0.709911 0.813619 1.22467
C13 C 0.72725 0.774207 1.11633
C14 C 0.485467 0.819948 1.27721
C15 C 0.469522 0.860077 1.3858
C16 C 0.532727 0.885506 1.44414
C17 C 0.611049 0.870511 1.39203
C18 C 0.518784 0.732452 1.04517
C19 C 0.478894 0.6468 1.07092
C20 C 0.417069 0.61873 1.00999
C21 C 0.396178 0.676073 0.925898
C22 C 0.434509 0.763768 0.897108
C23 C 0.496618 0.792505 0.957941
C24 C 0.413019 0.8232 0.81015
C25 C 0.451141 0.907993 0.783792
C26 C 0.512528 0.936718 0.843981
C27 C 0.534746 0.880651 0.928833
C28 C 0.475718 0.502309 1.19345
C29 C 0.508157 0.460425 1.29473
C30 C 0.583026 0.474512 1.32813
C31 C 0.603033 0.428671 1.42457
C32 C 0.54847 0.36805 1.49005
C33 C 0.474022 0.352167 1.45818
C34 C 0.455002 0.397497 1.36155
O1 O 0.795088 0.784906 0.868542
O2 O 0.425572 0.458053 1.15165
CL1 Cl 0.773995 0.506269 0.886029
CL2 Cl 0.657534 0.546403 1.25045
N1 N 0.681415 0.70432 0.948454
N2 N 0.502258 0.590347 1.15771
H1 H 0.661821 0.440786 1.44697
H2 H 0.564616 0.332984 1.56527
H3 H 0.431055 0.304406 1.50817
H4 H 0.397982 0.385201 1.33353
H5 H 0.542143 0.621172 1.20117
H6 H 0.387822 0.551609 1.03134
H7 H 0.348862 0.653936 0.879653
H8 H 0.365565 0.800251 0.764619
H9 H 0.434211 0.953122 0.716977
H10 H 0.542435 1.00397 0.823103
H11 H 0.581902 0.903365 0.974832
H12 H 0.436601 0.801197 1.23239
H13 H 0.407672 0.872593 1.42705
H14 H 0.51922 0.917073 1.52999
H15 H 0.660253 0.890062 1.43597
H16 H 0.758463 0.832793 1.27005
H17 H 0.788749 0.762978 1.07374
H18 H 0.637533 0.662829 0.927192
H19 H 0.738783 0.781147 0.649579
H20 H 0.753822 0.688655 0.466628
H21 H 0.7783 0.515542 0.471492
H22 H 0.787508 0.437188 0.658522

#END

data_XXVI_List2_3_Price_3525
_database_code_CSD               UNKNWN
_symmetry_cell_setting           triclinic
_symmetry_space_group_name_H-M   'P -1'
_symmetry_Int_Tables_number      2
loop_
_symmetry_equiv_pos_site_id
_symmetry_equiv_pos_as_xyz
1 x,y,z
2 -x,-y,-z
_cell_length_a                   10.8271
_cell_length_b                   10.86
_cell_length_c                   29.8876
_cell_angle_alpha                59.611
_cell_angle_beta                 69.3558
_cell_angle_gamma                121.826
_cell_volume                     1377.31
loop_
_atom_site_label
_atom_site_type_symbol
_atom_site_fract_x
_atom_site_fract_y
_atom_site_fract_z
C1 C 0.438969 0.538128 0.334321
C2 C 0.573389 0.796437 0.265632
C3 C 0.553305 0.849509 0.217504
C4 C 0.398763 0.647853 0.239325
C5 C 0.261894 0.389979 0.309607
C6 C 0.28223 0.334638 0.357341
C7 C 0.745381 0.999956 0.245859
C8 C 0.929759 1.38633 0.190842
C9 C 0.863141 1.46113 0.19915
C10 C 1.04779 1.71377 0.156738
C11 C 1.29877 1.88701 0.105831
C12 C 1.35808 1.80325 0.0985496
C13 C 1.18087 1.56105 0.139327
C14 C 0.989824 1.79905 0.163736
C15 C 1.17113 2.04272 0.122441
C16 C 1.41935 2.21385 0.0720575
C17 C 1.48107 2.13666 0.0641348
C18 C 0.600667 1.27813 0.251911
C19 C 0.360177 1.02073 0.352852
C20 C 0.111469 0.84882 0.402425
C21 C 0.107601 0.937214 0.351106
C22 C 0.346234 1.19779 0.248741
C23 C 0.596723 1.37111 0.198398
C24 C 0.342943 1.28989 0.195452
C25 C 0.577333 1.54316 0.0961122
C26 C 0.825477 1.71481 0.0460474
C27 C 0.835448 1.63147 0.0956456
C28 C 0.173982 0.71758 0.498833
C29 C 0.252034 0.694533 0.531334
C30 C 0.438088 0.757094 0.496386
C31 C 0.485479 0.72343 0.535371
C32 C 0.348994 0.627963 0.609609
C33 C 0.160874 0.56107 0.646303
C34 C 0.11336 0.5928 0.607675
O1 O 0.872873 1.02878 0.244451
O2 O -0.0565765 0.548134 0.558074
CL1 Cl 0.723231 1.17023 0.126441
CL2 Cl 0.610723 0.864268 0.406839
N1 N 0.749084 1.14491 0.229599
N2 N 0.373668 0.939738 0.402435
H1 H 0.628877 0.771143 0.507155
H2 H 0.388623 0.603864 0.63906
H3 H 0.0511804 0.483784 0.704919
H4 H -0.0351053 0.53801 0.635847
H5 H 0.560772 1.07561 0.3593
H6 H -0.0714411 0.650651 0.48061
H7 H -0.0838957 0.804 0.389825
H8 H 0.150347 1.15531 0.234969
H9 H 0.572724 1.61193 0.0558804
H10 H 1.01056 1.91507 -0.0325696
H11 H 1.02724 1.76504 0.0564935
H12 H 0.799314 1.66853 0.202373
H13 H 1.12293 2.10433 0.12864
H14 H 1.5607 2.40596 0.0397413
H15 H 1.67151 2.26648 0.0255742
H16 H 1.54995 1.93613 0.0592986
H17 H 1.22616 1.49638 0.134526
H18 H 0.615685 1.08322 0.242014
H19 H 0.46362 0.503902 0.36872
H20 H 0.177955 0.134894 0.411712
H21 H 0.141224 0.233855 0.326295
H22 H 0.388798 0.696506 0.200307

#END

data_XXVI_List2_4_Price_2591
_database_code_CSD               UNKNWN
_symmetry_cell_setting           monoclinic
_symmetry_space_group_name_H-M   'P 21'
_symmetry_Int_Tables_number      4
loop_
_symmetry_equiv_pos_site_id
_symmetry_equiv_pos_as_xyz
1 x,y,z
2 -x,1/2+y,-z
_cell_length_a                   11.8073
_cell_length_b                   10.7928
_cell_length_c                   11.5377
_cell_angle_alpha                90
_cell_angle_beta                 106.74
_cell_angle_gamma                90
_cell_volume                     1407.99
loop_
_atom_site_label
_atom_site_type_symbol
_atom_site_fract_x
_atom_site_fract_y
_atom_site_fract_z
C1 C 0.715058 0.663728 0.948933
C2 C 0.684953 0.671068 1.05753
C3 C 0.595239 0.593734 1.0729
C4 C 0.538068 0.510937 0.982478
C5 C 0.568971 0.50552 0.875037
C6 C 0.657537 0.582059 0.857878
C7 C 0.745912 0.765778 1.1497
C8 C 0.942989 0.843526 1.26064
C9 C 0.958976 0.965283 1.23154
C10 C 1.03973 1.04129 1.31896
C11 C 1.10339 0.989588 1.43303
C12 C 1.08397 0.864198 1.45809
C13 C 1.00531 0.792929 1.37413
C14 C 1.05983 1.16709 1.29555
C15 C 1.13876 1.2377 1.38061
C16 C 1.20168 1.18641 1.49326
C17 C 1.18418 1.06493 1.51874
C18 C 0.893945 1.01811 1.1115
C19 C 0.791792 1.08703 1.09771
C20 C 0.735246 1.14514 0.9857
C21 C 0.780551 1.13345 0.889714
C22 C 0.88428 1.06341 0.899299
C23 C 0.942286 1.00548 1.01196
C24 C 0.932228 1.05036 0.800743
C25 C 1.03368 0.983252 0.812187
C26 C 1.09174 0.926583 0.923689
C27 C 1.04727 0.937346 1.02098
C28 C 0.694062 1.20108 1.22503
C29 C 0.640604 1.19368 1.32892
C30 C 0.676901 1.12191 1.43439
C31 C 0.616573 1.12705 1.52187
C32 C 0.518777 1.20362 1.50555
C33 C 0.482008 1.27705 1.40233
C34 C 0.543145 1.27204 1.31637
O1 O 0.692104 0.838647 1.19519
O2 O 0.689034 1.29885 1.16993
CL1 Cl 0.555295 0.594146 1.20629
CL2 Cl 0.801699 1.02742 1.46731
N1 N 0.866046 0.764389 1.17439
N2 N 0.742866 1.09594 1.19528
H1 H 0.647786 1.07092 1.60279
H2 H 0.47225 1.20633 1.57414
H3 H 0.406324 1.33816 1.38909
H4 H 0.517862 1.32976 1.23603
H5 H 0.734585 1.01407 1.23584
H6 H 0.656691 1.19974 0.978703
H7 H 0.736617 1.178 0.804074
H8 H 0.88703 1.095 0.715494
H9 H 1.06965 0.974061 0.73594
H10 H 1.17249 0.874381 0.932735
H11 H 1.09303 0.894318 1.10676
H12 H 1.01126 1.2073 1.20938
H13 H 1.15263 1.33404 1.36118
H14 H 1.26369 1.24343 1.55972
H15 H 1.23192 1.02461 1.60536
H16 H 1.13194 0.825417 1.54534
H17 H 0.988841 0.697197 1.39335
H18 H 0.902325 0.691236 1.14379
H19 H 0.782677 0.725782 0.935481
H20 H 0.681442 0.578793 0.773873
H21 H 0.523322 0.441116 0.804785
H22 H 0.469677 0.45114 0.997205

#END

data_XXVI_List2_5_Price_185
_database_code_CSD               UNKNWN
_symmetry_cell_setting           monoclinic
_symmetry_space_group_name_H-M   'P 21/c'
_symmetry_Int_Tables_number      14
loop_
_symmetry_equiv_pos_site_id
_symmetry_equiv_pos_as_xyz
1 x,y,z
2 -x,1/2+y,1/2-z
3 -x,-y,-z
4 x,1/2-y,1/2+z
_cell_length_a                   11.9785
_cell_length_b                   17.8093
_cell_length_c                   13.7318
_cell_angle_alpha                90
_cell_angle_beta                 113.554
_cell_angle_gamma                90
_cell_volume                     2685.33
loop_
_atom_site_label
_atom_site_type_symbol
_atom_site_fract_x
_atom_site_fract_y
_atom_site_fract_z
C1 C 0.513516 0.579465 0.692348
C2 C 0.406921 0.55638 0.607896
C3 C 0.395382 0.573329 0.504808
C4 C 0.487084 0.611024 0.486641
C5 C 0.592834 0.631939 0.571907
C6 C 0.606175 0.616146 0.675248
C7 C 0.315322 0.517979 0.640601
C8 C 0.17115 0.412501 0.602958
C9 C 0.20386 0.370281 0.69483
C10 C 0.113275 0.324712 0.709448
C11 C -0.00649032 0.320981 0.62749
C12 C -0.0338695 0.363247 0.533418
C13 C 0.052595 0.408126 0.521601
C14 C 0.139022 0.281781 0.802922
C15 C 0.0508574 0.237841 0.814451
C16 C -0.0673425 0.234161 0.733246
C17 C -0.0951756 0.274944 0.641741
C18 C 0.331374 0.368568 0.776357
C19 C 0.363924 0.408148 0.870489
C20 C 0.482349 0.401547 0.951762
C21 C 0.567084 0.356409 0.937664
C22 C 0.538548 0.315313 0.842407
C23 C 0.418834 0.320873 0.760821
C24 C 0.625259 0.268282 0.826764
C25 C 0.595568 0.227732 0.734781
C26 C 0.47688 0.232418 0.654497
C27 C 0.390829 0.27773 0.667159
C28 C 0.256865 0.460488 0.973241
C29 C 0.169563 0.519831 0.978681
C30 C 0.0650499 0.547972 0.896466
C31 C -0.00664196 0.60266 0.916076
C32 C 0.0248619 0.630361 1.01812
C33 C 0.127358 0.602571 1.10136
C34 C 0.197393 0.547727 1.08117
O1 O 0.30008 0.540652 0.718525
O2 O 0.308308 0.419782 1.05013
CL1 Cl 0.264258 0.551023 0.392707
CL2 Cl 0.0141393 0.515096 0.76634
N1 N 0.257463 0.457344 0.582548
N2 N 0.278177 0.457035 0.883338
H1 H -0.0873866 0.622698 0.850592
H2 H -0.0314571 0.673166 1.03231
H3 H 0.152246 0.62329 1.18167
H4 H 0.276366 0.523872 1.14473
H5 H 0.241305 0.494964 0.823755
H6 H 0.503409 0.432275 1.02504
H7 H 0.658006 0.351557 1.00001
H8 H 0.71614 0.264737 0.889525
H9 H 0.66286 0.191791 0.723791
H10 H 0.453339 0.199721 0.582217
H11 H 0.299465 0.280516 0.60534
H12 H 0.229302 0.284672 0.866256
H13 H 0.0722888 0.205834 0.88701
H14 H -0.136107 0.19917 0.743513
H15 H -0.185994 0.272737 0.578708
H16 H -0.12491 0.36003 0.470931
H17 H 0.0315332 0.441881 0.450569
H18 H 0.269927 0.446294 0.5155
H19 H 0.520717 0.567671 0.772171
H20 H 0.688218 0.63272 0.742319
H21 H 0.664216 0.661025 0.557162
H22 H 0.474413 0.623943 0.405713

#END

data_XXVI_List2_6_Price_3104
_database_code_CSD               UNKNWN
_symmetry_cell_setting           triclinic
_symmetry_space_group_name_H-M   'P -1'
_symmetry_Int_Tables_number      2
loop_
_symmetry_equiv_pos_site_id
_symmetry_equiv_pos_as_xyz
1 x,y,z
2 -x,-y,-z
_cell_length_a                   10.5452
_cell_length_b                   22.3426
_cell_length_c                   10.9269
_cell_angle_alpha                117.397
_cell_angle_beta                 67.7252
_cell_angle_gamma                62.5304
_cell_volume                     1339.95
loop_
_atom_site_label
_atom_site_type_symbol
_atom_site_fract_x
_atom_site_fract_y
_atom_site_fract_z
C1 C 0.774206 0.813199 0.562483
C2 C 0.740763 0.895612 0.64443
C3 C 0.527273 1.00016 0.826027
C4 C 0.354454 1.02158 0.92324
C5 C 0.39298 0.938151 0.840502
C6 C 0.603742 0.833459 0.659215
C7 C 0.943269 0.859644 0.519413
C8 C 1.13392 0.890846 0.539195
C9 C 1.33404 0.796942 0.424306
C10 C 1.50554 0.780152 0.342278
C11 C 1.46457 0.86182 0.387733
C12 C 1.25489 0.957777 0.51165
C13 C 1.09379 0.971789 0.58481
C14 C 1.71648 0.684711 0.21824
C15 C 1.87756 0.671056 0.143243
C16 C 1.83649 0.751976 0.188754
C17 C 1.63402 0.845348 0.308579
C18 C 1.37298 0.71528 0.391431
C19 C 1.48323 0.622977 0.202494
C20 C 1.53694 0.5412 0.164958
C21 C 1.47777 0.553004 0.316736
C22 C 1.36271 0.646443 0.513391
C23 C 1.31091 0.728473 0.551144
C24 C 1.30032 0.659815 0.672042
C25 C 1.19227 0.750016 0.860539
C26 C 1.14314 0.830684 0.897438
C27 C 1.20097 0.820198 0.746838
C28 C 1.73458 0.523241 -0.155221
C29 C 1.76429 0.521601 -0.303616
C30 C 1.67358 0.605516 -0.267411
C31 C 1.72218 0.589376 -0.424889
C32 C 1.86197 0.489161 -0.62129
C33 C 1.95638 0.404217 -0.661868
C34 C 1.90856 0.420912 -0.504791
O1 O 1.08827 0.782943 0.32871
O2 O 1.88483 0.444214 -0.223197
CL1 Cl 0.462223 1.11038 0.93852
CL2 Cl 1.50279 0.733458 -0.0294892
N1 N 0.955997 0.913291 0.629139
N2 N 1.53636 0.61229 0.048692
H1 H 1.65009 0.656074 -0.39153
H2 H 1.89792 0.477679 -0.742442
H3 H 2.06755 0.325275 -0.815433
H4 H 1.98328 0.355809 -0.533018
H5 H 1.41029 0.674345 0.0993034
H6 H 1.62702 0.469374 0.0136148
H7 H 1.51868 0.490266 0.287773
H8 H 1.34049 0.596751 0.641159
H9 H 1.14547 0.759277 0.980905
H10 H 1.05944 0.90152 1.04603
H11 H 1.16407 0.88228 0.775983
H12 H 1.75035 0.62161 0.180847
H13 H 2.03836 0.597033 0.04731
H14 H 1.9655 0.740016 0.128334
H15 H 1.60049 0.908187 0.344285
H16 H 1.22393 1.01995 0.546621
H17 H 0.933675 1.04436 0.676602
H18 H 0.822105 0.979903 0.785354
H19 H 0.939685 0.732353 0.419079
H20 H 0.635116 0.767821 0.592851
H21 H 0.257539 0.955419 0.9176
H22 H 0.191002 1.10361 1.06253

#END

data_XXVI_List2_7_Price_851
_database_code_CSD               UNKNWN
_symmetry_cell_setting           triclinic
_symmetry_space_group_name_H-M   'P -1'
_symmetry_Int_Tables_number      2
loop_
_symmetry_equiv_pos_site_id
_symmetry_equiv_pos_as_xyz
1 x,y,z
2 -x,-y,-z
_cell_length_a                   11.1783
_cell_length_b                   11.1612
_cell_length_c                   11.9488
_cell_angle_alpha                73.5408
_cell_angle_beta                 86.5543
_cell_angle_gamma                80.8569
_cell_volume                     1411.34
loop_
_atom_site_label
_atom_site_type_symbol
_atom_site_fract_x
_atom_site_fract_y
_atom_site_fract_z
C1 C 0.409733 0.311559 0.910441
C2 C 0.465165 0.325064 1.0074
C3 C 0.393751 0.385835 1.08154
C4 C 0.272302 0.433464 1.05752
C5 C 0.219663 0.419347 0.960454
C6 C 0.288421 0.357948 0.886586
C7 C 0.594816 0.266509 1.03316
C8 C 0.791148 0.238648 0.92623
C9 C 0.837401 0.232263 0.816911
C10 C 0.962893 0.187534 0.803866
C11 C 1.04022 0.154801 0.902144
C12 C 0.989316 0.166127 1.01067
C13 C 0.868444 0.206698 1.02349
C14 C 1.014 0.173059 0.695953
C15 C 1.13524 0.130004 0.685966
C16 C 1.21182 0.0994154 0.782913
C17 C 1.16485 0.111431 0.888675
C18 C 0.754963 0.268134 0.715293
C19 C 0.745251 0.388703 0.63747
C20 C 0.665147 0.423475 0.541899
C21 C 0.595889 0.338931 0.526485
C22 C 0.601023 0.216104 0.604039
C23 C 0.68201 0.180073 0.699722
C24 C 0.52818 0.128962 0.589445
C25 C 0.534389 0.0105237 0.666212
C26 C 0.614509 -0.0254777 0.760851
C27 C 0.686716 0.0567661 0.777174
C28 C 0.803692 0.601491 0.606658
C29 C 0.901247 0.670021 0.629996
C30 C 1.02572 0.627292 0.644422
C31 C 1.10406 0.705026 0.662897
C32 C 1.05938 0.826797 0.66788
C33 C 0.936279 0.871856 0.652783
C34 C 0.859341 0.794219 0.633339
O1 O 0.630516 0.212079 1.13139
O2 O 0.716598 0.662083 0.548506
CL1 Cl 0.453057 0.410991 1.20243
CL2 Cl 1.09188 0.477597 0.636054
N1 N 0.668108 0.284898 0.935063
N2 N 0.816164 0.473842 0.656674
H1 H 1.19998 0.669033 0.67266
H2 H 1.12121 0.886334 0.682815
H3 H 0.900507 0.967201 0.655723
H4 H 0.763393 0.827603 0.619146
H5 H 0.889066 0.433645 0.70748
H6 H 0.658537 0.517985 0.483609
H7 H 0.534799 0.366465 0.453133
H8 H 0.467125 0.157823 0.515985
H9 H 0.478116 -0.0556424 0.654311
H10 H 0.619392 -0.119346 0.821252
H11 H 0.748577 0.0280665 0.849802
H12 H 0.95557 0.195943 0.621138
H13 H 1.1725 0.119072 0.602755
H14 H 1.30753 0.0658705 0.773632
H15 H 1.22273 0.0873623 0.964152
H16 H 1.04823 0.141901 1.08539
H17 H 0.829425 0.213335 1.10697
H18 H 0.627705 0.330174 0.857996
H19 H 0.462058 0.260071 0.854529
H20 H 0.247957 0.34538 0.811145
H21 H 0.124715 0.456394 0.943069
H22 H 0.219908 0.481697 1.11556

#END

data_XXVI_List2_8_Price_2496
_database_code_CSD               UNKNWN
_symmetry_cell_setting           monoclinic
_symmetry_space_group_name_H-M   'P 21/c'
_symmetry_Int_Tables_number      14
loop_
_symmetry_equiv_pos_site_id
_symmetry_equiv_pos_as_xyz
1 x,y,z
2 -x,1/2+y,1/2-z
3 -x,-y,-z
4 x,1/2-y,1/2+z
_cell_length_a                   13.8333
_cell_length_b                   10.5441
_cell_length_c                   19.6384
_cell_angle_alpha                90
_cell_angle_beta                 79.7961
_cell_angle_gamma                90
_cell_volume                     2819.15
loop_
_atom_site_label
_atom_site_type_symbol
_atom_site_fract_x
_atom_site_fract_y
_atom_site_fract_z
C1 C 0.438292 0.691198 0.483649
C2 C 0.385351 0.593165 0.459171
C3 C 0.43457 0.514858 0.40659
C4 C 0.533791 0.532978 0.380326
C5 C 0.584834 0.631084 0.405376
C6 C 0.537095 0.710693 0.457037
C7 C 0.276969 0.581985 0.485552
C8 C 0.157427 0.591423 0.59545
C9 C 0.143707 0.656762 0.657944
C10 C 0.0482543 0.660857 0.699951
C11 C -0.0314179 0.597205 0.677245
C12 C -0.0133268 0.531019 0.613529
C13 C 0.0783132 0.527122 0.573489
C14 C 0.02931 0.72754 0.763684
C15 C -0.0634399 0.730386 0.802742
C16 C -0.142016 0.666908 0.780343
C17 C -0.126063 0.601854 0.718824
C18 C 0.228729 0.721842 0.679984
C19 C 0.26267 0.8363 0.649315
C20 C 0.344579 0.898756 0.668616
C21 C 0.391135 0.845996 0.717744
C22 C 0.359721 0.729723 0.750298
C23 C 0.277186 0.666645 0.731222
C24 C 0.408056 0.67441 0.800777
C25 C 0.376794 0.560988 0.83126
C26 C 0.295553 0.498038 0.8122
C27 C 0.246917 0.549278 0.763519
C28 C 0.249142 0.972349 0.547701
C29 C 0.178953 0.997759 0.499007
C30 C 0.157989 1.12107 0.479431
C31 C 0.0972245 1.14178 0.431177
C32 C 0.057713 1.0392 0.401008
C33 C 0.0781579 0.916063 0.41941
C34 C 0.137973 0.89596 0.468274
O1 O 0.216935 0.571604 0.447307
O2 O 0.33104 1.01878 0.539735
CL1 Cl 0.375778 0.388708 0.374394
CL2 Cl 0.203243 1.25274 0.51665
N1 N 0.252648 0.584241 0.556421
N2 N 0.213197 0.888245 0.599417
H1 H 0.0813183 1.23836 0.417662
H2 H 0.0109499 1.05621 0.362994
H3 H 0.0484817 0.835353 0.395697
H4 H 0.155091 0.799213 0.481048
H5 H 0.143771 0.856943 0.60095
H6 H 0.369295 0.987138 0.643457
H7 H 0.453718 0.894325 0.732466
H8 H 0.470679 0.723675 0.814865
H9 H 0.414392 0.51936 0.869907
H10 H 0.271261 0.408123 0.836311
H11 H 0.184462 0.500296 0.749225
H12 H 0.0893915 0.776438 0.781297
H13 H -0.07649 0.781992 0.851369
H14 H -0.214907 0.669888 0.811827
H15 H -0.186023 0.552833 0.700941
H16 H -0.0738797 0.481787 0.596549
H17 H 0.0918247 0.477101 0.52462
H18 H 0.307713 0.60096 0.582898
H19 H 0.400962 0.756199 0.522596
H20 H 0.575965 0.788483 0.47631
H21 H 0.662054 0.645044 0.384128
H22 H 0.570289 0.469773 0.340296

#END

data_XXVI_List2_9_Price_239
_database_code_CSD               UNKNWN
_symmetry_cell_setting           monoclinic
_symmetry_space_group_name_H-M   'P 21/a'
_symmetry_Int_Tables_number      14
loop_
_symmetry_equiv_pos_site_id
_symmetry_equiv_pos_as_xyz
1 x,y,z
2 1/2-x,1/2+y,-z
3 -x,-y,-z
4 1/2+x,1/2-y,z
_cell_length_a                   18.9266
_cell_length_b                   10.7974
_cell_length_c                   13.7333
_cell_angle_alpha                90
_cell_angle_beta                 81.6918
_cell_angle_gamma                90
_cell_volume                     2777.06
loop_
_atom_site_label
_atom_site_type_symbol
_atom_site_fract_x
_atom_site_fract_y
_atom_site_fract_z
C1 C 0.498758 0.856898 0.666691
C2 C 0.50715 0.985278 0.675607
C3 C 0.463251 1.06174 0.627683
C4 C 0.414177 1.01165 0.572104
C5 C 0.408207 0.884212 0.563023
C6 C 0.450606 0.806232 0.610886
C7 C 0.562251 1.02109 0.739653
C8 C 0.652282 1.18166 0.765799
C9 C 0.682581 1.29345 0.729754
C10 C 0.735829 1.35134 0.778216
C11 C 0.758416 1.29328 0.861828
C12 C 0.72667 1.17947 0.894849
C13 C 0.675373 1.12425 0.848864
C14 C 0.767307 1.46644 0.746216
C15 C 0.8184 1.5199 0.794181
C16 C 0.840859 1.4618 0.876552
C17 C 0.811276 1.35074 0.909522
C18 C 0.657124 1.3572 0.644917
C19 C 0.596538 1.43202 0.660615
C20 C 0.573663 1.49833 0.581546
C21 C 0.611908 1.49025 0.489233
C22 C 0.674759 1.41801 0.46995
C23 C 0.698099 1.35144 0.549211
C24 C 0.715028 1.41074 0.374878
C25 C 0.776017 1.34046 0.35812
C26 C 0.799111 1.27422 0.436349
C27 C 0.761212 1.27931 0.529434
C28 C 0.489879 1.47299 0.785938
C29 C 0.461909 1.43618 0.889965
C30 C 0.404624 1.49789 0.946113
C31 C 0.375491 1.45408 1.03859
C32 C 0.401954 1.3469 1.07613
C33 C 0.457977 1.28324 1.02136
C34 C 0.487062 1.32776 0.929428
O1 O 0.571809 0.952499 0.807424
O2 O 0.451764 1.51845 0.731151
CL1 Cl 0.463752 1.22247 0.637665
CL2 Cl 0.369729 1.63489 0.907416
N1 N 0.601361 1.12604 0.714985
N2 N 0.560087 1.44105 0.756568
H1 H 0.331978 1.50505 1.08056
H2 H 0.378417 1.31335 1.14809
H3 H 0.478594 1.19853 1.04915
H4 H 0.528963 1.27462 0.885885
H5 H 0.588304 1.41235 0.809442
H6 H 0.525961 1.55438 0.596236
H7 H 0.594177 1.5414 0.429023
H8 H 0.69661 1.46212 0.315271
H9 H 0.806543 1.33554 0.284928
H10 H 0.847345 1.21859 0.422739
H11 H 0.779278 1.22803 0.589207
H12 H 0.750523 1.51192 0.68293
H13 H 0.841803 1.60794 0.768437
H14 H 0.881352 1.50526 0.9136
H15 H 0.827879 1.30504 0.973014
H16 H 0.743836 1.13466 0.958338
H17 H 0.651838 1.03666 0.874006
H18 H 0.589482 1.17555 0.656839
H19 H 0.531553 0.798214 0.706096
H20 H 0.445989 0.706407 0.605045
H21 H 0.369971 0.846325 0.51921
H22 H 0.380616 1.07384 0.536941

#END

data_XXVI_List2_10_Price_314
_database_code_CSD               UNKNWN
_symmetry_cell_setting           monoclinic
_symmetry_space_group_name_H-M   'P 21/c'
_symmetry_Int_Tables_number      14
loop_
_symmetry_equiv_pos_site_id
_symmetry_equiv_pos_as_xyz
1 x,y,z
2 -x,1/2+y,1/2-z
3 -x,-y,-z
4 x,1/2-y,1/2+z
_cell_length_a                   10.8326
_cell_length_b                   19.4881
_cell_length_c                   14.859
_cell_angle_alpha                90
_cell_angle_beta                 65.4925
_cell_angle_gamma                90
_cell_volume                     2854.23
loop_
_atom_site_label
_atom_site_type_symbol
_atom_site_fract_x
_atom_site_fract_y
_atom_site_fract_z
C1 C 0.48209 0.120842 0.575533
C2 C 0.455032 0.125724 0.491365
C3 C 0.370725 0.0757351 0.478536
C4 C 0.318195 0.0224271 0.546349
C5 C 0.349279 0.0180542 0.627884
C6 C 0.431535 0.0675913 0.642737
C7 C 0.516827 0.187624 0.427704
C8 C 0.636305 0.224051 0.251633
C9 C 0.688774 0.199345 0.15494
C10 C 0.760509 0.244557 0.0746307
C11 C 0.777575 0.314811 0.0942329
C12 C 0.722877 0.337374 0.193647
C13 C 0.654312 0.29389 0.270642
C14 C 0.816196 0.222088 -0.0253007
C15 C 0.88432 0.266885 -0.101156
C16 C 0.900653 0.336364 -0.0815112
C17 C 0.848304 0.359593 0.0143347
C18 C 0.669414 0.12595 0.13547
C19 C 0.557206 0.105742 0.119279
C20 C 0.537875 0.0358563 0.101555
C21 C 0.631458 -0.0122522 0.098634
C22 C 0.749038 0.00587943 0.112333
C23 C 0.768739 0.0760469 0.130462
C24 C 0.846976 -0.0434674 0.108539
C25 C 0.960196 -0.0245937 0.122085
C26 C 0.979887 0.0447847 0.14005
C27 C 0.886718 0.0938952 0.144181
C28 C 0.328546 0.14743 0.144564
C29 C 0.255132 0.211416 0.137209
C30 C 0.233966 0.269157 0.197506
C31 C 0.15794 0.324564 0.189434
C32 C 0.10191 0.322557 0.120649
C33 C 0.120103 0.265017 0.0609036
C34 C 0.194813 0.20981 0.0702792
O1 O 0.526375 0.241354 0.466768
O2 O 0.269188 0.0926047 0.166662
CL1 Cl 0.322457 0.07763 0.380343
CL2 Cl 0.299689 0.273288 0.286045
N1 N 0.566307 0.177809 0.327799
N2 N 0.464143 0.156005 0.119296
H1 H 0.142824 0.368542 0.237597
H2 H 0.0430088 0.365937 0.114464
H3 H 0.0753292 0.262972 0.00776308
H4 H 0.207385 0.163964 0.025811
H5 H 0.501637 0.204045 0.101524
H6 H 0.447528 0.0216394 0.0920152
H7 H 0.616077 -0.0657157 0.0851279
H8 H 0.830664 -0.0967398 0.0946612
H9 H 1.03472 -0.0628548 0.119015
H10 H 1.06969 0.0594661 0.15063
H11 H 0.902523 0.147194 0.157839
H12 H 0.804867 0.168623 -0.0410027
H13 H 0.92636 0.248629 -0.177058
H14 H 0.954742 0.371167 -0.142249
H15 H 0.860384 0.412945 0.0305
H16 H 0.735746 0.390815 0.208888
H17 H 0.613124 0.311347 0.346516
H18 H 0.554563 0.13049 0.304425
H19 H 0.543835 0.16099 0.58656
H20 H 0.45546 0.0649736 0.706719
H21 H 0.308135 -0.0238446 0.68002
H22 H 0.252364 -0.0150532 0.534564

#END

data_XXVI_List2_11_Price_354
_database_code_CSD               UNKNWN
_symmetry_cell_setting           monoclinic
_symmetry_space_group_name_H-M   'P 21/c'
_symmetry_Int_Tables_number      14
loop_
_symmetry_equiv_pos_site_id
_symmetry_equiv_pos_as_xyz
1 x,y,z
2 -x,1/2+y,1/2-z
3 -x,-y,-z
4 x,1/2-y,1/2+z
_cell_length_a                   15.7157
_cell_length_b                   10.2049
_cell_length_c                   19.3535
_cell_angle_alpha                90
_cell_angle_beta                 65.0766
_cell_angle_gamma                90
_cell_volume                     2814.8
loop_
_atom_site_label
_atom_site_type_symbol
_atom_site_fract_x
_atom_site_fract_y
_atom_site_fract_z
C1 C 0.996619 0.206374 0.0171226
C2 C 0.919593 0.287852 0.0299002
C3 C 0.837147 0.264338 0.0957507
C4 C 0.832317 0.163291 0.145702
C5 C 0.909463 0.0831797 0.130771
C6 C 0.992281 0.105059 0.0661449
C7 C 0.938571 0.390065 -0.0312524
C8 C 0.864277 0.51331 -0.101846
C9 C 0.785404 0.512013 -0.11734
C10 C 0.782102 0.594979 -0.175516
C11 C 0.859212 0.679789 -0.216519
C12 C 0.937297 0.678632 -0.198081
C13 C 0.940497 0.598527 -0.142453
C14 C 0.704091 0.596115 -0.194418
C15 C 0.70277 0.677088 -0.25065
C16 C 0.779037 0.761138 -0.290949
C17 C 0.855582 0.762094 -0.274086
C18 C 0.705833 0.421606 -0.0748498
C19 C 0.631018 0.462426 -0.00825676
C20 C 0.5556 0.37569 0.0320474
C21 C 0.556646 0.250873 0.00588678
C22 C 0.631415 0.204478 -0.0610968
C23 C 0.707105 0.291272 -0.102177
C24 C 0.633065 0.07522 -0.088162
C25 C 0.706495 0.0326024 -0.153319
C26 C 0.781443 0.118312 -0.19413
C27 C 0.781836 0.244375 -0.16939
C28 C 0.581859 0.640639 0.0877773
C29 C 0.590957 0.785193 0.100782
C30 C 0.662593 0.873889 0.0593428
C31 C 0.657404 1.00523 0.0804349
C32 C 0.580309 1.05133 0.143241
C33 C 0.50853 0.965397 0.185708
C34 C 0.514688 0.834874 0.164489
O1 O 1.01936 0.424118 -0.0702369
O2 O 0.528233 0.574073 0.140877
CL1 Cl 0.736615 0.361086 0.122528
CL2 Cl 0.765004 0.827987 -0.0188633
N1 N 0.863272 0.433612 -0.042657
N2 N 0.631724 0.591783 0.0162634
H1 H 0.714705 1.0702 0.0471947
H2 H 0.57698 1.15398 0.158931
H3 H 0.448044 0.999826 0.235241
H4 H 0.460349 0.765328 0.197024
H5 H 0.677946 0.652289 -0.0231679
H6 H 0.49882 0.409575 0.083871
H7 H 0.4987 0.185129 0.037194
H8 H 0.574886 0.0102263 -0.0562001
H9 H 0.707134 -0.0667597 -0.173619
H10 H 0.839349 0.084246 -0.245706
H11 H 0.839593 0.309818 -0.201204
H12 H 0.645389 0.531275 -0.163892
H13 H 0.642491 0.676327 -0.264361
H14 H 0.776953 0.824655 -0.335227
H15 H 0.914832 0.826214 -0.304775
H16 H 0.996004 0.743468 -0.228983
H17 H 1.00073 0.59719 -0.129129
H18 H 0.800588 0.390937 -0.0114009
H19 H 1.06056 0.226893 -0.0331771
H20 H 1.05329 0.0436339 0.0540527
H21 H 0.904651 0.00446776 0.170003
H22 H 0.767627 0.148973 0.196366

#END

data_XXVI_List2_12_Price_38
_database_code_CSD               UNKNWN
_symmetry_cell_setting           tetragonal
_symmetry_space_group_name_H-M   'I 41/a'
_symmetry_Int_Tables_number      88
loop_
_symmetry_equiv_pos_site_id
_symmetry_equiv_pos_as_xyz
1 x,y,z
2 3/4-y,1/4+x,1/4+z
3 1/4+y,1/4-x,1/4+z
4 -x,1/2-y,z
5 1/2+x,1/2+y,1/2+z
6 1/4-y,3/4+x,3/4+z
7 3/4+y,3/4-x,3/4+z
8 1/2-x,-y,1/2+z
9 -x,-y,-z
10 3/4+y,1/4-x,1/4-z
11 1/4-y,1/4+x,1/4-z
12 x,1/2+y,-z
13 1/2-x,1/2-y,1/2-z
14 1/4+y,3/4-x,3/4-z
15 3/4-y,3/4+x,3/4-z
16 1/2+x,y,1/2-z
_cell_length_a                   31.9574
_cell_length_b                   31.9574
_cell_length_c                   10.8943
_cell_angle_alpha                90
_cell_angle_beta                 90
_cell_angle_gamma                90
_cell_volume                     11126.1
loop_
_atom_site_label
_atom_site_type_symbol
_atom_site_fract_x
_atom_site_fract_y
_atom_site_fract_z
C1 C 0.03559 0.0598576 0.200631
C2 C 0.0410468 0.0169093 0.178756
C3 C 0.00448057 -0.00649328 0.158434
C4 C -0.0349353 0.0121605 0.160361
C5 C -0.0390196 0.0546893 0.182776
C6 C -0.00339203 0.0787545 0.202547
C7 C 0.0864399 0.00327847 0.188018
C8 C 0.133687 -0.0582171 0.208761
C9 C 0.134504 -0.101883 0.207726
C10 C 0.173012 -0.123422 0.228248
C11 C 0.210443 -0.100113 0.248788
C12 C 0.20797 -0.0559568 0.250044
C13 C 0.170996 -0.0352867 0.231196
C14 C 0.175491 -0.167789 0.229398
C15 C 0.213005 -0.187699 0.248686
C16 C 0.250027 -0.164516 0.268076
C17 C 0.248614 -0.121591 0.26826
C18 C 0.0951883 -0.126364 0.190718
C19 C 0.0841705 -0.142084 0.0757831
C20 C 0.0466044 -0.165299 0.0608114
C21 C 0.0211249 -0.172473 0.159655
C22 C 0.0311518 -0.157568 0.278299
C23 C 0.0688026 -0.134197 0.294028
C24 C 0.0050303 -0.165224 0.380792
C25 C 0.0155129 -0.150496 0.495069
C26 C 0.0528068 -0.127466 0.511081
C27 C 0.0787982 -0.119497 0.413427
C28 C 0.105324 -0.142855 -0.144315
C29 C 0.138519 -0.127874 -0.232589
C30 C 0.163585 -0.0919514 -0.226245
C31 C 0.192326 -0.0825948 -0.318459
C32 C 0.19672 -0.109069 -0.418637
C33 C 0.171932 -0.144744 -0.42769
C34 C 0.143198 -0.15355 -0.336051
O1 O 0.113248 0.0301778 0.202671
O2 O 0.0756925 -0.162819 -0.18449
CL1 Cl 0.00439574 -0.0598277 0.123221
CL2 Cl 0.159781 -0.0557631 -0.106934
N1 N 0.0951281 -0.0385575 0.187979
N2 N 0.111323 -0.134376 -0.022636
H1 H 0.210886 -0.0543029 -0.310812
H2 H 0.219323 -0.10153 -0.489688
H3 H 0.174871 -0.165518 -0.506029
H4 H 0.122934 -0.180712 -0.341852
H5 H 0.13781 -0.118939 0.00063979
H6 H 0.0388828 -0.176928 -0.0295417
H7 H -0.00755357 -0.190267 0.147165
H8 H -0.0235567 -0.183058 0.367056
H9 H -0.00470844 -0.156524 0.573198
H10 H 0.0610781 -0.115981 0.601728
H11 H 0.107494 -0.10191 0.426751
H12 H 0.147154 -0.185893 0.215299
H13 H 0.214198 -0.221666 0.249281
H14 H 0.279451 -0.180718 0.283125
H15 H 0.276835 -0.103329 0.283574
H16 H 0.236319 -0.038017 0.26653
H17 H 0.169445 -0.00152122 0.232083
H18 H 0.0708597 -0.0584802 0.175365
H19 H 0.0638772 0.0777985 0.216542
H20 H -0.00592348 0.112106 0.219842
H21 H -0.0699337 0.0687781 0.184218
H22 H -0.0622399 -0.00715823 0.143536

#END

data_XXVI_List2_13_Price_221
_database_code_CSD               UNKNWN
_symmetry_cell_setting           triclinic
_symmetry_space_group_name_H-M   'P -1'
_symmetry_Int_Tables_number      2
loop_
_symmetry_equiv_pos_site_id
_symmetry_equiv_pos_as_xyz
1 x,y,z
2 -x,-y,-z
_cell_length_a                   11.2191
_cell_length_b                   13.9083
_cell_length_c                   11.0766
_cell_angle_alpha                89.2674
_cell_angle_beta                 117.087
_cell_angle_gamma                110.466
_cell_volume                     1419.29
loop_
_atom_site_label
_atom_site_type_symbol
_atom_site_fract_x
_atom_site_fract_y
_atom_site_fract_z
C1 C 0.400117 0.109583 0.112576
C2 C 0.300679 0.00778442 0.0452567
C3 C 0.355164 -0.0713429 0.075976
C4 C 0.500705 -0.0492157 0.168215
C5 C 0.595976 0.0525554 0.231934
C6 C 0.545047 0.132551 0.204136
C7 C 0.149405 0.0023713 -0.05258
C8 C -0.0902854 -0.108026 -0.249131
C9 C -0.171922 -0.208303 -0.327225
C10 C -0.317839 -0.233896 -0.433354
C11 C -0.379948 -0.157338 -0.456791
C12 C -0.293325 -0.0570982 -0.374312
C13 C -0.152723 -0.0320229 -0.27393
C14 C -0.404196 -0.333863 -0.517994
C15 C -0.544306 -0.356406 -0.619346
C16 C -0.605797 -0.280657 -0.641567
C17 C -0.524846 -0.183158 -0.56173
C18 C -0.106785 -0.288197 -0.304909
C19 C -0.119987 -0.356846 -0.214787
C20 C -0.0589051 -0.433387 -0.194067
C21 C 0.0141181 -0.439642 -0.26271
C22 C 0.0314571 -0.371267 -0.354488
C23 C -0.0300108 -0.294365 -0.37589
C24 C 0.107501 -0.377161 -0.425066
C25 C 0.122655 -0.309964 -0.513724
C26 C 0.0616003 -0.234001 -0.535425
C27 C -0.0128761 -0.226302 -0.46856
C28 C -0.231323 -0.409467 -0.0615231
C29 C -0.322506 -0.380435 -0.0140553
C30 C -0.462722 -0.385319 -0.100691
C31 C -0.543253 -0.363568 -0.0472992
C32 C -0.483851 -0.336843 0.0942076
C33 C -0.345163 -0.333152 0.182432
C34 C -0.266524 -0.356092 0.128206
O1 O 0.120745 0.0784831 -0.044687
O2 O -0.19113 -0.480009 -0.0199269
CL1 Cl 0.247491 -0.203316 0.00820273
CL2 Cl -0.542242 -0.419819 -0.278465
N1 N 0.0541695 -0.0855202 -0.149599
N2 N -0.193157 -0.346747 -0.144783
H1 H -0.651963 -0.368309 -0.117174
H2 H -0.546843 -0.319641 0.135365
H3 H -0.298947 -0.31323 0.293114
H4 H -0.159615 -0.355947 0.19554
H5 H -0.232491 -0.289788 -0.168451
H6 H -0.0715689 -0.485517 -0.123594
H7 H 0.0605551 -0.498459 -0.24637
H8 H 0.15374 -0.436152 -0.407546
H9 H 0.181202 -0.31508 -0.567387
H10 H 0.0734725 -0.181186 -0.605979
H11 H -0.0600059 -0.167954 -0.486207
H12 H -0.357761 -0.392538 -0.501672
H13 H -0.608449 -0.433294 -0.683254
H14 H -0.716789 -0.299719 -0.721957
H15 H -0.570625 -0.123957 -0.577987
H16 H -0.339949 0.00167545 -0.392001
H17 H -0.0871744 0.0448747 -0.211695
H18 H 0.0877619 -0.144604 -0.147368
H19 H 0.357301 0.17032 0.0894226
H20 H 0.617885 0.212583 0.253416
H21 H 0.709178 0.0687107 0.303279
H22 H 0.537707 -0.112938 0.18949

#END

data_XXVI_List2_14_Price_5126
_database_code_CSD               UNKNWN
_symmetry_cell_setting           orthorhombic
_symmetry_space_group_name_H-M   'P b c a'
_symmetry_Int_Tables_number      61
loop_
_symmetry_equiv_pos_site_id
_symmetry_equiv_pos_as_xyz
1 x,y,z
2 1/2+x,1/2-y,-z
3 -x,1/2+y,1/2-z
4 1/2-x,-y,1/2+z
5 -x,-y,-z
6 1/2-x,1/2+y,z
7 x,1/2-y,1/2+z
8 1/2+x,y,1/2-z
_cell_length_a                   21.7168
_cell_length_b                   13.531
_cell_length_c                   19.6552
_cell_angle_alpha                90
_cell_angle_beta                 90
_cell_angle_gamma                90
_cell_volume                     5775.68
loop_
_atom_site_label
_atom_site_type_symbol
_atom_site_fract_x
_atom_site_fract_y
_atom_site_fract_z
C1 C 0.395054 0.094631 0.523666
C2 C 0.385856 -0.00782704 0.527087
C3 C 0.430311 -0.0636899 0.561787
C4 C 0.481668 -0.0187035 0.590927
C5 C 0.489872 0.0827393 0.585729
C6 C 0.446166 0.139897 0.55207
C7 C 0.3279 -0.042095 0.49188
C8 C 0.279413 -0.186179 0.434281
C9 C 0.292528 -0.276656 0.403618
C10 C 0.244184 -0.331999 0.372518
C11 C 0.18284 -0.294115 0.37313
C12 C 0.171949 -0.20166 0.404462
C13 C 0.218362 -0.148575 0.434212
C14 C 0.254951 -0.424605 0.340644
C15 C 0.207472 -0.476533 0.311417
C16 C 0.146839 -0.438941 0.312285
C17 C 0.134993 -0.349453 0.342483
C18 C 0.356795 -0.315534 0.403159
C19 C 0.377068 -0.376477 0.455546
C20 C 0.438329 -0.412784 0.456626
C21 C 0.478005 -0.388084 0.40527
C22 C 0.459562 -0.326867 0.350521
C23 C 0.397964 -0.290213 0.349282
C24 C 0.500456 -0.300986 0.297339
C25 C 0.481544 -0.241296 0.244862
C26 C 0.420618 -0.205021 0.243539
C27 C 0.379795 -0.228826 0.294346
C28 C 0.347344 -0.435265 0.57106
C29 C 0.289953 -0.462317 0.609783
C30 C 0.277746 -0.559318 0.63008
C31 C 0.225107 -0.581922 0.667282
C32 C 0.184109 -0.507143 0.684759
C33 C 0.19533 -0.410211 0.664713
C34 C 0.247827 -0.388414 0.627122
O1 O 0.285127 0.0158548 0.484982
O2 O 0.398635 -0.442922 0.595513
CL1 Cl 0.423942 -0.190889 0.574688
CL2 Cl 0.327331 -0.654749 0.60791
N1 N 0.327822 -0.135914 0.466158
N2 N 0.334909 -0.401083 0.506944
H1 H 0.216582 -0.65792 0.682087
H2 H 0.143209 -0.525163 0.714009
H3 H 0.163384 -0.351723 0.6782
H4 H 0.257093 -0.312881 0.611344
H5 H 0.290043 -0.39849 0.493318
H6 H 0.452887 -0.458377 0.498874
H7 H 0.524945 -0.415921 0.406214
H8 H 0.547258 -0.329399 0.298897
H9 H 0.513287 -0.221897 0.204316
H10 H 0.405878 -0.157894 0.201876
H11 H 0.332966 -0.200844 0.293034
H12 H 0.301515 -0.453769 0.339378
H13 H 0.216685 -0.547195 0.287259
H14 H 0.109796 -0.480869 0.288965
H15 H 0.0885346 -0.319557 0.343373
H16 H 0.125355 -0.172307 0.404788
H17 H 0.2098 -0.0774569 0.457401
H18 H 0.367304 -0.175216 0.470108
H19 H 0.359867 0.137369 0.497803
H20 H 0.451836 0.219375 0.548043
H21 H 0.530218 0.116767 0.608441
H22 H 0.514712 -0.0642127 0.617949

#END

data_XXVI_List2_15_Price_615
_database_code_CSD               UNKNWN
_symmetry_cell_setting           monoclinic
_symmetry_space_group_name_H-M   'P 21/c'
_symmetry_Int_Tables_number      14
loop_
_symmetry_equiv_pos_site_id
_symmetry_equiv_pos_as_xyz
1 x,y,z
2 -x,1/2+y,1/2-z
3 -x,-y,-z
4 x,1/2-y,1/2+z
_cell_length_a                   10.4397
_cell_length_b                   20.2125
_cell_length_c                   14.5324
_cell_angle_alpha                90
_cell_angle_beta                 67.2468
_cell_angle_gamma                90
_cell_volume                     2827.88
loop_
_atom_site_label
_atom_site_type_symbol
_atom_site_fract_x
_atom_site_fract_y
_atom_site_fract_z
C1 C 0.980744 0.107292 0.58879
C2 C 0.968643 0.119138 0.497437
C3 C 0.880171 0.077453 0.471857
C4 C 0.809039 0.0258669 0.534354
C5 C 0.825287 0.014742 0.623476
C6 C 0.911442 0.055802 0.651049
C7 C 1.05121 0.177819 0.441141
C8 C 1.1644 0.226101 0.271496
C9 C 1.22894 0.20898 0.171101
C10 C 1.29343 0.259139 0.0987577
C11 C 1.2901 0.326263 0.130094
C12 C 1.22325 0.341059 0.232895
C13 C 1.16186 0.292916 0.302231
C14 C 1.36155 0.244515 -0.00438306
C15 C 1.4222 0.293838 -0.0723667
C16 C 1.41824 0.360215 -0.0411838
C17 C 1.35361 0.375882 0.0581072
C18 C 1.23111 0.13852 0.140001
C19 C 1.13055 0.115009 0.107267
C20 C 1.12992 0.0477097 0.0795643
C21 C 1.22877 0.00533916 0.0854146
C22 C 1.33337 0.0267685 0.117966
C23 C 1.33474 0.0944433 0.145537
C24 C 1.43595 -0.0168957 0.123864
C25 C 1.53633 0.00506952 0.155712
C26 C 1.53795 0.0720054 0.182935
C27 C 1.43992 0.115629 0.178007
C28 C 0.905593 0.147085 0.0966053
C29 C 0.815409 0.207655 0.114304
C30 C 0.75578 0.227635 0.0475832
C31 C 0.667946 0.282227 0.0682691
C32 C 0.637853 0.317261 0.156546
C33 C 0.696238 0.298238 0.223756
C34 C 0.784962 0.24403 0.202113
O1 O 1.07684 0.223034 0.487233
O2 O 0.866251 0.0927558 0.0825198
CL1 Cl 0.84726 0.087611 0.363615
CL2 Cl 0.792766 0.186479 -0.0646023
N1 N 1.0968 0.176 0.339497
N2 N 1.03185 0.160001 0.101594
H1 H 0.624106 0.296956 0.0148216
H2 H 0.568701 0.359629 0.172367
H3 H 0.672966 0.325377 0.292789
H4 H 0.829985 0.228586 0.254745
H5 H 1.05095 0.207849 0.112278
H6 H 1.04968 0.0311733 0.0551157
H7 H 1.22768 -0.0461906 0.0643333
H8 H 1.43358 -0.0683024 0.102579
H9 H 1.61456 -0.0288206 0.159964
H10 H 1.6177 0.0891997 0.207918
H11 H 1.44208 0.167065 0.198829
H12 H 1.36558 0.193533 -0.0288788
H13 H 1.47392 0.281639 -0.150952
H14 H 1.46655 0.398654 -0.0958412
H15 H 1.35018 0.426784 0.0831094
H16 H 1.22078 0.392126 0.256973
H17 H 1.11273 0.304532 0.38081
H18 H 1.0849 0.133066 0.307907
H19 H 1.04674 0.140788 0.609077
H20 H 0.924178 0.0478667 0.720887
H21 H 0.769717 -0.0257721 0.671348
H22 H 0.740673 -0.00499793 0.512422

#END

data_XXVI_List2_16_Price_4946
_database_code_CSD               UNKNWN
_symmetry_cell_setting           triclinic
_symmetry_space_group_name_H-M   'P -1'
_symmetry_Int_Tables_number      2
loop_
_symmetry_equiv_pos_site_id
_symmetry_equiv_pos_as_xyz
1 x,y,z
2 -x,-y,-z
_cell_length_a                   10.5594
_cell_length_b                   14.5395
_cell_length_c                   11.1098
_cell_angle_alpha                100.749
_cell_angle_beta                 61.9206
_cell_angle_gamma                76.8304
_cell_volume                     1377.01
loop_
_atom_site_label
_atom_site_type_symbol
_atom_site_fract_x
_atom_site_fract_y
_atom_site_fract_z
C1 C 0.965259 0.357832 0.358107
C2 C 0.893442 0.288119 0.389443
C3 C 0.939899 0.221467 0.449719
C4 C 1.05422 0.224963 0.477936
C5 C 1.12275 0.295671 0.447372
C6 C 1.07839 0.362406 0.387353
C7 C 0.764618 0.290912 0.364932
C8 C 0.6882 0.329551 0.195491
C9 C 0.736028 0.296536 0.0500034
C10 C 0.630568 0.331801 0.00782803
C11 C 0.477656 0.400215 0.11594
C12 C 0.435248 0.432424 0.262572
C13 C 0.536954 0.399055 0.302185
C14 C 0.6726 0.300653 -0.138898
C15 C 0.568267 0.335173 -0.176
C16 C 0.417011 0.402631 -0.0688668
C17 C 0.373061 0.434379 0.0740849
C18 C 0.897613 0.226985 -0.0614476
C19 C 0.937357 0.123132 -0.096959
C20 C 1.09136 0.0576304 -0.204222
C21 C 1.20108 0.0963095 -0.27402
C22 C 1.16629 0.201012 -0.24238
C23 C 1.01186 0.267331 -0.134698
C24 C 1.27947 0.241367 -0.313975
C25 C 1.24265 0.34334 -0.281144
C26 C 1.09001 0.409199 -0.174745
C27 C 0.977509 0.37243 -0.103328
C28 C 0.831601 -0.0107011 -0.0405778
C29 C 0.682973 -0.0266737 0.0461287
C30 C 0.559014 0.0309939 0.188052
C31 C 0.428875 0.00548311 0.252349
C32 C 0.420091 -0.0775731 0.176173
C33 C 0.542758 -0.136691 0.0359061
C34 C 0.672311 -0.111376 -0.0268889
O1 O 0.639747 0.294308 0.45862
O2 O 0.949945 -0.0835542 -0.127019
CL1 Cl 0.861451 0.130055 0.486418
CL2 Cl 0.562317 0.132947 0.295656
N1 N 0.796212 0.299536 0.23347
N2 N 0.822186 0.086996 -0.0210597
H1 H 0.335777 0.0510534 0.362864
H2 H 0.317799 -0.0963767 0.227361
H3 H 0.537701 -0.202385 -0.0240279
H4 H 0.770621 -0.156995 -0.135123
H5 H 0.715344 0.140516 0.0447728
H6 H 1.11876 -0.0224692 -0.2287
H7 H 1.31851 0.0454268 -0.355943
H8 H 1.3965 0.189755 -0.395755
H9 H 1.3303 0.373533 -0.33676
H10 H 1.06116 0.489836 -0.149388
H11 H 0.860258 0.423678 -0.0222966
H12 H 0.788933 0.24894 -0.221812
H13 H 0.602576 0.310367 -0.288953
H14 H 0.335827 0.429307 -0.0998124
H15 H 0.256889 0.486412 0.157602
H16 H 0.319217 0.485269 0.344733
H17 H 0.502952 0.423126 0.414732
H18 H 0.90823 0.276373 0.153052
H19 H 0.929141 0.410062 0.312082
H20 H 1.13141 0.417782 0.36336
H21 H 1.21134 0.298096 0.470419
H22 H 1.08896 0.171843 0.523362

#END

data_XXVI_List2_17_Price_8620
_database_code_CSD               UNKNWN
_symmetry_cell_setting           triclinic
_symmetry_space_group_name_H-M   'P -1'
_symmetry_Int_Tables_number      2
loop_
_symmetry_equiv_pos_site_id
_symmetry_equiv_pos_as_xyz
1 x,y,z
2 -x,-y,-z
_cell_length_a                   10.8905
_cell_length_b                   11.7537
_cell_length_c                   11.4497
_cell_angle_alpha                87.3451
_cell_angle_beta                 81.9228
_cell_angle_gamma                98.8543
_cell_volume                     1430.31
loop_
_atom_site_label
_atom_site_type_symbol
_atom_site_fract_x
_atom_site_fract_y
_atom_site_fract_z
C1 C 0.981852 0.640546 0.96375
C2 C 0.898853 0.631706 1.07014
C3 C 0.774186 0.645829 1.06493
C4 C 0.734818 0.668647 0.956977
C5 C 0.818869 0.676491 0.852535
C6 C 0.94284 0.662444 0.855691
C7 C 0.943259 0.600271 1.18403
C8 C 1.13891 0.639602 1.27679
C9 C 1.24957 0.717933 1.27385
C10 C 1.33265 0.701078 1.35674
C11 C 1.30132 0.604384 1.44161
C12 C 1.18867 0.526644 1.43995
C13 C 1.1093 0.542491 1.36017
C14 C 1.44629 0.77809 1.35836
C15 C 1.52359 0.760601 1.4403
C16 C 1.49202 0.665226 1.52452
C17 C 1.38315 0.588724 1.52465
C18 C 1.28026 0.818898 1.18498
C19 C 1.25839 0.92753 1.21781
C20 C 1.28622 1.0241 1.13404
C21 C 1.33335 1.0105 1.01913
C22 C 1.35589 0.901819 0.980885
C23 C 1.32927 0.804544 1.0651
C24 C 1.40409 0.88712 0.862056
C25 C 1.42565 0.780933 0.826991
C26 C 1.4003 0.684711 0.910242
C27 C 1.3535 0.696024 1.02625
C28 C 1.21843 1.03638 1.39781
C29 C 1.17445 1.01179 1.52823
C30 C 1.11366 1.08815 1.59708
C31 C 1.08257 1.0664 1.71905
C32 C 1.11355 0.969251 1.7745
C33 C 1.17529 0.893213 1.70813
C34 C 1.20526 0.91484 1.58636
O1 O 0.881521 0.52847 1.25803
O2 O 1.26232 1.13276 1.35354
CL1 Cl 0.665111 0.64101 1.19169
CL2 Cl 1.0681 1.2092 1.53436
N1 N 1.0617 0.657141 1.19207
N2 N 1.21158 0.938165 1.33646
H1 H 1.03389 1.12617 1.76965
H2 H 1.08936 0.953572 1.86978
H3 H 1.20106 0.817727 1.75063
H4 H 1.25709 0.85727 1.53521
H5 H 1.15859 0.866103 1.37913
H6 H 1.27033 1.10749 1.16336
H7 H 1.35379 1.08465 0.955138
H8 H 1.42387 0.961987 0.798956
H9 H 1.46274 0.770732 0.735651
H10 H 1.41877 0.601073 0.88246
H11 H 1.33562 0.621971 1.09012
H12 H 1.47154 0.851338 1.29353
H13 H 1.61003 0.820686 1.4401
H14 H 1.55413 0.65248 1.58862
H15 H 1.35799 0.514588 1.58863
H16 H 1.16507 0.452534 1.504
H17 H 1.02247 0.483741 1.36029
H18 H 1.0967 0.723652 1.13141
H19 H 1.07831 0.627895 0.966026
H20 H 1.00905 0.668169 0.774598
H21 H 0.786905 0.693806 0.768816
H22 H 0.638146 0.680452 0.955862

#END

data_XXVI_List2_18_Price_6335
_database_code_CSD               UNKNWN
_symmetry_cell_setting           monoclinic
_symmetry_space_group_name_H-M   'A 2/n'
_symmetry_Int_Tables_number      15
loop_
_symmetry_equiv_pos_site_id
_symmetry_equiv_pos_as_xyz
1 x,y,z
2 1/2-x,y,1/2-z
3 x,1/2+y,1/2+z
4 1/2-x,1/2+y,-z
5 -x,-y,-z
6 1/2+x,-y,1/2+z
7 -x,1/2-y,1/2-z
8 1/2+x,1/2-y,z
_cell_length_a                   28.2161
_cell_length_b                   10.6773
_cell_length_c                   18.9931
_cell_angle_alpha                90
_cell_angle_beta                 77.1501
_cell_angle_gamma                90
_cell_volume                     5578.78
loop_
_atom_site_label
_atom_site_type_symbol
_atom_site_fract_x
_atom_site_fract_y
_atom_site_fract_z
C1 C 0.551797 0.0902564 0.0465302
C2 C 0.515166 0.074317 0.10916
C3 C 0.499498 -0.0483739 0.1278
C4 C 0.519268 -0.149753 0.0850136
C5 C 0.554903 -0.130616 0.0226244
C6 C 0.571442 -0.00990291 0.00340141
C7 C 0.497744 0.195705 0.146984
C8 C 0.424119 0.302816 0.218016
C9 C 0.374146 0.28813 0.243756
C10 C 0.345827 0.390037 0.279215
C11 C 0.369054 0.50552 0.288851
C12 C 0.419855 0.515542 0.262187
C13 C 0.446976 0.417995 0.227812
C14 C 0.294747 0.380742 0.305563
C15 C 0.268418 0.480219 0.339737
C16 C 0.291557 0.594145 0.34945
C17 C 0.340858 0.606168 0.324372
C18 C 0.34996 0.167799 0.232588
C19 C 0.346166 0.0720706 0.283264
C20 C 0.323715 -0.0433444 0.272951
C21 C 0.305807 -0.0612775 0.212434
C22 C 0.30919 0.032603 0.15892
C23 C 0.331576 0.148996 0.169141
C24 C 0.291199 0.0139051 0.0958494
C25 C 0.295024 0.106236 0.0445824
C26 C 0.317104 0.221501 0.0546101
C27 C 0.334871 0.242637 0.115289
C28 C 0.373712 0.00757314 0.393208
C29 C 0.383522 0.0584807 0.462474
C30 C 0.359002 0.155971 0.504813
C31 C 0.370816 0.189618 0.569691
C32 C 0.407465 0.12643 0.593144
C33 C 0.431951 0.028228 0.552369
C34 C 0.419548 -0.00544252 0.488328
O1 O 0.525124 0.28592 0.138978
O2 O 0.375727 -0.10527 0.382072
CL1 Cl 0.456969 -0.0846426 0.206908
CL2 Cl 0.311622 0.238371 0.48073
N1 N 0.450463 0.199726 0.184513
N2 N 0.364918 0.0939038 0.344603
H1 H 0.35086 0.264934 0.601432
H2 H 0.416535 0.153698 0.643634
H3 H 0.460377 -0.0222526 0.570632
H4 H 0.437306 -0.083314 0.456254
H5 H 0.367998 0.185272 0.356855
H6 H 0.321895 -0.11661 0.312774
H7 H 0.288667 -0.149883 0.204767
H8 H 0.274262 -0.0752965 0.0888089
H9 H 0.281114 0.0909882 -0.00363586
H10 H 0.320019 0.294326 0.0139394
H11 H 0.351719 0.331594 0.12275
H12 H 0.276656 0.293633 0.298052
H13 H 0.22936 0.471267 0.359357
H14 H 0.270257 0.671919 0.376623
H15 H 0.359119 0.69345 0.331348
H16 H 0.437706 0.603308 0.269441
H17 H 0.485753 0.426521 0.207219
H18 H 0.430441 0.120978 0.184889
H19 H 0.564328 0.185232 0.0333598
H20 H 0.599564 0.00614089 -0.0449443
H21 H 0.569869 -0.210348 -0.0104179
H22 H 0.506576 -0.243376 0.101564

#END

data_XXVI_List2_19_Price_4201
_database_code_CSD               UNKNWN
_symmetry_cell_setting           monoclinic
_symmetry_space_group_name_H-M   'P 21'
_symmetry_Int_Tables_number      4
loop_
_symmetry_equiv_pos_site_id
_symmetry_equiv_pos_as_xyz
1 x,y,z
2 -x,1/2+y,1/2-z
_cell_length_a                   11.324
_cell_length_b                   29.4581
_cell_length_c                   9.9483
_cell_angle_alpha                90
_cell_angle_beta                 123.253
_cell_angle_gamma                90
_cell_volume                     2775.2
loop_
_atom_site_label
_atom_site_type_symbol
_atom_site_fract_x
_atom_site_fract_y
_atom_site_fract_z
C1 C 0.291356 0.473518 0.956128
C2 C 0.257033 0.504639 1.03601
C3 C 0.11545 0.517694 0.960033
C4 C 0.013059 0.501142 0.808308
C5 C 0.0508245 0.471246 0.730137
C6 C 0.19059 0.457238 0.804442
C7 C 0.378523 0.517778 1.20147
C8 C 0.478424 0.583402 1.38974
C9 C 0.473353 0.630579 1.39638
C10 C 0.567366 0.653491 1.54448
C11 C 0.663546 0.627752 1.68443
C12 C 0.663546 0.579922 1.67167
C13 C 0.574437 0.557983 1.5293
C14 C 0.569157 0.701489 1.55786
C15 C 0.660582 0.722578 1.70204
C16 C 0.755053 0.696995 1.84043
C17 C 0.756303 0.650527 1.83119
C18 C 0.37307 0.657037 1.24873
C19 C 0.246387 0.6733 1.22292
C20 C 0.151836 0.698485 1.08185
C21 C 0.184131 0.706495 0.97002
C22 C 0.310725 0.690559 0.990304
C23 C 0.40692 0.665575 1.13221
C24 C 0.344286 0.69882 0.874758
C25 C 0.468234 0.683161 0.897681
C26 C 0.564067 0.658644 1.03838
C27 C 0.534552 0.650086 1.15273
C28 C 0.0984087 0.673881 1.33734
C29 C 0.0814248 0.653688 1.46611
C30 C 0.15992 0.620108 1.58195
C31 C 0.125378 0.606322 1.69033
C32 C 0.012192 0.625814 1.68677
C33 C -0.0674244 0.659196 1.57356
C34 C -0.0324131 0.672534 1.46619
O1 O 0.467577 0.48945 1.2864
O2 O 0.00480815 0.698572 1.2359
CL1 Cl 0.0572154 0.553773 1.05129
CL2 Cl 0.303499 0.591737 1.60016
N1 N 0.382964 0.562207 1.24317
N2 N 0.216671 0.663296 1.33918
H1 H 0.188411 0.580067 1.777
H2 H -0.0132642 0.614772 1.77215
H3 H -0.156436 0.674805 1.56886
H4 H -0.0929446 0.698317 1.37614
H5 H 0.291612 0.644549 1.4327
H6 H 0.054984 0.710924 1.0654
H7 H 0.110643 0.725666 0.862314
H8 H 0.269684 0.717884 0.767268
H9 H 0.493036 0.689648 0.808334
H10 H 0.662421 0.646506 1.05659
H11 H 0.609347 0.63142 1.26088
H12 H 0.497378 0.721409 1.45175
H13 H 0.660417 0.759359 1.7096
H14 H 0.826598 0.714165 1.95358
H15 H 0.828786 0.6304 1.93667
H16 H 0.736655 0.560241 1.77813
H17 H 0.576237 0.521463 1.51975
H18 H 0.308762 0.583133 1.15801
H19 H 0.400374 0.462347 1.01842
H20 H 0.220647 0.433507 0.744808
H21 H -0.0296283 0.458662 0.611665
H22 H -0.0957985 0.5117 0.753379
C35 C 0.677063 0.525195 0.127233
C36 C 0.711538 0.493768 0.0483057
C37 C 0.85197 0.478976 0.128953
C38 C 0.95267 0.49435 0.283187
C39 C 0.914537 0.524729 0.359725
C40 C 0.776075 0.540365 0.281253
C41 C 0.591002 0.481384 -0.118746
C42 C 0.489836 0.416611 -0.310595
C43 C 0.491888 0.369401 -0.318303
C44 C 0.396565 0.346927 -0.466915
C45 C 0.301782 0.373131 -0.606163
C46 C 0.304765 0.420986 -0.592315
C47 C 0.395475 0.442514 -0.449543
C48 C 0.392055 0.298943 -0.481369
C49 C 0.299177 0.278267 -0.625928
C50 C 0.20593 0.304292 -0.763599
C51 C 0.207438 0.350778 -0.753347
C52 C 0.589155 0.342401 -0.170868
C53 C 0.715824 0.325371 -0.142788
C54 C 0.807291 0.299629 -0.00199894
C55 C 0.772053 0.291904 0.107463
C56 C 0.645465 0.308734 0.0850324
C57 C 0.552404 0.334295 -0.0566137
C58 C 0.608927 0.300819 0.198209
C59 C 0.485055 0.317359 0.173187
C60 C 0.392318 0.342448 0.0327165
C61 C 0.424765 0.35069 -0.0793581
C62 C 0.862609 0.321192 -0.258232
C63 C 0.885098 0.341101 -0.383328
C64 C 0.809777 0.374633 -0.500685
C65 C 0.849479 0.388035 -0.604857
C66 C 0.965026 0.368274 -0.595329
C67 C 1.04155 0.334918 -0.480603
C68 C 1.00124 0.321908 -0.377667
O3 O 0.501324 0.509771 -0.201803
O4 O 0.948405 0.293596 -0.162382
CL3 Cl 0.91194 0.442279 0.0409359
CL4 Cl 0.662958 0.403162 -0.527508
N3 N 0.587084 0.437322 -0.163649
N4 N 0.748859 0.33541 -0.256269
H23 H 0.788473 0.414175 -0.693139
H24 H 0.99459 0.379052 -0.677384
H25 H 1.13227 0.319061 -0.471307
H26 H 1.05892 0.296031 -0.286939
H27 H 0.679865 0.356634 -0.345133
H28 H 0.903954 0.286434 0.0159115
H29 H 0.843161 0.272303 0.21501
H30 H 0.681168 0.281307 0.305549
H31 H 0.457949 0.311132 0.260716
H32 H 0.294024 0.355285 0.0128545
H33 H 0.352333 0.369802 -0.187374
H34 H 0.462968 0.278701 -0.375832
H35 H 0.29726 0.241482 -0.634377
H36 H 0.133177 0.28745 -0.877062
H37 H 0.135985 0.371238 -0.858316
H38 H 0.232761 0.441013 -0.69829
H39 H 0.396012 0.479059 -0.439151
H40 H 0.660323 0.415991 -0.0793897
H41 H 0.569072 0.537489 0.0620058
H42 H 0.745587 0.564432 0.33956
H43 H 0.99368 0.536365 0.480183
H44 H 1.06064 0.482471 0.34144

#END

data_XXVI_List2_20_Price_686
_database_code_CSD               UNKNWN
_symmetry_cell_setting           monoclinic
_symmetry_space_group_name_H-M   'C 2/c'
_symmetry_Int_Tables_number      15
loop_
_symmetry_equiv_pos_site_id
_symmetry_equiv_pos_as_xyz
1 x,y,z
2 -x,y,1/2-z
3 1/2+x,1/2+y,z
4 1/2-x,1/2+y,1/2-z
5 -x,-y,-z
6 x,-y,1/2+z
7 1/2-x,1/2-y,-z
8 1/2+x,1/2-y,1/2+z
_cell_length_a                   27.7929
_cell_length_b                   13.1363
_cell_length_c                   15.4205
_cell_angle_alpha                90
_cell_angle_beta                 87.2528
_cell_angle_gamma                90
_cell_volume                     5623.49
loop_
_atom_site_label
_atom_site_type_symbol
_atom_site_fract_x
_atom_site_fract_y
_atom_site_fract_z
C1 C 0.277854 0.469698 0.745233
C2 C 0.32503 0.438454 0.7596
C3 C 0.357946 0.513349 0.782812
C4 C 0.343811 0.614594 0.793006
C5 C 0.29653 0.642773 0.78028
C6 C 0.263336 0.569976 0.756079
C7 C 0.334119 0.326995 0.742216
C8 C 0.382387 0.178483 0.785571
C9 C 0.403615 0.136024 0.857152
C10 C 0.421753 0.0343678 0.852174
C11 C 0.417237 -0.0229143 0.774386
C12 C 0.395524 0.0238033 0.703391
C13 C 0.378769 0.121687 0.707853
C14 C 0.444264 -0.0123305 0.922627
C15 C 0.460964 -0.110631 0.916301
C16 C 0.456184 -0.167334 0.839422
C17 C 0.434778 -0.124025 0.770005
C18 C 0.409415 0.198127 0.937005
C19 C 0.373196 0.200329 1.00272
C20 C 0.378477 0.260713 1.07804
C21 C 0.419305 0.317518 1.08618
C22 C 0.456887 0.318615 1.02101
C23 C 0.451839 0.257938 0.945232
C24 C 0.498919 0.378147 1.02876
C25 C 0.534783 0.378246 0.964379
C26 C 0.529951 0.318145 0.889391
C27 C 0.489646 0.259394 0.879973
C28 C 0.292091 0.130603 1.04624
C29 C 0.255888 0.0528212 1.0193
C30 C 0.265284 -0.0471056 0.991917
C31 C 0.227923 -0.11259 0.972173
C32 C 0.180548 -0.078895 0.97944
C33 C 0.170317 0.0197321 1.0078
C34 C 0.207714 0.0839091 1.02823
O1 O 0.311328 0.283192 0.687579
O2 O 0.283453 0.182054 1.11109
CL1 Cl 0.418494 0.48688 0.797961
CL2 Cl 0.323592 -0.0960984 0.983814
N1 N 0.367563 0.28031 0.790706
N2 N 0.3319 0.141738 0.991439
H1 H 0.236424 -0.189778 0.951724
H2 H 0.15167 -0.130302 0.963563
H3 H 0.133337 0.0462341 1.01446
H4 H 0.200619 0.160309 1.05237
H5 H 0.333832 0.0967074 0.938135
H6 H 0.349629 0.261109 1.12764
H7 H 0.423027 0.363596 1.14403
H8 H 0.502195 0.423997 1.08687
H9 H 0.566871 0.424238 0.970915
H10 H 0.558467 0.318185 0.838699
H11 H 0.486321 0.213132 0.822244
H12 H 0.44808 0.0308419 0.981928
H13 H 0.478089 -0.145041 0.970961
H14 H 0.469545 -0.244953 0.835401
H15 H 0.430991 -0.16678 0.710358
H16 H 0.392461 -0.0193879 0.643784
H17 H 0.361902 0.15654 0.653518
H18 H 0.380926 0.32044 0.840077
H19 H 0.253081 0.411742 0.724489
H20 H 0.226396 0.591418 0.745215
H21 H 0.285895 0.721825 0.788722
H22 H 0.370317 0.670634 0.810469

#END

data_XXVI_List2_21_Price_1019
_database_code_CSD               UNKNWN
_symmetry_cell_setting           monoclinic
_symmetry_space_group_name_H-M   'P 21'
_symmetry_Int_Tables_number      4
loop_
_symmetry_equiv_pos_site_id
_symmetry_equiv_pos_as_xyz
1 x,y,z
2 1/2-x,1/2+y,1/2-z
_cell_length_a                   11.0755
_cell_length_b                   28.4322
_cell_length_c                   10.498
_cell_angle_alpha                90
_cell_angle_beta                 60.0847
_cell_angle_gamma                90
_cell_volume                     2865.37
loop_
_atom_site_label
_atom_site_type_symbol
_atom_site_fract_x
_atom_site_fract_y
_atom_site_fract_z
C1 C 0.617489 0.521337 0.578915
C2 C 0.747949 0.499364 0.509443
C3 C 0.779336 0.467927 0.59161
C4 C 0.683315 0.458969 0.738405
C5 C 0.553947 0.480965 0.804793
C6 C 0.520704 0.512245 0.725128
C7 C 0.844732 0.507577 0.34813
C8 C 0.905813 0.574054 0.170386
C9 C 0.911465 0.622949 0.159157
C10 C 0.954181 0.644583 0.0203298
C11 C 0.993971 0.615864 -0.106009
C12 C 0.987801 0.566393 -0.0890413
C13 C 0.944777 0.545667 0.0445309
C14 C 0.958827 0.69416 0.00287528
C15 C 1.00172 0.713976 -0.132394
C16 C 1.04197 0.685475 -0.257322
C17 C 1.03779 0.637399 -0.243844
C18 C 0.863947 0.652551 0.29311
C19 C 0.959859 0.672567 0.326681
C20 C 0.912572 0.700451 0.455258
C21 C 0.772936 0.707179 0.547722
C22 C 0.671795 0.686962 0.519827
C23 C 0.718171 0.65946 0.38994
C24 C 0.52723 0.693213 0.616471
C25 C 0.431058 0.673258 0.586821
C26 C 0.476414 0.646407 0.457679
C27 C 0.61602 0.639767 0.361464
C28 C 1.21292 0.679465 0.240774
C29 C 1.35865 0.667658 0.117861
C30 C 1.4041 0.642105 -0.0127901
C31 C 1.54537 0.636187 -0.113206
C32 C 1.64536 0.655598 -0.0862643
C33 C 1.60369 0.68104 0.0422118
C34 C 1.46308 0.686718 0.141099
O1 O 0.898886 0.475342 0.2616
O2 O 1.2008 0.703446 0.343316
CL1 Cl 0.940293 0.440412 0.516286
CL2 Cl 1.29209 0.614959 -0.0623568
N1 N 0.855904 0.554248 0.309603
N2 N 1.10131 0.662676 0.232605
H1 H 1.57541 0.616105 -0.212434
H2 H 1.75502 0.650694 -0.165527
H3 H 1.68034 0.69645 0.0653818
H4 H 1.42762 0.706515 0.241861
H5 H 1.12189 0.644826 0.140398
H6 H 0.988944 0.715579 0.478547
H7 H 0.738311 0.728381 0.646079
H8 H 0.493888 0.714227 0.714978
H9 H 0.320407 0.678275 0.661661
H10 H 0.400153 0.631154 0.433475
H11 H 0.649903 0.619608 0.261452
H12 H 0.927508 0.71636 0.0984689
H13 H 1.00449 0.752006 -0.143339
H14 H 1.07574 0.701666 -0.363533
H15 H 1.06802 0.615012 -0.339018
H16 H 1.01785 0.544422 -0.185016
H17 H 0.941617 0.507832 0.0565751
H18 H 0.817971 0.577689 0.393171
H19 H 0.59137 0.545552 0.516183
H20 H 0.419981 0.529563 0.776176
H21 H 0.479517 0.473585 0.919231
H22 H 0.71106 0.434846 0.799721
C35 C 0.539571 0.476396 0.316346
C36 C 0.409677 0.498745 0.385155
C37 C 0.379386 0.530252 0.30229
C38 C 0.475846 0.538876 0.155413
C39 C 0.60462 0.516487 0.0896582
C40 C 0.63681 0.485152 0.170046
C41 C 0.312484 0.490918 0.546587
C42 C 0.250782 0.424736 0.725451
C43 C 0.246012 0.375854 0.737341
C44 C 0.203807 0.354496 0.876432
C45 C 0.163905 0.383466 1.00229
C46 C 0.169158 0.432905 0.984653
C47 C 0.211444 0.453375 0.850884
C48 C 0.199914 0.304963 0.894586
C49 C 0.15771 0.285416 1.03005
C50 C 0.1174 0.314161 1.1545
C51 C 0.120787 0.362206 1.14035
C52 C 0.293937 0.346019 0.603795
C53 C 0.198361 0.325678 0.570299
C54 C 0.246099 0.297729 0.44178
C55 C 0.385843 0.291285 0.349219
C56 C 0.486655 0.311843 0.377005
C57 C 0.439831 0.339416 0.506827
C58 C 0.631322 0.305869 0.280296
C59 C 0.727175 0.326149 0.309835
C60 C 0.681384 0.353058 0.43894
C61 C 0.541664 0.359442 0.535208
C62 C -0.0546849 0.317377 0.657932
C63 C -0.200561 0.32974 0.779412
C64 C -0.246451 0.355559 0.909656
C65 C -0.387825 0.362233 1.00829
C66 C -0.487465 0.343375 0.979833
C67 C -0.44534 0.317649 0.851766
C68 C -0.304644 0.311199 0.754696
O3 O 0.259496 0.523387 0.632447
O4 O -0.042273 0.292027 0.557872
CL3 Cl 0.219175 0.558246 0.376863
CL4 Cl -0.134843 0.381729 0.96151
N3 N 0.299533 0.444299 0.586084
N4 N 0.0567246 0.33525 0.664375
H23 H -0.418213 0.382434 1.10738
H24 H -0.597204 0.348893 1.05766
H25 H -0.521715 0.302632 0.82748
H26 H -0.268869 0.29115 0.654331
H27 H 0.0361606 0.354484 0.754233
H28 H 0.16994 0.282255 0.418771
H29 H 0.420813 0.270039 0.250895
H30 H 0.665 0.284802 0.181832
H31 H 0.837908 0.321339 0.234958
H32 H 0.757394 0.368563 0.463083
H33 H 0.50745 0.379649 0.635193
H34 H 0.231192 0.282577 0.799388
H35 H 0.155495 0.247412 1.04154
H36 H 0.084175 0.29818 1.26088
H37 H 0.0904676 0.384783 1.23515
H38 H 0.138892 0.455065 1.08029
H39 H 0.213886 0.49118 0.838312
H40 H 0.337382 0.420726 0.502867
H41 H 0.564898 0.452134 0.379612
H42 H 0.737052 0.467523 0.119502
H43 H 0.679413 0.523605 -0.0248557
H44 H 0.44892 0.563049 0.0935371

#END

data_XXVI_List2_22_Price_1881
_database_code_CSD               UNKNWN
_symmetry_cell_setting           monoclinic
_symmetry_space_group_name_H-M   'P 21/n'
_symmetry_Int_Tables_number      14
loop_
_symmetry_equiv_pos_site_id
_symmetry_equiv_pos_as_xyz
1 x,y,z
2 1/2-x,1/2+y,1/2-z
3 -x,-y,-z
4 1/2+x,1/2-y,1/2+z
_cell_length_a                   13.3361
_cell_length_b                   21.6648
_cell_length_c                   10.5645
_cell_angle_alpha                90
_cell_angle_beta                 71.8213
_cell_angle_gamma                90
_cell_volume                     2899.99
loop_
_atom_site_label
_atom_site_type_symbol
_atom_site_fract_x
_atom_site_fract_y
_atom_site_fract_z
C1 C 0.90737 0.487345 0.384736
C2 C 0.866388 0.428167 0.41997
C3 C 0.845349 0.391785 0.321889
C4 C 0.862349 0.414279 0.193404
C5 C 0.900852 0.473767 0.161672
C6 C 0.923633 0.510454 0.2574
C7 C 0.855206 0.405826 0.558678
C8 C 0.715304 0.364943 0.75813
C9 C 0.607327 0.352929 0.807797
C10 C 0.564989 0.324865 0.935674
C11 C 0.633559 0.309829 1.01133
C12 C 0.74223 0.323883 0.957268
C13 C 0.78296 0.350695 0.834548
C14 C 0.456006 0.310874 0.99069
C15 C 0.417635 0.283143 1.11332
C16 C 0.485687 0.268192 1.1878
C17 C 0.591391 0.281482 1.13758
C18 C 0.536715 0.369383 0.727684
C19 C 0.508659 0.324942 0.64939
C20 C 0.441233 0.340219 0.573321
C21 C 0.403904 0.399241 0.576141
C22 C 0.429959 0.446028 0.65397
C23 C 0.497197 0.430809 0.731276
C24 C 0.391071 0.507023 0.657526
C25 C 0.417109 0.551518 0.734357
C26 C 0.483299 0.536521 0.811279
C27 C 0.5224 0.477791 0.809946
C28 C 0.54008 0.214945 0.575376
C29 C 0.605514 0.161357 0.594571
C30 C 0.668741 0.126615 0.48756
C31 C 0.724508 0.0755999 0.509618
C32 C 0.716847 0.0581494 0.638935
C33 C 0.654148 0.09189 0.746597
C34 C 0.599385 0.143073 0.723895
O1 O 0.93127 0.403416 0.59916
O2 O 0.485769 0.212568 0.50192
CL1 Cl 0.799373 0.316373 0.355417
CL2 Cl 0.684445 0.147098 0.323733
N1 N 0.753763 0.391089 0.6312
N2 N 0.547592 0.265182 0.6515
H1 H 0.773922 0.0500182 0.424769
H2 H 0.760322 0.0181031 0.654976
H3 H 0.647526 0.0784318 0.847834
H4 H 0.549034 0.169025 0.807841
H5 H 0.602259 0.261872 0.699486
H6 H 0.421056 0.304512 0.513931
H7 H 0.352616 0.410732 0.517296
H8 H 0.339967 0.517904 0.59806
H9 H 0.386836 0.59816 0.73642
H10 H 0.503338 0.571802 0.87237
H11 H 0.572873 0.466556 0.869839
H12 H 0.403067 0.322616 0.934412
H13 H 0.333974 0.272818 1.15367
H14 H 0.454155 0.246393 1.28469
H15 H 0.644602 0.270392 1.19408
H16 H 0.794482 0.312836 1.01509
H17 H 0.86609 0.361278 0.79331
H18 H 0.698499 0.397263 0.584948
H19 H 0.926675 0.514912 0.459786
H20 H 0.954577 0.556765 0.232684
H21 H 0.913701 0.491178 0.061479
H22 H 0.845715 0.384814 0.119394

#END

data_XXVI_List2_23_Price_1236
_database_code_CSD               UNKNWN
_symmetry_cell_setting           monoclinic
_symmetry_space_group_name_H-M   'C 2/c'
_symmetry_Int_Tables_number      15
loop_
_symmetry_equiv_pos_site_id
_symmetry_equiv_pos_as_xyz
1 x,y,z
2 -x,y,1/2-z
3 1/2+x,1/2+y,z
4 1/2-x,1/2+y,1/2-z
5 -x,-y,-z
6 x,-y,1/2+z
7 1/2-x,1/2-y,-z
8 1/2+x,1/2-y,1/2+z
_cell_length_a                   25.3556
_cell_length_b                   15.7684
_cell_length_c                   19.0903
_cell_angle_alpha                90
_cell_angle_beta                 133.861
_cell_angle_gamma                90
_cell_volume                     5503.27
loop_
_atom_site_label
_atom_site_type_symbol
_atom_site_fract_x
_atom_site_fract_y
_atom_site_fract_z
C1 C 0.477022 1.00133 0.824586
C2 C 0.453018 0.917012 0.807286
C3 C 0.505708 0.853513 0.845823
C4 C 0.578605 0.873651 0.899559
C5 C 0.600642 0.957759 0.916426
C6 C 0.549429 1.02208 0.878464
C7 C 0.371956 0.909356 0.747284
C8 C 0.274797 0.815936 0.705224
C9 C 0.258489 0.731113 0.703244
C10 C 0.18534 0.707132 0.653331
C11 C 0.12975 0.770372 0.606644
C12 C 0.149151 0.855796 0.611605
C13 C 0.219286 0.878665 0.659567
C14 C 0.16564 0.621503 0.648257
C15 C 0.0948829 0.600157 0.599715
C16 C 0.0400502 0.662933 0.553725
C17 C 0.0573635 0.746298 0.557241
C18 C 0.31617 0.664484 0.751555
C19 C 0.356319 0.640429 0.847373
C20 C 0.409813 0.575362 0.891394
C21 C 0.421782 0.535714 0.839669
C22 C 0.381833 0.5572 0.741978
C23 C 0.328013 0.622424 0.697206
C24 C 0.393719 0.51598 0.688014
C25 C 0.35406 0.538031 0.593246
C26 C 0.300724 0.602527 0.548699
C27 C 0.287957 0.643702 0.59915
C28 C 0.38179 0.67985 0.994624
C29 C 0.359632 0.737389 1.03424
C30 C 0.312065 0.80726 0.991973
C31 C 0.299376 0.852269 1.04195
C32 C 0.333447 0.828431 1.13517
C33 C 0.3809 0.759465 1.17898
C34 C 0.393352 0.715457 1.12881
O1 O 0.331987 0.968507 0.694688
O2 O 0.435238 0.634093 1.05163
CL1 Cl 0.484557 0.745667 0.82693
CL2 Cl 0.266607 0.84589 0.876331
N1 N 0.347796 0.838263 0.759033
N2 N 0.34127 0.681488 0.897212
H1 H 0.2626 0.90621 1.00669
H2 H 0.322906 0.863952 1.17314
H3 H 0.408144 0.740016 1.25194
H4 H 0.43055 0.661925 1.16146
H5 H 0.296678 0.719528 0.855302
H6 H 0.440499 0.558499 0.965939
H7 H 0.462822 0.485985 0.874148
H8 H 0.434968 0.466427 0.723275
H9 H 0.363544 0.506096 0.552402
H10 H 0.269466 0.619784 0.473695
H11 H 0.246856 0.693221 0.564347
H12 H 0.207395 0.572762 0.683095
H13 H 0.080939 0.534231 0.596562
H14 H -0.0156418 0.645077 0.515646
H15 H 0.015676 0.795312 0.522076
H16 H 0.107133 0.90436 0.576717
H17 H 0.233526 0.944011 0.662426
H18 H 0.383978 0.79015 0.798178
H19 H 0.435764 1.05015 0.792955
H20 H 0.565779 1.08816 0.890603
H21 H 0.65765 0.972625 0.958707
H22 H 0.617477 0.822588 0.927412

#END

data_XXVI_List2_24_Price_43
_database_code_CSD               UNKNWN
_symmetry_cell_setting           monoclinic
_symmetry_space_group_name_H-M   'P 21/c'
_symmetry_Int_Tables_number      14
loop_
_symmetry_equiv_pos_site_id
_symmetry_equiv_pos_as_xyz
1 x,y,z
2 -x,1/2+y,1/2-z
3 -x,-y,-z
4 x,1/2-y,1/2+z
_cell_length_a                   18.9611
_cell_length_b                   16.2093
_cell_length_c                   8.8355
_cell_angle_alpha                90
_cell_angle_beta                 89.2646
_cell_angle_gamma                90
_cell_volume                     2715.33
loop_
_atom_site_label
_atom_site_type_symbol
_atom_site_fract_x
_atom_site_fract_y
_atom_site_fract_z
C1 C 0.0115409 0.660961 0.967801
C2 C -0.047412 0.655301 0.874863
C3 C -0.078268 0.728662 0.825154
C4 C -0.0522799 0.805125 0.869777
C5 C 0.00525266 0.80901 0.965257
C6 C 0.0374008 0.73675 1.01436
C7 C -0.0692451 0.56993 0.827224
C8 C -0.174103 0.476927 0.84075
C9 C -0.240965 0.469934 0.906874
C10 C -0.279065 0.394473 0.892803
C11 C -0.249274 0.32827 0.80684
C12 C -0.181797 0.339157 0.739419
C13 C -0.14475 0.411076 0.754903
C14 C -0.3462 0.382654 0.962084
C15 C -0.381937 0.309572 0.945688
C16 C -0.352639 0.244431 0.859506
C17 C -0.28756 0.253777 0.791829
C18 C -0.269272 0.537191 1.0055
C19 C -0.318031 0.59413 0.952152
C20 C -0.343072 0.658651 1.04752
C21 C -0.318657 0.666118 1.19184
C22 C -0.267866 0.611107 1.25018
C23 C -0.242484 0.546041 1.15545
C24 C -0.241781 0.619147 1.39885
C25 C -0.192601 0.564935 1.45323
C26 C -0.167783 0.50006 1.36034
C27 C -0.192068 0.49066 1.21555
C28 C -0.403483 0.614334 0.745705
C29 C -0.420974 0.593905 0.583411
C30 C -0.399443 0.527162 0.493117
C31 C -0.423465 0.517955 0.345627
C32 C -0.469276 0.57546 0.284694
C33 C -0.491788 0.642112 0.372025
C34 C -0.468071 0.650248 0.518871
O1 O -0.026213 0.522191 0.772623
O2 O -0.445893 0.654711 0.820187
CL1 Cl -0.149555 0.727901 0.7023
CL2 Cl -0.343196 0.450204 0.557561
N1 N -0.138504 0.551975 0.856843
N2 N -0.339942 0.588925 0.800897
H1 H -0.405922 0.46507 0.280055
H2 H -0.487417 0.567711 0.169499
H3 H -0.527867 0.687383 0.326139
H4 H -0.485866 0.700695 0.590381
H5 H -0.308705 0.554408 0.732123
H6 H -0.381784 0.701015 1.00369
H7 H -0.338028 0.715919 1.26351
H8 H -0.26164 0.669227 1.46927
H9 H -0.172927 0.57159 1.56747
H10 H -0.129257 0.456869 1.40399
H11 H -0.173058 0.440084 1.14567
H12 H -0.36909 0.432416 1.02864
H13 H -0.43332 0.301796 0.999549
H14 H -0.381608 0.187076 0.847293
H15 H -0.264232 0.203987 0.725688
H16 H -0.159057 0.288841 0.67372
H17 H -0.0929123 0.41896 0.704499
H18 H -0.166559 0.596146 0.911659
H19 H 0.0368661 0.604006 1.0021
H20 H 0.0827755 0.739475 1.08783
H21 H 0.0251846 0.868763 1.00013
H22 H -0.0771643 0.860865 0.828517

#END

data_XXVI_List2_25_Price_6879
_database_code_CSD               UNKNWN
_symmetry_cell_setting           monoclinic
_symmetry_space_group_name_H-M   'C 2/c'
_symmetry_Int_Tables_number      15
loop_
_symmetry_equiv_pos_site_id
_symmetry_equiv_pos_as_xyz
1 x,y,z
2 -x,y,1/2-z
3 1/2+x,1/2+y,z
4 1/2-x,1/2+y,1/2-z
5 -x,-y,-z
6 x,-y,1/2+z
7 1/2-x,1/2-y,-z
8 1/2+x,1/2-y,1/2+z
_cell_length_a                   18.306
_cell_length_b                   11.0426
_cell_length_c                   29.6622
_cell_angle_alpha                90
_cell_angle_beta                 71.1559
_cell_angle_gamma                90
_cell_volume                     5674.71
loop_
_atom_site_label
_atom_site_type_symbol
_atom_site_fract_x
_atom_site_fract_y
_atom_site_fract_z
C1 C 0.959213 0.818085 0.663553
C2 C 0.943602 0.744747 0.629193
C3 C 0.99692 0.65311 0.608419
C4 C 1.06194 0.634675 0.622218
C5 C 1.07491 0.707342 0.657069
C6 C 1.02335 0.799824 0.677812
C7 C 0.871754 0.779322 0.618048
C8 C 0.769031 0.70012 0.588418
C9 C 0.722021 0.598984 0.591973
C10 C 0.658249 0.605518 0.574222
C11 C 0.643773 0.715489 0.553279
C12 C 0.692719 0.816067 0.55118
C13 C 0.753687 0.809784 0.568248
C14 C 0.60765 0.506315 0.577253
C15 C 0.546745 0.515459 0.559933
C16 C 0.532992 0.623935 0.538835
C17 C 0.58056 0.721855 0.535741
C18 C 0.7359 0.488617 0.617027
C19 C 0.715713 0.489802 0.666631
C20 C 0.727973 0.386196 0.691556
C21 C 0.759859 0.284074 0.666827
C22 C 0.78139 0.278301 0.616582
C23 C 0.769261 0.382235 0.591273
C24 C 0.814803 0.173009 0.590945
C25 C 0.836024 0.169818 0.542147
C26 C 0.824656 0.272759 0.516983
C27 C 0.792233 0.376273 0.5408
C28 C 0.662132 0.622634 0.738215
C29 C 0.632012 0.74979 0.74899
C30 C 0.564536 0.776181 0.786523
C31 C 0.539807 0.895217 0.796798
C32 C 0.582539 0.989731 0.769929
C33 C 0.649651 0.965434 0.732496
C34 C 0.673722 0.846325 0.722152
O1 O 0.848174 0.88391 0.624243
O2 O 0.668647 0.554335 0.768902
CL1 Cl 0.988024 0.558825 0.563204
CL2 Cl 0.507421 0.662209 0.820531
N1 N 0.833452 0.68875 0.603937
N2 N 0.68173 0.594783 0.690641
H1 H 0.486924 0.912755 0.825791
H2 H 0.56291 1.08232 0.778377
H3 H 0.683553 1.03834 0.711257
H4 H 0.726712 0.828893 0.693072
H5 H 0.672894 0.660924 0.669387
H6 H 0.71146 0.390381 0.729981
H7 H 0.76901 0.204946 0.686136
H8 H 0.823484 0.0945614 0.610768
H9 H 0.861646 0.0886145 0.522817
H10 H 0.841767 0.270084 0.478357
H11 H 0.783736 0.45496 0.521123
H12 H 0.617765 0.422626 0.593474
H13 H 0.508703 0.438431 0.562557
H14 H 0.484662 0.629727 0.52526
H15 H 0.570338 0.806137 0.519809
H16 H 0.68126 0.900015 0.535545
H17 H 0.790454 0.887308 0.566883
H18 H 0.851793 0.602865 0.60528
H19 H 0.918724 0.890711 0.678513
H20 H 1.03322 0.857663 0.704856
H21 H 1.12562 0.691787 0.66767
H22 H 1.10216 0.563435 0.605175

#END

data_XXVI_List2_26_Price_1537
_database_code_CSD               UNKNWN
_symmetry_cell_setting           triclinic
_symmetry_space_group_name_H-M   'P -1'
_symmetry_Int_Tables_number      2
loop_
_symmetry_equiv_pos_site_id
_symmetry_equiv_pos_as_xyz
1 x,y,z
2 -x,-y,-z
_cell_length_a                   10.3679
_cell_length_b                   14.4328
_cell_length_c                   10.4129
_cell_angle_alpha                85.6198
_cell_angle_beta                 63.7756
_cell_angle_gamma                91.8889
_cell_volume                     1389.82
loop_
_atom_site_label
_atom_site_type_symbol
_atom_site_fract_x
_atom_site_fract_y
_atom_site_fract_z
C1 C 0.982793 0.3399 0.401731
C2 C 1.09216 0.297596 0.292226
C3 C 1.17864 0.241599 0.3331
C4 C 1.15709 0.229571 0.475399
C5 C 1.04886 0.273436 0.580548
C6 C 0.960666 0.328709 0.543462
C7 C 1.10013 0.322727 0.144901
C8 C 1.26505 0.340589 -0.117492
C9 C 1.39451 0.312553 -0.220652
C10 C 1.43808 0.339295 -0.369731
C11 C 1.34818 0.393681 -0.411886
C12 C 1.21855 0.420943 -0.30328
C13 C 1.17733 0.395984 -0.160346
C14 C 1.56934 0.313477 -0.478994
C15 C 1.60812 0.339545 -0.621641
C16 C 1.51842 0.392852 -0.662998
C17 C 1.3912 0.419368 -0.55982
C18 C 1.49127 0.258622 -0.176627
C19 C 1.48872 0.161983 -0.17639
C20 C 1.57957 0.110359 -0.133083
C21 C 1.66966 0.155678 -0.0900388
C22 C 1.67574 0.253554 -0.0876218
C23 C 1.58511 0.305835 -0.131641
C24 C 1.76866 0.300523 -0.0430371
C25 C 1.77288 0.395603 -0.0419197
C26 C 1.68401 0.447594 -0.0861825
C27 C 1.59266 0.404108 -0.130048
C28 C 1.37666 0.0269593 -0.236579
C29 C 1.26569 0.00319088 -0.28783
C30 C 1.12715 0.0345586 -0.239721
C31 C 1.03427 0.00432769 -0.294591
C32 C 1.07871 -0.057843 -0.398749
C33 C 1.21517 -0.0910732 -0.446627
C34 C 1.30618 -0.0612964 -0.390224
O1 O 0.996319 0.355588 0.136928
O2 O 1.45012 -0.03351 -0.221788
CL1 Cl 1.31354 0.17856 0.213673
CL2 Cl 1.0603 0.109987 -0.105534
N1 N 1.22816 0.314574 0.0276431
N2 N 1.39364 0.118755 -0.219482
H1 H 0.927333 0.0295214 -0.254148
H2 H 1.00581 -0.0807638 -0.441299
H3 H 1.25015 -0.140412 -0.526944
H4 H 1.41182 -0.0876881 -0.423299
H5 H 1.32762 0.162269 -0.237713
H6 H 1.57566 0.0355762 -0.135394
H7 H 1.73862 0.115669 -0.0566578
H8 H 1.83678 0.259604 -0.00963225
H9 H 1.8445 0.431005 -0.00748699
H10 H 1.68822 0.522874 -0.0859056
H11 H 1.52543 0.444732 -0.164803
H12 H 1.63932 0.272875 -0.448153
H13 H 1.70904 0.319079 -0.703553
H14 H 1.55054 0.412908 -0.776221
H15 H 1.32131 0.46072 -0.590058
H16 H 1.15016 0.462993 -0.334743
H17 H 1.0774 0.416384 -0.0781683
H18 H 1.30571 0.283257 0.0451337
H19 H 0.915192 0.382169 0.369862
H20 H 0.874985 0.363069 0.624537
H21 H 1.03348 0.263737 0.690967
H22 H 1.22569 0.185064 0.502347

#END

data_XXVI_List2_27_Price_508
_database_code_CSD               UNKNWN
_symmetry_cell_setting           monoclinic
_symmetry_space_group_name_H-M   'P 21/a'
_symmetry_Int_Tables_number      14
loop_
_symmetry_equiv_pos_site_id
_symmetry_equiv_pos_as_xyz
1 x,y,z
2 1/2-x,1/2+y,-z
3 -x,-y,-z
4 1/2+x,1/2-y,z
_cell_length_a                   18.8425
_cell_length_b                   13.2092
_cell_length_c                   11.1131
_cell_angle_alpha                90
_cell_angle_beta                 85.6921
_cell_angle_gamma                90
_cell_volume                     2758.17
loop_
_atom_site_label
_atom_site_type_symbol
_atom_site_fract_x
_atom_site_fract_y
_atom_site_fract_z
C1 C 0.304675 0.954918 0.81057
C2 C 0.287552 1.00826 0.707639
C3 C 0.282815 0.953293 0.600473
C4 C 0.296315 0.849635 0.59692
C5 C 0.313515 0.798757 0.700222
C6 C 0.317655 0.851461 0.807755
C7 C 0.269462 1.11889 0.717459
C8 C 0.307358 1.27216 0.828432
C9 C 0.359052 1.30721 0.901689
C10 C 0.356744 1.40992 0.942169
C11 C 0.300527 1.47435 0.909375
C12 C 0.249077 1.43475 0.835723
C13 C 0.251866 1.33687 0.795418
C14 C 0.408898 1.45106 1.01389
C15 C 0.404996 1.55008 1.05161
C16 C 0.349039 1.61338 1.01979
C17 C 0.298004 1.57596 0.949908
C18 C 0.418642 1.23938 0.931217
C19 C 0.476431 1.22242 0.847245
C20 C 0.534175 1.16074 0.878107
C21 C 0.534705 1.1208 0.991622
C22 C 0.478801 1.13883 1.08119
C23 C 0.420137 1.19935 1.05054
C24 C 0.479587 1.09866 1.19918
C25 C 0.424428 1.11682 1.28427
C26 C 0.365947 1.17592 1.25402
C27 C 0.363646 1.21592 1.14027
C28 C 0.526629 1.26296 0.638755
C29 C 0.514339 1.32622 0.529362
C30 C 0.450523 1.34312 0.475549
C31 C 0.448809 1.40335 0.372815
C32 C 0.510771 1.44797 0.322374
C33 C 0.575004 1.43112 0.373321
C34 C 0.576317 1.37035 0.474757
O1 O 0.222793 1.15755 0.662696
O2 O 0.581553 1.21392 0.639852
CL1 Cl 0.263937 1.01067 0.466295
CL2 Cl 0.370755 1.28654 0.528093
N1 N 0.31125 1.17073 0.792737
N2 N 0.476069 1.26871 0.733791
H1 H 0.39857 1.41389 0.332818
H2 H 0.508726 1.49505 0.242615
H3 H 0.623884 1.46482 0.333872
H4 H 0.625881 1.35451 0.514854
H5 H 0.435028 1.31693 0.724994
H6 H 0.577511 1.14764 0.810597
H7 H 0.579408 1.07428 1.01418
H8 H 0.524872 1.05299 1.221
H9 H 0.425518 1.08578 1.37459
H10 H 0.322251 1.18984 1.3214
H11 H 0.318421 1.26117 1.11781
H12 H 0.45214 1.40304 1.03882
H13 H 0.445471 1.58003 1.10648
H14 H 0.34664 1.69145 1.05042
H15 H 0.254761 1.62394 0.924243
H16 H 0.206482 1.48402 0.810309
H17 H 0.212871 1.30707 0.738232
H18 H 0.352941 1.1326 0.822938
H19 H 0.305994 0.995338 0.895544
H20 H 0.330442 0.812386 0.889258
H21 H 0.323545 0.71784 0.696182
H22 H 0.29328 0.809592 0.512261

#END

data_XXVI_List2_28_Price_3075
_database_code_CSD               UNKNWN
_symmetry_cell_setting           orthorhombic
_symmetry_space_group_name_H-M   'P b c a'
_symmetry_Int_Tables_number      61
loop_
_symmetry_equiv_pos_site_id
_symmetry_equiv_pos_as_xyz
1 x,y,z
2 1/2+x,1/2-y,-z
3 -x,1/2+y,1/2-z
4 1/2-x,-y,1/2+z
5 -x,-y,-z
6 1/2-x,1/2+y,z
7 x,1/2-y,1/2+z
8 1/2+x,y,1/2-z
_cell_length_a                   17.8523
_cell_length_b                   21.2204
_cell_length_c                   14.447
_cell_angle_alpha                90
_cell_angle_beta                 90
_cell_angle_gamma                90
_cell_volume                     5473
loop_
_atom_site_label
_atom_site_type_symbol
_atom_site_fract_x
_atom_site_fract_y
_atom_site_fract_z
C1 C 0.0693276 0.621324 0.362145
C2 C 0.111071 0.654345 0.428474
C3 C 0.173862 0.624036 0.465851
C4 C 0.193179 0.56309 0.439116
C5 C 0.149813 0.531144 0.374618
C6 C 0.0875112 0.560416 0.335826
C7 C 0.0830475 0.720231 0.446585
C8 C 0.0647535 0.806418 0.553394
C9 C 0.114637 0.856099 0.560368
C10 C 0.0866051 0.917523 0.582316
C11 C 0.00802796 0.926439 0.595212
C12 C -0.0405994 0.874016 0.586803
C13 C -0.0129718 0.815445 0.566684
C14 C 0.134739 0.970289 0.591377
C15 C 0.106431 1.02885 0.611777
C16 C 0.0287332 1.03761 0.624404
C17 C -0.0193083 0.987413 0.616365
C18 C 0.196438 0.845617 0.547069
C19 C 0.229344 0.857346 0.461437
C20 C 0.307241 0.847151 0.448271
C21 C 0.349832 0.823973 0.519282
C22 C 0.318479 0.809851 0.606807
C23 C 0.240479 0.821032 0.620956
C24 C 0.362009 0.784928 0.680053
C25 C 0.33032 0.771468 0.764399
C26 C 0.253364 0.783013 0.778913
C27 C 0.209601 0.807326 0.709272
C28 C 0.20334 0.896568 0.301516
C29 C 0.13698 0.905955 0.238882
C30 C 0.126652 0.961465 0.188096
C31 C 0.0662145 0.967983 0.128091
C32 C 0.0153791 0.918796 0.117897
C33 C 0.0244092 0.863525 0.168342
C34 C 0.0845807 0.857432 0.228782
O1 O 0.0509667 0.749175 0.384796
O2 O 0.267458 0.903486 0.274649
CL1 Cl 0.232996 0.660416 0.545736
CL2 Cl 0.18732 1.02496 0.200059
N1 N 0.0902401 0.744309 0.53345
N2 N 0.183406 0.879097 0.389746
H1 H 0.0593512 1.01169 0.0900964
H2 H -0.0315202 0.924151 0.0706701
H3 H -0.0153251 0.825115 0.161294
H4 H 0.0908899 0.814339 0.268707
H5 H 0.127752 0.874934 0.401574
H6 H 0.331452 0.858167 0.381585
H7 H 0.409319 0.815904 0.508495
H8 H 0.421307 0.776554 0.668103
H9 H 0.364261 0.752244 0.820011
H10 H 0.228569 0.772849 0.845933
H11 H 0.150645 0.816785 0.721576
H12 H 0.194515 0.96362 0.581813
H13 H 0.144116 1.06877 0.61826
H14 H 0.00713413 1.08418 0.640486
H15 H -0.079227 0.993695 0.626018
H16 H -0.100363 0.880945 0.59683
H17 H -0.0497463 0.774979 0.560265
H18 H 0.127249 0.724197 0.577457
H19 H 0.0221243 0.645816 0.331455
H20 H 0.0535527 0.536048 0.28482
H21 H 0.165226 0.483588 0.354464
H22 H 0.242544 0.541363 0.469044

#END

data_XXVI_List2_29_Price_4842
_database_code_CSD               UNKNWN
_symmetry_cell_setting           monoclinic
_symmetry_space_group_name_H-M   'P 21/c'
_symmetry_Int_Tables_number      14
loop_
_symmetry_equiv_pos_site_id
_symmetry_equiv_pos_as_xyz
1 x,y,z
2 -x,1/2+y,1/2-z
3 -x,-y,-z
4 x,1/2-y,1/2+z
_cell_length_a                   10.8519
_cell_length_b                   14.6202
_cell_length_c                   19.2861
_cell_angle_alpha                90
_cell_angle_beta                 114.496
_cell_angle_gamma                90
_cell_volume                     2784.46
loop_
_atom_site_label
_atom_site_type_symbol
_atom_site_fract_x
_atom_site_fract_y
_atom_site_fract_z
C1 C 0.358499 0.0986481 0.471875
C2 C 0.324635 0.0429624 0.520525
C3 C 0.418835 0.0362155 0.596618
C4 C 0.542535 0.0818717 0.622248
C5 C 0.574489 0.1349 0.572274
C6 C 0.481702 0.143748 0.496716
C7 C 0.187443 -0.00176114 0.482356
C8 C 0.0618794 -0.145437 0.479508
C9 C 0.0717079 -0.228765 0.516612
C10 C -0.0410969 -0.28979 0.49093
C11 C -0.163337 -0.264624 0.427852
C12 C -0.168031 -0.179662 0.391819
C13 C -0.0594601 -0.121461 0.4161
C14 C -0.0362395 -0.375819 0.526201
C15 C -0.146669 -0.432954 0.500593
C16 C -0.267652 -0.40756 0.438452
C17 C -0.27529 -0.325072 0.402906
C18 C 0.200683 -0.256109 0.581218
C19 C 0.222951 -0.234468 0.655693
C20 C 0.34544 -0.259693 0.717583
C21 C 0.443311 -0.305451 0.704124
C22 C 0.426145 -0.328453 0.629372
C23 C 0.302816 -0.303679 0.566937
C24 C 0.527623 -0.37494 0.61505
C25 C 0.508728 -0.396429 0.542021
C26 C 0.386713 -0.372186 0.480182
C27 C 0.286149 -0.32715 0.492185
C28 C 0.133333 -0.142443 0.732426
C29 C 0.00354769 -0.120383 0.739409
C30 C -0.107314 -0.178577 0.723624
C31 C -0.219099 -0.150534 0.736145
C32 C -0.22171 -0.0636294 0.76455
C33 C -0.111865 -0.00499982 0.781579
C34 C -0.00049756 -0.0339692 0.769746
O1 O 0.0979451 0.0374889 0.429315
O2 O 0.241553 -0.117679 0.781996
CL1 Cl 0.385216 -0.0238254 0.664956
CL2 Cl -0.111084 -0.28966 0.689786
N1 N 0.175489 -0.0881405 0.506021
N2 N 0.120906 -0.186983 0.667552
H1 H -0.302877 -0.197539 0.723833
H2 H -0.309503 -0.04223 0.773831
H3 H -0.112774 0.0627398 0.804379
H4 H 0.0877032 0.00954665 0.784096
H5 H 0.0258473 -0.198772 0.628066
H6 H 0.360873 -0.240742 0.774818
H7 H 0.537037 -0.324555 0.751743
H8 H 0.621103 -0.393322 0.663169
H9 H 0.587241 -0.432097 0.53165
H10 H 0.372101 -0.389483 0.422516
H11 H 0.192347 -0.308968 0.444394
H12 H 0.0565601 -0.396095 0.573826
H13 H -0.140749 -0.498501 0.528317
H14 H -0.354112 -0.453444 0.41889
H15 H -0.367671 -0.304757 0.354841
H16 H -0.260563 -0.160433 0.343402
H17 H -0.063743 -0.0565765 0.388342
H18 H 0.256194 -0.113435 0.550907
H19 H 0.283472 0.105345 0.413601
H20 H 0.505105 0.185789 0.457367
H21 H 0.671424 0.169853 0.592816
H22 H 0.612386 0.0758049 0.681697

#END

data_XXVI_List2_30_Price_83
_database_code_CSD               UNKNWN
_symmetry_cell_setting           monoclinic
_symmetry_space_group_name_H-M   'P 21/c'
_symmetry_Int_Tables_number      14
loop_
_symmetry_equiv_pos_site_id
_symmetry_equiv_pos_as_xyz
1 x,y,z
2 -x,1/2+y,1/2-z
3 -x,-y,-z
4 x,1/2-y,1/2+z
_cell_length_a                   10.8397
_cell_length_b                   15.4872
_cell_length_c                   19.6353
_cell_angle_alpha                90
_cell_angle_beta                 56.7648
_cell_angle_gamma                90
_cell_volume                     2757.12
loop_
_atom_site_label
_atom_site_type_symbol
_atom_site_fract_x
_atom_site_fract_y
_atom_site_fract_z
C1 C 0.268568 0.988802 0.0317989
C2 C 0.372279 0.986106 -0.0524884
C3 C 0.427896 0.904874 -0.0875462
C4 C 0.383608 0.830279 -0.0402045
C5 C 0.282856 0.835376 0.0433692
C6 C 0.224635 0.915093 0.0795804
C7 C 0.406653 1.07356 -0.0929766
C8 C 0.601446 1.16555 -0.200649
C9 C 0.705233 1.16516 -0.284137
C10 C 0.77189 1.24453 -0.325147
C11 C 0.730922 1.32304 -0.279758
C12 C 0.626066 1.31981 -0.194641
C13 C 0.563445 1.24362 -0.155645
C14 C 0.87792 1.24814 -0.410279
C15 C 0.939303 1.32546 -0.448191
C16 C 0.898387 1.40303 -0.403186
C17 C 0.796312 1.40158 -0.320655
C18 C 0.74771 1.08236 -0.330441
C19 C 0.670039 1.05222 -0.363385
C20 C 0.710015 0.972938 -0.40679
C21 C 0.82656 0.926285 -0.417281
C22 C 0.910319 0.954894 -0.386186
C23 C 0.870425 1.03438 -0.342293
C24 C 1.03153 0.907226 -0.397347
C25 C 1.11098 0.93646 -0.366521
C26 C 1.07187 1.01506 -0.323085
C27 C 0.954831 1.06283 -0.311192
C28 C 0.4569 1.08479 -0.375077
C29 C 0.346572 1.15469 -0.357523
C30 C 0.257796 1.19946 -0.284208
C31 C 0.155935 1.2606 -0.27579
C32 C 0.14152 1.27789 -0.340483
C33 C 0.227217 1.23316 -0.413509
C34 C 0.327015 1.17172 -0.421075
O1 O 0.315565 1.13154 -0.0606215
O2 O 0.461519 1.02016 -0.412058
CL1 Cl 0.550221 0.890289 -0.192244
CL2 Cl 0.265725 1.17997 -0.199421
N1 N 0.545022 1.0863 -0.160443
N2 N 0.55278 1.10229 -0.352082
H1 H 0.088056 1.29372 -0.218014
H2 H 0.0622009 1.32587 -0.333363
H3 H 0.215524 1.24567 -0.464092
H4 H 0.392491 1.13452 -0.476655
H5 H 0.54109 1.16003 -0.32505
H6 H 0.646492 0.950877 -0.430797
H7 H 0.856309 0.865688 -0.450613
H8 H 1.06049 0.84681 -0.43093
H9 H 1.20381 0.899413 -0.375443
H10 H 1.13519 1.03806 -0.298926
H11 H 0.925887 1.12338 -0.277993
H12 H 0.910106 1.18863 -0.445175
H13 H 1.02027 1.32691 -0.513441
H14 H 0.947889 1.46365 -0.433969
H15 H 0.764008 1.46089 -0.285311
H16 H 0.595925 1.37946 -0.159887
H17 H 0.48235 1.24181 -0.0907255
H18 H 0.606906 1.03362 -0.189771
H19 H 0.223155 1.0516 0.0581317
H20 H 0.144834 0.919802 0.144759
H21 H 0.249441 0.776861 0.079742
H22 H 0.428262 0.768557 -0.0697028

#END

data_XXVI_List2_31_Price_694
_database_code_CSD               UNKNWN
_symmetry_cell_setting           monoclinic
_symmetry_space_group_name_H-M   'P 21/n'
_symmetry_Int_Tables_number      14
loop_
_symmetry_equiv_pos_site_id
_symmetry_equiv_pos_as_xyz
1 x,y,z
2 1/2-x,1/2+y,1/2-z
3 -x,-y,-z
4 1/2+x,1/2-y,1/2+z
_cell_length_a                   10.8045
_cell_length_b                   14.408
_cell_length_c                   18.2218
_cell_angle_alpha                90
_cell_angle_beta                 83.1404
_cell_angle_gamma                90
_cell_volume                     2816.31
loop_
_atom_site_label
_atom_site_type_symbol
_atom_site_fract_x
_atom_site_fract_y
_atom_site_fract_z
C1 C 0.977604 0.425702 0.792331
C2 C 0.897471 0.377491 0.84549
C3 C 0.785995 0.343962 0.822898
C4 C 0.756895 0.358467 0.751315
C5 C 0.838044 0.40711 0.700452
C6 C 0.949516 0.44071 0.7211
C7 C 0.946239 0.372491 0.919981
C8 C 0.888381 0.341649 1.05399
C9 C 0.794366 0.304913 1.10492
C10 C 0.813807 0.296655 1.1808
C11 C 0.929292 0.325754 1.20389
C12 C 1.02119 0.363441 1.15038
C13 C 1.00237 0.371855 1.07772
C14 C 0.721558 0.259202 1.23476
C15 C 0.743467 0.25052 1.30721
C16 C 0.858112 0.279034 1.32977
C17 C 0.948787 0.316091 1.27897
C18 C 0.674681 0.272018 1.0808
C19 C 0.660415 0.178715 1.06347
C20 C 0.546892 0.145833 1.04114
C21 C 0.449589 0.206024 1.03778
C22 C 0.458784 0.301121 1.05579
C23 C 0.573176 0.334646 1.07765
C24 C 0.358217 0.363417 1.05274
C25 C 0.369359 0.455342 1.07063
C26 C 0.482317 0.488643 1.0924
C27 C 0.581722 0.430024 1.09582
C28 C 0.762607 0.02388 1.07086
C29 C 0.874733 -0.0142729 1.10221
C30 C 0.945072 -0.0882519 1.06945
C31 C 1.0442 -0.124819 1.1023
C32 C 1.07358 -0.0885247 1.16879
C33 C 1.00471 -0.0152186 1.20229
C34 C 0.906542 0.0215474 1.16887
O1 O 1.05528 0.392688 0.923744
O2 O 0.680659 -0.025809 1.05238
CL1 Cl 0.677618 0.278101 0.879589
CL2 Cl 0.915101 -0.134756 0.985545
N1 N 0.864283 0.349987 0.980404
N2 N 0.761142 0.11929 1.069
H1 H 1.09791 -0.181422 1.07526
H2 H 1.15078 -0.117803 1.19413
H3 H 1.02692 0.0134278 1.25423
H4 H 0.851574 0.0780455 1.19551
H5 H 0.838483 0.151354 1.08266
H6 H 0.539668 0.0730993 1.02754
H7 H 0.362727 0.180468 1.02079
H8 H 0.271707 0.336886 1.03595
H9 H 0.291622 0.502548 1.06816
H10 H 0.490617 0.561393 1.10666
H11 H 0.668224 0.45604 1.1128
H12 H 0.632741 0.237888 1.218
H13 H 0.671574 0.221834 1.34762
H14 H 0.873945 0.271915 1.38723
H15 H 1.03732 0.338666 1.29561
H16 H 1.1091 0.386261 1.16771
H17 H 1.07339 0.40019 1.03712
H18 H 0.776628 0.332129 0.971543
H19 H 1.064 0.450824 0.809884
H20 H 1.01433 0.478561 0.681929
H21 H 0.81403 0.418094 0.644923
H22 H 0.670197 0.330697 0.736123

#END

data_XXVI_List2_32_Price_361
_database_code_CSD               UNKNWN
_symmetry_cell_setting           monoclinic
_symmetry_space_group_name_H-M   'P 21/c'
_symmetry_Int_Tables_number      14
loop_
_symmetry_equiv_pos_site_id
_symmetry_equiv_pos_as_xyz
1 x,y,z
2 -x,1/2+y,1/2-z
3 -x,-y,-z
4 x,1/2-y,1/2+z
_cell_length_a                   11.7955
_cell_length_b                   14.2505
_cell_length_c                   18.7725
_cell_angle_alpha                90
_cell_angle_beta                 118.654
_cell_angle_gamma                90
_cell_volume                     2769.04
loop_
_atom_site_label
_atom_site_type_symbol
_atom_site_fract_x
_atom_site_fract_y
_atom_site_fract_z
C1 C 0.801114 0.607161 0.458597
C2 C 0.79083 0.536447 0.507175
C3 C 0.904214 0.512362 0.577985
C4 C 1.02133 0.556459 0.598556
C5 C 1.02819 0.625436 0.54857
C6 C 0.917145 0.651189 0.478221
C7 C 0.655873 0.496247 0.472583
C8 C 0.531464 0.353708 0.470278
C9 C 0.542977 0.266542 0.507
C10 C 0.431294 0.209014 0.482433
C11 C 0.308913 0.241498 0.420841
C12 C 0.302113 0.330418 0.385575
C13 C 0.409242 0.385469 0.408914
C14 C 0.437568 0.119562 0.517325
C15 C 0.328452 0.0657911 0.49256
C16 C 0.20745 0.0981981 0.431654
C17 C 0.198269 0.184345 0.396609
C18 C 0.671062 0.232386 0.571124
C19 C 0.702855 0.239388 0.652407
C20 C 0.824167 0.207993 0.71453
C21 C 0.91316 0.17205 0.694793
C22 C 0.886615 0.164927 0.61303
C23 C 0.764048 0.195679 0.550205
C24 C 0.978092 0.127923 0.592076
C25 C 0.950183 0.121036 0.512375
C26 C 0.828712 0.150726 0.450114
C27 C 0.737875 0.187061 0.468406
C28 C 0.592702 0.249456 0.73607
C29 C 0.491667 0.3071 0.743234
C30 C 0.376394 0.267911 0.733364
C31 C 0.286366 0.322501 0.74247
C32 C 0.31109 0.417131 0.761825
C33 C 0.424978 0.457482 0.771483
C34 C 0.51394 0.402574 0.761664
O1 O 0.564985 0.542428 0.422663
O2 O 0.65079 0.185942 0.78266
CL1 Cl 0.908057 0.429835 0.648002
CL2 Cl 0.341219 0.150522 0.707858
N1 N 0.644023 0.407601 0.495744
N2 N 0.610484 0.27615 0.671968
H1 H 0.197382 0.290436 0.734055
H2 H 0.240589 0.459244 0.769082
H3 H 0.444538 0.531338 0.786493
H4 H 0.603385 0.433472 0.769374
H5 H 0.55845 0.33159 0.638964
H6 H 0.844014 0.211816 0.777038
H7 H 1.00638 0.148354 0.742531
H8 H 1.07112 0.104911 0.640524
H9 H 1.02108 0.0925148 0.497005
H10 H 0.806746 0.144508 0.387118
H11 H 0.644227 0.209094 0.420228
H12 H 0.530092 0.0939997 0.564241
H13 H 0.33533 -0.00235698 0.520247
H14 H 0.122055 0.0548576 0.412764
H15 H 0.105749 0.210186 0.349589
H16 H 0.209006 0.355372 0.338578
H17 H 0.403425 0.453442 0.381865
H18 H 0.726028 0.375548 0.536809
H19 H 0.712808 0.626273 0.404478
H20 H 0.920857 0.705333 0.438731
H21 H 1.12013 0.659035 0.565079
H22 H 1.1064 0.536257 0.654227

#END

data_XXVI_List2_33_Price_506
_database_code_CSD               UNKNWN
_symmetry_cell_setting           triclinic
_symmetry_space_group_name_H-M   'P -1'
_symmetry_Int_Tables_number      2
loop_
_symmetry_equiv_pos_site_id
_symmetry_equiv_pos_as_xyz
1 x,y,z
2 -x,-y,-z
_cell_length_a                   15.2888
_cell_length_b                   11.3851
_cell_length_c                   11.4667
_cell_angle_alpha                123.279
_cell_angle_beta                 118.894
_cell_angle_gamma                61.5684
_cell_volume                     1398.89
loop_
_atom_site_label
_atom_site_type_symbol
_atom_site_fract_x
_atom_site_fract_y
_atom_site_fract_z
C1 C 0.0696257 0.54817 0.958778
C2 C 0.0177778 0.689515 0.962583
C3 C -0.0120918 0.705318 0.834473
C4 C 0.00723531 0.584097 0.707142
C5 C 0.0565789 0.444834 0.705711
C6 C 0.0882144 0.42667 0.832245
C7 C 0.00512061 0.808891 1.10932
C8 C -0.123439 1.03513 1.22458
C9 C -0.229163 1.11184 1.19592
C10 C -0.267817 1.23662 1.31259
C11 C -0.19811 1.27953 1.45795
C12 C -0.0915949 1.1973 1.48154
C13 C -0.0543322 1.07896 1.36913
C14 C -0.374442 1.32023 1.28929
C15 C -0.409764 1.43894 1.40388
C16 C -0.340737 1.48067 1.5476
C17 C -0.237095 1.40237 1.57361
C18 C -0.301481 1.06598 1.0437
C19 C -0.353963 0.967069 0.993161
C20 C -0.422087 0.922292 0.84797
C21 C -0.435963 0.975415 0.75639
C22 C -0.383943 1.07519 0.802233
C23 C -0.316046 1.12182 0.948424
C24 C -0.397184 1.12931 0.707508
C25 C -0.345676 1.22594 0.754599
C26 C -0.278752 1.27274 0.899377
C27 C -0.264367 1.22243 0.994061
C28 C -0.356995 0.792232 1.05508
C29 C -0.341086 0.761162 1.17795
C30 C -0.299336 0.831952 1.33018
C31 C -0.292272 0.785225 1.42496
C32 C -0.32675 0.666678 1.37054
C33 C -0.36824 0.594084 1.22026
C34 C -0.374724 0.641354 1.12714
O1 O 0.0741243 0.801014 1.22104
O2 O -0.387499 0.706879 0.928516
CL1 Cl -0.0712886 0.876287 0.82723
CL2 Cl -0.251289 0.981209 1.41565
N1 N -0.088025 0.916554 1.10643
N2 N -0.337609 0.914972 1.0904
H1 H -0.259205 0.84302 1.54168
H2 H -0.320834 0.631576 1.4457
H3 H -0.395445 0.500953 1.17565
H4 H -0.406278 0.586602 1.00947
H5 H -0.311789 0.979238 1.19778
H6 H -0.460889 0.844224 0.811049
H7 H -0.488095 0.94022 0.64528
H8 H -0.449046 1.0926 0.596384
H9 H -0.356293 1.26675 0.681056
H10 H -0.238409 1.34959 0.936328
H11 H -0.212946 1.25901 1.10529
H12 H -0.427854 1.2891 1.17893
H13 H -0.491626 1.50156 1.38373
H14 H -0.369818 1.57475 1.63709
H15 H -0.183074 1.4336 1.68372
H16 H -0.0382257 1.22989 1.59201
H17 H 0.0270123 1.01597 1.38788
H18 H -0.141648 0.905549 1.00715
H19 H 0.0954181 0.537441 1.05968
H20 H 0.127647 0.318379 0.83249
H21 H 0.0708655 0.350959 0.605755
H22 H -0.0162562 0.60051 0.610266

#END

data_XXVI_List2_34_Price_188
_database_code_CSD               UNKNWN
_symmetry_cell_setting           triclinic
_symmetry_space_group_name_H-M   'P -1'
_symmetry_Int_Tables_number      2
loop_
_symmetry_equiv_pos_site_id
_symmetry_equiv_pos_as_xyz
1 x,y,z
2 -x,-y,-z
_cell_length_a                   8.996
_cell_length_b                   11.17
_cell_length_c                   16.6476
_cell_angle_alpha                68.2098
_cell_angle_beta                 76.7052
_cell_angle_gamma                63.3236
_cell_volume                     1383.93
loop_
_atom_site_label
_atom_site_type_symbol
_atom_site_fract_x
_atom_site_fract_y
_atom_site_fract_z
C1 C 0.655469 0.74916 0.969261
C2 C 0.693717 0.761629 1.04217
C3 C 0.558203 0.828855 1.09398
C4 C 0.39431 0.880321 1.07364
C5 C 0.361346 0.865229 1.00135
C6 C 0.493144 0.799182 0.948688
C7 C 0.879696 0.699198 1.05103
C8 C 1.09683 0.628193 1.14839
C9 C 1.12034 0.627447 1.22856
C10 C 1.28539 0.583997 1.25058
C11 C 1.42483 0.539193 1.19121
C12 C 1.39469 0.540417 1.11118
C13 C 1.23676 0.582561 1.08994
C14 C 1.31621 0.583905 1.33052
C15 C 1.47601 0.540942 1.35031
C16 C 1.61369 0.495903 1.29156
C17 C 1.58799 0.495409 1.21357
C18 C 0.97628 0.677731 1.2907
C19 C 0.92591 0.582054 1.3594
C20 C 0.790676 0.629645 1.41941
C21 C 0.708887 0.770588 1.4099
C22 C 0.755644 0.871848 1.34156
C23 C 0.891678 0.824632 1.28111
C24 C 0.671454 1.01768 1.33172
C25 C 0.719417 1.11388 1.26501
C26 C 0.854617 1.06739 1.20545
C27 C 0.938766 0.926679 1.21321
C28 C 0.9792 0.327079 1.42314
C29 C 1.0834 0.187664 1.40661
C30 C 1.12323 0.161395 1.3267
C31 C 1.21772 0.0255562 1.32129
C32 C 1.27412 -0.0862231 1.39587
C33 C 1.23384 -0.0629404 1.47622
C34 C 1.13836 0.0724105 1.48098
O1 O 0.974525 0.678251 0.987304
O2 O 0.877325 0.332893 1.4859
CL1 Cl 0.581041 0.858025 1.18543
CL2 Cl 1.05126 0.294333 1.23047
N1 N 0.933996 0.665782 1.13004
N2 N 1.01246 0.438914 1.36659
H1 H 1.24509 0.00877091 1.25844
H2 H 1.34824 -0.191652 1.391
H3 H 1.27598 -0.150014 1.5349
H4 H 1.10246 0.0929529 1.54297
H5 H 1.10882 0.417902 1.32127
H6 H 0.755136 0.552499 1.47195
H7 H 0.605328 0.806312 1.45603
H8 H 0.567873 1.05191 1.37822
H9 H 0.654022 1.22552 1.25795
H10 H 0.892606 1.1438 1.15296
H11 H 1.04287 0.891842 1.16726
H12 H 1.21118 0.619057 1.37596
H13 H 1.49665 0.541923 1.41179
H14 H 1.7393 0.462175 1.30816
H15 H 1.69271 0.461477 1.16751
H16 H 1.50036 0.505902 1.06572
H17 H 1.21507 0.582558 1.02877
H18 H 0.845525 0.690246 1.17825
H19 H 0.760536 0.698618 0.928814
H20 H 0.46968 0.786712 0.891776
H21 H 0.233057 0.905442 0.986427
H22 H 0.293568 0.932494 1.11519

#END

data_XXVI_List2_35_Price_803
_database_code_CSD               UNKNWN
_symmetry_cell_setting           monoclinic
_symmetry_space_group_name_H-M   'P 21'
_symmetry_Int_Tables_number      4
loop_
_symmetry_equiv_pos_site_id
_symmetry_equiv_pos_as_xyz
1 x,y,z
2 -x,1/2+y,1/2-z
_cell_length_a                   10.6533
_cell_length_b                   28.8558
_cell_length_c                   9.8179
_cell_angle_alpha                90
_cell_angle_beta                 67.6646
_cell_angle_gamma                90
_cell_volume                     2791.68
loop_
_atom_site_label
_atom_site_type_symbol
_atom_site_fract_x
_atom_site_fract_y
_atom_site_fract_z
C1 C 0.829249 0.46744 0.509684
C2 C 0.800278 0.499631 0.624395
C3 C 0.665495 0.51419 0.69481
C4 C 0.564563 0.497984 0.649083
C5 C 0.59682 0.46702 0.532534
C6 C 0.729878 0.451643 0.462235
C7 C 0.917881 0.510896 0.668045
C8 C 1.03137 0.576389 0.739984
C9 C 1.04403 0.624443 0.733093
C10 C 1.14251 0.646361 0.777281
C11 C 1.22692 0.618749 0.828448
C12 C 1.20978 0.570072 0.834084
C13 C 1.11504 0.549123 0.791831
C14 C 1.15963 0.695228 0.772772
C15 C 1.2549 0.715413 0.816709
C16 C 1.33817 0.688 0.867171
C17 C 1.32425 0.640655 0.872517
C18 C 0.951142 0.652813 0.685252
C19 C 0.830104 0.669136 0.789659
C20 C 0.738142 0.695167 0.747159
C21 C 0.769748 0.70522 0.601604
C22 C 0.893373 0.690414 0.491298
C23 C 0.985916 0.664004 0.533617
C24 C 0.927423 0.700999 0.340655
C25 C 1.04775 0.686167 0.235638
C26 C 1.13932 0.660016 0.277355
C27 C 1.10935 0.649179 0.422593
C28 C 0.675745 0.651737 1.04637
C29 C 0.680294 0.639464 1.1932
C30 C 0.580356 0.654175 1.3264
C31 C 0.582559 0.639596 1.4606
C32 C 0.683304 0.609536 1.46393
C33 C 0.78271 0.594181 1.33313
C34 C 0.780624 0.609135 1.19952
O1 O 0.996185 0.480204 0.669872
O2 O 0.570674 0.652488 1.0244
CL1 Cl 0.615249 0.552967 0.841759
CL2 Cl 0.454047 0.692896 1.33151
N1 N 0.930534 0.556298 0.700507
N2 N 0.801651 0.659143 0.938826
H1 H 0.504885 0.652068 1.56179
H2 H 0.683514 0.598156 1.56926
H3 H 0.861078 0.570404 1.33469
H4 H 0.856165 0.596128 1.09735
H5 H 0.880373 0.662191 0.971648
H6 H 0.64303 0.706133 0.83106
H7 H 0.69916 0.725179 0.569115
H8 H 0.856181 0.721145 0.309699
H9 H 1.07282 0.694498 0.12041
H10 H 1.2344 0.648414 0.193778
H11 H 1.18013 0.629121 0.454276
H12 H 1.09692 0.716519 0.732626
H13 H 1.2666 0.752841 0.812081
H14 H 1.4131 0.704443 0.901398
H15 H 1.38792 0.619162 0.910974
H16 H 1.27357 0.548958 0.873414
H17 H 1.10339 0.51187 0.794871
H18 H 0.864482 0.579037 0.685848
H19 H 0.932816 0.454893 0.459754
H20 H 0.75572 0.427126 0.371853
H21 H 0.517442 0.454742 0.49757
H22 H 0.461093 0.509808 0.706272
C35 C 0.237382 0.528518 0.341237
C36 C 0.265369 0.497306 0.224113
C37 C 0.400389 0.483831 0.14858
C38 C 0.502916 0.500064 0.191694
C39 C 0.471826 0.529992 0.310742
C40 C 0.338416 0.544336 0.386082
C41 C 0.146082 0.485936 0.183516
C42 C 0.03309 0.420297 0.111542
C43 C 0.0210452 0.372212 0.117785
C44 C -0.0768406 0.350241 0.072717
C45 C -0.160711 0.377801 0.0206565
C46 C -0.143377 0.426473 0.0145761
C47 C -0.0494001 0.447487 0.0578913
C48 C -0.0937241 0.301366 0.0771198
C49 C -0.188576 0.281136 0.0326517
C50 C -0.271499 0.3085 -0.0184506
C51 C -0.257575 0.355841 -0.0240414
C52 C 0.114948 0.343903 0.164356
C53 C 0.237217 0.328798 0.0587136
C54 C 0.330424 0.302846 0.0995605
C55 C 0.298934 0.291765 0.244387
C56 C 0.17456 0.305441 0.355673
C57 C 0.0807512 0.331775 0.315139
C58 C 0.141033 0.293856 0.505515
C59 C 0.0199858 0.307655 0.611538
C60 C -0.0728352 0.333742 0.57161
C61 C -0.0434163 0.34553 0.427173
C62 C 0.389643 0.3444 -0.200991
C63 C 0.382269 0.357727 -0.345803
C64 C 0.479478 0.343148 -0.481064
C65 C 0.475249 0.358845 -0.613332
C66 C 0.375602 0.389981 -0.612937
C67 C 0.279278 0.405377 -0.480155
C68 C 0.283371 0.389343 -0.348538
O3 O 0.0680995 0.516652 0.181128
O4 O 0.496656 0.340429 -0.184172
CL3 Cl 0.448727 0.446563 -0.00220061
CL4 Cl 0.604444 0.303132 -0.49189
N3 N 0.133057 0.440449 0.152308
N4 N 0.264535 0.339949 -0.0891731
H23 H 0.550675 0.34637 -0.71605
H24 H 0.373925 0.402199 -0.716834
H25 H 0.20192 0.430072 -0.478606
H26 H 0.210602 0.402659 -0.245141
H27 H 0.183118 0.339838 -0.118106
H28 H 0.426178 0.292765 0.0150712
H29 H 0.370482 0.271852 0.275499
H30 H 0.213269 0.273774 0.535051
H31 H -0.00470097 0.298566 0.726152
H32 H -0.168482 0.344535 0.655956
H33 H -0.11516 0.365527 0.396839
H34 H -0.0311057 0.280138 0.117554
H35 H -0.200181 0.243705 0.0372666
H36 H -0.346096 0.292011 -0.0530926
H37 H -0.320877 0.377288 -0.0631418
H38 H -0.206432 0.447531 -0.0259276
H39 H -0.0378262 0.484746 0.0548416
H40 H 0.198796 0.417742 0.167758
H41 H 0.133378 0.540291 0.395265
H42 H 0.313579 0.56807 0.478383
H43 H 0.552416 0.542306 0.343685
H44 H 0.606604 0.489112 0.130586

#END

data_XXVI_List2_36_Price_1244
_database_code_CSD               UNKNWN
_symmetry_cell_setting           orthorhombic
_symmetry_space_group_name_H-M   'P 21 21 21'
_symmetry_Int_Tables_number      19
loop_
_symmetry_equiv_pos_site_id
_symmetry_equiv_pos_as_xyz
1 x,y,z
2 1/2+x,1/2-y,-z
3 -x,1/2+y,1/2-z
4 1/2-x,-y,1/2+z
_cell_length_a                   11.5563
_cell_length_b                   10.3959
_cell_length_c                   23.4609
_cell_angle_alpha                90
_cell_angle_beta                 90
_cell_angle_gamma                90
_cell_volume                     2818.55
loop_
_atom_site_label
_atom_site_type_symbol
_atom_site_fract_x
_atom_site_fract_y
_atom_site_fract_z
C1 C 0.833817 0.472815 0.474515
C2 C 0.835709 0.422558 0.529869
C3 C 0.755442 0.326907 0.543967
C4 C 0.676199 0.282822 0.503772
C5 C 0.676638 0.333191 0.448882
C6 C 0.75558 0.428489 0.434078
C7 C 0.923987 0.471434 0.571737
C8 C 0.978904 0.683755 0.614395
C9 C 0.954812 0.815002 0.61122
C10 C 1.00836 0.90126 0.650428
C11 C 1.08444 0.851802 0.693027
C12 C 1.10537 0.717734 0.6947
C13 C 1.05506 0.635009 0.656638
C14 C 0.988256 1.03583 0.648678
C15 C 1.04018 1.11651 0.687347
C16 C 1.11487 1.06731 0.729686
C17 C 1.13651 0.937577 0.732259
C18 C 0.875292 0.864743 0.566202
C19 C 0.7577 0.881946 0.577447
C20 C 0.682636 0.929537 0.534357
C21 C 0.725275 0.956965 0.481306
C22 C 0.843369 0.939299 0.467537
C23 C 0.919493 0.892473 0.510687
C24 C 0.887542 0.966521 0.412561
C25 C 1.00248 0.948055 0.400251
C26 C 1.07804 0.901677 0.442835
C27 C 1.03791 0.874706 0.496645
C28 C 0.607133 0.85947 0.652926
C29 C 0.587685 0.807926 0.712231
C30 C 0.660415 0.817605 0.759821
C31 C 0.628562 0.765103 0.812161
C32 C 0.523517 0.701593 0.817811
C33 C 0.449122 0.692214 0.771336
C34 C 0.481097 0.745809 0.719595
O1 O 0.98542 0.400388 0.599695
O2 O 0.52436 0.898352 0.625476
CL1 Cl 0.74838 0.262866 0.612175
CL2 Cl 0.791484 0.900277 0.75763
N1 N 0.925926 0.603551 0.574275
N2 N 0.717755 0.852653 0.632291
H1 H 0.686611 0.775429 0.848194
H2 H 0.499768 0.660512 0.858723
H3 H 0.366364 0.643745 0.775451
H4 H 0.423847 0.741887 0.682987
H5 H 0.777764 0.811655 0.657933
H6 H 0.592265 0.94309 0.544576
H7 H 0.667023 0.99314 0.448646
H8 H 0.828398 1.0024 0.380221
H9 H 1.03557 0.96918 0.357955
H10 H 1.16899 0.88751 0.432978
H11 H 1.09669 0.83973 0.529235
H12 H 0.930886 1.07436 0.616263
H13 H 1.02361 1.21926 0.685367
H14 H 1.15513 1.13228 0.760022
H15 H 1.19407 0.89852 0.764564
H16 H 1.16334 0.679933 0.727114
H17 H 1.07177 0.532643 0.657764
H18 H 0.86704 0.649285 0.549593
H19 H 0.896559 0.546236 0.462948
H20 H 0.756491 0.468131 0.391287
H21 H 0.614755 0.297723 0.417809
H22 H 0.614335 0.209377 0.516008

#END

data_XXVI_List2_37_Price_203
_database_code_CSD               UNKNWN
_symmetry_cell_setting           triclinic
_symmetry_space_group_name_H-M   'P -1'
_symmetry_Int_Tables_number      2
loop_
_symmetry_equiv_pos_site_id
_symmetry_equiv_pos_as_xyz
1 x,y,z
2 -x,-y,-z
_cell_length_a                   12.9742
_cell_length_b                   11.5845
_cell_length_c                   10.7826
_cell_angle_alpha                119.034
_cell_angle_beta                 96.8863
_cell_angle_gamma                94.6155
_cell_volume                     1388.68
loop_
_atom_site_label
_atom_site_type_symbol
_atom_site_fract_x
_atom_site_fract_y
_atom_site_fract_z
C1 C 0.834006 0.478871 0.0489822
C2 C 0.92021 0.567458 0.15355
C3 C 1.00268 0.512634 0.191048
C4 C 0.999744 0.374661 0.12296
C5 C 0.913729 0.289124 0.0187402
C6 C 0.830268 0.34122 -0.0184308
C7 C 0.916405 0.71505 0.23092
C8 C 0.854029 0.889353 0.1834
C9 C 0.769443 0.904484 0.103304
C10 C 0.750569 1.03564 0.138083
C11 C 0.819897 1.14906 0.253293
C12 C 0.906201 1.12821 0.329695
C13 C 0.924066 1.0023 0.295866
C14 C 0.664293 1.05742 0.0623037
C15 C 0.647849 1.18488 0.0988451
C16 C 0.716668 1.29695 0.21252
C17 C 0.800842 1.27903 0.287975
C18 C 0.698449 0.783957 -0.0165735
C19 C 0.617313 0.718175 0.0109959
C20 C 0.550474 0.603423 -0.104525
C21 C 0.564016 0.558364 -0.243726
C22 C 0.643813 0.623353 -0.277375
C23 C 0.71208 0.7378 -0.161936
C24 C 0.657667 0.578146 -0.421151
C25 C 0.736003 0.642796 -0.450815
C26 C 0.803967 0.755732 -0.336918
C27 C 0.792646 0.801972 -0.196251
C28 C 0.514706 0.745883 0.200115
C29 C 0.517711 0.800967 0.360213
C30 C 0.600073 0.876689 0.478477
C31 C 0.585099 0.919844 0.619318
C32 C 0.487661 0.889065 0.646091
C33 C 0.404583 0.81431 0.531172
C34 C 0.420266 0.77203 0.39172
O1 O 0.950836 0.788467 0.359058
O2 O 0.432291 0.682337 0.116331
CL1 Cl 1.11453 0.611671 0.316521
CL2 Cl 0.727651 0.921014 0.462925
N1 N 0.873844 0.759206 0.14171
N2 N 0.604593 0.766848 0.154512
H1 H 0.651084 0.977526 0.707204
H2 H 0.477217 0.923444 0.75639
H3 H 0.327788 0.78919 0.550024
H4 H 0.356866 0.714243 0.300058
H5 H 0.667646 0.827836 0.230553
H6 H 0.487643 0.55478 -0.0804863
H7 H 0.512105 0.470704 -0.331106
H8 H 0.604838 0.490957 -0.50779
H9 H 0.745964 0.607382 -0.561477
H10 H 0.865896 0.806592 -0.360794
H11 H 0.845167 0.889084 -0.109478
H12 H 0.611015 0.971614 -0.0251021
H13 H 0.581195 1.1996 0.0397826
H14 H 0.702751 1.39713 0.240107
H15 H 0.854264 1.36461 0.375918
H16 H 0.95957 1.21476 0.416327
H17 H 0.989612 0.986498 0.354948
H18 H 0.845271 0.690091 0.0375419
H19 H 0.766848 0.518564 0.0227704
H20 H 0.762157 0.275336 -0.0984964
H21 H 0.912216 0.18175 -0.0328269
H22 H 1.06557 0.335457 0.152682

#END

data_XXVI_List2_38_Price_20
_database_code_CSD               UNKNWN
_symmetry_cell_setting           triclinic
_symmetry_space_group_name_H-M   'P -1'
_symmetry_Int_Tables_number      2
loop_
_symmetry_equiv_pos_site_id
_symmetry_equiv_pos_as_xyz
1 x,y,z
2 -x,-y,-z
_cell_length_a                   13.4047
_cell_length_b                   10.1215
_cell_length_c                   11.0609
_cell_angle_alpha                72.844
_cell_angle_beta                 88.5199
_cell_angle_gamma                80.1485
_cell_volume                     1412.29
loop_
_atom_site_label
_atom_site_type_symbol
_atom_site_fract_x
_atom_site_fract_y
_atom_site_fract_z
C1 C 0.0938385 0.864545 0.505142
C2 C 0.167713 0.947134 0.505524
C3 C 0.194467 1.03108 0.388293
C4 C 0.148091 1.0338 0.276085
C5 C 0.0736886 0.952972 0.279048
C6 C 0.046552 0.867476 0.394221
C7 C 0.210146 0.929088 0.635563
C8 C 0.278319 1.05683 0.767191
C9 C 0.306806 1.18437 0.762816
C10 C 0.350221 1.20049 0.87305
C11 C 0.363025 1.08656 0.987042
C12 C 0.332139 0.959765 0.987074
C13 C 0.290664 0.944141 0.881335
C14 C 0.381418 1.32749 0.87346
C15 C 0.422799 1.34025 0.980932
C16 C 0.435252 1.22732 1.09361
C17 C 0.405874 1.10311 1.09619
C18 C 0.294814 1.30295 0.643166
C19 C 0.204634 1.39931 0.614257
C20 C 0.193624 1.51095 0.499374
C21 C 0.272152 1.5253 0.417568
C22 C 0.365333 1.43117 0.443302
C23 C 0.376702 1.31807 0.557884
C24 C 0.446588 1.44553 0.358701
C25 C 0.536077 1.35222 0.38577
C26 C 0.547654 1.24037 0.499256
C27 C 0.470183 1.22351 0.583172
C28 C 0.0371384 1.46813 0.700942
C29 C -0.0256768 1.44017 0.818968
C30 C -0.0173789 1.32259 0.926617
C31 C -0.0823703 1.3195 1.02743
C32 C -0.15726 1.43383 1.02366
C33 C -0.167726 1.55148 0.917944
C34 C -0.102895 1.55322 0.818166
O1 O 0.216659 0.814641 0.71529
O2 O 0.00618927 1.56978 0.610641
CL1 Cl 0.289669 1.13201 0.374032
CL2 Cl 0.070669 1.16919 0.943297
N1 N 0.233182 1.04631 0.65827
N2 N 0.127261 1.38102 0.70238
H1 H -0.0734882 1.22616 1.10836
H2 H -0.207206 1.43014 1.10301
H3 H -0.226151 1.64164 0.913155
H4 H -0.109565 1.64321 0.734304
H5 H 0.146137 1.29965 0.7817
H6 H 0.122647 1.58326 0.47891
H7 H 0.262887 1.61116 0.329984
H8 H 0.436615 1.53215 0.271664
H9 H 0.597972 1.36406 0.320284
H10 H 0.618582 1.1668 0.520368
H11 H 0.479745 1.13719 0.670168
H12 H 0.372416 1.41474 0.78713
H13 H 0.446314 1.43829 0.97921
H14 H 0.468088 1.23906 1.17779
H15 H 0.415053 1.01521 1.18226
H16 H 0.34148 0.872723 1.07379
H17 H 0.267358 0.846879 0.881898
H18 H 0.226981 1.1344 0.583809
H19 H 0.0754574 0.796915 0.595922
H20 H -0.010937 0.802976 0.397539
H21 H 0.03772 0.956333 0.191103
H22 H 0.171474 1.09915 0.187052

#END

data_XXVI_List2_39_Price_1237
_database_code_CSD               UNKNWN
_symmetry_cell_setting           monoclinic
_symmetry_space_group_name_H-M   'P 21/n'
_symmetry_Int_Tables_number      14
loop_
_symmetry_equiv_pos_site_id
_symmetry_equiv_pos_as_xyz
1 x,y,z
2 1/2-x,1/2+y,1/2-z
3 -x,-y,-z
4 1/2+x,1/2-y,1/2+z
_cell_length_a                   17.9124
_cell_length_b                   13.7018
_cell_length_c                   11.2537
_cell_angle_alpha                90
_cell_angle_beta                 88.5974
_cell_angle_gamma                90
_cell_volume                     2761.19
loop_
_atom_site_label
_atom_site_type_symbol
_atom_site_fract_x
_atom_site_fract_y
_atom_site_fract_z
C1 C 0.652125 0.303729 0.709825
C2 C 0.675218 0.30341 0.589888
C3 C 0.749136 0.275914 0.563498
C4 C 0.797137 0.248353 0.653145
C5 C 0.77211 0.24747 0.770848
C6 C 0.699215 0.275668 0.799503
C7 C 0.615873 0.336691 0.506101
C8 C 0.57271 0.320604 0.298409
C9 C 0.576978 0.261716 0.197424
C10 C 0.534746 0.286707 0.0957997
C11 C 0.486635 0.369703 0.0999473
C12 C 0.483235 0.426076 0.205173
C13 C 0.52467 0.403065 0.301842
C14 C 0.539143 0.231508 -0.0109575
C15 C 0.497686 0.256906 -0.10729
C16 C 0.449667 0.338575 -0.102425
C17 C 0.444481 0.393709 -0.00071528
C18 C 0.628799 0.176515 0.191443
C19 C 0.603607 0.0840591 0.224611
C20 C 0.65295 0.00307595 0.222764
C21 C 0.726038 0.0155744 0.187766
C22 C 0.754456 0.107989 0.153502
C23 C 0.705092 0.189743 0.155325
C24 C 0.830195 0.121451 0.118453
C25 C 0.856534 0.2119 0.0858509
C26 C 0.80767 0.292777 0.0866239
C27 C 0.733856 0.282108 0.120118
C28 C 0.494369 -0.00636224 0.309867
C29 C 0.410334 -0.00542856 0.309488
C30 C 0.366211 0.00909107 0.210218
C31 C 0.288658 0.00282398 0.219143
C32 C 0.254205 -0.0181037 0.328064
C33 C 0.297105 -0.0342849 0.427708
C34 C 0.374298 -0.0290193 0.417455
O1 O 0.569237 0.395764 0.541461
O2 O 0.527127 -0.0740386 0.35599
CL1 Cl 0.787206 0.278842 0.419528
CL2 Cl 0.405867 0.0331265 0.0702878
N1 N 0.615856 0.294895 0.395758
N2 N 0.528569 0.0744271 0.261936
H1 H 0.256074 0.0138985 0.140303
H2 H 0.193718 -0.0225015 0.334507
H3 H 0.270487 -0.0515999 0.512785
H4 H 0.408945 -0.0436261 0.493219
H5 H 0.494165 0.125316 0.227951
H6 H 0.63208 -0.0673631 0.251451
H7 H 0.763607 -0.0467345 0.186634
H8 H 0.867167 0.0585243 0.117922
H9 H 0.914739 0.221476 0.0591497
H10 H 0.828649 0.364116 0.0601943
H11 H 0.696577 0.344555 0.120233
H12 H 0.576175 0.168836 -0.0157195
H13 H 0.50204 0.213846 -0.188208
H14 H 0.417196 0.357679 -0.179265
H15 H 0.407992 0.45706 0.00409934
H16 H 0.446695 0.4894 0.208911
H17 H 0.521178 0.446055 0.382304
H18 H 0.654294 0.242353 0.378566
H19 H 0.595444 0.32761 0.729746
H20 H 0.679252 0.276081 0.891341
H21 H 0.809924 0.225466 0.839883
H22 H 0.854155 0.228362 0.629394

#END

data_XXVI_List2_40_Price_177
_database_code_CSD               UNKNWN
_symmetry_cell_setting           triclinic
_symmetry_space_group_name_H-M   'P -1'
_symmetry_Int_Tables_number      2
loop_
_symmetry_equiv_pos_site_id
_symmetry_equiv_pos_as_xyz
1 x,y,z
2 -x,-y,-z
_cell_length_a                   11.2013
_cell_length_b                   10.8521
_cell_length_c                   12.2024
_cell_angle_alpha                93.059
_cell_angle_beta                 72.604
_cell_angle_gamma                84.1501
_cell_volume                     1402.58
loop_
_atom_site_label
_atom_site_type_symbol
_atom_site_fract_x
_atom_site_fract_y
_atom_site_fract_z
C1 C 0.700118 0.635297 0.873905
C2 C 0.822131 0.591519 0.87431
C3 C 0.857143 0.462515 0.858358
C4 C 0.774243 0.381611 0.840962
C5 C 0.654933 0.428067 0.838757
C6 C 0.617452 0.555737 0.855562
C7 C 0.8967 0.692584 0.897475
C8 C 1.11255 0.750451 0.862551
C9 C 1.23027 0.739447 0.779137
C10 C 1.32324 0.813654 0.794628
C11 C 1.29342 0.900465 0.893746
C12 C 1.17212 0.908923 0.975466
C13 C 1.08386 0.836385 0.961411
C14 C 1.44553 0.804354 0.713868
C15 C 1.53274 0.877728 0.730304
C16 C 1.50274 0.963955 0.828184
C17 C 1.38534 0.974762 0.908167
C18 C 1.26361 0.643837 0.678911
C19 C 1.25418 0.675692 0.572368
C20 C 1.28259 0.583317 0.478317
C21 C 1.31713 0.462021 0.492524
C22 C 1.32624 0.42476 0.599305
C23 C 1.29901 0.517129 0.694003
C24 C 1.36181 0.299391 0.614391
C25 C 1.37162 0.26576 0.71851
C26 C 1.34665 0.357133 0.811935
C27 C 1.31141 0.479516 0.800195
C28 C 1.22102 0.856843 0.464105
C29 C 1.16788 0.992648 0.474701
C30 C 1.13528 1.08305 0.568819
C31 C 1.08677 1.2044 0.560306
C32 C 1.06911 1.23857 0.457776
C33 C 1.10104 1.15113 0.362881
C34 C 1.14967 1.03098 0.372181
O1 O 0.840821 0.787707 0.956339
O2 O 1.26669 0.802629 0.367664
CL1 Cl 1.00306 0.393949 0.86298
CL2 Cl 1.15525 1.05465 0.702065
N1 N 1.02455 0.673072 0.847794
N2 N 1.21276 0.799963 0.562811
H1 H 1.06353 1.27136 0.635041
H2 H 1.03094 1.33336 0.452471
H3 H 1.08824 1.17638 0.281887
H4 H 1.17657 0.961179 0.299339
H5 H 1.1756 0.852725 0.638817
H6 H 1.27654 0.611044 0.396221
H7 H 1.33793 0.391994 0.420116
H8 H 1.3816 0.230149 0.541495
H9 H 1.39912 0.169348 0.729158
H10 H 1.35582 0.330464 0.893855
H11 H 1.29311 0.549107 0.872398
H12 H 1.46955 0.738053 0.638476
H13 H 1.62583 0.869228 0.667357
H14 H 1.57266 1.02133 0.839997
H15 H 1.36108 1.04057 0.984115
H16 H 1.14924 0.974466 1.05145
H17 H 0.991031 0.844577 1.02375
H18 H 1.06083 0.596609 0.792056
H19 H 0.67259 0.735008 0.889536
H20 H 0.524036 0.593053 0.854906
H21 H 0.591347 0.364143 0.824697
H22 H 0.804322 0.282311 0.829868

#END

data_XXVI_List2_41_Price_7902
_database_code_CSD               UNKNWN
_symmetry_cell_setting           triclinic
_symmetry_space_group_name_H-M   'P -1'
_symmetry_Int_Tables_number      2
loop_
_symmetry_equiv_pos_site_id
_symmetry_equiv_pos_as_xyz
1 x,y,z
2 -x,-y,-z
_cell_length_a                   11.1801
_cell_length_b                   10.9798
_cell_length_c                   13.2282
_cell_angle_alpha                104.075
_cell_angle_beta                 83.7315
_cell_angle_gamma                67.0372
_cell_volume                     1411.9
loop_
_atom_site_label
_atom_site_type_symbol
_atom_site_fract_x
_atom_site_fract_y
_atom_site_fract_z
C1 C 0.595236 0.0879882 0.112368
C2 C 0.688354 0.0533113 0.0179637
C3 C 0.640324 0.107987 -0.0624149
C4 C 0.505144 0.191501 -0.0495329
C5 C 0.415044 0.221576 0.0441145
C6 C 0.460349 0.169867 0.125711
C7 C 0.830312 -0.0367784 0.0185923
C8 C 1.04529 -0.224267 -0.0996165
C9 C 1.11245 -0.291931 -0.206687
C10 C 1.25094 -0.385282 -0.232938
C11 C 1.3185 -0.408876 -0.149182
C12 C 1.24543 -0.339467 -0.0418031
C13 C 1.11269 -0.250284 -0.0167418
C14 C 1.32489 -0.45661 -0.3404
C15 C 1.4581 -0.545529 -0.363056
C16 C 1.52466 -0.568522 -0.279965
C17 C 1.45582 -0.501315 -0.175223
C18 C 1.04068 -0.270898 -0.2941
C19 C 1.05823 -0.188931 -0.353739
C20 C 0.992232 -0.168599 -0.437825
C21 C 0.906746 -0.227682 -0.459898
C22 C 0.883269 -0.310402 -0.400277
C23 C 0.950999 -0.332681 -0.316279
C24 C 0.79534 -0.372421 -0.422492
C25 C 0.775256 -0.454027 -0.364936
C26 C 0.843188 -0.477483 -0.282683
C27 C 0.92887 -0.418486 -0.258909
C28 C 1.23242 -0.11924 -0.406753
C29 C 1.29607 -0.024194 -0.367294
C30 C 1.2281 0.117022 -0.308248
C31 C 1.29654 0.197831 -0.280669
C32 C 1.43485 0.137556 -0.312127
C33 C 1.50453 -0.00249904 -0.37225
C34 C 1.43508 -0.0814266 -0.400328
O1 O 0.865238 -0.0246996 0.103461
O2 O 1.26453 -0.190271 -0.50043
CL1 Cl 0.745498 0.0810875 -0.181529
CL2 Cl 1.05412 0.199742 -0.268322
N1 N 0.908643 -0.134569 -0.0763424
N2 N 1.14513 -0.126191 -0.330138
H1 H 1.24074 0.307294 -0.235307
H2 H 1.48785 0.200816 -0.290088
H3 H 1.61252 -0.0496809 -0.397751
H4 H 1.48694 -0.189987 -0.449066
H5 H 1.12219 -0.0598411 -0.25549
H6 H 1.01109 -0.106404 -0.484153
H7 H 0.85536 -0.211306 -0.523982
H8 H 0.744182 -0.354388 -0.486479
H9 H 0.707661 -0.50115 -0.382804
H10 H 0.82789 -0.543144 -0.238016
H11 H 0.981682 -0.43787 -0.19615
H12 H 1.27528 -0.439354 -0.405135
H13 H 1.51276 -0.598723 -0.445916
H14 H 1.62997 -0.639299 -0.299171
H15 H 1.50563 -0.518048 -0.110327
H16 H 1.29643 -0.358332 0.0221294
H17 H 1.05735 -0.196722 0.0654198
H18 H 0.868402 -0.1325 -0.141106
H19 H 0.633589 0.0485519 0.175465
H20 H 0.390931 0.193701 0.199614
H21 H 0.309798 0.286304 0.0532488
H22 H 0.471995 0.23289 -0.113203

#END

data_XXVI_List2_42_Price_8917
_database_code_CSD               UNKNWN
_symmetry_cell_setting           monoclinic
_symmetry_space_group_name_H-M   'P 21/c'
_symmetry_Int_Tables_number      14
loop_
_symmetry_equiv_pos_site_id
_symmetry_equiv_pos_as_xyz
1 x,y,z
2 -x,1/2+y,1/2-z
3 -x,-y,-z
4 x,1/2-y,1/2+z
_cell_length_a                   10.6498
_cell_length_b                   19.4921
_cell_length_c                   14.978
_cell_angle_alpha                90
_cell_angle_beta                 65.4438
_cell_angle_gamma                90
_cell_volume                     2828.02
loop_
_atom_site_label
_atom_site_type_symbol
_atom_site_fract_x
_atom_site_fract_y
_atom_site_fract_z
C1 C 0.326813 0.126907 0.591444
C2 C 0.296643 0.131183 0.509068
C3 C 0.208331 0.0817156 0.498799
C4 C 0.155394 0.0288777 0.56693
C5 C 0.19012 0.0247677 0.646442
C6 C 0.275903 0.0741156 0.659034
C7 C 0.358188 0.192423 0.444157
C8 C 0.4862 0.22621 0.26868
C9 C 0.529681 0.202405 0.172639
C10 C 0.600842 0.247682 0.0924196
C11 C 0.627766 0.316622 0.111401
C12 C 0.583007 0.338037 0.210062
C13 C 0.514637 0.294693 0.28696
C14 C 0.646011 0.226465 -0.00677365
C15 C 0.713899 0.271186 -0.0824564
C16 C 0.740417 0.339337 -0.0634023
C17 C 0.698037 0.361397 0.0317149
C18 C 0.501677 0.130234 0.15318
C19 C 0.374968 0.113062 0.152865
C20 C 0.346991 0.0448124 0.133583
C21 C 0.446115 -0.00465152 0.11406
C22 C 0.577055 0.010227 0.112588
C23 C 0.605438 0.078753 0.132297
C24 C 0.679897 -0.040786 0.0922574
C25 C 0.806099 -0.0251364 0.0913592
C26 C 0.834262 0.0425631 0.111098
C27 C 0.736678 0.0932511 0.131093
C28 C 0.139207 0.159912 0.194438
C29 C 0.0695778 0.228691 0.206649
C30 C 0.0152265 0.251927 0.141795
C31 C -0.0523123 0.314767 0.156383
C32 C -0.066269 0.355008 0.236669
C33 C -0.0121374 0.332881 0.301734
C34 C 0.0559755 0.270197 0.286215
O1 O 0.35832 0.248032 0.481759
O2 O 0.0761053 0.106147 0.206029
CL1 Cl 0.154953 0.0846101 0.403581
CL2 Cl 0.0334566 0.203338 0.039891
N1 N 0.419465 0.179819 0.345392
N2 N 0.277537 0.165476 0.170902
H1 H -0.0930492 0.331729 0.104682
H2 H -0.119452 0.403923 0.247925
H3 H -0.0226803 0.364229 0.364343
H4 H 0.0981647 0.252345 0.336842
H5 H 0.315415 0.213664 0.164987
H6 H 0.246579 0.0331673 0.135548
H7 H 0.424411 -0.0568492 0.099142
H8 H 0.65681 -0.0927378 0.0773112
H9 H 0.884335 -0.0646327 0.0755955
H10 H 0.934198 0.0546855 0.110424
H11 H 0.759063 0.145212 0.146158
H12 H 0.626238 0.174133 -0.0221294
H13 H 0.747566 0.253931 -0.157827
H14 H 0.794218 0.374067 -0.124049
H15 H 0.717707 0.413743 0.0474766
H16 H 0.603982 0.3904 0.224836
H17 H 0.480528 0.311419 0.362211
H18 H 0.410819 0.131659 0.323258
H19 H 0.391296 0.166819 0.60088
H20 H 0.30225 0.0717043 0.721608
H21 H 0.148788 -0.0167269 0.69896
H22 H 0.0863776 -0.00830513 0.557165

#END

data_XXVI_List2_43_Price_455
_database_code_CSD               UNKNWN
_symmetry_cell_setting           monoclinic
_symmetry_space_group_name_H-M   'P 21/c'
_symmetry_Int_Tables_number      14
loop_
_symmetry_equiv_pos_site_id
_symmetry_equiv_pos_as_xyz
1 x,y,z
2 -x,1/2+y,1/2-z
3 -x,-y,-z
4 x,1/2-y,1/2+z
_cell_length_a                   14.869
_cell_length_b                   12.8323
_cell_length_c                   17.4674
_cell_angle_alpha                90
_cell_angle_beta                 120.692
_cell_angle_gamma                90
_cell_volume                     2865.98
loop_
_atom_site_label
_atom_site_type_symbol
_atom_site_fract_x
_atom_site_fract_y
_atom_site_fract_z
C1 C 0.528745 0.950003 0.379223
C2 C 0.627437 0.939714 0.456039
C3 C 0.634422 0.88928 0.529914
C4 C 0.545143 0.850979 0.527012
C5 C 0.447979 0.861558 0.449922
C6 C 0.439501 0.911141 0.375705
C7 C 0.722046 0.979121 0.454907
C8 C 0.782038 1.14836 0.424375
C9 C 0.749257 1.24996 0.394737
C10 C 0.821675 1.32269 0.394212
C11 C 0.92705 1.29126 0.426104
C12 C 0.956533 1.18773 0.456556
C13 C 0.886817 1.11745 0.455777
C14 C 0.792446 1.42624 0.362587
C15 C 0.863898 1.49461 0.363241
C16 C 0.968252 1.46351 0.395436
C17 C 0.998807 1.36372 0.426028
C18 C 0.639246 1.28197 0.363122
C19 C 0.617026 1.34385 0.417176
C20 C 0.512653 1.37351 0.388868
C21 C 0.432362 1.33894 0.308853
C22 C 0.450246 1.27419 0.252397
C23 C 0.555227 1.24569 0.279687
C24 C 0.367116 1.23732 0.170095
C25 C 0.386093 1.17465 0.116187
C26 C 0.489885 1.14708 0.142532
C27 C 0.572324 1.18181 0.221907
C28 C 0.700901 1.44134 0.560824
C29 C 0.804334 1.4533 0.646052
C30 C 0.873214 1.3737 0.697504
C31 C 0.965377 1.39582 0.776834
C32 C 0.990106 1.49821 0.805859
C33 C 0.922026 1.57848 0.756466
C34 C 0.829962 1.55548 0.678103
O1 O 0.800587 0.927082 0.479896
O2 O 0.626236 1.49426 0.548126
CL1 Cl 0.752956 0.876418 0.62883
CL2 Cl 0.846455 1.24258 0.667873
N1 N 0.708711 1.07959 0.423584
N2 N 0.700755 1.37446 0.499851
H1 H 1.01658 1.33222 0.815412
H2 H 1.0623 1.51482 0.867595
H3 H 0.940342 1.65856 0.779234
H4 H 0.774468 1.6163 0.639381
H5 H 0.76868 1.33705 0.518095
H6 H 0.498786 1.42325 0.431769
H7 H 0.352522 1.36123 0.287902
H8 H 0.287685 1.2598 0.150424
H9 H 0.321785 1.1467 0.0532163
H10 H 0.504801 1.0984 0.0993263
H11 H 0.651926 1.16113 0.241126
H12 H 0.712229 1.45072 0.337234
H13 H 0.839785 1.57343 0.338519
H14 H 1.02389 1.51849 0.395636
H15 H 1.07879 1.33852 0.450629
H16 H 1.03681 1.16373 0.481018
H17 H 0.90934 1.03817 0.478693
H18 H 0.640226 1.11366 0.408426
H19 H 0.522631 0.98752 0.320922
H20 H 0.363928 0.919418 0.315243
H21 H 0.378935 0.830967 0.44829
H22 H 0.552637 0.813308 0.585585

#END

data_XXVI_List2_44_Price_1369
_database_code_CSD               UNKNWN
_symmetry_cell_setting           triclinic
_symmetry_space_group_name_H-M   'P -1'
_symmetry_Int_Tables_number      2
loop_
_symmetry_equiv_pos_site_id
_symmetry_equiv_pos_as_xyz
1 x,y,z
2 -x,-y,-z
_cell_length_a                   13.0531
_cell_length_b                   10.5418
_cell_length_c                   11.0083
_cell_angle_alpha                91.4171
_cell_angle_beta                 72.7061
_cell_angle_gamma                105.055
_cell_volume                     1394.39
loop_
_atom_site_label
_atom_site_type_symbol
_atom_site_fract_x
_atom_site_fract_y
_atom_site_fract_z
C1 C 0.288585 0.485358 0.748575
C2 C 0.2454 0.594983 0.772969
C3 C 0.174943 0.602932 0.895257
C4 C 0.14968 0.50506 0.99012
C5 C 0.195016 0.398074 0.96418
C6 C 0.264596 0.387925 0.84324
C7 C 0.27959 0.701732 0.669632
C8 C 0.350039 0.707532 0.432072
C9 C 0.337185 0.637764 0.326068
C10 C 0.412685 0.683981 0.202866
C11 C 0.499559 0.802206 0.189566
C12 C 0.508962 0.869565 0.30025
C13 C 0.437138 0.824458 0.418473
C14 C 0.404522 0.615965 0.0918684
C15 C 0.478068 0.663183 -0.0256076
C16 C 0.563522 0.780537 -0.0386139
C17 C 0.573775 0.848379 0.067099
C18 C 0.250089 0.510287 0.343206
C19 C 0.142843 0.505927 0.341296
C20 C 0.0607334 0.383525 0.359896
C21 C 0.0863035 0.269664 0.380925
C22 C 0.193337 0.269251 0.385524
C23 C 0.276529 0.391546 0.366041
C24 C 0.219703 0.152036 0.409286
C25 C 0.324136 0.154528 0.413962
C26 C 0.406812 0.275283 0.394391
C27 C 0.383948 0.390744 0.370767
C28 C 0.0218925 0.645143 0.317561
C29 C 0.0216842 0.779289 0.271296
C30 C 0.110258 0.887281 0.210754
C31 C 0.0913839 1.0034 0.175899
C32 C -0.0162841 1.0152 0.201253
C33 C -0.105716 0.909945 0.261227
C34 C -0.0860108 0.794895 0.295018
O1 O 0.314585 0.817152 0.687414
O2 O -0.0660753 0.559261 0.349414
CL1 Cl 0.113403 0.732018 0.932092
CL2 Cl 0.250006 0.886598 0.170323
N1 N 0.279064 0.654212 0.552005
N2 N 0.120397 0.625189 0.320915
H1 H 0.16229 1.08398 0.128623
H2 H -0.0297022 1.1064 0.173883
H3 H -0.190502 0.917427 0.281742
H4 H -0.154101 0.71105 0.34134
H5 H 0.188115 0.70354 0.298229
H6 H -0.0218328 0.383045 0.358711
H7 H 0.0225871 0.176786 0.395425
H8 H 0.155307 0.059725 0.423868
H9 H 0.343525 0.064043 0.432168
H10 H 0.489621 0.276817 0.397172
H11 H 0.448338 0.482992 0.354357
H12 H 0.338964 0.525664 0.101117
H13 H 0.470352 0.609707 -0.109446
H14 H 0.620928 0.816712 -0.132133
H15 H 0.639363 0.938745 0.0584706
H16 H 0.575279 0.959411 0.290433
H17 H 0.443761 0.877603 0.502377
H18 H 0.234858 0.559829 0.552245
H19 H 0.342935 0.477589 0.653999
H20 H 0.299902 0.304441 0.822202
H21 H 0.175166 0.322408 1.03894
H22 H 0.0941753 0.513283 1.0836

#END

data_XXVI_List2_45_Price_4273
_database_code_CSD               UNKNWN
_symmetry_cell_setting           monoclinic
_symmetry_space_group_name_H-M   'P 21/c'
_symmetry_Int_Tables_number      14
loop_
_symmetry_equiv_pos_site_id
_symmetry_equiv_pos_as_xyz
1 x,y,z
2 -x,1/2+y,1/2-z
3 -x,-y,-z
4 x,1/2-y,1/2+z
_cell_length_a                   13.1126
_cell_length_b                   11.3487
_cell_length_c                   20.7416
_cell_angle_alpha                90
_cell_angle_beta                 65.6007
_cell_angle_gamma                90
_cell_volume                     2810.91
loop_
_atom_site_label
_atom_site_type_symbol
_atom_site_fract_x
_atom_site_fract_y
_atom_site_fract_z
C1 C 0.683732 0.874483 0.523446
C2 C 0.624001 0.979543 0.54758
C3 C 0.506929 0.973041 0.57857
C4 C 0.451992 0.865869 0.584438
C5 C 0.513378 0.76343 0.55886
C6 C 0.629872 0.76763 0.528167
C7 C 0.695628 1.08699 0.539104
C8 C 0.729637 1.29286 0.506963
C9 C 0.712943 1.36966 0.562146
C10 C 0.780903 1.47325 0.548568
C11 C 0.864105 1.49478 0.478809
C12 C 0.877819 1.41301 0.424279
C13 C 0.812245 1.31427 0.438018
C14 C 0.768243 1.5559 0.602598
C15 C 0.834699 1.6545 0.588264
C16 C 0.916924 1.67565 0.519296
C17 C 0.931141 1.59742 0.465808
C18 C 0.625608 1.34625 0.634594
C19 C 0.653889 1.29316 0.685318
C20 C 0.571337 1.27624 0.755285
C21 C 0.463238 1.31092 0.772973
C22 C 0.43036 1.36411 0.722779
C23 C 0.512967 1.38254 0.652549
C24 C 0.31851 1.39943 0.740411
C25 C 0.288508 1.45147 0.691005
C26 C 0.370184 1.47089 0.621689
C27 C 0.479521 1.43751 0.602922
C28 C 0.816932 1.24197 0.710352
C29 C 0.924139 1.17279 0.680182
C30 C 1.0139 1.19654 0.698468
C31 C 1.10862 1.1251 0.674149
C32 C 1.11483 1.02782 0.631969
C33 C 1.02667 1.00245 0.613516
C34 C 0.932522 1.0744 0.637511
O1 O 0.782691 1.07944 0.547574
O2 O 0.778295 1.28002 0.770676
CL1 Cl 0.42324 1.09676 0.613065
CL2 Cl 1.01532 1.31843 0.748683
N1 N 0.664026 1.18835 0.518066
N2 N 0.763675 1.2527 0.665792
H1 H 1.17707 1.14675 0.688537
H2 H 1.18893 0.972346 0.613611
H3 H 1.03056 0.926639 0.580674
H4 H 0.863711 1.05318 0.623285
H5 H 0.804994 1.22709 0.614661
H6 H 0.595955 1.23674 0.794149
H7 H 0.400518 1.29712 0.826569
H8 H 0.256531 1.38449 0.794111
H9 H 0.202387 1.47813 0.705139
H10 H 0.346465 1.51298 0.582871
H11 H 0.541933 1.45399 0.549622
H12 H 0.705244 1.53976 0.6557
H13 H 0.824077 1.71666 0.630366
H14 H 0.968944 1.75395 0.508757
H15 H 0.994306 1.61291 0.412545
H16 H 0.941461 1.42961 0.371331
H17 H 0.822332 1.25064 0.396752
H18 H 0.5867 1.19401 0.51876
H19 H 0.774428 0.879681 0.501288
H20 H 0.678512 0.687867 0.508453
H21 H 0.469796 0.680392 0.563437
H22 H 0.361218 0.863864 0.609397

#END

data_XXVI_List2_46_Price_1098
_database_code_CSD               UNKNWN
_symmetry_cell_setting           monoclinic
_symmetry_space_group_name_H-M   'P 21/a'
_symmetry_Int_Tables_number      14
loop_
_symmetry_equiv_pos_site_id
_symmetry_equiv_pos_as_xyz
1 x,y,z
2 1/2-x,1/2+y,-z
3 -x,-y,-z
4 1/2+x,1/2-y,z
_cell_length_a                   11.042
_cell_length_b                   18.1676
_cell_length_c                   13.9895
_cell_angle_alpha                90
_cell_angle_beta                 89.4994
_cell_angle_gamma                90
_cell_volume                     2806.28
loop_
_atom_site_label
_atom_site_type_symbol
_atom_site_fract_x
_atom_site_fract_y
_atom_site_fract_z
C1 C 0.666943 0.238062 0.692517
C2 C 0.731154 0.17633 0.724784
C3 C 0.836352 0.19029 0.777482
C4 C 0.875013 0.261892 0.795756
C5 C 0.809722 0.321542 0.761863
C6 C 0.704507 0.309467 0.710209
C7 C 0.676147 0.104158 0.692241
C8 C 0.723559 -0.026576 0.65567
C9 C 0.798693 -0.0850323 0.680879
C10 C 0.783206 -0.155216 0.636724
C11 C 0.690342 -0.165068 0.567641
C12 C 0.61671 -0.104102 0.544233
C13 C 0.631918 -0.0367538 0.586293
C14 C 0.857198 -0.216491 0.659822
C15 C 0.839376 -0.283627 0.617017
C16 C 0.747189 -0.29321 0.54883
C17 C 0.674414 -0.234942 0.524784
C18 C 0.896452 -0.074548 0.752567
C19 C 0.871832 -0.0844132 0.849596
C20 C 0.964077 -0.0741248 0.918338
C21 C 1.07856 -0.0550714 0.889156
C22 C 1.10842 -0.0450964 0.791433
C23 C 1.01585 -0.0549926 0.722057
C24 C 1.22672 -0.025579 0.760954
C25 C 1.25329 -0.0161037 0.665714
C26 C 1.1619 -0.0258411 0.59692
C27 C 1.04624 -0.0448044 0.624166
C28 C 0.703014 -0.106544 0.965399
C29 C 0.572247 -0.130145 0.970091
C30 C 0.518021 -0.188652 0.921342
C31 C 0.395999 -0.205415 0.934976
C32 C 0.326088 -0.163706 0.997693
C33 C 0.378435 -0.105933 1.048
C34 C 0.500272 -0.0902377 1.03467
O1 O 0.576212 0.105167 0.655136
O2 O 0.753777 -0.0865173 1.03813
CL1 Cl 0.924189 0.121113 0.829013
CL2 Cl 0.599892 -0.245365 0.843533
N1 N 0.744712 0.0418153 0.698793
N2 N 0.753763 -0.10429 0.876023
H1 H 0.35717 -0.25143 0.896516
H2 H 0.230906 -0.176924 1.0076
H3 H 0.324644 -0.0735059 1.0978
H4 H 0.543906 -0.0465557 1.07452
H5 H 0.70249 -0.122856 0.821511
H6 H 0.941523 -0.0810518 0.993164
H7 H 1.14886 -0.0474615 0.942173
H8 H 1.29626 -0.0182447 0.814659
H9 H 1.34434 -0.00117749 0.643048
H10 H 1.18338 -0.0183736 0.521627
H11 H 0.976511 -0.052485 0.570861
H12 H 0.928433 -0.209565 0.712032
H13 H 0.89694 -0.329827 0.635706
H14 H 0.734257 -0.346615 0.515588
H15 H 0.603154 -0.241521 0.472335
H16 H 0.546059 -0.111253 0.491407
H17 H 0.574068 0.00920166 0.568831
H18 H 0.823186 0.0450682 0.735474
H19 H 0.585384 0.226959 0.65237
H20 H 0.65195 0.355476 0.683578
H21 H 0.841035 0.377044 0.77641
H22 H 0.956448 0.270028 0.837231

#END

data_XXVI_List2_47_Price_1249
_database_code_CSD               UNKNWN
_symmetry_cell_setting           monoclinic
_symmetry_space_group_name_H-M   'P 21/c'
_symmetry_Int_Tables_number      14
loop_
_symmetry_equiv_pos_site_id
_symmetry_equiv_pos_as_xyz
1 x,y,z
2 -x,1/2+y,1/2-z
3 -x,-y,-z
4 x,1/2-y,1/2+z
_cell_length_a                   12.2529
_cell_length_b                   15.2284
_cell_length_c                   15.4064
_cell_angle_alpha                90
_cell_angle_beta                 74.9251
_cell_angle_gamma                90
_cell_volume                     2775.78
loop_
_atom_site_label
_atom_site_type_symbol
_atom_site_fract_x
_atom_site_fract_y
_atom_site_fract_z
C1 C 0.181783 0.00327297 0.844078
C2 C 0.187655 -0.0677202 0.900596
C3 C 0.0877633 -0.114396 0.937288
C4 C -0.0138873 -0.0896729 0.919715
C5 C -0.0175536 -0.0177229 0.865225
C6 C 0.0809296 0.028829 0.826815
C7 C 0.304546 -0.0848843 0.911572
C8 C 0.409575 -0.132961 1.02172
C9 C 0.39601 -0.169212 1.10701
C10 C 0.49331 -0.190693 1.1375
C11 C 0.603483 -0.173982 1.08084
C12 C 0.612788 -0.135635 0.99565
C13 C 0.519555 -0.115142 0.966373
C14 C 0.484394 -0.228911 1.22315
C15 C 0.5794 -0.249365 1.25058
C16 C 0.688243 -0.232726 1.19431
C17 C 0.699671 -0.195719 1.11119
C18 C 0.281011 -0.185549 1.16707
C19 C 0.225561 -0.264223 1.16125
C20 C 0.116985 -0.281305 1.21898
C21 C 0.0663081 -0.219967 1.28146
C22 C 0.119356 -0.139151 1.29046
C23 C 0.228678 -0.121798 1.23267
C24 C 0.0671844 -0.0755277 1.35495
C25 C 0.1204 0.00235924 1.36246
C26 C 0.22855 0.0196478 1.30538
C27 C 0.281485 -0.0407351 1.24214
C28 C 0.236207 -0.397474 1.06521
C29 C 0.324094 -0.450781 1.00017
C30 C 0.334805 -0.541517 1.00963
C31 C 0.414196 -0.589332 0.94623
C32 C 0.48324 -0.547034 0.872054
C33 C 0.473822 -0.456899 0.861412
C34 C 0.395035 -0.409455 0.925412
O1 O 0.386309 -0.0685985 0.848858
O2 O 0.136276 -0.416601 1.08529
CL1 Cl 0.084538 -0.208551 1.00215
CL2 Cl 0.252731 -0.597224 1.10202
N1 N 0.312075 -0.111502 0.994675
N2 N 0.280972 -0.325538 1.09702
H1 H 0.42138 -0.659467 0.955692
H2 H 0.544556 -0.584946 0.822695
H3 H 0.52725 -0.42355 0.803543
H4 H 0.386375 -0.339164 0.916897
H5 H 0.36581 -0.318305 1.07607
H6 H 0.0755979 -0.342582 1.21174
H7 H -0.0168626 -0.233307 1.32557
H8 H -0.0160961 -0.0896521 1.39852
H9 H 0.0796581 0.0507205 1.41216
H10 H 0.270359 0.0813357 1.31162
H11 H 0.364751 -0.0270692 1.19858
H12 H 0.401069 -0.241757 1.26699
H13 H 0.570707 -0.278614 1.31633
H14 H 0.76252 -0.249228 1.217
H15 H 0.782954 -0.1825 1.06717
H16 H 0.696478 -0.121926 0.952561
H17 H 0.527366 -0.0859224 0.90112
H18 H 0.238658 -0.12398 1.04131
H19 H 0.260087 0.037502 0.813825
H20 H 0.0792322 0.0846022 0.783328
H21 H -0.0973008 0.00115921 0.852256
H22 H -0.0892738 -0.127898 0.948589

#END

data_XXVI_List2_48_Price_1391
_database_code_CSD               UNKNWN
_symmetry_cell_setting           monoclinic
_symmetry_space_group_name_H-M   'C c'
_symmetry_Int_Tables_number      9
loop_
_symmetry_equiv_pos_site_id
_symmetry_equiv_pos_as_xyz
1 x,y,z
2 x,-y,1/2+z
3 1/2+x,1/2+y,z
4 1/2+x,1/2-y,1/2+z
_cell_length_a                   12.0319
_cell_length_b                   17.8387
_cell_length_c                   13.8928
_cell_angle_alpha                90
_cell_angle_beta                 115.577
_cell_angle_gamma                90
_cell_volume                     2689.66
loop_
_atom_site_label
_atom_site_type_symbol
_atom_site_fract_x
_atom_site_fract_y
_atom_site_fract_z
C1 C 0.409299 1.33475 0.976291
C2 C 0.304779 1.30114 0.896767
C3 C 0.286307 1.31037 0.790824
C4 C 0.369273 1.35066 0.765557
C5 C 0.473228 1.38216 0.84638
C6 C 0.493335 1.37427 0.952312
C7 C 0.223382 1.26088 0.937337
C8 C 0.0809334 1.15577 0.908024
C9 C 0.112823 1.1186 1.00368
C10 C 0.0192281 1.07873 1.02026
C11 C -0.103212 1.07613 0.937008
C12 C -0.130077 1.11364 0.839633
C13 C -0.0404219 1.15287 0.825614
C14 C 0.044307 1.04053 1.11698
C15 C -0.0470378 1.00224 1.13043
C16 C -0.167926 0.999771 1.04803
C17 C -0.195159 1.03598 0.953341
C18 C 0.242588 1.11616 1.08696
C19 C 0.279024 1.15878 1.17884
C20 C 0.39978 1.15278 1.26179
C21 C 0.483413 1.10562 1.25119
C22 C 0.451342 1.06193 1.15783
C23 C 0.329143 1.06676 1.07465
C24 C 0.537148 1.01308 1.14563
C25 C 0.50422 0.970011 1.05558
C26 C 0.382991 0.973843 0.973907
C27 C 0.297732 1.02086 0.983233
C28 C 0.172456 1.21556 1.27501
C29 C 0.0819165 1.27417 1.27517
C30 C -0.0210939 1.30363 1.18897
C31 C -0.0957336 1.3574 1.20471
C32 C -0.0688281 1.383 1.30672
C33 C 0.032157 1.35403 1.39377
C34 C 0.105136 1.30016 1.37734
O1 O 0.212016 1.28599 1.01457
O2 O 0.224566 1.17594 1.35392
CL1 Cl 0.156526 1.27501 0.682747
CL2 Cl -0.0669336 1.27398 1.0578
N1 N 0.17012 1.1961 0.887295
N2 N 0.195348 1.21063 1.18769
H1 H -0.175169 1.37843 1.13608
H2 H -0.127458 1.4251 1.31782
H3 H 0.0536361 1.37312 1.47407
H4 H 0.18307 1.27546 1.44372
H5 H 0.15646 1.24631 1.12499
H6 H 0.423621 1.18591 1.33333
H7 H 0.576246 1.10125 1.31472
H8 H 0.629992 1.01018 1.2095
H9 H 0.570875 0.932713 1.04725
H10 H 0.356798 0.939089 0.903254
H11 H 0.204336 1.02287 0.920471
H12 H 0.136677 1.04253 1.18126
H13 H -0.0259844 0.973815 1.20543
H14 H -0.239202 0.969291 1.05984
H15 H -0.287991 1.03457 0.889303
H16 H -0.223316 1.11144 0.776394
H17 H -0.0609978 1.18309 0.751977
H18 H 0.177249 1.18323 0.819437
H19 H 0.421631 1.32882 1.05803
H20 H 0.573907 1.39909 1.01597
H21 H 0.537763 1.41322 0.826065
H22 H 0.351164 1.35726 0.682488

#END

data_XXVI_List2_49_Price_89
_database_code_CSD               UNKNWN
_symmetry_cell_setting           tetragonal
_symmetry_space_group_name_H-M   'I 41/a'
_symmetry_Int_Tables_number      88
loop_
_symmetry_equiv_pos_site_id
_symmetry_equiv_pos_as_xyz
1 x,y,z
2 3/4-y,1/4+x,1/4+z
3 1/4+y,1/4-x,1/4+z
4 -x,1/2-y,z
5 1/2+x,1/2+y,1/2+z
6 1/4-y,3/4+x,3/4+z
7 3/4+y,3/4-x,3/4+z
8 1/2-x,-y,1/2+z
9 -x,-y,-z
10 3/4+y,1/4-x,1/4-z
11 1/4-y,1/4+x,1/4-z
12 x,1/2+y,-z
13 1/2-x,1/2-y,1/2-z
14 1/4+y,3/4-x,3/4-z
15 3/4-y,3/4+x,3/4-z
16 1/2+x,y,1/2-z
_cell_length_a                   20.2076
_cell_length_b                   20.2076
_cell_length_c                   27.7633
_cell_angle_alpha                90
_cell_angle_beta                 90
_cell_angle_gamma                90
_cell_volume                     11337.1
loop_
_atom_site_label
_atom_site_type_symbol
_atom_site_fract_x
_atom_site_fract_y
_atom_site_fract_z
C1 C 0.467967 0.173356 0.0345564
C2 C 0.413857 0.204053 0.0120873
C3 C 0.408226 0.195595 -0.0379206
C4 C 0.454264 0.158476 -0.0637407
C5 C 0.507405 0.129222 -0.0403333
C6 C 0.514222 0.136655 0.00923356
C7 C 0.370772 0.242558 0.0468478
C8 C 0.287974 0.333321 0.0535228
C9 C 0.25026 0.377744 0.0265685
C10 C 0.207033 0.422977 0.0504887
C11 C 0.203379 0.422846 0.101799
C12 C 0.242945 0.377266 0.127559
C13 C 0.28424 0.333735 0.104646
C14 C 0.16694 0.468591 0.024791
C15 C 0.125888 0.51161 0.0487566
C16 C 0.122536 0.511451 0.0995434
C17 C 0.160582 0.46783 0.125409
C18 C 0.253184 0.377277 -0.0271207
C19 C 0.212771 0.335083 -0.0539314
C20 C 0.214821 0.336849 -0.105101
C21 C 0.255608 0.380646 -0.128212
C22 C 0.29619 0.425489 -0.102624
C23 C 0.294519 0.424022 -0.051283
C24 C 0.337771 0.471453 -0.126383
C25 C 0.376481 0.514597 -0.100612
C26 C 0.375038 0.513251 -0.0497838
C27 C 0.335289 0.469158 -0.0256971
C28 C 0.128969 0.245341 -0.0472617
C29 C 0.0860721 0.206209 -0.0127062
C30 C 0.0912037 0.197626 0.0373173
C31 C 0.0458908 0.15904 0.0626798
C32 C -0.00597774 0.128304 0.0387812
C33 C -0.0122447 0.135763 -0.0108233
C34 C 0.0332954 0.173915 -0.0356845
O1 O 0.375934 0.231053 0.0899566
O2 O 0.124049 0.233845 -0.090389
CL1 Cl 0.343027 0.227962 -0.0717787
CL2 Cl 0.154654 0.231998 0.0718644
N1 N 0.330632 0.290764 0.0285077
N2 N 0.169842 0.292884 -0.0288257
H1 H 0.0520982 0.153385 0.101263
H2 H -0.0410429 0.0985254 0.0589902
H3 H -0.0524073 0.111893 -0.030108
H4 H 0.0300071 0.180022 -0.0744159
H5 H 0.170934 0.298286 0.00742775
H6 H 0.183505 0.303222 -0.124983
H7 H 0.256636 0.381428 -0.167357
H8 H 0.338387 0.471869 -0.165536
H9 H 0.408208 0.549719 -0.119132
H10 H 0.405754 0.547452 -0.0295057
H11 H 0.334549 0.468458 0.0133908
H12 H 0.169208 0.469117 -0.0142583
H13 H 0.0956531 0.546156 0.0284078
H14 H 0.0898516 0.545791 0.11796
H15 H 0.158449 0.467068 0.164532
H16 H 0.240428 0.377057 0.166671
H17 H 0.31444 0.299141 0.124572
H18 H 0.33013 0.296714 -0.00770927
H19 H 0.47172 0.179474 0.0732679
H20 H 0.555398 0.113948 0.0281264
H21 H 0.543034 0.100595 -0.0608983
H22 H 0.447626 0.152766 -0.10228

#END

data_XXVI_List2_50_Price_6909
_database_code_CSD               UNKNWN
_symmetry_cell_setting           orthorhombic
_symmetry_space_group_name_H-M   'P b c a'
_symmetry_Int_Tables_number      61
loop_
_symmetry_equiv_pos_site_id
_symmetry_equiv_pos_as_xyz
1 x,y,z
2 1/2+x,1/2-y,-z
3 -x,1/2+y,1/2-z
4 1/2-x,-y,1/2+z
5 -x,-y,-z
6 1/2-x,1/2+y,z
7 x,1/2-y,1/2+z
8 1/2+x,y,1/2-z
_cell_length_a                   18.9304
_cell_length_b                   21.255
_cell_length_c                   14.4957
_cell_angle_alpha                90
_cell_angle_beta                 90
_cell_angle_gamma                90
_cell_volume                     5832.57
loop_
_atom_site_label
_atom_site_type_symbol
_atom_site_fract_x
_atom_site_fract_y
_atom_site_fract_z
C1 C 0.191279 0.3624 0.989554
C2 C 0.131748 0.359478 1.04689
C3 C 0.123624 0.406561 1.11386
C4 C 0.173983 0.453825 1.12371
C5 C 0.232636 0.455505 1.06611
C6 C 0.24141 0.409682 0.998632
C7 C 0.0766952 0.30979 1.03025
C8 C 0.0717401 0.197304 0.978911
C9 C 0.114416 0.145929 0.957055
C10 C 0.0827685 0.0887337 0.92628
C11 C 0.0077163 0.0847732 0.918797
C12 C -0.0332209 0.138142 0.942182
C13 C -0.00287714 0.193075 0.971576
C14 C 0.123579 0.0351021 0.90266
C15 C 0.0915634 -0.019336 0.873369
C16 C 0.0173169 -0.0231844 0.866165
C17 C -0.0235805 0.0279314 0.888466
C18 C 0.192745 0.151138 0.966014
C19 C 0.225556 0.136212 1.04932
C20 C 0.299979 0.141315 1.05898
C21 C 0.339921 0.161553 0.98606
C22 C 0.30918 0.177716 0.900275
C23 C 0.234424 0.172302 0.890059
C24 C 0.350278 0.199037 0.824902
C25 C 0.31915 0.214674 0.742485
C26 C 0.245218 0.209442 0.732244
C27 C 0.203834 0.188761 0.803976
C28 C 0.20076 0.101794 1.21126
C29 C 0.137309 0.0875553 1.27019
C30 C 0.129564 0.0304366 1.31698
C31 C 0.0712387 0.0195634 1.37316
C32 C 0.0200666 0.0659833 1.38347
C33 C 0.0266802 0.122998 1.33718
C34 C 0.0847971 0.133277 1.28056
O1 O 0.0136201 0.320102 1.03663
O2 O 0.26066 0.101181 1.24166
CL1 Cl 0.0534425 0.40683 1.1908
CL2 Cl 0.191337 -0.0292956 1.30443
N1 N 0.105436 0.252322 1.00813
N2 N 0.182609 0.116129 1.12198
H1 H 0.06629 -0.0253223 1.40817
H2 H -0.0251567 0.057236 1.42772
H3 H -0.0131452 0.159342 1.34491
H4 H 0.0904176 0.177799 1.24441
H5 H 0.130662 0.11286 1.10619
H6 H 0.323564 0.128947 1.12448
H7 H 0.396861 0.165433 0.993876
H8 H 0.407161 0.202763 0.833641
H9 H 0.351155 0.230951 0.685085
H10 H 0.220832 0.221708 0.666847
H11 H 0.147066 0.184427 0.795448
H12 H 0.180706 0.0377475 0.907898
H13 H 0.123697 -0.0598868 0.855554
H14 H -0.00719187 -0.066577 0.842961
H15 H -0.0808026 0.0255964 0.883159
H16 H -0.0903875 0.135122 0.936681
H17 H -0.0343087 0.233727 0.989703
H18 H 0.15865 0.24878 1.01172
H19 H 0.197312 0.327741 0.934972
H20 H 0.286733 0.410807 0.952828
H21 H 0.271326 0.492803 1.07426
H22 H 0.1667 0.489029 1.17703

#END

data_XXVI_List2_51_Price_709
_database_code_CSD               UNKNWN
_symmetry_cell_setting           monoclinic
_symmetry_space_group_name_H-M   'P 21/c'
_symmetry_Int_Tables_number      14
loop_
_symmetry_equiv_pos_site_id
_symmetry_equiv_pos_as_xyz
1 x,y,z
2 -x,1/2+y,1/2-z
3 -x,-y,-z
4 x,1/2-y,1/2+z
_cell_length_a                   11.8474
_cell_length_b                   13.0207
_cell_length_c                   18.5094
_cell_angle_alpha                90
_cell_angle_beta                 79.0329
_cell_angle_gamma                90
_cell_volume                     2803.14
loop_
_atom_site_label
_atom_site_type_symbol
_atom_site_fract_x
_atom_site_fract_y
_atom_site_fract_z
C1 C 0.716362 0.932531 0.77637
C2 C 0.806194 1.00219 0.77641
C3 C 0.910318 0.964953 0.791119
C4 C 0.92384 0.861263 0.805514
C5 C 0.833627 0.793226 0.804636
C6 C 0.729533 0.828701 0.790058
C7 C 0.790755 1.11264 0.756651
C8 C 0.657622 1.25862 0.797013
C9 C 0.58109 1.29566 0.858072
C10 C 0.539628 1.39862 0.857645
C11 C 0.575775 1.46141 0.79426
C12 C 0.652321 1.41952 0.733285
C13 C 0.692504 1.32108 0.733892
C14 C 0.463927 1.4417 0.918782
C15 C 0.425961 1.54116 0.916848
C16 C 0.461321 1.60288 0.85393
C17 C 0.534835 1.56353 0.79399
C18 C 0.54446 1.22849 0.923628
C19 C 0.617432 1.21152 0.973497
C20 C 0.581317 1.14804 1.03608
C21 C 0.474458 1.10408 1.04807
C22 C 0.397249 1.11941 0.999451
C23 C 0.432922 1.18254 0.936237
C24 C 0.286789 1.07379 1.01167
C25 C 0.213752 1.0892 0.963327
C26 C 0.248996 1.15106 0.900456
C27 C 0.355602 1.19646 0.887106
C28 C 0.812272 1.25065 0.997964
C29 C 0.918241 1.31695 0.975225
C30 C 0.938733 1.40011 0.926128
C31 C 1.04469 1.45004 0.911972
C32 C 1.13321 1.41809 0.946115
C33 C 1.11545 1.33603 0.995078
C34 C 1.00977 1.2871 1.00883
O1 O 0.855703 1.15547 0.706949
O2 O 0.80949 1.19023 1.04891
CL1 Cl 1.02435 1.0471 0.794992
CL2 Cl 0.835232 1.45134 0.880571
N1 N 0.694592 1.1566 0.798446
N2 N 0.723951 1.26165 0.96066
H1 H 1.05647 1.51423 0.87394
H2 H 1.2154 1.45756 0.934371
H3 H 1.18367 1.31007 1.02236
H4 H 0.993388 1.22299 1.04678
H5 H 0.73703 1.30888 0.916383
H6 H 0.639907 1.13563 1.07338
H7 H 0.447803 1.05593 1.09628
H8 H 0.261021 1.02611 1.06022
H9 H 0.12914 1.05395 0.97318
H10 H 0.191151 1.1629 0.862185
H11 H 0.381763 1.24387 0.838588
H12 H 0.436434 1.39485 0.967439
H13 H 0.368192 1.57271 0.964292
H14 H 0.430469 1.68133 0.853207
H15 H 0.563094 1.61031 0.745255
H16 H 0.679498 1.4672 0.684898
H17 H 0.752227 1.28984 0.68761
H18 H 0.655446 1.11578 0.842729
H19 H 0.63564 0.960738 0.764289
H20 H 0.658889 0.775928 0.78921
H21 H 0.845124 0.712364 0.815609
H22 H 1.00505 0.834717 0.817554

#END

data_XXVI_List2_52_Price_1662
_database_code_CSD               UNKNWN
_symmetry_cell_setting           monoclinic
_symmetry_space_group_name_H-M   'P 21/a'
_symmetry_Int_Tables_number      14
loop_
_symmetry_equiv_pos_site_id
_symmetry_equiv_pos_as_xyz
1 x,y,z
2 1/2-x,1/2+y,-z
3 -x,-y,-z
4 1/2+x,1/2-y,z
_cell_length_a                   20.0314
_cell_length_b                   10.9823
_cell_length_c                   13.2167
_cell_angle_alpha                90
_cell_angle_beta                 79.6764
_cell_angle_gamma                90
_cell_volume                     2860.48
loop_
_atom_site_label
_atom_site_type_symbol
_atom_site_fract_x
_atom_site_fract_y
_atom_site_fract_z
C1 C 0.0297232 0.605598 0.859944
C2 C 0.00289261 0.493594 0.835963
C3 C 0.0343668 0.387267 0.862954
C4 C 0.0891832 0.393778 0.914276
C5 C 0.114532 0.506218 0.93753
C6 C 0.084827 0.61279 0.910145
C7 C -0.0522408 0.491658 0.772369
C8 C -0.147885 0.625278 0.74272
C9 C -0.178916 0.736703 0.771623
C10 C -0.228306 0.783941 0.716454
C11 C -0.246419 0.715039 0.633874
C12 C -0.214807 0.600941 0.609341
C13 C -0.167213 0.555975 0.661972
C14 C -0.260163 0.898412 0.740338
C15 C -0.307319 0.941575 0.685528
C16 C -0.325288 0.873039 0.604136
C17 C -0.295286 0.762077 0.579073
C18 C -0.159243 0.80644 0.858541
C19 C -0.0993363 0.873721 0.84537
C20 C -0.0812448 0.939609 0.928969
C21 C -0.12317 0.939156 1.02281
C22 C -0.185343 0.874768 1.03954
C23 C -0.203751 0.807899 0.956193
C24 C -0.229271 0.875005 1.1362
C25 C -0.2892 0.811354 1.15073
C26 C -0.307349 0.744307 1.06868
C27 C -0.26577 0.742272 0.973991
C28 C 0.00874004 0.905006 0.723736
C29 C 0.0413598 0.91181 0.611836
C30 C 0.0297308 0.838318 0.530196
C31 C 0.0665638 0.854362 0.431212
C32 C 0.115627 0.944756 0.411949
C33 C 0.128652 1.01823 0.492006
C34 C 0.0923115 1.00046 0.590406
O1 O -0.0540535 0.416784 0.705017
O2 O 0.0433584 0.925694 0.789282
CL1 Cl 0.00489894 0.243215 0.839753
CL2 Cl -0.0296421 0.72095 0.547201
N1 N -0.100038 0.581787 0.798845
N2 N -0.0595358 0.88265 0.746441
H1 H 0.0565094 0.794889 0.370176
H2 H 0.143898 0.956815 0.334476
H3 H 0.167295 1.08851 0.47795
H4 H 0.102685 1.05457 0.654489
H5 H -0.0824656 0.854054 0.688348
H6 H -0.0339544 0.989429 0.916783
H7 H -0.108932 0.990154 1.08615
H8 H -0.214497 0.926635 1.19881
H9 H -0.322602 0.812092 1.22514
H10 H -0.354649 0.693571 1.0806
H11 H -0.280074 0.6902 0.911458
H12 H -0.246784 0.951776 0.802885
H13 H -0.331064 1.02944 0.70505
H14 H -0.362707 0.908321 0.561599
H15 H -0.308549 0.708369 0.516471
H16 H -0.229181 0.547712 0.5473
H17 H -0.143154 0.46865 0.643347
H18 H -0.0949759 0.633686 0.860203
H19 H 0.00844464 0.689576 0.836317
H20 H 0.104451 0.701435 0.926219
H21 H 0.157682 0.509856 0.976818
H22 H 0.111657 0.309879 0.93559

#END

data_XXVI_List2_53_Price_1378
_database_code_CSD               UNKNWN
_symmetry_cell_setting           monoclinic
_symmetry_space_group_name_H-M   'P 21/c'
_symmetry_Int_Tables_number      14
loop_
_symmetry_equiv_pos_site_id
_symmetry_equiv_pos_as_xyz
1 x,y,z
2 -x,1/2+y,1/2-z
3 -x,-y,-z
4 x,1/2-y,1/2+z
_cell_length_a                   10.3219
_cell_length_b                   21.0492
_cell_length_c                   14.4938
_cell_angle_alpha                90
_cell_angle_beta                 64.4294
_cell_angle_gamma                90
_cell_volume                     2840.6
loop_
_atom_site_label
_atom_site_type_symbol
_atom_site_fract_x
_atom_site_fract_y
_atom_site_fract_z
C1 C 0.63396 0.616311 0.345174
C2 C 0.711846 0.646704 0.391234
C3 C 0.851264 0.624714 0.365892
C4 C 0.910754 0.575392 0.296183
C5 C 0.832014 0.547189 0.250107
C6 C 0.692621 0.567589 0.275013
C7 C 0.630612 0.699569 0.463398
C8 C 0.659006 0.811708 0.505727
C9 C 0.758753 0.861116 0.479761
C10 C 0.711151 0.923865 0.516352
C11 C 0.562137 0.935547 0.577581
C12 C 0.465524 0.883847 0.601983
C13 C 0.51115 0.823592 0.567971
C14 C 0.807854 0.975774 0.493686
C15 C 0.759045 1.03573 0.529057
C16 C 0.611404 1.04717 0.589069
C17 C 0.515293 0.997897 0.612852
C18 C 0.91511 0.848688 0.418131
C19 C 0.980128 0.862514 0.313824
C20 C 1.1285 0.850576 0.254193
C21 C 1.20819 0.82381 0.298891
C22 C 1.14693 0.807754 0.403928
C23 C 0.99814 0.82046 0.464568
C24 C 1.22889 0.779449 0.449995
C25 C 1.16727 0.764325 0.552136
C26 C 1.02052 0.777476 0.612551
C27 C 0.938077 0.804933 0.570174
C28 C 0.931103 0.907081 0.172355
C29 C 0.806627 0.927115 0.151015
C30 C 0.68484 0.890518 0.169337
C31 C 0.578418 0.912538 0.142596
C32 C 0.592923 0.971741 0.0968468
C33 C 0.714508 1.00848 0.0762823
C34 C 0.82056 0.985761 0.102224
O1 O 0.499724 0.696647 0.507925
O2 O 1.05389 0.91169 0.105959
CL1 Cl 0.956199 0.65491 0.423115
CL2 Cl 0.662419 0.814872 0.223339
N1 N 0.709283 0.750977 0.467485
N2 N 0.893814 0.888482 0.270934
H1 H 0.485638 0.882867 0.157338
H2 H 0.509361 0.988781 0.0765116
H3 H 0.727011 1.05447 0.0395337
H4 H 0.917711 1.01294 0.0848388
H5 H 0.787494 0.888042 0.31809
H6 H 1.17574 0.862951 0.173914
H7 H 1.32161 0.814365 0.252727
H8 H 1.34194 0.769873 0.402653
H9 H 1.231 0.742524 0.586716
H10 H 0.972333 0.765851 0.693486
H11 H 0.825502 0.815107 0.617402
H12 H 0.921663 0.96737 0.44804
H13 H 0.834935 1.07476 0.510875
H14 H 0.574466 1.09485 0.616458
H15 H 0.401347 1.00592 0.659379
H16 H 0.352033 0.892424 0.649295
H17 H 0.436674 0.784325 0.586685
H18 H 0.817013 0.748317 0.425866
H19 H 0.52476 0.632433 0.367224
H20 H 0.62963 0.545499 0.24015
H21 H 0.87961 0.508993 0.19548
H22 H 1.01854 0.559328 0.279188

#END

data_XXVI_List2_54_Price_595
_database_code_CSD               UNKNWN
_symmetry_cell_setting           monoclinic
_symmetry_space_group_name_H-M   'C 2/c'
_symmetry_Int_Tables_number      15
loop_
_symmetry_equiv_pos_site_id
_symmetry_equiv_pos_as_xyz
1 x,y,z
2 -x,y,1/2-z
3 1/2+x,1/2+y,z
4 1/2-x,1/2+y,1/2-z
5 -x,-y,-z
6 x,-y,1/2+z
7 1/2-x,1/2-y,-z
8 1/2+x,1/2-y,1/2+z
_cell_length_a                   20.1278
_cell_length_b                   20.6672
_cell_length_c                   14.5666
_cell_angle_alpha                90
_cell_angle_beta                 71.1455
_cell_angle_gamma                90
_cell_volume                     5734.35
loop_
_atom_site_label
_atom_site_type_symbol
_atom_site_fract_x
_atom_site_fract_y
_atom_site_fract_z
C1 C 0.885629 0.499961 0.0938614
C2 C 0.872641 0.539037 0.0232681
C3 C 0.898594 0.51959 -0.0736029
C4 C 0.9377 0.463096 -0.0999645
C5 C 0.951045 0.425345 -0.0288246
C6 C 0.925051 0.443636 0.0681839
C7 C 0.831261 0.600578 0.0539407
C8 C 0.711513 0.634452 0.154419
C9 C 0.656749 0.6131 0.234308
C10 C 0.603688 0.657728 0.286058
C11 C 0.60836 0.72378 0.256079
C12 C 0.665418 0.743083 0.174655
C13 C 0.715681 0.700014 0.124381
C14 C 0.546161 0.638639 0.367346
C15 C 0.496199 0.68275 0.416244
C16 C 0.50098 0.748086 0.386602
C17 C 0.555979 0.767997 0.308075
C18 C 0.653201 0.543926 0.264812
C19 C 0.682356 0.524692 0.335265
C20 C 0.679807 0.458853 0.364022
C21 C 0.649621 0.413674 0.321218
C22 C 0.620349 0.430552 0.248336
C23 C 0.622145 0.496769 0.219733
C24 C 0.589503 0.383933 0.203443
C25 C 0.561396 0.401601 0.132921
C26 C 0.562904 0.467066 0.104654
C27 C 0.592355 0.513507 0.146873
C28 C 0.743038 0.566428 0.447847
C29 C 0.776963 0.626227 0.471976
C30 C 0.815868 0.673774 0.408542
C31 C 0.844607 0.726052 0.443018
C32 C 0.834765 0.731905 0.541465
C33 C 0.797048 0.684878 0.605719
C34 C 0.769238 0.632734 0.570663
O1 O 0.858546 0.653811 0.039828
O2 O 0.740135 0.517264 0.495659
CL1 Cl 0.881552 0.565478 -0.163435
CL2 Cl 0.834099 0.67001 0.283151
N1 N 0.761695 0.589224 0.102903
N2 N 0.714379 0.57229 0.375029
H1 H 0.874979 0.761592 0.391725
H2 H 0.857161 0.773 0.567507
H3 H 0.789581 0.688695 0.68272
H4 H 0.740683 0.59479 0.618846
H5 H 0.717706 0.616184 0.343059
H6 H 0.701826 0.445726 0.42001
H7 H 0.648054 0.363342 0.343483
H8 H 0.588559 0.333707 0.226003
H9 H 0.537918 0.365454 0.0988637
H10 H 0.540395 0.480864 0.049058
H11 H 0.592926 0.563808 0.125147
H12 H 0.542074 0.58841 0.390319
H13 H 0.452496 0.667208 0.478278
H14 H 0.461072 0.7824 0.425962
H15 H 0.560194 0.818166 0.284455
H16 H 0.668889 0.793352 0.151656
H17 H 0.759541 0.715027 0.0626916
H18 H 0.747419 0.542298 0.115537
H19 H 0.865067 0.514633 0.169456
H20 H 0.935202 0.414119 0.123827
H21 H 0.981725 0.381352 -0.0496483
H22 H 0.95713 0.449042 -0.175735

#END

data_XXVI_List2_55_Price_1786
_database_code_CSD               UNKNWN
_symmetry_cell_setting           orthorhombic
_symmetry_space_group_name_H-M   'P b c a'
_symmetry_Int_Tables_number      61
loop_
_symmetry_equiv_pos_site_id
_symmetry_equiv_pos_as_xyz
1 x,y,z
2 1/2+x,1/2-y,-z
3 -x,1/2+y,1/2-z
4 1/2-x,-y,1/2+z
5 -x,-y,-z
6 1/2-x,1/2+y,z
7 x,1/2-y,1/2+z
8 1/2+x,y,1/2-z
_cell_length_a                   14.5836
_cell_length_b                   18.9075
_cell_length_c                   21.1662
_cell_angle_alpha                90
_cell_angle_beta                 90
_cell_angle_gamma                90
_cell_volume                     5836.36
loop_
_atom_site_label
_atom_site_type_symbol
_atom_site_fract_x
_atom_site_fract_y
_atom_site_fract_z
C1 C 0.00706714 0.301815 0.861869
C2 C -0.0465868 0.363203 0.858607
C3 C -0.114158 0.373044 0.90492
C4 C -0.128281 0.322453 0.951721
C5 C -0.0743399 0.261905 0.95374
C6 C -0.00626744 0.25144 0.908712
C7 C -0.0250434 0.418357 0.809634
C8 C 0.0248618 0.423164 0.696476
C9 C 0.0452885 0.380417 0.644649
C10 C 0.0756507 0.411994 0.587109
C11 C 0.084555 0.487051 0.583361
C12 C 0.0624899 0.528089 0.637173
C13 C 0.0333314 0.497818 0.692378
C14 C 0.0975975 0.371142 0.532946
C15 C 0.12682 0.403095 0.478251
C16 C 0.135539 0.477342 0.474641
C17 C 0.114747 0.518284 0.526253
C18 C 0.0336441 0.302163 0.649296
C19 C -0.0503907 0.271007 0.634558
C20 C -0.0616947 0.196509 0.638346
C21 C 0.0103608 0.154825 0.65651
C22 C 0.0970716 0.183769 0.671705
C23 C 0.108918 0.25857 0.667794
C24 C 0.171752 0.140847 0.690556
C25 C 0.255133 0.170282 0.705233
C26 C 0.267018 0.244268 0.701511
C27 C 0.195939 0.287383 0.68329
C28 C -0.210187 0.298277 0.599784
C29 C -0.269741 0.360443 0.582699
C30 C -0.288163 0.418486 0.621605
C31 C -0.348143 0.47163 0.602391
C32 C -0.390653 0.46709 0.54381
C33 C -0.37449 0.409093 0.504818
C34 C -0.315419 0.356087 0.524704
O1 O -0.0276144 0.481501 0.820732
O2 O -0.239856 0.238179 0.595154
CL1 Cl -0.186646 0.445745 0.904576
CL2 Cl -0.239038 0.42612 0.696316
N1 N -0.00338563 0.389527 0.751908
N2 N -0.12189 0.31541 0.615482
H1 H -0.361371 0.515804 0.633779
H2 H -0.437125 0.508781 0.529002
H3 H -0.408345 0.40496 0.459304
H4 H -0.303538 0.309641 0.495697
H5 H -0.106428 0.367594 0.616504
H6 H -0.127734 0.174186 0.626426
H7 H 0.0011234 0.0978654 0.659362
H8 H 0.161691 0.0839503 0.693176
H9 H 0.312013 0.136907 0.71963
H10 H 0.33314 0.267326 0.713072
H11 H 0.205645 0.344208 0.680265
H12 H 0.0912154 0.314006 0.535407
H13 H 0.143457 0.370899 0.437325
H14 H 0.158699 0.50182 0.431061
H15 H 0.12117 0.575517 0.524112
H16 H 0.0688208 0.58528 0.634252
H17 H 0.0162716 0.529288 0.733391
H18 H -0.0107044 0.33654 0.747741
H19 H 0.0620498 0.294432 0.827829
H20 H 0.0367071 0.204612 0.91015
H21 H -0.0857954 0.223059 0.990686
H22 H -0.182025 0.331068 0.986293

#END

data_XXVI_List2_56_Price_3860
_database_code_CSD               UNKNWN
_symmetry_cell_setting           monoclinic
_symmetry_space_group_name_H-M   'A 2/a'
_symmetry_Int_Tables_number      15
loop_
_symmetry_equiv_pos_site_id
_symmetry_equiv_pos_as_xyz
1 x,y,z
2 1/2-x,y,-z
3 x,1/2+y,1/2+z
4 1/2-x,1/2+y,1/2-z
5 -x,-y,-z
6 1/2+x,-y,z
7 -x,1/2-y,1/2-z
8 1/2+x,1/2-y,1/2+z
_cell_length_a                   25.2113
_cell_length_b                   10.925
_cell_length_c                   20.5942
_cell_angle_alpha                90
_cell_angle_beta                 83.5073
_cell_angle_gamma                90
_cell_volume                     5635.95
loop_
_atom_site_label
_atom_site_type_symbol
_atom_site_fract_x
_atom_site_fract_y
_atom_site_fract_z
C1 C 0.302094 0.795954 0.930355
C2 C 0.268829 0.859103 0.891722
C3 C 0.252934 0.798054 0.837304
C4 C 0.2686 0.677727 0.823294
C5 C 0.300446 0.616434 0.863458
C6 C 0.31742 0.675863 0.917232
C7 C 0.257911 0.990025 0.912078
C8 C 0.189335 1.15416 0.914257
C9 C 0.134652 1.1736 0.914719
C10 C 0.113902 1.29511 0.921742
C11 C 0.149407 1.39489 0.928337
C12 C 0.204574 1.3702 0.92773
C13 C 0.224454 1.25385 0.920907
C14 C 0.0586107 1.32053 0.922942
C15 C 0.0397806 1.43834 0.929988
C16 C 0.0750262 1.53691 0.936257
C17 C 0.12873 1.5152 0.935502
C18 C 0.0982887 1.06847 0.9063
C19 C 0.081313 0.991649 0.95873
C20 C 0.0469575 0.891371 0.950001
C21 C 0.0300708 0.870173 0.890147
C22 C 0.0463437 0.944946 0.835473
C23 C 0.0811597 1.04532 0.843652
C24 C 0.0294488 0.922317 0.773326
C25 C 0.0462782 0.995439 0.720819
C26 C 0.080932 1.09452 0.728631
C27 C 0.0979559 1.119 0.788336
C28 C 0.0828346 0.964584 1.07862
C29 C 0.0968445 1.02856 1.13953
C30 C 0.108737 1.15215 1.14954
C31 C 0.120288 1.19399 1.21032
C32 C 0.120612 1.11342 1.26235
C33 C 0.108768 0.990448 1.25386
C34 C 0.0970197 0.949943 1.1934
O1 O 0.292309 1.0485 0.935741
O2 O 0.057934 0.868382 1.08468
CL1 Cl 0.214323 0.868176 0.782719
CL2 Cl 0.107979 1.26371 1.08909
N1 N 0.20848 1.03459 0.904006
N2 N 0.098767 1.01766 1.01949
H1 H 0.128778 1.29042 1.21615
H2 H 0.129875 1.14722 1.30935
H3 H 0.108638 0.926423 1.29418
H4 H 0.0870247 0.854914 1.18557
H5 H 0.122449 1.09248 1.01945
H6 H 0.0347493 0.833073 0.991399
H7 H 0.00369459 0.793294 0.884123
H8 H 0.0028782 0.845481 0.768021
H9 H 0.0331227 0.977333 0.673324
H10 H 0.0942784 1.15208 0.686961
H11 H 0.124549 1.19551 0.793776
H12 H 0.0312239 1.24521 0.918298
H13 H -0.00270323 1.45581 0.930838
H14 H 0.0595489 1.62954 0.941767
H15 H 0.156314 1.59023 0.940447
H16 H 0.231671 1.44615 0.932719
H17 H 0.26658 1.23552 0.921072
H18 H 0.181835 0.975278 0.888393
H19 H 0.315766 0.84549 0.97099
H20 H 0.342765 0.629044 0.948511
H21 H 0.312261 0.522536 0.852224
H22 H 0.255833 0.633478 0.780553

#END

data_XXVI_List2_57_Price_576
_database_code_CSD               UNKNWN
_symmetry_cell_setting           monoclinic
_symmetry_space_group_name_H-M   'P 21/n'
_symmetry_Int_Tables_number      14
loop_
_symmetry_equiv_pos_site_id
_symmetry_equiv_pos_as_xyz
1 x,y,z
2 1/2-x,1/2+y,1/2-z
3 -x,-y,-z
4 1/2+x,1/2-y,1/2+z
_cell_length_a                   16.0801
_cell_length_b                   15.6419
_cell_length_c                   11.1207
_cell_angle_alpha                90
_cell_angle_beta                 88.7908
_cell_angle_gamma                90
_cell_volume                     2796.49
loop_
_atom_site_label
_atom_site_type_symbol
_atom_site_fract_x
_atom_site_fract_y
_atom_site_fract_z
C1 C 0.116183 0.407968 0.807755
C2 C 0.0571464 0.472889 0.825316
C3 C -0.0266492 0.449371 0.837602
C4 C -0.0499579 0.363677 0.834888
C5 C 0.00979638 0.3004 0.817673
C6 C 0.0932315 0.32244 0.803848
C7 C 0.0849189 0.564611 0.820929
C8 C 0.19281 0.658788 0.907219
C9 C 0.277198 0.658928 0.932035
C10 C 0.317255 0.737488 0.961329
C11 C 0.269757 0.814551 0.965327
C12 C 0.183723 0.810721 0.940957
C13 C 0.145541 0.735261 0.913442
C14 C 0.403298 0.741789 0.986181
C15 C 0.44013 0.818433 1.01342
C16 C 0.39307 0.894573 1.01741
C17 C 0.309625 0.892424 0.993791
C18 C 0.324788 0.577086 0.928009
C19 C 0.357469 0.545907 0.819401
C20 C 0.402317 0.467633 0.816328
C21 C 0.414688 0.423131 0.920463
C22 C 0.384038 0.452822 1.03302
C23 C 0.338533 0.531164 1.03676
C24 C 0.397068 0.407251 1.14099
C25 C 0.366376 0.437339 1.24904
C26 C 0.321103 0.514653 1.25309
C27 C 0.307395 0.560389 1.14996
C28 C 0.371834 0.577499 0.600129
C29 C 0.353753 0.645175 0.507952
C30 C 0.279701 0.690887 0.493828
C31 C 0.272149 0.750626 0.401693
C32 C 0.338453 0.765706 0.322563
C33 C 0.412206 0.720065 0.333923
C34 C 0.418904 0.660108 0.424966
O1 O 0.0474862 0.620008 0.7673
O2 O 0.412442 0.514652 0.570352
CL1 Cl -0.104466 0.524454 0.862828
CL2 Cl 0.19229 0.673761 0.585592
N1 N 0.154273 0.579744 0.887418
N2 N 0.345058 0.594233 0.715401
H1 H 0.213697 0.784378 0.392607
H2 H 0.331954 0.812632 0.251425
H3 H 0.464061 0.730814 0.271702
H4 H 0.475059 0.622424 0.434235
H5 H 0.314445 0.649992 0.729529
H6 H 0.426527 0.445011 0.730669
H7 H 0.449261 0.363427 0.917035
H8 H 0.431963 0.347768 1.1365
H9 H 0.376716 0.401938 1.33137
H10 H 0.296885 0.538245 1.33875
H11 H 0.272702 0.619884 1.15412
H12 H 0.439773 0.683402 0.98332
H13 H 0.506123 0.820493 1.03213
H14 H 0.423023 0.954675 1.03916
H15 H 0.272745 0.950663 0.996558
H16 H 0.147492 0.869344 0.94518
H17 H 0.0799628 0.732672 0.893773
H18 H 0.182604 0.528718 0.924258
H19 H 0.181172 0.425198 0.793691
H20 H 0.140213 0.273512 0.789241
H21 H -0.00925746 0.233848 0.814941
H22 H -0.115189 0.347319 0.846401

#END

data_XXVI_List2_58_Price_4199
_database_code_CSD               UNKNWN
_symmetry_cell_setting           triclinic
_symmetry_space_group_name_H-M   'P -1'
_symmetry_Int_Tables_number      2
loop_
_symmetry_equiv_pos_site_id
_symmetry_equiv_pos_as_xyz
1 x,y,z
2 -x,-y,-z
_cell_length_a                   16.7993
_cell_length_b                   10.799
_cell_length_c                   9.9449
_cell_angle_alpha                65.8686
_cell_angle_beta                 121.28
_cell_angle_gamma                108.642
_cell_volume                     1393.77
loop_
_atom_site_label
_atom_site_type_symbol
_atom_site_fract_x
_atom_site_fract_y
_atom_site_fract_z
C1 C 0.510068 0.494317 0.22346
C2 C 0.584208 0.456472 0.228232
C3 C 0.637749 0.560895 0.155096
C4 C 0.617367 0.695072 0.0803645
C5 C 0.542763 0.72836 0.0763225
C6 C 0.488898 0.62722 0.148941
C7 C 0.592592 0.30525 0.312408
C8 C 0.652271 0.109882 0.33902
C9 C 0.724796 0.0781326 0.334543
C10 C 0.737275 -0.0617295 0.387426
C11 C 0.674847 -0.16758 0.443228
C12 C 0.601674 -0.130267 0.444072
C13 C 0.58974 0.0038086 0.393103
C14 C 0.810541 -0.0996223 0.386936
C15 C 0.82098 -0.234969 0.438718
C16 C 0.758989 -0.3395 0.493608
C17 C 0.687463 -0.306064 0.495737
C18 C 0.790146 0.188879 0.27642
C19 C 0.869031 0.253794 0.384436
C20 C 0.931321 0.357708 0.327593
C21 C 0.914631 0.393553 0.167115
C22 C 0.836235 0.329499 0.0536023
C23 C 0.773112 0.22543 0.109397
C24 C 0.819038 0.365509 -0.112101
C25 C 0.742362 0.301654 -0.219699
C26 C 0.679643 0.198731 -0.165059
C27 C 0.694382 0.161546 -0.00506025
C28 C 0.963016 0.245124 0.679509
C29 C 0.963871 0.188183 0.847306
C30 C 0.898122 0.0938701 0.899689
C31 C 0.913245 0.0550523 1.06232
C32 C 0.99428 0.109289 1.17717
C33 C 1.06077 0.202806 1.12909
C34 C 1.04506 0.240478 0.967285
O1 O 0.552989 0.238629 0.399647
O2 O 1.03327 0.318178 0.668174
CL1 Cl 0.73591 0.534939 0.157337
CL2 Cl 0.793071 0.015849 0.770935
N1 N 0.639275 0.248021 0.278448
N2 N 0.883938 0.213228 0.548065
H1 H 0.860529 -0.0182173 1.09709
H2 H 1.00504 0.0781817 1.30336
H3 H 1.12464 0.246313 1.2172
H4 H 1.09581 0.312726 0.926433
H5 H 0.829397 0.151294 0.569299
H6 H 0.992114 0.405934 0.413952
H7 H 0.962928 0.473155 0.125354
H8 H 0.867916 0.445006 -0.152429
H9 H 0.729734 0.329943 -0.346601
H10 H 0.619067 0.148368 -0.250532
H11 H 0.64585 0.0821032 0.0358443
H12 H 0.858521 -0.019825 0.344979
H13 H 0.877565 -0.26186 0.437477
H14 H 0.768104 -0.446048 0.534091
H15 H 0.639281 -0.385545 0.537914
H16 H 0.553588 -0.210708 0.485553
H17 H 0.534166 0.0314287 0.395493
H18 H 0.675303 0.312002 0.214227
H19 H 0.469799 0.413596 0.282245
H20 H 0.430623 0.651695 0.147646
H21 H 0.527453 0.833223 0.0172848
H22 H 0.661027 0.772706 0.026435

#END

data_XXVI_List2_59_Price_6915
_database_code_CSD               UNKNWN
_symmetry_cell_setting           triclinic
_symmetry_space_group_name_H-M   'P -1'
_symmetry_Int_Tables_number      2
loop_
_symmetry_equiv_pos_site_id
_symmetry_equiv_pos_as_xyz
1 x,y,z
2 -x,-y,-z
_cell_length_a                   10.7612
_cell_length_b                   14.0122
_cell_length_c                   10.5644
_cell_angle_alpha                110.551
_cell_angle_beta                 69.3335
_cell_angle_gamma                96.6334
_cell_volume                     1395.56
loop_
_atom_site_label
_atom_site_type_symbol
_atom_site_fract_x
_atom_site_fract_y
_atom_site_fract_z
C1 C 0.868652 0.883736 0.379844
C2 C 0.7636 0.844062 0.327615
C3 C 0.797143 0.800917 0.17797
C4 C 0.927993 0.798448 0.0867862
C5 C 1.02899 0.839047 0.142447
C6 C 0.998988 0.881842 0.290297
C7 C 0.629929 0.857115 0.44629
C8 C 0.385944 0.85163 0.50622
C9 C 0.284669 0.7978 0.458173
C10 C 0.150184 0.812695 0.553943
C11 C 0.121363 0.880213 0.698203
C12 C 0.227317 0.933991 0.741016
C13 C 0.355476 0.921219 0.648653
C14 C 0.0424384 0.761615 0.510562
C15 C -0.0854313 0.775233 0.605671
C16 C -0.113057 0.841033 0.748823
C17 C -0.0114037 0.892679 0.79345
C18 C 0.31265 0.729609 0.306409
C19 C 0.31112 0.624061 0.273229
C20 C 0.339664 0.558179 0.129151
C21 C 0.369161 0.59843 0.0212107
C22 C 0.37208 0.70491 0.0490011
C23 C 0.343171 0.771615 0.193886
C24 C 0.403059 0.746661 -0.0625915
C25 C 0.404977 0.850214 -0.0333149
C26 C 0.37488 0.916345 0.109902
C27 C 0.344381 0.878303 0.220627
C28 C 0.280105 0.486694 0.381902
C29 C 0.231184 0.477705 0.529405
C30 C 0.302521 0.424803 0.57234
C31 C 0.251995 0.415049 0.707919
C32 C 0.129026 0.457697 0.802044
C33 C 0.0569077 0.510957 0.761581
C34 C 0.108468 0.521109 0.626452
O1 O 0.627344 0.88953 0.570855
O2 O 0.311377 0.412606 0.273158
CL1 Cl 0.681913 0.744657 0.0921518
CL2 Cl 0.45782 0.372345 0.460426
N1 N 0.516976 0.837502 0.410348
N2 N 0.283616 0.585993 0.38612
H1 H 0.309882 0.374333 0.738813
H2 H 0.0901948 0.449379 0.90742
H3 H -0.0389616 0.544638 0.834712
H4 H 0.0522958 0.562529 0.594271
H5 H 0.252541 0.638974 0.485158
H6 H 0.339135 0.47677 0.107509
H7 H 0.391385 0.547625 -0.0890617
H8 H 0.425234 0.694789 -0.172296
H9 H 0.428974 0.881426 -0.119722
H10 H 0.375299 0.998238 0.132874
H11 H 0.320155 0.929878 0.330483
H12 H 0.0622715 0.711963 0.400176
H13 H -0.166216 0.735598 0.569894
H14 H -0.214586 0.851167 0.822704
H15 H -0.0312442 0.944344 0.902979
H16 H 0.205795 0.986885 0.850027
H17 H 0.435748 0.961758 0.683309
H18 H 0.527245 0.802018 0.305579
H19 H 0.8424 0.916329 0.495501
H20 H 1.07677 0.913665 0.335814
H21 H 1.13047 0.836711 0.0701401
H22 H 0.949228 0.763984 -0.0280732

#END

data_XXVI_List2_60_Price_371
_database_code_CSD               UNKNWN
_symmetry_cell_setting           monoclinic
_symmetry_space_group_name_H-M   'P 21/a'
_symmetry_Int_Tables_number      14
loop_
_symmetry_equiv_pos_site_id
_symmetry_equiv_pos_as_xyz
1 x,y,z
2 1/2-x,1/2+y,-z
3 -x,-y,-z
4 1/2+x,1/2-y,z
_cell_length_a                   16.6867
_cell_length_b                   17.0449
_cell_length_c                   21.0942
_cell_angle_alpha                90
_cell_angle_beta                 68.6699
_cell_angle_gamma                90
_cell_volume                     5588.7
loop_
_atom_site_label
_atom_site_type_symbol
_atom_site_fract_x
_atom_site_fract_y
_atom_site_fract_z
C1 C 0.533581 0.132619 0.798768
C2 C 0.534506 0.17451 0.855703
C3 C 0.578196 0.246381 0.843727
C4 C 0.6202 0.274251 0.777801
C5 C 0.61957 0.230583 0.722448
C6 C 0.575786 0.159395 0.73297
C7 C 0.484286 0.135783 0.922802
C8 C 0.476719 0.120258 1.04226
C9 C 0.51237 0.146857 1.08873
C10 C 0.477455 0.120781 1.15775
C11 C 0.405658 0.0686575 1.17874
C12 C 0.371478 0.0436725 1.12979
C13 C 0.405687 0.0677925 1.06344
C14 C 0.511919 0.1452 1.20692
C15 C 0.476887 0.119428 1.27303
C16 C 0.405679 0.068038 1.29368
C17 C 0.370946 0.0432636 1.24729
C18 C 0.588632 0.199983 1.06699
C19 C 0.578654 0.2813 1.07116
C20 C 0.652169 0.330818 1.05175
C21 C 0.732975 0.298899 1.02879
C22 C 0.746366 0.2169 1.02336
C23 C 0.672961 0.166699 1.0429
C24 C 0.829832 0.183665 0.999453
C25 C 0.840976 0.103801 0.994991
C26 C 0.7685 0.0539113 1.01452
C27 C 0.686686 0.0843536 1.03787
C28 C 0.46946 0.387732 1.1098
C29 C 0.374283 0.405264 1.14376
C30 C 0.304641 0.355158 1.17634
C31 C 0.220839 0.38381 1.20468
C32 C 0.204259 0.463064 1.20089
C33 C 0.271984 0.514156 1.16897
C34 C 0.355017 0.485117 1.14125
O1 O 0.42117 0.0965319 0.927219
O2 O 0.520116 0.442644 1.09743
CL1 Cl 0.580277 0.307178 0.909553
CL2 Cl 0.315677 0.254646 1.1864
N1 N 0.5157 0.143498 0.974044
N2 N 0.494739 0.31157 1.09454
H1 H 0.169091 0.343042 1.22978
H2 H 0.13862 0.48449 1.22302
H3 H 0.260214 0.576369 1.16564
H4 H 0.409122 0.523648 1.11653
H5 H 0.448046 0.270531 1.10352
H6 H 0.642576 0.393575 1.05555
H7 H 0.788626 0.337493 1.01402
H8 H 0.885028 0.222811 0.984723
H9 H 0.905248 0.0788296 0.976623
H10 H 0.777555 -0.00926902 1.01112
H11 H 0.631366 0.0455017 1.05304
H12 H 0.566704 0.184671 1.19153
H13 H 0.504259 0.138817 1.30987
H14 H 0.378659 0.048248 1.34615
H15 H 0.316186 0.00359026 1.26243
H16 H 0.316979 0.00370276 1.14545
H17 H 0.379613 0.0480572 1.02621
H18 H 0.568127 0.17803 0.964659
H19 H 0.497619 0.0780768 0.808432
H20 H 0.574245 0.125049 0.690103
H21 H 0.652779 0.252695 0.671281
H22 H 0.652676 0.330499 0.770665
C35 C 0.944868 0.105137 0.735279
C36 C 0.948998 0.156971 0.682575
C37 C 0.90464 0.228194 0.700948
C38 C 0.857445 0.246076 0.76879
C39 C 0.853339 0.192844 0.819677
C40 C 0.897476 0.121982 0.802858
C41 C 1.00426 0.127902 0.61269
C42 C 1.01985 0.130883 0.490605
C43 C 0.987319 0.16557 0.445088
C44 C 1.02388 0.146353 0.374468
C45 C 1.09443 0.0929755 0.350943
C46 C 1.12599 0.0602547 0.398944
C47 C 1.09024 0.0779236 0.4668
C48 C 0.99233 0.178846 0.326146
C49 C 1.02899 0.159535 0.258449
C50 C 1.09894 0.106851 0.235317
C51 C 1.13081 0.0743028 0.280828
C52 C 0.912418 0.220131 0.469679
C53 C 0.924407 0.301136 0.468831
C54 C 0.852192 0.352156 0.492108
C55 C 0.770574 0.322039 0.515647
C56 C 0.755139 0.240358 0.517946
C57 C 0.827205 0.188642 0.494496
C58 C 0.670861 0.208889 0.542627
C59 C 0.657644 0.129324 0.54412
C60 C 0.728762 0.077961 0.520595
C61 C 0.811326 0.106674 0.496365
C62 C 1.03569 0.404553 0.425053
C63 C 1.13141 0.421042 0.393169
C64 C 1.20175 0.369697 0.368336
C65 C 1.28575 0.397781 0.339598
C66 C 1.30185 0.477819 0.335165
C67 C 1.23346 0.530168 0.359358
C68 C 1.15028 0.501607 0.387533
O3 O 1.06517 0.0849721 0.607034
O4 O 0.985737 0.458927 0.430483
CL3 Cl 0.907673 0.300359 0.641459
CL4 Cl 1.19175 0.267785 0.369646
N3 N 0.979471 0.148472 0.559932
N4 N 1.00892 0.330153 0.446848
H23 H 1.33805 0.355928 0.32075
H24 H 1.36763 0.498825 0.312771
H25 H 1.24482 0.592994 0.356252
H26 H 1.09569 0.541047 0.406136
H27 H 1.05486 0.28864 0.43938
H28 H 0.863313 0.414686 0.490415
H29 H 0.715932 0.361756 0.53348
H30 H 0.616699 0.249154 0.560385
H31 H 0.592749 0.105733 0.563159
H32 H 0.718058 0.0150443 0.521536
H33 H 0.8656 0.0667455 0.478031
H34 H 0.938448 0.219287 0.343477
H35 H 1.00385 0.185044 0.222282
H36 H 1.12724 0.0922139 0.181618
H37 H 1.1846 0.0335798 0.263771
H38 H 1.17984 0.0196455 0.38125
H39 H 1.11441 0.052458 0.503258
H40 H 0.927972 0.184472 0.570807
H41 H 0.981203 0.0510192 0.720862
H42 H 0.895266 0.0801603 0.842258
H43 H 0.816112 0.20724 0.872362
H44 H 0.824624 0.30212 0.781006

#END

data_XXVI_List2_61_Price_4822
_database_code_CSD               UNKNWN
_symmetry_cell_setting           triclinic
_symmetry_space_group_name_H-M   'P -1'
_symmetry_Int_Tables_number      2
loop_
_symmetry_equiv_pos_site_id
_symmetry_equiv_pos_as_xyz
1 x,y,z
2 -x,-y,-z
_cell_length_a                   15.8607
_cell_length_b                   9.8003
_cell_length_c                   11.206
_cell_angle_alpha                102.335
_cell_angle_beta                 84.4372
_cell_angle_gamma                61.2318
_cell_volume                     1450.47
loop_
_atom_site_label
_atom_site_type_symbol
_atom_site_fract_x
_atom_site_fract_y
_atom_site_fract_z
C1 C 0.971238 0.501284 0.851222
C2 C 1.06106 0.366989 0.775403
C3 C 1.13413 0.39823 0.732128
C4 C 1.11731 0.556051 0.761779
C5 C 1.02689 0.686562 0.83533
C6 C 0.9535 0.658896 0.880741
C7 C 1.06341 0.20728 0.751505
C8 C 1.1262 -0.059127 0.594493
C9 C 1.21325 -0.193233 0.515573
C10 C 1.21462 -0.338939 0.456444
C11 C 1.12644 -0.344682 0.478634
C12 C 1.03939 -0.20418 0.558256
C13 C 1.03835 -0.064836 0.614442
C14 C 1.3015 -0.479803 0.376079
C15 C 1.30078 -0.6186 0.32117
C16 C 1.21347 -0.624005 0.343358
C17 C 1.12818 -0.489512 0.420558
C18 C 1.30417 -0.183718 0.491925
C19 C 1.36769 -0.217943 0.573288
C20 C 1.45332 -0.206111 0.551556
C21 C 1.47451 -0.163056 0.449198
C22 C 1.41339 -0.130237 0.362559
C23 C 1.32701 -0.141261 0.384169
C24 C 1.43542 -0.08703 0.256026
C25 C 1.37481 -0.05564 0.173464
C26 C 1.28925 -0.0662767 0.194603
C27 C 1.26577 -0.107768 0.297131
C28 C 1.38984 -0.290758 0.772922
C29 C 1.34933 -0.348964 0.864625
C30 C 1.25064 -0.273625 0.929066
C31 C 1.22355 -0.335215 1.01705
C32 C 1.29489 -0.472868 1.04175
C33 C 1.39374 -0.548122 0.980027
C34 C 1.4202 -0.484865 0.893777
O1 O 1.00366 0.197485 0.821555
O2 O 1.46233 -0.279999 0.78466
CL1 Cl 1.25238 0.243983 0.644133
CL2 Cl 1.15754 -0.0990824 0.904823
N1 N 1.12562 0.0854788 0.644433
N2 N 1.34473 -0.265256 0.675118
H1 H 1.14651 -0.273539 1.06594
H2 H 1.27306 -0.520277 1.11016
H3 H 1.45001 -0.654775 0.999844
H4 H 1.49709 -0.538919 0.847042
H5 H 1.28671 -0.282402 0.675261
H6 H 1.50031 -0.231263 0.617444
H7 H 1.54023 -0.154344 0.433338
H8 H 1.50152 -0.0792329 0.240916
H9 H 1.39239 -0.0226928 0.0919748
H10 H 1.24152 -0.0414962 0.128987
H11 H 1.19997 -0.116083 0.312446
H12 H 1.36884 -0.476285 0.358479
H13 H 1.36806 -0.725253 0.259972
H14 H 1.21401 -0.734533 0.299245
H15 H 1.06045 -0.492136 0.438371
H16 H 0.971922 -0.207865 0.574344
H17 H 0.971838 0.0411282 0.676463
H18 H 1.18039 0.0941731 0.599098
H19 H 0.915861 0.475741 0.886413
H20 H 0.882733 0.759655 0.939158
H21 H 1.01451 0.809119 0.857525
H22 H 1.17603 0.574777 0.727198

#END

data_XXVI_List2_62_Price_2763
_database_code_CSD               UNKNWN
_symmetry_cell_setting           monoclinic
_symmetry_space_group_name_H-M   'P 21/c'
_symmetry_Int_Tables_number      14
loop_
_symmetry_equiv_pos_site_id
_symmetry_equiv_pos_as_xyz
1 x,y,z
2 -x,1/2+y,1/2-z
3 -x,-y,-z
4 x,1/2-y,1/2+z
_cell_length_a                   11.4604
_cell_length_b                   13.9367
_cell_length_c                   17.6018
_cell_angle_alpha                90
_cell_angle_beta                 86.1149
_cell_angle_gamma                90
_cell_volume                     2804.9
loop_
_atom_site_label
_atom_site_type_symbol
_atom_site_fract_x
_atom_site_fract_y
_atom_site_fract_z
C1 C 0.999028 0.528977 0.639897
C2 C 1.07509 0.568155 0.582368
C3 C 1.02833 0.632708 0.531332
C4 C 0.909482 0.654364 0.536583
C5 C 0.835759 0.613755 0.593775
C6 C 0.88056 0.550951 0.645805
C7 C 1.20416 0.549424 0.583141
C8 C 1.33574 0.420968 0.625724
C9 C 1.33205 0.337517 0.669384
C10 C 1.43785 0.299312 0.695385
C11 C 1.54617 0.346415 0.67533
C12 C 1.54545 0.429983 0.62971
C13 C 1.44388 0.466622 0.604915
C14 C 1.43923 0.215599 0.741221
C15 C 1.54237 0.180647 0.765569
C16 C 1.64944 0.227158 0.745425
C17 C 1.6509 0.308376 0.701252
C18 C 1.21813 0.288103 0.68779
C19 C 1.18444 0.21058 0.644041
C20 C 1.07528 0.164431 0.661351
C21 C 1.0028 0.195738 0.721242
C22 C 1.03337 0.273457 0.767601
C23 C 1.1432 0.319747 0.750951
C24 C 0.958443 0.306362 0.829413
C25 C 0.990126 0.382114 0.873445
C26 C 1.09896 0.427805 0.857369
C27 C 1.17369 0.397526 0.797829
C28 C 1.24912 0.106875 0.533817
C29 C 1.35045 0.0861549 0.47664
C30 C 1.43956 0.147257 0.446974
C31 C 1.5264 0.114465 0.394055
C32 C 1.52662 0.0197075 0.369832
C33 C 1.43886 -0.0423148 0.397954
C34 C 1.35246 -0.00878174 0.450114
O1 O 1.27707 0.611661 0.569573
O2 O 1.16287 0.0550743 0.534988
CL1 Cl 1.11322 0.684226 0.45685
CL2 Cl 1.44732 0.268572 0.470823
N1 N 1.2308 0.45568 0.59991
N2 N 1.26166 0.180847 0.583584
H1 H 1.59311 0.164267 0.372058
H2 H 1.595 -0.0050648 0.328774
H3 H 1.43755 -0.116469 0.379196
H4 H 1.28209 -0.0551488 0.472187
H5 H 1.33749 0.218254 0.57827
H6 H 1.05149 0.104928 0.626198
H7 H 0.919311 0.160138 0.73375
H8 H 0.875127 0.270249 0.84135
H9 H 0.932056 0.40683 0.920727
H10 H 1.124 0.487394 0.892553
H11 H 1.25748 0.432692 0.786032
H12 H 1.35712 0.179752 0.75724
H13 H 1.54156 0.116635 0.800802
H14 H 1.73027 0.198614 0.765045
H15 H 1.73274 0.344968 0.685449
H16 H 1.62805 0.465324 0.613757
H17 H 1.44329 0.530897 0.570494
H18 H 1.1621 0.410697 0.609284
H19 H 1.0341 0.482505 0.682401
H20 H 0.824225 0.519622 0.691263
H21 H 0.743353 0.631719 0.597484
H22 H 0.875673 0.703216 0.49543

#END

data_XXVI_List2_63_Price_5110
_database_code_CSD               UNKNWN
_symmetry_cell_setting           monoclinic
_symmetry_space_group_name_H-M   'P 21/c'
_symmetry_Int_Tables_number      14
loop_
_symmetry_equiv_pos_site_id
_symmetry_equiv_pos_as_xyz
1 x,y,z
2 -x,1/2+y,1/2-z
3 -x,-y,-z
4 x,1/2-y,1/2+z
_cell_length_a                   10.8726
_cell_length_b                   19.6604
_cell_length_c                   15.5564
_cell_angle_alpha                90
_cell_angle_beta                 117.875
_cell_angle_gamma                90
_cell_volume                     2939.51
loop_
_atom_site_label
_atom_site_type_symbol
_atom_site_fract_x
_atom_site_fract_y
_atom_site_fract_z
C1 C 0.308459 0.415415 0.863181
C2 C 0.221657 0.363557 0.804805
C3 C 0.271678 0.296875 0.822473
C4 C 0.403463 0.28196 0.897579
C5 C 0.486868 0.334159 0.955964
C6 C 0.439561 0.40108 0.938785
C7 C 0.0833815 0.383698 0.721643
C8 C -0.170642 0.371713 0.669481
C9 C -0.26562 0.346813 0.698525
C10 C -0.411186 0.35643 0.636892
C11 C -0.457624 0.392506 0.547456
C12 C -0.357027 0.416943 0.521589
C13 C -0.217582 0.407253 0.580157
C14 C -0.512831 0.331542 0.662022
C15 C -0.652153 0.342501 0.602211
C16 C -0.697608 0.378587 0.514072
C17 C -0.601918 0.40282 0.487427
C18 C -0.216587 0.309506 0.792391
C19 C -0.20907 0.343114 0.873681
C20 C -0.159745 0.309057 0.964211
C21 C -0.119492 0.2424 0.971882
C22 C -0.12611 0.205809 0.891517
C23 C -0.175424 0.239859 0.800283
C24 C -0.0864758 0.136593 0.899038
C25 C -0.0962443 0.101732 0.819642
C26 C -0.146479 0.135048 0.729088
C27 C -0.184945 0.202295 0.719486
C28 C -0.263223 0.453886 0.927967
C29 C -0.331693 0.520257 0.882518
C30 C -0.270772 0.583214 0.920849
C31 C -0.339426 0.643577 0.878899
C32 C -0.470386 0.641644 0.798163
C33 C -0.532321 0.579559 0.75865
C34 C -0.462643 0.51948 0.800475
O1 O 0.0776949 0.417522 0.65427
O2 O -0.226093 0.440705 1.01301
CL1 Cl 0.171023 0.230456 0.749724
CL2 Cl -0.106085 0.58834 1.02
N1 N -0.0287873 0.3631 0.732673
N2 N -0.250623 0.41124 0.862652
H1 H -0.289351 0.691675 0.909704
H2 H -0.523451 0.688988 0.766104
H3 H -0.634316 0.577743 0.695474
H4 H -0.510746 0.470805 0.769973
H5 H -0.285421 0.429803 0.794567
H6 H -0.154566 0.336934 1.02577
H7 H -0.0815005 0.216567 1.04144
H8 H -0.0486536 0.111474 0.969099
H9 H -0.0659526 0.0485939 0.826104
H10 H -0.155046 0.107155 0.666249
H11 H -0.22397 0.227396 0.649452
H12 H -0.478832 0.303081 0.729131
H13 H -0.728183 0.322781 0.622627
H14 H -0.808052 0.386732 0.467472
H15 H -0.635456 0.430383 0.419539
H16 H -0.391934 0.444358 0.453468
H17 H -0.140941 0.426434 0.560447
H18 H -0.00720578 0.33561 0.793084
H19 H 0.271192 0.4675 0.847991
H20 H 0.504854 0.442021 0.983841
H21 H 0.58944 0.322359 1.01464
H22 H 0.439571 0.229696 0.909281

#END

data_XXVI_List2_64_Price_779
_database_code_CSD               UNKNWN
_symmetry_cell_setting           orthorhombic
_symmetry_space_group_name_H-M   'P b c a'
_symmetry_Int_Tables_number      61
loop_
_symmetry_equiv_pos_site_id
_symmetry_equiv_pos_as_xyz
1 x,y,z
2 1/2+x,1/2-y,-z
3 -x,1/2+y,1/2-z
4 1/2-x,-y,1/2+z
5 -x,-y,-z
6 1/2-x,1/2+y,z
7 x,1/2-y,1/2+z
8 1/2+x,y,1/2-z
_cell_length_a                   19.8
_cell_length_b                   19.9012
_cell_length_c                   14.6463
_cell_angle_alpha                90
_cell_angle_beta                 90
_cell_angle_gamma                90
_cell_volume                     5771.28
loop_
_atom_site_label
_atom_site_type_symbol
_atom_site_fract_x
_atom_site_fract_y
_atom_site_fract_z
C1 C 0.571746 0.894832 0.12206
C2 C 0.607375 0.858815 0.0553176
C3 C 0.673487 0.879935 0.0362884
C4 C 0.702472 0.933847 0.0825985
C5 C 0.66615 0.967713 0.149325
C6 C 0.60026 0.948209 0.168986
C7 C 0.567515 0.801331 0.0147399
C8 C 0.578989 0.684731 -0.0437399
C9 C 0.625789 0.632745 -0.0525442
C10 C 0.603401 0.567253 -0.0784173
C11 C 0.533353 0.555716 -0.0950548
C12 C 0.487996 0.610255 -0.0862432
C13 C 0.509488 0.673097 -0.0617726
C14 C 0.648799 0.512539 -0.0881669
C15 C 0.625805 0.449962 -0.112627
C16 C 0.556443 0.43865 -0.128785
C17 C 0.511315 0.490627 -0.120209
C18 C 0.699149 0.645382 -0.0366371
C19 C 0.72719 0.636044 0.0497273
C20 C 0.797002 0.64776 0.0649955
C21 C 0.8372 0.668506 -0.0056218
C22 C 0.81127 0.67854 -0.0945963
C23 C 0.741172 0.666605 -0.110365
C24 C 0.852703 0.700039 -0.167757
C25 C 0.826292 0.709465 -0.253478
C26 C 0.757004 0.697506 -0.269338
C27 C 0.715465 0.676617 -0.199797
C28 C 0.698734 0.603153 0.209769
C29 C 0.638466 0.584222 0.266987
C30 C 0.581205 0.624166 0.279989
C31 C 0.529399 0.603865 0.338093
C32 C 0.534528 0.54306 0.38414
C33 C 0.591669 0.503045 0.373333
C34 C 0.643292 0.524122 0.316059
O1 O 0.505858 0.802644 0.0188323
O2 O 0.755146 0.603753 0.243223
CL1 Cl 0.723218 0.843279 -0.0486217
CL2 Cl 0.572948 0.701756 0.225992
N1 N 0.603377 0.748345 -0.019608
N2 N 0.684332 0.614401 0.119742
H1 H 0.485738 0.63611 0.347029
H2 H 0.493902 0.527345 0.429123
H3 H 0.596166 0.455836 0.409933
H4 H 0.688905 0.494406 0.308296
H5 H 0.635222 0.610335 0.101344
H6 H 0.81709 0.63975 0.13279
H7 H 0.890581 0.677557 0.00660379
H8 H 0.905986 0.708985 -0.154602
H9 H 0.858479 0.72602 -0.309133
H10 H 0.736339 0.704885 -0.337296
H11 H 0.662277 0.667403 -0.212653
H12 H 0.702234 0.52093 -0.0761453
H13 H 0.661371 0.408741 -0.119761
H14 H 0.539038 0.388899 -0.148111
H15 H 0.45778 0.482645 -0.132637
H16 H 0.434671 0.60177 -0.099617
H17 H 0.474514 0.714455 -0.0546424
H18 H 0.654343 0.751269 -0.0159536
H19 H 0.520212 0.879042 0.135154
H20 H 0.571138 0.974506 0.220599
H21 H 0.689401 1.00945 0.185265
H22 H 0.753534 0.948926 0.0653357

#END

data_XXVI_List2_65_Price_5656
_database_code_CSD               UNKNWN
_symmetry_cell_setting           triclinic
_symmetry_space_group_name_H-M   'P -1'
_symmetry_Int_Tables_number      2
loop_
_symmetry_equiv_pos_site_id
_symmetry_equiv_pos_as_xyz
1 x,y,z
2 -x,-y,-z
_cell_length_a                   11.3136
_cell_length_b                   11.7788
_cell_length_c                   12.1014
_cell_angle_alpha                84.4359
_cell_angle_beta                 62.0276
_cell_angle_gamma                97.8237
_cell_volume                     1386.95
loop_
_atom_site_label
_atom_site_type_symbol
_atom_site_fract_x
_atom_site_fract_y
_atom_site_fract_z
C1 C 0.75444 0.215232 0.289879
C2 C 0.691442 0.26219 0.225513
C3 C 0.776391 0.331152 0.104159
C4 C 0.91806 0.353524 0.0516328
C5 C 0.977638 0.306354 0.117971
C6 C 0.895632 0.236777 0.237675
C7 C 0.539006 0.228402 0.282012
C8 C 0.331347 0.151926 0.490866
C9 C 0.263019 0.175178 0.61339
C10 C 0.125041 0.11529 0.697725
C11 C 0.0604213 0.0305353 0.655774
C12 C 0.135952 0.00733391 0.53143
C13 C 0.26794 0.0649873 0.451053
C14 C 0.0489928 0.137306 0.822738
C15 C -0.0838011 0.0787047 0.901366
C16 C -0.147463 -0.0050113 0.859626
C17 C -0.076384 -0.0283921 0.739182
C18 C 0.334014 0.261874 0.656173
C19 C 0.334512 0.380564 0.634611
C20 C 0.399305 0.460015 0.680698
C21 C 0.458816 0.420455 0.748466
C22 C 0.457435 0.30073 0.775944
C23 C 0.392808 0.220257 0.730117
C24 C 0.517302 0.259128 0.847388
C25 C 0.514262 0.142326 0.872912
C26 C 0.450756 0.0623534 0.827482
C27 C 0.391803 0.100039 0.757846
C28 C 0.273435 0.530193 0.521821
C29 C 0.207109 0.549902 0.44028
C30 C 0.171081 0.474678 0.372917
C31 C 0.109454 0.510218 0.302906
C32 C 0.0813355 0.621103 0.299277
C33 C 0.116304 0.697612 0.364926
C34 C 0.178212 0.661765 0.433565
O1 O 0.483057 0.215911 0.217944
O2 O 0.328811 0.615576 0.542901
CL1 Cl 0.711725 0.397128 0.0160045
CL2 Cl 0.20568 0.335317 0.364975
N1 N 0.469326 0.205347 0.413271
N2 N 0.268699 0.418003 0.56855
H1 H 0.0848324 0.449806 0.250959
H2 H 0.0329436 0.647419 0.244637
H3 H 0.095536 0.784843 0.362605
H4 H 0.207739 0.719944 0.484605
H5 H 0.212543 0.353104 0.553502
H6 H 0.399666 0.551554 0.661305
H7 H 0.507701 0.482414 0.783138
H8 H 0.565834 0.321798 0.881709
H9 H 0.560352 0.111207 0.927895
H10 H 0.44829 -0.0300562 0.847984
H11 H 0.342828 0.0377267 0.723767
H12 H 0.0972955 0.201522 0.855581
H13 H -0.140377 0.0969875 0.996687
H14 H -0.252433 -0.0506909 0.922871
H15 H -0.124235 -0.0926903 0.705849
H16 H 0.0874717 -0.0585233 0.500172
H17 H 0.324404 0.0475224 0.355741
H18 H 0.515029 0.244129 0.458369
H19 H 0.690702 0.158061 0.381693
H20 H 0.941059 0.198654 0.289901
H21 H 1.08827 0.324118 0.0755237
H22 H 0.980705 0.408415 -0.0415659

#END

data_XXVI_List2_66_Price_1377
_database_code_CSD               UNKNWN
_symmetry_cell_setting           monoclinic
_symmetry_space_group_name_H-M   'P 21/c'
_symmetry_Int_Tables_number      14
loop_
_symmetry_equiv_pos_site_id
_symmetry_equiv_pos_as_xyz
1 x,y,z
2 -x,1/2+y,1/2-z
3 -x,-y,-z
4 x,1/2-y,1/2+z
_cell_length_a                   14.9933
_cell_length_b                   10.8075
_cell_length_c                   19.8546
_cell_angle_alpha                90
_cell_angle_beta                 60.4704
_cell_angle_gamma                90
_cell_volume                     2799.33
loop_
_atom_site_label
_atom_site_type_symbol
_atom_site_fract_x
_atom_site_fract_y
_atom_site_fract_z
C1 C 0.675898 0.59436 0.750829
C2 C 0.647129 0.591474 0.829374
C3 C 0.688646 0.499632 0.855294
C4 C 0.758547 0.4143 0.803904
C5 C 0.787565 0.420028 0.725775
C6 C 0.746227 0.50997 0.699047
C7 C 0.572 0.685894 0.883302
C8 C 0.388247 0.742261 0.931334
C9 C 0.30421 0.71559 0.921673
C10 C 0.209895 0.77996 0.967743
C11 C 0.201039 0.863953 1.02624
C12 C 0.287802 0.884432 1.03519
C13 C 0.379432 0.826906 0.988915
C14 C 0.124124 0.765541 0.956309
C15 C 0.0345309 0.828891 1.00123
C16 C 0.0253617 0.909605 1.06018
C17 C 0.10726 0.926709 1.0721
C18 C 0.315009 0.631229 0.858615
C19 C 0.271067 0.51339 0.876459
C20 C 0.283878 0.430682 0.816798
C21 C 0.343485 0.463919 0.74089
C22 C 0.393359 0.579973 0.71957
C23 C 0.378585 0.665094 0.779169
C24 C 0.457134 0.61322 0.641035
C25 C 0.504633 0.726469 0.621342
C26 C 0.488939 0.811813 0.680032
C27 C 0.427211 0.782451 0.756767
C28 C 0.191401 0.360046 0.983507
C29 C 0.140576 0.348822 1.07029
C30 C 0.0555378 0.415025 1.12518
C31 C 0.0133078 0.391346 1.20403
C32 C 0.055898 0.30071 1.22909
C33 C 0.139663 0.232389 1.17542
C34 C 0.180271 0.255703 1.09704
O1 O 0.593417 0.759388 0.919562
O2 O 0.213604 0.266559 0.943999
CL1 Cl 0.652443 0.487557 0.952677
CL2 Cl -0.00303215 0.528202 1.09778
N1 N 0.480057 0.680056 0.884077
N2 N 0.21708 0.477555 0.954411
H1 H -0.0530138 0.443948 1.24499
H2 H 0.0228687 0.283075 1.29066
H3 H 0.172732 0.160634 1.19458
H4 H 0.243932 0.201609 1.0541
H5 H 0.194972 0.547452 0.993222
H6 H 0.248369 0.340468 0.832606
H7 H 0.353653 0.399547 0.695579
H8 H 0.467582 0.546933 0.59654
H9 H 0.553415 0.751098 0.560947
H10 H 0.525289 0.902153 0.664364
H11 H 0.41462 0.849506 0.801285
H12 H 0.130413 0.704293 0.910833
H13 H -0.0298264 0.816963 0.991081
H14 H -0.046088 0.958591 1.09548
H15 H 0.10173 0.989725 1.11668
H16 H 0.281397 0.948643 1.0795
H17 H 0.446245 0.844052 0.994953
H18 H 0.474518 0.612775 0.850925
H19 H 0.643007 0.664707 0.730419
H20 H 0.768272 0.514366 0.638188
H21 H 0.842341 0.353334 0.685962
H22 H 0.789296 0.343687 0.825608

#END

data_XXVI_List2_67_Price_5147
_database_code_CSD               UNKNWN
_symmetry_cell_setting           monoclinic
_symmetry_space_group_name_H-M   'C c'
_symmetry_Int_Tables_number      9
loop_
_symmetry_equiv_pos_site_id
_symmetry_equiv_pos_as_xyz
1 x,y,z
2 x,-y,1/2+z
3 1/2+x,1/2+y,z
4 1/2+x,1/2-y,1/2+z
_cell_length_a                   19.4395
_cell_length_b                   10.6188
_cell_length_c                   27.2199
_cell_angle_alpha                90
_cell_angle_beta                 87.268
_cell_angle_gamma                90
_cell_volume                     5612.46
loop_
_atom_site_label
_atom_site_type_symbol
_atom_site_fract_x
_atom_site_fract_y
_atom_site_fract_z
C1 C 0.332464 0.486763 0.177973
C2 C 0.382768 0.402 0.15965
C3 C 0.359143 0.289393 0.139395
C4 C 0.289029 0.263112 0.138053
C5 C 0.240738 0.348554 0.15705
C6 C 0.262642 0.461435 0.177014
C7 C 0.455542 0.448259 0.165818
C8 C 0.577618 0.389133 0.170003
C9 C 0.627201 0.314328 0.145721
C10 C 0.698536 0.337757 0.152598
C11 C 0.718071 0.439096 0.183411
C12 C 0.665693 0.511608 0.207667
C13 C 0.597484 0.487358 0.201721
C14 C 0.751353 0.263382 0.129384
C15 C 0.819563 0.289509 0.13582
C16 C 0.83868 0.390656 0.165924
C17 C 0.788782 0.463473 0.189295
C18 C 0.606717 0.206349 0.114569
C19 C 0.605011 0.219897 0.0637389
C20 C 0.584489 0.118071 0.0340143
C21 C 0.565674 0.0057029 0.0553555
C22 C 0.566281 -0.0126691 0.106815
C23 C 0.587251 0.0892084 0.136884
C24 C 0.546741 -0.128557 0.12909
C25 C 0.547778 -0.144162 0.179109
C26 C 0.568785 -0.0438337 0.208931
C27 C 0.588171 0.0697284 0.18846
C28 C 0.608155 0.383649 -0.00164392
C29 C 0.624605 0.52081 -0.0104442
C30 C 0.683012 0.58744 0.00290312
C31 C 0.691421 0.714377 -0.00876481
C32 C 0.641292 0.777071 -0.0339874
C33 C 0.583212 0.712448 -0.0482253
C34 C 0.575725 0.585785 -0.0368801
O1 O 0.464804 0.559796 0.174488
O2 O 0.577959 0.324518 -0.0325187
CL1 Cl 0.413996 0.176207 0.11236
CL2 Cl 0.749711 0.515485 0.0331997
N1 N 0.507612 0.361537 0.164866
N2 N 0.623595 0.336756 0.0432861
H1 H 0.737558 0.762683 0.0018759
H2 H 0.648087 0.876182 -0.0427456
H3 H 0.544047 0.760439 -0.0683108
H4 H 0.531675 0.53257 -0.0484274
H5 H 0.649524 0.394071 0.0656021
H6 H 0.583081 0.132105 -0.00526028
H7 H 0.549914 -0.0718166 0.0323604
H8 H 0.530851 -0.205175 0.105688
H9 H 0.53266 -0.233436 0.195816
H10 H 0.569877 -0.056751 0.248471
H11 H 0.604779 0.146038 0.211643
H12 H 0.737096 0.185019 0.106365
H13 H 0.859173 0.231498 0.117689
H14 H 0.892794 0.410218 0.170658
H15 H 0.802808 0.54123 0.212791
H16 H 0.680359 0.587669 0.231754
H17 H 0.557819 0.543938 0.220083
H18 H 0.497252 0.27419 0.152332
H19 H 0.351083 0.57435 0.192944
H20 H 0.225501 0.529527 0.191782
H21 H 0.186261 0.326786 0.155906
H22 H 0.273022 0.175334 0.121731
C35 C 0.162049 0.745653 0.299136
C36 C 0.110794 0.673653 0.323936
C37 C 0.13303 0.569348 0.350592
C38 C 0.202618 0.538591 0.35177
C39 C 0.251795 0.611066 0.32625
C40 C 0.231342 0.715737 0.299899
C41 C 0.0386864 0.722037 0.31672
C42 C -0.085257 0.6668 0.319894
C43 C -0.13338 0.588841 0.344298
C44 C -0.205236 0.61078 0.33932
C45 C -0.227034 0.713449 0.310034
C46 C -0.176234 0.78883 0.285484
C47 C -0.107427 0.766476 0.289676
C48 C -0.256471 0.533719 0.363009
C49 C -0.325228 0.558429 0.358387
C50 C -0.346573 0.660821 0.329747
C51 C -0.298278 0.736334 0.306006
C52 C -0.110714 0.479466 0.373881
C53 C -0.107064 0.489733 0.424723
C54 C -0.0848623 0.386258 0.452936
C55 C -0.0664629 0.275551 0.43008
C56 C -0.0692578 0.260386 0.37858
C57 C -0.0919341 0.363868 0.350049
C58 C -0.0503643 0.146101 0.354807
C59 C -0.0536641 0.133573 0.304785
C60 C -0.0763562 0.235524 0.276483
C61 C -0.0951213 0.347635 0.298435
C62 C -0.109227 0.648875 0.491867
C63 C -0.123725 0.786388 0.501466
C64 C -0.181856 0.855494 0.489309
C65 C -0.188445 0.982457 0.501468
C66 C -0.136732 1.0426 0.525994
C67 C -0.0789061 0.975412 0.539083
C68 C -0.0732314 0.848729 0.527285
O3 O 0.0316238 0.829528 0.301622
O4 O -0.0796094 0.587062 0.522251
CL3 Cl 0.0772736 0.474065 0.386388
CL4 Cl -0.250265 0.786536 0.459927
N3 N -0.0150568 0.640026 0.324013
N4 N -0.125497 0.604863 0.446659
H23 H -0.234408 1.03279 0.491769
H24 H -0.142095 1.14175 0.535135
H25 H -0.0385369 1.02143 0.558644
H26 H -0.0293966 0.793571 0.537955
H27 H -0.150725 0.664509 0.424811
H28 H -0.0820437 0.397734 0.492252
H29 H -0.0494217 0.196779 0.451921
H30 H -0.0331432 0.0682192 0.37705
H31 H -0.0390396 0.0454937 0.286911
H32 H -0.0792204 0.225039 0.23694
H33 H -0.112972 0.425247 0.276424
H34 H -0.240559 0.454529 0.384985
H35 H -0.363578 0.498379 0.376869
H36 H -0.401109 0.679227 0.326457
H37 H -0.313992 0.815134 0.283643
H38 H -0.192559 0.866049 0.262553
H39 H -0.0690096 0.825336 0.271123
H40 H -0.0049745 0.556017 0.339705
H41 H 0.144635 0.827154 0.279178
H42 H 0.269187 0.773884 0.279996
H43 H 0.30583 0.585847 0.327345
H44 H 0.21753 0.45773 0.373153

#END

data_XXVI_List2_68_Price_1850
_database_code_CSD               UNKNWN
_symmetry_cell_setting           monoclinic
_symmetry_space_group_name_H-M   'P 21/a'
_symmetry_Int_Tables_number      14
loop_
_symmetry_equiv_pos_site_id
_symmetry_equiv_pos_as_xyz
1 x,y,z
2 1/2-x,1/2+y,-z
3 -x,-y,-z
4 1/2+x,1/2-y,z
_cell_length_a                   13.3952
_cell_length_b                   18.5976
_cell_length_c                   11.6283
_cell_angle_alpha                90
_cell_angle_beta                 74.1022
_cell_angle_gamma                90
_cell_volume                     2786.03
loop_
_atom_site_label
_atom_site_type_symbol
_atom_site_fract_x
_atom_site_fract_y
_atom_site_fract_z
C1 C 0.324238 0.0417524 0.506865
C2 C 0.404963 0.048148 0.401406
C3 C 0.494188 0.0859294 0.405981
C4 C 0.502495 0.115439 0.513016
C5 C 0.42125 0.108508 0.616524
C6 C 0.331637 0.071624 0.613702
C7 C 0.39098 0.0177555 0.287004
C8 C 0.345957 -0.0964904 0.204402
C9 C 0.264628 -0.145352 0.226449
C10 C 0.257414 -0.194619 0.134892
C11 C 0.334415 -0.19291 0.0224301
C12 C 0.416569 -0.142491 0.00489232
C13 C 0.423375 -0.0957693 0.0933333
C14 C 0.175471 -0.245154 0.151636
C15 C 0.170289 -0.291565 0.0615237
C16 C 0.24662 -0.289955 -0.0495485
C17 C 0.326894 -0.241549 -0.0684309
C18 C 0.185446 -0.145163 0.344958
C19 C 0.100896 -0.0985994 0.36725
C20 C 0.0268759 -0.0980279 0.481139
C21 C 0.0377654 -0.143595 0.569346
C22 C 0.121698 -0.192394 0.55052
C23 C 0.196623 -0.193177 0.436471
C24 C 0.133308 -0.239993 0.640964
C25 C 0.215639 -0.28674 0.620421
C26 C 0.289924 -0.287681 0.507771
C27 C 0.280911 -0.242133 0.418135
C28 C 0.00334523 -0.0199162 0.264905
C29 C 0.0108973 0.0329422 0.163607
C30 C 0.0948655 0.0504662 0.0652897
C31 C 0.0847533 0.101207 -0.0190379
C32 C -0.0092211 0.13576 -0.00765253
C33 C -0.0938368 0.119355 0.0885846
C34 C -0.0830253 0.0687692 0.171701
O1 O 0.412487 0.0507507 0.193089
O2 O -0.0816082 -0.0310597 0.335316
CL1 Cl 0.59969 0.0949684 0.281078
CL2 Cl 0.217887 0.0119493 0.0385522
N1 N 0.355391 -0.0517888 0.298529
N2 N 0.0920925 -0.0519759 0.275655
H1 H 0.151689 0.113115 -0.0934176
H2 H -0.0158357 0.17523 -0.073983
H3 H -0.168003 0.145795 0.0988559
H4 H -0.14775 0.0544996 0.247204
H5 H 0.158598 -0.042471 0.21089
H6 H -0.0387291 -0.0620127 0.495674
H7 H -0.019417 -0.142649 0.656113
H8 H 0.0754882 -0.238795 0.72728
H9 H 0.223801 -0.323044 0.690422
H10 H 0.354808 -0.324866 0.491765
H11 H 0.338092 -0.243489 0.331538
H12 H 0.116463 -0.246487 0.236858
H13 H 0.106821 -0.329836 0.0758212
H14 H 0.24158 -0.327008 -0.119922
H15 H 0.386009 -0.239767 -0.153732
H16 H 0.475581 -0.141766 -0.0805139
H17 H 0.485801 -0.0569428 0.0795393
H18 H 0.334426 -0.0735779 0.381212
H19 H 0.253331 0.0142191 0.504011
H20 H 0.267605 0.0663572 0.693964
H21 H 0.428404 0.132103 0.699305
H22 H 0.573068 0.143667 0.514185

#END

data_XXVI_List2_69_Price_444
_database_code_CSD               UNKNWN
_symmetry_cell_setting           triclinic
_symmetry_space_group_name_H-M   'P -1'
_symmetry_Int_Tables_number      2
loop_
_symmetry_equiv_pos_site_id
_symmetry_equiv_pos_as_xyz
1 x,y,z
2 -x,-y,-z
_cell_length_a                   10.4074
_cell_length_b                   10.4058
_cell_length_c                   14.2947
_cell_angle_alpha                101.289
_cell_angle_beta                 78.7221
_cell_angle_gamma                69.083
_cell_volume                     1357.23
loop_
_atom_site_label
_atom_site_type_symbol
_atom_site_fract_x
_atom_site_fract_y
_atom_site_fract_z
C1 C 0.765402 0.585504 0.0503039
C2 C 0.826412 0.608229 -0.0382006
C3 C 0.919881 0.484959 -0.11681
C4 C 0.949155 0.347463 -0.107114
C5 C 0.885763 0.329309 -0.018693
C6 C 0.793275 0.449406 0.0606962
C7 C 0.778757 0.766217 -0.0319218
C8 C 0.762629 0.942297 -0.127847
C9 C 0.837942 0.961491 -0.211989
C10 C 0.796312 1.10128 -0.225811
C11 C 0.676975 1.21967 -0.153602
C12 C 0.602115 1.19434 -0.0702099
C13 C 0.642326 1.06023 -0.0571417
C14 C 0.87068 1.12709 -0.309413
C15 C 0.82883 1.2629 -0.32048
C16 C 0.71065 1.37985 -0.248921
C17 C 0.636484 1.35825 -0.16721
C18 C 0.961928 0.837141 -0.28765
C19 C 0.942266 0.761262 -0.371382
C20 C 1.0605 0.642561 -0.443119
C21 C 1.19479 0.602479 -0.430353
C22 C 1.2203 0.676729 -0.346809
C23 C 1.10196 0.795704 -0.274251
C24 C 1.35908 0.636331 -0.333554
C25 C 1.38096 0.710317 -0.251901
C26 C 1.26413 0.828315 -0.180094
C27 C 1.12814 0.870044 -0.190793
C28 C 0.76602 0.776696 -0.467447
C29 C 0.607863 0.825718 -0.460902
C30 C 0.485043 0.920701 -0.382442
C31 C 0.347338 0.951753 -0.392152
C32 C 0.328505 0.88866 -0.480388
C33 C 0.448148 0.794525 -0.559568
C34 C 0.58446 0.764883 -0.549176
O1 O 0.71436 0.855693 0.049506
O2 O 0.855118 0.711441 -0.548965
CL1 Cl 1.01002 0.490316 -0.231812
CL2 Cl 0.491219 1.01008 -0.2675
N1 N 0.80287 0.802468 -0.1185
N2 N 0.802686 0.804041 -0.381463
H1 H 0.255586 1.0262 -0.32972
H2 H 0.220597 0.913669 -0.486865
H3 H 0.435422 0.744496 -0.62923
H4 H 0.679773 0.693049 -0.609912
H5 H 0.722194 0.862362 -0.317649
H6 H 1.04258 0.586623 -0.508016
H7 H 1.28464 0.51146 -0.485649
H8 H 1.44815 0.545361 -0.389482
H9 H 1.48783 0.678519 -0.242359
H10 H 1.28198 0.886748 -0.115713
H11 H 1.03892 0.961143 -0.135381
H12 H 0.96185 1.03768 -0.364619
H13 H 0.88729 1.28052 -0.384954
H14 H 0.678773 1.48658 -0.258727
H15 H 0.545282 1.44741 -0.111528
H16 H 0.510297 1.2841 -0.0155045
H17 H 0.58577 1.0423 0.00749844
H18 H 0.871201 0.722951 -0.180666
H19 H 0.694764 0.681139 0.111162
H20 H 0.74312 0.437206 0.130522
H21 H 0.909332 0.221559 -0.0122227
H22 H 1.0225 0.255327 -0.169665

#END

data_XXVI_List2_70_Price_9156
_database_code_CSD               UNKNWN
_symmetry_cell_setting           triclinic
_symmetry_space_group_name_H-M   'P -1'
_symmetry_Int_Tables_number      2
loop_
_symmetry_equiv_pos_site_id
_symmetry_equiv_pos_as_xyz
1 x,y,z
2 -x,-y,-z
_cell_length_a                   11.3525
_cell_length_b                   10.4925
_cell_length_c                   14.6143
_cell_angle_alpha                89.95
_cell_angle_beta                 83.6279
_cell_angle_gamma                121.239
_cell_volume                     1475.71
loop_
_atom_site_label
_atom_site_type_symbol
_atom_site_fract_x
_atom_site_fract_y
_atom_site_fract_z
C1 C 0.270543 0.217948 0.379322
C2 C 0.174189 0.206002 0.452748
C3 C 0.16938 0.1401 0.537645
C4 C 0.257096 0.0868837 0.54805
C5 C 0.35214 0.100339 0.474154
C6 C 0.359155 0.166129 0.389509
C7 C 0.0876013 0.273403 0.440195
C8 C -0.0238081 0.311566 0.312992
C9 C -0.0508776 0.276896 0.222651
C10 C -0.105987 0.347936 0.173757
C11 C -0.137755 0.448959 0.219157
C12 C -0.110939 0.477958 0.31146
C13 C -0.0553772 0.41228 0.357691
C14 C -0.129022 0.323166 0.0801505
C15 C -0.182113 0.39315 0.0348567
C16 C -0.215276 0.491277 0.0803936
C17 C -0.193155 0.518462 0.170653
C18 C -0.0144141 0.173458 0.175636
C19 C -0.117012 0.0251065 0.167389
C20 C -0.0820662 -0.0752649 0.125874
C21 C 0.053708 -0.0273673 0.0951224
C22 C 0.161974 0.12132 0.103094
C23 C 0.127306 0.223488 0.143309
C24 C 0.302815 0.17086 0.0725761
C25 C 0.406228 0.315794 0.0808031
C26 C 0.372175 0.417699 0.119524
C27 C 0.236426 0.373128 0.149736
C28 C -0.364894 -0.165277 0.22106
C29 C -0.498455 -0.178726 0.263103
C30 C -0.565046 -0.11337 0.226517
C31 C -0.692307 -0.139818 0.269395
C32 C -0.754744 -0.232681 0.349783
C33 C -0.691338 -0.300888 0.38658
C34 C -0.565434 -0.27515 0.342698
O1 O 0.073307 0.351466 0.496414
O2 O -0.35853 -0.277161 0.211704
CL1 Cl 0.050522 0.11536 0.631932
CL2 Cl -0.493402 0.00161404 0.124813
N1 N 0.0319528 0.241504 0.358296
N2 N -0.254133 -0.0220514 0.203164
H1 H -0.741527 -0.087943 0.238983
H2 H -0.853697 -0.252467 0.383124
H3 H -0.740363 -0.374702 0.448884
H4 H -0.51585 -0.329953 0.368939
H5 H -0.273658 0.0609248 0.213524
H6 H -0.163992 -0.189806 0.121234
H7 H 0.0797313 -0.105164 0.0640077
H8 H 0.327444 0.0915312 0.0422559
H9 H 0.513898 0.352681 0.0570636
H10 H 0.45401 0.532727 0.124992
H11 H 0.210892 0.452438 0.178626
H12 H -0.103133 0.248507 0.0443733
H13 H -0.1984 0.373064 -0.0368546
H14 H -0.257521 0.545448 0.0437543
H15 H -0.217257 0.594633 0.206363
H16 H -0.135175 0.554695 0.346218
H17 H -0.0348134 0.434657 0.428251
H18 H 0.0456897 0.168292 0.320689
H19 H 0.278172 0.272059 0.313603
H20 H 0.433253 0.177676 0.331454
H21 H 0.420465 0.0589858 0.483194
H22 H 0.24978 0.0347546 0.614259

#END

data_XXVI_List2_71_Price_3196
_database_code_CSD               UNKNWN
_symmetry_cell_setting           monoclinic
_symmetry_space_group_name_H-M   'P 21/n'
_symmetry_Int_Tables_number      14
loop_
_symmetry_equiv_pos_site_id
_symmetry_equiv_pos_as_xyz
1 x,y,z
2 1/2-x,1/2+y,1/2-z
3 -x,-y,-z
4 1/2+x,1/2-y,1/2+z
_cell_length_a                   11.5554
_cell_length_b                   13.8378
_cell_length_c                   17.9398
_cell_angle_alpha                90
_cell_angle_beta                 77.3469
_cell_angle_gamma                90
_cell_volume                     2798.93
loop_
_atom_site_label
_atom_site_type_symbol
_atom_site_fract_x
_atom_site_fract_y
_atom_site_fract_z
C1 C 0.0648928 0.20224 0.611893
C2 C 0.13209 0.255225 0.653761
C3 C 0.219108 0.31767 0.613712
C4 C 0.240595 0.324702 0.534403
C5 C 0.175016 0.26924 0.49402
C6 C 0.0865038 0.207964 0.532876
C7 C 0.0970211 0.241261 0.739065
C8 C 0.18351 0.187096 0.847814
C9 C 0.290027 0.175883 0.871544
C10 C 0.288471 0.134705 0.944919
C11 C 0.178975 0.102136 0.991396
C12 C 0.0739906 0.113464 0.963967
C13 C 0.0749202 0.154963 0.894634
C14 C 0.392514 0.125772 0.974302
C15 C 0.388105 0.0856376 1.0449
C16 C 0.279889 0.0523224 1.09019
C17 C 0.177512 0.0608242 1.06379
C18 C 0.403577 0.212055 0.82324
C19 C 0.426185 0.311044 0.817234
C20 C 0.536103 0.346629 0.774748
C21 C 0.622655 0.283348 0.740855
C22 C 0.60543 0.182118 0.746492
C23 C 0.494624 0.145909 0.788479
C24 C 0.694879 0.116466 0.711468
C25 C 0.676106 0.0185262 0.71699
C26 C 0.566145 -0.0175402 0.75775
C27 C 0.47766 0.0443187 0.792484
C28 C 0.328318 0.471158 0.844041
C29 C 0.229822 0.520267 0.899921
C30 C 0.215258 0.519873 0.979361
C31 C 0.124018 0.571755 1.02593
C32 C 0.045967 0.624828 0.993194
C33 C 0.0599182 0.627303 0.914123
C34 C 0.152002 0.576325 0.868246
O1 O -0.00790005 0.236437 0.770332
O2 O 0.387833 0.516169 0.790592
CL1 Cl 0.301021 0.392304 0.660963
CL2 Cl 0.312115 0.456384 1.02359
N1 N 0.188404 0.225444 0.774942
N2 N 0.337902 0.374123 0.855243
H1 H 0.11546 0.570448 1.08734
H2 H -0.0253455 0.664825 1.02976
H3 H -0.00035055 0.66928 0.888326
H4 H 0.166022 0.578733 0.806436
H5 H 0.280606 0.345042 0.900464
H6 H 0.549367 0.423931 0.769776
H7 H 0.707012 0.310976 0.708804
H8 H 0.77888 0.145342 0.679897
H9 H 0.745287 -0.0312501 0.689927
H10 H 0.551233 -0.0950552 0.761589
H11 H 0.393312 0.0158449 0.823524
H12 H 0.476315 0.151251 0.940227
H13 H 0.468898 0.0796591 1.06615
H14 H 0.277897 0.0205721 1.14581
H15 H 0.0932434 0.0362296 1.0982
H16 H -0.00952074 0.088921 0.99938
H17 H -0.00580823 0.164808 0.874409
H18 H 0.271563 0.235458 0.743368
H19 H -0.00538459 0.15667 0.64353
H20 H 0.0339664 0.165282 0.501738
H21 H 0.192566 0.274843 0.43219
H22 H 0.308142 0.374312 0.505154

#END

data_XXVI_List2_72_Price_2002
_database_code_CSD               UNKNWN
_symmetry_cell_setting           triclinic
_symmetry_space_group_name_H-M   'P -1'
_symmetry_Int_Tables_number      2
loop_
_symmetry_equiv_pos_site_id
_symmetry_equiv_pos_as_xyz
1 x,y,z
2 -x,-y,-z
_cell_length_a                   10.9932
_cell_length_b                   10.1355
_cell_length_c                   14.7778
_cell_angle_alpha                85.4757
_cell_angle_beta                 98.0392
_cell_angle_gamma                119.662
_cell_volume                     1416.65
loop_
_atom_site_label
_atom_site_type_symbol
_atom_site_fract_x
_atom_site_fract_y
_atom_site_fract_z
C1 C 0.339378 0.543585 0.866095
C2 C 0.382056 0.588524 0.778725
C3 C 0.439786 0.513006 0.740251
C4 C 0.453344 0.395887 0.787656
C5 C 0.410895 0.353736 0.874558
C6 C 0.353806 0.427655 0.914089
C7 C 0.372377 0.720834 0.73206
C8 C 0.200364 0.816847 0.702703
C9 C 0.0562842 0.767454 0.693259
C10 C 0.00673415 0.870824 0.660385
C11 C 0.105357 1.02246 0.636311
C12 C 0.250551 1.06701 0.647443
C13 C 0.298152 0.968644 0.680198
C14 C -0.138266 0.828217 0.650927
C15 C -0.182684 0.930054 0.618642
C16 C -0.0850227 1.07962 0.594268
C17 C 0.0560833 1.12449 0.603136
C18 C -0.0442673 0.610468 0.722702
C19 C -0.0638691 0.576573 0.814764
C20 C -0.161761 0.427643 0.842204
C21 C -0.240579 0.317774 0.777993
C22 C -0.228224 0.347775 0.68365
C23 C -0.128843 0.496467 0.655671
C24 C -0.311219 0.235081 0.616922
C25 C -0.296965 0.267178 0.525781
C26 C -0.198198 0.414012 0.497883
C27 C -0.115938 0.525679 0.560997
C28 C -0.00099207 0.692926 0.968652
C29 C 0.0925656 0.839529 1.01936
C30 C 0.233991 0.944852 1.01127
C31 C 0.30636 1.07495 1.06448
C32 C 0.238076 1.10238 1.12674
C33 C 0.0980152 0.998455 1.13695
C34 C 0.0275227 0.868674 1.08427
O1 O 0.470013 0.825062 0.697196
O2 O -0.0879338 0.584169 1.0088
CL1 Cl 0.49112 0.557135 0.631147
CL2 Cl 0.3307 0.917224 0.938068
N1 N 0.245419 0.713853 0.737864
N2 N 0.0133835 0.694101 0.878086
H1 H 0.416235 1.15313 1.05686
H2 H 0.295091 1.20441 1.16765
H3 H 0.0441039 1.01817 1.18604
H4 H -0.0808482 0.784566 1.09208
H5 H 0.0849603 0.79307 0.851384
H6 H -0.174153 0.404651 0.913975
H7 H -0.315522 0.20437 0.799728
H8 H -0.386566 0.122394 0.639412
H9 H -0.361108 0.180044 0.475063
H10 H -0.186902 0.438812 0.425723
H11 H -0.03997 0.638138 0.538998
H12 H -0.214135 0.713409 0.669443
H13 H -0.294206 0.895079 0.611806
H14 H -0.121759 1.15877 0.568759
H15 H 0.132542 1.23951 0.584938
H16 H 0.325761 1.18289 0.629853
H17 H 0.409045 1.00274 0.687575
H18 H 0.167271 0.611889 0.756506
H19 H 0.296951 0.603347 0.897292
H20 H 0.320978 0.395794 0.982042
H21 H 0.422612 0.262715 0.911109
H22 H 0.496953 0.33829 0.755758

#END

data_XXVI_List2_73_Price_844
_database_code_CSD               UNKNWN
_symmetry_cell_setting           orthorhombic
_symmetry_space_group_name_H-M   'P b c a'
_symmetry_Int_Tables_number      61
loop_
_symmetry_equiv_pos_site_id
_symmetry_equiv_pos_as_xyz
1 x,y,z
2 1/2+x,1/2-y,-z
3 -x,1/2+y,1/2-z
4 1/2-x,-y,1/2+z
5 -x,-y,-z
6 1/2-x,1/2+y,z
7 x,1/2-y,1/2+z
8 1/2+x,y,1/2-z
_cell_length_a                   28.5431
_cell_length_b                   11.9796
_cell_length_c                   16.4565
_cell_angle_alpha                90
_cell_angle_beta                 90
_cell_angle_gamma                90
_cell_volume                     5627.05
loop_
_atom_site_label
_atom_site_type_symbol
_atom_site_fract_x
_atom_site_fract_y
_atom_site_fract_z
C1 C 0.307454 0.968116 0.152085
C2 C 0.261174 0.988477 0.127198
C3 C 0.227503 0.909867 0.151795
C4 C 0.2397 0.817176 0.198419
C5 C 0.285818 0.800179 0.221887
C6 C 0.31996 0.876618 0.198662
C7 C 0.256833 1.09151 0.0740092
C8 C 0.201993 1.20987 -0.00584312
C9 C 0.156084 1.21584 -0.0348487
C10 C 0.142568 1.30652 -0.0861242
C11 C 0.175738 1.3913 -0.105944
C12 C 0.22188 1.38113 -0.0755713
C13 C 0.235066 1.29351 -0.0273669
C14 C 0.0966227 1.31559 -0.118602
C15 C 0.0842269 1.40475 -0.166565
C16 C 0.116995 1.4893 -0.18507
C17 C 0.161873 1.4821 -0.155504
C18 C 0.121495 1.12598 -0.0165252
C19 C 0.0871609 1.14257 0.0424551
C20 C 0.0543226 1.05734 0.0608872
C21 C 0.0564581 0.957405 0.0206384
C22 C 0.0908895 0.936001 -0.0392547
C23 C 0.12413 1.02128 -0.0577982
C24 C 0.0932169 0.832628 -0.0807444
C25 C 0.126881 0.813633 -0.138667
C26 C 0.15958 0.898113 -0.157578
C27 C 0.158278 0.99928 -0.118378
C28 C 0.0486491 1.29564 0.121129
C29 C 0.0563033 1.41784 0.137263
C30 C 0.0420989 1.46932 0.209676
C31 C 0.0469499 1.58399 0.220201
C32 C 0.0654877 1.64921 0.158133
C33 C 0.0794894 1.59991 0.0856143
C34 C 0.0749266 1.48525 0.0757013
O1 O 0.292556 1.14232 0.0560402
O2 O 0.0120907 1.24852 0.137625
CL1 Cl 0.167831 0.920397 0.129462
CL2 Cl 0.0200765 1.39269 0.290586
N1 N 0.213502 1.12127 0.0461543
N2 N 0.0857498 1.2462 0.0817779
H1 H 0.0361957 1.62126 0.277297
H2 H 0.0688913 1.73869 0.166862
H3 H 0.0937324 1.65013 0.0365965
H4 H 0.0848024 1.44716 0.0182625
H5 H 0.115721 1.29094 0.0787892
H6 H 0.0278183 1.07384 0.1063
H7 H 0.0312351 0.892333 0.0349727
H8 H 0.0676974 0.768494 -0.0657454
H9 H 0.128382 0.73406 -0.17016
H10 H 0.185999 0.883028 -0.203795
H11 H 0.183384 1.06395 -0.133776
H12 H 0.0712904 1.25057 -0.105204
H13 H 0.0488819 1.41001 -0.190711
H14 H 0.106688 1.55923 -0.223054
H15 H 0.187614 1.54603 -0.169852
H16 H 0.247462 1.4449 -0.0910478
H17 H 0.270447 1.28622 -0.00468723
H18 H 0.186266 1.0711 0.0610634
H19 H 0.333434 1.02835 0.132368
H20 H 0.356237 0.864895 0.216479
H21 H 0.294781 0.727572 0.258188
H22 H 0.212458 0.758894 0.216032

#END

data_XXVI_List2_74_Price_7450
_database_code_CSD               UNKNWN
_symmetry_cell_setting           monoclinic
_symmetry_space_group_name_H-M   'P 21/c'
_symmetry_Int_Tables_number      14
loop_
_symmetry_equiv_pos_site_id
_symmetry_equiv_pos_as_xyz
1 x,y,z
2 -x,1/2+y,1/2-z
3 -x,-y,-z
4 x,1/2-y,1/2+z
_cell_length_a                   13.194
_cell_length_b                   11.0474
_cell_length_c                   19.6001
_cell_angle_alpha                90
_cell_angle_beta                 84.1839
_cell_angle_gamma                90
_cell_volume                     2842.19
loop_
_atom_site_label
_atom_site_type_symbol
_atom_site_fract_x
_atom_site_fract_y
_atom_site_fract_z
C1 C 0.907942 0.0495186 0.430926
C2 C 0.852742 -0.00557321 0.487568
C3 C 0.848832 0.0562983 0.550387
C4 C 0.898531 0.166757 0.555707
C5 C 0.953301 0.217952 0.498756
C6 C 0.957717 0.159053 0.43578
C7 C 0.80731 -0.126126 0.470365
C8 C 0.733063 -0.317848 0.517472
C9 C 0.739782 -0.399932 0.57088
C10 C 0.694186 -0.51696 0.567384
C11 C 0.644922 -0.54949 0.508474
C12 C 0.640671 -0.46319 0.455511
C13 C 0.682535 -0.350471 0.459545
C14 C 0.695455 -0.603041 0.621101
C15 C 0.651407 -0.714983 0.616149
C16 C 0.603573 -0.747144 0.557533
C17 C 0.600505 -0.665656 0.504903
C18 C 0.786419 -0.363334 0.633956
C19 C 0.730489 -0.29363 0.683596
C20 C 0.771484 -0.261552 0.745303
C21 C 0.865717 -0.302915 0.757424
C22 C 0.924255 -0.377593 0.709732
C23 C 0.883754 -0.408954 0.647308
C24 C 1.02133 -0.421657 0.722377
C25 C 1.07681 -0.493837 0.675339
C26 C 1.03716 -0.52445 0.61338
C27 C 0.943205 -0.483017 0.59957
C28 C 0.5724 -0.169763 0.704299
C29 C 0.461861 -0.179381 0.692742
C30 C 0.401013 -0.0775103 0.684225
C31 C 0.297504 -0.0901032 0.677563
C32 C 0.252916 -0.204237 0.680162
C33 C 0.311742 -0.306394 0.688985
C34 C 0.415151 -0.293336 0.695039
O1 O 0.803456 -0.153054 0.410161
O2 O 0.604408 -0.0933411 0.741496
CL1 Cl 0.778928 0.00635967 0.625389
CL2 Cl 0.451736 0.0672624 0.678441
N1 N 0.77468 -0.202029 0.523237
N2 N 0.631984 -0.257975 0.671169
H1 H 0.252622 -0.00977566 0.670191
H2 H 0.172002 -0.212803 0.675234
H3 H 0.277442 -0.395776 0.691434
H4 H 0.460771 -0.372879 0.703335
H5 H 0.598986 -0.310143 0.637258
H6 H 0.727444 -0.203818 0.781733
H7 H 0.896745 -0.278542 0.804853
H8 H 1.05116 -0.397074 0.770196
H9 H 1.1512 -0.527242 0.685542
H10 H 1.0815 -0.581122 0.576171
H11 H 0.913316 -0.506466 0.551699
H12 H 0.732356 -0.579571 0.666324
H13 H 0.653552 -0.779508 0.657797
H14 H 0.569265 -0.836041 0.5543
H15 H 0.56357 -0.688924 0.45954
H16 H 0.602381 -0.48729 0.410866
H17 H 0.679536 -0.285502 0.418583
H18 H 0.791219 -0.17878 0.570796
H19 H 0.909676 0.00166082 0.382507
H20 H 0.999788 0.1982 0.390652
H21 H 0.991784 0.303892 0.503792
H22 H 0.892982 0.212032 0.605044

#END

data_XXVI_List2_75_Price_1666
_database_code_CSD               UNKNWN
_symmetry_cell_setting           monoclinic
_symmetry_space_group_name_H-M   'P 21/c'
_symmetry_Int_Tables_number      14
loop_
_symmetry_equiv_pos_site_id
_symmetry_equiv_pos_as_xyz
1 x,y,z
2 -x,1/2+y,1/2-z
3 -x,-y,-z
4 x,1/2-y,1/2+z
_cell_length_a                   8.8725
_cell_length_b                   31.2816
_cell_length_c                   11.0189
_cell_angle_alpha                90
_cell_angle_beta                 66.7136
_cell_angle_gamma                90
_cell_volume                     2809.13
loop_
_atom_site_label
_atom_site_type_symbol
_atom_site_fract_x
_atom_site_fract_y
_atom_site_fract_z
C1 C 0.630852 0.0172661 0.570406
C2 C 0.572613 0.0529417 0.652681
C3 C 0.601587 0.0934134 0.593423
C4 C 0.688939 0.0978394 0.457565
C5 C 0.748746 0.061982 0.378947
C6 C 0.719381 0.0214127 0.435512
C7 C 0.473985 0.0420924 0.795635
C8 C 0.405818 0.0694181 1.02384
C9 C 0.439913 0.102119 1.09516
C10 C 0.352053 0.104083 1.23504
C11 C 0.225515 0.073714 1.29967
C12 C 0.193515 0.041652 1.22253
C13 C 0.280761 0.0390994 1.08887
C14 C 0.385819 0.135622 1.31362
C15 C 0.297585 0.13723 1.44785
C16 C 0.171321 0.107441 1.5111
C17 C 0.13678 0.0762941 1.43812
C18 C 0.572995 0.13358 1.02755
C19 C 0.534297 0.174341 0.998099
C20 C 0.660053 0.20407 0.929871
C21 C 0.821252 0.192481 0.889001
C22 C 0.867164 0.151124 0.913772
C23 C 0.741456 0.121252 0.984358
C24 C 1.03372 0.138779 0.870777
C25 C 1.07565 0.0985722 0.896521
C26 C 0.951668 0.0690606 0.967218
C27 C 0.788915 0.0800758 1.01041
C28 C 0.307348 0.21359 0.973793
C29 C 0.126844 0.224876 1.03578
C30 C -0.00444894 0.203559 1.13351
C31 C -0.163785 0.219589 1.17851
C32 C -0.195916 0.2574 1.12733
C33 C -0.068349 0.279073 1.02969
C34 C 0.0893901 0.262718 0.985198
O1 O 0.384408 0.0107675 0.822675
O2 O 0.394189 0.230794 0.869754
CL1 Cl 0.528026 0.140316 0.682557
CL2 Cl 0.0174259 0.155075 1.20327
N1 N 0.495657 0.0681636 0.887018
N2 N 0.368135 0.185798 1.03869
H1 H -0.261784 0.201918 1.25349
H2 H -0.320555 0.2696 1.16349
H3 H -0.0916235 0.308561 0.988129
H4 H 0.190957 0.278631 0.908113
H5 H 0.287887 0.17045 1.11903
H6 H 0.626287 0.23547 0.908138
H7 H 0.916944 0.215352 0.836091
H8 H 1.12801 0.161879 0.816904
H9 H 1.2038 0.0894222 0.863073
H10 H 0.985311 0.0373634 0.988128
H11 H 0.694286 0.0573162 1.06562
H12 H 0.483816 0.158431 1.26612
H13 H 0.325705 0.161589 1.506
H14 H 0.102435 0.109148 1.61724
H15 H 0.040552 0.052971 1.48563
H16 H 0.0974919 0.0183961 1.27124
H17 H 0.256852 0.0143462 1.03034
H18 H 0.574703 0.0928103 0.851168
H19 H 0.602665 -0.0140041 0.61654
H20 H 0.764275 -0.00683093 0.374631
H21 H 0.817086 0.0658707 0.273319
H22 H 0.708223 0.129613 0.414706

#END

data_XXVI_List2_76_Price_2656
_database_code_CSD               UNKNWN
_symmetry_cell_setting           monoclinic
_symmetry_space_group_name_H-M   'I 2/c'
_symmetry_Int_Tables_number      15
loop_
_symmetry_equiv_pos_site_id
_symmetry_equiv_pos_as_xyz
1 x,y,z
2 -x,y,1/2-z
3 1/2+x,1/2+y,1/2+z
4 1/2-x,1/2+y,-z
5 -x,-y,-z
6 x,-y,1/2+z
7 1/2-x,1/2-y,1/2-z
8 1/2+x,1/2-y,z
_cell_length_a                   17.5497
_cell_length_b                   18.2641
_cell_length_c                   18.0918
_cell_angle_alpha                90
_cell_angle_beta                 76.9506
_cell_angle_gamma                90
_cell_volume                     5649.2
loop_
_atom_site_label
_atom_site_type_symbol
_atom_site_fract_x
_atom_site_fract_y
_atom_site_fract_z
C1 C 0.144104 0.0491377 0.37807
C2 C 0.124722 0.0631013 0.456151
C3 C 0.0476789 0.0835912 0.489395
C4 C -0.00797392 0.08949 0.445751
C5 C 0.0124279 0.0745246 0.368447
C6 C 0.0886514 0.0543068 0.334341
C7 C 0.185826 0.0535959 0.501626
C8 C 0.323667 0.0861366 0.496968
C9 C 0.373468 0.146263 0.480787
C10 C 0.443712 0.147445 0.508342
C11 C 0.460903 0.08794 0.553077
C12 C 0.408882 0.0276739 0.566857
C13 C 0.342649 0.0259191 0.539003
C14 C 0.497398 0.206656 0.49315
C15 C 0.563487 0.207315 0.521954
C16 C 0.579797 0.148781 0.566942
C17 C 0.529527 0.0902632 0.581774
C18 C 0.354688 0.207853 0.433734
C19 C 0.325989 0.273808 0.467983
C20 C 0.306015 0.332094 0.424004
C21 C 0.31387 0.323376 0.347512
C22 C 0.3419 0.257401 0.310151
C23 C 0.36296 0.19883 0.353886
C24 C 0.349688 0.248139 0.231113
C25 C 0.37744 0.183794 0.19587
C26 C 0.399112 0.126021 0.238722
C27 C 0.392314 0.133248 0.315541
C28 C 0.296164 0.339766 0.592581
C29 C 0.306124 0.328064 0.672135
C30 C 0.260095 0.364666 0.734798
C31 C 0.275079 0.35698 0.806769
C32 C 0.337024 0.313945 0.817369
C33 C 0.384266 0.278257 0.755909
C34 C 0.368806 0.285727 0.684335
O1 O 0.17432 0.01976 0.560954
O2 O 0.275073 0.397974 0.571172
CL1 Cl 0.0190063 0.105023 0.585026
CL2 Cl 0.179856 0.417389 0.727789
N1 N 0.257129 0.0833039 0.466447
N2 N 0.317807 0.279949 0.546292
H1 H 0.237546 0.385006 0.854175
H2 H 0.348229 0.308709 0.873755
H3 H 0.433432 0.245192 0.763176
H4 H 0.408004 0.259948 0.63627
H5 H 0.327138 0.232813 0.572168
H6 H 0.284009 0.382407 0.452506
H7 H 0.297906 0.368084 0.314336
H8 H 0.333259 0.293284 0.198761
H9 H 0.383199 0.177316 0.135198
H10 H 0.421962 0.0754745 0.210585
H11 H 0.410133 0.0888001 0.347762
H12 H 0.48561 0.251584 0.458057
H13 H 0.603755 0.253182 0.509663
H14 H 0.632277 0.150002 0.589234
H15 H 0.541719 0.0445398 0.615807
H16 H 0.422583 -0.0182218 0.59983
H17 H 0.302716 -0.0199686 0.550243
H18 H 0.255783 0.120744 0.425553
H19 H 0.203665 0.0329983 0.351862
H20 H 0.104983 0.0425786 0.274018
H21 H -0.0315491 0.0789886 0.335014
H22 H -0.0670044 0.106093 0.472874

#END

data_XXVI_List2_77_Price_3124
_database_code_CSD               UNKNWN
_symmetry_cell_setting           orthorhombic
_symmetry_space_group_name_H-M   'P 21 21 21'
_symmetry_Int_Tables_number      19
loop_
_symmetry_equiv_pos_site_id
_symmetry_equiv_pos_as_xyz
1 x,y,z
2 1/2+x,1/2-y,-z
3 -x,1/2+y,1/2-z
4 1/2-x,-y,1/2+z
_cell_length_a                   24.0055
_cell_length_b                   11.4249
_cell_length_c                   10.2087
_cell_angle_alpha                90
_cell_angle_beta                 90
_cell_angle_gamma                90
_cell_volume                     2799.84
loop_
_atom_site_label
_atom_site_type_symbol
_atom_site_fract_x
_atom_site_fract_y
_atom_site_fract_z
C1 C 0.252282 0.287114 0.12113
C2 C 0.212768 0.376747 0.132794
C3 C 0.229369 0.482318 0.190533
C4 C 0.283553 0.496652 0.236472
C5 C 0.322063 0.406521 0.223729
C6 C 0.306519 0.301335 0.165714
C7 C 0.155336 0.358576 0.0776285
C8 C 0.079323 0.209157 0.0929365
C9 C 0.0691943 0.0926296 0.126161
C10 C 0.0144357 0.0457213 0.111011
C11 C -0.0291588 0.118797 0.0624424
C12 C -0.0166703 0.236449 0.0304816
C13 C 0.0358045 0.281493 0.0449753
C14 C 0.00155017 -0.0721157 0.143026
C15 C -0.0516068 -0.114639 0.12813
C16 C -0.094662 -0.0421055 0.0803094
C17 C -0.0834489 0.0721372 0.047999
C18 C 0.114989 0.0195174 0.181678
C19 C 0.11762 -0.0010083 0.316275
C20 C 0.16086 -0.0705839 0.370433
C21 C 0.200837 -0.117046 0.290212
C22 C 0.200115 -0.0989459 0.153094
C23 C 0.156332 -0.0302596 0.0979228
C24 C 0.241281 -0.147296 0.0697982
C25 C 0.239658 -0.128808 -0.0630233
C26 C 0.196338 -0.0611389 -0.117921
C27 C 0.155697 -0.0131796 -0.0397946
C28 C 0.0736989 0.0559241 0.529194
C29 C 0.0311153 0.143491 0.574579
C30 C 0.0435701 0.230596 0.666431
C31 C 0.00263602 0.308276 0.7085
C32 C -0.051352 0.299184 0.660305
C33 C -0.0645575 0.213103 0.569105
C34 C -0.0234245 0.136465 0.526643
O1 O 0.131322 0.431895 0.0121985
O2 O 0.102841 0.00068644 0.604491
CL1 Cl 0.183194 0.597345 0.213013
CL2 Cl 0.110464 0.248377 0.727569
N1 N 0.133123 0.252211 0.112909
N2 N 0.0756754 0.0470311 0.394685
H1 H 0.0135786 0.375721 0.778699
H2 H -0.0829913 0.359944 0.69425
H3 H -0.106642 0.205381 0.531252
H4 H -0.033653 0.0682582 0.45636
H5 H 0.050499 0.103226 0.345976
H6 H 0.161285 -0.0850485 0.475153
H7 H 0.23401 -0.169746 0.332337
H8 H 0.274272 -0.199612 0.113331
H9 H 0.271436 -0.166257 -0.126059
H10 H 0.195016 -0.0471767 -0.223115
H11 H 0.122296 0.0380298 -0.0828559
H12 H 0.0345283 -0.128648 0.178947
H13 H -0.0605663 -0.205164 0.152887
H14 H -0.136454 -0.0770109 0.0688833
H15 H -0.116177 0.128822 0.0106636
H16 H -0.0498828 0.29225 -0.006088
H17 H 0.0453434 0.371187 0.0194892
H18 H 0.157714 0.199593 0.167689
H19 H 0.240452 0.205854 0.0731174
H20 H 0.336424 0.230788 0.154663
H21 H 0.364254 0.419004 0.259415
H22 H 0.295047 0.578803 0.282354

#END

data_XXVI_List2_78_Price_3937
_database_code_CSD               UNKNWN
_symmetry_cell_setting           monoclinic
_symmetry_space_group_name_H-M   'P 21/a'
_symmetry_Int_Tables_number      14
loop_
_symmetry_equiv_pos_site_id
_symmetry_equiv_pos_as_xyz
1 x,y,z
2 1/2-x,1/2+y,-z
3 -x,-y,-z
4 1/2+x,1/2-y,z
_cell_length_a                   18.8139
_cell_length_b                   10.5871
_cell_length_c                   15.2265
_cell_angle_alpha                90
_cell_angle_beta                 67.6196
_cell_angle_gamma                90
_cell_volume                     2804.44
loop_
_atom_site_label
_atom_site_type_symbol
_atom_site_fract_x
_atom_site_fract_y
_atom_site_fract_z
C1 C 0.552758 0.172529 0.687615
C2 C 0.599598 0.245781 0.61085
C3 C 0.656028 0.184389 0.534604
C4 C 0.664307 0.0537397 0.53476
C5 C 0.617139 -0.0170766 0.61179
C6 C 0.561184 0.042246 0.688633
C7 C 0.590747 0.386997 0.615686
C8 C 0.493228 0.552689 0.640197
C9 C 0.427849 0.594646 0.714154
C10 C 0.40132 0.720709 0.712171
C11 C 0.443358 0.801684 0.634887
C12 C 0.509821 0.75414 0.561152
C13 C 0.534055 0.632672 0.562795
C14 C 0.334487 0.768688 0.785131
C15 C 0.310838 0.890745 0.781814
C16 C 0.352564 0.970835 0.705488
C17 C 0.4174 0.926906 0.633607
C18 C 0.385281 0.507773 0.793996
C19 C 0.399874 0.509362 0.877055
C20 C 0.360236 0.425705 0.952865
C21 C 0.308181 0.341489 0.943944
C22 C 0.292444 0.334627 0.8603
C23 C 0.331626 0.419255 0.784169
C24 C 0.239429 0.246734 0.850082
C25 C 0.225278 0.24167 0.768086
C26 C 0.263623 0.325505 0.692836
C27 C 0.315261 0.412259 0.700586
C28 C 0.467186 0.633844 0.960477
C29 C 0.526698 0.735785 0.945847
C30 C 0.592616 0.761868 0.864857
C31 C 0.64122 0.861555 0.864105
C32 C 0.624929 0.937323 0.943797
C33 C 0.560318 0.912529 1.02525
C34 C 0.512588 0.812671 1.02568
O1 O 0.644874 0.459237 0.597077
O2 O 0.429447 0.596815 1.04091
CL1 Cl 0.715369 0.266765 0.435188
CL2 Cl 0.621007 0.670037 0.762086
N1 N 0.516251 0.426012 0.639777
N2 N 0.456006 0.592797 0.881625
H1 H 0.692006 0.878158 0.800544
H2 H 0.66315 1.01495 0.942109
H3 H 0.547285 0.970511 1.08826
H4 H 0.462406 0.789957 1.08852
H5 H 0.489045 0.632123 0.818703
H6 H 0.371952 0.430901 1.01699
H7 H 0.278239 0.277571 1.0022
H8 H 0.21002 0.183028 0.908719
H9 H 0.184553 0.173722 0.76101
H10 H 0.251926 0.321817 0.628316
H11 H 0.343758 0.477508 0.642801
H12 H 0.302143 0.707267 0.843866
H13 H 0.259524 0.925954 0.838378
H14 H 0.3332 1.0671 0.703773
H15 H 0.449903 0.987772 0.574421
H16 H 0.541407 0.815785 0.502079
H17 H 0.585095 0.596573 0.506669
H18 H 0.474295 0.360077 0.659584
H19 H 0.51012 0.219441 0.748447
H20 H 0.5245 -0.0123339 0.749286
H21 H 0.624421 -0.11884 0.61138
H22 H 0.707871 0.00852126 0.474159

#END

data_XXVI_List2_79_Price_3136
_database_code_CSD               UNKNWN
_symmetry_cell_setting           monoclinic
_symmetry_space_group_name_H-M   'P 21/n'
_symmetry_Int_Tables_number      14
loop_
_symmetry_equiv_pos_site_id
_symmetry_equiv_pos_as_xyz
1 x,y,z
2 1/2-x,1/2+y,1/2-z
3 -x,-y,-z
4 1/2+x,1/2-y,1/2+z
_cell_length_a                   10.6954
_cell_length_b                   17.8181
_cell_length_c                   14.9481
_cell_angle_alpha                90
_cell_angle_beta                 87.6436
_cell_angle_gamma                90
_cell_volume                     2846.28
loop_
_atom_site_label
_atom_site_type_symbol
_atom_site_fract_x
_atom_site_fract_y
_atom_site_fract_z
C1 C 0.628894 0.52996 0.910894
C2 C 0.701016 0.480142 0.959812
C3 C 0.6741 0.403444 0.953192
C4 C 0.577196 0.378043 0.901509
C5 C 0.505378 0.428921 0.855551
C6 C 0.53161 0.505319 0.859951
C7 C 0.802718 0.517459 1.01083
C8 C 0.916722 0.510506 1.15271
C9 C 0.928627 0.468349 1.23056
C10 C 1.01796 0.490099 1.29407
C11 C 1.0959 0.553825 1.27647
C12 C 1.08038 0.594629 1.19656
C13 C 0.993401 0.574523 1.1363
C14 C 1.0317 0.450448 1.37547
C15 C 1.11856 0.472526 1.43532
C16 C 1.19636 0.535185 1.41725
C17 C 1.18484 0.574933 1.33938
C18 C 0.843324 0.403739 1.25071
C19 C 0.874747 0.331834 1.22106
C20 C 0.792999 0.270454 1.23935
C21 C 0.682017 0.281948 1.28615
C22 C 0.644858 0.354087 1.31662
C23 C 0.726637 0.415981 1.29841
C24 C 0.529339 0.36636 1.36396
C25 C 0.495206 0.436942 1.39256
C26 C 0.576001 0.498253 1.37476
C27 C 0.688801 0.488183 1.32903
C28 C 1.03797 0.257922 1.13624
C29 C 1.17645 0.259416 1.11423
C30 C 1.26945 0.276704 1.17401
C31 C 1.39574 0.271864 1.14789
C32 C 1.43046 0.249588 1.06137
C33 C 1.3394 0.231016 1.00119
C34 C 1.214 0.23515 1.0282
O1 O 0.852917 0.57384 0.97964
O2 O 0.976579 0.202494 1.11858
CL1 Cl 0.762416 0.334832 1.00471
CL2 Cl 1.2324 0.303216 1.28403
N1 N 0.826009 0.488307 1.09311
N2 N 0.988819 0.322405 1.17293
H1 H 1.46565 0.285236 1.19595
H2 H 1.52906 0.246231 1.04139
H3 H 1.3661 0.212906 0.93376
H4 H 1.14148 0.219308 0.983123
H5 H 1.04731 0.366914 1.17582
H6 H 0.819434 0.21545 1.21453
H7 H 0.619883 0.234699 1.29991
H8 H 0.468073 0.318613 1.37724
H9 H 0.406389 0.445788 1.42886
H10 H 0.548733 0.553993 1.39759
H11 H 0.750554 0.535594 1.31587
H12 H 0.972115 0.402277 1.38992
H13 H 1.1274 0.441518 1.4973
H14 H 1.26475 0.551854 1.46517
H15 H 1.2437 0.623511 1.32478
H16 H 1.13888 0.643568 1.18315
H17 H 0.981513 0.60623 1.07561
H18 H 0.77745 0.441851 1.11226
H19 H 0.652857 0.589032 0.914155
H20 H 0.476845 0.545484 0.823524
H21 H 0.429786 0.408546 0.815749
H22 H 0.559709 0.318212 0.897381

#END

data_XXVI_List2_80_Price_3892
_database_code_CSD               UNKNWN
_symmetry_cell_setting           monoclinic
_symmetry_space_group_name_H-M   'P 21/n'
_symmetry_Int_Tables_number      14
loop_
_symmetry_equiv_pos_site_id
_symmetry_equiv_pos_as_xyz
1 x,y,z
2 1/2-x,1/2+y,1/2-z
3 -x,-y,-z
4 1/2+x,1/2-y,1/2+z
_cell_length_a                   20.7249
_cell_length_b                   13.3526
_cell_length_c                   10.7352
_cell_angle_alpha                90
_cell_angle_beta                 83.1353
_cell_angle_gamma                90
_cell_volume                     2949.47
loop_
_atom_site_label
_atom_site_type_symbol
_atom_site_fract_x
_atom_site_fract_y
_atom_site_fract_z
C1 C 0.614381 0.964782 0.983179
C2 C 0.584887 0.892992 1.0663
C3 C 0.52963 0.844011 1.03387
C4 C 0.505512 0.864492 0.920884
C5 C 0.536606 0.934338 0.838639
C6 C 0.591207 0.984897 0.869829
C7 C 0.613874 0.880697 1.18754
C8 C 0.65151 0.747157 1.3248
C9 C 0.65984 0.64397 1.33434
C10 C 0.683795 0.603248 1.44282
C11 C 0.699736 0.668713 1.53968
C12 C 0.690739 0.772899 1.52529
C13 C 0.667454 0.81195 1.42146
C14 C 0.692619 0.498711 1.45793
C15 C 0.716164 0.461581 1.56295
C16 C 0.732081 0.526563 1.65842
C17 C 0.723903 0.628006 1.6467
C18 C 0.64275 0.576085 1.23286
C19 C 0.68922 0.549343 1.13353
C20 C 0.672166 0.485577 1.0367
C21 C 0.610019 0.450005 1.04068
C22 C 0.561419 0.47408 1.14004
C23 C 0.578176 0.537607 1.23806
C24 C 0.497182 0.437011 1.14476
C25 C 0.450991 0.461083 1.24264
C26 C 0.467517 0.523386 1.34028
C27 C 0.529398 0.560724 1.33827
C28 C 0.802214 0.584959 1.03786
C29 C 0.865766 0.634239 1.05902
C30 C 0.878492 0.709267 1.14426
C31 C 0.941226 0.745644 1.14847
C32 C 0.992823 0.70759 1.06813
C33 C 0.981589 0.633464 0.982211
C34 C 0.918988 0.598326 0.978282
O1 O 0.624386 0.954199 1.24958
O2 O 0.798276 0.544545 0.936768
CL1 Cl 0.487535 0.757516 1.13428
CL2 Cl 0.817927 0.765624 1.24777
N1 N 0.629199 0.784325 1.21585
N2 N 0.752647 0.586048 1.13401
H1 H 0.948822 0.804275 1.21511
H2 H 1.04149 0.736372 1.07266
H3 H 1.0214 0.603257 0.918364
H4 H 0.908674 0.541561 0.911161
H5 H 0.761 0.620104 1.21478
H6 H 0.70899 0.466869 0.960348
H7 H 0.597491 0.401523 0.965844
H8 H 0.485188 0.388911 1.06913
H9 H 0.401838 0.432275 1.24549
H10 H 0.430912 0.541888 1.4179
H11 H 0.541694 0.608528 1.41372
H12 H 0.680216 0.448297 1.38511
H13 H 0.72251 0.381339 1.5728
H14 H 0.750647 0.49607 1.74089
H15 H 0.735862 0.678874 1.71962
H16 H 0.702848 0.823017 1.59885
H17 H 0.660834 0.89167 1.41052
H18 H 0.618025 0.730774 1.15524
H19 H 0.656027 1.00488 1.01051
H20 H 0.615371 1.04018 0.806389
H21 H 0.517694 0.949636 0.750516
H22 H 0.4623 0.825727 0.898885

#END

data_XXVI_List2_81_Price_4171
_database_code_CSD               UNKNWN
_symmetry_cell_setting           orthorhombic
_symmetry_space_group_name_H-M   'P b c a'
_symmetry_Int_Tables_number      61
loop_
_symmetry_equiv_pos_site_id
_symmetry_equiv_pos_as_xyz
1 x,y,z
2 1/2+x,1/2-y,-z
3 -x,1/2+y,1/2-z
4 1/2-x,-y,1/2+z
5 -x,-y,-z
6 1/2-x,1/2+y,z
7 x,1/2-y,1/2+z
8 1/2+x,y,1/2-z
_cell_length_a                   18.3245
_cell_length_b                   27.7668
_cell_length_c                   10.9746
_cell_angle_alpha                90
_cell_angle_beta                 90
_cell_angle_gamma                90
_cell_volume                     5584.02
loop_
_atom_site_label
_atom_site_type_symbol
_atom_site_fract_x
_atom_site_fract_y
_atom_site_fract_z
C1 C 0.392888 0.596813 0.701539
C2 C 0.368074 0.55679 0.76729
C3 C 0.333876 0.519597 0.702596
C4 C 0.326159 0.522219 0.576539
C5 C 0.351355 0.562291 0.513408
C6 C 0.384806 0.599831 0.57597
C7 C 0.374541 0.556505 0.903824
C8 C 0.464777 0.57142 1.06664
C9 C 0.508869 0.60856 1.10877
C10 C 0.536012 0.606913 1.23086
C11 C 0.515454 0.567964 1.30845
C12 C 0.469738 0.531295 1.26135
C13 C 0.445281 0.532509 1.14361
C14 C 0.5826 0.643111 1.2784
C15 C 0.607001 0.640932 1.39663
C16 C 0.586351 0.602493 1.47336
C17 C 0.541572 0.566787 1.4298
C18 C 0.529135 0.649084 1.02627
C19 C 0.492526 0.69295 1.03514
C20 C 0.509816 0.731502 0.955147
C21 C 0.56136 0.725258 0.866287
C22 C 0.598537 0.680992 0.851231
C23 C 0.582215 0.642343 0.932679
C24 C 0.651063 0.674083 0.758321
C25 C 0.686548 0.630823 0.745439
C26 C 0.671083 0.592668 0.826343
C27 C 0.620585 0.59825 0.917862
C28 C 0.402942 0.737117 1.16367
C29 C 0.347178 0.730575 1.26369
C30 C 0.30634 0.689573 1.29472
C31 C 0.257936 0.69027 1.39264
C32 C 0.249465 0.731703 1.46195
C33 C 0.288831 0.772936 1.43243
C34 C 0.336512 0.772013 1.33451
O1 O 0.326128 0.542418 0.970894
O2 O 0.417357 0.777727 1.1278
CL1 Cl 0.302932 0.467732 0.774018
CL2 Cl 0.309029 0.63597 1.21163
N1 N 0.441169 0.572237 0.944805
N2 N 0.436549 0.696563 1.12124
H1 H 0.226835 0.658031 1.41304
H2 H 0.21174 0.731658 1.53825
H3 H 0.282364 0.80568 1.48535
H4 H 0.367437 0.803705 1.30853
H5 H 0.423187 0.665016 1.16166
H6 H 0.481384 0.765336 0.966264
H7 H 0.574004 0.75484 0.804944
H8 H 0.662821 0.703876 0.697115
H9 H 0.726659 0.625923 0.67368
H10 H 0.699735 0.558637 0.81672
H11 H 0.609987 0.568945 0.980982
H12 H 0.59891 0.67266 1.21963
H13 H 0.642651 0.669005 1.43137
H14 H 0.606073 0.601225 1.56661
H15 H 0.52546 0.536926 1.48793
H16 H 0.454425 0.501532 1.32037
H17 H 0.409837 0.504626 1.10826
H18 H 0.477404 0.584465 0.882756
H19 H 0.417284 0.626773 0.75062
H20 H 0.404141 0.631445 0.527615
H21 H 0.344614 0.564014 0.415212
H22 H 0.300323 0.492564 0.528824

#END

data_XXVI_List2_82_Price_1833
_database_code_CSD               UNKNWN
_symmetry_cell_setting           monoclinic
_symmetry_space_group_name_H-M   'C 2/c'
_symmetry_Int_Tables_number      15
loop_
_symmetry_equiv_pos_site_id
_symmetry_equiv_pos_as_xyz
1 x,y,z
2 -x,y,1/2-z
3 1/2+x,1/2+y,z
4 1/2-x,1/2+y,1/2-z
5 -x,-y,-z
6 x,-y,1/2+z
7 1/2-x,1/2-y,-z
8 1/2+x,1/2-y,1/2+z
_cell_length_a                   30.3487
_cell_length_b                   9.9202
_cell_length_c                   19.5311
_cell_angle_alpha                90
_cell_angle_beta                 76.5608
_cell_angle_gamma                90
_cell_volume                     5719.12
loop_
_atom_site_label
_atom_site_type_symbol
_atom_site_fract_x
_atom_site_fract_y
_atom_site_fract_z
C1 C 0.485028 0.499917 0.119
C2 C 0.446046 0.574707 0.118085
C3 C 0.405481 0.53672 0.164504
C4 C 0.403822 0.425779 0.208772
C5 C 0.442747 0.35113 0.207231
C6 C 0.483586 0.388438 0.162279
C7 C 0.453627 0.693556 0.0686817
C8 C 0.424508 0.790559 -0.0301163
C9 C 0.388824 0.782638 -0.0638154
C10 C 0.389965 0.861807 -0.125171
C11 C 0.427522 0.949043 -0.151177
C12 C 0.462818 0.953911 -0.114986
C13 C 0.461763 0.877657 -0.0561656
C14 C 0.35466 0.857126 -0.161724
C15 C 0.356599 0.934703 -0.220598
C16 C 0.393776 1.02099 -0.246145
C17 C 0.428454 1.02772 -0.211959
C18 C 0.350139 0.68946 -0.036677
C19 C 0.313641 0.730589 0.016534
C20 C 0.277084 0.641228 0.0429004
C21 C 0.2777 0.513441 0.0163752
C22 C 0.314088 0.466664 -0.0375156
C23 C 0.350813 0.556097 -0.0645901
C24 C 0.31497 0.334418 -0.0650049
C25 C 0.350673 0.291355 -0.117274
C26 C 0.38707 0.379569 -0.144138
C27 C 0.387214 0.50855 -0.118582
C28 C 0.290405 0.910006 0.105707
C29 C 0.292905 1.05911 0.120106
C30 C 0.327878 1.15098 0.0939706
C31 C 0.324165 1.2861 0.113946
C32 C 0.285321 1.33253 0.160338
C33 C 0.250276 1.24324 0.187606
C34 C 0.254487 1.10885 0.167847
O1 O 0.48795 0.761238 0.0622847
O2 O 0.266426 0.838312 0.150215
CL1 Cl 0.355483 0.627554 0.171395
CL2 Cl 0.378878 1.10361 0.0373866
N1 N 0.422012 0.710624 0.0296065
N2 N 0.313276 0.863445 0.041421
H1 H 0.352143 1.35368 0.0930016
H2 H 0.28276 1.43814 0.175351
H3 H 0.219858 1.278 0.224336
H4 H 0.228053 1.03657 0.18924
H5 H 0.334934 0.927384 0.00997206
H6 H 0.249424 0.675461 0.0847029
H7 H 0.24961 0.445625 0.0369464
H8 H 0.286726 0.267501 -0.043814
H9 H 0.351032 0.189714 -0.13804
H10 H 0.415249 0.345106 -0.185503
H11 H 0.415291 0.575889 -0.139572
H12 H 0.326028 0.7907 -0.142511
H13 H 0.32926 0.929552 -0.247858
H14 H 0.394823 1.08171 -0.292757
H15 H 0.457282 1.09374 -0.231067
H16 H 0.491453 1.02038 -0.134565
H17 H 0.488678 0.882261 -0.0283953
H18 H 0.394787 0.648648 0.0408644
H19 H 0.516648 0.532977 0.0847565
H20 H 0.514254 0.331465 0.161327
H21 H 0.441096 0.264538 0.241741
H22 H 0.371929 0.399635 0.244459

#END

data_XXVI_List2_83_Price_833
_database_code_CSD               UNKNWN
_symmetry_cell_setting           monoclinic
_symmetry_space_group_name_H-M   'C 2/c'
_symmetry_Int_Tables_number      15
loop_
_symmetry_equiv_pos_site_id
_symmetry_equiv_pos_as_xyz
1 x,y,z
2 -x,y,1/2-z
3 1/2+x,1/2+y,z
4 1/2-x,1/2+y,1/2-z
5 -x,-y,-z
6 x,-y,1/2+z
7 1/2-x,1/2-y,-z
8 1/2+x,1/2-y,1/2+z
_cell_length_a                   18.0554
_cell_length_b                   12.8978
_cell_length_c                   24.4554
_cell_angle_alpha                90
_cell_angle_beta                 92.8983
_cell_angle_gamma                90
_cell_volume                     5687.77
loop_
_atom_site_label
_atom_site_type_symbol
_atom_site_fract_x
_atom_site_fract_y
_atom_site_fract_z
C1 C 0.433243 1.04515 0.298577
C2 C 0.378026 0.999105 0.264222
C3 C 0.374203 0.89045 0.264713
C4 C 0.423608 0.831477 0.2974
C5 C 0.478223 0.879631 0.330316
C6 C 0.482908 0.987292 0.331024
C7 C 0.331281 1.07707 0.231608
C8 C 0.257762 1.1028 0.143685
C9 C 0.224024 1.05007 0.0992513
C10 C 0.187449 1.10723 0.055815
C11 C 0.18334 1.21747 0.0592168
C12 C 0.21691 1.26719 0.105688
C13 C 0.253255 1.21258 0.146844
C14 C 0.154478 1.05778 0.00880379
C15 C 0.119029 1.11459 -0.0321766
C16 C 0.114542 1.22361 -0.0284841
C17 C 0.146194 1.27378 0.016359
C18 C 0.230775 0.935191 0.0944483
C19 C 0.175019 0.869892 0.111703
C20 C 0.182522 0.760578 0.107372
C21 C 0.245202 0.718795 0.0870993
C22 C 0.304011 0.781667 0.070257
C23 C 0.29679 0.891525 0.0741693
C24 C 0.369287 0.738724 0.049883
C25 C 0.425633 0.801409 0.0338015
C26 C 0.418554 0.910155 0.0373337
C27 C 0.35586 0.954205 0.0568602
C28 C 0.0460998 0.869 0.143159
C29 C -0.0139076 0.9355 0.166028
C30 C -0.0284957 1.04134 0.158179
C31 C -0.0881328 1.08915 0.182
C32 C -0.134252 1.03233 0.214415
C33 C -0.121336 0.926943 0.22255
C34 C -0.0623223 0.879983 0.198266
O1 O 0.330736 1.1672 0.24718
O2 O 0.0333507 0.776984 0.135142
CL1 Cl 0.306437 0.820287 0.227025
CL2 Cl 0.0243639 1.11961 0.117165
N1 N 0.295809 1.04368 0.184191
N2 N 0.112829 0.91477 0.134504
H1 H -0.097901 1.17102 0.174537
H2 H -0.180364 1.07055 0.232918
H3 H -0.157249 0.881459 0.247532
H4 H -0.05186 0.797596 0.203089
H5 H 0.11806 0.991148 0.143321
H6 H 0.137817 0.712019 0.120184
H7 H 0.250386 0.635044 0.0841107
H8 H 0.373886 0.65485 0.0472542
H9 H 0.475525 0.767734 0.0182604
H10 H 0.463084 0.959557 0.0243113
H11 H 0.350727 1.03793 0.0590455
H12 H 0.157631 0.973972 0.00568193
H13 H 0.0940915 1.07523 -0.0677996
H14 H 0.0861698 1.26744 -0.0611619
H15 H 0.143376 1.35773 0.0196651
H16 H 0.213751 1.35117 0.10853
H17 H 0.278756 1.25103 0.182254
H18 H 0.299553 0.967289 0.175248
H19 H 0.435093 1.1292 0.29872
H20 H 0.525029 1.02611 0.356802
H21 H 0.516549 0.832808 0.35547
H22 H 0.418339 0.747718 0.296823

#END

data_XXVI_List2_84_Price_2384
_database_code_CSD               UNKNWN
_symmetry_cell_setting           monoclinic
_symmetry_space_group_name_H-M   'P 21/c'
_symmetry_Int_Tables_number      14
loop_
_symmetry_equiv_pos_site_id
_symmetry_equiv_pos_as_xyz
1 x,y,z
2 -x,1/2+y,1/2-z
3 -x,-y,-z
4 x,1/2-y,1/2+z
_cell_length_a                   10.8618
_cell_length_b                   11.9267
_cell_length_c                   22.2259
_cell_angle_alpha                90
_cell_angle_beta                 82.3065
_cell_angle_gamma                90
_cell_volume                     2853.35
loop_
_atom_site_label
_atom_site_type_symbol
_atom_site_fract_x
_atom_site_fract_y
_atom_site_fract_z
C1 C 0.614122 0.763692 0.878023
C2 C 0.581408 0.811669 0.935541
C3 C 0.454465 0.816272 0.95794
C4 C 0.365288 0.774506 0.924219
C5 C 0.400993 0.726385 0.867719
C6 C 0.526301 0.721114 0.844363
C7 C 0.690849 0.852278 0.964742
C8 C 0.756063 0.906155 1.06353
C9 C 0.74758 0.873731 1.12414
C10 C 0.82062 0.930074 1.16366
C11 C 0.903511 1.01717 1.14027
C12 C 0.909427 1.04643 1.07821
C13 C 0.838132 0.993393 1.04062
C14 C 0.814058 0.901758 1.22598
C15 C 0.886331 0.956489 1.26288
C16 C 0.968686 1.04229 1.23958
C17 C 0.976795 1.07187 1.17946
C18 C 0.656879 0.785747 1.14871
C19 C 0.691479 0.673079 1.14797
C20 C 0.60369 0.589596 1.17011
C21 C 0.483948 0.619371 1.1912
C22 C 0.443907 0.732215 1.19202
C23 C 0.531912 0.816737 1.17048
C24 C 0.319972 0.763257 1.21343
C25 C 0.28361 0.873512 1.21399
C26 C 0.370693 0.957511 1.19325
C27 C 0.491621 0.930118 1.17214
C28 C 0.870402 0.54383 1.12067
C29 C 1.00316 0.538037 1.09001
C30 C 1.09592 0.62062 1.08483
C31 C 1.2143 0.599364 1.05443
C32 C 1.24252 0.495284 1.02824
C33 C 1.15252 0.411552 1.0331
C34 C 1.0354 0.433301 1.06381
O1 O 0.785917 0.880897 0.932664
O2 O 0.817957 0.456758 1.13827
CL1 Cl 0.397759 0.878018 1.02731
CL2 Cl 1.07343 0.753053 1.11777
N1 N 0.677997 0.853582 1.02675
N2 N 0.814504 0.64666 1.12502
H1 H 1.28367 0.665204 1.05188
H2 H 1.33496 0.479894 1.00447
H3 H 1.17354 0.329546 1.01317
H4 H 0.964003 0.36913 1.06904
H5 H 0.865173 0.712708 1.10699
H6 H 0.633647 0.503162 1.16961
H7 H 0.417367 0.554716 1.20775
H8 H 0.254047 0.697762 1.22948
H9 H 0.188326 0.896473 1.23051
H10 H 0.341824 1.04476 1.19418
H11 H 0.558025 0.995302 1.15653
H12 H 0.750882 0.835857 1.24421
H13 H 0.880091 0.933502 1.31048
H14 H 1.0253 1.08477 1.26928
H15 H 1.03968 1.13799 1.16099
H16 H 0.972108 1.11309 1.0603
H17 H 0.844521 1.01543 0.993096
H18 H 0.601351 0.817312 1.04944
H19 H 0.712346 0.762142 0.860648
H20 H 0.55541 0.684166 0.800118
H21 H 0.330595 0.693729 0.842039
H22 H 0.267972 0.780723 0.942778

#END

data_XXVI_List2_85_Price_31
_database_code_CSD               UNKNWN
_symmetry_cell_setting           monoclinic
_symmetry_space_group_name_H-M   'P 21/a'
_symmetry_Int_Tables_number      14
loop_
_symmetry_equiv_pos_site_id
_symmetry_equiv_pos_as_xyz
1 x,y,z
2 1/2-x,1/2+y,-z
3 -x,-y,-z
4 1/2+x,1/2-y,z
_cell_length_a                   20.627
_cell_length_b                   8.716
_cell_length_c                   16.3166
_cell_angle_alpha                90
_cell_angle_beta                 73.1119
_cell_angle_gamma                90
_cell_volume                     2806.97
loop_
_atom_site_label
_atom_site_type_symbol
_atom_site_fract_x
_atom_site_fract_y
_atom_site_fract_z
C1 C 0.222303 0.397167 0.998625
C2 C 0.207933 0.421545 0.920745
C3 C 0.259879 0.48421 0.853492
C4 C 0.322549 0.521878 0.864224
C5 C 0.33468 0.498413 0.942613
C6 C 0.284272 0.435115 1.01021
C7 C 0.136858 0.375165 0.922683
C8 C 0.0425443 0.432029 0.860975
C9 C 0.0291655 0.490241 0.787902
C10 C -0.0379014 0.480226 0.779965
C11 C -0.0896657 0.404949 0.844838
C12 C -0.0732107 0.345426 0.916961
C13 C -0.00945773 0.358765 0.925736
C14 C -0.0551648 0.543295 0.708907
C15 C -0.119796 0.530482 0.702226
C16 C -0.170701 0.454367 0.766057
C17 C -0.155768 0.393235 0.835965
C18 C 0.0812463 0.580259 0.723253
C19 C 0.117855 0.514741 0.645677
C20 C 0.168564 0.601062 0.585848
C21 C 0.182612 0.748115 0.604651
C22 C 0.148121 0.818293 0.683345
C23 C 0.0969276 0.732877 0.743733
C24 C 0.163164 0.969606 0.703505
C25 C 0.12894 1.03562 0.780243
C26 C 0.0777349 0.952292 0.839807
C27 C 0.0619172 0.805258 0.822093
C28 C 0.120243 0.289348 0.551913
C29 C 0.0941358 0.128126 0.547142
C30 C 0.0398203 0.0493454 0.603182
C31 C 0.0231379 -0.0995813 0.585579
C32 C 0.0605329 -0.173974 0.511832
C33 C 0.114638 -0.0986399 0.454966
C34 C 0.130441 0.0496682 0.472813
O1 O 0.107153 0.279516 0.974994
O2 O 0.154162 0.349321 0.485498
CL1 Cl 0.251982 0.512805 0.750916
CL2 Cl -0.0119244 0.129726 0.69726
N1 N 0.107707 0.452383 0.869588
N2 N 0.10609 0.360138 0.630013
H1 H -0.0195831 -0.155654 0.630427
H2 H 0.0471044 -0.290144 0.499051
H3 H 0.144332 -0.155033 0.396871
H4 H 0.171698 0.11184 0.42897
H5 H 0.0763352 0.30291 0.681205
H6 H 0.195445 0.547999 0.525756
H7 H 0.221714 0.812626 0.558457
H8 H 0.202494 1.03262 0.656773
H9 H 0.140883 1.15176 0.795142
H10 H 0.0502788 1.00523 0.900173
H11 H 0.0219134 0.743053 0.86806
H12 H -0.0163981 0.602374 0.659609
H13 H -0.131896 0.579516 0.647249
H14 H -0.221542 0.444879 0.759803
H15 H -0.194555 0.33508 0.885891
H16 H -0.11257 0.28874 0.966841
H17 H 0.00280687 0.312545 0.980874
H18 H 0.137803 0.523914 0.82598
H19 H 0.182391 0.345854 1.04985
H20 H 0.293202 0.415139 1.07169
H21 H 0.383634 0.52875 0.950305
H22 H 0.36154 0.568806 0.810345

#END

data_XXVI_List2_86_Price_4819
_database_code_CSD               UNKNWN
_symmetry_cell_setting           triclinic
_symmetry_space_group_name_H-M   'P -1'
_symmetry_Int_Tables_number      2
loop_
_symmetry_equiv_pos_site_id
_symmetry_equiv_pos_as_xyz
1 x,y,z
2 -x,-y,-z
_cell_length_a                   10.142
_cell_length_b                   10.4628
_cell_length_c                   15.4469
_cell_angle_alpha                95.8392
_cell_angle_beta                 78.1271
_cell_angle_gamma                66.0293
_cell_volume                     1433.89
loop_
_atom_site_label
_atom_site_type_symbol
_atom_site_fract_x
_atom_site_fract_y
_atom_site_fract_z
C1 C 0.115213 0.844814 0.200716
C2 C 0.0861583 0.962105 0.266765
C3 C -0.0632861 1.06268 0.305061
C4 C -0.179101 1.04524 0.278522
C5 C -0.147328 0.928158 0.212593
C6 C 0.00028121 0.827461 0.173382
C7 C 0.214797 0.98033 0.290642
C8 C 0.454227 0.835278 0.325796
C9 C 0.569672 0.697078 0.30391
C10 C 0.704191 0.67037 0.329786
C11 C 0.719481 0.786452 0.376296
C12 C 0.599529 0.925295 0.395965
C13 C 0.469969 0.950398 0.371943
C14 C 0.824686 0.531506 0.310175
C15 C 0.95331 0.509234 0.335316
C16 C 0.968291 0.62417 0.381291
C17 C 0.853507 0.759803 0.401264
C18 C 0.551596 0.578242 0.253844
C19 C 0.597877 0.544829 0.159579
C20 C 0.577257 0.435054 0.110731
C21 C 0.508794 0.363162 0.156376
C22 C 0.457529 0.394725 0.251868
C23 C 0.479165 0.504182 0.301359
C24 C 0.385742 0.321428 0.299321
C25 C 0.336708 0.354359 0.39204
C26 C 0.358141 0.462362 0.441181
C27 C 0.427638 0.535342 0.39723
C28 C 0.72445 0.607449 0.025512
C29 C 0.786661 0.71157 0.00140387
C30 C 0.712459 0.860517 0.0297126
C31 C 0.779495 0.946128 -0.00118406
C32 C 0.921891 0.883706 -0.0610146
C33 C 0.996739 0.735886 -0.091138
C34 C 0.928357 0.651699 -0.0608396
O1 O 0.222022 1.09413 0.298067
O2 O 0.738633 0.511878 -0.0333167
CL1 Cl -0.111963 1.20906 0.389648
CL2 Cl 0.532361 0.947504 0.103206
N1 N 0.321694 0.856021 0.302421
N2 N 0.665115 0.622669 0.115959
H1 H 0.718678 1.06125 0.0217003
H2 H 0.97358 0.951133 -0.0845513
H3 H 1.10744 0.686565 -0.138604
H4 H 0.982822 0.536636 -0.0851552
H5 H 0.657556 0.708369 0.157265
H6 H 0.6168 0.410317 0.0377289
H7 H 0.492964 0.279534 0.118537
H8 H 0.37015 0.238315 0.260716
H9 H 0.281668 0.297558 0.427776
H10 H 0.319605 0.487705 0.514544
H11 H 0.444742 0.617533 0.435492
H12 H 0.813533 0.442721 0.275014
H13 H 1.04438 0.402117 0.319795
H14 H 1.07061 0.604915 0.400783
H15 H 0.863739 0.849146 0.436668
H16 H 0.61127 1.01375 0.431256
H17 H 0.379309 1.05691 0.386185
H18 H 0.30434 0.767732 0.292951
H19 H 0.230778 0.767714 0.168532
H20 H 0.0262209 0.736175 0.12147
H21 H -0.238545 0.916149 0.192088
H22 H -0.293809 1.12401 0.310138

#END

data_XXVI_List2_87_Price_8710
_database_code_CSD               UNKNWN
_symmetry_cell_setting           orthorhombic
_symmetry_space_group_name_H-M   'P 21 21 21'
_symmetry_Int_Tables_number      19
loop_
_symmetry_equiv_pos_site_id
_symmetry_equiv_pos_as_xyz
1 x,y,z
2 1/2+x,1/2-y,-z
3 -x,1/2+y,1/2-z
4 1/2-x,-y,1/2+z
_cell_length_a                   11.406
_cell_length_b                   10.8912
_cell_length_c                   22.5663
_cell_angle_alpha                90
_cell_angle_beta                 90
_cell_angle_gamma                90
_cell_volume                     2803.3
loop_
_atom_site_label
_atom_site_type_symbol
_atom_site_fract_x
_atom_site_fract_y
_atom_site_fract_z
C1 C 0.96836 0.297902 0.401115
C2 C 1.03833 0.203173 0.423905
C3 C 0.986776 0.123457 0.465254
C4 C 0.871447 0.140578 0.483843
C5 C 0.804595 0.235871 0.460808
C6 C 0.853205 0.315019 0.419187
C7 C 1.1595 0.182997 0.399352
C8 C 1.32744 0.290403 0.35625
C9 C 1.34602 0.358558 0.305318
C10 C 1.46174 0.368773 0.281573
C11 C 1.55619 0.307854 0.310853
C12 C 1.53252 0.237616 0.362329
C13 C 1.4214 0.229072 0.38469
C14 C 1.48667 0.436358 0.229349
C15 C 1.59914 0.444807 0.207875
C16 C 1.69257 0.385849 0.237358
C17 C 1.67104 0.318556 0.287646
C18 C 1.24569 0.415922 0.273294
C19 C 1.22067 0.539843 0.277941
C20 C 1.13146 0.595032 0.243466
C21 C 1.06726 0.526469 0.204357
C22 C 1.08778 0.398834 0.19855
C23 C 1.1775 0.342648 0.233385
C24 C 1.02138 0.325794 0.158915
C25 C 1.0421 0.202132 0.153855
C26 C 1.13039 0.146285 0.188386
C27 C 1.19658 0.214632 0.227068
C28 C 1.27241 0.612219 0.377134
C29 C 1.34167 0.703719 0.412698
C30 C 1.46032 0.733364 0.405722
C31 C 1.51529 0.81576 0.443905
C32 C 1.45227 0.869809 0.489636
C33 C 1.3346 0.84041 0.49786
C34 C 1.28106 0.757104 0.460113
O1 O 1.2051 0.0818955 0.396328
O2 O 1.20301 0.543721 0.402299
CL1 Cl 1.06336 0.00406875 0.498397
CL2 Cl 1.54602 0.668149 0.350091
N1 N 1.2145 0.288135 0.381396
N2 N 1.28386 0.617338 0.317419
H1 H 1.60752 0.836109 0.437547
H2 H 1.49578 0.934157 0.519082
H3 H 1.28514 0.881307 0.533893
H4 H 1.19043 0.729961 0.466621
H5 H 1.33912 0.680138 0.300039
H6 H 1.11481 0.692512 0.249086
H7 H 0.999025 0.569032 0.17776
H8 H 0.953402 0.369715 0.13264
H9 H 0.990489 0.146923 0.123431
H10 H 1.14589 0.048251 0.184514
H11 H 1.26363 0.170769 0.253795
H12 H 1.41519 0.481194 0.20609
H13 H 1.61626 0.496917 0.16775
H14 H 1.78111 0.393337 0.22002
H15 H 1.74221 0.272062 0.310527
H16 H 1.60469 0.190937 0.384273
H17 H 1.4027 0.175171 0.423905
H18 H 1.17853 0.372246 0.38872
H19 H 1.00454 0.35819 0.36745
H20 H 0.801659 0.389246 0.400446
H21 H 0.714604 0.247675 0.475453
H22 H 0.835095 0.0782836 0.516534

#END

data_XXVI_List2_88_Price_773
_database_code_CSD               UNKNWN
_symmetry_cell_setting           monoclinic
_symmetry_space_group_name_H-M   'P 21/n'
_symmetry_Int_Tables_number      14
loop_
_symmetry_equiv_pos_site_id
_symmetry_equiv_pos_as_xyz
1 x,y,z
2 1/2-x,1/2+y,1/2-z
3 -x,-y,-z
4 1/2+x,1/2-y,1/2+z
_cell_length_a                   12.1476
_cell_length_b                   14.1424
_cell_length_c                   16.4686
_cell_angle_alpha                90
_cell_angle_beta                 79.7416
_cell_angle_gamma                90
_cell_volume                     2784.02
loop_
_atom_site_label
_atom_site_type_symbol
_atom_site_fract_x
_atom_site_fract_y
_atom_site_fract_z
C1 C 0.11465 0.526933 0.537785
C2 C 0.189919 0.452285 0.540537
C3 C 0.293979 0.458108 0.487605
C4 C 0.320243 0.534956 0.434687
C5 C 0.243335 0.607152 0.43296
C6 C 0.139802 0.603244 0.485039
C7 C 0.144554 0.376117 0.601805
C8 C 0.17143 0.209225 0.64129
C9 C 0.215305 0.122929 0.610122
C10 C 0.200424 0.0409163 0.66136
C11 C 0.143838 0.0487462 0.744819
C12 C 0.102332 0.138279 0.773981
C13 C 0.115029 0.216549 0.724298
C14 C 0.240095 -0.0495145 0.632107
C15 C 0.225733 -0.127146 0.683083
C16 C 0.170746 -0.118876 0.765792
C17 C 0.130438 -0.0325848 0.795686
C18 C 0.27308 0.115172 0.522625
C19 C 0.389219 0.112758 0.50371
C20 C 0.445371 0.108332 0.420594
C21 C 0.385369 0.108426 0.357765
C22 C 0.267051 0.112474 0.373619
C23 C 0.209906 0.115637 0.457143
C24 C 0.204364 0.113449 0.30893
C25 C 0.0896341 0.117207 0.325605
C26 C 0.0328707 0.119773 0.40816
C27 C 0.091295 0.118715 0.472315
C28 C 0.551748 0.158597 0.565094
C29 C 0.611457 0.145332 0.637192
C30 C 0.565925 0.133938 0.720985
C31 C 0.634404 0.123051 0.779808
C32 C 0.74992 0.123067 0.75598
C33 C 0.797252 0.135428 0.673287
C34 C 0.728372 0.14705 0.615399
O1 O 0.0670837 0.394819 0.657796
O2 O 0.59744 0.203592 0.504998
CL1 Cl 0.400083 0.374343 0.485292
CL2 Cl 0.422243 0.136645 0.758147
N1 N 0.191363 0.288397 0.589813
N2 N 0.450955 0.114708 0.568486
H1 H 0.596028 0.115238 0.844145
H2 H 0.802497 0.11419 0.802294
H3 H 0.887467 0.136448 0.654027
H4 H 0.762937 0.158632 0.550772
H5 H 0.416434 0.0818482 0.621425
H6 H 0.535836 0.107154 0.407896
H7 H 0.428808 0.10551 0.294139
H8 H 0.249054 0.111159 0.245604
H9 H 0.042356 0.117995 0.27551
H10 H -0.0579293 0.122323 0.421102
H11 H 0.0470456 0.120128 0.535663
H12 H 0.281192 -0.0568684 0.568232
H13 H 0.256533 -0.195677 0.659362
H14 H 0.160081 -0.180802 0.805396
H15 H 0.0873412 -0.0253293 0.859146
H16 H 0.0592681 0.144624 0.837516
H17 H 0.0818608 0.284515 0.746637
H18 H 0.249448 0.278464 0.538348
H19 H 0.0351517 0.522327 0.579748
H20 H 0.0790068 0.659403 0.484622
H21 H 0.26492 0.666373 0.391193
H22 H 0.401884 0.537365 0.395305

#END

data_XXVI_List2_89_Price_102
_database_code_CSD               UNKNWN
_symmetry_cell_setting           orthorhombic
_symmetry_space_group_name_H-M   'P b c a'
_symmetry_Int_Tables_number      61
loop_
_symmetry_equiv_pos_site_id
_symmetry_equiv_pos_as_xyz
1 x,y,z
2 1/2+x,1/2-y,-z
3 -x,1/2+y,1/2-z
4 1/2-x,-y,1/2+z
5 -x,-y,-z
6 1/2-x,1/2+y,z
7 x,1/2-y,1/2+z
8 1/2+x,y,1/2-z
_cell_length_a                   18.9878
_cell_length_b                   18.3174
_cell_length_c                   16.2282
_cell_angle_alpha                90
_cell_angle_beta                 90
_cell_angle_gamma                90
_cell_volume                     5644.28
loop_
_atom_site_label
_atom_site_type_symbol
_atom_site_fract_x
_atom_site_fract_y
_atom_site_fract_z
C1 C 0.47031 0.425558 0.929536
C2 C 0.396579 0.421431 0.928574
C3 C 0.365829 0.354873 0.951394
C4 C 0.407263 0.294872 0.972363
C5 C 0.480167 0.300193 0.970876
C6 C 0.511933 0.366047 0.949665
C7 C 0.361135 0.492071 0.904566
C8 C 0.257828 0.543704 0.829952
C9 C 0.197905 0.524928 0.784925
C10 C 0.154687 0.581014 0.750562
C11 C 0.173493 0.655731 0.762138
C12 C 0.234909 0.671961 0.807886
C13 C 0.276209 0.618245 0.841028
C14 C 0.0926023 0.565108 0.705204
C15 C 0.0519177 0.620206 0.673108
C16 C 0.070824 0.694052 0.684486
C17 C 0.130461 0.711217 0.728188
C18 C 0.177737 0.446876 0.773457
C19 C 0.139868 0.410406 0.834385
C20 C 0.11847 0.336866 0.82267
C21 C 0.134911 0.30141 0.750997
C22 C 0.172978 0.336144 0.687096
C23 C 0.194402 0.410127 0.698324
C24 C 0.190024 0.299729 0.612793
C25 C 0.226863 0.334692 0.551631
C26 C 0.248242 0.407846 0.562633
C27 C 0.232513 0.444686 0.634033
C28 C 0.105286 0.421482 0.980977
C29 C 0.0890901 0.474305 1.05018
C30 C 0.0763448 0.549812 1.04811
C31 C 0.0631953 0.589105 1.12001
C32 C 0.0627023 0.554134 1.19585
C33 C 0.0749845 0.479349 1.19979
C34 C 0.0877871 0.4408 1.12793
O1 O 0.391029 0.54968 0.919614
O2 O 0.104152 0.355809 0.995148
CL1 Cl 0.275031 0.343132 0.959703
CL2 Cl 0.0734895 0.601061 0.95729
N1 N 0.299166 0.487045 0.861999
N2 N 0.121905 0.449492 0.905632
H1 H 0.0532577 0.64727 1.11552
H2 H 0.0525741 0.585469 1.25139
H3 H 0.0746614 0.451138 1.2586
H4 H 0.0972996 0.382427 1.12896
H5 H 0.126446 0.504352 0.900587
H6 H 0.0897866 0.309753 0.871381
H7 H 0.118283 0.245134 0.742452
H8 H 0.173302 0.243373 0.605136
H9 H 0.239651 0.306294 0.494827
H10 H 0.277445 0.435278 0.514121
H11 H 0.249094 0.500947 0.642065
H12 H 0.07759 0.508518 0.696079
H13 H 0.00463318 0.606808 0.638607
H14 H 0.0381104 0.73699 0.658725
H15 H 0.145636 0.767837 0.737587
H16 H 0.249467 0.728803 0.816862
H17 H 0.323173 0.63109 0.875709
H18 H 0.280099 0.436332 0.851175
H19 H 0.493623 0.477855 0.914063
H20 H 0.568885 0.371083 0.94909
H21 H 0.511877 0.252987 0.98704
H22 H 0.381567 0.244454 0.990363

#END

data_XXVI_List2_90_Price_882
_database_code_CSD               UNKNWN
_symmetry_cell_setting           monoclinic
_symmetry_space_group_name_H-M   'C 2/c'
_symmetry_Int_Tables_number      15
loop_
_symmetry_equiv_pos_site_id
_symmetry_equiv_pos_as_xyz
1 x,y,z
2 -x,y,1/2-z
3 1/2+x,1/2+y,z
4 1/2-x,1/2+y,1/2-z
5 -x,-y,-z
6 x,-y,1/2+z
7 1/2-x,1/2-y,-z
8 1/2+x,1/2-y,1/2+z
_cell_length_a                   16.4758
_cell_length_b                   11.6201
_cell_length_c                   33.1687
_cell_angle_alpha                90
_cell_angle_beta                 63.6834
_cell_angle_gamma                90
_cell_volume                     5692.02
loop_
_atom_site_label
_atom_site_type_symbol
_atom_site_fract_x
_atom_site_fract_y
_atom_site_fract_z
C1 C 0.429867 0.639779 0.225759
C2 C 0.508665 0.677273 0.18885
C3 C 0.561532 0.59354 0.157928
C4 C 0.537333 0.477698 0.164156
C5 C 0.459795 0.443104 0.201549
C6 C 0.405557 0.52467 0.232482
C7 C 0.523317 0.805765 0.187832
C8 C 0.643925 0.955215 0.166475
C9 C 0.737411 0.97214 0.143449
C10 C 0.773461 1.08554 0.140243
C11 C 0.713588 1.18022 0.159713
C12 C 0.619529 1.15841 0.182646
C13 C 0.584963 1.04974 0.186325
C14 C 0.867925 1.10794 0.118258
C15 C 0.900643 1.2179 0.115354
C16 C 0.841103 1.31148 0.134253
C17 C 0.749448 1.29255 0.156068
C18 C 0.800166 0.872581 0.124461
C19 C 0.841607 0.852744 0.0782067
C20 C 0.900237 0.757361 0.0596849
C21 C 0.914481 0.681812 0.0875719
C22 C 0.872653 0.696465 0.134798
C23 C 0.814751 0.793338 0.153561
C24 C 0.887164 0.618195 0.163667
C25 C 0.846688 0.634493 0.209388
C26 C 0.790242 0.730891 0.228028
C27 C 0.774774 0.808408 0.200942
C28 C 0.861741 0.936465 0.00504095
C29 C 0.82122 1.02787 -0.0127009
C30 C 0.73146 1.02879 -0.00626713
C31 C 0.700552 1.11291 -0.026003
C32 C 0.759801 1.19726 -0.052647
C33 C 0.849887 1.19676 -0.0600778
C34 C 0.880164 1.11177 -0.0406375
O1 O 0.457607 0.86891 0.205971
O2 O 0.927194 0.880996 -0.0205354
CL1 Cl 0.658279 0.627567 0.108808
CL2 Cl 0.655176 0.923286 0.0261011
N1 N 0.611075 0.842894 0.169362
N2 N 0.823055 0.929731 0.050937
H1 H 0.630587 1.11107 -0.0205129
H2 H 0.735422 1.26293 -0.0678826
H3 H 0.896526 1.26191 -0.081238
H4 H 0.950603 1.10839 -0.0468722
H5 H 0.769259 0.981746 0.0677604
H6 H 0.932725 0.746361 0.0235603
H7 H 0.95889 0.608349 0.0732629
H8 H 0.93126 0.544744 0.148799
H9 H 0.858217 0.573905 0.231239
H10 H 0.758983 0.74419 0.264185
H11 H 0.731983 0.882856 0.215614
H12 H 0.914356 1.03653 0.103858
H13 H 0.9732 1.23298 0.0984256
H14 H 0.868003 1.39794 0.13164
H15 H 0.702732 1.3636 0.171043
H16 H 0.573727 1.23021 0.197774
H17 H 0.512984 1.03359 0.203755
H18 H 0.659689 0.782399 0.155127
H19 H 0.388059 0.70542 0.248902
H20 H 0.344371 0.498764 0.261647
H21 H 0.441733 0.352544 0.206161
H22 H 0.579596 0.415633 0.139286

#END

data_XXVI_List2_91_Price_119
_database_code_CSD               UNKNWN
_symmetry_cell_setting           monoclinic
_symmetry_space_group_name_H-M   'C 2/c'
_symmetry_Int_Tables_number      15
loop_
_symmetry_equiv_pos_site_id
_symmetry_equiv_pos_as_xyz
1 x,y,z
2 -x,y,1/2-z
3 1/2+x,1/2+y,z
4 1/2-x,1/2+y,1/2-z
5 -x,-y,-z
6 x,-y,1/2+z
7 1/2-x,1/2-y,-z
8 1/2+x,1/2-y,1/2+z
_cell_length_a                   14.5193
_cell_length_b                   15.2032
_cell_length_c                   25.6
_cell_angle_alpha                90
_cell_angle_beta                 81.2511
_cell_angle_gamma                90
_cell_volume                     5585.19
loop_
_atom_site_label
_atom_site_type_symbol
_atom_site_fract_x
_atom_site_fract_y
_atom_site_fract_z
C1 C 0.247842 1.02986 0.364969
C2 C 0.233409 1.03784 0.312365
C3 C 0.156327 0.99518 0.297261
C4 C 0.0968714 0.944529 0.333133
C5 C 0.114076 0.935882 0.384787
C6 C 0.189706 0.978815 0.400873
C7 C 0.300028 1.09718 0.277872
C8 C 0.405927 1.09669 0.191244
C9 C 0.439804 1.04348 0.148235
C10 C 0.50588 1.07831 0.106342
C11 C 0.537554 1.16672 0.109402
C12 C 0.501556 1.21781 0.154088
C13 C 0.437767 1.18461 0.194126
C14 C 0.541615 1.02767 0.0612333
C15 C 0.605477 1.0628 0.02164
C16 C 0.636995 1.15017 0.0248822
C17 C 0.603489 1.20092 0.0679432
C18 C 0.406099 0.951159 0.145304
C19 C 0.323813 0.932426 0.125491
C20 C 0.294166 0.843768 0.122038
C21 C 0.347206 0.776519 0.136918
C22 C 0.43215 0.792074 0.155998
C23 C 0.462035 0.880815 0.160129
C24 C 0.487664 0.722645 0.170938
C25 C 0.569782 0.739711 0.189413
C26 C 0.599451 0.827478 0.193735
C27 C 0.547056 0.896252 0.179614
C28 C 0.196045 1.00025 0.0846357
C29 C 0.156101 1.08596 0.0674368
C30 C 0.189281 1.17269 0.0680838
C31 C 0.140635 1.2427 0.050091
C32 C 0.057428 1.22823 0.0310838
C33 C 0.0227499 1.14308 0.0299527
C34 C 0.0717302 1.07405 0.0478465
O1 O 0.315207 1.1713 0.292744
O2 O 0.156889 0.931536 0.0762177
CL1 Cl 0.129362 1.00555 0.233532
CL2 Cl 0.292996 1.20187 0.0903297
N1 N 0.342849 1.05938 0.232059
N2 N 0.273918 1.00319 0.108542
H1 H 0.169102 1.3085 0.0512518
H2 H 0.0202557 1.28344 0.0172683
H3 H -0.0422298 1.13043 0.0152058
H4 H 0.0465212 1.00697 0.0472714
H5 H 0.299833 1.0633 0.115217
H6 H 0.229832 0.831087 0.107036
H7 H 0.323712 0.70907 0.133922
H8 H 0.463834 0.65541 0.167464
H9 H 0.611957 0.686033 0.200749
H10 H 0.664416 0.84075 0.208429
H11 H 0.570414 0.963509 0.183107
H12 H 0.517732 0.960441 0.058449
H13 H 0.632004 1.02294 -0.0125666
H14 H 0.687542 1.17699 -0.00673346
H15 H 0.626978 1.26839 0.0708951
H16 H 0.52565 1.28517 0.156532
H17 H 0.410754 1.22363 0.228358
H18 H 0.32524 0.996362 0.225488
H19 H 0.305966 1.06539 0.37702
H20 H 0.202953 0.972971 0.441327
H21 H 0.0676834 0.896054 0.412518
H22 H 0.037333 0.912775 0.320233

#END

data_XXVI_List2_92_Price_316
_database_code_CSD               UNKNWN
_symmetry_cell_setting           monoclinic
_symmetry_space_group_name_H-M   'P 21/c'
_symmetry_Int_Tables_number      14
loop_
_symmetry_equiv_pos_site_id
_symmetry_equiv_pos_as_xyz
1 x,y,z
2 -x,1/2+y,1/2-z
3 -x,-y,-z
4 x,1/2-y,1/2+z
_cell_length_a                   23.2181
_cell_length_b                   16.3687
_cell_length_c                   9.0624
_cell_angle_alpha                90
_cell_angle_beta                 53.5159
_cell_angle_gamma                90
_cell_volume                     2769.19
loop_
_atom_site_label
_atom_site_type_symbol
_atom_site_fract_x
_atom_site_fract_y
_atom_site_fract_z
C1 C 0.502501 0.346167 0.287063
C2 C 0.449045 0.339233 0.475484
C3 C 0.429712 0.261476 0.553745
C4 C 0.462856 0.191867 0.447594
C5 C 0.51621 0.200013 0.260276
C6 C 0.536093 0.277083 0.17965
C7 C 0.416357 0.415812 0.589069
C8 C 0.322974 0.51857 0.666744
C9 C 0.256237 0.526166 0.701262
C10 C 0.219041 0.602259 0.765382
C11 C 0.249852 0.668743 0.798077
C12 C 0.317546 0.657606 0.762473
C13 C 0.353776 0.585133 0.697537
C14 C 0.151748 0.614222 0.798597
C15 C 0.116802 0.687849 0.862079
C16 C 0.147162 0.753363 0.895466
C17 C 0.212402 0.743801 0.863802
C18 C 0.226664 0.457927 0.655876
C19 C 0.177506 0.402899 0.789757
C20 C 0.151159 0.337251 0.742918
C21 C 0.174783 0.326825 0.565278
C22 C 0.225852 0.379955 0.423611
C23 C 0.252406 0.44629 0.469449
C24 C 0.251106 0.369036 0.239185
C25 C 0.300615 0.421508 0.104088
C26 C 0.32663 0.48755 0.14901
C27 C 0.303175 0.499825 0.3267
C28 C 0.0936997 0.385838 1.12732
C29 C 0.0780334 0.409304 1.30936
C30 C 0.101646 0.476717 1.35557
C31 C 0.0799572 0.488261 1.5343
C32 C 0.03443 0.432542 1.67086
C33 C 0.00981976 0.365343 1.62914
C34 C 0.0313103 0.354778 1.45138
O1 O 0.441639 0.44919 0.658603
O2 O 0.0505987 0.342758 1.12763
CL1 Cl 0.3625 0.250559 0.787617
CL2 Cl 0.157253 0.55214 1.19814
N1 N 0.36064 0.445121 0.591246
N2 N 0.156379 0.412211 0.969787
H1 H 0.0990776 0.541536 1.56442
H2 H 0.0181452 0.442096 1.80939
H3 H -0.026078 0.321443 1.7347
H4 H 0.0120798 0.303658 1.41566
H5 H 0.18888 0.447781 0.982371
H6 H 0.112104 0.296414 0.850404
H7 H 0.154447 0.276149 0.531046
H8 H 0.230369 0.318102 0.206732
H9 H 0.319632 0.412594 -0.0369725
H10 H 0.365365 0.529354 0.0420613
H11 H 0.322931 0.551316 0.360168
H12 H 0.128074 0.564096 0.773247
H13 H 0.0652402 0.695753 0.88698
H14 H 0.118852 0.811175 0.945873
H15 H 0.236477 0.793848 0.888448
H16 H 0.341239 0.708317 0.786501
H17 H 0.405154 0.576663 0.672307
H18 H 0.341953 0.40778 0.539545
H19 H 0.517727 0.406569 0.225405
H20 H 0.577659 0.283426 0.0333716
H21 H 0.542161 0.145721 0.177382
H22 H 0.446667 0.132175 0.512105

#END

data_XXVI_List2_93_Price_1825
_database_code_CSD               UNKNWN
_symmetry_cell_setting           monoclinic
_symmetry_space_group_name_H-M   'P 21'
_symmetry_Int_Tables_number      4
loop_
_symmetry_equiv_pos_site_id
_symmetry_equiv_pos_as_xyz
1 x,y,z
2 -x,1/2+y,1/2-z
_cell_length_a                   10.8891
_cell_length_b                   26.5543
_cell_length_c                   11.0925
_cell_angle_alpha                90
_cell_angle_beta                 118.266
_cell_angle_gamma                90
_cell_volume                     2824.96
loop_
_atom_site_label
_atom_site_type_symbol
_atom_site_fract_x
_atom_site_fract_y
_atom_site_fract_z
C1 C 0.509828 0.819679 0.272448
C2 C 0.643354 0.834557 0.372309
C3 C 0.731351 0.854545 0.323986
C4 C 0.68761 0.859145 0.184319
C5 C 0.554912 0.843916 0.0888561
C6 C 0.465245 0.824041 0.133475
C7 C 0.66774 0.825526 0.517141
C8 C 0.840315 0.828594 0.763748
C9 C 0.962468 0.85254 0.857485
C10 C 1.0128 0.8453 1.00084
C11 C 0.936655 0.814104 1.04688
C12 C 0.813745 0.790455 0.947909
C13 C 0.766302 0.797045 0.810564
C14 C 1.13712 0.868464 1.10055
C15 C 1.18219 0.861359 1.23781
C16 C 1.10612 0.830687 1.28296
C17 C 0.985977 0.80753 1.18905
C18 C 1.04335 0.884654 0.809687
C19 C 1.02094 0.936487 0.795542
C20 C 1.09655 0.967268 0.749054
C21 C 1.19213 0.94593 0.717356
C22 C 1.21889 0.893526 0.730174
C23 C 1.14354 0.86242 0.777464
C24 C 1.31751 0.871278 0.697361
C25 C 1.34155 0.82033 0.710645
C26 C 1.26763 0.789512 0.757957
C27 C 1.17132 0.809917 0.79071
C28 C 0.859888 1.00309 0.795883
C29 C 0.740117 1.01041 0.826357
C30 C 0.73777 0.998699 0.948249
C31 C 0.621127 1.00905 0.964576
C32 C 0.504702 1.03138 0.858664
C33 C 0.505526 1.0441 0.737281
C34 C 0.622821 1.03415 0.722729
O1 O 0.571791 0.808631 0.532999
O2 O 0.887977 1.03594 0.735866
CL1 Cl 0.900724 0.87577 0.430443
CL2 Cl 0.881258 0.971817 1.08709
N1 N 0.796364 0.835627 0.623886
N2 N 0.921667 0.956709 0.828136
H1 H 0.623135 0.999715 1.06068
H2 H 0.413885 1.03916 0.871842
H3 H 0.415394 1.062 0.6546
H4 H 0.627265 1.04481 0.630433
H5 H 0.890228 0.933021 0.879573
H6 H 1.07561 1.00727 0.738039
H7 H 1.24952 0.969707 0.681575
H8 H 1.37395 0.895451 0.661343
H9 H 1.41737 0.803637 0.685162
H10 H 1.2874 0.749244 0.768832
H11 H 1.11539 0.786011 0.827668
H12 H 1.19649 0.891954 1.06669
H13 H 1.27757 0.879428 1.31243
H14 H 1.14311 0.825425 1.39182
H15 H 0.926588 0.7837 1.22238
H16 H 0.755835 0.766375 0.982413
H17 H 0.671471 0.779203 0.735872
H18 H 0.86668 0.852835 0.60239
H19 H 0.442179 0.804358 0.310214
H20 H 0.360963 0.811945 0.0603788
H21 H 0.522343 0.847701 -0.0195927
H22 H 0.759183 0.874871 0.151923
C35 C 0.552758 0.185212 0.890664
C36 C 0.422745 0.167168 0.791218
C37 C 0.335958 0.146348 0.839905
C38 C 0.377183 0.144214 0.979463
C39 C 0.506229 0.1627 1.07447
C40 C 0.594839 0.183304 1.02953
C41 C 0.400086 0.174192 0.646278
C42 C 0.226592 0.170374 0.399757
C43 C 0.103063 0.147058 0.306448
C44 C 0.0499235 0.155458 0.163172
C45 C 0.124625 0.187162 0.116603
C46 C 0.249044 0.210115 0.215131
C47 C 0.299384 0.202336 0.352483
C48 C -0.0756812 0.132852 0.0639724
C49 C -0.123352 0.140984 -0.0733279
C50 C -0.0487607 0.172191 -0.119026
C51 C 0.0725867 0.194819 -0.0255893
C52 C 0.0233615 0.114554 0.354775
C53 C 0.0462537 0.0627503 0.367942
C54 C -0.0282883 0.0315911 0.414818
C55 C -0.123675 0.052521 0.447446
C56 C -0.151087 0.104886 0.435388
C57 C -0.0765195 0.136392 0.388091
C58 C -0.249623 0.126707 0.468999
C59 C -0.274192 0.177629 0.456608
C60 C -0.200825 0.208856 0.409564
C61 C -0.104654 0.188864 0.376007
C62 C 0.210859 -0.00263205 0.369614
C63 C 0.329037 -0.00988778 0.336676
C64 C 0.332069 0.00325268 0.215879
C65 C 0.448319 -0.00691264 0.198733
C66 C 0.563846 -0.0304489 0.30264
C67 C 0.562457 -0.0445401 0.422867
C68 C 0.445597 -0.0347255 0.438246
O3 O 0.494953 0.192043 0.630203
O4 O 0.187187 -0.0348929 0.434367
CL3 Cl 0.171639 0.120773 0.734159
CL4 Cl 0.18984 0.0314559 0.0784681
N3 N 0.273362 0.161927 0.539565
N4 N 0.144707 0.042905 0.333589
H23 H 0.446669 0.00351525 0.103448
H24 H 0.654324 -0.0380571 0.288759
H25 H 0.651831 -0.063372 0.504037
H26 H 0.440629 -0.0463168 0.529633
H27 H 0.172279 0.0663482 0.278601
H28 H -0.00676272 -0.00837259 0.42541
H29 H -0.180429 0.0284576 0.483326
H30 H -0.30556 0.102235 0.504917
H31 H -0.349967 0.193991 0.482674
H32 H -0.220894 0.249111 0.399565
H33 H -0.0490595 0.213082 0.339359
H34 H -0.133955 0.10896 0.0982412
H35 H -0.219644 0.123316 -0.147552
H36 H -0.0877967 0.178265 -0.227907
H37 H 0.1309 0.219032 -0.0593361
H38 H 0.305987 0.23454 0.180278
H39 H 0.395528 0.219555 0.426772
H40 H 0.20388 0.144411 0.561698
H41 H 0.61968 0.201031 0.852675
H42 H 0.69638 0.197856 1.10228
H43 H 0.536872 0.160808 1.18284
H44 H 0.306652 0.127753 1.01215

#END

data_XXVI_List2_94_Price_9140
_database_code_CSD               UNKNWN
_symmetry_cell_setting           triclinic
_symmetry_space_group_name_H-M   'P -1'
_symmetry_Int_Tables_number      2
loop_
_symmetry_equiv_pos_site_id
_symmetry_equiv_pos_as_xyz
1 x,y,z
2 -x,-y,-z
_cell_length_a                   10.0646
_cell_length_b                   10.8638
_cell_length_c                   15.4622
_cell_angle_alpha                74.4886
_cell_angle_beta                 78.4075
_cell_angle_gamma                61.5681
_cell_volume                     1427.15
loop_
_atom_site_label
_atom_site_type_symbol
_atom_site_fract_x
_atom_site_fract_y
_atom_site_fract_z
C1 C 0.472962 0.10775 0.191558
C2 C 0.445573 0.0725874 0.285166
C3 C 0.522296 -0.0706046 0.328008
C4 C 0.623238 -0.17404 0.278649
C5 C 0.647917 -0.136476 0.185714
C6 C 0.572587 0.00482524 0.141828
C7 C 0.329486 0.186114 0.335144
C8 C 0.237396 0.445635 0.329957
C9 C 0.28368 0.553388 0.305824
C10 C 0.183007 0.691079 0.325921
C11 C 0.0354282 0.717091 0.369251
C12 C -0.00678763 0.604625 0.391251
C13 C 0.0899493 0.472556 0.372303
C14 C 0.224661 0.804235 0.30421
C15 C 0.125216 0.935658 0.324223
C16 C -0.0208189 0.961203 0.366879
C17 C -0.0642997 0.853728 0.38892
C18 C 0.437591 0.524807 0.259303
C19 C 0.456077 0.565214 0.165823
C20 C 0.602024 0.538336 0.120928
C21 C 0.726182 0.47043 0.16955
C22 C 0.713823 0.425921 0.264307
C23 C 0.567254 0.453708 0.309931
C24 C 0.842161 0.355276 0.314659
C25 C 0.82721 0.313408 0.406599
C26 C 0.682293 0.341261 0.451947
C27 C 0.555529 0.409678 0.40506
C28 C 0.313 0.688478 0.0288745
C29 C 0.157744 0.74604 -0.00205881
C30 C 0.055965 0.686319 0.0249758
C31 C -0.0832382 0.750867 -0.0113368
C32 C -0.123193 0.876921 -0.0753868
C33 C -0.0230459 0.937308 -0.104312
C34 C 0.115798 0.871335 -0.0683499
O1 O 0.235137 0.166674 0.39228
O2 O 0.415094 0.700025 -0.0252482
CL1 Cl 0.500997 -0.12483 0.44395
CL2 Cl 0.0984435 0.525103 0.102315
N1 N 0.336701 0.314216 0.305717
N2 N 0.326108 0.632628 0.118816
H1 H -0.158667 0.700925 0.0106678
H2 H -0.232194 0.92688 -0.103075
H3 H -0.0527852 1.03506 -0.154995
H4 H 0.197173 0.914591 -0.0909759
H5 H 0.231786 0.632837 0.157065
H6 H 0.611944 0.573072 0.0485812
H7 H 0.837689 0.449773 0.134733
H8 H 0.953045 0.334778 0.278914
H9 H 0.926346 0.259113 0.444628
H10 H 0.670918 0.308325 0.524732
H11 H 0.444419 0.431236 0.440463
H12 H 0.337058 0.785225 0.271807
H13 H 0.159435 1.02078 0.307219
H14 H -0.0981672 1.06567 0.382255
H15 H -0.176316 0.87183 0.421958
H16 H -0.119437 0.624481 0.423838
H17 H 0.0576787 0.386549 0.390368
H18 H 0.432772 0.31127 0.26854
H19 H 0.411753 0.217758 0.157189
H20 H 0.590603 0.0350034 0.0692512
H21 H 0.726355 -0.21824 0.147885
H22 H 0.682186 -0.283665 0.313806

#END

data_XXVI_List2_95_Price_7458
_database_code_CSD               UNKNWN
_symmetry_cell_setting           triclinic
_symmetry_space_group_name_H-M   'P -1'
_symmetry_Int_Tables_number      2
loop_
_symmetry_equiv_pos_site_id
_symmetry_equiv_pos_as_xyz
1 x,y,z
2 -x,-y,-z
_cell_length_a                   15.0253
_cell_length_b                   11.5089
_cell_length_c                   11.36
_cell_angle_alpha                62.1625
_cell_angle_beta                 88.1908
_cell_angle_gamma                119.794
_cell_volume                     1415.76
loop_
_atom_site_label
_atom_site_type_symbol
_atom_site_fract_x
_atom_site_fract_y
_atom_site_fract_z
C1 C 0.566878 0.966501 0.289433
C2 C 0.559024 1.09486 0.2081
C3 C 0.586597 1.16507 0.0618629
C4 C 0.618319 1.10631 -0.00079829
C5 C 0.622827 0.976028 0.0827871
C6 C 0.597198 0.905837 0.228365
C7 C 0.530649 1.15681 0.283267
C8 C 0.397467 1.21682 0.317432
C9 C 0.29158 1.16996 0.322054
C10 C 0.247095 1.23591 0.362223
C11 C 0.311614 1.34834 0.39746
C12 C 0.418628 1.39154 0.391462
C13 C 0.461352 1.32879 0.352471
C14 C 0.139553 1.19205 0.369904
C15 C 0.0987256 1.25683 0.409655
C16 C 0.162892 1.36857 0.443837
C17 C 0.267147 1.41297 0.437868
C18 C 0.225978 1.05307 0.283777
C19 C 0.174182 0.888179 0.381206
C20 C 0.111996 0.777152 0.344459
C21 C 0.101883 0.831544 0.213298
C22 C 0.153019 0.997361 0.110688
C23 C 0.216344 1.10988 0.146338
C24 C 0.143717 1.05403 -0.0256195
C25 C 0.195145 1.21575 -0.123993
C26 C 0.258341 1.3275 -0.0893906
C27 C 0.26878 1.27634 0.0420623
C28 C 0.138063 0.683088 0.628785
C29 C 0.139535 0.657732 0.771507
C30 C 0.142933 0.749794 0.821921
C31 C 0.142643 0.705945 0.958981
C32 C 0.139627 0.569912 1.04831
C33 C 0.135501 0.475863 1.00126
C34 C 0.135054 0.51984 0.865212
O1 O 0.585285 1.20106 0.349728
O2 O 0.0966914 0.566339 0.62028
CL1 Cl 0.584542 1.33077 -0.0483583
CL2 Cl 0.142545 0.919473 0.722261
N1 N 0.440653 1.15702 0.269702
N2 N 0.184521 0.83706 0.515401
H1 H 0.144288 0.779409 0.994465
H2 H 0.139878 0.537497 1.15464
H3 H 0.132466 0.368647 1.07033
H4 H 0.13035 0.447656 0.826318
H5 H 0.223583 0.926252 0.532094
H6 H 0.0738729 0.650404 0.421659
H7 H 0.0538412 0.745477 0.186398
H8 H 0.0950486 0.966602 -0.0509121
H9 H 0.187577 1.25809 -0.228318
H10 H 0.299193 1.45543 -0.167621
H11 H 0.317533 1.36329 0.0675772
H12 H 0.0896516 1.10602 0.343985
H13 H 0.0161617 1.2216 0.414947
H14 H 0.12954 1.41885 0.474978
H15 H 0.31734 1.49857 0.464307
H16 H 0.467805 1.47726 0.418219
H17 H 0.542825 1.36109 0.349185
H18 H 0.39806 1.10541 0.220813
H19 H 0.548916 0.915567 0.402271
H20 H 0.601528 0.804917 0.293858
H21 H 0.647237 0.930325 0.0334759
H22 H 0.639694 1.16381 -0.114615

#END

data_XXVI_List2_96_Price_12
_database_code_CSD               UNKNWN
_symmetry_cell_setting           monoclinic
_symmetry_space_group_name_H-M   'P 21/c'
_symmetry_Int_Tables_number      14
loop_
_symmetry_equiv_pos_site_id
_symmetry_equiv_pos_as_xyz
1 x,y,z
2 -x,1/2+y,1/2-z
3 -x,-y,-z
4 x,1/2-y,1/2+z
_cell_length_a                   13.7635
_cell_length_b                   17.0877
_cell_length_c                   12.8008
_cell_angle_alpha                90
_cell_angle_beta                 68.2364
_cell_angle_gamma                90
_cell_volume                     2795.99
loop_
_atom_site_label
_atom_site_type_symbol
_atom_site_fract_x
_atom_site_fract_y
_atom_site_fract_z
C1 C 0.882102 0.402568 0.485315
C2 C 0.876853 0.426724 0.383117
C3 C 0.859757 0.36986 0.313406
C4 C 0.844804 0.291657 0.346199
C5 C 0.847255 0.269468 0.449569
C6 C 0.866202 0.324989 0.519374
C7 C 0.900703 0.511684 0.352821
C8 C 0.828566 0.630457 0.297054
C9 C 0.763568 0.653647 0.241342
C10 C 0.766301 0.733006 0.20514
C11 C 0.832333 0.788147 0.230308
C12 C 0.893554 0.762386 0.291318
C13 C 0.891505 0.686235 0.325027
C14 C 0.704702 0.759293 0.1444
C15 C 0.708466 0.835985 0.110858
C16 C 0.773667 0.890457 0.136222
C17 C 0.834296 0.866756 0.194721
C18 C 0.693528 0.596148 0.216295
C19 C 0.593004 0.582425 0.294655
C20 C 0.526738 0.526715 0.272055
C21 C 0.561524 0.486297 0.172693
C22 C 0.662886 0.49791 0.0907621
C23 C 0.730044 0.553514 0.113094
C24 C 0.699363 0.455629 -0.0116115
C25 C 0.798288 0.46766 -0.0895908
C26 C 0.864745 0.522953 -0.0679664
C27 C 0.831633 0.564909 0.0305976
C28 C 0.466406 0.62196 0.483725
C29 C 0.445764 0.684663 0.572208
C30 C 0.471734 0.764248 0.557001
C31 C 0.444791 0.815198 0.648382
C32 C 0.391772 0.78743 0.756602
C33 C 0.36399 0.708783 0.77369
C34 C 0.390256 0.658737 0.682182
O1 O 0.982069 0.540243 0.352094
O2 O 0.401653 0.570217 0.496731
CL1 Cl 0.859149 0.394576 0.181858
CL2 Cl 0.534182 0.805391 0.424275
N1 N 0.821938 0.553252 0.336888
N2 N 0.559906 0.625771 0.394788
H1 H 0.465263 0.876577 0.633361
H2 H 0.371543 0.827594 0.827219
H3 H 0.321673 0.686672 0.857881
H4 H 0.367862 0.5975 0.692831
H5 H 0.610258 0.668299 0.397
H6 H 0.449666 0.516852 0.334944
H7 H 0.510336 0.443772 0.156012
H8 H 0.647344 0.41329 -0.0272003
H9 H 0.825619 0.434913 -0.167869
H10 H 0.942904 0.532384 -0.12993
H11 H 0.883248 0.60721 0.0466649
H12 H 0.65451 0.717734 0.124414
H13 H 0.660904 0.854898 0.064195
H14 H 0.775715 0.950893 0.109259
H15 H 0.884921 0.908069 0.214722
H16 H 0.94259 0.804519 0.312376
H17 H 0.93944 0.666648 0.370426
H18 H 0.763942 0.521042 0.327485
H19 H 0.899386 0.446295 0.53747
H20 H 0.869439 0.307753 0.599626
H21 H 0.835267 0.208477 0.474914
H22 H 0.832088 0.248887 0.289966

#END

data_XXVI_List2_97_Price_911
_database_code_CSD               UNKNWN
_symmetry_cell_setting           monoclinic
_symmetry_space_group_name_H-M   'P 21/c'
_symmetry_Int_Tables_number      14
loop_
_symmetry_equiv_pos_site_id
_symmetry_equiv_pos_as_xyz
1 x,y,z
2 -x,1/2+y,1/2-z
3 -x,-y,-z
4 x,1/2-y,1/2+z
_cell_length_a                   10.763
_cell_length_b                   12.28
_cell_length_c                   22.008
_cell_angle_alpha                90
_cell_angle_beta                 89.5289
_cell_angle_gamma                90
_cell_volume                     2908.69
loop_
_atom_site_label
_atom_site_type_symbol
_atom_site_fract_x
_atom_site_fract_y
_atom_site_fract_z
C1 C 0.655596 0.400892 0.983982
C2 C 0.602226 0.36417 1.03853
C3 C 0.4776 0.33139 1.03733
C4 C 0.410056 0.333744 0.983616
C5 C 0.46623 0.368478 0.930008
C6 C 0.589568 0.402561 0.930186
C7 C 0.68888 0.366732 1.09202
C8 C 0.754981 0.257896 1.18167
C9 C 0.740605 0.156539 1.20943
C10 C 0.81572 0.128761 1.26029
C11 C 0.906074 0.204329 1.28163
C12 C 0.91808 0.305622 1.25152
C13 C 0.845365 0.332657 1.20304
C14 C 0.803859 0.0273669 1.29071
C15 C 0.877688 0.00260417 1.33941
C16 C 0.967115 0.0775199 1.36036
C17 C 0.980697 0.176343 1.33194
C18 C 0.646003 0.0775976 1.18712
C19 C 0.679485 -0.00367836 1.1458
C20 C 0.589197 -0.0788929 1.12487
C21 C 0.468697 -0.0712377 1.1448
C22 C 0.430117 0.0101099 1.1863
C23 C 0.520339 0.0856051 1.20789
C24 C 0.305468 0.0185328 1.20678
C25 C 0.270458 0.0982008 1.24718
C26 C 0.359666 0.172591 1.26897
C27 C 0.481363 0.166545 1.24998
C28 C 0.860597 -0.0855426 1.09196
C29 C 0.994222 -0.06754 1.0717
C30 C 1.07699 0.0181582 1.08364
C31 C 1.19772 0.0180736 1.06023
C32 C 1.23932 -0.0674376 1.02427
C33 C 1.15957 -0.15349 1.01164
C34 C 1.0399 -0.152596 1.0352
O1 O 0.768282 0.437663 1.09467
O2 O 0.808479 -0.169609 1.07657
CL1 Cl 0.397682 0.290806 1.10275
CL2 Cl 1.03925 0.131935 1.12776
N1 N 0.67873 0.28226 1.13223
N2 N 0.803457 -0.00668879 1.12578
H1 H 1.25829 0.0860071 1.07068
H2 H 1.33362 -0.066357 1.00637
H3 H 1.19042 -0.221144 0.983597
H4 H 0.975789 -0.218706 1.0263
H5 H 0.85479 0.058771 1.13794
H6 H 0.617935 -0.141921 1.09353
H7 H 0.400334 -0.129041 1.12829
H8 H 0.23787 -0.0394975 1.18977
H9 H 0.174583 0.104099 1.26258
H10 H 0.331774 0.235151 1.3012
H11 H 0.549348 0.223881 1.26713
H12 H 0.735057 -0.0305391 1.27498
H13 H 0.867074 -0.0754257 1.3621
H14 H 1.02478 0.0567524 1.39893
H15 H 1.04912 0.234852 1.34761
H16 H 0.986903 0.363409 1.2676
H17 H 0.855328 0.410017 1.18008
H18 H 0.611709 0.226416 1.12422
H19 H 0.751157 0.428781 0.985634
H20 H 0.634001 0.430681 0.88861
H21 H 0.412973 0.369559 0.888324
H22 H 0.313412 0.308753 0.984534

#END

data_XXVI_List2_98_Price_836
_database_code_CSD               UNKNWN
_symmetry_cell_setting           monoclinic
_symmetry_space_group_name_H-M   'P 21/c'
_symmetry_Int_Tables_number      14
loop_
_symmetry_equiv_pos_site_id
_symmetry_equiv_pos_as_xyz
1 x,y,z
2 -x,1/2+y,1/2-z
3 -x,-y,-z
4 x,1/2-y,1/2+z
_cell_length_a                   10.4374
_cell_length_b                   15.0472
_cell_length_c                   20.9935
_cell_angle_alpha                90
_cell_angle_beta                 120.599
_cell_angle_gamma                90
_cell_volume                     2837.98
loop_
_atom_site_label
_atom_site_type_symbol
_atom_site_fract_x
_atom_site_fract_y
_atom_site_fract_z
C1 C 0.719112 0.863321 0.375425
C2 C 0.76188 0.773949 0.389343
C3 C 0.826283 0.74296 0.462184
C4 C 0.846798 0.79959 0.519034
C5 C 0.804383 0.888269 0.503956
C6 C 0.740299 0.92039 0.43202
C7 C 0.744497 0.716129 0.326968
C8 C 0.554162 0.691062 0.193517
C9 C 0.408002 0.710873 0.139472
C10 C 0.351258 0.681549 0.0653244
C11 C 0.44555 0.632718 0.0471016
C12 C 0.593056 0.614065 0.103943
C13 C 0.647187 0.641886 0.175301
C14 C 0.203019 0.69956 0.00822865
C15 C 0.151811 0.671032 -0.0628962
C16 C 0.245432 0.622972 -0.0807972
C17 C 0.389167 0.604237 -0.0267208
C18 C 0.312107 0.761486 0.160409
C19 C 0.30925 0.853815 0.158565
C20 C 0.223263 0.902085 0.181742
C21 C 0.142642 0.857868 0.206625
C22 C 0.14146 0.763885 0.209429
C23 C 0.227062 0.714952 0.185859
C24 C 0.0584324 0.717507 0.235095
C25 C 0.0595764 0.626327 0.237588
C26 C 0.144245 0.577777 0.214351
C27 C 0.225878 0.620825 0.189084
C28 C 0.462162 0.978092 0.157615
C29 C 0.54662 1.01433 0.122646
C30 C 0.639206 0.968232 0.103839
C31 C 0.714465 1.01237 0.0742432
C32 C 0.698021 1.10354 0.0627655
C33 C 0.608091 1.15103 0.08193
C34 C 0.535166 1.10661 0.112168
O1 O 0.845367 0.670707 0.331567
O2 O 0.456305 1.02154 0.205295
CL1 Cl 0.877606 0.632468 0.484178
CL2 Cl 0.66971 0.854332 0.118361
N1 N 0.605868 0.723696 0.264785
N2 N 0.388168 0.899466 0.130638
H1 H 0.786212 0.97458 0.0608993
H2 H 0.756693 1.1373 0.0394188
H3 H 0.595702 1.22244 0.0738264
H4 H 0.467375 1.14244 0.129218
H5 H 0.410796 0.864 0.0965875
H6 H 0.224561 0.97391 0.180275
H7 H 0.0773226 0.895226 0.224471
H8 H -0.00623593 0.755632 0.252914
H9 H -0.00441251 0.591376 0.257424
H10 H 0.144806 0.505656 0.216459
H11 H 0.290688 0.583146 0.171226
H12 H 0.130092 0.735998 0.0217096
H13 H 0.0379843 0.685372 -0.105798
H14 H 0.203352 0.600835 -0.137265
H15 H 0.462245 0.567112 -0.0397786
H16 H 0.664841 0.576499 0.0902913
H17 H 0.759722 0.627151 0.21878
H18 H 0.529765 0.758629 0.270692
H19 H 0.670191 0.888985 0.319437
H20 H 0.706683 0.989439 0.419586
H21 H 0.821422 0.931993 0.548766
H22 H 0.895592 0.773496 0.574784

#END

data_XXVI_List2_99_Price_1798
_database_code_CSD               UNKNWN
_symmetry_cell_setting           monoclinic
_symmetry_space_group_name_H-M   'P 21/n'
_symmetry_Int_Tables_number      14
loop_
_symmetry_equiv_pos_site_id
_symmetry_equiv_pos_as_xyz
1 x,y,z
2 1/2-x,1/2+y,1/2-z
3 -x,-y,-z
4 1/2+x,1/2-y,1/2+z
_cell_length_a                   17.2016
_cell_length_b                   11.6375
_cell_length_c                   14.295
_cell_angle_alpha                90
_cell_angle_beta                 86.6498
_cell_angle_gamma                90
_cell_volume                     2856.73
loop_
_atom_site_label
_atom_site_type_symbol
_atom_site_fract_x
_atom_site_fract_y
_atom_site_fract_z
C1 C 0.845758 0.0994812 0.430025
C2 C 0.899899 0.0108037 0.413859
C3 C 0.908441 -0.0700651 0.485095
C4 C 0.864917 -0.0612868 0.569974
C5 C 0.811433 0.0274554 0.584377
C6 C 0.801634 0.108126 0.514284
C7 C 0.942296 0.00081427 0.319205
C8 C 1.00871 0.130226 0.200087
C9 C 1.01981 0.245979 0.17832
C10 C 1.05465 0.27767 0.0890196
C11 C 1.0788 0.190112 0.0236586
C12 C 1.06739 0.0737395 0.0497955
C13 C 1.03357 0.0434576 0.135351
C14 C 1.06605 0.394168 0.0622607
C15 C 1.09964 0.42196 -0.0243059
C16 C 1.12371 0.335221 -0.0886911
C17 C 1.11335 0.221738 -0.0649368
C18 C 0.994007 0.336076 0.247596
C19 C 1.0462 0.383804 0.307943
C20 C 1.02093 0.470828 0.372554
C21 C 0.945134 0.507135 0.376618
C22 C 0.889919 0.460514 0.317683
C23 C 0.914941 0.374166 0.251782
C24 C 0.811268 0.496971 0.322341
C25 C 0.758778 0.450006 0.264508
C26 C 0.783309 0.364583 0.199136
C27 C 0.85933 0.327715 0.192628
C28 C 1.17981 0.362569 0.363139
C29 C 1.25684 0.299638 0.348187
C30 C 1.28346 0.222385 0.2779
C31 C 1.35715 0.172661 0.278308
C32 C 1.40641 0.198627 0.348775
C33 C 1.3818 0.275039 0.419233
C34 C 1.30848 0.323885 0.418125
O1 O 0.946654 -0.0891515 0.275802
O2 O 1.17088 0.42727 0.430396
CL1 Cl 0.975629 -0.180992 0.472671
CL2 Cl 1.22913 0.181643 0.183891
N1 N 0.973993 0.103277 0.288231
N2 N 1.12308 0.343144 0.301985
H1 H 1.37515 0.113497 0.22256
H2 H 1.46362 0.159151 0.348212
H3 H 1.41952 0.296515 0.474934
H4 H 1.28773 0.383605 0.472202
H5 H 1.13581 0.28891 0.247834
H6 H 1.06254 0.506317 0.418358
H7 H 0.92656 0.573557 0.426512
H8 H 0.793262 0.563043 0.372829
H9 H 0.698553 0.478456 0.268623
H10 H 0.741703 0.327934 0.153227
H11 H 0.877832 0.262597 0.14171
H12 H 1.04741 0.46141 0.111212
H13 H 1.10772 0.511654 -0.0435135
H14 H 1.15024 0.358568 -0.156833
H15 H 1.1315 0.154093 -0.113917
H16 H 1.08621 0.00696259 0.00034319
H17 H 1.02434 -0.0455018 0.154885
H18 H 0.966461 0.171203 0.33197
H19 H 0.837062 0.161188 0.37447
H20 H 0.759729 0.177312 0.524776
H21 H 0.77752 0.0331333 0.650703
H22 H 0.873508 -0.124286 0.624326

#END

data_XXVI_List2_100_Price_1246
_database_code_CSD               UNKNWN
_symmetry_cell_setting           monoclinic
_symmetry_space_group_name_H-M   'P 21/c'
_symmetry_Int_Tables_number      14
loop_
_symmetry_equiv_pos_site_id
_symmetry_equiv_pos_as_xyz
1 x,y,z
2 -x,1/2+y,1/2-z
3 -x,-y,-z
4 x,1/2-y,1/2+z
_cell_length_a                   10.8267
_cell_length_b                   21.8826
_cell_length_c                   11.9813
_cell_angle_alpha                90
_cell_angle_beta                 94.2804
_cell_angle_gamma                90
_cell_volume                     2830.65
loop_
_atom_site_label
_atom_site_type_symbol
_atom_site_fract_x
_atom_site_fract_y
_atom_site_fract_z
C1 C 0.0347825 0.0188457 0.638306
C2 C -0.0782505 0.0499126 0.63888
C3 C -0.0761556 0.111381 0.671729
C4 C 0.0353175 0.140357 0.703827
C5 C 0.1464 0.108608 0.702241
C6 C 0.146406 0.0476644 0.669406
C7 C -0.195559 0.0178964 0.597049
C8 C -0.294086 -0.0847331 0.612609
C9 C -0.294032 -0.136544 0.680292
C10 C -0.381507 -0.184191 0.653933
C11 C -0.469804 -0.177494 0.560154
C12 C -0.4667 -0.123744 0.494739
C13 C -0.381387 -0.0785596 0.518874
C14 C -0.38405 -0.238621 0.718116
C15 C -0.469906 -0.283474 0.691188
C16 C -0.557638 -0.276521 0.598854
C17 C -0.557135 -0.224546 0.534763
C18 C -0.198832 -0.143766 0.775983
C19 C -0.227672 -0.131458 0.885429
C20 C -0.13594 -0.138499 0.97571
C21 C -0.0184878 -0.156329 0.955552
C22 C 0.0158326 -0.168162 0.846093
C23 C -0.0760194 -0.162082 0.754982
C24 C 0.137748 -0.185675 0.824802
C25 C 0.168801 -0.196877 0.71771
C26 C 0.0780437 -0.191328 0.627336
C27 C -0.041223 -0.174614 0.645256
C28 C -0.395957 -0.095283 0.999587
C29 C -0.530234 -0.0749366 0.996613
C30 C -0.620122 -0.0683546 0.906611
C31 C -0.740245 -0.0493467 0.92326
C32 C -0.774161 -0.0363954 1.03008
C33 C -0.687214 -0.0424145 1.1209
C34 C -0.568207 -0.0613635 1.10338
O1 O -0.27245 0.0414715 0.53136
O2 O -0.335758 -0.0968429 1.09016
CL1 Cl -0.211386 0.153237 0.678817
CL2 Cl -0.592242 -0.0820347 0.767109
N1 N -0.202422 -0.0407879 0.637167
N2 N -0.34743 -0.11048 0.901241
H1 H -0.806375 -0.0448062 0.851174
H2 H -0.868075 -0.0216261 1.04172
H3 H -0.711925 -0.0324166 1.20512
H4 H -0.498582 -0.0665143 1.17261
H5 H -0.405837 -0.110347 0.831141
H6 H -0.160912 -0.128933 1.05955
H7 H 0.0508719 -0.161238 1.02538
H8 H 0.20645 -0.190072 0.895283
H9 H 0.262578 -0.210269 0.702236
H10 H 0.102544 -0.200804 0.542774
H11 H -0.110679 -0.171194 0.575357
H12 H -0.316563 -0.244482 0.788974
H13 H -0.470174 -0.324804 0.741373
H14 H -0.624989 -0.312366 0.578672
H15 H -0.623882 -0.218675 0.463179
H16 H -0.533631 -0.118614 0.423099
H17 H -0.37994 -0.037381 0.469075
H18 H -0.140235 -0.05198 0.701091
H19 H 0.0346771 -0.0285638 0.611212
H20 H 0.232736 0.0226024 0.667627
H21 H 0.232835 0.131776 0.726948
H22 H 0.0339364 0.18776 0.730151

#END
