# Supplementary material for: Report on the sixth blind test of organic crystal structure prediction methods
Source: Acta Crystallogr B Struct Sci Cryst Eng Mater. 2016 Aug 1;72(Pt 4):439–59. doi: 10.1107/S2052520616007447 (PMC4971545; doi:10.1107/S2052520616007447)
Supplement: Supplementary file 2 [file b-72-00439-sup2.zip › Group_19_Szalewicz_Price/XXII-1_Szalewicz_Price.cif]

########################################################
#
# System XXII
# rank 1   file 3
#
########################################################

data_starting.dmain SpaceGroup_Pna21 (no transformation needed)
_symmetry_cell_setting           orthorhombic
_symmetry_space_group_name_H-M   'P n a 21'
_symmetry_Int_Tables_number      33
loop_
_symmetry_equiv_pos_site_id
_symmetry_equiv_pos_as_xyz
1 x,y,z
2 -x,-y,1/2+z
3 1/2-x,1/2+y,1/2+z
4 1/2+x,1/2-y,z
_cell_length_a                   13.6
_cell_length_b                   10.3
_cell_length_c                   6.9
_cell_angle_alpha                90
_cell_angle_beta                 90
_cell_angle_gamma                90
_cell_volume                     969.977
loop_
_atom_site_label
_atom_site_type_symbol
_atom_site_fract_x
_atom_site_fract_y
_atom_site_fract_z
C1 C 0.0975351 0.797241 0.961838
C2 C 0.00682016 0.851368 1.02559
C3 C 0.178174 1.03857 0.953021
C4 C 0.0920392 1.09132 1.01464
C5 C 0.0983748 0.665212 0.997464
C6 C 0.268475 1.10848 0.965894
C7 C 0.0889198 1.21902 1.09453
C8 C 0.173477 0.574024 0.955712
S1 S 0.191434 0.883665 0.843875
S2 S -0.0254699 1.01725 1.00009
S3 S -0.0126733 0.6212 1.1016
N1 N -0.0572564 0.77194 1.1035
N2 N 0.34354 1.16258 0.970088
N3 N 0.082596 1.32366 1.15657
N4 N 0.234054 0.49769 0.921274

#END
########################################################
#
# System XXII
# rank 2   file 8
#
########################################################

data_starting.dmain SpaceGroup_P21/c (no transformation needed)
_symmetry_cell_setting           monoclinic
_symmetry_space_group_name_H-M   'P 21/c'
_symmetry_Int_Tables_number      14
loop_
_symmetry_equiv_pos_site_id
_symmetry_equiv_pos_as_xyz
1 x,y,z
2 -x,1/2+y,1/2-z
3 -x,-y,-z
4 x,1/2-y,1/2+z
_cell_length_a                   9.5
_cell_length_b                   5.8
_cell_length_c                   18.3
_cell_angle_alpha                90
_cell_angle_beta                 74.4
_cell_angle_gamma                90
_cell_volume                     969.532
loop_
_atom_site_label
_atom_site_type_symbol
_atom_site_fract_x
_atom_site_fract_y
_atom_site_fract_z
C1 C 0.231231 0.556365 0.021093
C2 C 0.317884 0.357867 0.0242084
C3 C 0.282717 0.50072 -0.130797
C4 C 0.36519 0.31033 -0.128484
C5 C 0.145407 0.608348 0.0928308
C6 C 0.225764 0.545721 -0.193824
C7 C 0.397904 0.148312 -0.18929
C8 C 0.0445047 0.792034 0.115436
S1 S 0.239492 0.719671 -0.0607245
S2 S 0.447086 0.238755 -0.055225
S3 S 0.182156 0.411493 0.156499
N1 N 0.302804 0.262069 0.0906262
N2 N 0.179313 0.591921 -0.244548
N3 N 0.429926 0.0145473 -0.238219
N4 N -0.0379816 0.942687 0.135082

#END
########################################################
#
# System XXII
# rank 3   file 1
#
########################################################

data_starting.dmain SpaceGroup_P21/c (no transformation needed)
_symmetry_cell_setting           monoclinic
_symmetry_space_group_name_H-M   'P 21/c'
_symmetry_Int_Tables_number      14
loop_
_symmetry_equiv_pos_site_id
_symmetry_equiv_pos_as_xyz
1 x,y,z
2 -x,1/2+y,1/2-z
3 -x,-y,-z
4 x,1/2-y,1/2+z
_cell_length_a                   8.4
_cell_length_b                   7.6
_cell_length_c                   15.0
_cell_angle_alpha                90
_cell_angle_beta                 79.2
_cell_angle_gamma                90
_cell_volume                     950.332
loop_
_atom_site_label
_atom_site_type_symbol
_atom_site_fract_x
_atom_site_fract_y
_atom_site_fract_z
C1 C 0.950827 0.668023 0.880255
C2 C 1.05099 0.755865 0.932484
C3 C 1.20162 0.651587 0.737767
C4 C 1.29862 0.734736 0.787105
C5 C 0.815979 0.60299 0.937092
C6 C 1.26701 0.555611 0.657856
C7 C 1.46992 0.72901 0.76054
C8 C 0.685224 0.508732 0.913658
S1 S 0.987687 0.654627 0.761119
S2 S 1.23316 0.8636 0.885346
S3 S 0.824802 0.659347 1.04807
N1 N 1.00211 0.760152 1.02076
N2 N 1.3146 0.478628 0.591386
N3 N 1.6098 0.731053 0.740339
N4 N 0.576388 0.432286 0.895604

#END
########################################################
#
# System XXII
# rank 4   file 4
#
########################################################

data_starting.dmain SpaceGroup_P212121 (no transformation needed)
_symmetry_cell_setting           orthorhombic
_symmetry_space_group_name_H-M   'P 21 21 21'
_symmetry_Int_Tables_number      19
loop_
_symmetry_equiv_pos_site_id
_symmetry_equiv_pos_as_xyz
1 x,y,z
2 1/2+x,1/2-y,-z
3 -x,1/2+y,1/2-z
4 1/2-x,-y,1/2+z
_cell_length_a                   10.4
_cell_length_b                   13.7
_cell_length_c                   6.8
_cell_angle_alpha                90
_cell_angle_beta                 90
_cell_angle_gamma                90
_cell_volume                     974.744
loop_
_atom_site_label
_atom_site_type_symbol
_atom_site_fract_x
_atom_site_fract_y
_atom_site_fract_z
C1 C 0.953003 0.0905969 0.753932
C2 C 0.899134 -0.00151873 0.802959
C3 C 0.713707 0.1686 0.736922
C4 C 0.66117 0.0810988 0.784486
C5 C 1.0821 0.0913329 0.80018
C6 C 0.642656 0.256815 0.756143
C7 C 0.532589 0.0744001 0.855426
C8 C 1.1721 0.167597 0.774276
S1 S 0.869915 0.18649 0.639669
S2 S 0.736874 -0.0339048 0.760433
S3 S 1.12411 -0.0213934 0.89502
N1 N 0.976104 -0.0666996 0.879855
N2 N 0.587763 0.330388 0.765838
N3 N 0.4274 0.0652908 0.909595
N4 N 1.24746 0.229155 0.752829

#END
########################################################
#
# System XXII
# rank 5   file 122
#
########################################################

data_starting.dmain SpaceGroup_P21/c (cell transformed)
_symmetry_cell_setting           monoclinic
_symmetry_space_group_name_H-M   'P 21/n'
_symmetry_Int_Tables_number      14
loop_
_symmetry_equiv_pos_site_id
_symmetry_equiv_pos_as_xyz
1 x,y,z
2 1/2-x,1/2+y,1/2-z
3 -x,-y,-z
4 1/2+x,1/2-y,1/2+z
_cell_length_a                   12.6
_cell_length_b                   7.6
_cell_length_c                   10.1
_cell_angle_alpha                90
_cell_angle_beta                 84.0
_cell_angle_gamma                90
_cell_volume                     957.783
loop_
_atom_site_label
_atom_site_type_symbol
_atom_site_fract_x
_atom_site_fract_y
_atom_site_fract_z
C1 C 0.14933 0.335488 0.919361
C2 C 0.0481253 0.250017 0.922777
C3 C 0.16373 0.34223 0.650532
C4 C 0.0669422 0.261313 0.652557
C5 C 0.161766 0.405246 1.04262
C6 C 0.21014 0.43384 0.535854
C7 C 0.0082022 0.265087 0.539556
C8 C 0.250293 0.499189 1.08319
S1 S 0.246643 0.341015 0.78177
S2 S 0.00235579 0.137666 0.786235
S3 S 0.0492067 0.355686 1.14996
N1 N -0.0132593 0.251658 1.03549
N2 N 0.252067 0.50718 0.443963
N3 N -0.0413086 0.261471 0.448927
N4 N 0.322535 0.575432 1.11844

#END
########################################################
#
# System XXII
# rank 6   file 6
#
########################################################

data_starting.dmain SpaceGroup_Pbca (no transformation needed)
_symmetry_cell_setting           orthorhombic
_symmetry_space_group_name_H-M   'P b c a'
_symmetry_Int_Tables_number      61
loop_
_symmetry_equiv_pos_site_id
_symmetry_equiv_pos_as_xyz
1 x,y,z
2 1/2+x,1/2-y,-z
3 -x,1/2+y,1/2-z
4 1/2-x,-y,1/2+z
5 -x,-y,-z
6 1/2-x,1/2+y,z
7 x,1/2-y,1/2+z
8 1/2+x,y,1/2-z
_cell_length_a                   7.3
_cell_length_b                   18.8
_cell_length_c                   13.9
_cell_angle_alpha                90
_cell_angle_beta                 90
_cell_angle_gamma                90
_cell_volume                     1926.9
loop_
_atom_site_label
_atom_site_type_symbol
_atom_site_fract_x
_atom_site_fract_y
_atom_site_fract_z
C1 C 0.253435 0.0287818 0.102192
C2 C 0.268973 0.0569103 0.196627
C3 C 0.336894 0.15817 0.0283207
C4 C 0.352877 0.18556 0.118147
C5 C 0.260681 -0.0444732 0.105634
C6 C 0.412762 0.193473 -0.0528164
C7 C 0.446359 0.250875 0.134474
C8 C 0.248854 -0.0934055 0.0287207
S1 S 0.217989 0.0793385 -0.00214804
S2 S 0.259313 0.148669 0.224233
S3 S 0.282104 -0.0710126 0.224178
N1 N 0.286998 0.0114669 0.26724
N2 N 0.469284 0.22097 -0.121285
N3 N 0.517763 0.304645 0.150832
N4 N 0.238129 -0.13435 -0.0334565

#END
########################################################
#
# System XXII
# rank 7   file 62
#
########################################################

data_starting.dmain SpaceGroup_P21/c (no transformation needed)
_symmetry_cell_setting           monoclinic
_symmetry_space_group_name_H-M   'P 21/c'
_symmetry_Int_Tables_number      14
loop_
_symmetry_equiv_pos_site_id
_symmetry_equiv_pos_as_xyz
1 x,y,z
2 -x,1/2+y,1/2-z
3 -x,-y,-z
4 x,1/2-y,1/2+z
_cell_length_a                   6.2
_cell_length_b                   8.0
_cell_length_c                   19.6
_cell_angle_alpha                90
_cell_angle_beta                 79.2
_cell_angle_gamma                90
_cell_volume                     954.231
loop_
_atom_site_label
_atom_site_type_symbol
_atom_site_fract_x
_atom_site_fract_y
_atom_site_fract_z
C1 C 0.491437 0.744594 0.974689
C2 C 0.69546 0.830503 0.970197
C3 C 0.595717 0.67366 0.83692
C4 C 0.79145 0.754758 0.83206
C5 C 0.405064 0.708852 1.04336
C6 C 0.558477 0.559158 0.784815
C7 C 0.967117 0.728184 0.774399
C8 C 0.205014 0.626402 1.07114
S1 S 0.361799 0.700685 0.90409
S2 S 0.856149 0.90441 0.891546
S3 S 0.580636 0.787095 1.09508
N1 N 0.764365 0.859632 1.02845
N2 N 0.518994 0.467168 0.743044
N3 N 1.11287 0.713114 0.727662
N4 N 0.0406813 0.560001 1.09488

#END
########################################################
#
# System XXII
# rank 8   file 39
#
########################################################

data_starting.dmain SpaceGroup_P21/c (no transformation needed)
_symmetry_cell_setting           monoclinic
_symmetry_space_group_name_H-M   'P 21/c'
_symmetry_Int_Tables_number      14
loop_
_symmetry_equiv_pos_site_id
_symmetry_equiv_pos_as_xyz
1 x,y,z
2 -x,1/2+y,1/2-z
3 -x,-y,-z
4 x,1/2-y,1/2+z
_cell_length_a                   6.1
_cell_length_b                   8.0
_cell_length_c                   20.2
_cell_angle_alpha                90
_cell_angle_beta                 78.2
_cell_angle_gamma                90
_cell_volume                     959.525
loop_
_atom_site_label
_atom_site_type_symbol
_atom_site_fract_x
_atom_site_fract_y
_atom_site_fract_z
C1 C 0.659476 0.909773 0.808089
C2 C 0.456656 0.819739 0.80841
C3 C 0.611895 0.855041 0.942737
C4 C 0.418507 0.7682 0.943622
C5 C 0.781039 0.923649 0.742676
C6 C 0.731891 0.840574 0.996199
C7 C 0.328331 0.659223 0.998298
C8 C 0.990634 1.00424 0.719472
S1 S 0.73621 0.999427 0.87948
S2 S 0.248886 0.779645 0.881988
S3 S 0.63192 0.827926 0.688545
N1 N 0.420611 0.767422 0.750103
N2 N 0.833166 0.835274 1.03918
N3 N 0.246177 0.571965 1.04247
N4 N 1.16181 1.07078 0.699468

#END
########################################################
#
# System XXII
# rank 9   file 769
#
########################################################

data_starting.dmain SpaceGroup_P21/c (no transformation needed)
_symmetry_cell_setting           monoclinic
_symmetry_space_group_name_H-M   'P 21/c'
_symmetry_Int_Tables_number      14
loop_
_symmetry_equiv_pos_site_id
_symmetry_equiv_pos_as_xyz
1 x,y,z
2 -x,1/2+y,1/2-z
3 -x,-y,-z
4 x,1/2-y,1/2+z
_cell_length_a                   6.3
_cell_length_b                   7.5
_cell_length_c                   20.7
_cell_angle_alpha                90
_cell_angle_beta                 75.1
_cell_angle_gamma                90
_cell_volume                     947.777
loop_
_atom_site_label
_atom_site_type_symbol
_atom_site_fract_x
_atom_site_fract_y
_atom_site_fract_z
C1 C 0.218803 0.127465 0.297219
C2 C 0.414576 0.21329 0.302921
C3 C 0.0498607 0.156804 0.431183
C4 C 0.235661 0.239577 0.437212
C5 C 0.2078 0.131247 0.231527
C6 C -0.149479 0.167243 0.482605
C7 C 0.237811 0.340066 0.495446
C8 C 0.0427044 0.0602219 0.203739
S1 S 0.0276635 0.0220883 0.362935
S2 S 0.495436 0.231645 0.378445
S3 S 0.440226 0.236282 0.183669
N1 N 0.544558 0.278448 0.248217
N2 N -0.314568 0.169145 0.523664
N3 N 0.248363 0.419991 0.542563
N4 N -0.0904824 0.00165915 0.179999

#END
########################################################
#
# System XXII
# rank 10   file 51
#
########################################################

data_starting.dmain SpaceGroup_P21/c (no transformation needed)
_symmetry_cell_setting           monoclinic
_symmetry_space_group_name_H-M   'P 21/c'
_symmetry_Int_Tables_number      14
loop_
_symmetry_equiv_pos_site_id
_symmetry_equiv_pos_as_xyz
1 x,y,z
2 -x,1/2+y,1/2-z
3 -x,-y,-z
4 x,1/2-y,1/2+z
_cell_length_a                   12.4
_cell_length_b                   9.7
_cell_length_c                   8.3
_cell_angle_alpha                90
_cell_angle_beta                 76.1
_cell_angle_gamma                90
_cell_volume                     969.814
loop_
_atom_site_label
_atom_site_type_symbol
_atom_site_fract_x
_atom_site_fract_y
_atom_site_fract_z
C1 C 0.777571 0.0371429 0.850406
C2 C 0.677014 0.0414162 0.975902
C3 C 0.792928 -0.239267 0.89945
C4 C 0.696718 -0.236581 1.01904
C5 C 0.786802 0.155246 0.754682
C6 C 0.83694 -0.365655 0.822415
C7 C 0.636221 -0.360608 1.07197
C8 C 0.873741 0.193544 0.618104
S1 S 0.878236 -0.0939549 0.827681
S2 S 0.63538 -0.0879759 1.12889
S3 S 0.672534 0.259937 0.830607
N1 N 0.613209 0.150061 0.979763
N2 N 0.877104 -0.466369 0.758323
N3 N 0.585518 -0.459362 1.12145
N4 N 0.944705 0.227068 0.506505

#END
########################################################
#
# System XXII
# rank 11   file 13
#
########################################################

data_starting.dmain SpaceGroup_P21/c (no transformation needed)
_symmetry_cell_setting           monoclinic
_symmetry_space_group_name_H-M   'P 21/c'
_symmetry_Int_Tables_number      14
loop_
_symmetry_equiv_pos_site_id
_symmetry_equiv_pos_as_xyz
1 x,y,z
2 -x,1/2+y,1/2-z
3 -x,-y,-z
4 x,1/2-y,1/2+z
_cell_length_a                   10.0
_cell_length_b                   7.2
_cell_length_c                   14.1
_cell_angle_alpha                90
_cell_angle_beta                 77.6
_cell_angle_gamma                90
_cell_volume                     987.388
loop_
_atom_site_label
_atom_site_type_symbol
_atom_site_fract_x
_atom_site_fract_y
_atom_site_fract_z
C1 C 0.910155 0.320138 0.612279
C2 C 0.882104 0.284884 0.519344
C3 C 0.639542 0.277305 0.693942
C4 C 0.611573 0.242646 0.60562
C5 C 1.04896 0.299161 0.608326
C6 C 0.545129 0.227639 0.781001
C7 C 0.486266 0.155181 0.596881
C8 C 1.12091 0.322497 0.683729
S1 S 0.788216 0.391817 0.714835
S2 S 0.717116 0.303502 0.492331
S3 S 1.13046 0.242192 0.490927
N1 N 0.986259 0.240461 0.449356
N2 N 0.470322 0.192921 0.853913
N3 N 0.384305 0.0880411 0.586374
N4 N 1.18175 0.342306 0.744572

#END
########################################################
#
# System XXII
# rank 12   file 180
#
########################################################

data_starting.dmain SpaceGroup_P21/c (no transformation needed)
_symmetry_cell_setting           monoclinic
_symmetry_space_group_name_H-M   'P 21/c'
_symmetry_Int_Tables_number      14
loop_
_symmetry_equiv_pos_site_id
_symmetry_equiv_pos_as_xyz
1 x,y,z
2 -x,1/2+y,1/2-z
3 -x,-y,-z
4 x,1/2-y,1/2+z
_cell_length_a                   8.0
_cell_length_b                   6.0
_cell_length_c                   20.2
_cell_angle_alpha                90
_cell_angle_beta                 81.4
_cell_angle_gamma                90
_cell_volume                     967.309
loop_
_atom_site_label
_atom_site_type_symbol
_atom_site_fract_x
_atom_site_fract_y
_atom_site_fract_z
C1 C 0.713886 0.0154572 0.0437193
C2 C 0.806998 -0.182929 0.0492109
C3 C 0.695194 0.0828539 0.177428
C4 C 0.784635 -0.105781 0.183248
C5 C 0.733166 0.0822413 -0.0223368
C6 C 0.67738 0.248623 0.228319
C7 C 0.864026 -0.144788 0.24073
C8 C 0.661691 0.268897 -0.0500642
S1 S 0.584878 0.147048 0.110183
S2 S 0.811063 -0.328028 0.125146
S3 S 0.860393 -0.107288 -0.0707262
N1 N 0.891181 -0.264813 -0.00597839
N2 N 0.656716 0.386386 0.26901
N3 N 0.927603 -0.185686 0.287274
N4 N 0.603177 0.420428 -0.0737458

#END
########################################################
#
# System XXII
# rank 13   file 250
#
########################################################

data_starting.dmain SpaceGroup_P21/c (no transformation needed)
_symmetry_cell_setting           monoclinic
_symmetry_space_group_name_H-M   'P 21/c'
_symmetry_Int_Tables_number      14
loop_
_symmetry_equiv_pos_site_id
_symmetry_equiv_pos_as_xyz
1 x,y,z
2 -x,1/2+y,1/2-z
3 -x,-y,-z
4 x,1/2-y,1/2+z
_cell_length_a                   10.0
_cell_length_b                   14.2
_cell_length_c                   7.4
_cell_angle_alpha                90
_cell_angle_beta                 67.6
_cell_angle_gamma                90
_cell_volume                     972.432
loop_
_atom_site_label
_atom_site_type_symbol
_atom_site_fract_x
_atom_site_fract_y
_atom_site_fract_z
C1 C 0.944974 0.856594 0.718966
C2 C 0.978854 0.951709 0.743852
C3 C 1.22711 0.80857 0.623618
C4 C 1.26068 0.899102 0.647742
C5 C 0.797149 0.842758 0.808209
C6 C 1.32154 0.733027 0.621678
C7 C 1.39211 0.921827 0.671911
C8 C 0.717253 0.759339 0.817462
S1 S 1.07088 0.77138 0.583941
S2 S 1.1561 0.999518 0.645399
S3 S 0.71538 0.948053 0.909555
N1 N 0.870798 1.00733 0.841942
N2 N 1.39628 0.669357 0.615436
N3 N 1.49934 0.943753 0.687802
N4 N 0.649844 0.691686 0.825338

#END
########################################################
#
# System XXII
# rank 14   file 10
#
########################################################

data_starting.dmain SpaceGroup_Pca21 (no transformation needed)
_symmetry_cell_setting           orthorhombic
_symmetry_space_group_name_H-M   'P c a 21'
_symmetry_Int_Tables_number      29
loop_
_symmetry_equiv_pos_site_id
_symmetry_equiv_pos_as_xyz
1 x,y,z
2 -x,-y,1/2+z
3 1/2-x,y,1/2+z
4 1/2+x,-y,z
_cell_length_a                   13.8
_cell_length_b                   9.5
_cell_length_c                   7.4
_cell_angle_alpha                90
_cell_angle_beta                 90
_cell_angle_gamma                90
_cell_volume                     972.364
loop_
_atom_site_label
_atom_site_type_symbol
_atom_site_fract_x
_atom_site_fract_y
_atom_site_fract_z
C1 C 0.88514 0.0749691 0.945427
C2 C 0.790361 0.131619 0.963752
C3 C 0.961678 0.329838 1.02632
C4 C 0.871525 0.384984 1.04496
C5 C 0.880968 -0.0697732 0.952646
C6 C 1.04448 0.39868 1.09933
C7 C 0.856538 0.514221 1.13845
C8 C 0.957907 -0.167353 0.938515
S1 S 0.99057 0.173739 0.907093
S2 S 0.763392 0.313284 0.955095
S3 S 0.761357 -0.120927 0.977479
N1 N 0.718842 0.0425774 0.983747
N2 N 1.11429 0.452226 1.1535
N3 N 0.841217 0.620644 1.20999
N4 N 1.02009 -0.248964 0.925931

#END
########################################################
#
# System XXII
# rank 15   file 9
#
########################################################

data_starting.dmain SpaceGroup_P21/c (cell transformed)
_symmetry_cell_setting           monoclinic
_symmetry_space_group_name_H-M   'P 21/n'
_symmetry_Int_Tables_number      14
loop_
_symmetry_equiv_pos_site_id
_symmetry_equiv_pos_as_xyz
1 x,y,z
2 1/2-x,1/2+y,1/2-z
3 -x,-y,-z
4 1/2+x,1/2-y,1/2+z
_cell_length_a                   8.4
_cell_length_b                   15.5
_cell_length_c                   7.3
_cell_angle_alpha                90
_cell_angle_beta                 91.2
_cell_angle_gamma                90
_cell_volume                     954.964
loop_
_atom_site_label
_atom_site_type_symbol
_atom_site_fract_x
_atom_site_fract_y
_atom_site_fract_z
C1 C 0.401919 0.620357 0.195404
C2 C 0.532653 0.571628 0.266169
C3 C 0.590351 0.761944 0.178945
C4 C 0.716249 0.715978 0.245713
C5 C 0.28455 0.565315 0.131295
C6 C 0.611997 0.842041 0.0875509
C7 C 0.875061 0.746388 0.226753
C8 C 0.134695 0.586417 0.0516345
S1 S 0.387501 0.733277 0.20021
S2 S 0.705657 0.617591 0.367783
S3 S 0.345567 0.459943 0.167839
N1 N 0.521273 0.48748 0.259026
N2 N 0.623511 0.908353 0.0152082
N3 N 1.00607 0.769585 0.217977
N4 N 0.0107948 0.602553 -0.0128569

#END
########################################################
#
# System XXII
# rank 16   file 996
#
########################################################

data_starting.dmain SpaceGroup_P21/c (no transformation needed)
_symmetry_cell_setting           monoclinic
_symmetry_space_group_name_H-M   'P 21/c'
_symmetry_Int_Tables_number      14
loop_
_symmetry_equiv_pos_site_id
_symmetry_equiv_pos_as_xyz
1 x,y,z
2 -x,1/2+y,1/2-z
3 -x,-y,-z
4 x,1/2-y,1/2+z
_cell_length_a                   10.7
_cell_length_b                   6.1
_cell_length_c                   20.1
_cell_angle_alpha                90
_cell_angle_beta                 47.7
_cell_angle_gamma                90
_cell_volume                     975.321
loop_
_atom_site_label
_atom_site_type_symbol
_atom_site_fract_x
_atom_site_fract_y
_atom_site_fract_z
C1 C 0.786306 0.471133 0.423899
C2 C 0.697502 0.669813 0.467303
C3 C 0.803807 0.400569 0.550502
C4 C 0.718456 0.589508 0.592766
C5 C 0.765287 0.407849 0.366138
C6 C 0.81797 0.235366 0.595031
C7 C 0.639875 0.629398 0.683472
C8 C 0.832593 0.222125 0.309451
S1 S 0.912805 0.334975 0.437182
S2 S 0.696938 0.810818 0.544294
S3 S 0.641952 0.600505 0.369893
N1 N 0.614839 0.755049 0.446801
N2 N 0.835608 0.0979072 0.627978
N3 N 0.577168 0.670829 0.756567
N4 N 0.88773 0.0713575 0.262051

#END
########################################################
#
# System XXII
# rank 17   file 87
#
########################################################

data_starting.dmain SpaceGroup_C2/c (no transformation needed)
_symmetry_cell_setting           monoclinic
_symmetry_space_group_name_H-M   'C 2/c'
_symmetry_Int_Tables_number      15
loop_
_symmetry_equiv_pos_site_id
_symmetry_equiv_pos_as_xyz
1 x,y,z
2 -x,y,1/2-z
3 1/2+x,1/2+y,z
4 1/2-x,1/2+y,1/2-z
5 -x,-y,-z
6 x,-y,1/2+z
7 1/2-x,1/2-y,-z
8 1/2+x,1/2-y,1/2+z
_cell_length_a                   21.7
_cell_length_b                   5.9
_cell_length_c                   18.3
_cell_angle_alpha                90
_cell_angle_beta                 56.9
_cell_angle_gamma                90
_cell_volume                     1970.62
loop_
_atom_site_label
_atom_site_type_symbol
_atom_site_fract_x
_atom_site_fract_y
_atom_site_fract_z
C1 C 0.120421 0.683285 0.60796
C2 C 0.160504 0.880867 0.562504
C3 C 0.145171 0.772872 0.73504
C4 C 0.183306 0.962498 0.692411
C5 C 0.0783024 0.612636 0.576745
C6 C 0.117305 0.739478 0.824838
C7 C 0.196887 1.13534 0.736168
C8 C 0.0308307 0.423244 0.602982
S1 S 0.127294 0.541935 0.687531
S2 S 0.223231 1.02094 0.580541
S3 S 0.0934227 0.792997 0.49403
N1 N 0.151355 0.959286 0.502182
N2 N 0.0947481 0.702826 0.8975
N3 N 0.210624 1.27805 0.76869
N4 N -0.00797388 0.267674 0.623265

#END
########################################################
#
# System XXII
# rank 18   file 83
#
########################################################

data_starting.dmain SpaceGroup_Pbca (no transformation needed)
_symmetry_cell_setting           orthorhombic
_symmetry_space_group_name_H-M   'P b c a'
_symmetry_Int_Tables_number      61
loop_
_symmetry_equiv_pos_site_id
_symmetry_equiv_pos_as_xyz
1 x,y,z
2 1/2+x,1/2-y,-z
3 -x,1/2+y,1/2-z
4 1/2-x,-y,1/2+z
5 -x,-y,-z
6 1/2-x,1/2+y,z
7 x,1/2-y,1/2+z
8 1/2+x,y,1/2-z
_cell_length_a                   8.4
_cell_length_b                   24.0
_cell_length_c                   9.6
_cell_angle_alpha                90
_cell_angle_beta                 90
_cell_angle_gamma                90
_cell_volume                     1939.4
loop_
_atom_site_label
_atom_site_type_symbol
_atom_site_fract_x
_atom_site_fract_y
_atom_site_fract_z
C1 C 0.0409983 0.863435 0.543715
C2 C -0.049194 0.913591 0.543863
C3 C -0.00823465 0.852852 0.265906
C4 C -0.0940231 0.900827 0.264639
C5 C 0.130777 0.860289 0.663753
C6 C 0.0552421 0.829786 0.141052
C7 C -0.123805 0.92987 0.137864
C8 C 0.235893 0.817442 0.706148
S1 S 0.0313966 0.81161 0.414929
S2 S -0.184492 0.932698 0.410947
S3 S 0.0927238 0.918508 0.765015
N1 N -0.0330762 0.94673 0.65128
N2 N 0.106763 0.808851 0.0417466
N3 N -0.153916 0.954238 0.0367522
N4 N 0.321757 0.782488 0.743041

#END
########################################################
#
# System XXII
# rank 19   file 12
#
########################################################

data_starting.dmain SpaceGroup_P21/c (no transformation needed)
_symmetry_cell_setting           monoclinic
_symmetry_space_group_name_H-M   'P 21/c'
_symmetry_Int_Tables_number      14
loop_
_symmetry_equiv_pos_site_id
_symmetry_equiv_pos_as_xyz
1 x,y,z
2 -x,1/2+y,1/2-z
3 -x,-y,-z
4 x,1/2-y,1/2+z
_cell_length_a                   7.0
_cell_length_b                   7.5
_cell_length_c                   18.6
_cell_angle_alpha                90
_cell_angle_beta                 79.9
_cell_angle_gamma                90
_cell_volume                     968.193
loop_
_atom_site_label
_atom_site_type_symbol
_atom_site_fract_x
_atom_site_fract_y
_atom_site_fract_z
C1 C 0.693543 0.239786 0.511174
C2 C 0.882178 0.252098 0.528395
C3 C 0.541425 0.347757 0.648377
C4 C 0.720899 0.360746 0.665361
C5 C 0.705108 0.234856 0.436394
C6 C 0.379934 0.433811 0.69133
C7 C 0.754116 0.461197 0.727035
C8 C 0.553037 0.221478 0.395983
S1 S 0.479429 0.221421 0.575343
S2 S 0.931744 0.255218 0.618423
S3 S 0.945659 0.242273 0.395302
N1 N 1.02748 0.25691 0.473761
N2 N 0.243425 0.498737 0.725465
N3 N 0.787062 0.538245 0.777626
N4 N 0.430121 0.209292 0.361949

#END
########################################################
#
# System XXII
# rank 20   file 5
#
########################################################

data_starting.dmain SpaceGroup_Pna21 (no transformation needed)
_symmetry_cell_setting           orthorhombic
_symmetry_space_group_name_H-M   'P n a 21'
_symmetry_Int_Tables_number      33
loop_
_symmetry_equiv_pos_site_id
_symmetry_equiv_pos_as_xyz
1 x,y,z
2 -x,-y,1/2+z
3 1/2-x,1/2+y,1/2+z
4 1/2+x,1/2-y,z
_cell_length_a                   9.5
_cell_length_b                   23.8
_cell_length_c                   4.3
_cell_angle_alpha                90
_cell_angle_beta                 90
_cell_angle_gamma                90
_cell_volume                     970.144
loop_
_atom_site_label
_atom_site_type_symbol
_atom_site_fract_x
_atom_site_fract_y
_atom_site_fract_z
C1 C 0.397313 0.638877 0.0488845
C2 C 0.403304 0.587284 -0.118332
C3 C 0.116212 0.644004 -0.051326
C4 C 0.12051 0.594634 -0.210336
C5 C 0.51769 0.645264 0.225191
C6 C -0.0124299 0.665787 0.06814
C7 C -0.00400293 0.562797 -0.263735
C8 C 0.555349 0.690436 0.423372
S1 S 0.261779 0.688638 0.0191223
S2 S 0.271849 0.564028 -0.380966
S3 S 0.626331 0.587994 0.162468
N1 N 0.515205 0.556036 -0.0795906
N2 N -0.115035 0.685734 0.164687
N3 N -0.10315 0.536118 -0.318567
N4 N 0.588396 0.727327 0.585299

#END
########################################################
#
# System XXII
# rank 21   file 413
#
########################################################

data_starting.dmain SpaceGroup_P21/c (no transformation needed)
_symmetry_cell_setting           monoclinic
_symmetry_space_group_name_H-M   'P 21/c'
_symmetry_Int_Tables_number      14
loop_
_symmetry_equiv_pos_site_id
_symmetry_equiv_pos_as_xyz
1 x,y,z
2 -x,1/2+y,1/2-z
3 -x,-y,-z
4 x,1/2-y,1/2+z
_cell_length_a                   7.1
_cell_length_b                   6.8
_cell_length_c                   20.2
_cell_angle_alpha                90
_cell_angle_beta                 78.1
_cell_angle_gamma                90
_cell_volume                     954.048
loop_
_atom_site_label
_atom_site_type_symbol
_atom_site_fract_x
_atom_site_fract_y
_atom_site_fract_z
C1 C 0.772097 0.583783 0.30705
C2 C 0.959967 0.611299 0.318998
C3 C 0.623337 0.667803 0.43876
C4 C 0.80202 0.695306 0.450721
C5 C 0.776814 0.591151 0.238417
C6 C 0.458338 0.741686 0.484046
C7 C 0.83086 0.799293 0.509251
C8 C 0.623124 0.569322 0.204485
S1 S 0.567423 0.534506 0.369716
S2 S 1.01767 0.604927 0.400148
S3 S 1.01111 0.627032 0.195898
N1 N 1.09855 0.638033 0.266119
N2 N 0.319442 0.795858 0.5201
N3 N 0.860721 0.879206 0.556978
N4 N 0.498903 0.550405 0.175765

#END
########################################################
#
# System XXII
# rank 22   file 7
#
########################################################

data_starting.dmain SpaceGroup_P212121 (no transformation needed)
_symmetry_cell_setting           orthorhombic
_symmetry_space_group_name_H-M   'P 21 21 21'
_symmetry_Int_Tables_number      19
loop_
_symmetry_equiv_pos_site_id
_symmetry_equiv_pos_as_xyz
1 x,y,z
2 1/2+x,1/2-y,-z
3 -x,1/2+y,1/2-z
4 1/2-x,-y,1/2+z
_cell_length_a                   4.3
_cell_length_b                   24.0
_cell_length_c                   9.5
_cell_angle_alpha                90
_cell_angle_beta                 90
_cell_angle_gamma                90
_cell_volume                     969.117
loop_
_atom_site_label
_atom_site_type_symbol
_atom_site_fract_x
_atom_site_fract_y
_atom_site_fract_z
C1 C 0.240624 0.111253 0.89672
C2 C 0.0772501 0.162942 0.903399
C3 C 0.133546 0.106422 0.615116
C4 C -0.0218105 0.155872 0.620077
C5 C 0.419724 0.104429 1.01674
C6 C 0.248925 0.084449 0.485563
C7 C -0.0753141 0.187635 0.495364
C8 C 0.615664 0.0590257 1.05372
S1 S 0.203524 0.0619182 0.760901
S2 S -0.187329 0.186754 0.772617
S3 S 0.36399 0.161471 1.12596
N1 N 0.121256 0.193871 1.01548
N2 N 0.341997 0.0643709 0.382221
N3 N -0.130188 0.21427 0.39609
N4 N 0.775823 0.0219561 1.08621

#END
########################################################
#
# System XXII
# rank 23   file 15
#
########################################################

data_starting.dmain SpaceGroup_P21 (no transformation needed)
_symmetry_cell_setting           monoclinic
_symmetry_space_group_name_H-M   'P 21'
_symmetry_Int_Tables_number      4
loop_
_symmetry_equiv_pos_site_id
_symmetry_equiv_pos_as_xyz
1 x,y,z
2 -x,1/2+y,-z
_cell_length_a                   9.5
_cell_length_b                   7.4
_cell_length_c                   7.0
_cell_angle_alpha                90
_cell_angle_beta                 81.7
_cell_angle_gamma                90
_cell_volume                     483.008
loop_
_atom_site_label
_atom_site_type_symbol
_atom_site_fract_x
_atom_site_fract_y
_atom_site_fract_z
C1 C 0.970816 0.0541148 0.822514
C2 C 0.931897 0.0444475 0.632653
C3 C 0.701156 -0.0326942 0.977998
C4 C 0.662873 -0.0430879 0.797375
C5 C 1.11672 0.0467248 0.810387
C6 C 0.616763 -0.112866 1.14211
C7 C 0.536378 -0.134798 0.765552
C8 C 1.20003 0.0536337 0.963256
S1 S 0.851898 0.0834154 1.03842
S2 S 0.754832 0.0561907 0.583233
S3 S 1.19053 0.0323517 0.567823
N1 N 1.03464 0.030491 0.485984
N2 N 0.550109 -0.173075 1.28073
N3 N 0.432758 -0.204614 0.733642
N4 N 1.27013 0.0603764 1.0868

#END
########################################################
#
# System XXII
# rank 24   file 146
#
########################################################

data_starting.dmain SpaceGroup_P21/c (no transformation needed)
_symmetry_cell_setting           monoclinic
_symmetry_space_group_name_H-M   'P 21/c'
_symmetry_Int_Tables_number      14
loop_
_symmetry_equiv_pos_site_id
_symmetry_equiv_pos_as_xyz
1 x,y,z
2 -x,1/2+y,1/2-z
3 -x,-y,-z
4 x,1/2-y,1/2+z
_cell_length_a                   12.3
_cell_length_b                   4.3
_cell_length_c                   19.6
_cell_angle_alpha                90
_cell_angle_beta                 69.8
_cell_angle_gamma                90
_cell_volume                     976.313
loop_
_atom_site_label
_atom_site_type_symbol
_atom_site_fract_x
_atom_site_fract_y
_atom_site_fract_z
C1 C 0.259099 0.443849 0.112916
C2 C 0.157754 0.619254 0.149563
C3 C 0.302091 0.388486 0.239199
C4 C 0.205241 0.554612 0.274853
C5 C 0.254573 0.337473 0.0475124
C6 C 0.356943 0.199965 0.277546
C7 C 0.154933 0.546371 0.352184
C8 C 0.337359 0.157129 -0.00597791
S1 S 0.375808 0.388752 0.143872
S2 S 0.131384 0.806409 0.234162
S3 S 0.12792 0.468712 0.0373059
N1 N 0.0810675 0.64893 0.117314
N2 N 0.405893 0.0478165 0.306492
N3 N 0.112498 0.551943 0.41514
N4 N 0.404718 0.0109951 -0.0506867

#END
########################################################
#
# System XXII
# rank 25   file 292
#
########################################################

data_starting.dmain SpaceGroup_P-1 (cell transformed)
_symmetry_cell_setting           triclinic
_symmetry_space_group_name_H-M   'P -1'
_symmetry_Int_Tables_number      2
loop_
_symmetry_equiv_pos_site_id
_symmetry_equiv_pos_as_xyz
1 x,y,z
2 -x,-y,-z
_cell_length_a                   7.2
_cell_length_b                   9.5
_cell_length_c                   7.8
_cell_angle_alpha                105.6
_cell_angle_beta                 68.6
_cell_angle_gamma                87.2
_cell_volume                     476.179
loop_
_atom_site_label
_atom_site_type_symbol
_atom_site_fract_x
_atom_site_fract_y
_atom_site_fract_z
C1 C 0.176169 0.788272 0.351532
C2 C 0.266562 0.895688 0.265976
C3 C 0.287153 0.588412 -0.00303827
C4 C 0.374747 0.689865 -0.0863818
C5 C 0.145682 0.831556 0.543573
C6 C 0.334238 0.43381 -0.106348
C7 C 0.517281 0.645056 -0.280918
C8 C 0.0586613 0.758349 0.681975
S1 S 0.102097 0.629854 0.233971
S2 S 0.324068 0.884998 0.0229378
S3 S 0.227262 1.00039 0.599486
N1 N 0.304374 1.01112 0.376568
N2 N 0.364949 0.307051 -0.185797
N3 N 0.630723 0.613941 -0.440103
N4 N -0.0136598 0.700312 0.797765

#END
########################################################
#
# System XXII
# rank 26   file 11
#
########################################################

data_starting.dmain SpaceGroup_P21/c (no transformation needed)
_symmetry_cell_setting           monoclinic
_symmetry_space_group_name_H-M   'P 21/c'
_symmetry_Int_Tables_number      14
loop_
_symmetry_equiv_pos_site_id
_symmetry_equiv_pos_as_xyz
1 x,y,z
2 -x,1/2+y,1/2-z
3 -x,-y,-z
4 x,1/2-y,1/2+z
_cell_length_a                   10.7
_cell_length_b                   7.4
_cell_length_c                   14.2
_cell_angle_alpha                90
_cell_angle_beta                 59.7
_cell_angle_gamma                90
_cell_volume                     970.093
loop_
_atom_site_label
_atom_site_type_symbol
_atom_site_fract_x
_atom_site_fract_y
_atom_site_fract_z
C1 C 0.975705 0.252843 0.610246
C2 C 0.943419 0.267669 0.720044
C3 C 0.696158 0.337103 0.673739
C4 C 0.664165 0.352413 0.778825
C5 C 1.12423 0.259433 0.540989
C6 C 0.604312 0.413195 0.638135
C7 C 0.537029 0.445364 0.857509
C8 C 1.20299 0.247979 0.425887
S1 S 0.846816 0.218974 0.569412
S2 S 0.7656 0.258576 0.834524
S3 S 1.20837 0.279468 0.617819
N1 N 1.05327 0.284593 0.736594
N2 N 0.531415 0.46995 0.605798
N3 N 0.433104 0.516367 0.924813
N4 N 1.26943 0.237551 0.331471

#END
########################################################
#
# System XXII
# rank 27   file 630
#
########################################################

data_starting.dmain SpaceGroup_P21/c (no transformation needed)
_symmetry_cell_setting           monoclinic
_symmetry_space_group_name_H-M   'P 21/c'
_symmetry_Int_Tables_number      14
loop_
_symmetry_equiv_pos_site_id
_symmetry_equiv_pos_as_xyz
1 x,y,z
2 -x,1/2+y,1/2-z
3 -x,-y,-z
4 x,1/2-y,1/2+z
_cell_length_a                   9.2
_cell_length_b                   6.3
_cell_length_c                   18.6
_cell_angle_alpha                90
_cell_angle_beta                 65.4
_cell_angle_gamma                90
_cell_volume                     975.582
loop_
_atom_site_label
_atom_site_type_symbol
_atom_site_fract_x
_atom_site_fract_y
_atom_site_fract_z
C1 C 0.00066524 0.0356804 0.107658
C2 C 0.0203474 -0.15637 0.14367
C3 C -0.280368 0.109888 0.233545
C4 C -0.262553 -0.0727 0.268667
C5 C 0.145043 0.0953072 0.0483572
C6 C -0.388781 0.273261 0.277553
C7 C -0.352124 -0.10752 0.351106
C8 C 0.178967 0.27426 -0.00263453
S1 S -0.181708 0.168723 0.131438
S2 S -0.137121 -0.291093 0.220495
S3 S 0.28849 -0.0923149 0.0420601
N1 N 0.163758 -0.240145 0.116462
N2 N -0.477736 0.409003 0.310661
N3 N -0.425096 -0.144662 0.417663
N4 N 0.208746 0.419457 -0.0453364

#END
########################################################
#
# System XXII
# rank 28   file 506
#
########################################################

data_starting.dmain SpaceGroup_Pbca (no transformation needed)
_symmetry_cell_setting           orthorhombic
_symmetry_space_group_name_H-M   'P b c a'
_symmetry_Int_Tables_number      61
loop_
_symmetry_equiv_pos_site_id
_symmetry_equiv_pos_as_xyz
1 x,y,z
2 1/2+x,1/2-y,-z
3 -x,1/2+y,1/2-z
4 1/2-x,-y,1/2+z
5 -x,-y,-z
6 1/2-x,1/2+y,z
7 x,1/2-y,1/2+z
8 1/2+x,y,1/2-z
_cell_length_a                   10.3
_cell_length_b                   12.0
_cell_length_c                   15.7
_cell_angle_alpha                90
_cell_angle_beta                 90
_cell_angle_gamma                90
_cell_volume                     1938.25
loop_
_atom_site_label
_atom_site_type_symbol
_atom_site_fract_x
_atom_site_fract_y
_atom_site_fract_z
C1 C 0.770209 0.522598 0.139261
C2 C 0.851813 0.528984 0.21217
C3 C 0.951325 0.633563 0.0466551
C4 C 1.03033 0.639757 0.115766
C5 C 0.676425 0.441919 0.151801
C6 C 1.00002 0.650489 -0.0372395
C7 C 1.16524 0.663587 0.106758
C8 C 0.575394 0.409048 0.0960894
S1 S 0.781607 0.609376 0.0493543
S2 S 0.981564 0.624837 0.223314
S3 S 0.696689 0.384186 0.252086
N1 N 0.826416 0.461148 0.275489
N2 N 1.03474 0.66571 -0.106654
N3 N 1.27502 0.68519 0.102567
N4 N 0.491363 0.381554 0.0514146

#END
########################################################
#
# System XXII
# rank 29   file 84
#
########################################################

data_starting.dmain SpaceGroup_Pna21 (no transformation needed)
_symmetry_cell_setting           orthorhombic
_symmetry_space_group_name_H-M   'P n a 21'
_symmetry_Int_Tables_number      33
loop_
_symmetry_equiv_pos_site_id
_symmetry_equiv_pos_as_xyz
1 x,y,z
2 -x,-y,1/2+z
3 1/2-x,1/2+y,1/2+z
4 1/2+x,1/2-y,z
_cell_length_a                   12.7
_cell_length_b                   10.3
_cell_length_c                   7.7
_cell_angle_alpha                90
_cell_angle_beta                 90
_cell_angle_gamma                90
_cell_volume                     1010.31
loop_
_atom_site_label
_atom_site_type_symbol
_atom_site_fract_x
_atom_site_fract_y
_atom_site_fract_z
C1 C 0.0563508 0.325949 0.00130533
C2 C 0.154447 0.303557 0.0845407
C3 C 0.100537 0.584503 -0.0166538
C4 C 0.19462 0.564268 0.0620846
C5 C 0.0172536 0.209674 -0.061474
C6 C 0.0798141 0.70114 -0.110776
C7 C 0.276216 0.659397 0.053407
C8 C -0.0780694 0.187376 -0.151126
S1 S -0.00854987 0.477012 -0.00963175
S2 S 0.229043 0.426512 0.188214
S3 S 0.10373 0.0852187 -0.00889366
N1 N 0.189754 0.183501 0.087538
N2 N 0.058608 0.795593 -0.186119
N3 N 0.344022 0.735355 0.0529276
N4 N -0.156322 0.167132 -0.223806

#END
########################################################
#
# System XXII
# rank 30   file 49
#
########################################################

data_starting.dmain SpaceGroup_P212121 (no transformation needed)
_symmetry_cell_setting           orthorhombic
_symmetry_space_group_name_H-M   'P 21 21 21'
_symmetry_Int_Tables_number      19
loop_
_symmetry_equiv_pos_site_id
_symmetry_equiv_pos_as_xyz
1 x,y,z
2 1/2+x,1/2-y,-z
3 -x,1/2+y,1/2-z
4 1/2-x,-y,1/2+z
_cell_length_a                   6.6
_cell_length_b                   14.3
_cell_length_c                   10.2
_cell_angle_alpha                90
_cell_angle_beta                 90
_cell_angle_gamma                90
_cell_volume                     968.814
loop_
_atom_site_label
_atom_site_type_symbol
_atom_site_fract_x
_atom_site_fract_y
_atom_site_fract_z
C1 C 0.975978 0.66156 0.234471
C2 C 0.984746 0.568283 0.282484
C3 C 0.896742 0.723957 0.480623
C4 C 0.905591 0.635221 0.527716
C5 C 1.06581 0.666125 0.112469
C6 C 0.912824 0.802615 0.565707
C7 C 0.931203 0.617588 0.664475
C8 C 1.08852 0.74481 0.0295613
S1 S 0.856903 0.755323 0.314274
S2 S 0.879901 0.531719 0.433763
S3 S 1.14768 0.555465 0.0686322
N1 N 1.07184 0.505671 0.207747
N2 N 0.921402 0.868853 0.631459
N3 N 0.947467 0.599979 0.775329
N4 N 1.10723 0.8085 -0.0401291

#END
########################################################
#
# System XXII
# rank 31   file 426
#
########################################################

data_starting.dmain SpaceGroup_P212121 (no transformation needed)
_symmetry_cell_setting           orthorhombic
_symmetry_space_group_name_H-M   'P 21 21 21'
_symmetry_Int_Tables_number      19
loop_
_symmetry_equiv_pos_site_id
_symmetry_equiv_pos_as_xyz
1 x,y,z
2 1/2+x,1/2-y,-z
3 -x,1/2+y,1/2-z
4 1/2-x,-y,1/2+z
_cell_length_a                   13.5
_cell_length_b                   10.0
_cell_length_c                   7.0
_cell_angle_alpha                90
_cell_angle_beta                 90
_cell_angle_gamma                90
_cell_volume                     946.069
loop_
_atom_site_label
_atom_site_type_symbol
_atom_site_fract_x
_atom_site_fract_y
_atom_site_fract_z
C1 C 0.0373469 0.13026 0.669712
C2 C 0.070235 0.134649 0.862998
C3 C 0.226529 0.171144 0.548975
C4 C 0.258886 0.17496 0.732976
C5 C -0.0556141 0.0725489 0.661119
C6 C 0.293572 0.149959 0.394241
C7 C 0.361469 0.157942 0.777921
C8 C -0.115714 0.0497129 0.498217
S1 S 0.102184 0.196404 0.473415
S2 S 0.184332 0.205531 0.937162
S3 S -0.0935105 0.0323083 0.890802
N1 N 0.0106443 0.0858333 0.993553
N2 N 0.345617 0.135479 0.263243
N3 N 0.444542 0.147495 0.820769
N4 N -0.166326 0.0310548 0.36625

#END
########################################################
#
# System XXII
# rank 32   file 26
#
########################################################

data_starting.dmain SpaceGroup_Pbca (no transformation needed)
_symmetry_cell_setting           orthorhombic
_symmetry_space_group_name_H-M   'P b c a'
_symmetry_Int_Tables_number      61
loop_
_symmetry_equiv_pos_site_id
_symmetry_equiv_pos_as_xyz
1 x,y,z
2 1/2+x,1/2-y,-z
3 -x,1/2+y,1/2-z
4 1/2-x,-y,1/2+z
5 -x,-y,-z
6 1/2-x,1/2+y,z
7 x,1/2-y,1/2+z
8 1/2+x,y,1/2-z
_cell_length_a                   12.4
_cell_length_b                   8.2
_cell_length_c                   19.6
_cell_angle_alpha                90
_cell_angle_beta                 90
_cell_angle_gamma                90
_cell_volume                     1997.28
loop_
_atom_site_label
_atom_site_type_symbol
_atom_site_fract_x
_atom_site_fract_y
_atom_site_fract_z
C1 C 0.397797 0.334845 0.521322
C2 C 0.305718 0.434703 0.532324
C3 C 0.426123 0.309277 0.658521
C4 C 0.338055 0.403946 0.66968
C5 C 0.396785 0.276412 0.455163
C6 C 0.469658 0.209149 0.711154
C7 C 0.285934 0.406569 0.734696
C8 C 0.473152 0.174354 0.422741
S1 S 0.500866 0.300123 0.581292
S2 S 0.27854 0.538226 0.609778
S3 S 0.284453 0.352541 0.413218
N1 N 0.238808 0.45353 0.48103
N2 N 0.509229 0.127948 0.752781
N3 N 0.242391 0.415217 0.787219
N4 N 0.535386 0.0915722 0.395166

#END
########################################################
#
# System XXII
# rank 33   file 228
#
########################################################

data_starting.dmain SpaceGroup_P21/c (no transformation needed)
_symmetry_cell_setting           monoclinic
_symmetry_space_group_name_H-M   'P 21/c'
_symmetry_Int_Tables_number      14
loop_
_symmetry_equiv_pos_site_id
_symmetry_equiv_pos_as_xyz
1 x,y,z
2 -x,1/2+y,1/2-z
3 -x,-y,-z
4 x,1/2-y,1/2+z
_cell_length_a                   4.3
_cell_length_b                   23.8
_cell_length_c                   9.6
_cell_angle_alpha                90
_cell_angle_beta                 93.8
_cell_angle_gamma                90
_cell_volume                     969.171
loop_
_atom_site_label
_atom_site_type_symbol
_atom_site_fract_x
_atom_site_fract_y
_atom_site_fract_z
C1 C 0.910548 0.861065 0.0709512
C2 C 1.09092 0.911377 0.0722715
C3 C 0.99172 0.855537 0.354148
C4 C 1.16322 0.903687 0.35678
C5 C 0.739727 0.855833 -0.0560426
C6 C 0.858241 0.834805 0.476634
C7 C 1.21609 0.935257 0.482693
C8 C 0.532601 0.812116 -0.101985
S1 S 0.920126 0.81128 0.206587
S2 S 1.35165 0.93283 0.213976
S3 S 0.823093 0.912463 -0.161035
N1 N 1.0665 0.942756 -0.0403566
N2 N 0.749875 0.8157 0.574283
N3 N 1.2709 0.961637 0.583481
N4 N 0.363475 0.776407 -0.141774

#END
########################################################
#
# System XXII
# rank 34   file 341
#
########################################################

data_starting.dmain SpaceGroup_P21/c (no transformation needed)
_symmetry_cell_setting           monoclinic
_symmetry_space_group_name_H-M   'P 21/c'
_symmetry_Int_Tables_number      14
loop_
_symmetry_equiv_pos_site_id
_symmetry_equiv_pos_as_xyz
1 x,y,z
2 -x,1/2+y,1/2-z
3 -x,-y,-z
4 x,1/2-y,1/2+z
_cell_length_a                   13.4
_cell_length_b                   4.3
_cell_length_c                   19.6
_cell_angle_alpha                90
_cell_angle_beta                 59.7
_cell_angle_gamma                90
_cell_volume                     967.739
loop_
_atom_site_label
_atom_site_type_symbol
_atom_site_fract_x
_atom_site_fract_y
_atom_site_fract_z
C1 C 0.257901 0.558963 0.245194
C2 C 0.156242 0.384635 0.265051
C3 C 0.306001 0.600486 0.0935651
C4 C 0.208889 0.435345 0.111892
C5 C 0.251694 0.673006 0.313076
C6 C 0.363714 0.78418 0.0234086
C7 C 0.161152 0.439823 0.0613614
C8 C 0.334117 0.855111 0.320413
S1 S 0.376664 0.604218 0.149352
S2 S 0.131587 0.189049 0.195286
S3 S 0.123197 0.5494 0.39391
N1 N 0.0778335 0.362599 0.340015
N2 N 0.414924 0.932326 -0.0337693
N3 N 0.120734 0.431126 0.0211238
N4 N 0.401141 1.00279 0.327594

#END
########################################################
#
# System XXII
# rank 35   file 758
#
########################################################

data_starting.dmain SpaceGroup_P21/c (no transformation needed)
_symmetry_cell_setting           monoclinic
_symmetry_space_group_name_H-M   'P 21/c'
_symmetry_Int_Tables_number      14
loop_
_symmetry_equiv_pos_site_id
_symmetry_equiv_pos_as_xyz
1 x,y,z
2 -x,1/2+y,1/2-z
3 -x,-y,-z
4 x,1/2-y,1/2+z
_cell_length_a                   7.0
_cell_length_b                   13.5
_cell_length_c                   10.2
_cell_angle_alpha                90
_cell_angle_beta                 77.4
_cell_angle_gamma                90
_cell_volume                     942.74
loop_
_atom_site_label
_atom_site_type_symbol
_atom_site_fract_x
_atom_site_fract_y
_atom_site_fract_z
C1 C 0.158381 0.21962 0.372783
C2 C 0.351326 0.186053 0.370157
C3 C 0.0506146 0.0326005 0.32618
C4 C 0.234147 -0.00040635 0.324035
C5 C 0.130927 0.311446 0.432935
C6 C -0.111015 -0.0335093 0.344389
C7 C 0.271697 -0.102746 0.339865
C8 C -0.0379386 0.371729 0.45515
S1 S -0.0142187 0.156814 0.30204
S2 S 0.448171 0.0730322 0.2971
S3 S 0.345329 0.34759 0.47734
N1 N 0.464645 0.244134 0.422408
N2 N -0.246584 -0.0847491 0.356374
N3 N 0.309663 -0.185627 0.349373
N4 N -0.174768 0.422456 0.473361

#END
########################################################
#
# System XXII
# rank 36   file 97
#
########################################################

data_starting.dmain SpaceGroup_P21/c (no transformation needed)
_symmetry_cell_setting           monoclinic
_symmetry_space_group_name_H-M   'P 21/c'
_symmetry_Int_Tables_number      14
loop_
_symmetry_equiv_pos_site_id
_symmetry_equiv_pos_as_xyz
1 x,y,z
2 -x,1/2+y,1/2-z
3 -x,-y,-z
4 x,1/2-y,1/2+z
_cell_length_a                   5.7
_cell_length_b                   17.9
_cell_length_c                   10.2
_cell_angle_alpha                90
_cell_angle_beta                 70.5
_cell_angle_gamma                90
_cell_volume                     981.547
loop_
_atom_site_label
_atom_site_type_symbol
_atom_site_fract_x
_atom_site_fract_y
_atom_site_fract_z
C1 C 0.896326 0.622307 0.587933
C2 C 1.07809 0.668606 0.614151
C3 C 1.12982 0.637791 0.309206
C4 C 1.30508 0.681807 0.33294
C5 C 0.769564 0.582901 0.707155
C6 C 1.17035 0.603158 0.177122
C7 C 1.53653 0.695009 0.2261
C8 C 0.573343 0.53124 0.727481
S1 S 0.831681 0.619528 0.430685
S2 S 1.27488 0.730318 0.489852
S3 S 0.883188 0.607867 0.839145
N1 N 1.09503 0.666319 0.739546
N2 N 1.19308 0.574917 0.0705334
N3 N 1.72532 0.708614 0.141307
N4 N 0.411012 0.489082 0.746302

#END
########################################################
#
# System XXII
# rank 37   file 890
#
########################################################

data_starting.dmain SpaceGroup_Pbca (no transformation needed)
_symmetry_cell_setting           orthorhombic
_symmetry_space_group_name_H-M   'P b c a'
_symmetry_Int_Tables_number      61
loop_
_symmetry_equiv_pos_site_id
_symmetry_equiv_pos_as_xyz
1 x,y,z
2 1/2+x,1/2-y,-z
3 -x,1/2+y,1/2-z
4 1/2-x,-y,1/2+z
5 -x,-y,-z
6 1/2-x,1/2+y,z
7 x,1/2-y,1/2+z
8 1/2+x,y,1/2-z
_cell_length_a                   19.6
_cell_length_b                   15.4
_cell_length_c                   6.5
_cell_angle_alpha                90
_cell_angle_beta                 90
_cell_angle_gamma                90
_cell_volume                     1968.01
loop_
_atom_site_label
_atom_site_type_symbol
_atom_site_fract_x
_atom_site_fract_y
_atom_site_fract_z
C1 C 0.441791 0.395138 0.552089
C2 C 0.427717 0.352069 0.364038
C3 C 0.30594 0.403337 0.632458
C4 C 0.291875 0.361919 0.453652
C5 C 0.509545 0.383429 0.603668
C6 C 0.256684 0.408498 0.792541
C7 C 0.227076 0.322064 0.419674
C8 C 0.545035 0.415591 0.776593
S1 S 0.383085 0.458499 0.690467
S2 S 0.347303 0.353713 0.240153
S3 S 0.548989 0.322454 0.414485
N1 N 0.478268 0.310604 0.275885
N2 N 0.21778 0.415804 0.925768
N3 N 0.174536 0.290375 0.383652
N4 N 0.575089 0.441946 0.916851

#END
########################################################
#
# System XXII
# rank 38   file 276
#
########################################################

data_starting.dmain SpaceGroup_P21/c (no transformation needed)
_symmetry_cell_setting           monoclinic
_symmetry_space_group_name_H-M   'P 21/c'
_symmetry_Int_Tables_number      14
loop_
_symmetry_equiv_pos_site_id
_symmetry_equiv_pos_as_xyz
1 x,y,z
2 -x,1/2+y,1/2-z
3 -x,-y,-z
4 x,1/2-y,1/2+z
_cell_length_a                   6.0
_cell_length_b                   15.7
_cell_length_c                   10.5
_cell_angle_alpha                90
_cell_angle_beta                 70.5
_cell_angle_gamma                90
_cell_volume                     935.856
loop_
_atom_site_label
_atom_site_type_symbol
_atom_site_fract_x
_atom_site_fract_y
_atom_site_fract_z
C1 C -0.0092783 0.629401 0.991879
C2 C 0.17856 0.676758 1.01059
C3 C 0.215876 0.630082 0.720496
C4 C 0.396783 0.674996 0.737132
C5 C -0.142527 0.592874 1.11296
C6 C 0.241622 0.585186 0.598183
C7 C 0.619548 0.678871 0.632387
C8 C -0.345817 0.541456 1.14006
S1 S -0.0715567 0.623145 0.839997
S2 S 0.385728 0.736086 0.881345
S3 S -0.0262745 0.621812 1.23711
N1 N 0.193992 0.677781 1.1323
N2 N 0.252879 0.548956 0.499497
N3 N 0.802262 0.685327 0.548777
N4 N -0.513781 0.499652 1.16434

#END
########################################################
#
# System XXII
# rank 39   file 196
#
########################################################

data_starting.dmain SpaceGroup_Cc (no transformation needed)
_symmetry_cell_setting           monoclinic
_symmetry_space_group_name_H-M   'C c'
_symmetry_Int_Tables_number      9
loop_
_symmetry_equiv_pos_site_id
_symmetry_equiv_pos_as_xyz
1 x,y,z
2 x,-y,1/2+z
3 1/2+x,1/2+y,z
4 1/2+x,1/2-y,1/2+z
_cell_length_a                   4.4
_cell_length_b                   23.5
_cell_length_c                   9.6
_cell_angle_alpha                90
_cell_angle_beta                 96.5
_cell_angle_gamma                90
_cell_volume                     979.231
loop_
_atom_site_label
_atom_site_type_symbol
_atom_site_fract_x
_atom_site_fract_y
_atom_site_fract_z
C1 C 0.0476103 0.111358 0.0987846
C2 C -0.143296 0.160634 0.0914659
C3 C -0.0222778 0.104578 -0.184854
C4 C -0.203839 0.151742 -0.19318
C5 C 0.212723 0.107853 0.229688
C6 C 0.117793 0.0846328 -0.302647
C7 C -0.261074 0.183044 -0.320586
C8 C 0.42669 0.0655681 0.28191
S1 S 0.0563059 0.0606336 -0.0351014
S2 S -0.400655 0.179723 -0.0568311
S3 S 0.111962 0.164596 0.330477
N1 N -0.131551 0.192821 0.203312
N2 N 0.232055 0.0661461 -0.396438
N3 N -0.319411 0.209098 -0.42293
N4 N 0.601307 0.0310391 0.326815

#END
########################################################
#
# System XXII
# rank 40   file 416
#
########################################################

data_starting.dmain SpaceGroup_P21/c (no transformation needed)
_symmetry_cell_setting           monoclinic
_symmetry_space_group_name_H-M   'P 21/c'
_symmetry_Int_Tables_number      14
loop_
_symmetry_equiv_pos_site_id
_symmetry_equiv_pos_as_xyz
1 x,y,z
2 -x,1/2+y,1/2-z
3 -x,-y,-z
4 x,1/2-y,1/2+z
_cell_length_a                   6.0
_cell_length_b                   18.9
_cell_length_c                   8.5
_cell_angle_alpha                90
_cell_angle_beta                 88.2
_cell_angle_gamma                90
_cell_volume                     964.038
loop_
_atom_site_label
_atom_site_type_symbol
_atom_site_fract_x
_atom_site_fract_y
_atom_site_fract_z
C1 C 0.983973 0.474418 0.251401
C2 C 1.18806 0.467713 0.163954
C3 C 1.02598 0.339528 0.356903
C4 C 1.22155 0.332594 0.274428
C5 C 0.929518 0.545096 0.267203
C6 C 0.965586 0.29233 0.482448
C7 C 1.37374 0.27761 0.310625
C8 C 0.740556 0.575353 0.344033
S1 S 0.818898 0.403429 0.319581
S2 S 1.31271 0.385716 0.112402
S3 S 1.13166 0.595607 0.170695
N1 N 1.28559 0.526206 0.115849
N2 N 0.907344 0.254379 0.583644
N3 N 1.5004 0.232728 0.333708
N4 N 0.585741 0.601071 0.405601

#END
########################################################
#
# System XXII
# rank 41   file 150
#
########################################################

data_starting.dmain SpaceGroup_Aba2 (no transformation needed)
_symmetry_cell_setting           orthorhombic
_symmetry_space_group_name_H-M   'A b a 2'
_symmetry_Int_Tables_number      41
loop_
_symmetry_equiv_pos_site_id
_symmetry_equiv_pos_as_xyz
1 x,y,z
2 -x,-y,z
3 1/2-x,1/2+y,z
4 1/2+x,1/2-y,z
5 x,1/2+y,1/2+z
6 -x,1/2-y,1/2+z
7 1/2-x,y,1/2+z
8 1/2+x,-y,1/2+z
_cell_length_a                   13.0
_cell_length_b                   12.8
_cell_length_c                   11.6
_cell_angle_alpha                90
_cell_angle_beta                 90
_cell_angle_gamma                90
_cell_volume                     1933.98
loop_
_atom_site_label
_atom_site_type_symbol
_atom_site_fract_x
_atom_site_fract_y
_atom_site_fract_z
C1 C 0.259804 0.506278 0.479362
C2 C 0.189561 0.508053 0.385476
C3 C 0.129114 0.625824 0.605036
C4 C 0.0612339 0.627706 0.516147
C5 C 0.329587 0.426277 0.463966
C6 C 0.0984723 0.65183 0.719374
C7 C -0.0434411 0.655952 0.534153
C8 C 0.412679 0.397357 0.535856
S1 S 0.261737 0.596547 0.593502
S2 S 0.090009 0.601202 0.369796
S3 S 0.302926 0.363236 0.335185
N1 N 0.201624 0.437554 0.30464
N2 N 0.0775619 0.674272 0.813537
N3 N -0.128793 0.68069 0.544384
N4 N 0.481643 0.373 0.593424

#END
########################################################
#
# System XXII
# rank 42   file 415
#
########################################################

data_starting.dmain SpaceGroup_Pbca (no transformation needed)
_symmetry_cell_setting           orthorhombic
_symmetry_space_group_name_H-M   'P b c a'
_symmetry_Int_Tables_number      61
loop_
_symmetry_equiv_pos_site_id
_symmetry_equiv_pos_as_xyz
1 x,y,z
2 1/2+x,1/2-y,-z
3 -x,1/2+y,1/2-z
4 1/2-x,-y,1/2+z
5 -x,-y,-z
6 1/2-x,1/2+y,z
7 x,1/2-y,1/2+z
8 1/2+x,y,1/2-z
_cell_length_a                   14.3
_cell_length_b                   18.9
_cell_length_c                   7.3
_cell_angle_alpha                90
_cell_angle_beta                 90
_cell_angle_gamma                90
_cell_volume                     1971.71
loop_
_atom_site_label
_atom_site_type_symbol
_atom_site_fract_x
_atom_site_fract_y
_atom_site_fract_z
C1 C 0.33695 0.707829 0.134387
C2 C 0.432771 0.691806 0.169863
C3 C 0.290332 0.570939 0.203276
C4 C 0.381554 0.555064 0.238233
C5 C 0.323519 0.780241 0.141649
C6 C 0.216234 0.5257 0.2622
C7 C 0.406493 0.49232 0.335348
C8 C 0.239633 0.818886 0.113334
S1 S 0.250265 0.645363 0.0777351
S2 S 0.480175 0.605067 0.16687
S3 S 0.429931 0.820949 0.18752
N1 N 0.48926 0.745166 0.202165
N2 N 0.153607 0.489832 0.30444
N3 N 0.430118 0.441066 0.410388
N4 N 0.171572 0.851477 0.0892722

#END
########################################################
#
# System XXII
# rank 43   file 30
#
########################################################

data_starting.dmain SpaceGroup_C2/c (no transformation needed)
_symmetry_cell_setting           monoclinic
_symmetry_space_group_name_H-M   'C 2/c'
_symmetry_Int_Tables_number      15
loop_
_symmetry_equiv_pos_site_id
_symmetry_equiv_pos_as_xyz
1 x,y,z
2 -x,y,1/2-z
3 1/2+x,1/2+y,z
4 1/2-x,1/2+y,1/2-z
5 -x,-y,-z
6 x,-y,1/2+z
7 1/2-x,1/2-y,-z
8 1/2+x,1/2-y,1/2+z
_cell_length_a                   18.7
_cell_length_b                   7.7
_cell_length_c                   13.9
_cell_angle_alpha                90
_cell_angle_beta                 89.7
_cell_angle_gamma                90
_cell_volume                     1981.4
loop_
_atom_site_label
_atom_site_type_symbol
_atom_site_fract_x
_atom_site_fract_y
_atom_site_fract_z
C1 C 0.0947049 0.326125 0.319198
C2 C 0.145887 0.208454 0.279242
C3 C 0.134552 0.57242 0.188672
C4 C 0.183404 0.460947 0.149638
C5 C 0.0457283 0.234604 0.374419
C6 C 0.110734 0.72297 0.137568
C7 C 0.21272 0.490839 0.0558423
C8 C -0.0134424 0.300214 0.427464
S1 S 0.096409 0.554392 0.305698
S2 S 0.219487 0.273598 0.206657
S3 S 0.0684367 0.0150219 0.372995
N1 N 0.13857 0.0422848 0.299897
N2 N 0.0907362 0.849 0.0994621
N3 N 0.239156 0.512116 -0.0193584
N4 N -0.0619456 0.351908 0.471936

#END
########################################################
#
# System XXII
# rank 44   file 176
#
########################################################

data_starting.dmain SpaceGroup_C2/c (no transformation needed)
_symmetry_cell_setting           monoclinic
_symmetry_space_group_name_H-M   'C 2/c'
_symmetry_Int_Tables_number      15
loop_
_symmetry_equiv_pos_site_id
_symmetry_equiv_pos_as_xyz
1 x,y,z
2 -x,y,1/2-z
3 1/2+x,1/2+y,z
4 1/2-x,1/2+y,1/2-z
5 -x,-y,-z
6 x,-y,1/2+z
7 1/2-x,1/2-y,-z
8 1/2+x,1/2-y,1/2+z
_cell_length_a                   18.0
_cell_length_b                   8.0
_cell_length_c                   13.8
_cell_angle_alpha                90
_cell_angle_beta                 80.3
_cell_angle_gamma                90
_cell_volume                     1960.56
loop_
_atom_site_label
_atom_site_type_symbol
_atom_site_fract_x
_atom_site_fract_y
_atom_site_fract_z
C1 C 0.100778 0.858739 0.291494
C2 C 0.15701 0.758594 0.234018
C3 C 0.130775 1.11065 0.159127
C4 C 0.184402 1.01594 0.10341
C5 C 0.053963 0.758619 0.356598
C6 C 0.0994263 1.25398 0.119753
C7 C 0.211342 1.05683 0.00322728
C8 C -0.00861249 0.806707 0.427509
S1 S 0.0948954 1.07774 0.285189
S2 S 0.229966 0.839224 0.144113
S3 S 0.0847188 0.55333 0.341752
N1 N 0.155232 0.597261 0.251025
N2 N 0.0732623 1.37359 0.091463
N3 N 0.236125 1.08756 -0.077976
N4 N -0.0598033 0.844063 0.486566

#END
########################################################
#
# System XXII
# rank 45   file 821
#
########################################################

data_starting.dmain SpaceGroup_P21/c (no transformation needed)
_symmetry_cell_setting           monoclinic
_symmetry_space_group_name_H-M   'P 21/c'
_symmetry_Int_Tables_number      14
loop_
_symmetry_equiv_pos_site_id
_symmetry_equiv_pos_as_xyz
1 x,y,z
2 -x,1/2+y,1/2-z
3 -x,-y,-z
4 x,1/2-y,1/2+z
_cell_length_a                   7.1
_cell_length_b                   8.4
_cell_length_c                   17.3
_cell_angle_alpha                90
_cell_angle_beta                 79.0
_cell_angle_gamma                90
_cell_volume                     1013.29
loop_
_atom_site_label
_atom_site_type_symbol
_atom_site_fract_x
_atom_site_fract_y
_atom_site_fract_z
C1 C 0.794984 0.726315 -0.0104766
C2 C 0.60827 0.745387 -0.0284121
C3 C 0.94917 0.887094 -0.14333
C4 C 0.77149 0.906651 -0.160913
C5 C 0.779092 0.685538 0.0676719
C6 C 1.10784 0.982845 -0.179136
C7 C 0.737426 1.02402 -0.216056
C8 C 0.92813 0.654201 0.109699
S1 S 1.01236 0.741703 -0.0786381
S2 S 0.564548 0.792024 -0.123119
S3 S 0.537466 0.671882 0.110316
N1 N 0.460449 0.722875 0.0287556
N2 N 1.24222 1.05593 -0.207884
N3 N 0.704089 1.11564 -0.261855
N4 N 1.04858 0.627028 0.144984

#END
########################################################
#
# System XXII
# rank 46   file 53
#
########################################################

data_starting.dmain SpaceGroup_P21/c (no transformation needed)
_symmetry_cell_setting           monoclinic
_symmetry_space_group_name_H-M   'P 21/c'
_symmetry_Int_Tables_number      14
loop_
_symmetry_equiv_pos_site_id
_symmetry_equiv_pos_as_xyz
1 x,y,z
2 -x,1/2+y,1/2-z
3 -x,-y,-z
4 x,1/2-y,1/2+z
_cell_length_a                   8.7
_cell_length_b                   7.6
_cell_length_c                   16.3
_cell_angle_alpha                90
_cell_angle_beta                 70.3
_cell_angle_gamma                90
_cell_volume                     1008.92
loop_
_atom_site_label
_atom_site_type_symbol
_atom_site_fract_x
_atom_site_fract_y
_atom_site_fract_z
C1 C 0.0093026 0.656589 0.0921111
C2 C 0.075286 0.557444 0.146713
C3 C -0.273169 0.698983 0.228205
C4 C -0.211229 0.605128 0.28108
C5 C 0.13393 0.71183 0.0185394
C6 C -0.411917 0.810426 0.263266
C7 C -0.283213 0.614767 0.373861
C8 C 0.122761 0.812034 -0.0527518
S1 S -0.199764 0.692991 0.112341
S2 S -0.0439965 0.457078 0.24614
S3 S 0.317934 0.633533 0.0233266
N1 N 0.234093 0.536286 0.120009
N2 N -0.526512 0.900329 0.288759
N3 N -0.340017 0.61559 0.449665
N4 N 0.115779 0.893132 -0.112089

#END
########################################################
#
# System XXII
# rank 47   file 192
#
########################################################

data_starting.dmain SpaceGroup_P21/c (no transformation needed)
_symmetry_cell_setting           monoclinic
_symmetry_space_group_name_H-M   'P 21/c'
_symmetry_Int_Tables_number      14
loop_
_symmetry_equiv_pos_site_id
_symmetry_equiv_pos_as_xyz
1 x,y,z
2 -x,1/2+y,1/2-z
3 -x,-y,-z
4 x,1/2-y,1/2+z
_cell_length_a                   10.3
_cell_length_b                   6.3
_cell_length_c                   17.0
_cell_angle_alpha                90
_cell_angle_beta                 63.0
_cell_angle_gamma                90
_cell_volume                     985.348
loop_
_atom_site_label
_atom_site_type_symbol
_atom_site_fract_x
_atom_site_fract_y
_atom_site_fract_z
C1 C 0.737904 0.951377 0.773546
C2 C 0.684058 1.14478 0.756421
C3 C 0.476595 0.881423 0.91521
C4 C 0.42376 1.06533 0.899306
C5 C 0.862038 0.890784 0.699574
C6 C 0.381708 0.720491 0.970267
C7 C 0.270937 1.10405 0.937325
C8 C 0.950718 0.710333 0.688107
S1 S 0.663452 0.817649 0.875226
S2 S 0.529342 1.28084 0.835214
S3 S 0.901004 1.07914 0.617692
N1 N 0.756468 1.22866 0.677882
N2 N 0.308813 0.586559 1.01596
N3 N 0.147525 1.14425 0.968425
N4 N 1.0253 0.563869 0.677736

#END
########################################################
#
# System XXII
# rank 48   file 780
#
########################################################

data_starting.dmain SpaceGroup_P-1 (no transformation needed)
_symmetry_cell_setting           triclinic
_symmetry_space_group_name_H-M   'P -1'
_symmetry_Int_Tables_number      2
loop_
_symmetry_equiv_pos_site_id
_symmetry_equiv_pos_as_xyz
1 x,y,z
2 -x,-y,-z
_cell_length_a                   6.9
_cell_length_b                   7.0
_cell_length_c                   10.4
_cell_angle_alpha                82.5
_cell_angle_beta                 82.7
_cell_angle_gamma                105.3
_cell_volume                     475.152
loop_
_atom_site_label
_atom_site_type_symbol
_atom_site_fract_x
_atom_site_fract_y
_atom_site_fract_z
C1 C 0.212266 0.716287 0.0848599
C2 C 0.397865 0.696522 0.121264
C3 C 0.0649124 0.710122 0.340758
C4 C 0.241772 0.692081 0.376641
C5 C 0.240218 0.782793 -0.0491451
C6 C -0.075988 0.773174 0.425228
C7 C 0.292768 0.735609 0.50059
C8 C 0.0959053 0.820849 -0.126329
S1 S -0.0202343 0.652678 0.192525
S2 S 0.425775 0.608074 0.283586
S3 S 0.489497 0.810117 -0.116443
N1 N 0.555798 0.742368 0.0273894
N2 N -0.197155 0.820326 0.491721
N3 N 0.338442 0.765168 0.601696
N4 N -0.0208602 0.851494 -0.191348

#END
########################################################
#
# System XXII
# rank 49   file 482
#
########################################################

data_starting.dmain SpaceGroup_P21/c (no transformation needed)
_symmetry_cell_setting           monoclinic
_symmetry_space_group_name_H-M   'P 21/c'
_symmetry_Int_Tables_number      14
loop_
_symmetry_equiv_pos_site_id
_symmetry_equiv_pos_as_xyz
1 x,y,z
2 -x,1/2+y,1/2-z
3 -x,-y,-z
4 x,1/2-y,1/2+z
_cell_length_a                   6.2
_cell_length_b                   13.0
_cell_length_c                   12.2
_cell_angle_alpha                90
_cell_angle_beta                 76.4
_cell_angle_gamma                90
_cell_volume                     960.953
loop_
_atom_site_label
_atom_site_type_symbol
_atom_site_fract_x
_atom_site_fract_y
_atom_site_fract_z
C1 C 0.0245169 0.635801 0.907576
C2 C 0.22759 0.691648 0.887477
C3 C 0.19421 0.515102 0.727253
C4 C 0.389267 0.567588 0.707498
C5 C -0.0970658 0.654325 1.01558
C6 C 0.179878 0.416345 0.679605
C7 C 0.587214 0.525591 0.63806
C8 C -0.308578 0.615217 1.0697
S1 S -0.0647135 0.560307 0.807723
S2 S 0.427981 0.692078 0.757755
S3 S 0.0482515 0.739613 1.08005
N1 N 0.264262 0.748003 0.969866
N2 N 0.159135 0.336565 0.640953
N3 N 0.751262 0.495352 0.580114
N4 N -0.482736 0.584419 1.11517

#END
########################################################
#
# System XXII
# rank 50   file 954
#
########################################################

data_starting.dmain SpaceGroup_P212121 (no transformation needed)
_symmetry_cell_setting           orthorhombic
_symmetry_space_group_name_H-M   'P 21 21 21'
_symmetry_Int_Tables_number      19
loop_
_symmetry_equiv_pos_site_id
_symmetry_equiv_pos_as_xyz
1 x,y,z
2 1/2+x,1/2-y,-z
3 -x,1/2+y,1/2-z
4 1/2-x,-y,1/2+z
_cell_length_a                   6.2
_cell_length_b                   7.7
_cell_length_c                   20.3
_cell_angle_alpha                90
_cell_angle_beta                 90
_cell_angle_gamma                90
_cell_volume                     963.496
loop_
_atom_site_label
_atom_site_type_symbol
_atom_site_fract_x
_atom_site_fract_y
_atom_site_fract_z
C1 C 0.734243 0.120447 0.2939
C2 C 0.534705 0.0287577 0.298781
C3 C 0.787088 0.0945824 0.426216
C4 C 0.59724 0.00625743 0.431455
C5 C 0.804931 0.119005 0.22942
C6 C 0.944257 0.0906986 0.477553
C7 C 0.54829 -0.0937086 0.488751
C8 C 0.994007 0.195644 0.202734
S1 S 0.863499 0.229067 0.359137
S2 S 0.385298 0.00556224 0.372657
S3 S 0.617506 0.00861464 0.181547
N1 N 0.455479 -0.0384782 0.244577
N2 N 1.07541 0.0940971 0.51857
N3 N 0.499646 -0.173566 0.535063
N4 N 1.14765 0.258749 0.179901

#END
########################################################
#
# System XXII
# rank 51   file 179
#
########################################################

data_starting.dmain SpaceGroup_P21/c (cell transformed)
_symmetry_cell_setting           monoclinic
_symmetry_space_group_name_H-M   'P 21/n'
_symmetry_Int_Tables_number      14
loop_
_symmetry_equiv_pos_site_id
_symmetry_equiv_pos_as_xyz
1 x,y,z
2 1/2-x,1/2+y,1/2-z
3 -x,-y,-z
4 1/2+x,1/2-y,1/2+z
_cell_length_a                   14.0
_cell_length_b                   6.2
_cell_length_c                   11.5
_cell_angle_alpha                90
_cell_angle_beta                 72.1
_cell_angle_gamma                90
_cell_volume                     942.741
loop_
_atom_site_label
_atom_site_type_symbol
_atom_site_fract_x
_atom_site_fract_y
_atom_site_fract_z
C1 C 0.397717 0.539661 0.664967
C2 C 0.363549 0.341088 0.726565
C3 C 0.530761 0.583011 0.793071
C4 C 0.499051 0.393133 0.852111
C5 C 0.367616 0.553706 0.561159
C6 C 0.624338 0.677175 0.790545
C7 C 0.558457 0.281035 0.913958
C8 C 0.384672 0.723844 0.474375
S1 S 0.462442 0.742571 0.717446
S2 S 0.383102 0.263304 0.866286
S3 S 0.299096 0.324436 0.551501
N1 N 0.312344 0.211376 0.677557
N2 N 0.699068 0.762158 0.78793
N3 N 0.603323 0.186704 0.967763
N4 N 0.397372 0.862602 0.402715

#END
########################################################
#
# System XXII
# rank 52   file 231
#
########################################################

data_starting.dmain SpaceGroup_Pbca (no transformation needed)
_symmetry_cell_setting           orthorhombic
_symmetry_space_group_name_H-M   'P b c a'
_symmetry_Int_Tables_number      61
loop_
_symmetry_equiv_pos_site_id
_symmetry_equiv_pos_as_xyz
1 x,y,z
2 1/2+x,1/2-y,-z
3 -x,1/2+y,1/2-z
4 1/2-x,-y,1/2+z
5 -x,-y,-z
6 1/2-x,1/2+y,z
7 x,1/2-y,1/2+z
8 1/2+x,y,1/2-z
_cell_length_a                   12.1
_cell_length_b                   7.9
_cell_length_c                   20.8
_cell_angle_alpha                90
_cell_angle_beta                 90
_cell_angle_gamma                90
_cell_volume                     1986.34
loop_
_atom_site_label
_atom_site_type_symbol
_atom_site_fract_x
_atom_site_fract_y
_atom_site_fract_z
C1 C 0.634553 0.265477 0.797804
C2 C 0.530233 0.338624 0.812346
C3 C 0.663769 0.190631 0.924229
C4 C 0.564075 0.259481 0.938659
C5 C 0.641317 0.232904 0.732617
C6 C 0.71821 0.0785689 0.967683
C7 C 0.510237 0.222031 0.998038
C8 C 0.730425 0.162203 0.697694
S1 S 0.741322 0.232305 0.853598
S2 S 0.489743 0.40511 0.890272
S3 S 0.520179 0.29838 0.695994
N1 N 0.461548 0.361451 0.764399
N2 N 0.766676 -0.0107916 1.00204
N3 N 0.464543 0.19804 1.04638
N4 N 0.803017 0.105457 0.668197

#END
########################################################
#
# System XXII
# rank 53   file 98
#
########################################################

data_starting.dmain SpaceGroup_P21/c (no transformation needed)
_symmetry_cell_setting           monoclinic
_symmetry_space_group_name_H-M   'P 21/c'
_symmetry_Int_Tables_number      14
loop_
_symmetry_equiv_pos_site_id
_symmetry_equiv_pos_as_xyz
1 x,y,z
2 -x,1/2+y,1/2-z
3 -x,-y,-z
4 x,1/2-y,1/2+z
_cell_length_a                   10.2
_cell_length_b                   7.6
_cell_length_c                   13.5
_cell_angle_alpha                90
_cell_angle_beta                 69.3
_cell_angle_gamma                90
_cell_volume                     982.215
loop_
_atom_site_label
_atom_site_type_symbol
_atom_site_fract_x
_atom_site_fract_y
_atom_site_fract_z
C1 C 0.226925 0.340535 0.275753
C2 C 0.155977 0.430473 0.217089
C3 C -0.0174163 0.305882 0.441214
C4 C -0.0864099 0.390945 0.38579
C5 C 0.355219 0.283371 0.207785
C6 C -0.0898983 0.201271 0.531665
C7 C -0.234338 0.378626 0.416346
C8 C 0.459322 0.190145 0.232702
S1 S 0.164798 0.316335 0.414407
S2 S -0.00992459 0.530092 0.274878
S3 S 0.376254 0.348856 0.0798033
N1 N 0.219931 0.44329 0.11424
N2 N -0.144674 0.117277 0.606994
N3 N -0.35493 0.375444 0.439736
N4 N 0.546308 0.114681 0.251802

#END
########################################################
#
# System XXII
# rank 54   file 54
#
########################################################

data_starting.dmain SpaceGroup_P21/c (no transformation needed)
_symmetry_cell_setting           monoclinic
_symmetry_space_group_name_H-M   'P 21/c'
_symmetry_Int_Tables_number      14
loop_
_symmetry_equiv_pos_site_id
_symmetry_equiv_pos_as_xyz
1 x,y,z
2 -x,1/2+y,1/2-z
3 -x,-y,-z
4 x,1/2-y,1/2+z
_cell_length_a                   4.2
_cell_length_b                   9.5
_cell_length_c                   24.5
_cell_angle_alpha                90
_cell_angle_beta                 86.0
_cell_angle_gamma                90
_cell_volume                     966.477
loop_
_atom_site_label
_atom_site_type_symbol
_atom_site_fract_x
_atom_site_fract_y
_atom_site_fract_z
C1 C 0.0449044 0.408379 0.139561
C2 C -0.0891149 0.414647 0.0878631
C3 C -0.0647818 0.12542 0.143768
C4 C -0.19204 0.129976 0.094317
C5 C 0.221702 0.529228 0.147354
C6 C 0.0397258 -0.00444234 0.166135
C7 C -0.225874 0.00450914 0.0629442
C8 C 0.392373 0.566829 0.193079
S1 S -0.0222505 0.272117 0.187725
S2 S -0.342139 0.2828 0.0628894
S3 S 0.199542 0.638616 0.0910553
N1 N -0.0261325 0.527156 0.0577993
N2 N 0.122572 -0.108015 0.186484
N3 N -0.264438 -0.0953784 0.0365641
N4 N 0.531874 0.599855 0.230422

#END
########################################################
#
# System XXII
# rank 55   file 82
#
########################################################

data_starting.dmain SpaceGroup_Pca21 (no transformation needed)
_symmetry_cell_setting           orthorhombic
_symmetry_space_group_name_H-M   'P c a 21'
_symmetry_Int_Tables_number      29
loop_
_symmetry_equiv_pos_site_id
_symmetry_equiv_pos_as_xyz
1 x,y,z
2 -x,-y,1/2+z
3 1/2-x,y,1/2+z
4 1/2+x,-y,z
_cell_length_a                   17.4
_cell_length_b                   7.5
_cell_length_c                   7.5
_cell_angle_alpha                90
_cell_angle_beta                 90
_cell_angle_gamma                90
_cell_volume                     987.472
loop_
_atom_site_label
_atom_site_type_symbol
_atom_site_fract_x
_atom_site_fract_y
_atom_site_fract_z
C1 C 0.278673 0.207889 0.0518294
C2 C 0.331282 0.063279 0.059492
C3 C 0.394423 0.428976 -0.0448409
C4 C 0.445148 0.291759 -0.0387124
C5 C 0.204611 0.143379 0.0447865
C6 C 0.41183 0.589568 -0.136981
C7 C 0.517884 0.303694 -0.124454
C8 C 0.135108 0.240583 0.0374509
S1 S 0.303838 0.434094 0.0619907
S2 S 0.431977 0.0884195 0.0764245
S3 S 0.207303 -0.0870785 0.0518388
N1 N 0.30262 -0.0979441 0.0582521
N2 N 0.424023 0.72418 -0.207512
N3 N 0.578383 0.309069 -0.188985
N4 N 0.0774862 0.318223 0.0326264

#END
########################################################
#
# System XXII
# rank 56   file 406
#
########################################################

data_starting.dmain SpaceGroup_C2/c (no transformation needed)
_symmetry_cell_setting           monoclinic
_symmetry_space_group_name_H-M   'C 2/c'
_symmetry_Int_Tables_number      15
loop_
_symmetry_equiv_pos_site_id
_symmetry_equiv_pos_as_xyz
1 x,y,z
2 -x,y,1/2-z
3 1/2+x,1/2+y,z
4 1/2-x,1/2+y,1/2-z
5 -x,-y,-z
6 x,-y,1/2+z
7 1/2-x,1/2-y,-z
8 1/2+x,1/2-y,1/2+z
_cell_length_a                   19.6
_cell_length_b                   4.3
_cell_length_c                   23.6
_cell_angle_alpha                90
_cell_angle_beta                 75.1
_cell_angle_gamma                90
_cell_volume                     1943.84
loop_
_atom_site_label
_atom_site_type_symbol
_atom_site_fract_x
_atom_site_fract_y
_atom_site_fract_z
C1 C 0.371061 1.26342 0.621266
C2 C 0.338748 1.08445 0.671538
C3 C 0.244027 1.33414 0.597151
C4 C 0.212524 1.16467 0.645187
C5 C 0.436474 1.36224 0.625321
C6 C 0.204104 1.52944 0.569261
C7 C 0.138122 1.17607 0.669445
C8 C 0.486355 1.54291 0.584874
S1 S 0.335242 1.33087 0.561305
S2 S 0.25543 0.904778 0.682535
S3 S 0.451929 1.22043 0.689606
N1 N 0.374128 1.04546 0.711192
N2 N 0.173652 1.68727 0.544398
N3 N 0.0775877 1.17305 0.6899
N4 N 0.528116 1.68921 0.55199

#END
########################################################
#
# System XXII
# rank 57   file 216
#
########################################################

data_starting.dmain SpaceGroup_C2 (no transformation needed)
_symmetry_cell_setting           monoclinic
_symmetry_space_group_name_H-M   'C 2'
_symmetry_Int_Tables_number      5
loop_
_symmetry_equiv_pos_site_id
_symmetry_equiv_pos_as_xyz
1 x,y,z
2 -x,y,-z
3 1/2+x,1/2+y,z
4 1/2-x,1/2+y,-z
_cell_length_a                   19.7
_cell_length_b                   4.3
_cell_length_c                   12.3
_cell_angle_alpha                90
_cell_angle_beta                 70.1
_cell_angle_gamma                90
_cell_volume                     980.819
loop_
_atom_site_label
_atom_site_type_symbol
_atom_site_fract_x
_atom_site_fract_y
_atom_site_fract_z
C1 C 0.115424 0.496064 0.757085
C2 C 0.152338 0.317531 0.656974
C3 C 0.240738 0.564221 0.801129
C4 C 0.276638 0.395166 0.705455
C5 C 0.0501779 0.596749 0.75122
C6 C 0.278326 0.759018 0.855313
C7 C 0.353478 0.406507 0.655754
C8 C -0.00347748 0.777693 0.832525
S1 S 0.145981 0.56085 0.874053
S2 S 0.236895 0.135799 0.63258
S3 S 0.0404334 0.456965 0.624984
N1 N 0.12041 0.280516 0.579959
N2 N 0.306686 0.916366 0.903729
N3 N 0.416071 0.403383 0.613897
N4 N -0.0483105 0.924231 0.898664

#END
########################################################
#
# System XXII
# rank 58   file 80
#
########################################################

data_starting.dmain SpaceGroup_Pbca (no transformation needed)
_symmetry_cell_setting           orthorhombic
_symmetry_space_group_name_H-M   'P b c a'
_symmetry_Int_Tables_number      61
loop_
_symmetry_equiv_pos_site_id
_symmetry_equiv_pos_as_xyz
1 x,y,z
2 1/2+x,1/2-y,-z
3 -x,1/2+y,1/2-z
4 1/2-x,-y,1/2+z
5 -x,-y,-z
6 1/2-x,1/2+y,z
7 x,1/2-y,1/2+z
8 1/2+x,y,1/2-z
_cell_length_a                   15.0
_cell_length_b                   17.4
_cell_length_c                   7.6
_cell_angle_alpha                90
_cell_angle_beta                 90
_cell_angle_gamma                90
_cell_volume                     1978.22
loop_
_atom_site_label
_atom_site_type_symbol
_atom_site_fract_x
_atom_site_fract_y
_atom_site_fract_z
C1 C 0.601997 0.220867 0.251099
C2 C 0.530314 0.1678 0.263589
C3 C 0.711296 0.105698 0.145228
C4 C 0.643254 0.0545492 0.155936
C5 C 0.569179 0.294876 0.247254
C6 C 0.789829 0.0888417 0.047157
C7 C 0.648077 -0.0180989 0.0692251
C8 C 0.617094 0.364724 0.237017
S1 S 0.715259 0.196218 0.252517
S2 S 0.543844 0.0670024 0.278498
S3 S 0.454307 0.291568 0.262861
N1 N 0.449629 0.196086 0.268676
N2 N 0.855768 0.0771016 -0.0283411
N3 N 0.649948 -0.0785485 0.00403149
N4 N 0.655377 0.422633 0.229911

#END
########################################################
#
# System XXII
# rank 59   file 233
#
########################################################

data_starting.dmain SpaceGroup_C2/c (no transformation needed)
_symmetry_cell_setting           monoclinic
_symmetry_space_group_name_H-M   'C 2/c'
_symmetry_Int_Tables_number      15
loop_
_symmetry_equiv_pos_site_id
_symmetry_equiv_pos_as_xyz
1 x,y,z
2 -x,y,1/2-z
3 1/2+x,1/2+y,z
4 1/2-x,1/2+y,1/2-z
5 -x,-y,-z
6 x,-y,1/2+z
7 1/2-x,1/2-y,-z
8 1/2+x,1/2-y,1/2+z
_cell_length_a                   25.6
_cell_length_b                   4.3
_cell_length_c                   19.6
_cell_angle_alpha                90
_cell_angle_beta                 64.8
_cell_angle_gamma                90
_cell_volume                     1946.08
loop_
_atom_site_label
_atom_site_type_symbol
_atom_site_fract_x
_atom_site_fract_y
_atom_site_fract_z
C1 C 0.37961 0.834575 0.258261
C2 C 0.329722 0.650995 0.272665
C3 C 0.399764 0.880657 0.110689
C4 C 0.35209 0.70667 0.123822
C5 C 0.377408 0.946943 0.325562
C6 C 0.425917 1.0687 0.044676
C7 C 0.326449 0.705857 0.0718062
C8 C 0.418178 1.13618 0.337225
S1 S 0.437137 0.892071 0.168951
S2 S 0.316786 0.454545 0.201787
S3 S 0.315109 0.810774 0.399282
N1 N 0.291993 0.620818 0.343224
N2 N 0.449366 1.22084 -0.0089574
N3 N 0.304903 0.69282 0.0302242
N4 N 0.451358 1.28967 0.347898

#END
########################################################
#
# System XXII
# rank 60   file 90
#
########################################################

data_starting.dmain SpaceGroup_P21212 (no transformation needed)
_symmetry_cell_setting           orthorhombic
_symmetry_space_group_name_H-M   'P 21 21 2'
_symmetry_Int_Tables_number      18
loop_
_symmetry_equiv_pos_site_id
_symmetry_equiv_pos_as_xyz
1 x,y,z
2 1/2+x,1/2-y,-z
3 1/2-x,1/2+y,-z
4 -x,-y,z
_cell_length_a                   17.3
_cell_length_b                   7.7
_cell_length_c                   7.5
_cell_angle_alpha                90
_cell_angle_beta                 90
_cell_angle_gamma                90
_cell_volume                     990.096
loop_
_atom_site_label
_atom_site_type_symbol
_atom_site_fract_x
_atom_site_fract_y
_atom_site_fract_z
C1 C 0.527516 0.757213 0.290982
C2 C 0.581427 0.76764 0.434346
C3 C 0.64317 0.663978 0.0652543
C4 C 0.695132 0.672778 0.201271
C5 C 0.453437 0.748383 0.358616
C6 C 0.66018 0.572491 -0.0960818
C7 C 0.768829 0.590601 0.187287
C8 C 0.382842 0.738104 0.263522
S1 S 0.551255 0.766187 0.0625721
S2 S 0.682534 0.78739 0.405237
S3 S 0.457671 0.757288 0.590126
N1 N 0.553684 0.766803 0.597488
N2 N 0.671986 0.502329 -0.231285
N3 N 0.830111 0.528967 0.180177
N4 N 0.324322 0.730847 0.187637

#END
########################################################
#
# System XXII
# rank 61   file 178
#
########################################################

data_starting.dmain SpaceGroup_P21/c (no transformation needed)
_symmetry_cell_setting           monoclinic
_symmetry_space_group_name_H-M   'P 21/c'
_symmetry_Int_Tables_number      14
loop_
_symmetry_equiv_pos_site_id
_symmetry_equiv_pos_as_xyz
1 x,y,z
2 -x,1/2+y,1/2-z
3 -x,-y,-z
4 x,1/2-y,1/2+z
_cell_length_a                   9.5
_cell_length_b                   7.2
_cell_length_c                   16.2
_cell_angle_alpha                90
_cell_angle_beta                 66.8
_cell_angle_gamma                90
_cell_volume                     1012.22
loop_
_atom_site_label
_atom_site_type_symbol
_atom_site_fract_x
_atom_site_fract_y
_atom_site_fract_z
C1 C 0.588236 0.350417 0.0902118
C2 C 0.519855 0.271189 0.03426
C3 C 0.309379 0.35879 0.229115
C4 C 0.242881 0.282435 0.17644
C5 C 0.745205 0.323553 0.0518462
C6 C 0.234088 0.357346 0.324524
C7 C 0.0948013 0.197977 0.214905
C8 C 0.856878 0.381107 0.0843949
S1 S 0.489285 0.474581 0.189862
S2 S 0.320991 0.281265 0.0574667
S3 S 0.792403 0.207554 -0.0493576
N1 N 0.611411 0.190081 -0.0400152
N2 N 0.176003 0.362619 0.40244
N3 N -0.026938 0.131451 0.243244
N4 N 0.950206 0.428393 0.109791

#END
########################################################
#
# System XXII
# rank 62   file 866
#
########################################################

data_starting.dmain SpaceGroup_Pca21 (no transformation needed)
_symmetry_cell_setting           orthorhombic
_symmetry_space_group_name_H-M   'P c a 21'
_symmetry_Int_Tables_number      29
loop_
_symmetry_equiv_pos_site_id
_symmetry_equiv_pos_as_xyz
1 x,y,z
2 -x,-y,1/2+z
3 1/2-x,y,1/2+z
4 1/2+x,-y,z
_cell_length_a                   19.5
_cell_length_b                   6.4
_cell_length_c                   7.8
_cell_angle_alpha                90
_cell_angle_beta                 90
_cell_angle_gamma                90
_cell_volume                     970.123
loop_
_atom_site_label
_atom_site_type_symbol
_atom_site_fract_x
_atom_site_fract_y
_atom_site_fract_z
C1 C 0.969185 0.252188 0.0565289
C2 C 0.970288 0.450683 -0.0262769
C3 C 0.831076 0.234629 0.0158317
C4 C 0.831528 0.423697 -0.0640839
C5 C 1.03446 0.168687 0.0586752
C6 C 0.774191 0.0958754 0.00065266
C7 C 0.774862 0.490286 -0.166236
C8 C 1.05647 -0.0241289 0.129241
S1 S 0.896683 0.137288 0.151844
S2 S 0.897509 0.613638 -0.0504845
S3 S 1.09033 0.343889 -0.0377921
N1 N 1.02949 0.517736 -0.083938
N2 N 0.728501 -0.0207163 -0.00528995
N3 N 0.72925 0.552804 -0.247519
N4 N 1.07553 -0.181131 0.187508

#END
########################################################
#
# System XXII
# rank 63   file 410
#
########################################################

data_starting.dmain SpaceGroup_Pbca (no transformation needed)
_symmetry_cell_setting           orthorhombic
_symmetry_space_group_name_H-M   'P b c a'
_symmetry_Int_Tables_number      61
loop_
_symmetry_equiv_pos_site_id
_symmetry_equiv_pos_as_xyz
1 x,y,z
2 1/2+x,1/2-y,-z
3 -x,1/2+y,1/2-z
4 1/2-x,-y,1/2+z
5 -x,-y,-z
6 1/2-x,1/2+y,z
7 x,1/2-y,1/2+z
8 1/2+x,y,1/2-z
_cell_length_a                   19.5
_cell_length_b                   13.3
_cell_length_c                   7.3
_cell_angle_alpha                90
_cell_angle_beta                 90
_cell_angle_gamma                90
_cell_volume                     1889.27
loop_
_atom_site_label
_atom_site_type_symbol
_atom_site_fract_x
_atom_site_fract_y
_atom_site_fract_z
C1 C 0.299009 0.910482 0.470987
C2 C 0.326765 0.814502 0.515665
C3 C 0.42402 0.971394 0.351169
C4 C 0.451047 0.879883 0.39255
C5 C 0.228436 0.904378 0.463125
C6 C 0.458199 1.03908 0.230174
C7 C 0.514813 0.848247 0.316212
C8 C 0.180736 0.981918 0.424853
S1 S 0.346948 1.02135 0.442465
S2 S 0.415337 0.790561 0.545761
S3 S 0.203618 0.782373 0.514803
N1 N 0.283446 0.740318 0.540181
N2 N 0.484767 1.0975 0.135126
N3 N 0.567296 0.8203 0.260457
N4 N 0.140835 1.04478 0.394971

#END
########################################################
#
# System XXII
# rank 64   file 257
#
########################################################

data_starting.dmain SpaceGroup_C2/c (no transformation needed)
_symmetry_cell_setting           monoclinic
_symmetry_space_group_name_H-M   'C 2/c'
_symmetry_Int_Tables_number      15
loop_
_symmetry_equiv_pos_site_id
_symmetry_equiv_pos_as_xyz
1 x,y,z
2 -x,y,1/2-z
3 1/2+x,1/2+y,z
4 1/2-x,1/2+y,1/2-z
5 -x,-y,-z
6 x,-y,1/2+z
7 1/2-x,1/2-y,-z
8 1/2+x,1/2-y,1/2+z
_cell_length_a                   19.6
_cell_length_b                   4.3
_cell_length_c                   24.7
_cell_angle_alpha                90
_cell_angle_beta                 68.9
_cell_angle_gamma                90
_cell_volume                     1954.57
loop_
_atom_site_label
_atom_site_type_symbol
_atom_site_fract_x
_atom_site_fract_y
_atom_site_fract_z
C1 C 0.386777 1.02644 0.618753
C2 C 0.349478 0.848684 0.669228
C3 C 0.259202 1.10176 0.600482
C4 C 0.222926 0.933471 0.648731
C5 C 0.453429 1.12332 0.619868
C6 C 0.221084 1.29892 0.574788
C7 C 0.145139 0.948043 0.675441
C8 C 0.507895 1.30229 0.578237
S1 S 0.355079 1.09455 0.561796
S2 S 0.263203 0.671479 0.683585
S3 S 0.463843 0.981348 0.681973
N1 N 0.382378 0.808833 0.706405
N2 N 0.192308 1.45816 0.551685
N3 N 0.0817621 0.947558 0.697874
N4 N 0.553396 1.44716 0.544322

#END
########################################################
#
# System XXII
# rank 65   file 264
#
########################################################

data_starting.dmain SpaceGroup_P41212 (no transformation needed)
_symmetry_cell_setting           tetragonal
_symmetry_space_group_name_H-M   'P 41 21 2'
_symmetry_Int_Tables_number      92
loop_
_symmetry_equiv_pos_site_id
_symmetry_equiv_pos_as_xyz
1 x,y,z
2 1/2-y,1/2+x,1/4+z
3 1/2+y,1/2-x,3/4+z
4 1/2+x,1/2-y,3/4-z
5 1/2-x,1/2+y,1/4-z
6 -x,-y,1/2+z
7 y,x,-z
8 -y,-x,1/2-z
_cell_length_a                   8.5
_cell_length_b                   8.5
_cell_length_c                   27.8
_cell_angle_alpha                90
_cell_angle_beta                 90
_cell_angle_gamma                90
_cell_volume                     1999.86
loop_
_atom_site_label
_atom_site_type_symbol
_atom_site_fract_x
_atom_site_fract_y
_atom_site_fract_z
C1 C 0.449148 0.555541 0.871742
C2 C 0.541892 0.478866 0.836061
C3 C 0.423554 0.812385 0.814058
C4 C 0.51143 0.740105 0.779623
C5 C 0.393326 0.445649 0.904169
C6 C 0.327446 0.945462 0.803107
C7 C 0.510726 0.795136 0.731148
C8 C 0.298054 0.470881 0.945285
S1 S 0.419106 0.760118 0.875797
S2 S 0.640105 0.578192 0.78873
S3 S 0.462904 0.260919 0.888016
N1 N 0.557979 0.325585 0.839491
N2 N 0.249712 1.05598 0.796108
N3 N 0.516419 0.838011 0.691474
N4 N 0.220795 0.489545 0.979348

#END
########################################################
#
# System XXII
# rank 66   file 25
#
########################################################

data_starting.dmain SpaceGroup_P212121 (no transformation needed)
_symmetry_cell_setting           orthorhombic
_symmetry_space_group_name_H-M   'P 21 21 21'
_symmetry_Int_Tables_number      19
loop_
_symmetry_equiv_pos_site_id
_symmetry_equiv_pos_as_xyz
1 x,y,z
2 1/2+x,1/2-y,-z
3 -x,1/2+y,1/2-z
4 1/2-x,-y,1/2+z
_cell_length_a                   7.7
_cell_length_b                   9.9
_cell_length_c                   13.2
_cell_angle_alpha                90
_cell_angle_beta                 90
_cell_angle_gamma                90
_cell_volume                     995.439
loop_
_atom_site_label
_atom_site_type_symbol
_atom_site_fract_x
_atom_site_fract_y
_atom_site_fract_z
C1 C 0.839059 0.599998 0.589874
C2 C 0.738698 0.598896 0.680892
C3 C 0.863219 0.874029 0.601027
C4 C 0.768117 0.874207 0.688224
C5 C 0.902406 0.471539 0.570815
C6 C 0.96697 0.987694 0.572548
C7 C 0.768657 0.988589 0.754531
C8 C 1.0065 0.427279 0.48833
S1 S 0.868084 0.741236 0.51023
S2 S 0.628964 0.7423 0.73042
S3 S 0.829469 0.362805 0.665193
N1 N 0.723935 0.483161 0.729056
N2 N 1.05081 1.07883 0.545224
N3 N 0.762192 1.08057 0.80961
N4 N 1.09092 0.388981 0.420801

#END
########################################################
#
# System XXII
# rank 67   file 394
#
########################################################

data_starting.dmain SpaceGroup_P-1 (no transformation needed)
_symmetry_cell_setting           triclinic
_symmetry_space_group_name_H-M   'P -1'
_symmetry_Int_Tables_number      2
loop_
_symmetry_equiv_pos_site_id
_symmetry_equiv_pos_as_xyz
1 x,y,z
2 -x,-y,-z
_cell_length_a                   6.1
_cell_length_b                   8.0
_cell_length_c                   10.2
_cell_angle_alpha                73.4
_cell_angle_beta                 77.2
_cell_angle_gamma                87.8
_cell_volume                     465.637
loop_
_atom_site_label
_atom_site_type_symbol
_atom_site_fract_x
_atom_site_fract_y
_atom_site_fract_z
C1 C 0.464848 0.234332 0.576074
C2 C 0.666327 0.14037 0.582132
C3 C 0.428902 0.244822 0.843496
C4 C 0.621635 0.155796 0.850324
C5 C 0.449483 0.303316 0.438118
C6 C 0.339247 0.340783 0.940719
C7 C 0.741359 0.155124 0.955469
C8 C 0.27638 0.404054 0.384902
S1 S 0.259623 0.2501 0.722204
S2 S 0.746145 0.026283 0.739878
S3 S 0.680976 0.242852 0.330963
N1 N 0.796957 0.135243 0.462949
N2 N 0.25755 0.41806 1.01917
N3 N 0.841665 0.147792 1.04114
N4 N 0.135121 0.485834 0.339434

#END
########################################################
#
# System XXII
# rank 68   file 1262
#
########################################################

data_starting.dmain SpaceGroup_P21/c (no transformation needed)
_symmetry_cell_setting           monoclinic
_symmetry_space_group_name_H-M   'P 21/c'
_symmetry_Int_Tables_number      14
loop_
_symmetry_equiv_pos_site_id
_symmetry_equiv_pos_as_xyz
1 x,y,z
2 -x,1/2+y,1/2-z
3 -x,-y,-z
4 x,1/2-y,1/2+z
_cell_length_a                   6.9
_cell_length_b                   14.9
_cell_length_c                   9.8
_cell_angle_alpha                90
_cell_angle_beta                 77.2
_cell_angle_gamma                90
_cell_volume                     982.31
loop_
_atom_site_label
_atom_site_type_symbol
_atom_site_fract_x
_atom_site_fract_y
_atom_site_fract_z
C1 C 0.264119 0.0086424 0.192095
C2 C 0.448524 -0.0174174 0.221228
C3 C 0.0735945 -0.107024 0.391623
C4 C 0.24872 -0.132176 0.420792
C5 C 0.286473 0.088716 0.118763
C6 C -0.109813 -0.124326 0.487358
C7 C 0.255211 -0.177003 0.548631
C8 C 0.141958 0.137931 0.0679904
S1 S 0.0445882 -0.054503 0.234605
S2 S 0.485721 -0.117936 0.309087
S3 S 0.531475 0.122497 0.0910095
N1 N 0.600367 0.0357093 0.1767
N2 N -0.263107 -0.138472 0.56085
N3 N 0.267231 -0.215397 0.649962
N4 N 0.0255836 0.178875 0.0247386

#END
########################################################
#
# System XXII
# rank 69   file 88
#
########################################################

data_starting.dmain SpaceGroup_P21/c (cell transformed)
_symmetry_cell_setting           monoclinic
_symmetry_space_group_name_H-M   'P 21/n'
_symmetry_Int_Tables_number      14
loop_
_symmetry_equiv_pos_site_id
_symmetry_equiv_pos_as_xyz
1 x,y,z
2 1/2-x,1/2+y,1/2-z
3 -x,-y,-z
4 1/2+x,1/2-y,1/2+z
_cell_length_a                   14.0
_cell_length_b                   5.9
_cell_length_c                   12.1
_cell_angle_alpha                90
_cell_angle_beta                 82.7
_cell_angle_gamma                90
_cell_volume                     998.563
loop_
_atom_site_label
_atom_site_type_symbol
_atom_site_fract_x
_atom_site_fract_y
_atom_site_fract_z
C1 C 0.113861 0.0025415 0.170031
C2 C 0.0775669 0.194952 0.1185
C3 C 0.234415 -0.0839983 -0.0182947
C4 C 0.200612 0.0999026 -0.0682206
C5 C 0.0897544 0.016454 0.283604
C6 C 0.323431 -0.187251 -0.0606902
C7 C 0.253157 0.196325 -0.165206
C8 C 0.110698 -0.138937 0.365941
S1 S 0.174436 -0.225506 0.0994043
S2 S 0.0897856 0.238665 -0.0268093
S3 S 0.0236914 0.261149 0.314853
N1 N 0.0302108 0.345336 0.183339
N2 N 0.394613 -0.279704 -0.0933509
N3 N 0.292469 0.277367 -0.24566
N4 N 0.126677 -0.265349 0.434561

#END
########################################################
#
# System XXII
# rank 70   file 463
#
########################################################

data_starting.dmain SpaceGroup_Pbca (no transformation needed)
_symmetry_cell_setting           orthorhombic
_symmetry_space_group_name_H-M   'P b c a'
_symmetry_Int_Tables_number      61
loop_
_symmetry_equiv_pos_site_id
_symmetry_equiv_pos_as_xyz
1 x,y,z
2 1/2+x,1/2-y,-z
3 -x,1/2+y,1/2-z
4 1/2-x,-y,1/2+z
5 -x,-y,-z
6 1/2-x,1/2+y,z
7 x,1/2-y,1/2+z
8 1/2+x,y,1/2-z
_cell_length_a                   11.9
_cell_length_b                   7.9
_cell_length_c                   21.3
_cell_angle_alpha                90
_cell_angle_beta                 90
_cell_angle_gamma                90
_cell_volume                     2001.65
loop_
_atom_site_label
_atom_site_type_symbol
_atom_site_fract_x
_atom_site_fract_y
_atom_site_fract_z
C1 C 0.520029 0.275473 0.846301
C2 C 0.4246 0.185442 0.823785
C3 C 0.450025 0.225765 0.966277
C4 C 0.358817 0.138946 0.945356
C5 C 0.599786 0.286225 0.799372
C6 C 0.486996 0.212639 1.02981
C7 C 0.296593 0.0313181 0.986374
C8 C 0.706334 0.365738 0.80144
S1 S 0.531496 0.368699 0.921015
S2 S 0.301569 0.148952 0.868546
S3 S 0.548478 0.18795 0.732436
N1 N 0.427838 0.130317 0.765716
N2 N 0.519025 0.208454 1.0814
N3 N 0.241995 -0.0547818 1.01845
N4 N 0.79372 0.431362 0.802151

#END
########################################################
#
# System XXII
# rank 71   file 513
#
########################################################

data_starting.dmain SpaceGroup_P21/c (no transformation needed)
_symmetry_cell_setting           monoclinic
_symmetry_space_group_name_H-M   'P 21/c'
_symmetry_Int_Tables_number      14
loop_
_symmetry_equiv_pos_site_id
_symmetry_equiv_pos_as_xyz
1 x,y,z
2 -x,1/2+y,1/2-z
3 -x,-y,-z
4 x,1/2-y,1/2+z
_cell_length_a                   5.9
_cell_length_b                   14.9
_cell_length_c                   12.0
_cell_angle_alpha                90
_cell_angle_beta                 66.3
_cell_angle_gamma                90
_cell_volume                     962.987
loop_
_atom_site_label
_atom_site_type_symbol
_atom_site_fract_x
_atom_site_fract_y
_atom_site_fract_z
C1 C 0.56486 0.614059 0.381923
C2 C 0.807434 0.651256 0.331375
C3 C 0.710249 0.483294 0.209432
C4 C 0.942847 0.517973 0.160668
C5 C 0.437875 0.646998 0.49837
C6 C 0.661077 0.393763 0.183305
C7 C 1.14671 0.465849 0.0812527
C8 C 0.191897 0.628295 0.580591
S1 S 0.440239 0.54198 0.304876
S2 S 1.02753 0.628889 0.181798
S3 S 0.627328 0.721238 0.532449
N1 N 0.867499 0.707193 0.39956
N2 N 0.611246 0.321817 0.162862
N3 N 1.31718 0.426532 0.0140682
N4 N -0.0101679 0.614193 0.648915

#END
########################################################
#
# System XXII
# rank 72   file 338
#
########################################################

data_starting.dmain SpaceGroup_P21/c (no transformation needed)
_symmetry_cell_setting           monoclinic
_symmetry_space_group_name_H-M   'P 21/c'
_symmetry_Int_Tables_number      14
loop_
_symmetry_equiv_pos_site_id
_symmetry_equiv_pos_as_xyz
1 x,y,z
2 -x,1/2+y,1/2-z
3 -x,-y,-z
4 x,1/2-y,1/2+z
_cell_length_a                   4.5
_cell_length_b                   22.9
_cell_length_c                   10.0
_cell_angle_alpha                90
_cell_angle_beta                 72.9
_cell_angle_gamma                90
_cell_volume                     986.723
loop_
_atom_site_label
_atom_site_type_symbol
_atom_site_fract_x
_atom_site_fract_y
_atom_site_fract_z
C1 C 0.0490189 0.612167 0.40443
C2 C -0.134351 0.660923 0.390182
C3 C 0.267383 0.603383 0.120634
C4 C 0.0943036 0.650048 0.105703
C5 C 0.0753903 0.610574 0.539012
C6 C 0.521651 0.583653 0.00776329
C7 C 0.161043 0.681023 -0.0239529
C8 C 0.234367 0.569375 0.598232
S1 S 0.201075 0.55975 0.273638
S2 S -0.233842 0.677591 0.235267
S3 S -0.132026 0.668216 0.634302
N1 N -0.241348 0.694453 0.500379
N2 N 0.727222 0.56532 -0.081935
N3 N 0.202762 0.706736 -0.128456
N4 N 0.361818 0.535732 0.648839

#END
########################################################
#
# System XXII
# rank 73   file 154
#
########################################################

data_starting.dmain SpaceGroup_P21/c (no transformation needed)
_symmetry_cell_setting           monoclinic
_symmetry_space_group_name_H-M   'P 21/c'
_symmetry_Int_Tables_number      14
loop_
_symmetry_equiv_pos_site_id
_symmetry_equiv_pos_as_xyz
1 x,y,z
2 -x,1/2+y,1/2-z
3 -x,-y,-z
4 x,1/2-y,1/2+z
_cell_length_a                   12.2
_cell_length_b                   6.3
_cell_length_c                   14.6
_cell_angle_alpha                90
_cell_angle_beta                 59.6
_cell_angle_gamma                90
_cell_volume                     970.887
loop_
_atom_site_label
_atom_site_type_symbol
_atom_site_fract_x
_atom_site_fract_y
_atom_site_fract_z
C1 C 0.805667 1.00538 0.322606
C2 C 0.822606 1.19445 0.367217
C3 C 0.614929 0.886342 0.516884
C4 C 0.629849 1.06676 0.560323
C5 C 0.863536 1.02688 0.213935
C6 C 0.501903 0.762983 0.570652
C7 C 0.532641 1.13923 0.661652
C8 C 0.870641 0.877202 0.138886
S1 S 0.730111 0.774509 0.394101
S2 S 0.766892 1.2297 0.504044
S3 S 0.934525 1.27445 0.177938
N1 N 0.88629 1.34916 0.30188
N2 N 0.412589 0.655158 0.612303
N3 N 0.457193 1.20162 0.744916
N4 N 0.878166 0.755759 0.0761156

#END
########################################################
#
# System XXII
# rank 74   file 194
#
########################################################

data_starting.dmain SpaceGroup_Pbca (no transformation needed)
_symmetry_cell_setting           orthorhombic
_symmetry_space_group_name_H-M   'P b c a'
_symmetry_Int_Tables_number      61
loop_
_symmetry_equiv_pos_site_id
_symmetry_equiv_pos_as_xyz
1 x,y,z
2 1/2+x,1/2-y,-z
3 -x,1/2+y,1/2-z
4 1/2-x,-y,1/2+z
5 -x,-y,-z
6 1/2-x,1/2+y,z
7 x,1/2-y,1/2+z
8 1/2+x,y,1/2-z
_cell_length_a                   10.1
_cell_length_b                   10.8
_cell_length_c                   18.2
_cell_angle_alpha                90
_cell_angle_beta                 90
_cell_angle_gamma                90
_cell_volume                     1994.69
loop_
_atom_site_label
_atom_site_type_symbol
_atom_site_fract_x
_atom_site_fract_y
_atom_site_fract_z
C1 C 0.879868 0.0670918 0.622362
C2 C 0.817552 -0.0245764 0.666467
C3 C 1.11507 -0.0479481 0.641443
C4 C 1.05656 -0.136322 0.683386
C5 C 0.786085 0.130094 0.58211
C6 C 1.24181 -0.0669281 0.609577
C7 C 1.12018 -0.251571 0.697117
C8 C 0.80478 0.22872 0.531954
S1 S 1.04934 0.100638 0.622817
S2 S 0.902259 -0.122834 0.728391
S3 S 0.631626 0.0719808 0.603665
N1 N 0.689022 -0.0339604 0.66186
N2 N 1.34595 -0.0772409 0.583633
N3 N 1.16957 -0.345619 0.711058
N4 N 0.818199 0.310303 0.491009

#END
########################################################
#
# System XXII
# rank 75   file 38
#
########################################################

data_starting.dmain SpaceGroup_PBCN (no transformation needed)
_symmetry_cell_setting           orthorhombic
_symmetry_space_group_name_H-M   'P b c n'
_symmetry_Int_Tables_number      60
loop_
_symmetry_equiv_pos_site_id
_symmetry_equiv_pos_as_xyz
1 x,y,z
2 1/2+x,1/2-y,-z
3 -x,y,1/2-z
4 1/2-x,1/2-y,1/2+z
5 -x,-y,-z
6 1/2-x,1/2+y,z
7 x,-y,1/2+z
8 1/2+x,1/2+y,1/2-z
_cell_length_a                   7.4
_cell_length_b                   18.8
_cell_length_c                   14.0
_cell_angle_alpha                90
_cell_angle_beta                 90
_cell_angle_gamma                90
_cell_volume                     1939.45
loop_
_atom_site_label
_atom_site_type_symbol
_atom_site_fract_x
_atom_site_fract_y
_atom_site_fract_z
C1 C 0.742291 0.975119 0.406989
C2 C 0.752491 0.945925 0.313549
C3 C 0.841601 0.847463 0.481205
C4 C 0.852559 0.819066 0.392304
C5 C 0.74343 1.04853 0.401848
C6 C 0.926475 0.814046 0.560781
C7 C 0.949597 0.754547 0.375424
C8 C 0.733894 1.0984 0.47738
S1 S 0.719266 0.925404 0.512398
S2 S 0.747935 0.853549 0.288342
S3 S 0.753243 1.07385 0.283182
N1 N 0.761229 0.990749 0.242102
N2 N 0.990437 0.788053 0.628058
N3 N 1.02373 0.701326 0.35876
N4 N 0.724903 1.14008 0.538443

#END
########################################################
#
# System XXII
# rank 76   file 428
#
########################################################

data_starting.dmain SpaceGroup_Pbca (no transformation needed)
_symmetry_cell_setting           orthorhombic
_symmetry_space_group_name_H-M   'P b c a'
_symmetry_Int_Tables_number      61
loop_
_symmetry_equiv_pos_site_id
_symmetry_equiv_pos_as_xyz
1 x,y,z
2 1/2+x,1/2-y,-z
3 -x,1/2+y,1/2-z
4 1/2-x,-y,1/2+z
5 -x,-y,-z
6 1/2-x,1/2+y,z
7 x,1/2-y,1/2+z
8 1/2+x,y,1/2-z
_cell_length_a                   15.6
_cell_length_b                   6.5
_cell_length_c                   19.6
_cell_angle_alpha                90
_cell_angle_beta                 90
_cell_angle_gamma                90
_cell_volume                     1985.45
loop_
_atom_site_label
_atom_site_type_symbol
_atom_site_fract_x
_atom_site_fract_y
_atom_site_fract_z
C1 C 0.39421 0.0671066 0.154637
C2 C 0.352685 -0.125318 0.143119
C3 C 0.401984 0.131803 0.0180452
C4 C 0.36204 -0.0512435 0.00642485
C5 C 0.382425 0.127057 0.221518
C6 C 0.406363 0.287349 -0.0332364
C7 C 0.323002 -0.0944074 -0.0577483
C8 C 0.413282 0.306545 0.254596
S1 S 0.455956 0.201084 0.0942122
S2 S 0.354891 -0.259969 0.0645708
S3 S 0.32326 -0.0604371 0.263404
N1 N 0.312252 -0.209093 0.194724
N2 N 0.412978 0.417133 -0.0738256
N3 N 0.292019 -0.137924 -0.109672
N4 N 0.438573 0.452305 0.282688

#END
########################################################
#
# System XXII
# rank 77   file 616
#
########################################################

data_starting.dmain SpaceGroup_P21/c (no transformation needed)
_symmetry_cell_setting           monoclinic
_symmetry_space_group_name_H-M   'P 21/c'
_symmetry_Int_Tables_number      14
loop_
_symmetry_equiv_pos_site_id
_symmetry_equiv_pos_as_xyz
1 x,y,z
2 -x,1/2+y,1/2-z
3 -x,-y,-z
4 x,1/2-y,1/2+z
_cell_length_a                   7.1
_cell_length_b                   10.6
_cell_length_c                   14.3
_cell_angle_alpha                90
_cell_angle_beta                 68.5
_cell_angle_gamma                90
_cell_volume                     1003.57
loop_
_atom_site_label
_atom_site_type_symbol
_atom_site_fract_x
_atom_site_fract_y
_atom_site_fract_z
C1 C 0.223356 0.69451 0.143018
C2 C 0.0400822 0.65388 0.134667
C3 C 0.322361 0.450143 0.160544
C4 C 0.1482 0.41016 0.152212
C5 C 0.26398 0.817498 0.109167
C6 C 0.486995 0.365937 0.144889
C7 C 0.123846 0.282037 0.127518
C8 C 0.429106 0.89453 0.105006
S1 S 0.368695 0.60487 0.194865
S2 S -0.0698716 0.503396 0.173472
S3 S 0.0715439 0.870897 0.0726539
N1 N -0.0544475 0.734803 0.0981655
N2 N 0.623733 0.300322 0.134694
N3 N 0.0957987 0.178023 0.109738
N4 N 0.562867 0.959365 0.101695

#END
########################################################
#
# System XXII
# rank 78   file 608
#
########################################################

data_starting.dmain SpaceGroup_P21/c (no transformation needed)
_symmetry_cell_setting           monoclinic
_symmetry_space_group_name_H-M   'P 21/c'
_symmetry_Int_Tables_number      14
loop_
_symmetry_equiv_pos_site_id
_symmetry_equiv_pos_as_xyz
1 x,y,z
2 -x,1/2+y,1/2-z
3 -x,-y,-z
4 x,1/2-y,1/2+z
_cell_length_a                   10.8
_cell_length_b                   6.1
_cell_length_c                   16.4
_cell_angle_alpha                90
_cell_angle_beta                 63.6
_cell_angle_gamma                90
_cell_volume                     973.208
loop_
_atom_site_label
_atom_site_type_symbol
_atom_site_fract_x
_atom_site_fract_y
_atom_site_fract_z
C1 C 0.667635 0.987019 0.52333
C2 C 0.712635 1.18618 0.5465
C3 C 0.921347 0.929744 0.38279
C4 C 0.965672 1.1192 0.404498
C5 C 0.548132 0.916907 0.595782
C6 C 1.01605 0.769363 0.325918
C7 C 1.10905 1.1645 0.370956
C8 C 0.468457 0.72838 0.601672
S1 S 0.746863 0.857866 0.416663
S2 S 0.859457 1.33504 0.471299
S3 S 0.502327 1.10448 0.683719
N1 N 0.638007 1.26566 0.62802
N2 N 1.08926 0.635768 0.278485
N3 N 1.2247 1.21033 0.343589
N4 N 0.401297 0.575237 0.607484

#END
########################################################
#
# System XXII
# rank 79   file 305
#
########################################################

data_starting.dmain SpaceGroup_P21/c (no transformation needed)
_symmetry_cell_setting           monoclinic
_symmetry_space_group_name_H-M   'P 21/c'
_symmetry_Int_Tables_number      14
loop_
_symmetry_equiv_pos_site_id
_symmetry_equiv_pos_as_xyz
1 x,y,z
2 -x,1/2+y,1/2-z
3 -x,-y,-z
4 x,1/2-y,1/2+z
_cell_length_a                   12.8
_cell_length_b                   6.9
_cell_length_c                   11.8
_cell_angle_alpha                90
_cell_angle_beta                 78.2
_cell_angle_gamma                90
_cell_volume                     1019.49
loop_
_atom_site_label
_atom_site_type_symbol
_atom_site_fract_x
_atom_site_fract_y
_atom_site_fract_z
C1 C 0.304096 0.894939 0.916388
C2 C 0.191324 0.873563 0.947408
C3 C 0.279232 1.23288 0.807588
C4 C 0.171424 1.21447 0.837121
C5 C 0.351866 0.774684 0.984367
C6 C 0.328219 1.41418 0.772193
C7 C 0.103217 1.37646 0.833641
C8 C 0.462001 0.749149 0.981811
S1 S 0.372439 1.04209 0.803471
S2 S 0.100473 0.996928 0.878134
S3 S 0.253744 0.645753 1.07724
N1 N 0.153388 0.750948 1.03063
N2 N 0.371691 1.558 0.740732
N3 N 0.0446134 1.50341 0.829618
N4 N 0.552086 0.725377 0.980373

#END
########################################################
#
# System XXII
# rank 80   file 213
#
########################################################

data_starting.dmain SpaceGroup_P-1 (cell transformed)
_symmetry_cell_setting           triclinic
_symmetry_space_group_name_H-M   'P -1'
_symmetry_Int_Tables_number      2
loop_
_symmetry_equiv_pos_site_id
_symmetry_equiv_pos_as_xyz
1 x,y,z
2 -x,-y,-z
_cell_length_a                   11.4
_cell_length_b                   4.6
_cell_length_c                   9.6
_cell_angle_alpha                80.5
_cell_angle_beta                 95.1
_cell_angle_gamma                85.5
_cell_volume                     492.317
loop_
_atom_site_label
_atom_site_type_symbol
_atom_site_fract_x
_atom_site_fract_y
_atom_site_fract_z
C1 C 0.225313 0.491784 0.932396
C2 C 0.323046 0.666848 0.929514
C3 C 0.206845 0.558352 0.646212
C4 C 0.300406 0.724775 0.64216
C5 C 0.222982 0.333852 1.06699
C6 C 0.167393 0.425758 0.528792
C7 C 0.362602 0.773047 0.519786
C8 C 0.140669 0.135493 1.11672
S1 S 0.119188 0.492064 0.78894
S2 S 0.355436 0.910861 0.778047
S3 S 0.339229 0.421176 1.17601
N1 N 0.391041 0.650194 1.04786
N2 N 0.130659 0.318043 0.434852
N3 N 0.414181 0.823596 0.421305
N4 N 0.0734795 -0.0263604 1.15959

#END
########################################################
#
# System XXII
# rank 81   file 609
#
########################################################

data_starting.dmain SpaceGroup_Pbca (no transformation needed)
_symmetry_cell_setting           orthorhombic
_symmetry_space_group_name_H-M   'P b c a'
_symmetry_Int_Tables_number      61
loop_
_symmetry_equiv_pos_site_id
_symmetry_equiv_pos_as_xyz
1 x,y,z
2 1/2+x,1/2-y,-z
3 -x,1/2+y,1/2-z
4 1/2-x,-y,1/2+z
5 -x,-y,-z
6 1/2-x,1/2+y,z
7 x,1/2-y,1/2+z
8 1/2+x,y,1/2-z
_cell_length_a                   19.2
_cell_length_b                   11.7
_cell_length_c                   8.5
_cell_angle_alpha                90
_cell_angle_beta                 90
_cell_angle_gamma                90
_cell_volume                     1926.85
loop_
_atom_site_label
_atom_site_type_symbol
_atom_site_fract_x
_atom_site_fract_y
_atom_site_fract_z
C1 C 0.831173 0.143131 0.578339
C2 C 0.841312 0.0398236 0.662427
C3 C 0.970067 0.184159 0.589442
C4 C 0.980437 0.085454 0.669215
C5 C 0.766651 0.141975 0.507262
C6 C 1.02592 0.240971 0.512311
C7 C 1.04783 0.0350979 0.678716
C8 C 0.735456 0.227515 0.413825
S1 S 0.88982 0.257884 0.574337
S2 S 0.916365 0.00880991 0.774926
S3 S 0.724858 0.0156119 0.553555
N1 N 0.790879 -0.0352259 0.658662
N2 N 1.07002 0.291452 0.450153
N3 N 1.10206 -0.00759361 0.692397
N4 N 0.708856 0.297118 0.337783

#END
########################################################
#
# System XXII
# rank 82   file 99
#
########################################################

data_starting.dmain SpaceGroup_P21/c (no transformation needed)
_symmetry_cell_setting           monoclinic
_symmetry_space_group_name_H-M   'P 21/c'
_symmetry_Int_Tables_number      14
loop_
_symmetry_equiv_pos_site_id
_symmetry_equiv_pos_as_xyz
1 x,y,z
2 -x,1/2+y,1/2-z
3 -x,-y,-z
4 x,1/2-y,1/2+z
_cell_length_a                   6.8
_cell_length_b                   8.0
_cell_length_c                   19.4
_cell_angle_alpha                90
_cell_angle_beta                 68.0
_cell_angle_gamma                90
_cell_volume                     977.124
loop_
_atom_site_label
_atom_site_type_symbol
_atom_site_fract_x
_atom_site_fract_y
_atom_site_fract_z
C1 C 1.0036 0.592591 0.0922033
C2 C 1.19943 0.524789 0.0904617
C3 C 0.798978 0.310381 0.15851
C4 C 0.984863 0.244592 0.157444
C5 C 1.02361 0.762839 0.0815179
C6 C 0.598613 0.244862 0.205999
C7 C 0.986069 0.107064 0.203918
C8 C 0.868963 0.878358 0.0786237
S1 S 0.775568 0.476021 0.101478
S2 S 1.24374 0.309697 0.099238
S3 S 1.28101 0.821 0.0690357
N1 N 1.3573 0.62873 0.079811
N2 N 0.431682 0.193734 0.242685
N3 N 0.994644 -0.00715568 0.239584
N4 N 0.74448 0.974756 0.0755723

#END
########################################################
#
# System XXII
# rank 83   file 185
#
########################################################

data_starting.dmain SpaceGroup_P21/c (no transformation needed)
_symmetry_cell_setting           monoclinic
_symmetry_space_group_name_H-M   'P 21/c'
_symmetry_Int_Tables_number      14
loop_
_symmetry_equiv_pos_site_id
_symmetry_equiv_pos_as_xyz
1 x,y,z
2 -x,1/2+y,1/2-z
3 -x,-y,-z
4 x,1/2-y,1/2+z
_cell_length_a                   9.3
_cell_length_b                   9.7
_cell_length_c                   12.2
_cell_angle_alpha                90
_cell_angle_beta                 63.5
_cell_angle_gamma                90
_cell_volume                     992.718
loop_
_atom_site_label
_atom_site_type_symbol
_atom_site_fract_x
_atom_site_fract_y
_atom_site_fract_z
C1 C 0.211478 0.300219 0.914024
C2 C 0.299038 0.353118 0.974787
C3 C 0.214041 0.552858 0.818664
C4 C 0.298258 0.604424 0.875833
C5 C 0.220992 0.158507 0.910019
C6 C 0.206434 0.623511 0.719072
C7 C 0.382201 0.731574 0.838122
C8 C 0.150729 0.0650749 0.859184
S1 S 0.099372 0.399525 0.859736
S2 S 0.312397 0.53004 1.00324
S3 S 0.333364 0.105236 0.983166
N1 N 0.370498 0.264104 1.01444
N2 N 0.194263 0.6786 0.639095
N3 N 0.449399 0.836129 0.812261
N4 N 0.0930426 -0.0131388 0.818682

#END
########################################################
#
# System XXII
# rank 84   file 318
#
########################################################

data_starting.dmain SpaceGroup_P21/c (no transformation needed)
_symmetry_cell_setting           monoclinic
_symmetry_space_group_name_H-M   'P 21/c'
_symmetry_Int_Tables_number      14
loop_
_symmetry_equiv_pos_site_id
_symmetry_equiv_pos_as_xyz
1 x,y,z
2 -x,1/2+y,1/2-z
3 -x,-y,-z
4 x,1/2-y,1/2+z
_cell_length_a                   10.4
_cell_length_b                   7.0
_cell_length_c                   13.7
_cell_angle_alpha                90
_cell_angle_beta                 72.2
_cell_angle_gamma                90
_cell_volume                     947.449
loop_
_atom_site_label
_atom_site_type_symbol
_atom_site_fract_x
_atom_site_fract_y
_atom_site_fract_z
C1 C 0.697131 0.636361 0.751996
C2 C 0.742884 0.828343 0.729863
C3 C 0.94374 0.505681 0.639888
C4 C 0.988751 0.68841 0.618593
C5 C 0.580866 0.634375 0.834457
C6 C 1.03523 0.34897 0.627129
C7 C 1.12965 0.729979 0.582507
C8 C 0.501698 0.474838 0.88111
S1 S 0.772003 0.433957 0.680884
S2 S 0.886313 0.894491 0.627278
S3 S 0.538673 0.867864 0.874691
N1 N 0.671693 0.963885 0.788012
N2 N 1.10584 0.216346 0.616091
N3 N 1.24334 0.769954 0.55084
N4 N 0.435015 0.345681 0.919882

#END
########################################################
#
# System XXII
# rank 85   file 235
#
########################################################

data_starting.dmain SpaceGroup_P21/c (no transformation needed)
_symmetry_cell_setting           monoclinic
_symmetry_space_group_name_H-M   'P 21/c'
_symmetry_Int_Tables_number      14
loop_
_symmetry_equiv_pos_site_id
_symmetry_equiv_pos_as_xyz
1 x,y,z
2 -x,1/2+y,1/2-z
3 -x,-y,-z
4 x,1/2-y,1/2+z
_cell_length_a                   7.3
_cell_length_b                   13.4
_cell_length_c                   10.9
_cell_angle_alpha                90
_cell_angle_beta                 66.4
_cell_angle_gamma                90
_cell_volume                     968.398
loop_
_atom_site_label
_atom_site_type_symbol
_atom_site_fract_x
_atom_site_fract_y
_atom_site_fract_z
C1 C 0.342683 0.13728 0.453624
C2 C 0.546161 0.149551 0.436995
C3 C 0.459206 0.146256 0.184405
C4 C 0.654173 0.157594 0.167231
C5 C 0.230199 0.100758 0.580099
C6 C 0.407526 0.116169 0.0768444
C7 C 0.81455 0.139798 0.0404812
C8 C 0.0220176 0.0785938 0.63849
S1 S 0.246453 0.170021 0.334659
S2 S 0.738558 0.198181 0.290636
S3 S 0.384748 0.0872886 0.665829
N1 N 0.591151 0.125428 0.538202
N2 N 0.357957 0.0936438 -0.00835394
N3 N 0.94971 0.128271 -0.0615946
N4 N -0.148888 0.0606653 0.68833

#END
########################################################
#
# System XXII
# rank 86   file 931
#
########################################################

data_starting.dmain SpaceGroup_PBCN (no transformation needed)
_symmetry_cell_setting           orthorhombic
_symmetry_space_group_name_H-M   'P b c n'
_symmetry_Int_Tables_number      60
loop_
_symmetry_equiv_pos_site_id
_symmetry_equiv_pos_as_xyz
1 x,y,z
2 1/2+x,1/2-y,-z
3 -x,y,1/2-z
4 1/2-x,1/2-y,1/2+z
5 -x,-y,-z
6 1/2-x,1/2+y,z
7 x,-y,1/2+z
8 1/2+x,1/2+y,1/2-z
_cell_length_a                   12.8
_cell_length_b                   12.1
_cell_length_c                   12.8
_cell_angle_alpha                90
_cell_angle_beta                 90
_cell_angle_gamma                90
_cell_volume                     1982.04
loop_
_atom_site_label
_atom_site_type_symbol
_atom_site_fract_x
_atom_site_fract_y
_atom_site_fract_z
C1 C 0.266663 0.60189 0.748501
C2 C 0.195421 0.51212 0.740737
C3 C 0.13474 0.728777 0.633745
C4 C 0.0658866 0.643793 0.626177
C5 C 0.336696 0.582521 0.828638
C6 C 0.103481 0.839444 0.613335
C7 C -0.0404496 0.662369 0.597349
C8 C 0.42072 0.64968 0.862547
S1 S 0.269542 0.716408 0.664357
S2 S 0.0953502 0.502516 0.645376
S3 S 0.309066 0.455616 0.884441
N1 N 0.207001 0.430659 0.807085
N2 N 0.0821596 0.930667 0.595557
N3 N -0.127128 0.67338 0.571918
N4 N 0.490459 0.703386 0.890947

#END
########################################################
#
# System XXII
# rank 87   file 50
#
########################################################

data_starting.dmain SpaceGroup_P21212 (no transformation needed)
_symmetry_cell_setting           orthorhombic
_symmetry_space_group_name_H-M   'P 21 21 2'
_symmetry_Int_Tables_number      18
loop_
_symmetry_equiv_pos_site_id
_symmetry_equiv_pos_as_xyz
1 x,y,z
2 1/2+x,1/2-y,-z
3 1/2-x,1/2+y,-z
4 -x,-y,z
_cell_length_a                   13.9
_cell_length_b                   7.4
_cell_length_c                   9.5
_cell_angle_alpha                90
_cell_angle_beta                 90
_cell_angle_gamma                90
_cell_volume                     979.955
loop_
_atom_site_label
_atom_site_type_symbol
_atom_site_fract_x
_atom_site_fract_y
_atom_site_fract_z
C1 C 0.843432 0.278274 0.950244
C2 C 0.937575 0.263795 0.892499
C3 C 0.767256 0.194996 0.694773
C4 C 0.856811 0.180023 0.638578
C5 C 0.848237 0.271217 1.09566
C6 C 0.685517 0.119239 0.626289
C7 C 0.872223 0.0877801 0.508563
C8 C 0.772028 0.282219 1.19438
S1 S 0.737844 0.312239 0.85192
S2 S 0.963529 0.273515 0.709714
S3 S 0.967567 0.251216 1.14602
N1 N 1.00922 0.246716 0.981345
N2 N 0.616542 0.0627179 0.573072
N3 N 0.887813 0.0173459 0.401463
N4 N 0.710444 0.292261 1.27693

#END
########################################################
#
# System XXII
# rank 88   file 640
#
########################################################

data_starting.dmain SpaceGroup_P21/c (no transformation needed)
_symmetry_cell_setting           monoclinic
_symmetry_space_group_name_H-M   'P 21/c'
_symmetry_Int_Tables_number      14
loop_
_symmetry_equiv_pos_site_id
_symmetry_equiv_pos_as_xyz
1 x,y,z
2 -x,1/2+y,1/2-z
3 -x,-y,-z
4 x,1/2-y,1/2+z
_cell_length_a                   8.5
_cell_length_b                   7.7
_cell_length_c                   14.9
_cell_angle_alpha                90
_cell_angle_beta                 74.1
_cell_angle_gamma                90
_cell_volume                     940.543
loop_
_atom_site_label
_atom_site_type_symbol
_atom_site_fract_x
_atom_site_fract_y
_atom_site_fract_z
C1 C 0.29833 0.725229 0.339443
C2 C 0.411881 0.652149 0.383565
C3 C 0.10753 0.439084 0.382873
C4 C 0.214708 0.368262 0.425565
C5 C 0.325358 0.900755 0.328267
C6 C -0.0562442 0.376393 0.400136
C7 C 0.16699 0.228114 0.489337
C8 C 0.241665 1.02245 0.287126
S1 S 0.153225 0.608156 0.299519
S2 S 0.422715 0.42917 0.407663
S3 S 0.488817 0.956748 0.371301
N1 N 0.517071 0.757054 0.405341
N2 N -0.18986 0.327619 0.410645
N3 N 0.134563 0.111449 0.540144
N4 N 0.175074 1.12389 0.25302

#END
########################################################
#
# System XXII
# rank 89   file 367
#
########################################################

data_starting.dmain SpaceGroup_P21/c (no transformation needed)
_symmetry_cell_setting           monoclinic
_symmetry_space_group_name_H-M   'P 21/c'
_symmetry_Int_Tables_number      14
loop_
_symmetry_equiv_pos_site_id
_symmetry_equiv_pos_as_xyz
1 x,y,z
2 -x,1/2+y,1/2-z
3 -x,-y,-z
4 x,1/2-y,1/2+z
_cell_length_a                   5.7
_cell_length_b                   10.6
_cell_length_c                   16.8
_cell_angle_alpha                90
_cell_angle_beta                 78.9
_cell_angle_gamma                90
_cell_volume                     994.345
loop_
_atom_site_label
_atom_site_type_symbol
_atom_site_fract_x
_atom_site_fract_y
_atom_site_fract_z
C1 C 0.712348 0.466099 0.759954
C2 C 0.517694 0.387847 0.74901
C3 C 0.631043 0.404139 0.919442
C4 C 0.445423 0.328693 0.909657
C5 C 0.855614 0.491889 0.685732
C6 C 0.740983 0.392332 0.988352
C7 C 0.353593 0.234766 0.968237
C8 C 1.06584 0.56656 0.668773
S1 S 0.754893 0.527584 0.853168
S2 S 0.287228 0.336716 0.828811
S3 S 0.734047 0.419673 0.61047
N1 N 0.506987 0.354711 0.674729
N2 N 0.833286 0.387837 1.04418
N3 N 0.269668 0.158977 1.01523
N4 N 1.23773 0.628228 0.653694

#END
########################################################
#
# System XXII
# rank 90   file 219
#
########################################################

data_starting.dmain SpaceGroup_P21/c (no transformation needed)
_symmetry_cell_setting           monoclinic
_symmetry_space_group_name_H-M   'P 21/c'
_symmetry_Int_Tables_number      14
loop_
_symmetry_equiv_pos_site_id
_symmetry_equiv_pos_as_xyz
1 x,y,z
2 -x,1/2+y,1/2-z
3 -x,-y,-z
4 x,1/2-y,1/2+z
_cell_length_a                   9.8
_cell_length_b                   13.6
_cell_length_c                   7.3
_cell_angle_alpha                90
_cell_angle_beta                 93.5
_cell_angle_gamma                90
_cell_volume                     981.214
loop_
_atom_site_label
_atom_site_type_symbol
_atom_site_fract_x
_atom_site_fract_y
_atom_site_fract_z
C1 C 0.0760336 0.353431 0.277961
C2 C 0.129293 0.257862 0.314029
C3 C 0.33006 0.429852 0.333098
C4 C 0.382194 0.338896 0.36704
C5 C -0.0518367 0.346271 0.190257
C6 C 0.415174 0.50986 0.288458
C7 C 0.52445 0.32023 0.359315
C8 C -0.14114 0.422916 0.131032
S1 S 0.156737 0.463667 0.34576
S2 S 0.288938 0.234406 0.430693
S3 S -0.0941306 0.223428 0.16468
N1 N 0.0530477 0.183077 0.260952
N2 N 0.480785 0.57769 0.254966
N3 N 0.639952 0.302187 0.358512
N4 N -0.216098 0.484873 0.082664

#END
########################################################
#
# System XXII
# rank 91   file 166
#
########################################################

data_starting.dmain SpaceGroup_Pbca (no transformation needed)
_symmetry_cell_setting           orthorhombic
_symmetry_space_group_name_H-M   'P b c a'
_symmetry_Int_Tables_number      61
loop_
_symmetry_equiv_pos_site_id
_symmetry_equiv_pos_as_xyz
1 x,y,z
2 1/2+x,1/2-y,-z
3 -x,1/2+y,1/2-z
4 1/2-x,-y,1/2+z
5 -x,-y,-z
6 1/2-x,1/2+y,z
7 x,1/2-y,1/2+z
8 1/2+x,y,1/2-z
_cell_length_a                   12.2
_cell_length_b                   7.9
_cell_length_c                   20.5
_cell_angle_alpha                90
_cell_angle_beta                 90
_cell_angle_gamma                90
_cell_volume                     1965.75
loop_
_atom_site_label
_atom_site_type_symbol
_atom_site_fract_x
_atom_site_fract_y
_atom_site_fract_z
C1 C 0.636009 0.652696 0.531881
C2 C 0.539423 0.749048 0.543582
C3 C 0.664694 0.615354 0.662687
C4 C 0.572345 0.706573 0.674467
C5 C 0.63733 0.597618 0.467795
C6 C 0.711766 0.509034 0.711617
C7 C 0.519106 0.699234 0.736451
C8 C 0.718212 0.499732 0.435545
S1 S 0.741113 0.61877 0.589016
S2 S 0.508005 0.848088 0.61904
S3 S 0.521357 0.672496 0.428476
N1 N 0.471392 0.768345 0.494626
N2 N 0.754259 0.423228 0.750316
N3 N 0.474425 0.700014 0.786612
N4 N 0.784123 0.420477 0.408177

#END
########################################################
#
# System XXII
# rank 92   file 1224
#
########################################################

data_starting.dmain SpaceGroup_P21/c (no transformation needed)
_symmetry_cell_setting           monoclinic
_symmetry_space_group_name_H-M   'P 21/c'
_symmetry_Int_Tables_number      14
loop_
_symmetry_equiv_pos_site_id
_symmetry_equiv_pos_as_xyz
1 x,y,z
2 -x,1/2+y,1/2-z
3 -x,-y,-z
4 x,1/2-y,1/2+z
_cell_length_a                   9.9
_cell_length_b                   10.0
_cell_length_c                   10.6
_cell_angle_alpha                90
_cell_angle_beta                 104.4
_cell_angle_gamma                90
_cell_volume                     1011.12
loop_
_atom_site_label
_atom_site_type_symbol
_atom_site_fract_x
_atom_site_fract_y
_atom_site_fract_z
C1 C 0.727316 0.617433 -0.0137761
C2 C 0.809143 0.687572 0.0960338
C3 C 0.776409 0.384943 0.122334
C4 C 0.854287 0.450905 0.228014
C5 C 0.645536 0.706818 -0.099324
C6 C 0.722332 0.254598 0.133885
C7 C 0.884878 0.391806 0.354673
C8 C 0.55001 0.680121 -0.220676
S1 S 0.736027 0.444556 -0.0406461
S2 S 0.932043 0.61046 0.226419
S3 S 0.679664 0.867196 -0.0373639
N1 N 0.79424 0.817734 0.0981525
N2 N 0.678275 0.147326 0.138062
N3 N 0.914917 0.346358 0.459079
N4 N 0.471919 0.660161 -0.320927

#END
########################################################
#
# System XXII
# rank 93   file 267
#
########################################################

data_starting.dmain SpaceGroup_P21/c (no transformation needed)
_symmetry_cell_setting           monoclinic
_symmetry_space_group_name_H-M   'P 21/c'
_symmetry_Int_Tables_number      14
loop_
_symmetry_equiv_pos_site_id
_symmetry_equiv_pos_as_xyz
1 x,y,z
2 -x,1/2+y,1/2-z
3 -x,-y,-z
4 x,1/2-y,1/2+z
_cell_length_a                   9.9
_cell_length_b                   10.0
_cell_length_c                   10.6
_cell_angle_alpha                90
_cell_angle_beta                 75.6
_cell_angle_gamma                90
_cell_volume                     1011.14
loop_
_atom_site_label
_atom_site_type_symbol
_atom_site_fract_x
_atom_site_fract_y
_atom_site_fract_z
C1 C 0.227331 0.882562 0.513766
C2 C 0.309151 0.812431 0.403966
C3 C 0.276409 1.11506 0.377664
C4 C 0.35429 1.04908 0.271987
C5 C 0.145547 0.793179 0.599314
C6 C 0.222323 1.2454 0.366117
C7 C 0.384862 1.10819 0.145346
C8 C 0.0500328 0.819876 0.72067
S1 S 0.236033 1.05544 0.540634
S2 S 0.432048 0.889536 0.273572
S3 S 0.179673 0.632796 0.537369
N1 N 0.294247 0.682258 0.401844
N2 N 0.178265 1.35268 0.361949
N3 N 0.414893 1.15364 0.0409423
N4 N -0.0280652 0.839847 0.820907

#END
########################################################
#
# System XXII
# rank 94   file 14
#
########################################################

data_starting.dmain SpaceGroup_I41/a (no transformation needed)
_symmetry_cell_setting           tetragonal
_symmetry_space_group_name_H-M   'I 41/a'
_symmetry_Int_Tables_number      88
loop_
_symmetry_equiv_pos_site_id
_symmetry_equiv_pos_as_xyz
1 x,y,z
2 3/4-y,1/4+x,1/4+z
3 1/4+y,1/4-x,1/4+z
4 -x,1/2-y,z
5 1/2+x,1/2+y,1/2+z
6 1/4-y,3/4+x,3/4+z
7 3/4+y,3/4-x,3/4+z
8 1/2-x,-y,1/2+z
9 -x,-y,-z
10 3/4+y,1/4-x,1/4-z
11 1/4-y,1/4+x,1/4-z
12 x,1/2+y,-z
13 1/2-x,1/2-y,1/2-z
14 1/4+y,3/4-x,3/4-z
15 3/4-y,3/4+x,3/4-z
16 1/2+x,y,1/2-z
_cell_length_a                   19.9
_cell_length_b                   19.9
_cell_length_c                   9.9
_cell_angle_alpha                90
_cell_angle_beta                 90
_cell_angle_gamma                90
_cell_volume                     3914.3
loop_
_atom_site_label
_atom_site_type_symbol
_atom_site_fract_x
_atom_site_fract_y
_atom_site_fract_z
C1 C 0.148777 0.123233 0.352208
C2 C 0.107435 0.175633 0.299925
C3 C 0.244062 0.151854 0.164771
C4 C 0.205153 0.202211 0.114333
C5 C 0.12678 0.105601 0.479306
C6 C 0.314318 0.148249 0.136349
C7 C 0.233324 0.253393 0.0307819
C8 C 0.152977 0.0556572 0.566614
S1 S 0.214878 0.0838449 0.264723
S2 S 0.117099 0.211112 0.137438
S3 S 0.0570989 0.154095 0.519953
N1 N 0.05825 0.197433 0.376416
N2 N 0.371486 0.142507 0.113927
N3 N 0.253825 0.295256 -0.0400429
N4 N 0.173534 0.0145769 0.639179

#END
########################################################
#
# System XXII
# rank 95   file 190
#
########################################################

data_starting.dmain SpaceGroup_Pca21 (no transformation needed)
_symmetry_cell_setting           orthorhombic
_symmetry_space_group_name_H-M   'P c a 21'
_symmetry_Int_Tables_number      29
loop_
_symmetry_equiv_pos_site_id
_symmetry_equiv_pos_as_xyz
1 x,y,z
2 -x,-y,1/2+z
3 1/2-x,y,1/2+z
4 1/2+x,-y,z
_cell_length_a                   23.9
_cell_length_b                   4.3
_cell_length_c                   9.5
_cell_angle_alpha                90
_cell_angle_beta                 90
_cell_angle_gamma                90
_cell_volume                     980.732
loop_
_atom_site_label
_atom_site_type_symbol
_atom_site_fract_x
_atom_site_fract_y
_atom_site_fract_z
C1 C 0.63911 0.431691 0.902545
C2 C 0.588815 0.608239 0.900495
C3 C 0.646836 0.516764 1.18417
C4 C 0.598715 0.684655 1.18362
C5 C 0.643481 0.26115 0.780297
C6 C 0.668651 0.387737 1.31061
C7 C 0.568249 0.738097 1.31002
C8 C 0.686884 0.0572269 0.738738
S1 S 0.68978 0.444844 1.03598
S2 S 0.568299 0.867305 1.03538
S3 S 0.586134 0.340003 0.674941
N1 N 0.556675 0.58135 0.78973
N2 N 0.688596 0.283064 1.41133
N3 N 0.542743 0.793139 1.41085
N4 N 0.722306 -0.109288 0.702496

#END
########################################################
#
# System XXII
# rank 96   file 871
#
########################################################

data_starting.dmain SpaceGroup_P212121 (no transformation needed)
_symmetry_cell_setting           orthorhombic
_symmetry_space_group_name_H-M   'P 21 21 21'
_symmetry_Int_Tables_number      19
loop_
_symmetry_equiv_pos_site_id
_symmetry_equiv_pos_as_xyz
1 x,y,z
2 1/2+x,1/2-y,-z
3 -x,1/2+y,1/2-z
4 1/2-x,-y,1/2+z
_cell_length_a                   18.6
_cell_length_b                   5.7
_cell_length_c                   9.1
_cell_angle_alpha                90
_cell_angle_beta                 90
_cell_angle_gamma                90
_cell_volume                     970.126
loop_
_atom_site_label
_atom_site_type_symbol
_atom_site_fract_x
_atom_site_fract_y
_atom_site_fract_z
C1 C 0.858674 0.0283124 0.244557
C2 C 0.903831 -0.171843 0.248868
C3 C 0.888397 0.0824487 -0.0456218
C4 C 0.931427 -0.109005 -0.0430056
C5 C 0.814297 0.0300649 0.366259
C6 C 0.861565 0.174434 -0.180471
C7 C 0.951374 -0.224979 -0.175579
C8 C 0.761786 0.197419 0.405878
S1 S 0.862218 0.247949 0.110094
S2 S 0.970551 -0.235391 0.115823
S3 S 0.833631 -0.21085 0.474215
N1 N 0.896307 -0.313746 0.360745
N2 N 0.839526 0.258298 -0.287745
N3 N 0.970251 -0.321832 -0.280993
N4 N 0.718819 0.33388 0.440618

#END
########################################################
#
# System XXII
# rank 97   file 1212
#
########################################################

data_starting.dmain SpaceGroup_P21/c (no transformation needed)
_symmetry_cell_setting           monoclinic
_symmetry_space_group_name_H-M   'P 21/c'
_symmetry_Int_Tables_number      14
loop_
_symmetry_equiv_pos_site_id
_symmetry_equiv_pos_as_xyz
1 x,y,z
2 -x,1/2+y,1/2-z
3 -x,-y,-z
4 x,1/2-y,1/2+z
_cell_length_a                   7.5
_cell_length_b                   18.1
_cell_length_c                   8.7
_cell_angle_alpha                90
_cell_angle_beta                 57.1
_cell_angle_gamma                90
_cell_volume                     984.326
loop_
_atom_site_label
_atom_site_type_symbol
_atom_site_fract_x
_atom_site_fract_y
_atom_site_fract_z
C1 C 0.481334 0.0233955 0.738294
C2 C 0.278259 0.0302862 0.760359
C3 C 0.420289 0.155497 0.908352
C4 C 0.225684 0.162545 0.930921
C5 C 0.549098 -0.0492255 0.699337
C6 C 0.476837 0.198367 1.01323
C7 C 0.0706392 0.213312 1.06072
C8 C 0.74176 -0.080217 0.665956
S1 S 0.629812 0.0969895 0.746959
S2 S 0.138448 0.11493 0.805022
S3 S 0.358986 -0.100905 0.690378
N1 N 0.193404 -0.0298344 0.741689
N2 N 0.531606 0.233058 1.09301
N3 N -0.0586651 0.255079 1.16186
N4 N 0.899709 -0.106497 0.636976

#END
########################################################
#
# System XXII
# rank 98   file 807
#
########################################################

data_starting.dmain SpaceGroup_P212121 (no transformation needed)
_symmetry_cell_setting           orthorhombic
_symmetry_space_group_name_H-M   'P 21 21 21'
_symmetry_Int_Tables_number      19
loop_
_symmetry_equiv_pos_site_id
_symmetry_equiv_pos_as_xyz
1 x,y,z
2 1/2+x,1/2-y,-z
3 -x,1/2+y,1/2-z
4 1/2-x,-y,1/2+z
_cell_length_a                   6.1
_cell_length_b                   9.6
_cell_length_c                   17.2
_cell_angle_alpha                90
_cell_angle_beta                 90
_cell_angle_gamma                90
_cell_volume                     1005.81
loop_
_atom_site_label
_atom_site_type_symbol
_atom_site_fract_x
_atom_site_fract_y
_atom_site_fract_z
C1 C 0.853994 0.887948 0.342463
C2 C 1.04582 0.805514 0.352033
C3 C 0.942803 1.0231 0.477593
C4 C 1.1269 0.945426 0.487198
C5 C 0.783964 0.880207 0.266296
C6 C 0.910578 1.15054 0.519083
C7 C 1.29489 0.988764 0.539369
C8 C 0.599604 0.944851 0.231866
S1 S 0.718467 0.978143 0.41732
S2 S 1.18349 0.782998 0.441705
S3 S 0.957898 0.770731 0.215027
N1 N 1.12065 0.739854 0.290653
N2 N 0.875198 1.25365 0.552671
N3 N 1.43365 1.01844 0.582467
N4 N 0.448172 0.996308 0.202781

#END
########################################################
#
# System XXII
# rank 99   file 466
#
########################################################

data_starting.dmain SpaceGroup_P21/c (no transformation needed)
_symmetry_cell_setting           monoclinic
_symmetry_space_group_name_H-M   'P 21/c'
_symmetry_Int_Tables_number      14
loop_
_symmetry_equiv_pos_site_id
_symmetry_equiv_pos_as_xyz
1 x,y,z
2 -x,1/2+y,1/2-z
3 -x,-y,-z
4 x,1/2-y,1/2+z
_cell_length_a                   9.0
_cell_length_b                   5.7
_cell_length_c                   19.1
_cell_angle_alpha                90
_cell_angle_beta                 81.6
_cell_angle_gamma                90
_cell_volume                     969.146
loop_
_atom_site_label
_atom_site_type_symbol
_atom_site_fract_x
_atom_site_fract_y
_atom_site_fract_z
C1 C 0.962161 0.976646 0.892128
C2 C 0.969874 1.17673 0.847374
C3 C 1.26489 0.923491 0.861033
C4 C 1.27376 1.1149 0.818378
C5 C 0.826418 0.974919 0.936626
C6 C 1.39448 0.832395 0.886715
C7 C 1.41356 1.23171 0.797688
C8 C 0.772044 0.807616 0.988863
S1 S 1.09999 0.756943 0.888095
S2 S 1.12317 1.24016 0.780696
S3 S 0.721766 1.21575 0.917926
N1 N 0.854011 1.31862 0.8553
N2 N 1.4974 0.749223 0.907848
N3 N 1.52554 1.3292 0.778249
N4 N 0.725186 0.671183 1.03162

#END
########################################################
#
# System XXII
# rank 100   file 165
#
########################################################

data_starting.dmain SpaceGroup_PBCN (no transformation needed)
_symmetry_cell_setting           orthorhombic
_symmetry_space_group_name_H-M   'P b c n'
_symmetry_Int_Tables_number      60
loop_
_symmetry_equiv_pos_site_id
_symmetry_equiv_pos_as_xyz
1 x,y,z
2 1/2+x,1/2-y,-z
3 -x,y,1/2-z
4 1/2-x,1/2-y,1/2+z
5 -x,-y,-z
6 1/2-x,1/2+y,z
7 x,-y,1/2+z
8 1/2+x,1/2+y,1/2-z
_cell_length_a                   7.6
_cell_length_b                   15.2
_cell_length_c                   17.3
_cell_angle_alpha                90
_cell_angle_beta                 90
_cell_angle_gamma                90
_cell_volume                     1992.29
loop_
_atom_site_label
_atom_site_type_symbol
_atom_site_fract_x
_atom_site_fract_y
_atom_site_fract_z
C1 C 0.254602 0.397857 0.7796
C2 C 0.26053 0.469653 0.832532
C3 C 0.157556 0.288724 0.896527
C4 C 0.162039 0.356855 0.947557
C5 C 0.248723 0.429444 0.704663
C6 C 0.0665977 0.20912 0.914046
C7 C 0.0756875 0.351058 1.02073
C8 C 0.243205 0.381035 0.634601
S1 S 0.265227 0.286055 0.805419
S2 S 0.275527 0.457682 0.934339
S3 S 0.2546 0.543506 0.707048
N1 N 0.259107 0.549298 0.803317
N2 N -0.00295526 0.142399 0.926327
N3 N 0.0105625 0.348507 1.08161
N4 N 0.239875 0.342359 0.576509

#END
