# Supplementary material for: Report on the sixth blind test of organic crystal structure prediction methods
Source: Acta Crystallogr B Struct Sci Cryst Eng Mater. 2016 Aug 1;72(Pt 4):439–59. doi: 10.1107/S2052520616007447 (PMC4971545; doi:10.1107/S2052520616007447)
Supplement: Supplementary file 2 [file b-72-00439-sup2.zip › Group_20_Tuckerman_Szalewicz/XXII-1_Tuckerman_Szalewicz.cif]

#########################################################
#							#
# 		RESULTS TARGET XXII			#
#							#
#########################################################


###########################################################
# XXII structure rank #1  
# with Energy [Kjol/mol]: -109.359
# Energy difference respect the lowest energy structures: 0 
###########################################################

data_XXII_1 
_cell_length_a    6.7939
_cell_length_b   8.1631
_cell_length_c    17.6858 
_cell_angle_alpha 90.000
_cell_angle_beta 93.563
_cell_angle_gamma 90.000 
_cell_formula_units_Z  4
_symmetry_space_group_name_H-M 'P21/n    '
loop_
_atom_site_label
_atom_site_fract_x
_atom_site_fract_y
_atom_site_fract_z
S  -0.15742  0.46570  0.09792
S  0.29259  0.29412  0.08975
S  0.32286  0.78468  0.07232
N  0.39680  0.60444  0.07491
N  -0.31732  0.23906  0.25353
N  0.25736  0.01257  0.24096
N  -0.18866  0.96566  0.07794
C  0.05656  0.57324  0.08298
C  0.24684  0.50209  0.08052
C  -0.06553  0.30958  0.15619
C  0.11741  0.23862  0.15214
C  0.07571  0.73971  0.07855
C  -0.07070  0.86460  0.07876
C  -0.20535  0.27050  0.21004
C  0.19624  0.11437  0.20153


###########################################################
# XXII structure rank #2  
# with Energy [Kjol/mol]: -105.898
# Energy difference respect the lowest energy structures: 3.461 
###########################################################

data_XXII_2 
_cell_length_a    12.4275
_cell_length_b   8.4618
_cell_length_c    18.7076 
_cell_angle_alpha 90.000
_cell_angle_beta 90.000
_cell_angle_gamma 90.000 
_cell_formula_units_Z  8
_symmetry_space_group_name_H-M 'Pbca    '
loop_
_atom_site_label
_atom_site_fract_x
_atom_site_fract_y
_atom_site_fract_z
S  0.51947  0.32600  0.07974
S  0.30159  0.56208  0.09059
S  0.30286  0.32085  -0.09440
N  0.26258  0.43982  -0.03679
N  0.51464  0.18470  0.25921
N  0.22897  0.46432  0.26943
N  0.54558  0.05019  -0.09722
C  0.42529  0.35055  0.01215
C  0.33210  0.44733  0.01689
C  0.44017  0.34908  0.15501
C  0.34948  0.44242  0.15865
C  0.41864  0.26527  -0.04981
C  0.48869  0.14666  -0.07649
C  0.48219  0.25744  0.21232
C  0.28214  0.45651  0.21965


###########################################################
# XXII structure rank #3  
# with Energy [Kjol/mol]: -103.979
# Energy difference respect the lowest energy structures: 5.380 
###########################################################

data_XXII_3 
_cell_length_a    10.0538
_cell_length_b   6.7238
_cell_length_c    14.4341 
_cell_angle_alpha 90.000
_cell_angle_beta 93.779
_cell_angle_gamma 90.000 
_cell_formula_units_Z  4
_symmetry_space_group_name_H-M 'P21/c    '
loop_
_atom_site_label
_atom_site_fract_x
_atom_site_fract_y
_atom_site_fract_z
S  0.24031  0.36916  0.21754
S  0.10800  0.82415  0.18335
S  0.41665  0.83873  0.37559
N  0.29841  0.92096  0.31173
N  0.24698  0.22269  -0.01893
N  0.07127  0.79781  -0.06493
N  0.56699  0.31958  0.39872
C  0.29576  0.58066  0.27665
C  0.24082  0.77355  0.26261
C  0.19348  0.46843  0.10987
C  0.13779  0.65398  0.09630
C  0.40205  0.59323  0.34052
C  0.49278  0.44170  0.37352
C  0.22181  0.33081  0.03882
C  0.10091  0.73711  0.00789


###########################################################
# XXII structure rank #4  
# with Energy [Kjol/mol]: -103.353
# Energy difference respect the lowest energy structures: 6.006 
###########################################################

data_XXII_4 
_cell_length_a    12.1450
_cell_length_b   6.7427
_cell_length_c    12.6523 
_cell_angle_alpha 90.000
_cell_angle_beta 109.115
_cell_angle_gamma 90.000 
_cell_formula_units_Z  4
_symmetry_space_group_name_H-M 'P21/n    '
loop_
_atom_site_label
_atom_site_fract_x
_atom_site_fract_y
_atom_site_fract_z
S  0.59207  0.37832  0.35541
S  0.48991  0.83338  0.37732
S  0.83257  0.84897  0.41586
N  0.71052  0.93039  0.40899
N  0.36271  0.21640  0.11656
N  0.22648  0.79796  0.14581
N  0.92980  0.32857  0.37151
C  0.67667  0.59038  0.38265
C  0.63426  0.78328  0.39197
C  0.46189  0.47293  0.26756
C  0.41973  0.65919  0.27735
C  0.79175  0.60321  0.39306
C  0.86872  0.45159  0.38216
C  0.40687  0.33056  0.18410
C  0.31302  0.73797  0.20519


###########################################################
# XXII structure rank #5  
# with Energy [Kjol/mol]: -103.041
# Energy difference respect the lowest energy structures: 6.318 
###########################################################

data_XXII_5 
_cell_length_a    8.4304
_cell_length_b   7.4796
_cell_length_c    16.0061 
_cell_angle_alpha 90.000
_cell_angle_beta 103.099
_cell_angle_gamma 90.000 
_cell_formula_units_Z  4
_symmetry_space_group_name_H-M 'P21/c    '
loop_
_atom_site_label
_atom_site_fract_x
_atom_site_fract_y
_atom_site_fract_z
S  0.00416  0.66686  0.23533
S  0.25661  0.85107  0.11762
S  -0.16454  0.68189  -0.03386
N  0.00951  0.76428  -0.00889
N  0.31464  0.52503  0.41063
N  0.62683  0.76535  0.26591
N  -0.43065  0.48160  0.10352
C  -0.03912  0.68774  0.12471
C  0.06483  0.76331  0.07563
C  0.21436  0.67208  0.26321
C  0.31515  0.74741  0.21612
C  -0.17855  0.63183  0.06945
C  -0.31801  0.54863  0.08819
C  0.26884  0.59044  0.34497
C  0.48793  0.75742  0.24294


###########################################################
# XXII structure rank #6  
# with Energy [Kjol/mol]: -101.547
# Energy difference respect the lowest energy structures: 7.812 
###########################################################

data_XXII_6 
_cell_length_a    10.0488
_cell_length_b   7.5793
_cell_length_c    12.9954 
_cell_angle_alpha 90.000
_cell_angle_beta 95.455
_cell_angle_gamma 90.000 
_cell_formula_units_Z  4
_symmetry_space_group_name_H-M 'P21/n    '
loop_
_atom_site_label
_atom_site_fract_x
_atom_site_fract_y
_atom_site_fract_z
S  0.21657  0.66579  0.24760
S  0.21242  0.84523  0.00731
S  -0.14772  0.65010  0.05671
N  -0.03912  0.74155  -0.00241
N  0.55304  0.51950  0.26874
N  0.53838  0.71729  -0.04324
N  -0.12492  0.43437  0.32117
C  0.07832  0.67494  0.15726
C  0.07595  0.74985  0.05694
C  0.34737  0.66257  0.17021
C  0.34502  0.73402  0.07249
C  -0.04547  0.60712  0.16844
C  -0.09011  0.51235  0.25287
C  0.46046  0.58136  0.22505
C  0.45190  0.72648  0.00804


###########################################################
# XXII structure rank #7  
# with Energy [Kjol/mol]: -101.340
# Energy difference respect the lowest energy structures: 8.019 
###########################################################

data_XXII_7 
_cell_length_a    8.1643
_cell_length_b   8.4510
_cell_length_c    14.9930 
_cell_angle_alpha 90.000
_cell_angle_beta 103.477
_cell_angle_gamma 90.000 
_cell_formula_units_Z  4
_symmetry_space_group_name_H-M 'P21/n    '
loop_
_atom_site_label
_atom_site_fract_x
_atom_site_fract_y
_atom_site_fract_z
S  -0.11282  0.17579  0.06682
S  0.19342  -0.04999  0.19623
S  0.36496  0.18572  0.00393
N  0.36963  0.07031  0.08529
N  -0.27616  0.33057  0.24974
N  0.11970  0.05892  0.41385
N  0.01655  0.44474  -0.13138
C  0.08740  0.15268  0.04786
C  0.21847  0.06085  0.10331
C  -0.07113  0.15976  0.18513
C  0.05559  0.06934  0.23791
C  0.15457  0.23591  -0.01323
C  0.07869  0.35119  -0.07883
C  -0.18544  0.25494  0.22004
C  0.09212  0.06139  0.33532


###########################################################
# XXII structure rank #8  
# with Energy [Kjol/mol]: -100.155
# Energy difference respect the lowest energy structures: 9.204 
###########################################################

data_XXII_8 
_cell_length_a    7.5473
_cell_length_b   14.7324
_cell_length_c    9.0929 
_cell_angle_alpha 90.000
_cell_angle_beta 101.541
_cell_angle_gamma 90.000 
_cell_formula_units_Z  4
_symmetry_space_group_name_H-M 'P21/c    '
loop_
_atom_site_label
_atom_site_fract_x
_atom_site_fract_y
_atom_site_fract_z
S  0.40134  0.23846  0.17756
S  0.27895  0.46059  0.06910
S  0.70709  0.45171  0.40967
N  0.55589  0.49301  0.28659
N  0.13109  0.13206  -0.13473
N  -0.01106  0.40310  -0.27147
N  0.81159  0.20705  0.52767
C  0.50516  0.33704  0.25467
C  0.45663  0.42791  0.21036
C  0.25652  0.27378  0.01595
C  0.20781  0.36159  -0.02620
C  0.65049  0.33966  0.37110
C  0.74117  0.26660  0.45750
C  0.18898  0.19493  -0.06763
C  0.08639  0.38566  -0.16137


###########################################################
# XXII structure rank #9  
# with Energy [Kjol/mol]: -99.754
# Energy difference respect the lowest energy structures: 9.605 
###########################################################

data_XXII_9 
_cell_length_a    7.5397
_cell_length_b   17.4738
_cell_length_c    8.1457 
_cell_angle_alpha 90.000
_cell_angle_beta 111.340
_cell_angle_gamma 90.000 
_cell_formula_units_Z  4
_symmetry_space_group_name_H-M 'P21/n    '
loop_
_atom_site_label
_atom_site_fract_x
_atom_site_fract_y
_atom_site_fract_z
S  0.20589  0.08774  0.59669
S  -0.22380  0.10713  0.63809
S  -0.28327  0.08130  0.13084
N  -0.34466  0.09064  0.29241
N  0.44822  0.23317  0.89860
N  -0.09765  0.26214  0.94156
N  0.20222  0.06859  0.09706
C  -0.01273  0.07899  0.42561
C  -0.19331  0.08945  0.44084
C  0.15213  0.15304  0.73176
C  -0.02286  0.16109  0.74771
C  -0.04128  0.07640  0.24985
C  0.09370  0.07227  0.16565
C  0.31630  0.19756  0.82305
C  -0.06650  0.21713  0.85359


###########################################################
# XXII structure rank #10  
# with Energy [Kjol/mol]: -99.198
# Energy difference respect the lowest energy structures: 10.161 
###########################################################

data_XXII_10 
_cell_length_a    6.8871
_cell_length_b   8.0391
_cell_length_c    9.1416 
_cell_angle_alpha 100.164
_cell_angle_beta 97.467
_cell_angle_gamma 90.520 
_cell_formula_units_Z  2
_symmetry_space_group_name_H-M 'P-1    '
loop_
_atom_site_label
_atom_site_fract_x
_atom_site_fract_y
_atom_site_fract_z
S  -0.15298  0.00496  0.18555
S  0.28937  -0.17357  0.20001
S  0.33462  0.31358  0.15413
N  0.40202  0.13158  0.16551
N  -0.32603  -0.16215  0.47955
N  0.23794  -0.38379  0.50756
N  -0.17351  0.49721  0.13962
C  0.06349  0.10617  0.16676
C  0.25037  0.03234  0.17377
C  -0.06881  -0.12984  0.30592
C  0.11321  -0.20001  0.31419
C  0.08790  0.27239  0.15631
C  -0.21204  -0.14813  0.40153
C  0.18503  -0.30165  0.42074
C  -0.05639  0.39712  0.14775


###########################################################
# XXII structure rank #11  
# with Energy [Kjol/mol]: -98.983
# Energy difference respect the lowest energy structures: 10.376 
###########################################################

data_XXII_11 
_cell_length_a    8.0329
_cell_length_b   9.9555
_cell_length_c    12.4096 
_cell_angle_alpha 90.000
_cell_angle_beta 90.000
_cell_angle_gamma 90.000 
_cell_formula_units_Z  4
_symmetry_space_group_name_H-M 'P212121    '
loop_
_atom_site_label
_atom_site_fract_x
_atom_site_fract_y
_atom_site_fract_z
S  0.67791  0.42514  0.24060
S  0.42297  0.41282  0.01681
S  0.65339  0.76856  0.04239
N  0.54050  0.65719  -0.00589
N  0.73160  0.07389  0.26703
N  0.40642  0.05897  -0.00043
N  0.92094  0.77043  0.29461
C  0.64896  0.55266  0.14736
C  0.54519  0.54774  0.05471
C  0.61324  0.28286  0.17292
C  0.51020  0.27847  0.08430
C  0.72254  0.67623  0.15110
C  0.83282  0.72883  0.23000
C  0.67960  0.16784  0.22602
C  0.45246  0.15793  0.03573


###########################################################
# XXII structure rank #12  
# with Energy [Kjol/mol]: -97.659
# Energy difference respect the lowest energy structures: 11.700 
###########################################################

data_XXII_12 
_cell_length_a    9.1125
_cell_length_b   6.8141
_cell_length_c    16.0594 
_cell_angle_alpha 90.000
_cell_angle_beta 102.280
_cell_angle_gamma 90.000 
_cell_formula_units_Z  4
_symmetry_space_group_name_H-M 'P21/c    '
loop_
_atom_site_label
_atom_site_fract_x
_atom_site_fract_y
_atom_site_fract_z
S  0.30168  0.67605  0.49481
S  0.31504  0.22292  0.58318
S  0.36122  0.19433  0.34000
N  0.35433  0.12033  0.43054
N  0.00053  0.86151  0.57965
N  0.01440  0.29131  0.69077
N  0.34411  0.70717  0.24733
C  0.33343  0.46041  0.44414
C  0.33762  0.26979  0.48053
C  0.18878  0.59382  0.56164
C  0.19294  0.40897  0.59687
C  0.34479  0.44115  0.36093
C  0.34367  0.58812  0.29799
C  0.08495  0.74304  0.57156
C  0.09481  0.34173  0.64902


###########################################################
# XXII structure rank #13  
# with Energy [Kjol/mol]: -97.637
# Energy difference respect the lowest energy structures: 11.722 
###########################################################

data_XXII_13 
_cell_length_a    10.9174
_cell_length_b   6.0666
_cell_length_c    15.2995 
_cell_angle_alpha 90.000
_cell_angle_beta 92.693
_cell_angle_gamma 90.000 
_cell_formula_units_Z  4
_symmetry_space_group_name_H-M 'P21/n    '
loop_
_atom_site_label
_atom_site_fract_x
_atom_site_fract_y
_atom_site_fract_z
S  0.14357  0.34603  -0.04392
S  0.26355  0.79851  0.05741
S  0.47844  0.58702  -0.13077
N  0.43511  0.73523  -0.05530
N  0.01100  0.09976  0.13698
N  0.18187  0.66465  0.27240
N  0.34873  0.06586  -0.23181
C  0.27980  0.47122  -0.06904
C  0.32981  0.66195  -0.02742
C  0.13546  0.40553  0.06629
C  0.18614  0.58788  0.10750
C  0.35789  0.40407  -0.13080
C  0.35297  0.21705  -0.18678
C  0.06650  0.23707  0.10614
C  0.18331  0.63172  0.19866


###########################################################
# XXII structure rank #14  
# with Energy [Kjol/mol]: -97.424
# Energy difference respect the lowest energy structures: 11.935 
###########################################################

data_XXII_14 
_cell_length_a    9.8328
_cell_length_b   8.6140
_cell_length_c    23.7885 
_cell_angle_alpha 90.000
_cell_angle_beta 90.000
_cell_angle_gamma 90.000 
_cell_formula_units_Z  8
_symmetry_space_group_name_H-M 'Pbca    '
loop_
_atom_site_label
_atom_site_fract_x
_atom_site_fract_y
_atom_site_fract_z
S  0.58839  0.08497  0.18426
S  0.57574  -0.14943  0.06677
S  0.22654  0.08149  0.08966
N  0.33057  -0.03025  0.06188
N  0.94814  0.12388  0.18671
N  0.93026  -0.17295  0.04655
N  0.25163  0.33818  0.21824
C  0.45209  0.06568  0.13880
C  0.44635  -0.03075  0.09042
C  0.72508  0.01937  0.14538
C  0.71933  -0.07478  0.09872
C  0.33029  0.13923  0.14444
C  0.28641  0.24855  0.18549
C  0.84728  0.07779  0.16948
C  0.83500  -0.12905  0.06905


###########################################################
# XXII structure rank #15  
# with Energy [Kjol/mol]: -97.415
# Energy difference respect the lowest energy structures: 11.944 
###########################################################

data_XXII_15 
_cell_length_a    9.5878
_cell_length_b   9.6112
_cell_length_c    11.6500 
_cell_angle_alpha 90.000
_cell_angle_beta 109.862
_cell_angle_gamma 90.000 
_cell_formula_units_Z  4
_symmetry_space_group_name_H-M 'P21/n    '
loop_
_atom_site_label
_atom_site_fract_x
_atom_site_fract_y
_atom_site_fract_z
S  1.03558  0.10194  0.14598
S  0.68998  -0.03005  0.00655
S  0.68215  0.38604  0.01749
N  0.62227  0.23569  -0.01324
N  1.17237  -0.17354  0.35688
N  0.72812  -0.33000  0.19064
N  1.06507  0.52831  0.17460
C  0.87564  0.19977  0.08671
C  0.73167  0.14491  0.02716
C  0.96869  -0.05348  0.18244
C  0.82777  -0.10516  0.12729
C  0.86568  0.34140  0.08748
C  0.97634  0.44446  0.13610
C  1.08198  -0.11977  0.27885
C  0.77166  -0.22989  0.16094


###########################################################
# XXII structure rank #16  
# with Energy [Kjol/mol]: -96.943
# Energy difference respect the lowest energy structures: 12.416 
###########################################################

data_XXII_16 
_cell_length_a    12.6767
_cell_length_b   6.5698
_cell_length_c    13.5521 
_cell_angle_alpha 90.000
_cell_angle_beta 116.177
_cell_angle_gamma 90.000 
_cell_formula_units_Z  4
_symmetry_space_group_name_H-M 'P21/n    '
loop_
_atom_site_label
_atom_site_fract_x
_atom_site_fract_y
_atom_site_fract_z
S  0.14391  -0.22588  0.41196
S  0.27351  0.21711  0.52891
S  0.11940  0.26046  0.19933
N  0.19338  0.32735  0.32057
N  0.02558  -0.34357  0.60054
N  0.17547  0.21910  0.73979
N  -0.02891  -0.23890  0.07687
C  0.14341  -0.00782  0.33981
C  0.19968  0.17752  0.38848
C  0.14423  -0.12237  0.52917
C  0.19482  0.06071  0.57528
C  0.09152  0.01593  0.22843
C  0.02473  -0.12497  0.14463
C  0.07825  -0.24694  0.56752
C  0.18593  0.15093  0.66679


###########################################################
# XXII structure rank #17  
# with Energy [Kjol/mol]: -96.885
# Energy difference respect the lowest energy structures: 12.474 
###########################################################

data_XXII_17 
_cell_length_a    12.0590
_cell_length_b   8.1192
_cell_length_c    20.8241 
_cell_angle_alpha 90.000
_cell_angle_beta 90.000
_cell_angle_gamma 90.000 
_cell_formula_units_Z  8
_symmetry_space_group_name_H-M 'Pbca    '
loop_
_atom_site_label
_atom_site_fract_x
_atom_site_fract_y
_atom_site_fract_z
S  0.23661  0.12955  0.13821
S  -0.01154  0.32044  0.10661
S  0.01798  0.20709  0.29287
N  -0.03515  0.27567  0.23052
N  0.28278  -0.02593  -0.01749
N  -0.03068  0.20770  -0.05582
N  0.29345  -0.01025  0.31954
C  0.13429  0.17402  0.19372
C  0.03164  0.25245  0.18100
C  0.16754  0.13273  0.06565
C  0.06761  0.20826  0.05344
C  0.13891  0.13830  0.25758
C  0.22410  0.05651  0.29230
C  0.23163  0.04518  0.01959
C  0.01320  0.20905  -0.00698


###########################################################
# XXII structure rank #18  
# with Energy [Kjol/mol]: -96.753
# Energy difference respect the lowest energy structures: 12.606 
###########################################################

data_XXII_18 
_cell_length_a    6.9155
_cell_length_b   7.3207
_cell_length_c    10.0203 
_cell_angle_alpha 86.456
_cell_angle_beta 86.151
_cell_angle_gamma 89.050 
_cell_formula_units_Z  2
_symmetry_space_group_name_H-M 'P-1    '
loop_
_atom_site_label
_atom_site_fract_x
_atom_site_fract_y
_atom_site_fract_z
S  1.09616  0.47370  0.28785
S  0.64828  0.33734  0.39019
S  0.63663  0.71107  0.07868
N  0.55488  0.57350  0.19245
N  1.31428  0.02967  0.26645
N  0.75014  -0.14479  0.40648
N  1.15749  0.82213  -0.04197
C  0.88803  0.55869  0.21821
C  0.69770  0.50150  0.26099
C  1.03065  0.24790  0.32335
C  0.84629  0.19228  0.36585
C  0.87806  0.67933  0.10967
C  1.18909  0.12825  0.29211
C  0.78922  0.00675  0.38860
C  1.03216  0.75976  0.02613


###########################################################
# XXII structure rank #19  
# with Energy [Kjol/mol]: -96.498
# Energy difference respect the lowest energy structures: 12.861 
###########################################################

data_XXII_19 
_cell_length_a    8.6123
_cell_length_b   5.8732
_cell_length_c    20.1662 
_cell_angle_alpha 90.000
_cell_angle_beta 95.393
_cell_angle_gamma 90.000 
_cell_formula_units_Z  4
_symmetry_space_group_name_H-M 'P21/c    '
loop_
_atom_site_label
_atom_site_fract_x
_atom_site_fract_y
_atom_site_fract_z
S  0.88775  0.15159  0.11023
S  0.66002  -0.31851  0.12643
S  0.65273  -0.12327  -0.06415
N  0.61395  -0.26678  -0.00330
N  0.85897  0.38007  0.27051
N  0.56479  -0.20245  0.28991
N  0.90642  0.39716  -0.07613
C  0.77960  0.01266  0.04592
C  0.68574  -0.18298  0.05232
C  0.79448  0.07962  0.17945
C  0.70242  -0.10918  0.18558
C  0.77137  0.07060  -0.01974
C  0.84571  0.25103  -0.05121
C  0.83096  0.24572  0.22994
C  0.62632  -0.16240  0.24325


###########################################################
# XXII structure rank #20  
# with Energy [Kjol/mol]: -96.423
# Energy difference respect the lowest energy structures: 12.936 
###########################################################

data_XXII_20 
_cell_length_a    7.9549
_cell_length_b   9.9040
_cell_length_c    12.8031 
_cell_angle_alpha 90.000
_cell_angle_beta 90.000
_cell_angle_gamma 90.000 
_cell_formula_units_Z  4
_symmetry_space_group_name_H-M 'P212121    '
loop_
_atom_site_label
_atom_site_fract_x
_atom_site_fract_y
_atom_site_fract_z
S  0.61802  0.22645  0.48361
S  0.85759  0.23661  0.26312
S  0.67831  -0.13637  0.31553
N  0.77675  -0.02156  0.25973
N  0.45417  0.55919  0.46253
N  0.74782  0.56688  0.18420
N  0.40083  -0.12557  0.55709
C  0.66000  0.09036  0.40288
C  0.76006  0.09365  0.31128
C  0.63638  0.36189  0.39934
C  0.73282  0.36538  0.31021
C  0.60181  -0.03800  0.41594
C  0.49136  -0.08750  0.49404
C  0.53531  0.47056  0.43559
C  0.74339  0.47674  0.24026


###########################################################
# XXII structure rank #21  
# with Energy [Kjol/mol]: -96.422
# Energy difference respect the lowest energy structures: 12.937 
###########################################################

data_XXII_21 
_cell_length_a    12.2326
_cell_length_b   9.8842
_cell_length_c    8.5855 
_cell_angle_alpha 90.000
_cell_angle_beta 101.987
_cell_angle_gamma 90.000 
_cell_formula_units_Z  4
_symmetry_space_group_name_H-M 'P21/c    '
loop_
_atom_site_label
_atom_site_fract_x
_atom_site_fract_y
_atom_site_fract_z
S  0.36862  0.59437  0.69525
S  0.13414  0.57551  0.39463
S  0.18250  0.23301  0.64976
N  0.12644  0.33351  0.51818
N  0.37129  0.95196  0.73013
N  0.08864  0.92730  0.35511
N  0.43867  0.26852  0.98157
C  0.27933  0.45732  0.65438
C  0.18261  0.44893  0.53035
C  0.28909  0.72829  0.60672
C  0.19547  0.72040  0.48639
C  0.29100  0.33815  0.73583
C  0.37302  0.29939  0.87126
C  0.33669  0.85085  0.67639
C  0.13487  0.83392  0.41366


###########################################################
# XXII structure rank #22  
# with Energy [Kjol/mol]: -96.374
# Energy difference respect the lowest energy structures: 12.985 
###########################################################

data_XXII_22 
_cell_length_a    4.5901
_cell_length_b   9.7116
_cell_length_c    11.5118 
_cell_angle_alpha 94.931
_cell_angle_beta 92.197
_cell_angle_gamma 100.200 
_cell_formula_units_Z  2
_symmetry_space_group_name_H-M 'P-1    '
loop_
_atom_site_label
_atom_site_fract_x
_atom_site_fract_y
_atom_site_fract_z
S  1.00882  0.28929  0.12152
S  0.58280  0.26198  0.35656
S  1.02725  0.65631  0.34630
N  0.80921  0.53282  0.39089
N  1.21915  -0.04522  0.11912
N  0.66884  -0.08542  0.40680
N  1.53147  0.66240  0.09228
C  0.98077  0.42592  0.22446
C  0.80302  0.41553  0.32243
C  0.93537  0.14434  0.19990
C  0.76135  0.13335  0.29445
C  1.13096  0.56054  0.22678
C  1.09095  0.03961  0.15315
C  0.70782  0.01291  0.35744
C  1.35055  0.61800  0.15205


###########################################################
# XXII structure rank #23  
# with Energy [Kjol/mol]: -96.351
# Energy difference respect the lowest energy structures: 13.008 
###########################################################

data_XXII_23 
_cell_length_a    7.9060
_cell_length_b   13.1500
_cell_length_c    9.6824 
_cell_angle_alpha 90.000
_cell_angle_beta 90.000
_cell_angle_gamma 90.000 
_cell_formula_units_Z  4
_symmetry_space_group_name_H-M 'Pna21    '
loop_
_atom_site_label
_atom_site_fract_x
_atom_site_fract_y
_atom_site_fract_z
S  0.32093  0.00485  0.78938
S  0.56704  0.22107  0.79082
S  0.32180  0.18713  0.43084
N  0.43920  0.23630  0.54107
N  0.27263  -0.01557  1.15082
N  0.58956  0.25046  1.15059
N  0.06392  -0.05642  0.44207
C  0.34234  0.09049  0.65451
C  0.44211  0.18054  0.65498
C  0.38311  0.07390  0.93242
C  0.48274  0.15993  0.93269
C  0.26173  0.08421  0.53034
C  0.15174  0.00687  0.48087
C  0.32157  0.02389  1.05320
C  0.54129  0.21105  1.05275


###########################################################
# XXII structure rank #24  
# with Energy [Kjol/mol]: -96.342
# Energy difference respect the lowest energy structures: 13.017 
###########################################################

data_XXII_24 
_cell_length_a    7.1487
_cell_length_b   10.2643
_cell_length_c    13.6302 
_cell_angle_alpha 90.000
_cell_angle_beta 90.000
_cell_angle_gamma 90.000 
_cell_formula_units_Z  4
_symmetry_space_group_name_H-M 'P212121    '
loop_
_atom_site_label
_atom_site_fract_x
_atom_site_fract_y
_atom_site_fract_z
S  0.77563  0.44306  0.34690
S  0.32905  0.45896  0.42618
S  0.35935  0.28458  0.16323
N  0.26758  0.33914  0.25799
N  0.98826  0.37697  0.57685
N  0.41960  0.38623  0.67695
N  0.86299  0.28248  0.07733
C  0.58449  0.38426  0.28271
C  0.39659  0.39037  0.31586
C  0.70367  0.41936  0.46665
C  0.52159  0.42585  0.49903
C  0.58648  0.32495  0.19325
C  0.73949  0.30081  0.12925
C  0.86180  0.39472  0.52689
C  0.46313  0.40456  0.59741


###########################################################
# XXII structure rank #25  
# with Energy [Kjol/mol]: -96.255
# Energy difference respect the lowest energy structures: 13.104 
###########################################################

data_XXII_25 
_cell_length_a    6.8644
_cell_length_b   7.2001
_cell_length_c    10.4881 
_cell_angle_alpha 96.714
_cell_angle_beta 93.080
_cell_angle_gamma 105.150 
_cell_formula_units_Z  2
_symmetry_space_group_name_H-M 'P-1    '
loop_
_atom_site_label
_atom_site_fract_x
_atom_site_fract_y
_atom_site_fract_z
S  0.19877  0.49452  0.28228
S  0.16861  0.93611  0.19812
S  0.26452  0.95801  0.58115
N  0.23314  1.03023  0.44940
N  0.29839  0.29347  -0.01933
N  0.27477  0.84571  -0.12498
N  0.30391  0.46627  0.65779
C  0.22305  0.70526  0.38696
C  0.21073  0.88733  0.35312
C  0.23706  0.57335  0.13445
C  0.22453  0.74937  0.10106
C  0.25813  0.72389  0.51769
C  0.27343  0.41927  0.04945
C  0.25346  0.80502  -0.02348
C  0.28387  0.58217  0.59576


###########################################################
# XXII structure rank #26  
# with Energy [Kjol/mol]: -96.233
# Energy difference respect the lowest energy structures: 13.126 
###########################################################

data_XXII_26 
_cell_length_a    18.1664
_cell_length_b   8.1917
_cell_length_c    13.9564 
_cell_angle_alpha 90.000
_cell_angle_beta 103.033
_cell_angle_gamma 90.000 
_cell_formula_units_Z  8
_symmetry_space_group_name_H-M 'C2/c    '
loop_
_atom_site_label
_atom_site_fract_x
_atom_site_fract_y
_atom_site_fract_z
S  0.09648  -0.09074  0.22113
S  0.23194  0.12844  0.37512
S  0.09749  0.41835  0.17827
N  0.16334  0.37069  0.26565
N  0.06222  -0.37686  0.39790
N  0.23030  -0.10369  0.59143
N  -0.05975  0.16660  0.02366
C  0.10735  0.11891  0.21629
C  0.16441  0.21088  0.27988
C  0.12975  -0.12877  0.34512
C  0.18451  -0.03913  0.40761
C  0.06188  0.22428  0.15389
C  -0.00514  0.19293  0.08127
C  0.09235  -0.26684  0.37360
C  0.21059  -0.07221  0.50963


###########################################################
# XXII structure rank #27  
# with Energy [Kjol/mol]: -96.044
# Energy difference respect the lowest energy structures: 13.315 
###########################################################

data_XXII_27 
_cell_length_a    9.7007
_cell_length_b   7.8961
_cell_length_c    13.7405 
_cell_angle_alpha 90.000
_cell_angle_beta 106.645
_cell_angle_gamma 90.000 
_cell_formula_units_Z  4
_symmetry_space_group_name_H-M 'P21/c    '
loop_
_atom_site_label
_atom_site_fract_x
_atom_site_fract_y
_atom_site_fract_z
S  0.18104  0.87187  0.01777
S  0.12247  0.68035  0.21949
S  0.52357  0.59007  0.20612
N  0.39129  0.58190  0.24806
N  -0.13914  0.74565  -0.16603
N  -0.21519  0.49689  0.09751
N  0.58458  0.80840  -0.02088
C  0.30856  0.75293  0.10467
C  0.28406  0.67183  0.19012
C  0.02633  0.76027  0.01621
C  0.00264  0.68213  0.09939
C  0.44611  0.71872  0.10396
C  0.52247  0.76839  0.03482
C  -0.06612  0.75213  -0.08453
C  -0.11873  0.58150  0.09917


###########################################################
# XXII structure rank #28  
# with Energy [Kjol/mol]: -96.009
# Energy difference respect the lowest energy structures: 13.350 
###########################################################

data_XXII_28 
_cell_length_a    6.4640
_cell_length_b   6.9750
_cell_length_c    11.4690 
_cell_angle_alpha 99.565
_cell_angle_beta 92.742
_cell_angle_gamma 101.311 
_cell_formula_units_Z  2
_symmetry_space_group_name_H-M 'P-1    '
loop_
_atom_site_label
_atom_site_fract_x
_atom_site_fract_y
_atom_site_fract_z
S  0.14800  -0.08433  0.25430
S  0.29203  0.38050  0.20231
S  -0.21651  0.32742  0.39248
N  -0.03334  0.43219  0.32744
N  0.17644  -0.33441  -0.04261
N  0.35150  0.24365  -0.10958
N  -0.36310  -0.20180  0.44636
C  0.02108  0.10682  0.30462
C  0.08230  0.30424  0.28378
C  0.21746  -0.02375  0.11902
C  0.27497  0.16723  0.09753
C  -0.15189  0.09615  0.36882
C  0.19307  -0.19807  0.03085
C  0.31903  0.21493  -0.01588
C  -0.26931  -0.06879  0.41135


###########################################################
# XXII structure rank #29  
# with Energy [Kjol/mol]: -95.978
# Energy difference respect the lowest energy structures: 13.381 
###########################################################

data_XXII_29 
_cell_length_a    5.9745
_cell_length_b   8.6349
_cell_length_c    19.5686 
_cell_angle_alpha 90.000
_cell_angle_beta 93.112
_cell_angle_gamma 90.000 
_cell_formula_units_Z  4
_symmetry_space_group_name_H-M 'P21/n    '
loop_
_atom_site_label
_atom_site_fract_x
_atom_site_fract_y
_atom_site_fract_z
S  0.73424  0.70739  0.09682
S  0.26081  0.91324  0.11797
S  0.30457  0.77950  -0.07785
N  0.20500  0.85972  -0.01504
N  0.74540  0.50430  0.25410
N  0.15080  0.76085  0.28161
N  0.82524  0.52846  -0.08897
C  0.53552  0.75149  0.03227
C  0.33774  0.83865  0.04054
C  0.57360  0.69823  0.16726
C  0.38013  0.78098  0.17538
C  0.53956  0.70596  -0.03426
C  0.69756  0.60887  -0.06513
C  0.67064  0.59093  0.21514
C  0.25110  0.77139  0.23383


###########################################################
# XXII structure rank #30  
# with Energy [Kjol/mol]: -95.749
# Energy difference respect the lowest energy structures: 13.610 
###########################################################

data_XXII_30 
_cell_length_a    4.5188
_cell_length_b   23.3868
_cell_length_c    9.6379 
_cell_angle_alpha 90.000
_cell_angle_beta 97.668
_cell_angle_gamma 90.000 
_cell_formula_units_Z  4
_symmetry_space_group_name_H-M 'P21/c    '
loop_
_atom_site_label
_atom_site_fract_x
_atom_site_fract_y
_atom_site_fract_z
S  0.88141  0.18673  0.20837
S  1.33487  0.06943  0.23156
S  0.88880  0.08737  -0.15531
N  1.11222  0.06153  -0.03488
N  0.68941  0.17933  0.55312
N  1.28702  0.03900  0.58916
N  0.36313  0.21413  -0.15819
C  0.92239  0.14042  0.07259
C  1.11073  0.09161  0.08151
C  0.96998  0.14416  0.35455
C  1.15703  0.09751  0.36430
C  0.77433  0.14377  -0.06000
C  0.54895  0.18290  -0.11542
C  0.81552  0.16451  0.46399
C  1.23072  0.06450  0.48783


###########################################################
# XXII structure rank #31  
# with Energy [Kjol/mol]: -95.697
# Energy difference respect the lowest energy structures: 13.662 
###########################################################

data_XXII_31 
_cell_length_a    8.6310
_cell_length_b   8.8271
_cell_length_c    13.7055 
_cell_angle_alpha 90.000
_cell_angle_beta 106.655
_cell_angle_gamma 90.000 
_cell_formula_units_Z  4
_symmetry_space_group_name_H-M 'P21/n    '
loop_
_atom_site_label
_atom_site_fract_x
_atom_site_fract_y
_atom_site_fract_z
S  -0.05249  0.19717  0.07231
S  0.28369  -0.01119  0.17344
S  0.05677  0.08531  0.38338
N  0.18592  0.01574  0.33781
N  0.09734  0.41752  -0.09686
N  0.53528  0.17014  0.04506
N  -0.29031  0.35028  0.27250
C  0.01344  0.13835  0.19765
C  0.15273  0.04922  0.23991
C  0.12690  0.21347  0.04080
C  0.26456  0.13072  0.08369
C  -0.05473  0.17296  0.27311
C  -0.18584  0.27024  0.27249
C  0.10979  0.32640  -0.03554
C  0.41481  0.15140  0.06258


###########################################################
# XXII structure rank #32  
# with Energy [Kjol/mol]: -95.677
# Energy difference respect the lowest energy structures: 13.682 
###########################################################

data_XXII_32 
_cell_length_a    7.5557
_cell_length_b   15.8427
_cell_length_c    8.3889 
_cell_angle_alpha 90.000
_cell_angle_beta 94.209
_cell_angle_gamma 90.000 
_cell_formula_units_Z  4
_symmetry_space_group_name_H-M 'P21/n    '
loop_
_atom_site_label
_atom_site_fract_x
_atom_site_fract_y
_atom_site_fract_z
S  0.27650  0.23452  0.37557
S  0.14138  0.12165  0.68863
S  0.31477  -0.03021  0.34869
N  0.23867  -0.00487  0.50941
N  0.44349  0.41144  0.59582
N  0.24055  0.27787  0.98404
N  0.47144  0.10378  0.01263
C  0.28131  0.12572  0.38991
C  0.22450  0.07823  0.52000
C  0.29809  0.26530  0.57326
C  0.23898  0.22036  0.69888
C  0.34044  0.07121  0.27984
C  0.41250  0.08908  0.13183
C  0.37829  0.34639  0.58518
C  0.24098  0.25120  0.85761


###########################################################
# XXII structure rank #33  
# with Energy [Kjol/mol]: -95.571
# Energy difference respect the lowest energy structures: 13.788 
###########################################################

data_XXII_33 
_cell_length_a    4.5338
_cell_length_b   23.5121
_cell_length_c    9.6858 
_cell_angle_alpha 90.000
_cell_angle_beta 101.920
_cell_angle_gamma 90.000 
_cell_formula_units_Z  4
_symmetry_space_group_name_H-M 'P21/n    '
loop_
_atom_site_label
_atom_site_fract_x
_atom_site_fract_y
_atom_site_fract_z
S  0.02438  0.06212  0.73126
S  0.47686  0.17913  0.77640
S  0.02375  0.16507  0.37580
N  0.25027  0.18967  0.50427
N  -0.17852  0.06470  1.06474
N  0.40720  0.20883  1.12813
N  -0.50966  0.03985  0.34689
C  0.06224  0.10983  0.60034
C  0.25166  0.15831  0.61805
C  0.10956  0.10297  0.88191
C  0.29405  0.15008  0.90022
C  -0.09089  0.10808  0.46358
C  -0.32092  0.07017  0.39818
C  -0.04813  0.08090  0.98312
C  0.35865  0.18300  1.02589


###########################################################
# XXII structure rank #34  
# with Energy [Kjol/mol]: -95.516
# Energy difference respect the lowest energy structures: 13.843 
###########################################################

data_XXII_34 
_cell_length_a    7.2889
_cell_length_b   8.1320
_cell_length_c    8.9274 
_cell_angle_alpha 76.216
_cell_angle_beta 77.201
_cell_angle_gamma 80.320 
_cell_formula_units_Z  2
_symmetry_space_group_name_H-M 'P-1    '
loop_
_atom_site_label
_atom_site_fract_x
_atom_site_fract_y
_atom_site_fract_z
S  0.46715  0.04052  0.71376
S  0.01860  0.13764  0.62009
S  0.04724  -0.26520  0.97300
N  -0.03915  -0.12583  0.84767
N  0.68162  0.35536  0.42106
N  0.13103  0.47192  0.29863
N  0.53349  -0.33424  1.08225
C  0.27346  -0.06685  0.80106
C  0.08985  -0.02792  0.76276
C  0.39320  0.20086  0.56736
C  0.21562  0.23794  0.52975
C  0.26972  -0.20001  0.92633
C  0.55244  0.28714  0.48637
C  0.16674  0.36779  0.40256
C  0.41523  -0.27535  1.01271


###########################################################
# XXII structure rank #35  
# with Energy [Kjol/mol]: -95.498
# Energy difference respect the lowest energy structures: 13.861 
###########################################################

data_XXII_35 
_cell_length_a    10.2269
_cell_length_b   7.7482
_cell_length_c    12.8812 
_cell_angle_alpha 90.000
_cell_angle_beta 93.487
_cell_angle_gamma 90.000 
_cell_formula_units_Z  4
_symmetry_space_group_name_H-M 'P21    '
loop_
_atom_site_label
_atom_site_fract_x
_atom_site_fract_y
_atom_site_fract_z
S  0.51155  0.25172  0.00216
S  0.56806  0.47827  0.22387
S  0.90168  0.27224  0.12978
N  0.81105  0.37574  0.19975
N  0.21081  0.05663  0.07364
N  0.28945  0.34454  0.35234
N  0.82805  0.03784  -0.12512
C  0.66429  0.27864  0.06609
C  0.68865  0.37307  0.15949
C  0.41147  0.25257  0.10594
C  0.43490  0.34500  0.19649
C  0.78043  0.21226  0.03770
C  0.80714  0.11511  -0.05202
C  0.30089  0.14363  0.08601
C  0.35448  0.34536  0.28290


###########################################################
# XXII structure rank #36  
# with Energy [Kjol/mol]: -95.462
# Energy difference respect the lowest energy structures: 13.897 
###########################################################

data_XXII_36 
_cell_length_a    14.4644
_cell_length_b   7.3129
_cell_length_c    19.1745 
_cell_angle_alpha 90.000
_cell_angle_beta 90.000
_cell_angle_gamma 90.000 
_cell_formula_units_Z  8
_symmetry_space_group_name_H-M 'Pbca    '
loop_
_atom_site_label
_atom_site_fract_x
_atom_site_fract_y
_atom_site_fract_z
S  0.01517  0.82175  0.09058
S  0.23063  0.78013  0.15436
S  0.22018  0.63336  -0.04757
N  0.26432  0.67256  0.02486
N  -0.10503  0.62608  0.23310
N  0.17023  0.58244  0.31758
N  -0.02819  0.67186  -0.10956
C  0.10943  0.74915  0.04265
C  0.20070  0.73304  0.06885
C  0.04246  0.73624  0.17208
C  0.13077  0.71825  0.19778
C  0.10896  0.69418  -0.02515
C  0.03344  0.68172  -0.07215
C  -0.03925  0.67698  0.20617
C  0.15362  0.64333  0.26398


###########################################################
# XXII structure rank #37  
# with Energy [Kjol/mol]: -95.311
# Energy difference respect the lowest energy structures: 14.048 
###########################################################

data_XXII_37 
_cell_length_a    7.6333
_cell_length_b   13.2582
_cell_length_c    10.3643 
_cell_angle_alpha 90.000
_cell_angle_beta 102.173
_cell_angle_gamma 90.000 
_cell_formula_units_Z  4
_symmetry_space_group_name_H-M 'P21/n    '
loop_
_atom_site_label
_atom_site_fract_x
_atom_site_fract_y
_atom_site_fract_z
S  0.17482  0.07497  0.28444
S  0.45272  0.25628  0.44059
S  0.52983  0.20871  0.07438
N  0.55697  0.25729  0.21359
N  0.19568  -0.08708  0.56021
N  0.55265  0.14357  0.75607
N  0.21309  0.00492  -0.09015
C  0.33111  0.13924  0.21681
C  0.44730  0.21556  0.28143
C  0.27673  0.07463  0.45003
C  0.39253  0.14754  0.51259
C  0.36310  0.12602  0.09345
C  0.28018  0.05908  -0.00809
C  0.23001  -0.01473  0.51051
C  0.48037  0.14580  0.64766


###########################################################
# XXII structure rank #38  
# with Energy [Kjol/mol]: -95.291
# Energy difference respect the lowest energy structures: 14.068 
###########################################################

data_XXII_38 
_cell_length_a    6.9978
_cell_length_b   7.0848
_cell_length_c    10.3410 
_cell_angle_alpha 97.973
_cell_angle_beta 90.819
_cell_angle_gamma 93.064 
_cell_formula_units_Z  2
_symmetry_space_group_name_H-M 'P-1    '
loop_
_atom_site_label
_atom_site_fract_x
_atom_site_fract_y
_atom_site_fract_z
S  0.74296  0.53266  0.28998
S  0.73967  0.97507  0.20773
S  0.75313  0.98117  0.59479
N  0.74830  1.05858  0.46221
N  0.73589  0.30149  -0.01259
N  0.73370  0.85114  -0.11532
N  0.75789  0.48927  0.67147
C  0.74597  0.73670  0.39745
C  0.74481  0.91994  0.36415
C  0.73834  0.59610  0.14309
C  0.73721  0.77306  0.11058
C  0.75073  0.74957  0.52972
C  0.75484  0.60619  0.60860
C  0.73727  0.43304  0.05721
C  0.73552  0.81843  -0.01387


###########################################################
# XXII structure rank #39  
# with Energy [Kjol/mol]: -95.129
# Energy difference respect the lowest energy structures: 14.230 
###########################################################

data_XXII_39 
_cell_length_a    19.7376
_cell_length_b   4.4674
_cell_length_c    24.4512 
_cell_angle_alpha 90.000
_cell_angle_beta 111.142
_cell_angle_gamma 90.000 
_cell_formula_units_Z  8
_symmetry_space_group_name_H-M 'C2/c    '
loop_
_atom_site_label
_atom_site_fract_x
_atom_site_fract_y
_atom_site_fract_z
S  0.14630  0.86629  0.06341
S  0.23694  1.30382  0.18254
S  0.03952  1.07025  0.17932
N  0.11579  1.21882  0.20174
N  0.30337  0.51574  0.05319
N  0.41412  1.10745  0.19250
N  -0.05096  0.56933  0.04780
C  0.11320  0.97903  0.11643
C  0.15059  1.15878  0.16595
C  0.23937  0.88976  0.09824
C  0.27539  1.07131  0.14519
C  0.04684  0.90817  0.11780
C  -0.00784  0.72335  0.07903
C  0.27397  0.68468  0.07203
C  0.35223  1.09203  0.17160


###########################################################
# XXII structure rank #40  
# with Energy [Kjol/mol]: -95.061
# Energy difference respect the lowest energy structures: 14.298 
###########################################################

data_XXII_40 
_cell_length_a    10.6185
_cell_length_b   7.1905
_cell_length_c    13.8384 
_cell_angle_alpha 90.000
_cell_angle_beta 106.724
_cell_angle_gamma 90.000 
_cell_formula_units_Z  4
_symmetry_space_group_name_H-M 'P21/c    '
loop_
_atom_site_label
_atom_site_fract_x
_atom_site_fract_y
_atom_site_fract_z
S  0.771679  1.06751  0.81135
S  0.881122  0.62488  0.86256
S  0.553806  0.64214  0.62733
N  0.673873  0.55545  0.70697
N  1.081892  1.29021  0.87820
N  1.222648  0.73234  0.94595
N  0.435314  1.14579  0.59142
C  0.698039  0.87259  0.74534
C  0.743868  0.68731  0.76568
C  0.934839  1.00066  0.85352
C  0.979095  0.82121  0.87545
C  0.585394  0.87000  0.66705
C  1.016074  1.16118  0.86677
C  1.113635  0.76960  0.91388
C  0.502263  1.02176  0.62442


###########################################################
# XXII structure rank #41  
# with Energy [Kjol/mol]: -95.059
# Energy difference respect the lowest energy structures: 14.300 
###########################################################

data_XXII_41 
_cell_length_a    10.0477
_cell_length_b   12.3279
_cell_length_c    8.6381 
_cell_angle_alpha 90.000
_cell_angle_beta 108.704
_cell_angle_gamma 90.000 
_cell_formula_units_Z  4
_symmetry_space_group_name_H-M 'P21/c    '
loop_
_atom_site_label
_atom_site_fract_x
_atom_site_fract_y
_atom_site_fract_z
S  0.25533  0.25229  0.34761
S  0.30500  0.48283  0.15997
S  -0.05775  0.49304  0.26105
N  0.06134  0.53249  0.19648
N  0.60389  0.21168  0.59696
N  0.66520  0.51720  0.36923
N  -0.09364  0.24113  0.49246
C  0.14064  0.36107  0.30125
C  0.16014  0.45737  0.22117
C  0.41501  0.31600  0.37812
C  0.43453  0.41024  0.30285
C  0.01686  0.36944  0.33374
C  -0.04491  0.29813  0.42038
C  0.52051  0.25842  0.49872
C  0.56273  0.46866  0.33796


###########################################################
# XXII structure rank #42  
# with Energy [Kjol/mol]: -95.029
# Energy difference respect the lowest energy structures: 14.330 
###########################################################

data_XXII_42 
_cell_length_a    10.6255
_cell_length_b   7.1861
_cell_length_c    13.7940 
_cell_angle_alpha 90.000
_cell_angle_beta 106.785
_cell_angle_gamma 90.000 
_cell_formula_units_Z  4
_symmetry_space_group_name_H-M 'P21/c    '
loop_
_atom_site_label
_atom_site_fract_x
_atom_site_fract_y
_atom_site_fract_z
S  0.72817  0.56854  0.18889
S  0.61795  0.12580  0.13711
S  0.94567  0.14209  0.37226
N  0.82535  0.05585  0.29233
N  0.41897  0.79153  0.12288
N  0.27705  0.23372  0.05492
N  1.06503  0.64514  0.40935
C  0.80181  0.37316  0.25432
C  0.75561  0.18803  0.23375
C  0.56515  0.50166  0.14657
C  0.52043  0.32231  0.12472
C  0.91454  0.37011  0.33265
C  0.99800  0.52134  0.37594
C  0.48445  0.66240  0.13388
C  0.38593  0.27088  0.08653


###########################################################
# XXII structure rank #43  
# with Energy [Kjol/mol]: -95.004
# Energy difference respect the lowest energy structures: 14.355 
###########################################################

data_XXII_43 
_cell_length_a    10.2960
_cell_length_b   6.9710
_cell_length_c    14.3986 
_cell_angle_alpha 90.000
_cell_angle_beta 99.546
_cell_angle_gamma 90.000 
_cell_formula_units_Z  4
_symmetry_space_group_name_H-M 'P21/c    '
loop_
_atom_site_label
_atom_site_fract_x
_atom_site_fract_y
_atom_site_fract_z
S  0.71321  0.34872  0.22597
S  0.78672  0.29101  0.00427
S  0.39868  0.23850  0.00536
N  0.53010  0.24144  -0.03470
N  1.02037  0.19341  0.35022
N  1.11504  0.13561  0.07448
N  0.32991  0.35207  0.25030
C  0.60102  0.29972  0.12549
C  0.63101  0.27364  0.03360
C  0.85974  0.26385  0.19828
C  0.88920  0.24145  0.10914
C  0.46778  0.28968  0.12034
C  0.39098  0.32304  0.19200
C  0.94832  0.22535  0.28268
C  1.01364  0.18207  0.08889


###########################################################
# XXII structure rank #44  
# with Energy [Kjol/mol]: -94.995
# Energy difference respect the lowest energy structures: 14.364 
###########################################################

data_XXII_44 
_cell_length_a    4.5027
_cell_length_b   23.6662
_cell_length_c    9.6468 
_cell_angle_alpha 90.000
_cell_angle_beta 99.724
_cell_angle_gamma 90.000 
_cell_formula_units_Z  4
_symmetry_space_group_name_H-M 'Cc    '
loop_
_atom_site_label
_atom_site_fract_x
_atom_site_fract_y
_atom_site_fract_z
S  0.32485  0.06360  0.21241
S  -0.12729  0.18035  0.18129
S  0.32285  0.16242  0.57542
N  0.09771  0.18812  0.45136
N  0.51684  0.06960  -0.12932
N  -0.06814  0.21136  -0.17369
N  0.85058  0.03664  0.58689
C  0.28636  0.10983  0.34706
C  0.09782  0.15826  0.33511
C  0.23682  0.10553  0.06447
C  0.05190  0.15223  0.05177
C  0.43677  0.10650  0.48184
C  0.66350  0.06763  0.54114
C  0.39170  0.08474  -0.04216
C  -0.01614  0.18545  -0.07225


###########################################################
# XXII structure rank #45  
# with Energy [Kjol/mol]: -94.794
# Energy difference respect the lowest energy structures: 14.565 
###########################################################

data_XXII_45 
_cell_length_a    9.7918
_cell_length_b   6.0218
_cell_length_c    17.5089 
_cell_angle_alpha 90.000
_cell_angle_beta 96.107
_cell_angle_gamma 90.000 
_cell_formula_units_Z  4
_symmetry_space_group_name_H-M 'P21/c    '
loop_
_atom_site_label
_atom_site_fract_x
_atom_site_fract_y
_atom_site_fract_z
S  0.24557  0.72207  0.06501
S  0.43282  0.25407  0.05825
S  0.16387  0.31693  -0.13052
N  0.28108  0.21184  -0.07531
N  0.18057  0.68381  0.26022
N  0.41638  0.08216  0.25046
N  -0.05445  0.83088  -0.10726
C  0.22977  0.53463  -0.01030
C  0.30889  0.33825  -0.01379
C  0.28894  0.54646  0.14182
C  0.36407  0.35405  0.13853
C  0.13817  0.54580  -0.07438
C  0.03210  0.70407  -0.09333
C  0.22956  0.62384  0.20751
C  0.39386  0.20328  0.20034


###########################################################
# XXII structure rank #46  
# with Energy [Kjol/mol]: -94.766
# Energy difference respect the lowest energy structures: 14.593 
###########################################################

data_XXII_46 
_cell_length_a    23.7008
_cell_length_b   4.5355
_cell_length_c    19.0725 
_cell_angle_alpha 90.000
_cell_angle_beta 92.053
_cell_angle_gamma 90.000 
_cell_formula_units_Z  8
_symmetry_space_group_name_H-M 'C2/c    '
loop_
_atom_site_label
_atom_site_fract_x
_atom_site_fract_y
_atom_site_fract_z
S  0.06156  0.14749  0.36099
S  0.17853  0.56851  0.38198
S  0.17195  0.17884  0.19291
N  0.19505  0.37725  0.25364
N  0.06546  -0.16794  0.53220
N  0.20900  0.40721  0.56041
N  0.04493  -0.32304  0.17916
C  0.11166  0.19458  0.29836
C  0.16099  0.36933  0.30704
C  0.10202  0.18037  0.43787
C  0.14899  0.35656  0.44647
C  0.11212  0.06409  0.23388
C  0.07464  -0.14775  0.20314
C  0.08083  -0.01083  0.48993
C  0.18229  0.38560  0.50947


###########################################################
# XXII structure rank #47  
# with Energy [Kjol/mol]: -94.682
# Energy difference respect the lowest energy structures: 14.677 
###########################################################

data_XXII_47 
_cell_length_a    7.1959
_cell_length_b   7.0986
_cell_length_c    19.9398 
_cell_angle_alpha 90.000
_cell_angle_beta 93.585
_cell_angle_gamma 90.000 
_cell_formula_units_Z  4
_symmetry_space_group_name_H-M 'P21/n    '
loop_
_atom_site_label
_atom_site_fract_x
_atom_site_fract_y
_atom_site_fract_z
S  0.46923  0.38195  0.13664
S  0.57446  0.81311  0.20011
S  0.26183  0.85234  0.02669
N  0.37458  0.92103  0.09117
N  0.42009  0.14434  0.28984
N  0.54650  0.69428  0.37252
N  0.18435  0.35559  -0.04310
C  0.39739  0.59304  0.09998
C  0.44026  0.77453  0.12638
C  0.48391  0.44006  0.22097
C  0.52604  0.61547  0.24679
C  0.29482  0.61397  0.04067
C  0.23221  0.47191  -0.00581
C  0.44670  0.27667  0.25908
C  0.53669  0.66097  0.31634


###########################################################
# XXII structure rank #48  
# with Energy [Kjol/mol]: -94.526
# Energy difference respect the lowest energy structures: 14.833 
###########################################################

data_XXII_48 
_cell_length_a    19.5568
_cell_length_b   4.4217
_cell_length_c    24.8440 
_cell_angle_alpha 90.000
_cell_angle_beta 110.308
_cell_angle_gamma 90.000 
_cell_formula_units_Z  8
_symmetry_space_group_name_H-M 'I2/a    '
loop_
_atom_site_label
_atom_site_fract_x
_atom_site_fract_y
_atom_site_fract_z
S  0.39401  0.09191  0.06204
S  0.48347  0.51426  0.18059
S  0.29164  0.20745  0.18422
N  0.36595  0.37924  0.20460
N  0.55288  -0.25735  0.05015
N  0.66228  0.31372  0.19061
N  0.20483  -0.29243  0.05360
C  0.36204  0.17117  0.11718
C  0.39914  0.34560  0.16676
C  0.48744  0.11040  0.09606
C  0.52328  0.28808  0.14290
C  0.29807  0.07092  0.12114
C  0.24585  -0.12762  0.08380
C  0.52268  -0.09108  0.06928
C  0.60024  0.30372  0.16957


###########################################################
# XXII structure not ranked  
# Energy difference respect 
# the lowest energy structures (poly0) [Kjol/mol] : 1.749  
###########################################################

data_XXII_not_ranked 
_cell_length_a    13.3982
_cell_length_b   10.1223
_cell_length_c    7.5033 
_cell_angle_alpha 90.000
_cell_angle_beta 90.000
_cell_angle_gamma 90.000 
_cell_formula_units_Z  4
_symmetry_space_group_name_H-M 'Pna21    '
loop_
_atom_site_label
_atom_site_fract_x
_atom_site_fract_y
_atom_site_fract_z
S  0.19587  0.60896  0.11253
S  -0.02204  0.47662  0.26243
S  -0.01357  0.86835  0.34604
N  -0.05579  0.72537  0.35002
N  0.35024  0.33308  0.20573
N  0.07658  0.17279  0.41242
N  0.22670  1.00348  0.14641
C  0.09970  0.69659  0.21223
C  0.00894  0.64218  0.27646
C  0.18153  0.45332  0.20384
C  0.09357  0.40089  0.26646
C  0.09718  0.82972  0.23896
C  0.16885  0.92608  0.18854
C  0.27504  0.38708  0.20458
C  0.08337  0.27451  0.34660


###########################################################
# XXII structure not ranked  
# Energy difference respect 
# the lowest energy structures (poly0) [Kjol/mol]:  4.3496 
###########################################################

data_XXII_not_ranked 
_cell_length_a    7.6022
_cell_length_b   10.0842
_cell_length_c    13.3632 
_cell_angle_alpha 90.000
_cell_angle_beta 90.000
_cell_angle_gamma 90.000 
_cell_formula_units_Z  4
_symmetry_space_group_name_H-M 'P212121    '
loop_
_atom_site_label
_atom_site_fract_x
_atom_site_fract_y
_atom_site_fract_z
S  0.31968  0.63605  0.19479
S  0.15268  0.77325  -0.01788
S  0.07898  0.37937  -0.01331
N  0.06988  0.52382  -0.05319
N  0.26423  0.91542  0.35127
N  0.00901  1.07436  0.08788
N  0.27786  0.24153  0.22573
C  0.21495  0.55020  0.09974
C  0.14466  0.60649  0.01109
C  0.23182  0.79361  0.18380
C  0.15944  0.84712  0.09864
C  0.18777  0.41686  0.09666
C  0.23741  0.31966  0.16794
C  0.25002  0.86081  0.27657
C  0.07738  0.97337  0.09214


###########################################################
# XXII structure not ranked  
# Energy difference respect 
# the lowest energy structures (poly0) [Kjol/mol]: 4.7703
###########################################################

data_XXII_not_ranked 
_cell_length_a    8.1695
_cell_length_b   9.9637
_cell_length_c    12.5581 
_cell_angle_alpha 90.000
_cell_angle_beta 99.828
_cell_angle_gamma 90.000 
_cell_formula_units_Z  4
_symmetry_space_group_name_H-M 'P21/c    '
loop_
_atom_site_label
_atom_site_fract_x
_atom_site_fract_y
_atom_site_fract_z
S  0.37563  0.39865  0.09665
S  0.17624  0.51226  -0.15019
S  0.17841  0.11148  -0.13594
N  0.14358  0.25398  -0.18422
N  0.31236  0.69403  0.24371
N  0.05347  0.82463  -0.05879
N  0.39338  -0.01038  0.13453
C  0.28568  0.29939  -0.01044
C  0.20402  0.34621  -0.11256
C  0.27672  0.55169  0.07070
C  0.19686  0.59593  -0.02857
C  0.28044  0.16219  -0.01110
C  0.34281  0.06803  0.07020
C  0.29745  0.63015  0.16699
C  0.11799  0.72276  -0.04665


###########################################################
# XXII structure not ranked  
# Energy difference respect 
# the lowest energy structures (poly0) [Kjol/mol]:  4.772 
###########################################################

data_XXII_not_ranked 
_cell_length_a    8.1529
_cell_length_b   9.9622
_cell_length_c    12.5648 
_cell_angle_alpha 90.000
_cell_angle_beta 99.910
_cell_angle_gamma 90.000 
_cell_formula_units_Z  4
_symmetry_space_group_name_H-M 'P21/c    '
loop_
_atom_site_label
_atom_site_fract_x
_atom_site_fract_y
_atom_site_fract_z
S  0.37248  0.60266  0.09775
S  0.17583  0.48713  -0.15053
S  0.17916  0.88873  -0.13797
N  0.14283  0.74579  -0.18527
N  0.31208  0.30786  0.24506
N  0.05719  0.17317  -0.05963
N  0.39684  1.00998  0.13363
C  0.28347  0.70088  -0.01059
C  0.20181  0.65329  -0.11292
C  0.27887  0.44736  0.07049
C  0.19930  0.40280  -0.02847
C  0.28113  0.83794  -0.01281
C  0.34489  0.93330  0.06829
C  0.29880  0.37064  0.16759
C  0.12120  0.27544  -0.04742


###########################################################
# XXII structure not ranked  
# Energy difference respect 
# the lowest energy structures (poly0) [Kjol/mol]: 5.6487   
###########################################################

data_XXII_not_ranked 
_cell_length_a    7.2960
_cell_length_b   8.8299
_cell_length_c    16.0545 
_cell_angle_alpha 90.000
_cell_angle_beta 100.520
_cell_angle_gamma 90.000 
_cell_formula_units_Z  4
_symmetry_space_group_name_H-M 'P21/c    '
loop_
_atom_site_label
_atom_site_fract_x
_atom_site_fract_y
_atom_site_fract_z
S  1.00802  0.19371  0.07782
S  0.56919  0.13454  0.12285
S  0.55171  0.36569  -0.09364
N  0.47817  0.28168  -0.02094
N  1.24010  -0.08160  0.21404
N  0.68955  -0.16320  0.26633
N  1.04906  0.41596  -0.13200
C  0.80020  0.25087  0.01665
C  0.61909  0.22742  0.03471
C  0.94545  0.06149  0.14548
C  0.76982  0.03710  0.16245
C  0.78410  0.33089  -0.05692
C  0.93048  0.37838  -0.09844
C  1.10889  -0.01651  0.18418
C  0.72376  -0.07326  0.21983


###########################################################
# XXII structure not ranked  
# Energy difference respect 
# the lowest energy structures (poly0) [Kjol/mol]: 5.701
###########################################################

data_XXII_not_ranked 
_cell_length_a    7.3004
_cell_length_b   8.7942
_cell_length_c    16.0467 
_cell_angle_alpha 90.000
_cell_angle_beta 100.564
_cell_angle_gamma 90.000 
_cell_formula_units_Z  4
_symmetry_space_group_name_H-M 'P21/c    '
loop_
_atom_site_label
_atom_site_fract_x
_atom_site_fract_y
_atom_site_fract_z
S  1.00617  0.19067  0.07841
S  0.56552  0.13093  0.12322
S  0.54860  0.36407  -0.09194
N  0.47532  0.27954  -0.01943
N  1.23557  -0.08597  0.21562
N  0.68962  -0.16579  0.26902
N  1.04402  0.41638  -0.13173
C  0.79788  0.24865  0.01742
C  0.61614  0.22455  0.03572
C  0.94149  0.05696  0.14606
C  0.76587  0.03231  0.16327
C  0.78189  0.32975  -0.05549
C  0.92566  0.37853  -0.09804
C  1.10452  -0.02144  0.18523
C  0.72231  -0.07707  0.22162
