# Supplementary material for: Report on the sixth blind test of organic crystal structure prediction methods
Source: Acta Crystallogr B Struct Sci Cryst Eng Mater. 2016 Aug 1;72(Pt 4):439–59. doi: 10.1107/S2052520616007447 (PMC4971545; doi:10.1107/S2052520616007447)
Supplement: Supplementary file 2 [file b-72-00439-sup2.zip › Group_21_Zhu/XXII-1_Zhu.cif]

##################################################
#                                                #
#Generated by USPEX: Crystal Structure Prediction#
#                                                #
##################################################
data_1_Energy from VASP:  -112.384300 eV/molecule 

_symmetry_space_group_name_H-M 'P 1 21/c 1'
_symmetry_Int_Tables_number 14

_cell_length_a       9.76100
_cell_length_b       6.59400
_cell_length_c      14.75700
_cell_angle_alpha   90.00000
_cell_angle_beta    91.13900
_cell_angle_gamma   90.00000

loop_
_atom_site_label
_atom_site_type_symbol
_atom_site_fract_x
_atom_site_fract_y
_atom_site_fract_z
_atom_site_occupancy
C    C  -0.0172   0.0345  -0.1185   1.0000
C    C  -0.0971  -0.1263  -0.1523   1.0000
C    C  -0.2008  -0.1183  -0.2180   1.0000
C    C  -0.2542  -0.3157  -0.2332   1.0000
C    C  -0.3044   0.0007  -0.3784   1.0000
C    C  -0.3557  -0.1896  -0.3939   1.0000
C    C  -0.2805   0.1358  -0.4510   1.0000
C    C  -0.3862  -0.2559  -0.4834   1.0000
N    N   0.0499   0.1687  -0.0911   1.0000
N    N  -0.1981  -0.4634  -0.1849   1.0000
N    N  -0.2613   0.2509   0.4905   1.0000
N    N  -0.4148  -0.3120   0.4438   1.0000
S    S  -0.0806  -0.3742  -0.1150   1.0000
S    S  -0.2607   0.1016  -0.2709   1.0000
S    S  -0.3896  -0.3713  -0.3098   1.0000
##################################################
#                                                #
#Generated by USPEX: Crystal Structure Prediction#
#                                                #
##################################################
data_2_Energy from VASP:  -112.380300 eV/molecule 

_symmetry_space_group_name_H-M 'P 1 21/c 1'
_symmetry_Int_Tables_number 14

_cell_length_a      10.82300
_cell_length_b       6.99700
_cell_length_c      12.67500
_cell_angle_alpha   90.00000
_cell_angle_beta    96.80500
_cell_angle_gamma   90.00000

loop_
_atom_site_label
_atom_site_type_symbol
_atom_site_fract_x
_atom_site_fract_y
_atom_site_fract_z
_atom_site_occupancy
C    C  -0.4166  -0.4775   0.3872   1.0000
C    C  -0.3762   0.3498   0.3463   1.0000
C    C  -0.3118   0.3252   0.2589   1.0000
C    C  -0.2880   0.1278   0.2448   1.0000
C    C  -0.1292   0.4139   0.1432   1.0000
C    C  -0.1050   0.2240   0.1294   1.0000
C    C  -0.0379  -0.4462   0.1306   1.0000
C    C   0.0126   0.1645   0.1032   1.0000
N    N  -0.4513  -0.3350   0.4213   1.0000
N    N  -0.3300   0.0095   0.3130   1.0000
N    N   0.0352  -0.3275   0.1197   1.0000
N    N   0.1082   0.1112   0.0803   1.0000
S    S  -0.4026   0.1265   0.3992   1.0000
S    S  -0.2711  -0.4926   0.1758   1.0000
S    S  -0.2102   0.0360   0.1413   1.0000
##################################################
#                                                #
#Generated by USPEX: Crystal Structure Prediction#
#                                                #
##################################################
data_3_Energy from VASP:  -112.375700 eV/molecule

_symmetry_space_group_name_H-M 'P 1 21/n 1'
_symmetry_Int_Tables_number 14

_cell_length_a        12.28600 
_cell_length_b         6.63400 
_cell_length_c        12.19400 
_cell_angle_alpha     90.00000 
_cell_angle_beta      74.94300 
_cell_angle_gamma     90.00000 

loop_ 
_symmetry_equiv_pos_site_id_ 
_symmetry_equiv_pos_as_xyz 
1 x,y,z
2 1/2-x,1/2+y,1/2-z
3 -x,-y,-z
4 1/2+x,1/2-y,1/2+z

loop_
_atom_site_label
_atom_site_type_symbol
_atom_site_fract_x
_atom_site_fract_y
_atom_site_fract_z
_atom_site_occupancy
  C    C     0.1098     0.4611     0.3732    1.0000 
  C    C     0.1041    -0.3807     0.2981    1.0000 
  C    C     0.1173    -0.3924     0.1817    1.0000 
  C    C     0.1064    -0.1972     0.1381    1.0000 
  C    C     0.2253     0.4817    -0.0262    1.0000 
  C    C     0.2160    -0.3310    -0.0693    1.0000 
  C    C     0.3090     0.3448    -0.0845    1.0000 
  C    C     0.2898    -0.2687    -0.1732    1.0000 
  N    N     0.1150     0.3302     0.4354    1.0000 
  N    N     0.0871    -0.0481     0.2122    1.0000 
  N    N    -0.6236     0.2285    -0.1314    1.0000 
  N    N    -0.6518    -0.2150    -0.2596    1.0000 
  S    S     0.0767    -0.1327     0.3405    1.0000 
  S    S     0.1383     0.3864     0.1017    1.0000 
  S    S     0.1156    -0.1484    -0.0059    1.0000 
##################################################
#                                                #
#Generated by USPEX: Crystal Structure Prediction#
#                                                #
##################################################
data_4_Energy from VASP:  -112.354400 eV/molecule

_symmetry_space_group_name_H-M 'P 1 21/n 1'
_symmetry_Int_Tables_number 14

_cell_length_a        11.86900 
_cell_length_b         6.80400 
_cell_length_c        13.02700 
_cell_angle_alpha     90.00000 
_cell_angle_beta     115.94398 
_cell_angle_gamma     90.00000 

loop_ 
_symmetry_equiv_pos_site_id_ 
_symmetry_equiv_pos_as_xyz 
1 x,y,z
2 1/2-x,1/2+y,1/2-z
3 -x,-y,-z
4 1/2+x,1/2-y,1/2+z

loop_
_atom_site_label
_atom_site_type_symbol
_atom_site_fract_x
_atom_site_fract_y
_atom_site_fract_z
_atom_site_occupancy
  C    C     0.1883     0.0495     0.0977    1.0000 
  C    C     0.1542    -0.1228     0.0315    1.0000 
  C    C     0.0982    -0.1368    -0.0868    1.0000 
  C    C     0.0795    -0.3372    -0.1199    1.0000 
  C    C     0.0825    -0.0437    -0.2914    1.0000 
  C    C     0.0662    -0.2371    -0.3240    1.0000 
  C    C     0.1284     0.0908    -0.3467    1.0000 
  C    C    -0.9039    -0.3027    -0.4125    1.0000 
  N    N     0.2132     0.1935     0.1514    1.0000 
  N    N     0.1169    -0.4669    -0.0366    1.0000 
  N    N    -0.8345     0.2033    -0.3921    1.0000 
  N    N    -0.8808    -0.3583    -0.4858    1.0000 
  S    S     0.1761    -0.3587     0.0880    1.0000 
  S    S     0.0567     0.0624    -0.1802    1.0000 
  S    S     0.0124    -0.4223    -0.2622    1.0000 
##################################################
#                                                #
#Generated by USPEX: Crystal Structure Prediction#
#                                                #
##################################################
data_5_Energy from VASP:  -112.342200 eV/molecule 

_symmetry_space_group_name_H-M 'P 21 21 21'
_symmetry_Int_Tables_number 19

_cell_length_a      10.15700
_cell_length_b       6.86200
_cell_length_c      13.42900
_cell_angle_alpha   90.00000
_cell_angle_beta    90.00000
_cell_angle_gamma   90.00000

loop_
_atom_site_label
_atom_site_type_symbol
_atom_site_fract_x
_atom_site_fract_y
_atom_site_fract_z
_atom_site_occupancy
C    C   0.0365  -0.0517   0.1170   1.0000
C    C   0.0646   0.1196   0.0639   1.0000
C    C   0.1317   0.1370  -0.0258   1.0000
C    C   0.1380   0.3362  -0.0536   1.0000
C    C   0.1770   0.0315  -0.2144   1.0000
C    C   0.1825   0.2232  -0.2427   1.0000
C    C   0.1510  -0.1162  -0.2854   1.0000
C    C   0.1621   0.2767  -0.3434   1.0000
N    N   0.0135  -0.1935   0.1619   1.0000
N    N   0.0820   0.4622   0.0071   1.0000
N    N   0.1314  -0.2416  -0.3422   1.0000
N    N   0.1471   0.3255  -0.4259   1.0000
S    S   0.0209   0.3510   0.1040   1.0000
S    S   0.2026  -0.0549  -0.0922   1.0000
S    S   0.2162   0.4199  -0.1626   1.0000
##################################################
#                                                #
#Generated by USPEX: Crystal Structure Prediction#
#                                                #
##################################################
data_6_Energy from VASP:  -112.340000 eV/molecule

_symmetry_space_group_name_H-M 'P 1 21/n 1'
_symmetry_Int_Tables_number 14

_cell_length_a         8.05600 
_cell_length_b        14.63600 
_cell_length_c         8.30500 
_cell_angle_alpha     90.00000 
_cell_angle_beta      89.08800 
_cell_angle_gamma     90.00000 

loop_ 
_symmetry_equiv_pos_site_id_ 
_symmetry_equiv_pos_as_xyz 
1 x,y,z
2 1/2-x,1/2+y,1/2-z
3 -x,-y,-z
4 1/2+x,1/2-y,1/2+z

loop_
_atom_site_label
_atom_site_type_symbol
_atom_site_fract_x
_atom_site_fract_y
_atom_site_fract_z
_atom_site_occupancy
  C    C    -0.0236     0.0825     0.3493    1.0000 
  C    C    -0.1153     0.0591     0.2127    1.0000 
  C    C    -0.1844     0.1178     0.1011    1.0000 
  C    C    -0.2668     0.0662    -0.0185    1.0000 
  C    C    -0.1680     0.2611    -0.0986    1.0000 
  C    C    -0.2461     0.2117    -0.2147    1.0000 
  C    C    -0.0717     0.3391    -0.1388    1.0000 
  C    C    -0.2320     0.2378    -0.3785    1.0000 
  N    N     0.0523     0.1009     0.4627    1.0000 
  N    N    -0.2626    -0.0235    -0.0029    1.0000 
  N    N     0.0072     0.4039    -0.1679    1.0000 
  N    N     0.7762     0.2581     0.4861    1.0000 
  S    S    -0.1635    -0.0524     0.1604    1.0000 
  S    S    -0.1807     0.2371     0.1093    1.0000 
  S    S    -0.3727     0.1154    -0.1808    1.0000 
##################################################
#                                                #
#Generated by USPEX: Crystal Structure Prediction#
#                                                #
##################################################
data_7_Energy from VASP:  -112.335600 eV/molecule 

_symmetry_space_group_name_H-M 'P 1 21/c 1'
_symmetry_Int_Tables_number 14

_cell_length_a       6.90300
_cell_length_b       7.09900
_cell_length_c      19.44100
_cell_angle_alpha   90.00000
_cell_angle_beta    80.94300
_cell_angle_gamma   90.00000

loop_
_atom_site_label
_atom_site_type_symbol
_atom_site_fract_x
_atom_site_fract_y
_atom_site_fract_z
_atom_site_occupancy
C    C   0.0341   0.2057  -0.0871   1.0000
C    C   0.1929   0.2202  -0.0500   1.0000
C    C   0.1829   0.2625   0.0203   1.0000
C    C   0.3746   0.2636   0.0379   1.0000
C    C   0.0304   0.2314   0.1557   1.0000
C    C   0.2156   0.2282   0.1725   1.0000
C    C  -0.1299   0.1524   0.2010   1.0000
C    C   0.2481   0.1452   0.2359   1.0000
N    N  -0.0988   0.1916  -0.1170   1.0000
N    N  -0.4804   0.2259  -0.0132   1.0000
N    N  -0.2641   0.0855   0.2364   1.0000
N    N   0.2747   0.0784   0.2884   1.0000
S    S   0.4369   0.1927  -0.0867   1.0000
S    S  -0.0320   0.3170   0.0770   1.0000
S    S   0.4279   0.3182   0.1212   1.0000
##################################################
#                                                #
#Generated by USPEX: Crystal Structure Prediction#
#                                                #
##################################################
data_8_Energy from VASP:  -112.334300 eV/molecule 

_symmetry_space_group_name_H-M 'P 21 21 21'
_symmetry_Int_Tables_number 19

_cell_length_a      11.87100
_cell_length_b       6.75800
_cell_length_c      11.85700
_cell_angle_alpha   90.00000
_cell_angle_beta    90.00000
_cell_angle_gamma   90.00000

loop_
_atom_site_label
_atom_site_type_symbol
_atom_site_fract_x
_atom_site_fract_y
_atom_site_fract_z
_atom_site_occupancy
C    C   0.4149  -0.4648  -0.4026   1.0000
C    C   0.4879   0.3725  -0.3950   1.0000
C    C  -0.3961   0.3743  -0.3782   1.0000
C    C  -0.3553   0.1773  -0.3745   1.0000
C    C  -0.2112  -0.4996  -0.2725   1.0000
C    C  -0.1713   0.3111  -0.2672   1.0000
C    C  -0.1716  -0.3536  -0.1966   1.0000
C    C  -0.0890   0.2573  -0.1866   1.0000
N    N   0.3544  -0.3295  -0.4084   1.0000
N    N  -0.4306   0.0353  -0.3864   1.0000
N    N  -0.1395  -0.2298  -0.1359   1.0000
N    N  -0.0193   0.2103  -0.1227   1.0000
S    S   0.4444   0.1286  -0.4082   1.0000
S    S  -0.3128  -0.4137  -0.3693   1.0000
S    S  -0.2122   0.1165  -0.3570   1.0000
##################################################
#                                                #
#Generated by USPEX: Crystal Structure Prediction#
#                                                #
##################################################
data_9_Energy from VASP:  -112.325500 eV/molecule

_symmetry_space_group_name_H-M 'P 1 21/n 1'
_symmetry_Int_Tables_number 14

_cell_length_a        12.05800 
_cell_length_b         6.84700 
_cell_length_c        13.11500 
_cell_angle_alpha     90.00000 
_cell_angle_beta     115.61599 
_cell_angle_gamma     90.00000 

loop_ 
_symmetry_equiv_pos_site_id_ 
_symmetry_equiv_pos_as_xyz 
1 x,y,z
2 1/2-x,1/2+y,1/2-z
3 -x,-y,-z
4 1/2+x,1/2-y,1/2+z

loop_
_atom_site_label
_atom_site_type_symbol
_atom_site_fract_x
_atom_site_fract_y
_atom_site_fract_z
_atom_site_occupancy
  C    C    -0.3133    -0.4518    -0.4042    1.0000 
  C    C    -0.3468     0.3773    -0.4698    1.0000 
  C    C     0.5997     0.3627     0.4132    1.0000 
  C    C     0.5819     0.1630     0.3812    1.0000 
  C    C     0.5854     0.4567     0.2097    1.0000 
  C    C     0.5689     0.2640     0.1780    1.0000 
  C    C     0.6287    -0.4084     0.1537    1.0000 
  C    C    -0.4049     0.1973     0.0887    1.0000 
  N    N    -0.2862    -0.3102    -0.3491    1.0000 
  N    N     0.6172     0.0343     0.4639    1.0000 
  N    N    -0.3372    -0.2930     0.1080    1.0000 
  N    N    -0.3858     0.1383     0.0143    1.0000 
  S    S    -0.3270     0.1435    -0.4131    1.0000 
  S    S     0.5556    -0.4416     0.3188    1.0000 
  S    S     0.5142     0.0823     0.2397    1.0000 
##################################################
#                                                #
#Generated by USPEX: Crystal Structure Prediction#
#                                                #
##################################################
data_10_Energy from VASP:  -112.325200 eV/molecule

_symmetry_space_group_name_H-M 'P 1 21/n 1'
_symmetry_Int_Tables_number 14

_cell_length_a         7.02500 
_cell_length_b        11.57100 
_cell_length_c        11.88800 
_cell_angle_alpha     90.00000 
_cell_angle_beta      93.36899 
_cell_angle_gamma     90.00000 

loop_ 
_symmetry_equiv_pos_site_id_ 
_symmetry_equiv_pos_as_xyz 
1 x,y,z
2 1/2-x,1/2+y,1/2-z
3 -x,-y,-z
4 1/2+x,1/2-y,1/2+z

loop_
_atom_site_label
_atom_site_type_symbol
_atom_site_fract_x
_atom_site_fract_y
_atom_site_fract_z
_atom_site_occupancy
  C    C     0.5524    -0.0885     0.1641    1.0000 
  C    C     0.3776    -0.0298     0.1507    1.0000 
  C    C     0.3491     0.0881     0.1362    1.0000 
  C    C     0.1508     0.1119     0.1263    1.0000 
  C    C     0.4213     0.2905     0.0399    1.0000 
  C    C     0.2302     0.3139     0.0284    1.0000 
  C    C    -0.4499     0.3461    -0.0296    1.0000 
  C    C     0.1580     0.3942    -0.0529    1.0000 
  N    N    -0.3026    -0.1379     0.1737    1.0000 
  N    N     0.0352     0.0227     0.1325    1.0000 
  N    N    -0.3404     0.3913    -0.0854    1.0000 
  N    N     0.0948     0.4614    -0.1179    1.0000 
  S    S     0.1571    -0.0967     0.1534    1.0000 
  S    S     0.5295     0.1917     0.1368    1.0000 
  S    S     0.0544     0.2517     0.1086    1.0000 
##################################################
#                                                #
#Generated by USPEX: Crystal Structure Prediction#
#                                                #
##################################################
data_11_Energy from VASP:  -112.324500 eV/molecule 

_symmetry_space_group_name_H-M 'P -1'
_symmetry_Int_Tables_number 2

_cell_length_a      10.43500
_cell_length_b       6.85600
_cell_length_c       7.21400
_cell_angle_alpha   78.90700
_cell_angle_beta    92.68900
_cell_angle_gamma  104.59700

loop_
_atom_site_label
_atom_site_type_symbol
_atom_site_fract_x
_atom_site_fract_y
_atom_site_fract_z
_atom_site_occupancy
C    C  -0.4560  -0.4936  -0.2662   1.0000
C    C  -0.3994   0.3421  -0.1936   1.0000
C    C  -0.2966   0.3403  -0.0645   1.0000
C    C  -0.2698   0.1433  -0.0283   1.0000
C    C  -0.1764   0.4193   0.2580   1.0000
C    C  -0.1508   0.2284   0.2954   1.0000
C    C  -0.1774  -0.4718   0.4055   1.0000
C    C  -0.1247   0.1382   0.4821   1.0000
N    N   0.4962  -0.3580  -0.3266   1.0000
N    N  -0.3440   0.0050  -0.1185   1.0000
N    N  -0.1772  -0.3777  -0.4758   1.0000
N    N  -0.1009   0.0616  -0.3658   1.0000
S    S  -0.4480   0.1040  -0.2593   1.0000
S    S  -0.2081  -0.4506   0.0314   1.0000
S    S  -0.1441   0.0792   0.1243   1.0000
##################################################
#                                                #
#Generated by USPEX: Crystal Structure Prediction#
#                                                #
##################################################
data_12_Energy from VASP:  -112.324500 eV/molecule 

_symmetry_space_group_name_H-M 'P 1 21/c 1'
_symmetry_Int_Tables_number 14

_cell_length_a       8.36300
_cell_length_b       8.08500
_cell_length_c      14.41800
_cell_angle_alpha   90.00000
_cell_angle_beta   100.01200
_cell_angle_gamma   90.00000

loop_
_atom_site_label
_atom_site_type_symbol
_atom_site_fract_x
_atom_site_fract_y
_atom_site_fract_z
_atom_site_occupancy
C    C   0.1883  -0.4849   0.0796   1.0000
C    C   0.3150  -0.3889   0.0555   1.0000
C    C   0.4465  -0.3215   0.1157   1.0000
C    C  -0.4539  -0.2332   0.0625   1.0000
C    C  -0.3046  -0.3444   0.2599   1.0000
C    C  -0.2076  -0.2604   0.2088   1.0000
C    C  -0.2369  -0.4452   0.3372   1.0000
C    C  -0.0365  -0.2731   0.2326   1.0000
N    N   0.0829   0.4354   0.0987   1.0000
N    N   0.4979  -0.2314  -0.0299   1.0000
N    N  -0.1851   0.4716   0.4015   1.0000
N    N   0.1043  -0.2811   0.2506   1.0000
S    S   0.3257  -0.3317  -0.0588   1.0000
S    S   0.4811  -0.3352   0.2386   1.0000
S    S  -0.2756  -0.1281   0.1129   1.0000
##################################################
#                                                #
#Generated by USPEX: Crystal Structure Prediction#
#                                                #
##################################################
data_13_Energy from VASP:  -112.323900 eV/molecule 

_symmetry_space_group_name_H-M 'P -1'
_symmetry_Int_Tables_number 2

_cell_length_a       7.21300
_cell_length_b      10.44800
_cell_length_c       6.85100
_cell_angle_alpha  104.61000
_cell_angle_beta   101.11000
_cell_angle_gamma   87.30400

loop_
_atom_site_label
_atom_site_type_symbol
_atom_site_fract_x
_atom_site_fract_y
_atom_site_fract_z
_atom_site_occupancy
C    C   0.2341   0.4562  -0.0060   1.0000
C    C   0.3067   0.3993   0.1581   1.0000
C    C   0.4358   0.2965   0.1594   1.0000
C    C   0.4720   0.2695   0.3564   1.0000
C    C  -0.2418   0.1765   0.0800   1.0000
C    C  -0.2044   0.1506   0.2708   1.0000
C    C  -0.0944   0.1776  -0.0290   1.0000
C    C  -0.0176   0.1244   0.3609   1.0000
N    N   0.1737  -0.4959  -0.1414   1.0000
N    N   0.3819   0.3435   0.4950   1.0000
N    N   0.0243   0.1776  -0.1230   1.0000
N    N   0.1345   0.1005   0.4374   1.0000
S    S   0.2411   0.4476   0.3964   1.0000
S    S  -0.4684   0.2084  -0.0501   1.0000
S    S  -0.3755   0.1437   0.4200   1.0000
##################################################
#                                                #
#Generated by USPEX: Crystal Structure Prediction#
#                                                #
##################################################
data_14_Energy from VASP:  -112.323800 eV/molecule 

_symmetry_space_group_name_H-M 'P 1 21/c 1'
_symmetry_Int_Tables_number 14

_cell_length_a       7.61800
_cell_length_b       6.65000
_cell_length_c      18.99000
_cell_angle_alpha   90.00000
_cell_angle_beta    91.58500
_cell_angle_gamma   90.00000

loop_
_atom_site_label
_atom_site_type_symbol
_atom_site_fract_x
_atom_site_fract_y
_atom_site_fract_z
_atom_site_occupancy
C    C  -0.2412  -0.4817   0.2378   1.0000
C    C  -0.3151   0.3575   0.1996   1.0000
C    C  -0.4465   0.3647   0.1472   1.0000
C    C  -0.4841   0.1678   0.1229   1.0000
C    C   0.2416   0.4901   0.0962   1.0000
C    C   0.2037   0.3002   0.0727   1.0000
C    C   0.1058  -0.3694   0.1081   1.0000
C    C   0.0277   0.2401   0.0595   1.0000
N    N  -0.1807  -0.3473   0.2696   1.0000
N    N  -0.3930   0.0207   0.1530   1.0000
N    N  -0.0038  -0.2505   0.1174   1.0000
N    N  -0.1163   0.1899   0.0470   1.0000
S    S  -0.2500   0.1094   0.2104   1.0000
S    S   0.4548  -0.4164   0.1143   1.0000
S    S   0.3598   0.1122   0.0556   1.0000
##################################################
#                                                #
#Generated by USPEX: Crystal Structure Prediction#
#                                                #
##################################################
data_15_Energy from VASP:  -112.323300 eV/molecule 

_symmetry_space_group_name_H-M 'P -1'
_symmetry_Int_Tables_number 2

_cell_length_a      10.43200
_cell_length_b       7.21600
_cell_length_c       6.85700
_cell_angle_alpha   78.88800
_cell_angle_beta   104.60300
_cell_angle_gamma   92.70500

loop_
_atom_site_label
_atom_site_type_symbol
_atom_site_fract_x
_atom_site_fract_y
_atom_site_fract_z
_atom_site_occupancy
C    C  -0.0439  -0.2337   0.4937   1.0000
C    C  -0.1006  -0.3064  -0.3422   1.0000
C    C  -0.2035  -0.4356  -0.3400   1.0000
C    C  -0.2301  -0.4716  -0.1435   1.0000
C    C  -0.3236   0.2419  -0.4188   1.0000
C    C  -0.3491   0.2048  -0.2288   1.0000
C    C  -0.3226   0.0944   0.4717   1.0000
C    C  -0.3754   0.0177  -0.1380   1.0000
N    N   0.0035  -0.1736   0.3582   1.0000
N    N  -0.1560  -0.3814  -0.0051   1.0000
N    N  -0.3229  -0.0240   0.3777   1.0000
N    N  -0.3990  -0.1339  -0.0617   1.0000
S    S  -0.0520  -0.2408  -0.1043   1.0000
S    S  -0.2919   0.4685   0.4505   1.0000
S    S  -0.3558   0.3756  -0.0791   1.0000
##################################################
#                                                #
#Generated by USPEX: Crystal Structure Prediction#
#                                                #
##################################################
data_16_Energy from VASP:  -112.322300 eV/molecule 

_symmetry_space_group_name_H-M 'P -1'
_symmetry_Int_Tables_number 2

_cell_length_a       6.85100
_cell_length_b       7.21800
_cell_length_c      10.44700
_cell_angle_alpha   92.70100
_cell_angle_beta    75.43100
_cell_angle_gamma  101.10300

loop_
_atom_site_label
_atom_site_type_symbol
_atom_site_fract_x
_atom_site_fract_y
_atom_site_fract_z
_atom_site_occupancy
C    C   0.0067   0.2661   0.4560   1.0000
C    C  -0.1578   0.1935   0.3993   1.0000
C    C  -0.1598   0.0646   0.2967   1.0000
C    C  -0.3567   0.0285   0.2700   1.0000
C    C  -0.0811  -0.2583   0.1764   1.0000
C    C  -0.2711  -0.2953   0.1508   1.0000
C    C   0.0283  -0.4058   0.1773   1.0000
C    C  -0.3618  -0.4823   0.1247   1.0000
N    N   0.1417   0.3269  -0.4961   1.0000
N    N  -0.4951   0.1187   0.3438   1.0000
N    N   0.1227   0.4761   0.1771   1.0000
N    N  -0.4388   0.3663   0.1010   1.0000
S    S  -0.3962   0.2588   0.4481   1.0000
S    S   0.0494  -0.0316   0.2080   1.0000
S    S  -0.4207  -0.1241   0.1442   1.0000
##################################################
#                                                #
#Generated by USPEX: Crystal Structure Prediction#
#                                                #
##################################################
data_17_Energy from VASP:  -112.318900 eV/molecule 

_symmetry_space_group_name_H-M 'P 1 21/c 1'
_symmetry_Int_Tables_number 14

_cell_length_a       7.41100
_cell_length_b       6.88600
_cell_length_c      18.41200
_cell_angle_alpha   90.00000
_cell_angle_beta    84.27800
_cell_angle_gamma   90.00000

loop_
_atom_site_label
_atom_site_type_symbol
_atom_site_fract_x
_atom_site_fract_y
_atom_site_fract_z
_atom_site_occupancy
C    C   0.3248  -0.2188  -0.0200   1.0000
C    C   0.2872  -0.3944   0.0172   1.0000
C    C   0.3099  -0.4366   0.0896   1.0000
C    C   0.2520   0.3700   0.1060   1.0000
C    C   0.2749  -0.3554   0.2322   1.0000
C    C   0.2190   0.4595   0.2486   1.0000
C    C   0.2343  -0.2032   0.2825   1.0000
C    C   0.1170   0.4166   0.3162   1.0000
N    N   0.3596  -0.0764  -0.0526   1.0000
N    N   0.1908   0.2703   0.0524   1.0000
N    N   0.2042  -0.0743   0.3232   1.0000
N    N   0.0328   0.3764   0.3709   1.0000
S    S   0.2052   0.4000  -0.0228   1.0000
S    S   0.4010  -0.2795   0.1506   1.0000
S    S   0.2616   0.2563   0.1913   1.0000
##################################################
#                                                #
#Generated by USPEX: Crystal Structure Prediction#
#                                                #
##################################################
data_18_Energy from VASP:  -112.313000 eV/molecule 

_symmetry_space_group_name_H-M 'P b c a'

_symmetry_Int_Tables_number 61

_cell_length_a       7.41000
_cell_length_b      19.64900
_cell_length_c      13.16400
_cell_angle_alpha   90.00000
_cell_angle_beta    90.00000
_cell_angle_gamma   90.00000

loop_
_atom_site_label
_atom_site_type_symbol
_atom_site_fract_x
_atom_site_fract_y
_atom_site_fract_z
_atom_site_occupancy
C    C  -0.4503   0.1810  -0.0373   1.0000
C    C  -0.3916   0.2188  -0.1215   1.0000
C    C  -0.3997   0.2893  -0.1291   1.0000
C    C  -0.3347   0.3108  -0.2252   1.0000
C    C  -0.3622   0.4158  -0.0581   1.0000
C    C  -0.2948   0.4370  -0.1496   1.0000
C    C  -0.3289   0.4530   0.0318   1.0000
C    C  -0.1912   0.4979  -0.1535   1.0000
N    N   0.4993   0.1538   0.0359   1.0000
N    N  -0.2808   0.2615  -0.2871   1.0000
N    N  -0.3100   0.4821   0.1082   1.0000
N    N  -0.1096  -0.4514  -0.1557   1.0000
S    S  -0.3090   0.1863  -0.2348   1.0000
S    S  -0.4923   0.3420  -0.0370   1.0000
S    S  -0.3232   0.3957  -0.2670   1.0000
##################################################
#                                                #
#Generated by USPEX: Crystal Structure Prediction#
#                                                #
##################################################
data_19_Energy from VASP:  -112.310300 eV/molecule

_symmetry_space_group_name_H-M 'P 1 21/n 1'
_symmetry_Int_Tables_number 14

_cell_length_a        10.79500 
_cell_length_b         6.64400 
_cell_length_c        14.32900 
_cell_angle_alpha     90.00000 
_cell_angle_beta     111.69401 
_cell_angle_gamma     90.00000 

loop_ 
_symmetry_equiv_pos_site_id_ 
_symmetry_equiv_pos_as_xyz 
1 x,y,z
2 1/2-x,1/2+y,1/2-z
3 -x,-y,-z
4 1/2+x,1/2-y,1/2+z

loop_
_atom_site_label
_atom_site_type_symbol
_atom_site_fract_x
_atom_site_fract_y
_atom_site_fract_z
_atom_site_occupancy
  C    C     0.3873     0.4557     0.3761    1.0000 
  C    C     0.4132    -0.3881     0.3200    1.0000 
  C    C     0.4238    -0.4005     0.2265    1.0000 
  C    C     0.4493    -0.2066     0.1963    1.0000 
  C    C     0.3377     0.4754     0.0354    1.0000 
  C    C     0.3611    -0.3380     0.0051    1.0000 
  C    C     0.2473     0.3411    -0.0333    1.0000 
  C    C     0.2959    -0.2746    -0.0957    1.0000 
  N    N     0.3651     0.3261     0.4225    1.0000 
  N    N     0.4571    -0.0573     0.2587    1.0000 
  N    N     0.1744     0.2263    -0.0881    1.0000 
  N    N     0.2454    -0.2194    -0.1784    1.0000 
  S    S     0.4398    -0.1403     0.3604    1.0000 
  S    S     0.4135     0.3786     0.1583    1.0000 
  S    S     0.4725    -0.1598     0.0832    1.0000 
##################################################
#                                                #
#Generated by USPEX: Crystal Structure Prediction#
#                                                #
##################################################
data_20_Energy from VASP:  -112.304700 eV/molecule 

_symmetry_space_group_name_H-M 'P 21 21 21'
_symmetry_Int_Tables_number 19

_cell_length_a       8.23100
_cell_length_b      11.92700
_cell_length_c       9.89100
_cell_angle_alpha   90.00000
_cell_angle_beta    90.00000
_cell_angle_gamma   90.00000

loop_
_atom_site_label
_atom_site_type_symbol
_atom_site_fract_x
_atom_site_fract_y
_atom_site_fract_z
_atom_site_occupancy
C    C   0.2546  -0.2590   0.3431   1.0000
C    C   0.1414  -0.3391   0.2990   1.0000
C    C   0.0725  -0.3491   0.1713   1.0000
C    C  -0.0360  -0.4413   0.1693   1.0000
C    C   0.0927  -0.3548  -0.0987   1.0000
C    C  -0.0109  -0.4446  -0.1016   1.0000
C    C   0.1979  -0.3326  -0.2088   1.0000
C    C  -0.0149   0.4829  -0.2151   1.0000
N    N   0.3496  -0.1931   0.3796   1.0000
N    N  -0.0511  -0.4982   0.2835   1.0000
N    N   0.2854  -0.3119  -0.2983   1.0000
N    N  -0.0212   0.4219  -0.3073   1.0000
S    S   0.0617  -0.4424   0.4020   1.0000
S    S   0.1056  -0.2581   0.0360   1.0000
S    S  -0.1493  -0.4809   0.0261   1.0000
##################################################
#                                                #
#Generated by USPEX: Crystal Structure Prediction#
#                                                #
##################################################
data_21_Energy from VASP:  -112.303400 eV/molecule

_symmetry_space_group_name_H-M 'P 1 21/n 1'
_symmetry_Int_Tables_number 14

_cell_length_a        13.72700 
_cell_length_b        10.03800 
_cell_length_c         6.88800 
_cell_angle_alpha     90.00000 
_cell_angle_beta      97.43997 
_cell_angle_gamma     90.00000 

loop_ 
_symmetry_equiv_pos_site_id_ 
_symmetry_equiv_pos_as_xyz 
1 x,y,z
2 1/2-x,1/2+y,1/2-z
3 -x,-y,-z
4 1/2+x,1/2-y,1/2+z

loop_
_atom_site_label
_atom_site_type_symbol
_atom_site_fract_x
_atom_site_fract_y
_atom_site_fract_z
_atom_site_occupancy
  C    C    -0.8711     0.4554    -0.4463    1.0000 
  C    C     0.1832     0.4306     0.3980    1.0000 
  C    C     0.2719     0.3631     0.4043    1.0000 
  C    C     0.3017     0.3606     0.2147    1.0000 
  C    C    -0.5435     0.3150    -0.4370    1.0000 
  C    C     0.4867     0.3130     0.3810    1.0000 
  C    C    -0.4749     0.3386    -0.2682    1.0000 
  C    C     0.5866     0.3348     0.3585    1.0000 
  N    N     0.0832     0.4763    -0.3185    1.0000 
  N    N     0.2429     0.4192     0.0736    1.0000 
  N    N    -0.4204     0.3560    -0.1257    1.0000 
  N    N     0.6685     0.3511     0.3362    1.0000 
  S    S     0.1461     0.4791     0.1579    1.0000 
  S    S    -0.6649     0.2871    -0.3885    1.0000 
  S    S     0.4098     0.2833     0.1603    1.0000 
##################################################
#                                                #
#Generated by USPEX: Crystal Structure Prediction#
#                                                #
##################################################
data_22_Energy from VASP:  -112.302700 eV/molecule

_symmetry_space_group_name_H-M 'P 1 21/n 1'
_symmetry_Int_Tables_number 14

_cell_length_a         6.93300 
_cell_length_b        19.98400 
_cell_length_c         7.34600 
_cell_angle_alpha     90.00000 
_cell_angle_beta     108.12698 
_cell_angle_gamma     90.00000 

loop_ 
_symmetry_equiv_pos_site_id_ 
_symmetry_equiv_pos_as_xyz 
1 x,y,z
2 1/2-x,1/2+y,1/2-z
3 -x,-y,-z
4 1/2+x,1/2-y,1/2+z

loop_
_atom_site_label
_atom_site_type_symbol
_atom_site_fract_x
_atom_site_fract_y
_atom_site_fract_z
_atom_site_occupancy
  C    C    -0.7713    -0.2043    -0.3301    1.0000 
  C    C    -0.5675    -0.1862    -0.2451    1.0000 
  C    C    -0.4924    -0.1383    -0.1044    1.0000 
  C    C    -0.2775    -0.1373    -0.0510    1.0000 
  C    C     0.5274    -0.0787     0.2256    1.0000 
  C    C     0.7351    -0.0772     0.2783    1.0000 
  C    C     0.4268    -0.0734     0.3658    1.0000 
  C    C     0.8508    -0.0704     0.4739    1.0000 
  N    N     0.0596    -0.2199    -0.4001    1.0000 
  N    N    -0.1925    -0.1802    -0.1392    1.0000 
  N    N     0.3417    -0.0684     0.4792    1.0000 
  N    N    -0.0532    -0.0633    -0.3663    1.0000 
  S    S    -0.3661    -0.2224    -0.3014    1.0000 
  S    S     0.3604    -0.0862    -0.0101    1.0000 
  S    S    -0.1217    -0.0820     0.1182    1.0000 
##################################################
#                                                #
#Generated by USPEX: Crystal Structure Prediction#
#                                                #
##################################################
data_23_Energy from VASP:  -112.300000 eV/molecule 

_symmetry_space_group_name_H-M 'P 1 21/c 1'
_symmetry_Int_Tables_number 14

_cell_length_a       9.70100
_cell_length_b      10.78600
_cell_length_c       9.38700
_cell_angle_alpha   90.00000
_cell_angle_beta    84.79100
_cell_angle_gamma   90.00000

loop_
_atom_site_label
_atom_site_type_symbol
_atom_site_fract_x
_atom_site_fract_y
_atom_site_fract_z
_atom_site_occupancy
C    C   0.1308  -0.3169  -0.0259   1.0000
C    C   0.0794  -0.3837   0.0960   1.0000
C    C  -0.0525  -0.3772   0.1672   1.0000
C    C  -0.0618  -0.4598   0.2852   1.0000
C    C  -0.3285  -0.3754   0.1703   1.0000
C    C  -0.3382  -0.4556   0.2837   1.0000
C    C  -0.4383  -0.3623   0.0818   1.0000
C    C  -0.4590   0.4720   0.3146   1.0000
N    N   0.1734  -0.2628  -0.1281   1.0000
N    N   0.0506   0.4756   0.3046   1.0000
N    N   0.4723  -0.3498   0.0079   1.0000
N    N   0.4422   0.4127   0.3437   1.0000
S    S   0.1772  -0.4875   0.1845   1.0000
S    S  -0.1850  -0.2786   0.1239   1.0000
S    S  -0.2112  -0.4786   0.4036   1.0000
##################################################
#                                                #
#Generated by USPEX: Crystal Structure Prediction#
#                                                #
##################################################
data_24_Energy from VASP:  -112.296900 eV/molecule 

_symmetry_space_group_name_H-M 'P b c a'

_symmetry_Int_Tables_number 61

_cell_length_a       7.19500
_cell_length_b      19.41800
_cell_length_c      13.61900
_cell_angle_alpha   90.00000
_cell_angle_beta    90.00000
_cell_angle_gamma   90.00000

loop_
_atom_site_label
_atom_site_type_symbol
_atom_site_fract_x
_atom_site_fract_y
_atom_site_fract_z
_atom_site_occupancy
C    C  -0.3072  -0.4216   0.4671   1.0000
C    C  -0.3049  -0.4672   0.3871   1.0000
C    C  -0.2571   0.4635   0.3873   1.0000
C    C  -0.2739   0.4362   0.2909   1.0000
C    C  -0.2754   0.3358   0.4617   1.0000
C    C  -0.2928   0.3095   0.3690   1.0000
C    C  -0.3358   0.2982  -0.4552   1.0000
C    C  -0.3721   0.2433   0.3546   1.0000
N    N  -0.3108  -0.3835  -0.4667   1.0000
N    N  -0.3301   0.4797   0.2222   1.0000
N    N  -0.3828   0.2681  -0.3854   1.0000
N    N  -0.4343   0.1887   0.3412   1.0000
S    S  -0.3610  -0.4431   0.2682   1.0000
S    S  -0.1785   0.4171   0.4889   1.0000
S    S  -0.2234   0.3503   0.2599   1.0000
##################################################
#                                                #
#Generated by USPEX: Crystal Structure Prediction#
#                                                #
##################################################
data_25_Energy from VASP:  -112.295600 eV/molecule 

_symmetry_space_group_name_H-M 'P 21 21 21'
_symmetry_Int_Tables_number 19

_cell_length_a       6.71500
_cell_length_b      19.53400
_cell_length_c       7.51200
_cell_angle_alpha   90.00000
_cell_angle_beta    90.00000
_cell_angle_gamma   90.00000

loop_
_atom_site_label
_atom_site_type_symbol
_atom_site_fract_x
_atom_site_fract_y
_atom_site_fract_z
_atom_site_occupancy
C    C   0.1132  -0.0136   0.2495   1.0000
C    C   0.1874   0.0519   0.2097   1.0000
C    C   0.1106   0.0991   0.0901   1.0000
C    C   0.2313   0.1588   0.0897   1.0000
C    C  -0.0354   0.1335  -0.2299   1.0000
C    C   0.0808   0.1910  -0.2315   1.0000
C    C  -0.1113   0.1057  -0.3902   1.0000
C    C   0.1276   0.2239  -0.3947   1.0000
N    N   0.0533  -0.0681   0.2833   1.0000
N    N   0.3861   0.1586   0.1981   1.0000
N    N  -0.1773   0.0819   0.4804   1.0000
N    N   0.1663   0.2525   0.4740   1.0000
S    S   0.3956   0.0870   0.3109   1.0000
S    S  -0.1066   0.0887  -0.0353   1.0000
S    S   0.1810   0.2311  -0.0419   1.0000
##################################################
#                                                #
#Generated by USPEX: Crystal Structure Prediction#
#                                                #
##################################################
data_26_Energy from VASP:  -112.291500 eV/molecule 

_symmetry_space_group_name_H-M 'P 1 21/c 1'
_symmetry_Int_Tables_number 14

_cell_length_a       7.02500
_cell_length_b       6.75100
_cell_length_c      20.89100
_cell_angle_alpha   90.00000
_cell_angle_beta    84.29900
_cell_angle_gamma   90.00000

loop_
_atom_site_label
_atom_site_type_symbol
_atom_site_fract_x
_atom_site_fract_y
_atom_site_fract_z
_atom_site_occupancy
C    C  -0.3062  -0.0499   0.0465   1.0000
C    C  -0.2008   0.1188   0.0602   1.0000
C    C  -0.0319   0.1261   0.0895   1.0000
C    C   0.0264   0.3262   0.0952   1.0000
C    C   0.1854   0.0218   0.1823   1.0000
C    C   0.2419   0.2141   0.1886   1.0000
C    C   0.1968  -0.1151   0.2330   1.0000
C    C   0.3131   0.2798   0.2460   1.0000
N    N  -0.3937  -0.1893   0.0339   1.0000
N    N  -0.0849   0.4616   0.0729   1.0000
N    N   0.2059  -0.2314   0.2739   1.0000
N    N   0.3739   0.3375   0.2925   1.0000
S    S  -0.2661   0.3593   0.0421   1.0000
S    S   0.0930  -0.0790   0.1141   1.0000
S    S   0.2354   0.3985   0.1293   1.0000
##################################################
#                                                #
#Generated by USPEX: Crystal Structure Prediction#
#                                                #
##################################################
data_27_Energy from VASP:  -112.290100 eV/molecule 

_symmetry_space_group_name_H-M 'P 1 21/c 1'
_symmetry_Int_Tables_number 14

_cell_length_a       9.20700
_cell_length_b       9.74000
_cell_length_c      11.78400
_cell_angle_alpha   90.00000
_cell_angle_beta    67.68800
_cell_angle_gamma   90.00000

loop_
_atom_site_label
_atom_site_type_symbol
_atom_site_fract_x
_atom_site_fract_y
_atom_site_fract_z
_atom_site_occupancy
C    C   0.3311   0.4303  -0.3549   1.0000
C    C   0.2674   0.3345  -0.4123   1.0000
C    C   0.2867   0.1928  -0.4178   1.0000
C    C   0.2011   0.1339  -0.4835   1.0000
C    C   0.2920  -0.0520  -0.3156   1.0000
C    C   0.2082  -0.1091  -0.3783   1.0000
C    C   0.2949  -0.1157  -0.2087   1.0000
C    C   0.1229  -0.2329  -0.3366   1.0000
N    N   0.3844  -0.4895  -0.3080   1.0000
N    N   0.1231   0.2201   0.4742   1.0000
N    N   0.3002  -0.1655  -0.1200   1.0000
N    N   0.0529  -0.3349  -0.3053   1.0000
S    S   0.1480   0.3782  -0.4906   1.0000
S    S   0.4026   0.1012  -0.3566   1.0000
S    S   0.1964  -0.0426   0.4869   1.0000
##################################################
#                                                #
#Generated by USPEX: Crystal Structure Prediction#
#                                                #
##################################################
data_28_Energy from VASP:  -112.289700 eV/molecule 

_symmetry_space_group_name_H-M 'P n a 21'
_symmetry_Int_Tables_number 33

_cell_length_a      13.30300
_cell_length_b      10.04000
_cell_length_c       7.33100
_cell_angle_alpha   90.00000
_cell_angle_beta    90.00000
_cell_angle_gamma   90.00000

loop_
_atom_site_label
_atom_site_type_symbol
_atom_site_fract_x
_atom_site_fract_y
_atom_site_fract_z
_atom_site_occupancy
C    C  -0.1746   0.0717   0.4633   1.0000
C    C  -0.0977   0.1625  -0.4937   1.0000
C    C  -0.0948   0.2979   0.4668   1.0000
C    C  -0.0041   0.3535  -0.4657   1.0000
C    C  -0.1782  -0.4595   0.4580   1.0000
C    C  -0.0914  -0.4051  -0.4760   1.0000
C    C  -0.2711  -0.3909   0.4746   1.0000
C    C  -0.0925  -0.2790  -0.3891   1.0000
N    N  -0.2378  -0.0045   0.4278   1.0000
N    N   0.0579   0.2707  -0.3820   1.0000
N    N  -0.3484  -0.3366   0.4847   1.0000
N    N  -0.0902  -0.1749  -0.3188   1.0000
S    S   0.0124   0.1196  -0.3822   1.0000
S    S  -0.1865   0.3855   0.3462   1.0000
S    S   0.0289  -0.4778  -0.4929   1.0000
##################################################
#                                                #
#Generated by USPEX: Crystal Structure Prediction#
#                                                #
##################################################
data_29_Energy from VASP:  -112.289600 eV/molecule 

_symmetry_space_group_name_H-M 'P 1 21/c 1'
_symmetry_Int_Tables_number 14

_cell_length_a       6.04700
_cell_length_b       8.05800
_cell_length_c      20.06677
_cell_angle_alpha   90.00000
_cell_angle_beta    75.41939
_cell_angle_gamma   90.00000

loop_
_atom_site_label
_atom_site_type_symbol
_atom_site_fract_x
_atom_site_fract_y
_atom_site_fract_z
_atom_site_occupancy
C    C  -0.2784  -0.1123   0.0720   1.0000
C    C  -0.0771  -0.2019   0.0440   1.0000
C    C   0.0011  -0.2589  -0.0234   1.0000
C    C   0.2122  -0.3428  -0.0306   1.0000
C    C   0.0939  -0.2152  -0.1598   1.0000
C    C   0.2975  -0.2957  -0.1673   1.0000
C    C   0.0570  -0.1067  -0.2115   1.0000
C    C   0.4773  -0.2712  -0.2272   1.0000
N    N  -0.4440  -0.0369   0.0960   1.0000
N    N   0.2915  -0.3509   0.0250   1.0000
N    N   0.0215  -0.0176  -0.2534   1.0000
N    N  -0.3729  -0.2550  -0.2762   1.0000
S    S   0.1146  -0.2622   0.0906   1.0000
S    S  -0.1424  -0.2371  -0.0882   1.0000
S    S   0.3633  -0.4363  -0.1080   1.0000
##################################################
#                                                #
#Generated by USPEX: Crystal Structure Prediction#
#                                                #
##################################################
data_30_Energy from VASP:  -112.289000 eV/molecule 

_symmetry_space_group_name_H-M 'P 1 21/c 1'
_symmetry_Int_Tables_number 14

_cell_length_a       7.43400
_cell_length_b       6.78800
_cell_length_c      19.53400
_cell_angle_alpha   90.00000
_cell_angle_beta    87.87900
_cell_angle_gamma   90.00000

loop_
_atom_site_label
_atom_site_type_symbol
_atom_site_fract_x
_atom_site_fract_y
_atom_site_fract_z
_atom_site_occupancy
C    C   0.2265  -0.1395   0.0138   1.0000
C    C   0.1929  -0.0679  -0.0520   1.0000
C    C   0.0768  -0.1454  -0.0991   1.0000
C    C   0.0821  -0.0275  -0.1591   1.0000
C    C  -0.2427  -0.2911  -0.1333   1.0000
C    C  -0.2387  -0.1777  -0.1912   1.0000
C    C  -0.4073  -0.3656  -0.1054   1.0000
C    C  -0.4000  -0.1325  -0.2245   1.0000
N    N   0.2543  -0.1967   0.0687   1.0000
N    N   0.1913   0.1260  -0.1592   1.0000
N    N   0.4593  -0.4299  -0.0816   1.0000
N    N   0.4701  -0.0955  -0.2532   1.0000
S    S   0.2985   0.1373  -0.0877   1.0000
S    S  -0.0505  -0.3599  -0.0882   1.0000
S    S  -0.0433  -0.0792  -0.2315   1.0000
##################################################
#                                                #
#Generated by USPEX: Crystal Structure Prediction#
#                                                #
##################################################
data_31_Energy from VASP:  -112.287600 eV/molecule

_symmetry_space_group_name_H-M 'P 1 21/n 1'
_symmetry_Int_Tables_number 14

_cell_length_a         6.04600 
_cell_length_b         8.05400 
_cell_length_c        19.46000 
_cell_angle_alpha     90.00000 
_cell_angle_beta      87.09800 
_cell_angle_gamma     90.00000 

loop_ 
_symmetry_equiv_pos_site_id_ 
_symmetry_equiv_pos_as_xyz 
1 x,y,z
2 1/2-x,1/2+y,1/2-z
3 -x,-y,-z
4 1/2+x,1/2-y,1/2+z

loop_
_atom_site_label
_atom_site_type_symbol
_atom_site_fract_x
_atom_site_fract_y
_atom_site_fract_z
_atom_site_occupancy
  C    C     0.7936    -0.3877     0.4279    1.0000 
  C    C    -0.0331    -0.2982     0.4560    1.0000 
  C    C    -0.0225    -0.2412    -0.4767    1.0000 
  C    C    -0.8185    -0.1572    -0.4694    1.0000 
  C    C    -0.0658    -0.2848    -0.3403    1.0000 
  C    C     0.1303    -0.2044    -0.3327    1.0000 
  C    C    -0.1544    -0.3933    -0.2886    1.0000 
  C    C    -0.7499    -0.2288    -0.2729    1.0000 
  N    N     0.6517    -0.4628     0.4038    1.0000 
  N    N     0.3163    -0.1491     0.4750    1.0000 
  N    N    -0.2322    -0.4823    -0.2468    1.0000 
  N    N    -0.6490    -0.2450    -0.2238    1.0000 
  S    S     0.2054    -0.2379     0.4095    1.0000 
  S    S    -0.2308    -0.2625    -0.4119    1.0000 
  S    S    -0.7446    -0.0638    -0.3921    1.0000 
##################################################
#                                                #
#Generated by USPEX: Crystal Structure Prediction#
#                                                #
##################################################
data_32_Energy from VASP:  -112.286300 eV/molecule

_symmetry_space_group_name_H-M 'P 1 21/n 1'
_symmetry_Int_Tables_number 14

_cell_length_a        15.30600 
_cell_length_b         5.99600 
_cell_length_c        10.85300 
_cell_angle_alpha     90.00000 
_cell_angle_beta      90.04798 
_cell_angle_gamma     90.00000 

loop_ 
_symmetry_equiv_pos_site_id_ 
_symmetry_equiv_pos_as_xyz 
1 x,y,z
2 1/2-x,1/2+y,1/2-z
3 -x,-y,-z
4 1/2+x,1/2-y,1/2+z

loop_
_atom_site_label
_atom_site_type_symbol
_atom_site_fract_x
_atom_site_fract_y
_atom_site_fract_z
_atom_site_occupancy
  C    C    -0.3048     0.3281    -0.3578    1.0000 
  C    C    -0.3584     0.1399    -0.3725    1.0000 
  C    C    -0.4212     0.0595    -0.2915    1.0000 
  C    C    -0.4600    -0.1347    -0.3411    1.0000 
  C    C    -0.5590     0.1175    -0.1438    1.0000 
  C    C    -0.5975    -0.0696    -0.1912    1.0000 
  C    C     0.3905     0.2821    -0.0833    1.0000 
  C    C     0.3111    -0.1009    -0.1816    1.0000 
  N    N    -0.2604     0.4849    -0.3469    1.0000 
  N    N    -0.4312    -0.2009    -0.4501    1.0000 
  N    N     0.3509     0.4202    -0.0320    1.0000 
  N    N     0.2362    -0.1318    -0.1745    1.0000 
  S    S    -0.3527    -0.0381    -0.4971    1.0000 
  S    S    -0.4456     0.1730    -0.1474    1.0000 
  S    S    -0.5420    -0.2882    -0.2656    1.0000 
##################################################
#                                                #
#Generated by USPEX: Crystal Structure Prediction#
#                                                #
##################################################
data_33_Energy from VASP:  -112.285700 eV/molecule 

_symmetry_space_group_name_H-M 'P 21 21 21'
_symmetry_Int_Tables_number 19

_cell_length_a      19.80100
_cell_length_b       6.77800
_cell_length_c       7.16300
_cell_angle_alpha   90.00000
_cell_angle_beta    90.00000
_cell_angle_gamma   90.00000

loop_
_atom_site_label
_atom_site_type_symbol
_atom_site_fract_x
_atom_site_fract_y
_atom_site_fract_z
_atom_site_occupancy
C    C  -0.0820  -0.0815  -0.0588   1.0000
C    C  -0.0420   0.0872  -0.0331   1.0000
C    C   0.0261   0.0957   0.0158   1.0000
C    C   0.0473   0.2951   0.0254   1.0000
C    C   0.1547  -0.0185  -0.0208   1.0000
C    C   0.1754   0.1733  -0.0130   1.0000
C    C   0.1960  -0.1655  -0.1030   1.0000
C    C   0.2389   0.2298  -0.0871   1.0000
N    N  -0.1145  -0.2232  -0.0802   1.0000
N    N   0.0009   0.4298  -0.0123   1.0000
N    N   0.2291  -0.2900  -0.1684   1.0000
N    N   0.2914   0.2786  -0.1446   1.0000
S    S  -0.0720   0.3258  -0.0562   1.0000
S    S   0.0771  -0.1074   0.0661   1.0000
S    S   0.1295   0.3693   0.0867   1.0000
##################################################
#                                                #
#Generated by USPEX: Crystal Structure Prediction#
#                                                #
##################################################
data_34_Energy from VASP:  -112.283400 eV/molecule

_symmetry_space_group_name_H-M 'P 1 21/n 1'
_symmetry_Int_Tables_number 14

_cell_length_a        12.18400 
_cell_length_b         7.95100 
_cell_length_c        10.02800 
_cell_angle_alpha     90.00000 
_cell_angle_beta      82.36601 
_cell_angle_gamma     90.00000 

loop_ 
_symmetry_equiv_pos_site_id_ 
_symmetry_equiv_pos_as_xyz 
1 x,y,z
2 1/2-x,1/2+y,1/2-z
3 -x,-y,-z
4 1/2+x,1/2-y,1/2+z

loop_
_atom_site_label
_atom_site_type_symbol
_atom_site_fract_x
_atom_site_fract_y
_atom_site_fract_z
_atom_site_occupancy
  C    C     0.2527    -0.4741    -0.0825    1.0000 
  C    C     0.3431    -0.3848    -0.0449    1.0000 
  C    C     0.3531    -0.3129     0.0791    1.0000 
  C    C     0.4581    -0.2342     0.0740    1.0000 
  C    C     0.3356    -0.3252     0.3480    1.0000 
  C    C     0.4370    -0.2503     0.3439    1.0000 
  C    C     0.2892    -0.4189     0.4618    1.0000 
  C    C     0.4982    -0.2661     0.4539    1.0000 
  N    N     0.1778     0.4511    -0.1136    1.0000 
  N    N    -0.4760    -0.2438    -0.0420    1.0000 
  N    N    -0.7514    -0.4960    -0.4457    1.0000 
  N    N    -0.4496    -0.2758    -0.4571    1.0000 
  S    S    -0.5385    -0.3428    -0.1544    1.0000 
  S    S     0.2505    -0.3115     0.2187    1.0000 
  S    S     0.5033    -0.1274     0.2106    1.0000 
##################################################
#                                                #
#Generated by USPEX: Crystal Structure Prediction#
#                                                #
##################################################
data_35_Energy from VASP:  -112.283000 eV/molecule 

_symmetry_space_group_name_H-M 'P 1 21/c 1'
_symmetry_Int_Tables_number 14

_cell_length_a       6.98000
_cell_length_b       7.30400
_cell_length_c      19.37400
_cell_angle_alpha   90.00000
_cell_angle_beta    83.03800
_cell_angle_gamma   90.00000

loop_
_atom_site_label
_atom_site_type_symbol
_atom_site_fract_x
_atom_site_fract_y
_atom_site_fract_z
_atom_site_occupancy
C    C  -0.4700  -0.2265   0.4819   1.0000
C    C   0.3654  -0.2958   0.4559   1.0000
C    C   0.3589  -0.4210   0.4023   1.0000
C    C   0.1640  -0.4554   0.3926   1.0000
C    C   0.4656   0.2657   0.3367   1.0000
C    C   0.2772   0.2313   0.3276   1.0000
C    C  -0.3978   0.1225   0.3344   1.0000
C    C   0.2168   0.0503   0.3153   1.0000
N    N  -0.3343  -0.1686  -0.4959   1.0000
N    N   0.0314  -0.3670   0.4340   1.0000
N    N  -0.2814   0.0066   0.3320   1.0000
N    N   0.1642  -0.0972   0.3039   1.0000
S    S   0.1310  -0.2317   0.4865   1.0000
S    S  -0.4411   0.4848   0.3519   1.0000
S    S   0.0942   0.3968   0.3286   1.0000
##################################################
#                                                #
#Generated by USPEX: Crystal Structure Prediction#
#                                                #
##################################################
data_36_Energy from VASP:  -112.282500 eV/molecule

_symmetry_space_group_name_H-M 'P 1 21/n 1'
_symmetry_Int_Tables_number 14

_cell_length_a        12.48500 
_cell_length_b         6.69600 
_cell_length_c        11.65100 
_cell_angle_alpha     90.00000 
_cell_angle_beta      83.25799 
_cell_angle_gamma     90.00000 

loop_ 
_symmetry_equiv_pos_site_id_ 
_symmetry_equiv_pos_as_xyz 
1 x,y,z
2 1/2-x,1/2+y,1/2-z
3 -x,-y,-z
4 1/2+x,1/2-y,1/2+z

loop_
_atom_site_label
_atom_site_type_symbol
_atom_site_fract_x
_atom_site_fract_y
_atom_site_fract_z
_atom_site_occupancy
  C    C     0.3865    -0.2587     0.3105    1.0000 
  C    C     0.3852    -0.1022     0.2304    1.0000 
  C    C     0.3647    -0.1144     0.1157    1.0000 
  C    C     0.3714     0.0788     0.0656    1.0000 
  C    C     0.2491    -0.2402    -0.0490    1.0000 
  C    C     0.2540    -0.0546    -0.0978    1.0000 
  C    C     0.1669    -0.3762    -0.0707    1.0000 
  C    C     0.1772     0.0063    -0.1710    1.0000 
  N    N     0.3866    -0.3886     0.3770    1.0000 
  N    N     0.3946     0.2268     0.1334    1.0000 
  N    N     0.1015    -0.4925    -0.0890    1.0000 
  N    N     0.1169     0.0583    -0.2341    1.0000 
  S    S     0.4142     0.1437     0.2611    1.0000 
  S    S     0.3401    -0.3342     0.0425    1.0000 
  S    S     0.3524     0.1273    -0.0793    1.0000 
##################################################
#                                                #
#Generated by USPEX: Crystal Structure Prediction#
#                                                #
##################################################
data_37_Energy from VASP:  -112.282300 eV/molecule 

_symmetry_space_group_name_H-M 'P 21 21 21'
_symmetry_Int_Tables_number 19

_cell_length_a       9.01200
_cell_length_b       5.72500
_cell_length_c      19.08000
_cell_angle_alpha   90.00000
_cell_angle_beta    90.00000
_cell_angle_gamma   90.00000

loop_
_atom_site_label
_atom_site_type_symbol
_atom_site_fract_x
_atom_site_fract_y
_atom_site_fract_z
_atom_site_occupancy
C    C   0.3299  -0.4342  -0.2846   1.0000
C    C   0.2830  -0.2540  -0.3295   1.0000
C    C   0.1386  -0.1777  -0.3416   1.0000
C    C   0.1397   0.0063  -0.3914   1.0000
C    C  -0.1494  -0.2581  -0.3695   1.0000
C    C  -0.1486  -0.0810  -0.4175   1.0000
C    C  -0.2587  -0.4356  -0.3712   1.0000
C    C  -0.2576  -0.0730  -0.4707   1.0000
N    N   0.3685   0.4158  -0.2475   1.0000
N    N   0.2710   0.0677  -0.4161   1.0000
N    N  -0.3480   0.4164  -0.3714   1.0000
N    N  -0.3480  -0.0622   0.4856   1.0000
S    S   0.4023  -0.0863  -0.3795   1.0000
S    S  -0.0207  -0.2857  -0.3008   1.0000
S    S  -0.0214   0.1516  -0.4206   1.0000
##################################################
#                                                #
#Generated by USPEX: Crystal Structure Prediction#
#                                                #
##################################################
data_38_Energy from VASP:  -112.281800 eV/molecule 

_symmetry_space_group_name_H-M 'P 1 21 1'
_symmetry_Int_Tables_number 4

_cell_length_a       7.76200
_cell_length_b       6.41700
_cell_length_c       9.87000
_cell_angle_alpha   90.00000
_cell_angle_beta    89.50400
_cell_angle_gamma   90.00000

loop_
_atom_site_label
_atom_site_type_symbol
_atom_site_fract_x
_atom_site_fract_y
_atom_site_fract_z
_atom_site_occupancy
C    C  -0.2445   0.4599  -0.4897   1.0000
C    C  -0.1895  -0.3888  -0.3965   1.0000
C    C  -0.0669  -0.4111  -0.2958   1.0000
C    C  -0.0492  -0.2199  -0.2251   1.0000
C    C   0.2428   0.4679  -0.2076   1.0000
C    C   0.2617  -0.3487  -0.1394   1.0000
C    C   0.3882   0.3457  -0.2433   1.0000
C    C   0.4274  -0.2765  -0.1030   1.0000
N    N  -0.2905   0.3351   0.4328   1.0000
N    N  -0.1471  -0.0645  -0.2657   1.0000
N    N  -0.4949   0.2407  -0.2729   1.0000
N    N  -0.4383  -0.2151  -0.0700   1.0000
S    S  -0.2718  -0.1382  -0.3893   1.0000
S    S   0.0437   0.3604  -0.2571   1.0000
S    S   0.0917  -0.1845  -0.0880   1.0000
##################################################
#                                                #
#Generated by USPEX: Crystal Structure Prediction#
#                                                #
##################################################
data_39_Energy from VASP:  -112.279200 eV/molecule

_symmetry_space_group_name_H-M 'P 1 21/n 1'
_symmetry_Int_Tables_number 14

_cell_length_a        12.53700 
_cell_length_b         6.65600 
_cell_length_c        12.28100 
_cell_angle_alpha     90.00000 
_cell_angle_beta     106.17802 
_cell_angle_gamma     90.00000 

loop_ 
_symmetry_equiv_pos_site_id_ 
_symmetry_equiv_pos_as_xyz 
1 x,y,z
2 1/2-x,1/2+y,1/2-z
3 -x,-y,-z
4 1/2+x,1/2-y,1/2+z

loop_
_atom_site_label
_atom_site_type_symbol
_atom_site_fract_x
_atom_site_fract_y
_atom_site_fract_z
_atom_site_occupancy
  C    C    -0.3514    -0.0543     0.1081    1.0000 
  C    C    -0.3522     0.1141     0.0390    1.0000 
  C    C    -0.3672     0.1177    -0.0774    1.0000 
  C    C    -0.3625     0.3188    -0.1138    1.0000 
  C    C    -0.4744     0.0094    -0.2896    1.0000 
  C    C    -0.4709     0.2034    -0.3256    1.0000 
  C    C    -0.5542    -0.1278    -0.3530    1.0000 
  C    C    -0.5469     0.2703    -0.4272    1.0000 
  N    N     0.6484    -0.1933     0.1658    1.0000 
  N    N    -0.3455     0.4587    -0.0347    1.0000 
  N    N    -0.6180    -0.2447    -0.4042    1.0000 
  N    N     0.3928     0.3286     0.4884    1.0000 
  S    S    -0.3314     0.3579     0.0899    1.0000 
  S    S    -0.3842    -0.0927    -0.1652    1.0000 
  S    S    -0.3752     0.3871    -0.2553    1.0000 
##################################################
#                                                #
#Generated by USPEX: Crystal Structure Prediction#
#                                                #
##################################################
data_40_Energy from VASP:  -112.278700 eV/molecule 

_symmetry_space_group_name_H-M 'P n a 21'
_symmetry_Int_Tables_number 33

_cell_length_a      19.27200
_cell_length_b       7.44400
_cell_length_c       6.73300
_cell_angle_alpha   90.00000
_cell_angle_beta    90.00000
_cell_angle_gamma   90.00000

loop_
_atom_site_label
_atom_site_type_symbol
_atom_site_fract_x
_atom_site_fract_y
_atom_site_fract_z
_atom_site_occupancy
C    C  -0.4875  -0.2665  -0.0376   1.0000
C    C  -0.4523  -0.1899   0.1243   1.0000
C    C  -0.3997  -0.0624   0.1192   1.0000
C    C  -0.3788  -0.0201   0.3157   1.0000
C    C  -0.3442   0.2453  -0.0105   1.0000
C    C  -0.3243   0.2879   0.1789   1.0000
C    C  -0.3520   0.3805  -0.1571   1.0000
C    C  -0.3111   0.4687   0.2324   1.0000
N    N   0.4831  -0.3292  -0.1726   1.0000
N    N  -0.4118  -0.1044   0.4599   1.0000
N    N  -0.3582   0.4891  -0.2807   1.0000
N    N  -0.2981  -0.3842   0.2779   1.0000
S    S  -0.4680  -0.2464   0.3698   1.0000
S    S  -0.3625   0.0263  -0.0953   1.0000
S    S  -0.3122   0.1327   0.3728   1.0000
##################################################
#                                                #
#Generated by USPEX: Crystal Structure Prediction#
#                                                #
##################################################
data_41_Energy from VASP:  -112.278200 eV/molecule

_symmetry_space_group_name_H-M 'P 1 21/n 1'
_symmetry_Int_Tables_number 14

_cell_length_a        11.04800 
_cell_length_b         7.42200 
_cell_length_c        12.89200 
_cell_angle_alpha     90.00000 
_cell_angle_beta     113.60999 
_cell_angle_gamma     90.00000 

loop_ 
_symmetry_equiv_pos_site_id_ 
_symmetry_equiv_pos_as_xyz 
1 x,y,z
2 1/2-x,1/2+y,1/2-z
3 -x,-y,-z
4 1/2+x,1/2-y,1/2+z

loop_
_atom_site_label
_atom_site_type_symbol
_atom_site_fract_x
_atom_site_fract_y
_atom_site_fract_z
_atom_site_occupancy
  C    C     0.2989    -0.3609     0.3907    1.0000 
  C    C     0.2510    -0.3697     0.2721    1.0000 
  C    C     0.3245    -0.3896     0.2067    1.0000 
  C    C     0.2382    -0.3910     0.0902    1.0000 
  C    C     0.5269    -0.3086     0.1514    1.0000 
  C    C     0.4442    -0.3075     0.0387    1.0000 
  C    C     0.6495    -0.2169     0.1903    1.0000 
  C    C    -0.5198    -0.2150    -0.0408    1.0000 
  N    N     0.3378    -0.3527     0.4893    1.0000 
  N    N     0.1114    -0.3716     0.0663    1.0000 
  N    N    -0.2492    -0.1426     0.2250    1.0000 
  N    N    -0.4918    -0.1423    -0.1082    1.0000 
  S    S     0.0841    -0.3577     0.1817    1.0000 
  S    S     0.4955    -0.4201     0.2588    1.0000 
  S    S     0.2907    -0.4189    -0.0208    1.0000 
##################################################
#                                                #
#Generated by USPEX: Crystal Structure Prediction#
#                                                #
##################################################
data_42_Energy from VASP:  -112.277100 eV/molecule

_symmetry_space_group_name_H-M 'P 1 21/n 1'
_symmetry_Int_Tables_number 14

_cell_length_a         6.95300 
_cell_length_b        20.26900 
_cell_length_c         7.37500 
_cell_angle_alpha     90.00000 
_cell_angle_beta      72.08100 
_cell_angle_gamma     90.00000 

loop_ 
_symmetry_equiv_pos_site_id_ 
_symmetry_equiv_pos_as_xyz 
1 x,y,z
2 1/2-x,1/2+y,1/2-z
3 -x,-y,-z
4 1/2+x,1/2-y,1/2+z

loop_
_atom_site_label
_atom_site_type_symbol
_atom_site_fract_x
_atom_site_fract_y
_atom_site_fract_z
_atom_site_occupancy
  C    C     0.2702    -0.2965     0.1717    1.0000 
  C    C     0.0671    -0.3139     0.2590    1.0000 
  C    C    -0.0082    -0.3616     0.3975    1.0000 
  C    C     0.7780    -0.3630     0.4480    1.0000 
  C    C    -0.0260    -0.4212    -0.2741    1.0000 
  C    C    -0.2327    -0.4226    -0.2231    1.0000 
  C    C     0.0745    -0.4265    -0.1343    1.0000 
  C    C    -0.3498    -0.4293    -0.0296    1.0000 
  N    N     0.4384    -0.2818     0.0986    1.0000 
  N    N     0.6932    -0.3210     0.3594    1.0000 
  N    N     0.1617    -0.4316    -0.0226    1.0000 
  N    N     0.5502    -0.4357     0.1286    1.0000 
  S    S    -0.1336    -0.2778     0.2032    1.0000 
  S    S     0.1372    -0.4143     0.4899    1.0000 
  S    S    -0.3751    -0.4179    -0.3833    1.0000 
##################################################
#                                                #
#Generated by USPEX: Crystal Structure Prediction#
#                                                #
##################################################
data_43_Energy from VASP:  -112.277000 eV/molecule 

_symmetry_space_group_name_H-M 'P 21 21 21'
_symmetry_Int_Tables_number 19

_cell_length_a       8.40400
_cell_length_b      19.75400
_cell_length_c       6.00400
_cell_angle_alpha   90.00000
_cell_angle_beta    90.00000
_cell_angle_gamma   90.00000

loop_
_atom_site_label
_atom_site_type_symbol
_atom_site_fract_x
_atom_site_fract_y
_atom_site_fract_z
_atom_site_occupancy
C    C  -0.2001   0.1967   0.4937   1.0000
C    C  -0.1224   0.2217   0.3036   1.0000
C    C  -0.1230   0.2876   0.2241   1.0000
C    C  -0.0301   0.2914   0.0276   1.0000
C    C  -0.0941   0.4215   0.2793   1.0000
C    C  -0.0034   0.4259   0.0913   1.0000
C    C  -0.0880   0.4729   0.4435   1.0000
C    C   0.0995   0.4817   0.0576   1.0000
N    N  -0.2640   0.1757  -0.3488   1.0000
N    N   0.0366   0.2346  -0.0402   1.0000
N    N  -0.0877  -0.4855  -0.4189   1.0000
N    N   0.1835  -0.4725   0.0251   1.0000
S    S  -0.0110   0.1718   0.1251   1.0000
S    S  -0.2288   0.3553   0.3372   1.0000
S    S  -0.0026   0.3662  -0.1262   1.0000
##################################################
#                                                #
#Generated by USPEX: Crystal Structure Prediction#
#                                                #
##################################################
data_44_Energy from VASP:  -112.276800 eV/molecule

_symmetry_space_group_name_H-M 'P 1 21/n 1'
_symmetry_Int_Tables_number 14

_cell_length_a         6.61300 
_cell_length_b         7.73500 
_cell_length_c        19.30700 
_cell_angle_alpha     90.00000 
_cell_angle_beta      83.53600 
_cell_angle_gamma     90.00000 

loop_ 
_symmetry_equiv_pos_site_id_ 
_symmetry_equiv_pos_as_xyz 
1 x,y,z
2 1/2-x,1/2+y,1/2-z
3 -x,-y,-z
4 1/2+x,1/2-y,1/2+z

loop_
_atom_site_label
_atom_site_type_symbol
_atom_site_fract_x
_atom_site_fract_y
_atom_site_fract_z
_atom_site_occupancy
  C    C    -0.3849    -0.3449    -0.0742    1.0000 
  C    C    -0.5501    -0.2305    -0.0737    1.0000 
  C    C    -0.5443    -0.0540    -0.0872    1.0000 
  C    C     0.2542     0.0119    -0.0815    1.0000 
  C    C    -0.4117     0.2206    -0.1633    1.0000 
  C    C    -0.6049     0.2853    -0.1588    1.0000 
  C    C    -0.2621     0.2742    -0.2173    1.0000 
  C    C    -0.6600     0.4074    -0.2081    1.0000 
  N    N    -0.2487    -0.4406    -0.0745    1.0000 
  N    N     0.1058    -0.1005    -0.0657    1.0000 
  N    N    -0.1355     0.3175    -0.2607    1.0000 
  N    N    -0.7084    -0.4898    -0.2470    1.0000 
  S    S     0.1990    -0.2933    -0.0547    1.0000 
  S    S    -0.3244     0.0697    -0.1051    1.0000 
  S    S     0.1968     0.2318    -0.0934    1.0000 
##################################################
#                                                #
#Generated by USPEX: Crystal Structure Prediction#
#                                                #
##################################################
data_45_Energy from VASP:  -112.274600 eV/molecule 

_symmetry_space_group_name_H-M 'P -1'
_symmetry_Int_Tables_number 2

_cell_length_a       9.79600
_cell_length_b       6.93000
_cell_length_c       7.86400
_cell_angle_alpha   73.73400
_cell_angle_beta    94.84800
_cell_angle_gamma  109.60500

loop_
_atom_site_label
_atom_site_type_symbol
_atom_site_fract_x
_atom_site_fract_y
_atom_site_fract_z
_atom_site_occupancy
C    C  -0.4335   0.0529  -0.2121   1.0000
C    C  -0.3873   0.2726  -0.2933   1.0000
C    C  -0.2849   0.3847  -0.4280   1.0000
C    C  -0.2703  -0.3959  -0.4724   1.0000
C    C  -0.1698   0.4410   0.2577   1.0000
C    C  -0.1559  -0.3468   0.2127   1.0000
C    C  -0.1719   0.3380   0.1251   1.0000
C    C  -0.1442  -0.2283   0.0328   1.0000
N    N  -0.4728  -0.1294  -0.1443   1.0000
N    N  -0.3528  -0.3415  -0.3830   1.0000
N    N  -0.1717   0.2492   0.0192   1.0000
N    N  -0.1319  -0.1254  -0.1139   1.0000
S    S  -0.4499   0.4511  -0.2335   1.0000
S    S  -0.1840   0.2762   0.4763   1.0000
S    S  -0.1499  -0.1991   0.3642   1.0000
##################################################
#                                                #
#Generated by USPEX: Crystal Structure Prediction#
#                                                #
##################################################
data_46_Energy from VASP:  -112.273400 eV/molecule 

_symmetry_space_group_name_H-M 'P b c a'

_symmetry_Int_Tables_number 61

_cell_length_a      19.86300
_cell_length_b      13.19600
_cell_length_c       7.53600
_cell_angle_alpha   90.00000
_cell_angle_beta    90.00000
_cell_angle_gamma   90.00000

loop_
_atom_site_label
_atom_site_type_symbol
_atom_site_fract_x
_atom_site_fract_y
_atom_site_fract_z
_atom_site_occupancy
C    C  -0.3179   0.4613  -0.4494   1.0000
C    C  -0.2791   0.3788  -0.3925   1.0000
C    C  -0.2095   0.3706  -0.4027   1.0000
C    C  -0.1884   0.2753  -0.3351   1.0000
C    C  -0.0846   0.4418  -0.3631   1.0000
C    C  -0.0639   0.3511  -0.2947   1.0000
C    C  -0.0481  -0.4683  -0.3288   1.0000
C    C  -0.0050   0.3468  -0.1884   1.0000
N    N  -0.3486  -0.4683  -0.4973   1.0000
N    N  -0.2368   0.2149  -0.2778   1.0000
N    N  -0.0188  -0.3927  -0.3081   1.0000
N    N   0.0440   0.3416  -0.1039   1.0000
S    S  -0.3111   0.2671  -0.3051   1.0000
S    S  -0.1564   0.4607  -0.4969   1.0000
S    S  -0.1043   0.2338  -0.3266   1.0000
##################################################
#                                                #
#Generated by USPEX: Crystal Structure Prediction#
#                                                #
##################################################
data_47_Energy from VASP:  -112.273400 eV/molecule 

_symmetry_space_group_name_H-M 'P 1 21/c 1'
_symmetry_Int_Tables_number 14

_cell_length_a       6.61800
_cell_length_b       7.73700
_cell_length_c      19.71580
_cell_angle_alpha   90.00000
_cell_angle_beta    77.02519
_cell_angle_gamma   90.00000

loop_
_atom_site_label
_atom_site_type_symbol
_atom_site_fract_x
_atom_site_fract_y
_atom_site_fract_z
_atom_site_occupancy
C    C   0.0407   0.3445   0.0741   1.0000
C    C  -0.1236   0.2303   0.0736   1.0000
C    C  -0.1314   0.0539   0.0872   1.0000
C    C  -0.3271  -0.0122   0.0816   1.0000
C    C  -0.0750  -0.2208   0.1634   1.0000
C    C  -0.2636  -0.2854   0.1589   1.0000
C    C   0.0206  -0.2743   0.2173   1.0000
C    C  -0.3677  -0.4074   0.2081   1.0000
N    N   0.1771   0.4403   0.0743   1.0000
N    N  -0.4596   0.1003   0.0657   1.0000
N    N   0.1042  -0.3177   0.2607   1.0000
N    N  -0.4554   0.4898   0.2471   1.0000
S    S  -0.3555   0.2927   0.0544   1.0000
S    S   0.0705  -0.0701   0.1051   1.0000
S    S  -0.3966  -0.2318   0.0936   1.0000
##################################################
#                                                #
#Generated by USPEX: Crystal Structure Prediction#
#                                                #
##################################################
data_48_Energy from VASP:  -112.273400 eV/molecule 

_symmetry_space_group_name_H-M 'P -1'
_symmetry_Int_Tables_number 2

_cell_length_a       9.78900
_cell_length_b       7.87100
_cell_length_c       6.92700
_cell_angle_alpha  106.40300
_cell_angle_beta    70.59600
_cell_angle_gamma   94.82900

loop_
_atom_site_label
_atom_site_type_symbol
_atom_site_fract_x
_atom_site_fract_y
_atom_site_fract_z
_atom_site_occupancy
C    C  -0.4334   0.2880   0.4467   1.0000
C    C  -0.3872   0.2067   0.2270   1.0000
C    C  -0.2848   0.0720   0.1151   1.0000
C    C  -0.2702   0.0275  -0.1045   1.0000
C    C  -0.1699  -0.2423   0.0588   1.0000
C    C  -0.1560  -0.2874  -0.1536   1.0000
C    C  -0.1720  -0.3747   0.1615   1.0000
C    C  -0.1442  -0.4672  -0.2724   1.0000
N    N  -0.4727   0.3559  -0.3710   1.0000
N    N  -0.3527   0.1168  -0.1592   1.0000
N    N  -0.1718  -0.4805   0.2501   1.0000
N    N  -0.1320   0.3860  -0.3756   1.0000
S    S  -0.4497   0.2664   0.0482   1.0000
S    S  -0.1841  -0.0236   0.2240   1.0000
S    S  -0.1499  -0.1360  -0.3011   1.0000
##################################################
#                                                #
#Generated by USPEX: Crystal Structure Prediction#
#                                                #
##################################################
data_49_Energy from VASP:  -112.273000 eV/molecule

_symmetry_space_group_name_H-M 'P 1 21/n 1'
_symmetry_Int_Tables_number 14

_cell_length_a        10.83200 
_cell_length_b         9.48300 
_cell_length_c         9.74800 
_cell_angle_alpha     90.00000 
_cell_angle_beta      81.12902 
_cell_angle_gamma     90.00000 

loop_ 
_symmetry_equiv_pos_site_id_ 
_symmetry_equiv_pos_as_xyz 
1 x,y,z
2 1/2-x,1/2+y,1/2-z
3 -x,-y,-z
4 1/2+x,1/2-y,1/2+z

loop_
_atom_site_label
_atom_site_type_symbol
_atom_site_fract_x
_atom_site_fract_y
_atom_site_fract_z
_atom_site_occupancy
  C    C    -0.8148    -0.0231    -0.4163    1.0000 
  C    C    -0.8811     0.0974    -0.4476    1.0000 
  C    C     0.1262     0.1659     0.4254    1.0000 
  C    C     0.0431     0.2824     0.4384    1.0000 
  C    C     0.1309     0.1655     0.1500    1.0000 
  C    C     0.0502     0.2773     0.1618    1.0000 
  C    C     0.1455     0.0771     0.0314    1.0000 
  C    C    -0.0212     0.3072     0.0554    1.0000 
  N    N    -0.7609    -0.1234    -0.3903    1.0000 
  N    N    -0.0229     0.3032    -0.4376    1.0000 
  N    N     0.1589     0.0029    -0.0650    1.0000 
  N    N    -0.0802     0.3356    -0.0306    1.0000 
  S    S     0.0135     0.1863    -0.3262    1.0000 
  S    S     0.2268     0.1216     0.2742    1.0000 
  S    S     0.0253     0.3971     0.3009    1.0000 
##################################################
#                                                #
#Generated by USPEX: Crystal Structure Prediction#
#                                                #
##################################################
data_50_Energy from VASP:  -112.272500 eV/molecule

_symmetry_space_group_name_H-M 'P 1 21/n 1'
_symmetry_Int_Tables_number 14

_cell_length_a         6.05700 
_cell_length_b         8.24300 
_cell_length_c        19.63000 
_cell_angle_alpha     90.00000 
_cell_angle_beta      89.11700 
_cell_angle_gamma     90.00000 

loop_ 
_symmetry_equiv_pos_site_id_ 
_symmetry_equiv_pos_as_xyz 
1 x,y,z
2 1/2-x,1/2+y,1/2-z
3 -x,-y,-z
4 1/2+x,1/2-y,1/2+z

loop_
_atom_site_label
_atom_site_type_symbol
_atom_site_fract_x
_atom_site_fract_y
_atom_site_fract_z
_atom_site_occupancy
  C    C    -0.2486     0.4641    -0.1975    1.0000 
  C    C    -0.0548     0.3897    -0.2222    1.0000 
  C    C     0.0273     0.3902    -0.2886    1.0000 
  C    C    -0.7728     0.3013    -0.2918    1.0000 
  C    C    -0.0203     0.3531    -0.4232    1.0000 
  C    C    -0.8281     0.2662    -0.4269    1.0000 
  C    C    -0.1802     0.3393    -0.4747    1.0000 
  C    C    -0.7860     0.1602    -0.4823    1.0000 
  N    N    -0.4095    -0.4747    -0.1767    1.0000 
  N    N    -0.7049     0.2377    -0.2341    1.0000 
  N    N     0.6858     0.3336     0.4833    1.0000 
  N    N     0.2546     0.0737     0.4721    1.0000 
  S    S     0.1258     0.2834    -0.1712    1.0000 
  S    S    -0.0885     0.4913    -0.3574    1.0000 
  S    S    -0.6157     0.2747    -0.3670    1.0000 
