# Supplementary material for: Report on the sixth blind test of organic crystal structure prediction methods
Source: Acta Crystallogr B Struct Sci Cryst Eng Mater. 2016 Aug 1;72(Pt 4):439–59. doi: 10.1107/S2052520616007447 (PMC4971545; doi:10.1107/S2052520616007447)
Supplement: Supplementary file 2 [file b-72-00439-sup2.zip › Group_21_Zhu/XXII-2_Zhu.cif]

##################################################
#                                                #
#Generated by USPEX: Crystal Structure Prediction#
#                                                #
##################################################
data_1_Energy from VASP:  -112.408400 eV/molecule 

_symmetry_space_group_name_H-M 'P n m a'

_symmetry_Int_Tables_number 62

_cell_length_a      20.55700
_cell_length_b       6.37600
_cell_length_c       6.91900
_cell_angle_alpha   90.00000
_cell_angle_beta    90.00000
_cell_angle_gamma   90.00000

loop_
_atom_site_label
_atom_site_type_symbol
_atom_site_fract_x
_atom_site_fract_y
_atom_site_fract_z
_atom_site_occupancy
C    C   0.0583   0.2500  -0.0388   1.0000
C    C   0.0225   0.2500   0.1345   1.0000
C    C  -0.0451   0.2500   0.1461   1.0000
C    C  -0.0642   0.2500   0.3438   1.0000
C    C  -0.1723   0.2500   0.0423   1.0000
C    C  -0.1910   0.2500   0.2325   1.0000
C    C  -0.2207   0.2500  -0.1036   1.0000
C    C  -0.2586   0.2500   0.2746   1.0000
N    N   0.0840   0.2500  -0.1893   1.0000
N    N  -0.0165   0.2500   0.4708   1.0000
N    N  -0.2577   0.2500  -0.2312   1.0000
N    N  -0.3139   0.2500   0.3113   1.0000
S    S   0.0551   0.2500   0.3667   1.0000
S    S  -0.0943   0.2500  -0.0592   1.0000
S    S  -0.1432   0.2500   0.4403   1.0000
##################################################
#                                                #
#Generated by USPEX: Crystal Structure Prediction#
#                                                #
##################################################
data_2_Energy from VASP:  -112.398600 eV/molecule

_symmetry_space_group_name_H_M 'P 21/n ' 
_symmetry_Int_Tables_number 14

_cell_length_a        15.99700 
_cell_length_b         6.92900 
_cell_length_c        16.61400 
_cell_angle_alpha     90.00000 
_cell_angle_beta      78.07700 
_cell_angle_gamma     90.00000 

loop_ 
_symmetry_equiv_pos_site_id_ 
_symmetry_equiv_pos_as_xyz 
1 x,y,z
2 1/2-x,1/2+y,1/2-z
3 -x,-y,-z
4 1/2+x,1/2-y,1/2+z

loop_
_atom_site_label
_atom_site_type_symbol
_atom_site_fract_x
_atom_site_fract_y
_atom_site_fract_z
_atom_site_occupancy
  C    C     0.3770    -0.0376    -0.0020    1.0000 
  C    C     0.4120     0.1364    -0.0374    1.0000 
  C    C    -0.5204     0.1481    -0.1051    1.0000 
  C    C    -0.5010     0.3452    -0.1242    1.0000 
  C    C    -0.3928     0.0430    -0.2321    1.0000 
  C    C    -0.3740     0.2330    -0.2513    1.0000 
  C    C    -0.3446    -0.1039    -0.2797    1.0000 
  C    C    -0.3065     0.2747    -0.3190    1.0000 
  C    C    -0.6383     0.0427    -0.2392    1.0000 
  C    C    -0.6721    -0.1314    -0.2028    1.0000 
  C    C     0.2606    -0.1439    -0.1350    1.0000 
  C    C     0.2433    -0.3410    -0.1143    1.0000 
  C    C     0.1338    -0.0406    -0.0073    1.0000 
  C    C     0.1160    -0.2309     0.0124    1.0000 
  C    C     0.0848     0.1057     0.0398    1.0000 
  C    C     0.0482    -0.2732     0.0797    1.0000 
  N    N     0.3527    -0.1895     0.0227    1.0000 
  N    N    -0.5485     0.4718    -0.0762    1.0000 
  N    N    -0.3082    -0.2338    -0.3155    1.0000 
  N    N    -0.2513     0.3110    -0.3745    1.0000 
  N    N    -0.6146     0.1943    -0.2649    1.0000 
  N    N     0.2917    -0.4673    -0.1616    1.0000 
  N    N     0.0473     0.2351     0.0750    1.0000 
  N    N    -0.0074    -0.3094     0.1349    1.0000 
  S    S     0.3798     0.3680    -0.0046    1.0000 
  S    S    -0.4711    -0.0569    -0.1540    1.0000 
  S    S    -0.4220     0.4407    -0.2035    1.0000 
  S    S    -0.6375    -0.3624    -0.2339    1.0000 
  S    S     0.2100     0.0603    -0.0868    1.0000 
  S    S     0.1647    -0.4376    -0.0351    1.0000 
##################################################
#                                                #
#Generated by USPEX: Crystal Structure Prediction#
#                                                #
##################################################
data_3_Energy from VASP:  -112.387800 eV/molecule 

_symmetry_space_group_name_H-M 'P 1 21/c 1'
_symmetry_Int_Tables_number 14

_cell_length_a       7.48900
_cell_length_b       6.93500
_cell_length_c      18.17178
_cell_angle_alpha   90.00000
_cell_angle_beta    76.48033
_cell_angle_gamma   90.00000

loop_
_atom_site_label
_atom_site_type_symbol
_atom_site_fract_x
_atom_site_fract_y
_atom_site_fract_z
_atom_site_occupancy
C    C  -0.2850  -0.4657  -0.4890   1.0000
C    C  -0.2093   0.3631   0.4754   1.0000
C    C  -0.0697   0.3553   0.4099   1.0000
C    C  -0.0251   0.1598   0.3910   1.0000
C    C   0.1876   0.4658   0.2849   1.0000
C    C   0.2309   0.2769   0.2660   1.0000
C    C   0.2789  -0.3860   0.2368   1.0000
C    C   0.3649   0.2380   0.1982   1.0000
N    N  -0.3386  -0.3183  -0.4614   1.0000
N    N  -0.1218   0.0305   0.4366   1.0000
N    N   0.3464  -0.2555   0.2001   1.0000
N    N   0.4756   0.2034   0.1432   1.0000
S    S  -0.2720   0.1303  -0.4940   1.0000
S    S   0.0267  -0.4380   0.3620   1.0000
S    S   0.1423   0.0679   0.3148   1.0000
##################################################
#                                                #
#Generated by USPEX: Crystal Structure Prediction#
#                                                #
##################################################
data_4_Energy from VASP:  -112.384700 eV/molecule

_symmetry_space_group_name_H_M 'P 21/n ' 
_symmetry_Int_Tables_number 14

_cell_length_a        12.52000 
_cell_length_b         6.92100 
_cell_length_c        11.73000 
_cell_angle_alpha     90.00000 
_cell_angle_beta      63.28100 
_cell_angle_gamma     90.00000 

loop_ 
_symmetry_equiv_pos_site_id_ 
_symmetry_equiv_pos_as_xyz 
1 x,y,z
2 1/2-x,1/2+y,1/2-z
3 -x,-y,-z
4 1/2+x,1/2-y,1/2+z

loop_
_atom_site_label
_atom_site_type_symbol
_atom_site_fract_x
_atom_site_fract_y
_atom_site_fract_z
_atom_site_occupancy
  C    C    -0.1809     0.4574    -0.4250    1.0000 
  C    C    -0.1419    -0.3698    -0.3926    1.0000 
  C    C    -0.0740    -0.3574    -0.3260    1.0000 
  C    C    -0.0519    -0.1598    -0.3106    1.0000 
  C    C     0.0527    -0.4601    -0.1997    1.0000 
  C    C     0.0734    -0.2697    -0.1839    1.0000 
  C    C     0.0983     0.3943    -0.1489    1.0000 
  C    C     0.1406    -0.2263    -0.1166    1.0000 
  N    N    -0.2094     0.3077    -0.4484    1.0000 
  N    N    -0.0989    -0.0331    -0.3591    1.0000 
  N    N     0.1326     0.2671    -0.1086    1.0000 
  N    N     0.1958    -0.1900    -0.0616    1.0000 
  S    S    -0.1715    -0.1386    -0.4285    1.0000 
  S    S    -0.0274     0.4378    -0.2744    1.0000 
  S    S     0.0277    -0.0626    -0.2336    1.0000 
##################################################
#                                                #
#Generated by USPEX: Crystal Structure Prediction#
#                                                #
##################################################
data_5_Energy from VASP:  -112.381700 eV/molecule

_symmetry_space_group_name_H_M 'P 21/n ' 
_symmetry_Int_Tables_number 14

_cell_length_a        11.83300 
_cell_length_b         6.91300 
_cell_length_c        12.47200 
_cell_angle_alpha     90.00000 
_cell_angle_beta      63.21700 
_cell_angle_gamma     90.00000 

loop_ 
_symmetry_equiv_pos_site_id_ 
_symmetry_equiv_pos_as_xyz 
1 x,y,z
2 1/2-x,1/2+y,1/2-z
3 -x,-y,-z
4 1/2+x,1/2-y,1/2+z

loop_
_atom_site_label
_atom_site_type_symbol
_atom_site_fract_x
_atom_site_fract_y
_atom_site_fract_z
_atom_site_occupancy
  C    C    -0.5744     0.4585    -0.3191    1.0000 
  C    C    -0.6065    -0.3679    -0.3576    1.0000 
  C    C    -0.6731    -0.3546    -0.4252    1.0000 
  C    C    -0.6884    -0.1566    -0.4467    1.0000 
  C    C     0.2001    -0.4558     0.4481    1.0000 
  C    C     0.1842    -0.2650     0.4278    1.0000 
  C    C     0.1492     0.3988     0.4026    1.0000 
  C    C     0.1171    -0.2213     0.3609    1.0000 
  N    N    -0.5507     0.3094    -0.2902    1.0000 
  N    N    -0.6398    -0.0301    -0.4000    1.0000 
  N    N     0.1087     0.2728     0.3679    1.0000 
  N    N     0.0624    -0.1852     0.3057    1.0000 
  S    S    -0.5705    -0.1365    -0.3279    1.0000 
  S    S    -0.7248     0.4417    -0.4725    1.0000 
  S    S     0.2347    -0.0588     0.4737    1.0000 
##################################################
#                                                #
#Generated by USPEX: Crystal Structure Prediction#
#                                                #
##################################################
data_6_Energy from VASP:  -112.376900 eV/molecule 

_symmetry_space_group_name_H-M 'C 1 2/c 1'
_symmetry_Int_Tables_number 15

_cell_length_a      21.76570
_cell_length_b       9.98000
_cell_length_c      18.28900
_cell_angle_alpha   90.00000
_cell_angle_beta   152.31630
_cell_angle_gamma   90.00000

loop_
_atom_site_label
_atom_site_type_symbol
_atom_site_fract_x
_atom_site_fract_y
_atom_site_fract_z
_atom_site_occupancy
C    C   0.1357   0.3494  -0.3114   1.0000
C    C   0.0425   0.3048  -0.3582   1.0000
C    C   0.0130   0.1727  -0.3712   1.0000
C    C  -0.0880   0.1713  -0.4236   1.0000
C    C  -0.4827   0.4023  -0.3668   1.0000
C    C   0.4189   0.3992  -0.4186   1.0000
C    C  -0.4320   0.2782  -0.3392   1.0000
C    C   0.3749   0.2722  -0.4397   1.0000
N    N   0.2141   0.3874  -0.2705   1.0000
N    N  -0.1313   0.2898  -0.4478   1.0000
N    N  -0.3909   0.1763  -0.3172   1.0000
N    N   0.3373   0.1696  -0.4572   1.0000
S    S  -0.0546   0.4119  -0.4095   1.0000
S    S   0.0957   0.0394  -0.3249   1.0000
S    S  -0.1636   0.0315  -0.4618   1.0000
##################################################
#                                                #
#Generated by USPEX: Crystal Structure Prediction#
#                                                #
##################################################
data_7_Energy from VASP:  -112.376900 eV/molecule 

_symmetry_space_group_name_H-M 'P n m a'

_symmetry_Int_Tables_number 62

_cell_length_a      13.60900
_cell_length_b       6.57000
_cell_length_c      10.41300
_cell_angle_alpha   90.00000
_cell_angle_beta    90.00000
_cell_angle_gamma   90.00000

loop_
_atom_site_label
_atom_site_type_symbol
_atom_site_fract_x
_atom_site_fract_y
_atom_site_fract_z
_atom_site_occupancy
C    C   0.3227   0.2500   0.0976   1.0000
C    C   0.4035   0.2500   0.1815   1.0000
C    C   0.4006   0.2500   0.3151   1.0000
C    C   0.4984   0.2500   0.3642   1.0000
C    C   0.3292   0.2500  -0.4422   1.0000
C    C   0.4232   0.2500  -0.3938   1.0000
C    C   0.2492   0.2500  -0.3548   1.0000
C    C   0.4360   0.2500  -0.2588   1.0000
N    N   0.2553   0.2500   0.0286   1.0000
N    N  -0.4312   0.2500   0.2767   1.0000
N    N   0.1822   0.2500  -0.2847   1.0000
N    N   0.4512   0.2500  -0.1486   1.0000
S    S  -0.4754   0.2500   0.1308   1.0000
S    S   0.2895   0.2500   0.3986   1.0000
S    S  -0.4632   0.2500  -0.4739   1.0000
##################################################
#                                                #
#Generated by USPEX: Crystal Structure Prediction#
#                                                #
##################################################
data_8_Energy from VASP:  -112.376700 eV/molecule 

_symmetry_space_group_name_H-M 'P b c a'

_symmetry_Int_Tables_number 61

_cell_length_a       7.27600
_cell_length_b      18.47100
_cell_length_c      13.66000
_cell_angle_alpha   90.00000
_cell_angle_beta    90.00000
_cell_angle_gamma   90.00000

loop_
_atom_site_label
_atom_site_type_symbol
_atom_site_fract_x
_atom_site_fract_y
_atom_site_fract_z
_atom_site_occupancy
C    C  -0.1557   0.4253  -0.4553   1.0000
C    C  -0.1895   0.4705  -0.3746   1.0000
C    C  -0.2724  -0.4616  -0.3782   1.0000
C    C  -0.2848  -0.4324  -0.2820   1.0000
C    C  -0.4283  -0.3395  -0.4516   1.0000
C    C  -0.4416  -0.3114  -0.3589   1.0000
C    C  -0.4947  -0.2992   0.4674   1.0000
C    C   0.4801  -0.2416  -0.3470   1.0000
N    N  -0.1325   0.3892   0.4759   1.0000
N    N  -0.2181  -0.4739  -0.2116   1.0000
N    N   0.4497  -0.2686   0.3989   1.0000
N    N   0.4178  -0.1840  -0.3357   1.0000
S    S  -0.1385   0.4494  -0.2543   1.0000
S    S  -0.3414  -0.4233  -0.4889   1.0000
S    S  -0.3758  -0.3483  -0.2463   1.0000
##################################################
#                                                #
#Generated by USPEX: Crystal Structure Prediction#
#                                                #
##################################################
data_9_Energy from VASP:  -112.374500 eV/molecule

_symmetry_space_group_name_H_M 'P 21/n ' 
_symmetry_Int_Tables_number 14

_cell_length_a        17.77800 
_cell_length_b         6.96300 
_cell_length_c         7.52500 
_cell_angle_alpha     90.00000 
_cell_angle_beta      79.78200 
_cell_angle_gamma     90.00000 

loop_ 
_symmetry_equiv_pos_site_id_ 
_symmetry_equiv_pos_as_xyz 
1 x,y,z
2 1/2-x,1/2+y,1/2-z
3 -x,-y,-z
4 1/2+x,1/2-y,1/2+z

loop_
_atom_site_label
_atom_site_type_symbol
_atom_site_fract_x
_atom_site_fract_y
_atom_site_fract_z
_atom_site_occupancy
  C    C    -0.5103    -0.0276    -0.2739    1.0000 
  C    C    -0.4764     0.1462    -0.2346    1.0000 
  C    C    -0.4103     0.1565    -0.1602    1.0000 
  C    C    -0.3919     0.3519    -0.1354    1.0000 
  C    C    -0.2849     0.0492    -0.0271    1.0000 
  C    C    -0.2661     0.2376    -0.0039    1.0000 
  C    C    -0.2367    -0.0988     0.0166    1.0000 
  C    C    -0.1980     0.2782     0.0635    1.0000 
  N    N    -0.5336    -0.1807    -0.2964    1.0000 
  N    N    -0.4383     0.4793    -0.1877    1.0000 
  N    N    -0.2011    -0.2319     0.0461    1.0000 
  N    N    -0.1428     0.3147     0.1199    1.0000 
  S    S    -0.5082     0.3762    -0.2683    1.0000 
  S    S    -0.3621    -0.0495    -0.1116    1.0000 
  S    S    -0.3150     0.4457    -0.0454    1.0000 
##################################################
#                                                #
#Generated by USPEX: Crystal Structure Prediction#
#                                                #
##################################################
data_10_Energy from VASP:  -112.374000 eV/molecule 

_symmetry_space_group_name_H-M 'P m n 21'
_symmetry_Int_Tables_number 31

_cell_length_a       6.37400
_cell_length_b      20.87400
_cell_length_c       7.01700
_cell_angle_alpha   90.00000
_cell_angle_beta    90.00000
_cell_angle_gamma   90.00000

loop_
_atom_site_label
_atom_site_type_symbol
_atom_site_fract_x
_atom_site_fract_y
_atom_site_fract_z
_atom_site_occupancy
C    C   0.0000  -0.2910  -0.3637   1.0000
C    C   0.0000  -0.2525  -0.1994   1.0000
C    C   0.0000  -0.1857  -0.1991   1.0000
C    C   0.0000  -0.1632  -0.0080   1.0000
C    C   0.0000  -0.0630  -0.3253   1.0000
C    C   0.0000  -0.0408  -0.1413   1.0000
C    C   0.0000  -0.0184  -0.4777   1.0000
C    C   0.0000   0.0263  -0.1099   1.0000
N    N   0.0000  -0.3196   0.4932   1.0000
N    N   0.0000  -0.2077   0.1253   1.0000
N    N   0.0000   0.0151   0.3895   1.0000
N    N   0.0000   0.0813  -0.0800   1.0000
S    S   0.0000  -0.2801   0.0340   1.0000
S    S   0.0000  -0.1417  -0.4102   1.0000
S    S   0.0000  -0.0838   0.0717   1.0000
##################################################
#                                                #
#Generated by USPEX: Crystal Structure Prediction#
#                                                #
##################################################
data_11_Energy from VASP:  -112.366000 eV/molecule 

_symmetry_space_group_name_H-M 'P b c a'

_symmetry_Int_Tables_number 61

_cell_length_a      18.82000
_cell_length_b      13.63300
_cell_length_c       7.22200
_cell_angle_alpha   90.00000
_cell_angle_beta    90.00000
_cell_angle_gamma   90.00000

loop_
_atom_site_label
_atom_site_type_symbol
_atom_site_fract_x
_atom_site_fract_y
_atom_site_fract_z
_atom_site_occupancy
C    C  -0.0730   0.0415  -0.3366   1.0000
C    C  -0.0279   0.1215  -0.3024   1.0000
C    C   0.0396   0.1186  -0.2237   1.0000
C    C   0.0672   0.2157  -0.2120   1.0000
C    C   0.1619   0.0483  -0.0751   1.0000
C    C   0.1881   0.1419  -0.0630   1.0000
C    C   0.2041  -0.0311  -0.0117   1.0000
C    C   0.2573   0.1553   0.0113   1.0000
N    N  -0.1106  -0.0248  -0.3629   1.0000
N    N   0.0250   0.2858  -0.2750   1.0000
N    N   0.2374  -0.0974   0.0420   1.0000
N    N   0.3142   0.1670   0.0709   1.0000
S    S  -0.0506   0.2418  -0.3503   1.0000
S    S   0.0793   0.0085  -0.1576   1.0000
S    S   0.1498   0.2540  -0.1254   1.0000
##################################################
#                                                #
#Generated by USPEX: Crystal Structure Prediction#
#                                                #
##################################################
data_12_Energy from VASP:  -112.364400 eV/molecule

_symmetry_space_group_name_H_M 'P 21/n ' 
_symmetry_Int_Tables_number 14

_cell_length_a         6.58900 
_cell_length_b         7.35100 
_cell_length_c        19.35500 
_cell_angle_alpha     90.00000 
_cell_angle_beta      88.18700 
_cell_angle_gamma     90.00000 

loop_ 
_symmetry_equiv_pos_site_id_ 
_symmetry_equiv_pos_as_xyz 
1 x,y,z
2 1/2-x,1/2+y,1/2-z
3 -x,-y,-z
4 1/2+x,1/2-y,1/2+z

loop_
_atom_site_label
_atom_site_type_symbol
_atom_site_fract_x
_atom_site_fract_y
_atom_site_fract_z
_atom_site_occupancy
  C    C     0.3817     0.0223     0.1981    1.0000 
  C    C     0.3109     0.1568     0.1532    1.0000 
  C    C     0.4024     0.3223     0.1364    1.0000 
  C    C     0.2825     0.4159     0.0880    1.0000 
  C    C    -0.3249    -0.4015     0.1316    1.0000 
  C    C     0.5608    -0.3110     0.0843    1.0000 
  C    C    -0.1459    -0.3153     0.1538    1.0000 
  C    C    -0.3680    -0.1389     0.0614    1.0000 
  N    N     0.4398    -0.0912     0.2346    1.0000 
  N    N     0.1148     0.3321     0.0697    1.0000 
  N    N     0.0004    -0.2428     0.1720    1.0000 
  N    N    -0.3103     0.0043     0.0436    1.0000 
  S    S     0.0880     0.1357     0.1089    1.0000 
  S    S     0.6273     0.3923     0.1736    1.0000 
  S    S     0.3285    -0.3709     0.0490    1.0000 
##################################################
#                                                #
#Generated by USPEX: Crystal Structure Prediction#
#                                                #
##################################################
data_13_Energy from VASP:  -112.360600 eV/molecule 

_symmetry_space_group_name_H-M 'P b c a'

_symmetry_Int_Tables_number 61

_cell_length_a      20.79100
_cell_length_b       7.59600
_cell_length_c      11.70400
_cell_angle_alpha   90.00000
_cell_angle_beta    90.00000
_cell_angle_gamma   90.00000

loop_
_atom_site_label
_atom_site_type_symbol
_atom_site_fract_x
_atom_site_fract_y
_atom_site_fract_z
_atom_site_occupancy
C    C  -0.1796   0.3047   0.1212   1.0000
C    C  -0.2207   0.3759   0.2043   1.0000
C    C  -0.2876   0.3838   0.2007   1.0000
C    C  -0.3105   0.4628   0.3035   1.0000
C    C  -0.4111   0.3513   0.1265   1.0000
C    C  -0.4331   0.4278   0.2250   1.0000
C    C  -0.4562   0.2990   0.0423   1.0000
C    C   0.4996   0.4508   0.2384   1.0000
N    N  -0.1452   0.2441   0.0529   1.0000
N    N  -0.2658  -0.4915   0.3781   1.0000
N    N  -0.4924   0.2548  -0.0282   1.0000
N    N   0.4444   0.4707   0.2504   1.0000
S    S  -0.1933   0.4635   0.3319   1.0000
S    S  -0.3320   0.3036   0.0851   1.0000
S    S  -0.3903  -0.4912   0.3427   1.0000
##################################################
#                                                #
#Generated by USPEX: Crystal Structure Prediction#
#                                                #
##################################################
data_14_Energy from VASP:  -112.352100 eV/molecule 

_symmetry_space_group_name_H-M 'P 21 21 21'
_symmetry_Int_Tables_number 19

_cell_length_a       6.74100
_cell_length_b      10.36000
_cell_length_c      13.31300
_cell_angle_alpha   90.00000
_cell_angle_beta    90.00000
_cell_angle_gamma   90.00000

loop_
_atom_site_label
_atom_site_type_symbol
_atom_site_fract_x
_atom_site_fract_y
_atom_site_fract_z
_atom_site_occupancy
C    C  -0.2521  -0.3445  -0.1899   1.0000
C    C  -0.2089  -0.4284  -0.1102   1.0000
C    C  -0.2010   0.4376  -0.1145   1.0000
C    C  -0.1521   0.3879  -0.0180   1.0000
C    C  -0.2160   0.1938  -0.1881   1.0000
C    C  -0.1680   0.1454  -0.0956   1.0000
C    C  -0.2481   0.1065  -0.2686   1.0000
C    C  -0.1523   0.0098  -0.0835   1.0000
N    N  -0.2870  -0.2757  -0.2569   1.0000
N    N  -0.1243   0.4752   0.0532   1.0000
N    N  -0.2724   0.0364  -0.3361   1.0000
N    N  -0.1375  -0.1008  -0.0698   1.0000
S    S  -0.1518  -0.3780   0.0104   1.0000
S    S  -0.2439   0.3543  -0.2261   1.0000
S    S  -0.1311   0.2253   0.0188   1.0000
##################################################
#                                                #
#Generated by USPEX: Crystal Structure Prediction#
#                                                #
##################################################
data_15_Energy from VASP:  -112.351400 eV/molecule 

_symmetry_space_group_name_H-M 'P 1 21/c 1'
_symmetry_Int_Tables_number 14

_cell_length_a       9.02200
_cell_length_b       9.99500
_cell_length_c      10.33100
_cell_angle_alpha   90.00000
_cell_angle_beta    84.03900
_cell_angle_gamma   90.00000

loop_
_atom_site_label
_atom_site_type_symbol
_atom_site_fract_x
_atom_site_fract_y
_atom_site_fract_z
_atom_site_occupancy
C    C   0.4014  -0.3334  -0.3659   1.0000
C    C   0.3098  -0.2904  -0.4593   1.0000
C    C   0.2734  -0.1590  -0.4869   1.0000
C    C   0.1790  -0.1587   0.4108   1.0000
C    C   0.2682   0.1100  -0.4782   1.0000
C    C   0.1784   0.1119   0.4220   1.0000
C    C   0.3080   0.2346  -0.4261   1.0000
C    C   0.1286   0.2374   0.3794   1.0000
N    N   0.4765  -0.3703  -0.2877   1.0000
N    N   0.1456  -0.2775   0.3654   1.0000
N    N   0.3418   0.3377  -0.3845   1.0000
N    N   0.0852   0.3388   0.3418   1.0000
S    S   0.2245  -0.3984   0.4415   1.0000
S    S   0.3375  -0.0269  -0.3978   1.0000
S    S   0.1046  -0.0189   0.3365   1.0000
##################################################
#                                                #
#Generated by USPEX: Crystal Structure Prediction#
#                                                #
##################################################
data_16_Energy from VASP:  -112.350900 eV/molecule 

_symmetry_space_group_name_H-M 'P -1'
_symmetry_Int_Tables_number 2

_cell_length_a       6.89500
_cell_length_b      10.34900
_cell_length_c       7.12200
_cell_angle_alpha   71.07500
_cell_angle_beta   105.25000
_cell_angle_gamma   96.05100

loop_
_atom_site_label
_atom_site_type_symbol
_atom_site_fract_x
_atom_site_fract_y
_atom_site_fract_z
_atom_site_occupancy
C    C   0.0389   0.0775  -0.2403   1.0000
C    C   0.1981   0.0067  -0.2477   1.0000
C    C   0.1904  -0.1281  -0.2480   1.0000
C    C   0.3825  -0.1625  -0.2548   1.0000
C    C   0.0490  -0.3812  -0.2528   1.0000
C    C   0.2340  -0.4154  -0.2578   1.0000
C    C  -0.1094  -0.4807  -0.2489   1.0000
C    C   0.2594   0.4508  -0.2601   1.0000
N    N  -0.0977   0.1336  -0.2371   1.0000
N    N  -0.4781  -0.0649  -0.2591   1.0000
N    N  -0.2444   0.4412  -0.2422   1.0000
N    N   0.2857   0.3425  -0.2632   1.0000
S    S   0.4367   0.0767  -0.2579   1.0000
S    S  -0.0290  -0.2286  -0.2430   1.0000
S    S   0.4558  -0.3177  -0.2619   1.0000
##################################################
#                                                #
#Generated by USPEX: Crystal Structure Prediction#
#                                                #
##################################################
data_17_Energy from VASP:  -112.347100 eV/molecule 

_symmetry_space_group_name_H-M 'P 1 21/c 1'
_symmetry_Int_Tables_number 14

_cell_length_a       7.93000
_cell_length_b       6.90300
_cell_length_c      17.30900
_cell_angle_alpha   90.00000
_cell_angle_beta    77.37000
_cell_angle_gamma   90.00000

loop_
_atom_site_label
_atom_site_type_symbol
_atom_site_fract_x
_atom_site_fract_y
_atom_site_fract_z
_atom_site_occupancy
C    C  -0.2223  -0.0481  -0.0037   1.0000
C    C  -0.3019   0.1226   0.0308   1.0000
C    C  -0.4417   0.1306   0.0953   1.0000
C    C  -0.4872   0.3275   0.1127   1.0000
C    C   0.3041   0.0211   0.2205   1.0000
C    C   0.2595   0.2118   0.2377   1.0000
C    C   0.2129  -0.1259   0.2695   1.0000
C    C   0.1243   0.2527   0.3039   1.0000
N    N  -0.1629  -0.1940  -0.0310   1.0000
N    N  -0.3921   0.4573   0.0674   1.0000
N    N   0.1430  -0.2542   0.3073   1.0000
N    N   0.0120   0.2914   0.3573   1.0000
S    S  -0.2414   0.3564  -0.0004   1.0000
S    S   0.4624  -0.0766   0.1437   1.0000
S    S   0.3456   0.4200   0.1871   1.0000
##################################################
#                                                #
#Generated by USPEX: Crystal Structure Prediction#
#                                                #
##################################################
data_18_Energy from VASP:  -112.345600 eV/molecule

_symmetry_space_group_name_H_M 'P 21/n ' 
_symmetry_Int_Tables_number 14

_cell_length_a        10.41100 
_cell_length_b        12.64200 
_cell_length_c         7.12600 
_cell_angle_alpha     90.00000 
_cell_angle_beta      85.45498 
_cell_angle_gamma     90.00000 

loop_ 
_symmetry_equiv_pos_site_id_ 
_symmetry_equiv_pos_as_xyz 
1 x,y,z
2 1/2-x,1/2+y,1/2-z
3 -x,-y,-z
4 1/2+x,1/2-y,1/2+z

loop_
_atom_site_label
_atom_site_type_symbol
_atom_site_fract_x
_atom_site_fract_y
_atom_site_fract_z
_atom_site_occupancy
  C    C    -0.0957    -0.1716    -0.4008    1.0000 
  C    C    -0.1833    -0.0919    -0.3410    1.0000 
  C    C    -0.3172    -0.0978    -0.3283    1.0000 
  C    C    -0.3693     0.0005    -0.2615    1.0000 
  C    C    -0.5598    -0.1745    -0.3467    1.0000 
  C    C    -0.6105    -0.0797    -0.2811    1.0000 
  C    C    -0.6453    -0.2575    -0.3860    1.0000 
  C    C    -0.7463    -0.0694    -0.2564    1.0000 
  N    N    -0.0227    -0.2376    -0.4511    1.0000 
  N    N    -0.2846     0.0745    -0.2275    1.0000 
  N    N    -0.7142    -0.3267    -0.4181    1.0000 
  N    N     0.1421    -0.0585    -0.2364    1.0000 
  S    S    -0.1366     0.0318    -0.2686    1.0000 
  S    S    -0.3987    -0.2119    -0.3887    1.0000 
  S    S    -0.5324     0.0364    -0.2202    1.0000 
##################################################
#                                                #
#Generated by USPEX: Crystal Structure Prediction#
#                                                #
##################################################
data_19_Energy from VASP:  -112.340500 eV/molecule 

_symmetry_space_group_name_H-M 'P 21 21 21'
_symmetry_Int_Tables_number 19

_cell_length_a       9.89200
_cell_length_b      23.19200
_cell_length_c       4.03900
_cell_angle_alpha   90.00000
_cell_angle_beta    90.00000
_cell_angle_gamma   90.00000

loop_
_atom_site_label
_atom_site_type_symbol
_atom_site_fract_x
_atom_site_fract_y
_atom_site_fract_z
_atom_site_occupancy
C    C  -0.1555   0.1979  -0.2751   1.0000
C    C  -0.1968   0.1500  -0.0900   1.0000
C    C  -0.3288   0.1345  -0.0119   1.0000
C    C  -0.3265   0.0827   0.1771   1.0000
C    C   0.3992   0.1371   0.0199   1.0000
C    C   0.3996   0.0872   0.2046   1.0000
C    C   0.2721   0.1628  -0.0531   1.0000
C    C   0.2737   0.0646   0.3118   1.0000
N    N  -0.1206   0.2376  -0.4315   1.0000
N    N  -0.2056   0.0610   0.2391   1.0000
N    N   0.1670   0.1829  -0.1140   1.0000
N    N   0.1713   0.0449   0.4011   1.0000
S    S  -0.0851   0.1008   0.0777   1.0000
S    S  -0.4653   0.1764  -0.1431   1.0000
S    S  -0.4648   0.0447   0.3398   1.0000
##################################################
#                                                #
#Generated by USPEX: Crystal Structure Prediction#
#                                                #
##################################################
data_20_Energy from VASP:  -112.338700 eV/molecule 

_symmetry_space_group_name_H-M 'P -1'
_symmetry_Int_Tables_number 2

_cell_length_a      10.42200
_cell_length_b       7.14200
_cell_length_c       6.84200
_cell_angle_alpha  104.58400
_cell_angle_beta    84.08100
_cell_angle_gamma  109.16900

loop_
_atom_site_label
_atom_site_type_symbol
_atom_site_fract_x
_atom_site_fract_y
_atom_site_fract_z
_atom_site_occupancy
C    C  -0.0766  -0.2412  -0.4633   1.0000
C    C  -0.0046  -0.2480  -0.3037   1.0000
C    C   0.1290  -0.2489  -0.3104   1.0000
C    C   0.1633  -0.2554  -0.1166   1.0000
C    C   0.3828  -0.2516  -0.4512   1.0000
C    C   0.4161  -0.2572  -0.2646   1.0000
C    C   0.4820  -0.2480   0.3901   1.0000
C    C  -0.4513  -0.2594  -0.2374   1.0000
N    N  -0.1373  -0.2373   0.4046   1.0000
N    N   0.0667  -0.2587   0.0241   1.0000
N    N  -0.4375  -0.2435   0.2583   1.0000
N    N  -0.3429  -0.2620  -0.2142   1.0000
S    S  -0.0734  -0.2558  -0.0617   1.0000
S    S   0.2305  -0.2438   0.4701   1.0000
S    S   0.3178  -0.2621  -0.0429   1.0000
##################################################
#                                                #
#Generated by USPEX: Crystal Structure Prediction#
#                                                #
##################################################
data_21_Energy from VASP:  -112.336200 eV/molecule 

_symmetry_space_group_name_H-M 'P b c a'

_symmetry_Int_Tables_number 61

_cell_length_a      19.46200
_cell_length_b      13.60600
_cell_length_c       7.07900
_cell_angle_alpha   90.00000
_cell_angle_beta    90.00000
_cell_angle_gamma   90.00000

loop_
_atom_site_label
_atom_site_type_symbol
_atom_site_fract_x
_atom_site_fract_y
_atom_site_fract_z
_atom_site_occupancy
C    C   0.4234  -0.0457  -0.3155   1.0000
C    C   0.4672  -0.1263  -0.2886   1.0000
C    C  -0.4650  -0.1235  -0.2261   1.0000
C    C  -0.4388  -0.2210  -0.2125   1.0000
C    C  -0.3411  -0.0524  -0.1142   1.0000
C    C  -0.3160  -0.1463  -0.1011   1.0000
C    C  -0.2977   0.0277  -0.0676   1.0000
C    C  -0.2466  -0.1596  -0.0441   1.0000
N    N   0.3870   0.0219  -0.3344   1.0000
N    N  -0.4822  -0.2916  -0.2598   1.0000
N    N  -0.2636   0.0949  -0.0266   1.0000
N    N  -0.1900  -0.1723   0.0022   1.0000
S    S   0.4429  -0.2475  -0.3224   1.0000
S    S  -0.4236  -0.0128  -0.1765   1.0000
S    S  -0.3564  -0.2592  -0.1416   1.0000
##################################################
#                                                #
#Generated by USPEX: Crystal Structure Prediction#
#                                                #
##################################################
data_22_Energy from VASP:  -112.332500 eV/molecule 

_symmetry_space_group_name_H-M 'P -1'
_symmetry_Int_Tables_number 2

_cell_length_a       9.86300
_cell_length_b       5.80200
_cell_length_c       8.64600
_cell_angle_alpha   84.23700
_cell_angle_beta    82.81500
_cell_angle_gamma   73.07600

loop_
_atom_site_label
_atom_site_type_symbol
_atom_site_fract_x
_atom_site_fract_y
_atom_site_fract_z
_atom_site_occupancy
C    C   0.1832  -0.3763  -0.1129   1.0000
C    C   0.1162  -0.4980  -0.1977   1.0000
C    C  -0.0257  -0.4263  -0.2298   1.0000
C    C  -0.0506   0.3977  -0.3172   1.0000
C    C  -0.3031  -0.1638  -0.2356   1.0000
C    C  -0.3273  -0.3322  -0.3211   1.0000
C    C  -0.4174   0.0421  -0.1958   1.0000
C    C  -0.4659  -0.2934  -0.3664   1.0000
N    N   0.2401  -0.2784  -0.0411   1.0000
N    N   0.0604   0.2109  -0.3500   1.0000
N    N   0.4884   0.2102  -0.1630   1.0000
N    N   0.4205  -0.2618  -0.4054   1.0000
S    S   0.2025   0.2288  -0.2778   1.0000
S    S  -0.1449  -0.1597  -0.1651   1.0000
S    S  -0.2102   0.3975  -0.3868   1.0000
##################################################
#                                                #
#Generated by USPEX: Crystal Structure Prediction#
#                                                #
##################################################
data_23_Energy from VASP:  -112.330400 eV/molecule

_symmetry_space_group_name_H_M 'P 21/n ' 
_symmetry_Int_Tables_number 15

_cell_length_a        14.42100 
_cell_length_b        10.45100 
_cell_length_c        13.59600 
_cell_angle_alpha     90.00000 
_cell_angle_beta     115.59902 
_cell_angle_gamma     90.00000 

loop_ 
_symmetry_equiv_pos_site_id_ 
_symmetry_equiv_pos_as_xyz 
1 x,y,z
2 1/2-x,1/2+y,1/2-z
3 -x,-y,-z
4 1/2+x,1/2-y,1/2+z

loop_
_atom_site_label
_atom_site_type_symbol
_atom_site_fract_x
_atom_site_fract_y
_atom_site_fract_z
_atom_site_occupancy
  C    C    -0.3897     0.0995    -0.0912    1.0000 
  C    C    -0.3814     0.1841    -0.0077    1.0000 
  C    C    -0.3781     0.3172    -0.0100    1.0000 
  C    C    -0.3693     0.3666     0.0916    1.0000 
  C    C     0.1218     0.0602    -0.0827    1.0000 
  C    C     0.1306     0.1076     0.0154    1.0000 
  C    C     0.1170     0.1467    -0.1651    1.0000 
  C    C     0.1348     0.2421     0.0301    1.0000 
  N    N    -0.3961     0.0289    -0.1603    1.0000 
  N    N     0.6334     0.2806     0.1638    1.0000 
  N    N     0.1129     0.2168    -0.2336    1.0000 
  N    N     0.1380     0.3523     0.0444    1.0000 
  S    S    -0.3732     0.1347     0.1176    1.0000 
  S    S    -0.3858     0.4007    -0.1245    1.0000 
  S    S     0.1362     0.0277     0.1308    1.0000 
##################################################
#                                                #
#Generated by USPEX: Crystal Structure Prediction#
#                                                #
##################################################
data_24_Energy from VASP:  -112.330300 eV/molecule 

_symmetry_space_group_name_H-M 'P -1'
_symmetry_Int_Tables_number 2

_cell_length_a       8.61100
_cell_length_b       5.81600
_cell_length_c       9.88000
_cell_angle_alpha   72.88600
_cell_angle_beta    93.59600
_cell_angle_gamma   84.24500

loop_
_atom_site_label
_atom_site_type_symbol
_atom_site_fract_x
_atom_site_fract_y
_atom_site_fract_z
_atom_site_occupancy
C    C  -0.1130   0.3070  -0.1832   1.0000
C    C  -0.1977   0.1181  -0.1161   1.0000
C    C  -0.2298   0.0480   0.0257   1.0000
C    C  -0.3169  -0.1530   0.0508   1.0000
C    C  -0.2359   0.0334   0.3030   1.0000
C    C  -0.3210  -0.1593   0.3274   1.0000
C    C  -0.1962   0.1253   0.4173   1.0000
C    C  -0.3664  -0.2590   0.4660   1.0000
N    N  -0.0413   0.4618  -0.2401   1.0000
N    N  -0.3496  -0.2291  -0.0602   1.0000
N    N  -0.1636   0.1993  -0.4885   1.0000
N    N  -0.4055  -0.3410  -0.4204   1.0000
S    S  -0.2774  -0.0690  -0.2023   1.0000
S    S  -0.1655   0.1958   0.1448   1.0000
S    S  -0.3865  -0.3127   0.2104   1.0000
##################################################
#                                                #
#Generated by USPEX: Crystal Structure Prediction#
#                                                #
##################################################
data_25_Energy from VASP:  -112.327700 eV/molecule 

_symmetry_space_group_name_H-M 'P 1 21/m 1'
_symmetry_Int_Tables_number 11

_cell_length_a       6.91400
_cell_length_b       6.60400
_cell_length_c      10.40600
_cell_angle_alpha   90.00000
_cell_angle_beta    82.73100
_cell_angle_gamma   90.00000

loop_
_atom_site_label
_atom_site_type_symbol
_atom_site_fract_x
_atom_site_fract_y
_atom_site_fract_z
_atom_site_occupancy
C    C   0.4940   0.2500  -0.3693   1.0000
C    C   0.3330   0.2500  -0.4390   1.0000
C    C   0.3391   0.2500   0.4267   1.0000
C    C   0.1450   0.2500   0.3948   1.0000
C    C   0.4766   0.2500   0.1704   1.0000
C    C   0.2892   0.2500   0.1396   1.0000
C    C  -0.3657   0.2500   0.0688   1.0000
C    C   0.2615   0.2500   0.0069   1.0000
N    N  -0.3691   0.2500  -0.3142   1.0000
N    N   0.0055   0.2500   0.4936   1.0000
N    N  -0.2333   0.2500  -0.0131   1.0000
N    N   0.2349   0.2500  -0.1013   1.0000
S    S   0.0923   0.2500  -0.3669   1.0000
S    S  -0.4416   0.2500   0.3227   1.0000
S    S   0.0679   0.2500   0.2406   1.0000
##################################################
#                                                #
#Generated by USPEX: Crystal Structure Prediction#
#                                                #
##################################################
data_26_Energy from VASP:  -112.326600 eV/molecule

_symmetry_space_group_name_H_M 'P 21/n ' 
_symmetry_Int_Tables_number 14

_cell_length_a         6.97000 
_cell_length_b        10.39100 
_cell_length_c        13.06400 
_cell_angle_alpha     90.00000 
_cell_angle_beta      79.01200 
_cell_angle_gamma     90.00000 

loop_ 
_symmetry_equiv_pos_site_id_ 
_symmetry_equiv_pos_as_xyz 
1 x,y,z
2 1/2-x,1/2+y,1/2-z
3 -x,-y,-z
4 1/2+x,1/2-y,1/2+z

loop_
_atom_site_label
_atom_site_type_symbol
_atom_site_fract_x
_atom_site_fract_y
_atom_site_fract_z
_atom_site_occupancy
  C    C     0.4751    -0.0974     0.3208    1.0000 
  C    C     0.3836    -0.1824     0.3986    1.0000 
  C    C     0.3744    -0.3159     0.3922    1.0000 
  C    C     0.2682    -0.3655     0.4881    1.0000 
  C    C     0.4259     0.4401     0.3157    1.0000 
  C    C     0.3229     0.3922     0.4082    1.0000 
  C    C     0.5012     0.3527     0.2342    1.0000 
  C    C     0.2955     0.2572     0.4185    1.0000 
  N    N     0.5498    -0.0262     0.2564    1.0000 
  N    N    -0.7967    -0.2792    -0.4393    1.0000 
  N    N     0.5616     0.2821     0.1662    1.0000 
  N    N     0.2728     0.1466     0.4288    1.0000 
  S    S    -0.7401    -0.1326    -0.4803    1.0000 
  S    S     0.4796    -0.4003     0.2799    1.0000 
  S    S    -0.7818     0.4725    -0.4772    1.0000 
##################################################
#                                                #
#Generated by USPEX: Crystal Structure Prediction#
#                                                #
##################################################
data_27_Energy from VASP:  -112.326300 eV/molecule 

_symmetry_space_group_name_H-M 'P 1 21/c 1'
_symmetry_Int_Tables_number 14

_cell_length_a       6.90700
_cell_length_b       6.59100
_cell_length_c      20.76900
_cell_angle_alpha   90.00000
_cell_angle_beta    97.00300
_cell_angle_gamma   90.00000

loop_
_atom_site_label
_atom_site_type_symbol
_atom_site_fract_x
_atom_site_fract_y
_atom_site_fract_z
_atom_site_occupancy
C    C   0.0146   0.2477   0.3164   1.0000
C    C   0.1772   0.2559   0.2820   1.0000
C    C   0.1718   0.2564   0.2147   1.0000
C    C   0.3654   0.2677   0.1985   1.0000
C    C   0.0349   0.2500   0.0858   1.0000
C    C   0.2220   0.2601   0.0703   1.0000
C    C  -0.1217   0.2413   0.0350   1.0000
C    C   0.2506   0.2620   0.0037   1.0000
N    N  -0.1224   0.2403   0.3442   1.0000
N    N  -0.4947   0.2755   0.2477   1.0000
N    N  -0.2535   0.2338  -0.0061   1.0000
N    N   0.2754   0.2641  -0.0507   1.0000
S    S   0.4184   0.2681   0.3176   1.0000
S    S  -0.0466   0.2458   0.1626   1.0000
S    S   0.4417   0.2723   0.1211   1.0000
##################################################
#                                                #
#Generated by USPEX: Crystal Structure Prediction#
#                                                #
##################################################
data_28_Energy from VASP:  -112.323700 eV/molecule 

_symmetry_space_group_name_H-M 'P -1'
_symmetry_Int_Tables_number 2

_cell_length_a      10.83700
_cell_length_b       5.89800
_cell_length_c       7.39200
_cell_angle_alpha   84.12000
_cell_angle_beta    85.25800
_cell_angle_gamma   92.75600

loop_
_atom_site_label
_atom_site_type_symbol
_atom_site_fract_x
_atom_site_fract_y
_atom_site_fract_z
_atom_site_occupancy
C    C  -0.0935   0.4500   0.1952   1.0000
C    C  -0.1878  -0.3973   0.1701   1.0000
C    C  -0.2217  -0.2278   0.2792   1.0000
C    C  -0.3223  -0.1139   0.2067   1.0000
C    C  -0.2256   0.0441  -0.4454   1.0000
C    C  -0.3226   0.1559   0.4849   1.0000
C    C  -0.1783   0.1144  -0.2851   1.0000
C    C  -0.3713   0.3358  -0.4227   1.0000
N    N  -0.0165   0.3211   0.2146   1.0000
N    N  -0.3622  -0.1877   0.0582   1.0000
N    N  -0.1401   0.1724  -0.1535   1.0000
N    N  -0.4117   0.4851  -0.3494   1.0000
S    S  -0.2825  -0.3972  -0.0077   1.0000
S    S  -0.1464  -0.1808   0.4727   1.0000
S    S  -0.4008   0.1119   0.2917   1.0000
##################################################
#                                                #
#Generated by USPEX: Crystal Structure Prediction#
#                                                #
##################################################
data_29_Energy from VASP:  -112.321600 eV/molecule 

_symmetry_space_group_name_H-M 'P -1'
_symmetry_Int_Tables_number 2

_cell_length_a      10.42200
_cell_length_b       6.88400
_cell_length_c       6.90700
_cell_angle_alpha   71.64300
_cell_angle_beta    94.23200
_cell_angle_gamma   83.70400

loop_
_atom_site_label
_atom_site_type_symbol
_atom_site_fract_x
_atom_site_fract_y
_atom_site_fract_z
_atom_site_occupancy
C    C  -0.3491  -0.0511  -0.2506   1.0000
C    C  -0.4223  -0.2100  -0.2546   1.0000
C    C   0.4441  -0.2056  -0.2507   1.0000
C    C   0.4089  -0.3977  -0.2576   1.0000
C    C   0.1892  -0.0717  -0.2377   1.0000
C    C   0.1555  -0.2564  -0.2445   1.0000
C    C   0.0908   0.0840  -0.2283   1.0000
C    C   0.0231  -0.2853  -0.2418   1.0000
N    N  -0.2881   0.0807  -0.2481   1.0000
N    N  -0.4949   0.4643  -0.2644   1.0000
N    N   0.0106   0.2129  -0.2215   1.0000
N    N  -0.0857  -0.3109  -0.2411   1.0000
S    S  -0.3546  -0.4489  -0.2655   1.0000
S    S   0.3430   0.0089  -0.2400   1.0000
S    S   0.2533  -0.4732  -0.2586   1.0000
##################################################
#                                                #
#Generated by USPEX: Crystal Structure Prediction#
#                                                #
##################################################
data_30_Energy from VASP:  -112.321300 eV/molecule 

_symmetry_space_group_name_H-M 'P 1 21/c 1'
_symmetry_Int_Tables_number 14

_cell_length_a       7.91500
_cell_length_b      13.54600
_cell_length_c       8.81900
_cell_angle_alpha   90.00000
_cell_angle_beta   102.96900
_cell_angle_gamma   90.00000

loop_
_atom_site_label
_atom_site_type_symbol
_atom_site_fract_x
_atom_site_fract_y
_atom_site_fract_z
_atom_site_occupancy
C    C  -0.3480  -0.2785  -0.1093   1.0000
C    C  -0.4352  -0.3588  -0.1924   1.0000
C    C   0.4272  -0.3556  -0.3219   1.0000
C    C   0.3766  -0.4537  -0.3706   1.0000
C    C   0.1738  -0.2835   0.4428   1.0000
C    C   0.1261  -0.3780   0.3960   1.0000
C    C   0.0841  -0.2026   0.3592   1.0000
C    C  -0.0127  -0.3910   0.2638   1.0000
N    N  -0.2755  -0.2124  -0.0391   1.0000
N    N   0.4669   0.4751  -0.2874   1.0000
N    N   0.0136  -0.1351   0.2907   1.0000
N    N  -0.1249  -0.4035   0.1549   1.0000
S    S  -0.3832  -0.4808  -0.1450   1.0000
S    S   0.3399  -0.2439  -0.4024   1.0000
S    S   0.2100  -0.4914   0.4734   1.0000
