# Supplementary material for: Report on the sixth blind test of organic crystal structure prediction methods
Source: Acta Crystallogr B Struct Sci Cryst Eng Mater. 2016 Aug 1;72(Pt 4):439–59. doi: 10.1107/S2052520616007447 (PMC4971545; doi:10.1107/S2052520616007447)
Supplement: Supplementary file 2 [file b-72-00439-sup2.zip › Group_21_Zhu/XXIII-1_Zhu.cif]

##################################################
#                                                #
#Generated by USPEX: Crystal Structure Prediction#
#                                                #
##################################################
data_1_Energy from VASP:  -279.729600 eV/molecule 

_symmetry_space_group_name_H-M 'P 1 21/c 1'
_symmetry_Int_Tables_number 14

_cell_length_a       3.90100
_cell_length_b      17.88800
_cell_length_c      25.06040
_cell_angle_alpha   90.00000
_cell_angle_beta    83.48483
_cell_angle_gamma   90.00000

loop_
_atom_site_label
_atom_site_type_symbol
_atom_site_fract_x
_atom_site_fract_y
_atom_site_fract_z
_atom_site_occupancy
C    C  -0.4047  -0.2875  -0.1016   1.0000
C    C  -0.2232  -0.3238  -0.1456   1.0000
C    C  -0.4767  -0.3264  -0.0533   1.0000
C    C  -0.1197  -0.3983  -0.1411   1.0000
C    C  -0.3742  -0.4002  -0.0492   1.0000
C    C  -0.1951  -0.4377  -0.0930   1.0000
C    C  -0.0918   0.4818  -0.0857   1.0000
C    C   0.1094   0.4448  -0.1342   1.0000
C    C   0.2199   0.3652  -0.1254   1.0000
C    C   0.1175   0.3248  -0.0785   1.0000
C    C   0.4328   0.3287  -0.1663   1.0000
C    C   0.2176   0.2508  -0.0727   1.0000
C    C  -0.4630   0.2551  -0.1610   1.0000
C    C   0.4272   0.2147  -0.1141   1.0000
C    C  -0.3892   0.0850  -0.1412   1.0000
C    C  -0.2214   0.0186  -0.1254   1.0000
C    C  -0.4897   0.0877  -0.1935   1.0000
C    C  -0.1578  -0.0406  -0.1622   1.0000
C    C  -0.1208   0.0102  -0.0714   1.0000
C    C  -0.4278   0.0280  -0.2284   1.0000
C    C  -0.2587  -0.0367  -0.2132   1.0000
O    O   0.0544  -0.0508  -0.0625   1.0000
O    O  -0.1958   0.0579  -0.0347   1.0000
N    N  -0.4631   0.1419  -0.1050   1.0000
H    H   0.3874  -0.2973  -0.0190   1.0000
H    H   0.0228  -0.4245  -0.1762   1.0000
H    H  -0.4325  -0.4296  -0.0110   1.0000
H    H   0.0587   0.4789  -0.0509   1.0000
H    H  -0.3273   0.4486  -0.0739   1.0000
H    H   0.3399   0.4789  -0.1474   1.0000
H    H  -0.0479   0.4458  -0.1683   1.0000
H    H  -0.0487   0.3507  -0.0457   1.0000
H    H  -0.4749   0.3592  -0.2030   1.0000
H    H   0.1312   0.2195  -0.0360   1.0000
H    H  -0.2846   0.2296  -0.1924   1.0000
H    H  -0.4196   0.1283  -0.0665   1.0000
H    H   0.3669   0.1359  -0.2056   1.0000
H    H  -0.0288  -0.0904  -0.1494   1.0000
H    H   0.4768   0.0312  -0.2677   1.0000
H    H  -0.2127  -0.0841  -0.2406   1.0000
H    H   0.1085  -0.0523  -0.0233   1.0000
Cl   Cl   0.4557  -0.1964  -0.1049   1.0000
Cl   Cl  -0.1223  -0.2774  -0.2060   1.0000
##################################################
#                                                #
#Generated by USPEX: Crystal Structure Prediction#
#                                                #
##################################################
data_2_Energy from VASP:  -279.719400 eV/molecule 

_symmetry_space_group_name_H-M 'P 1 21/c 1'
_symmetry_Int_Tables_number 14

_cell_length_a       3.80400
_cell_length_b      24.89000
_cell_length_c      17.89100
_cell_angle_alpha   90.00000
_cell_angle_beta    90.64200
_cell_angle_gamma   90.00000

loop_
_atom_site_label
_atom_site_type_symbol
_atom_site_fract_x
_atom_site_fract_y
_atom_site_fract_z
_atom_site_occupancy
C    C   0.1877   0.3560   0.1797   1.0000
C    C   0.2900   0.3604   0.1050   1.0000
C    C   0.0314   0.3998   0.2158   1.0000
C    C   0.2417   0.4082   0.0653   1.0000
C    C  -0.0137   0.4478   0.1765   1.0000
C    C   0.3489   0.4154  -0.0151   1.0000
C    C   0.0906   0.4519   0.1027   1.0000
C    C  -0.4802   0.3670  -0.0517   1.0000
C    C  -0.3668   0.3761  -0.1315   1.0000
C    C  -0.4394   0.4231  -0.1717   1.0000
C    C  -0.1839   0.3351  -0.1682   1.0000
C    C  -0.3360   0.4288  -0.2458   1.0000
C    C  -0.0731   0.3405  -0.2415   1.0000
C    C  -0.1531   0.3875  -0.2818   1.0000
C    C   0.0135   0.3598  -0.4109   1.0000
C    C   0.1905   0.3754  -0.4777   1.0000
C    C  -0.1213   0.3069  -0.4069   1.0000
C    C   0.2302   0.3382   0.4639   1.0000
C    C   0.3266   0.4295  -0.4878   1.0000
C    C  -0.0794   0.2715  -0.4657   1.0000
C    C   0.0975   0.2866   0.4692   1.0000
O    O  -0.4927   0.4380   0.4511   1.0000
O    O   0.2751   0.4667  -0.4407   1.0000
N    N  -0.0383   0.3965  -0.3547   1.0000
H    H   0.4114   0.3253   0.0791   1.0000
H    H  -0.1319   0.4819   0.2052   1.0000
H    H  -0.4735   0.4506  -0.0183   1.0000
H    H   0.1148   0.4269  -0.0486   1.0000
H    H   0.0546   0.4900   0.0731   1.0000
H    H  -0.2503   0.3543  -0.0177   1.0000
H    H   0.3373   0.3324  -0.0503   1.0000
H    H   0.4121   0.4557  -0.1462   1.0000
H    H  -0.1199   0.2982  -0.1379   1.0000
H    H  -0.4029   0.4652  -0.2774   1.0000
H    H   0.0891   0.3094  -0.2666   1.0000
H    H   0.0293   0.4352  -0.3689   1.0000
H    H  -0.2743   0.2950  -0.3584   1.0000
H    H   0.3666   0.3509   0.4136   1.0000
H    H  -0.1953   0.2314  -0.4613   1.0000
H    H   0.1298   0.2587   0.4227   1.0000
H    H  -0.4106   0.4777   0.4478   1.0000
Cl   Cl   0.2673   0.2965   0.2271   1.0000
Cl   Cl  -0.1072   0.3967   0.3071   1.0000
##################################################
#                                                #
#Generated by USPEX: Crystal Structure Prediction#
#                                                #
##################################################
data_3_Energy from VASP:  -279.717200 eV/molecule 

_symmetry_space_group_name_H-M 'P 1 21/c 1'
_symmetry_Int_Tables_number 14

_cell_length_a       3.95300
_cell_length_b      15.90000
_cell_length_c      26.94600
_cell_angle_alpha   90.00000
_cell_angle_beta    86.57500
_cell_angle_gamma   90.00000

loop_
_atom_site_label
_atom_site_type_symbol
_atom_site_fract_x
_atom_site_fract_y
_atom_site_fract_z
_atom_site_occupancy
C    C   0.4787  -0.0571  -0.3141   1.0000
C    C  -0.3729  -0.0965  -0.2744   1.0000
C    C   0.4596   0.0305  -0.3150   1.0000
C    C  -0.2423  -0.0486  -0.2365   1.0000
C    C  -0.4172   0.0776  -0.2767   1.0000
C    C  -0.2660   0.0390  -0.2367   1.0000
C    C  -0.1373   0.0935  -0.1961   1.0000
C    C   0.0120   0.0477  -0.1527   1.0000
C    C   0.1249   0.1049  -0.1120   1.0000
C    C   0.0564   0.1913  -0.1113   1.0000
C    C   0.3014   0.0717  -0.0728   1.0000
C    C   0.1595   0.2420  -0.0732   1.0000
C    C   0.4114   0.1221  -0.0347   1.0000
C    C   0.3398   0.2087  -0.0345   1.0000
C    C  -0.4252   0.2572   0.0455   1.0000
C    C  -0.2340   0.3234   0.0668   1.0000
C    C   0.4939   0.1856   0.0751   1.0000
C    C  -0.1273   0.3135   0.1154   1.0000
C    C  -0.1389   0.3999   0.0389   1.0000
C    C  -0.3999   0.1791   0.1230   1.0000
C    C  -0.2062   0.2426   0.1436   1.0000
O    O   0.0598   0.4533   0.0616   1.0000
O    O  -0.2321   0.4157  -0.0040   1.0000
N    N   0.4627   0.2672  -0.0011   1.0000
H    H   0.3469   0.0604  -0.3464   1.0000
H    H  -0.1181  -0.0816  -0.2071   1.0000
H    H  -0.4357   0.1462  -0.2781   1.0000
H    H   0.0535   0.1373  -0.2131   1.0000
H    H  -0.3483   0.1342  -0.1818   1.0000
H    H   0.2294   0.0090  -0.1669   1.0000
H    H  -0.1765   0.0027  -0.1363   1.0000
H    H  -0.0818   0.2205  -0.1406   1.0000
H    H   0.3630   0.0046  -0.0728   1.0000
H    H   0.1046   0.3094  -0.0731   1.0000
H    H  -0.4285   0.0950  -0.0072   1.0000
H    H  -0.4883   0.3260  -0.0156   1.0000
H    H   0.3261   0.1380   0.0610   1.0000
H    H   0.0224   0.3636   0.1306   1.0000
H    H  -0.4752   0.1241   0.1454   1.0000
H    H  -0.1170   0.2362   0.1810   1.0000
H    H   0.1222  -0.4972   0.0389   1.0000
Cl   Cl   0.3216  -0.1138  -0.3622   1.0000
Cl   Cl  -0.3457  -0.2051  -0.2714   1.0000
##################################################
#                                                #
#Generated by USPEX: Crystal Structure Prediction#
#                                                #
##################################################
data_4_Energy from VASP:  -279.715900 eV/molecule 

_symmetry_space_group_name_H-M 'P 1 21/c 1'
_symmetry_Int_Tables_number 14

_cell_length_a       3.94900
_cell_length_b      17.85100
_cell_length_c      25.13073
_cell_angle_alpha   90.00000
_cell_angle_beta    96.42137
_cell_angle_gamma   90.00000

loop_
_atom_site_label
_atom_site_type_symbol
_atom_site_fract_x
_atom_site_fract_y
_atom_site_fract_z
_atom_site_occupancy
C    C  -0.2214  -0.3238  -0.3545   1.0000
C    C  -0.1189  -0.3984  -0.3592   1.0000
C    C  -0.4022  -0.2874  -0.3982   1.0000
C    C  -0.1948  -0.4378  -0.4071   1.0000
C    C  -0.4743  -0.3262  -0.4464   1.0000
C    C  -0.0922   0.4816  -0.4143   1.0000
C    C  -0.3729  -0.4002  -0.4506   1.0000
C    C   0.1083   0.4450  -0.3660   1.0000
C    C   0.2188   0.3652  -0.3747   1.0000
C    C   0.1167   0.3246  -0.4214   1.0000
C    C   0.4315   0.3290  -0.3342   1.0000
C    C   0.2179   0.2505  -0.4272   1.0000
C    C  -0.4628   0.2555  -0.3396   1.0000
C    C   0.4280   0.2149  -0.3862   1.0000
C    C  -0.3885   0.0851  -0.3592   1.0000
C    C  -0.2204   0.0188  -0.3748   1.0000
C    C  -0.4904   0.0879  -0.3072   1.0000
C    C  -0.1589  -0.0404  -0.3379   1.0000
C    C  -0.1178   0.0104  -0.4284   1.0000
C    C  -0.4290   0.0282  -0.2722   1.0000
C    C  -0.2608  -0.0364  -0.2871   1.0000
O    O   0.0579  -0.0507  -0.4369   1.0000
O    O  -0.1912   0.0579  -0.4652   1.0000
N    N  -0.4615   0.1421  -0.3953   1.0000
H    H   0.0235  -0.4246  -0.3244   1.0000
H    H   0.3898  -0.2970  -0.4804   1.0000
H    H   0.0559   0.4786  -0.4491   1.0000
H    H  -0.3242   0.4480  -0.4258   1.0000
H    H  -0.4318  -0.4296  -0.4887   1.0000
H    H   0.3355   0.4795  -0.3531   1.0000
H    H  -0.0461   0.4461  -0.3318   1.0000
H    H  -0.0499   0.3502  -0.4539   1.0000
H    H  -0.4774   0.3598  -0.2977   1.0000
H    H   0.1313   0.2189  -0.4635   1.0000
H    H  -0.2844   0.2303  -0.3084   1.0000
H    H  -0.4162   0.1286  -0.4336   1.0000
H    H   0.3669   0.1362  -0.2953   1.0000
H    H  -0.0307  -0.0903  -0.3504   1.0000
H    H   0.4767   0.0317  -0.2331   1.0000
H    H  -0.2146  -0.0838  -0.2598   1.0000
H    H   0.1081  -0.0526  -0.4762   1.0000
Cl   Cl  -0.1203  -0.2774  -0.2943   1.0000
Cl   Cl   0.4584  -0.1963  -0.3946   1.0000
##################################################
#                                                #
#Generated by USPEX: Crystal Structure Prediction#
#                                                #
##################################################
data_5_Energy from VASP: -279.69309 eV/molecule 
 
_symmetry_space_group_name_H-M 'P -1'
_symmetry_Int_Tables_number 2
 
_cell_length_a       8.83300
_cell_length_b      10.08100
_cell_length_c      11.38000
_cell_angle_alpha  106.81800
_cell_angle_beta    92.46700
_cell_angle_gamma   64.83000
 
loop_
_space_group_symop_operation_xyz
x,y,z
-x,-y,-z
 
loop_
_atom_site_label
_atom_site_type_symbol
_atom_site_fract_x
_atom_site_fract_y
_atom_site_fract_z
_atom_site_occupancy
C1  C   -0.06886  -0.34969   0.41775   1.00000
C2  C   -0.19112  -0.26479  -0.48292   1.00000
C3  C   -0.14439  -0.21740  -0.36472   1.00000
C4  C    0.02448  -0.25762  -0.34705   1.00000
C5  C    0.14578  -0.34085  -0.44733   1.00000
C6  C    0.10100  -0.38680   0.43351   1.00000
C7  C    0.22577  -0.47196   0.32041   1.00000
C8  C    0.41020   0.48756   0.34400   1.00000
C9  C   -0.47206   0.41142   0.22738   1.00000
C10 C  -0.42299   0.49802   0.17421   1.00000
C11 C  -0.31154   0.42882   0.06821   1.00000
C12 C  -0.24551   0.26972   0.01244   1.00000
C13 C  -0.29488   0.18199   0.06366   1.00000
C14 C  -0.40653   0.25250   0.17008   1.00000
C15 C   0.02259   0.19653  -0.10489   1.00000
C16 C   0.08937   0.25703   0.00149   1.00000
C17 C   0.24802   0.25217  -0.00505   1.00000
C18 C   0.34791   0.18745  -0.11723   1.00000
C19 C   0.28661   0.12609  -0.22238   1.00000
C20 C   0.12570   0.12875  -0.21955   1.00000
C21 C   0.06937   0.06568  -0.33648   1.00000
O1  O    0.18761  -0.00933  -0.43108   1.00000
O2  O   -0.07870   0.08206  -0.34928   1.00000
N1  N   -0.13240   0.19776  -0.09632   1.00000
H1  H    0.13899  -0.03650   0.48733   1.00000
H2  H    0.36211   0.07561  -0.31061   1.00000
H3  H    0.47197   0.18554  -0.12118   1.00000
H4  H    0.29709   0.29726   0.07876   1.00000
H5  H    0.01628   0.30483   0.09049   1.00000
H6  H   -0.16512   0.13845  -0.17415   1.00000
H7  H   -0.27571   0.49878   0.02824   1.00000
H8  H   -0.47253  -0.37763   0.21691   1.00000
H9  H   -0.44013   0.18128   0.21027   1.00000
H10 H  -0.24361   0.05768   0.02144   1.00000
H11 H   0.44877   0.41039   0.40226   1.00000
H12 H   0.42251  -0.40712   0.39566   1.00000
H13 H   0.21306   0.42164   0.27272   1.00000
H14 H   0.18946  -0.40169   0.25635   1.00000
H15 H   0.27627  -0.36800  -0.43030   1.00000
H16 H   0.06040  -0.22019  -0.25473   1.00000
H17 H  -0.10837  -0.38427   0.32617   1.00000
Cl1 Cl  -0.29355  -0.10424  -0.24045   1.00000
Cl2 Cl  -0.40059  -0.21428   0.49243   1.00000
##################################################
#                                                #
#Generated by USPEX: Crystal Structure Prediction#
#                                                #
##################################################
data_6_Energy from VASP:  -279.687900 eV/molecule 

_symmetry_space_group_name_H-M 'P 1 21/c 1'
_symmetry_Int_Tables_number 14

_cell_length_a      12.72400
_cell_length_b      10.05200
_cell_length_c      16.19329
_cell_angle_alpha   90.00000
_cell_angle_beta   121.95761
_cell_angle_gamma   90.00000

loop_
_atom_site_label
_atom_site_type_symbol
_atom_site_fract_x
_atom_site_fract_y
_atom_site_fract_z
_atom_site_occupancy
C    C  -0.3846   0.3715  -0.4108   1.0000
C    C  -0.3988   0.4070  -0.3339   1.0000
C    C  -0.4854   0.3180  -0.4955   1.0000
C    C   0.4891   0.3863  -0.3406   1.0000
C    C   0.4019   0.2983   0.4980   1.0000
C    C   0.3881   0.3298  -0.4242   1.0000
C    C   0.2725   0.2921  -0.4258   1.0000
C    C   0.3020   0.1815  -0.3498   1.0000
C    C   0.1960   0.1469  -0.3377   1.0000
C    C   0.1230   0.0341  -0.3820   1.0000
C    C   0.1689   0.2254  -0.2796   1.0000
C    C   0.0265   0.0011  -0.3692   1.0000
C    C   0.0712   0.1948  -0.2673   1.0000
C    C  -0.0019   0.0817  -0.3128   1.0000
C    C  -0.1377   0.0815  -0.2436   1.0000
C    C  -0.0454   0.1090  -0.1456   1.0000
C    C  -0.2645   0.0815  -0.2704   1.0000
C    C  -0.0773   0.1427  -0.0786   1.0000
C    C  -0.2935   0.1198  -0.2008   1.0000
C    C  -0.3650   0.0430  -0.3678   1.0000
C    C  -0.2020   0.1521  -0.1064   1.0000
O    O  -0.4777   0.0444  -0.3821   1.0000
O    O  -0.3483   0.0081  -0.4349   1.0000
N    N  -0.1078   0.0484  -0.3109   1.0000
H    H  -0.3195   0.4491  -0.2686   1.0000
H    H   0.4809   0.4125  -0.2786   1.0000
H    H   0.3254   0.2526   0.4325   1.0000
H    H   0.2004   0.2570  -0.4989   1.0000
H    H   0.2344   0.3792  -0.4087   1.0000
H    H   0.3807   0.2156  -0.2794   1.0000
H    H   0.3339   0.0920  -0.3697   1.0000
H    H   0.1437  -0.0309  -0.4258   1.0000
H    H   0.2256   0.3133  -0.2437   1.0000
H    H  -0.0274  -0.0894  -0.4024   1.0000
H    H   0.0504   0.2604  -0.2241   1.0000
H    H  -0.1828   0.0169  -0.3759   1.0000
H    H   0.0517   0.0991  -0.1226   1.0000
H    H  -0.0042   0.1603  -0.0027   1.0000
H    H  -0.3907   0.1235  -0.2233   1.0000
H    H  -0.2270   0.1804  -0.0540   1.0000
H    H   0.4576   0.0227  -0.4530   1.0000
Cl   Cl  -0.2407   0.3915  -0.3970   1.0000
Cl   Cl  -0.4706   0.2687   0.4087   1.0000
##################################################
#                                                #
#Generated by USPEX: Crystal Structure Prediction#
#                                                #
##################################################
data_7_Energy from VASP:  -279.686700 eV/molecule 

_symmetry_space_group_name_H-M 'P 1 21/c 1'
_symmetry_Int_Tables_number 14

_cell_length_a       3.84500
_cell_length_b      24.99100
_cell_length_c      17.92500
_cell_angle_alpha   90.00000
_cell_angle_beta    90.25100
_cell_angle_gamma   90.00000

loop_
_atom_site_label
_atom_site_type_symbol
_atom_site_fract_x
_atom_site_fract_y
_atom_site_fract_z
_atom_site_occupancy
C    C   0.4675  -0.3997   0.2846   1.0000
C    C   0.3123  -0.3563   0.3208   1.0000
C    C  -0.4874  -0.4476   0.3236   1.0000
C    C   0.2102  -0.3607   0.3954   1.0000
C    C   0.4092  -0.4517   0.3975   1.0000
C    C   0.2580  -0.4084   0.4349   1.0000
C    C   0.1518  -0.4154  -0.4846   1.0000
C    C  -0.0190  -0.3671  -0.4480   1.0000
C    C  -0.1321  -0.3759  -0.3682   1.0000
C    C  -0.0593  -0.4226  -0.3280   1.0000
C    C  -0.3167  -0.3353  -0.3316   1.0000
C    C  -0.1629  -0.4283  -0.2540   1.0000
C    C  -0.4275  -0.3408  -0.2584   1.0000
C    C  -0.3474  -0.3875  -0.2181   1.0000
C    C   0.4873  -0.3600  -0.0890   1.0000
C    C   0.3106  -0.3754  -0.0222   1.0000
C    C  -0.3780  -0.3075  -0.0932   1.0000
C    C   0.2729  -0.3382   0.0362   1.0000
C    C   0.1729  -0.4293  -0.0122   1.0000
C    C  -0.4183  -0.2721  -0.0344   1.0000
C    C   0.4057  -0.2870   0.0307   1.0000
O    O  -0.0067  -0.4376   0.0493   1.0000
O    O   0.2216  -0.4663  -0.0593   1.0000
N    N  -0.4627  -0.3965  -0.1453   1.0000
H    H  -0.3706  -0.4815   0.2947   1.0000
H    H   0.0899  -0.3259   0.4215   1.0000
H    H   0.4457  -0.4897   0.4269   1.0000
H    H  -0.0233  -0.4505  -0.4809   1.0000
H    H   0.3839  -0.4265  -0.4514   1.0000
H    H  -0.2465  -0.3547  -0.4818   1.0000
H    H   0.1610  -0.3326  -0.4499   1.0000
H    H   0.0887  -0.4550  -0.3535   1.0000
H    H  -0.3812  -0.2986  -0.3619   1.0000
H    H  -0.0964  -0.4645  -0.2224   1.0000
H    H   0.4109  -0.3099  -0.2333   1.0000
H    H   0.4685  -0.4349  -0.1312   1.0000
H    H  -0.2264  -0.2957  -0.1417   1.0000
H    H   0.1369  -0.3507   0.0864   1.0000
H    H  -0.3026  -0.2323  -0.0390   1.0000
H    H   0.3747  -0.2592   0.0771   1.0000
H    H  -0.0880  -0.4770   0.0524   1.0000
Cl   Cl  -0.3936  -0.3965   0.1935   1.0000
Cl   Cl   0.2353  -0.2968   0.2739   1.0000
##################################################
#                                                #
#Generated by USPEX: Crystal Structure Prediction#
#                                                #
##################################################
data_8_Energy from VASP:  -279.67345 eV/molecule 

_symmetry_space_group_name_H-M 'P-1'
_symmetry_Int_Tables_number 2

_cell_length_a    8.29067
_cell_length_b    8.66146
_cell_length_c   12.86829
_cell_angle_alpha   76.01350
_cell_angle_beta    84.02520
_cell_angle_gamma   82.64950

loop_
_atom_site_label
_atom_site_type_symbol
_atom_site_fract_x
_atom_site_fract_y
_atom_site_fract_z
_atom_site_occupancy
C  C    0.92195    0.73163    0.22751  1.0000   
C  C    0.06678    0.75641    0.26439  1.0000
C  C    0.92492    0.62908    0.15817  1.0000
C  C    0.21683    0.68273    0.23098  1.0000
C  C    0.07382    0.55494    0.12474  1.0000
C  C    0.21808    0.58234    0.16027  1.0000
C  C    0.37310    0.70971    0.27020  1.0000
C  C    0.40072    0.61625    0.38679  1.0000
C  C    0.28547    0.67784    0.46973  1.0000
C  C    0.29449    0.82993    0.48759  1.0000
C  C    0.16455    0.58800    0.52988  1.0000
C  C    0.18896    0.88853    0.56397  1.0000
C  C    0.05856    0.64469    0.60701  1.0000
C  C    0.07155    0.79494    0.62623  1.0000
C  C    0.82079    0.83506    0.74760  1.0000
C  C    0.71073    0.79213    0.68505  1.0000
C  C    0.75694    0.87173    0.84786  1.0000
C  C    0.54871    0.77899    0.72145  1.0000
C  C    0.59090    0.85796    0.88216  1.0000
C  C    0.86049    0.92448    0.91531  1.0000
C  C    0.48749    0.80938    0.82128  1.0000
O  O    0.78327    0.98840    0.99290  1.0000
O  O    0.01379    0.91109    0.90130  1.0000
N  N    0.98090    0.85004    0.71183  1.0000
H  H    0.06125    0.83667    0.31862  1.0000
H  H    0.07625    0.47355    0.07184  1.0000
H  H    0.33345    0.52201    0.13367  1.0000
H  H    0.37529    0.83842    0.26500  1.0000
H  H    0.47588    0.67404    0.21697  1.0000
H  H    0.39009    0.48828    0.39432  1.0000
H  H    0.52759    0.62523    0.40133  1.0000
H  H    0.38503    0.90488    0.44006  1.0000
H  H    0.15434    0.46907    0.51760  1.0000
H  H    0.19772    0.00706    0.57708  1.0000
H  H    0.96922    0.56977    0.65525  1.0000
H  H    0.04651    0.88775    0.76284  1.0000
H  H    0.75524    0.77054    0.60640  1.0000
H  H    0.46733    0.74540    0.67094  1.0000
H  H    0.54474    0.88540    0.95886  1.0000
H  H    0.35993    0.79722    0.84995  1.0000
H  H    0.86513    0.02550    0.03361  1.0000
Cl  Cl  0.74126    0.83259    0.26713  1.0000      
Cl  Cl  0.74752    0.58719    0.11514  1.0000  
##################################################
#                                                #
#Generated by USPEX: Crystal Structure Prediction#
#                                                #
##################################################
data_9_Energy from VASP:  -279.669100 eV/molecule 

_symmetry_space_group_name_H-M 'P 1 21/c 1'
_symmetry_Int_Tables_number 14

_cell_length_a       4.24000
_cell_length_b      23.84200
_cell_length_c      16.85600
_cell_angle_alpha   90.00000
_cell_angle_beta    85.20100
_cell_angle_gamma   90.00000

loop_
_atom_site_label
_atom_site_type_symbol
_atom_site_fract_x
_atom_site_fract_y
_atom_site_fract_z
_atom_site_occupancy
C    C   0.3976  -0.1073  -0.2766   1.0000
C    C   0.2303  -0.1533  -0.3033   1.0000
C    C   0.4182  -0.0585  -0.3224   1.0000
C    C   0.0877  -0.1500  -0.3749   1.0000
C    C   0.2747  -0.0554  -0.3935   1.0000
C    C   0.1053  -0.1010  -0.4206   1.0000
C    C  -0.0555  -0.0975  -0.4969   1.0000
C    C   0.1511  -0.1195   0.4300   1.0000
C    C  -0.0094  -0.1174   0.3537   1.0000
C    C  -0.1747  -0.1633   0.3261   1.0000
C    C   0.0000  -0.0683   0.3080   1.0000
C    C  -0.3162  -0.1610   0.2545   1.0000
C    C  -0.1362  -0.0654   0.2360   1.0000
C    C  -0.2916  -0.1124   0.2074   1.0000
C    C   0.4877  -0.1473   0.0828   1.0000
C    C   0.2885  -0.1321   0.0214   1.0000
C    C  -0.3956  -0.2029   0.0834   1.0000
C    C   0.2174  -0.1723  -0.0354   1.0000
C    C   0.1635  -0.0753   0.0135   1.0000
C    C  -0.4658  -0.2408   0.0251   1.0000
C    C   0.3409  -0.2260  -0.0350   1.0000
O    O  -0.0355  -0.0689  -0.0426   1.0000
O    O   0.2375  -0.0345   0.0557   1.0000
N    N  -0.4296  -0.1069   0.1353   1.0000
H    H  -0.4556  -0.0227  -0.3004   1.0000
H    H  -0.0450  -0.1862  -0.3939   1.0000
H    H   0.2930  -0.0167  -0.4284   1.0000
H    H  -0.1204  -0.0534   0.4923   1.0000
H    H  -0.2793  -0.1211  -0.4901   1.0000
H    H   0.3718  -0.0949   0.4227   1.0000
H    H   0.2211  -0.1629   0.4425   1.0000
H    H  -0.1991  -0.2018   0.3617   1.0000
H    H   0.1192  -0.0314   0.3297   1.0000
H    H  -0.4544  -0.1964   0.2364   1.0000
H    H  -0.1199  -0.0269   0.2002   1.0000
H    H   0.4987  -0.0674   0.1207   1.0000
H    H  -0.2338  -0.2150   0.1274   1.0000
H    H   0.0622  -0.1603  -0.0808   1.0000
H    H  -0.3638  -0.2829   0.0256   1.0000
H    H   0.2889  -0.2556  -0.0814   1.0000
H    H  -0.1075  -0.0281  -0.0461   1.0000
Cl   Cl  -0.4249  -0.1084  -0.1882   1.0000
Cl   Cl   0.1838  -0.2141  -0.2477   1.0000
##################################################
#                                                #
#Generated by USPEX: Crystal Structure Prediction#
#                                                #
##################################################
data_10_Energy from VASP:  -279.66371 eV/molecule 
 
_symmetry_space_group_name_H-M 'P -1'
_symmetry_Int_Tables_number 2
 
_cell_length_a       8.37900
_cell_length_b      10.38700
_cell_length_c      11.01100
_cell_angle_alpha   66.00700
_cell_angle_beta    94.05900
_cell_angle_gamma   77.38900
 
loop_
_space_group_symop_operation_xyz
x,y,z
-x,-y,-z
 
loop_
_atom_site_label
_atom_site_type_symbol
_atom_site_fract_x
_atom_site_fract_y
_atom_site_fract_z
_atom_site_occupancy
C1  C    0.16460   0.12375  -0.33418   1.00000
C2  C    0.05053   0.20089  -0.28504   1.00000
C3  C   -0.07089   0.32773  -0.37457   1.00000
C4  C   -0.07848   0.37464   0.48659   1.00000
C5  C    0.03459   0.29633   0.43821   1.00000
C6  C    0.15840   0.17055  -0.47292   1.00000
C7  C    0.27963   0.08708   0.47327   1.00000
C8  C    0.20305  -0.01263   0.42898   1.00000
C9  C    0.30953  -0.08056   0.35485   1.00000
C10 C   0.41832  -0.22162   0.42098   1.00000
C11 C  -0.49407  -0.28760   0.34914   1.00000
C12 C   0.48870  -0.21355   0.20868   1.00000
C13 C   0.38795  -0.06916   0.14279   1.00000
C14 C   0.29951  -0.00470   0.21520   1.00000
C15 C   0.48935  -0.28887   0.02203   1.00000
C16 C   0.31371  -0.24715  -0.01125   1.00000
C17 C   0.23285  -0.25557  -0.12092   1.00000
C18 C   0.32268  -0.30459  -0.20417   1.00000
C19 C   0.49474  -0.34606  -0.17342   1.00000
C20 C  -0.41854  -0.34102  -0.06134   1.00000
C21 C  -0.23704  -0.39869  -0.03122   1.00000
O1  O   -0.17229  -0.42344  -0.12945   1.00000
O2  O   -0.14603  -0.42308   0.07585   1.00000
N1  N   -0.43269  -0.28496   0.13436   1.00000
H1  H   -0.05112  -0.48264  -0.10260   1.00000
H2  H   -0.43154  -0.38938  -0.23273   1.00000
H3  H    0.25908  -0.31411  -0.28868   1.00000
H4  H    0.09637  -0.22575  -0.14113   1.00000
H5  H    0.24104  -0.21268   0.05337   1.00000
H6  H   -0.30888  -0.33850   0.16387   1.00000
H7  H   -0.41807  -0.40074   0.40225   1.00000
H8  H    0.42970  -0.28349  -0.46965   1.00000
H9  H    0.21858   0.10721   0.16201   1.00000
H10 H   0.37511  -0.00824   0.03385   1.00000
H11 H   0.08153   0.05190   0.36327   1.00000
H12 H   0.17802  -0.09822  -0.48105   1.00000
H13 H   0.31905   0.16509   0.38619   1.00000
H14 H   0.39087   0.02087  -0.44856   1.00000
H15 H   0.03006   0.33562   0.32940   1.00000
H16 H  -0.17046   0.47541   0.41706   1.00000
H17 H   0.25937   0.02583  -0.26250   1.00000
Cl1 Cl  -0.20554   0.42848  -0.31434   1.00000
Cl2 Cl   0.06136   0.13732  -0.11249   1.00000
##################################################
#                                                #
#Generated by USPEX: Crystal Structure Prediction#
#                                                #
##################################################
data_11_Energy from VASP:  -279.6609495 eV/molecule 

_symmetry_space_group_name_H-M 'P -1'
_symmetry_Int_Tables_number 2

_cell_length_a      12.84400
_cell_length_b      17.29000
_cell_length_c       8.26600
_cell_angle_alpha   97.27000
_cell_angle_beta    95.88200
_cell_angle_gamma   75.82100

loop_
_atom_site_label
_atom_site_type_symbol
_atom_site_fract_x
_atom_site_fract_y
_atom_site_fract_z
_atom_site_occupancy
C    C   0.2270  -0.3840   0.0783   1.0000
C    C   0.2640  -0.3718  -0.0669   1.0000
C    C   0.1576  -0.4354   0.0757   1.0000
C    C   0.2307  -0.4087  -0.2172   1.0000
C    C   0.1238  -0.4723  -0.0738   1.0000
C    C   0.1595  -0.4586  -0.2184   1.0000
C    C   0.2701  -0.3955  -0.3741   1.0000
C    C   0.3867  -0.4429  -0.4022   1.0000
C    C   0.4697  -0.4123  -0.2866   1.0000
C    C   0.4871  -0.3360  -0.2954   1.0000
C    C  -0.4702  -0.4577  -0.1654   1.0000
C    C  -0.4365  -0.3069  -0.1893   1.0000
C    C  -0.3930  -0.4295  -0.0591   1.0000
C    C  -0.3739  -0.3543  -0.0725   1.0000
C    C  -0.2524  -0.3348   0.1783   1.0000
C    C  -0.3154  -0.3562   0.2883   1.0000
C    C  -0.1520  -0.3166   0.2419   1.0000
C    C  -0.2791  -0.3629   0.4507   1.0000
C    C  -0.1177  -0.3238   0.4083   1.0000
C    C  -0.0846  -0.2901   0.1379   1.0000
C    C  -0.1789  -0.3481  -0.4880   1.0000
C    C   0.0844  -0.2142  -0.1397   1.0000
C    C   0.1516  -0.1872  -0.2435   1.0000
C    C   0.2517  -0.1688  -0.1796   1.0000
C    C   0.1174  -0.1801  -0.4099   1.0000
C    C   0.3147  -0.1471  -0.2895   1.0000
C    C   0.1784  -0.1555   0.4866   1.0000
C    C   0.2784  -0.1404  -0.4520   1.0000
C    C   0.3734  -0.1494   0.0710   1.0000
C    C   0.4362  -0.1970   0.1873   1.0000
C    C   0.3923  -0.0741   0.0579   1.0000
C    C  -0.4874  -0.1680   0.2935   1.0000
C    C   0.4699  -0.0461   0.1639   1.0000
C    C  -0.4700  -0.0916   0.2850   1.0000
C    C  -0.3871  -0.0611   0.4010   1.0000
C    C  -0.2705  -0.1086   0.3729   1.0000
C    C  -0.2312  -0.0949   0.2163   1.0000
C    C  -0.2644  -0.1317   0.0658   1.0000
C    C  -0.1602  -0.0448   0.2179   1.0000
C    C  -0.2273  -0.1193  -0.0792   1.0000
C    C  -0.1241  -0.0312   0.0735   1.0000
C    C  -0.1577  -0.0681  -0.0762   1.0000
O    O  -0.0076  -0.2576   0.2152   1.0000
O    O  -0.0982  -0.2970  -0.0160   1.0000
O    O   0.0980  -0.2074   0.0142   1.0000
O    O   0.0076  -0.2469  -0.2172   1.0000
N    N  -0.2877  -0.3274   0.0176   1.0000
N    N   0.2873  -0.1764  -0.0191   1.0000
H    H   0.3186  -0.3320  -0.0620   1.0000
H    H   0.0706   0.4872  -0.0764   1.0000
H    H   0.1327  -0.4882  -0.3346   1.0000
H    H   0.2652  -0.3311  -0.3768   1.0000
H    H   0.2165  -0.4129  -0.4768   1.0000
H    H   0.3940   0.4930  -0.3916   1.0000
H    H   0.4013  -0.4386   0.4704   1.0000
H    H   0.4396  -0.2984  -0.3865   1.0000
H    H  -0.4827   0.4828  -0.1552   1.0000
H    H  -0.4228  -0.2476  -0.1968   1.0000
H    H  -0.3446  -0.4668   0.0309   1.0000
H    H  -0.2362  -0.3093  -0.0485   1.0000
H    H  -0.3940  -0.3671   0.2431   1.0000
H    H  -0.3298  -0.3798  -0.4677   1.0000
H    H  -0.0409  -0.3102   0.4547   1.0000
H    H  -0.1503  -0.3543  -0.3602   1.0000
H    H   0.0336  -0.2392   0.1326   1.0000
H    H  -0.0335  -0.2654  -0.1349   1.0000
H    H   0.0408  -0.1942  -0.4566   1.0000
H    H   0.3934  -0.1364  -0.2444   1.0000
H    H   0.2361  -0.1950   0.0468   1.0000
H    H   0.1500  -0.1496   0.3587   1.0000
H    H   0.3292  -0.1236   0.4665   1.0000
H    H   0.4226  -0.2564   0.1946   1.0000
H    H   0.3435  -0.0366  -0.0315   1.0000
H    H  -0.4399  -0.2057   0.3845   1.0000
H    H   0.4825   0.0133   0.1537   1.0000
H    H  -0.3942   0.0030   0.3906   1.0000
H    H  -0.4019  -0.0655  -0.4717   1.0000
H    H  -0.2655  -0.1730   0.3750   1.0000
H    H  -0.2168  -0.0913   0.4758   1.0000
H    H  -0.3187  -0.1718   0.0606   1.0000
H    H  -0.1336  -0.0152   0.3343   1.0000
H    H  -0.0704   0.0091   0.0766   1.0000
Cl   Cl   0.2676  -0.3337   0.2590   1.0000
Cl   Cl   0.1157  -0.4569   0.2542   1.0000
Cl   Cl  -0.2675  -0.1699  -0.2599   1.0000
Cl   Cl  -0.1146  -0.0471  -0.2543   1.0000
##################################################
#                                                #
#Generated by USPEX: Crystal Structure Prediction#
#                                                #
##################################################
data_12_Energy from VASP:  -279.653500 eV/molecule 

_symmetry_space_group_name_H-M 'P 1 21/c 1'
_symmetry_Int_Tables_number 14

_cell_length_a      14.37200
_cell_length_b       9.87400
_cell_length_c      16.22018
_cell_angle_alpha   90.00000
_cell_angle_beta   131.59683
_cell_angle_gamma   90.00000

loop_
_atom_site_label
_atom_site_type_symbol
_atom_site_fract_x
_atom_site_fract_y
_atom_site_fract_z
_atom_site_occupancy
C    C  -0.3823   0.1281  -0.4740   1.0000
C    C  -0.3984   0.0885   0.4347   1.0000
C    C  -0.4841   0.1789  -0.4901   1.0000
C    C   0.4876   0.1069   0.3289   1.0000
C    C   0.4011   0.1956   0.4033   1.0000
C    C   0.3867   0.1649   0.3114   1.0000
C    C   0.2721   0.2075   0.1970   1.0000
C    C   0.3061   0.3187   0.1533   1.0000
C    C   0.2005   0.3559   0.0347   1.0000
C    C   0.1268   0.4707   0.0053   1.0000
C    C   0.1726   0.2752  -0.0504   1.0000
C    C   0.0287  -0.4973  -0.1049   1.0000
C    C   0.0736   0.3048  -0.1611   1.0000
C    C  -0.0001   0.4197  -0.1895   1.0000
C    C  -0.1376   0.4188  -0.3953   1.0000
C    C  -0.0452   0.3919  -0.4009   1.0000
C    C  -0.2653   0.4177  -0.4959   1.0000
C    C  -0.0775   0.3587   0.5000   1.0000
C    C  -0.2945   0.3809   0.4051   1.0000
C    C  -0.3659   0.4551  -0.4988   1.0000
C    C  -0.2028   0.3504   0.4022   1.0000
O    O  -0.4796   0.4538   0.4024   1.0000
O    O  -0.3486   0.4896  -0.4146   1.0000
N    N  -0.1074   0.4520  -0.2979   1.0000
H    H  -0.3196   0.0459   0.4480   1.0000
H    H   0.4784   0.0780   0.2586   1.0000
H    H   0.3238   0.2387   0.3927   1.0000
H    H   0.2009   0.2474   0.1977   1.0000
H    H   0.2303   0.1206   0.1398   1.0000
H    H   0.3848   0.2811   0.1625   1.0000
H    H   0.3404   0.4087   0.2066   1.0000
H    H   0.1476  -0.4619   0.0693   1.0000
H    H   0.2296   0.1856  -0.0289   1.0000
H    H  -0.0271  -0.4066  -0.1264   1.0000
H    H   0.0516   0.2360  -0.2247   1.0000
H    H  -0.1832   0.4820  -0.3084   1.0000
H    H   0.0525   0.4009  -0.3259   1.0000
H    H  -0.0042   0.3399   0.4977   1.0000
H    H  -0.3922   0.3773   0.3297   1.0000
H    H  -0.2278   0.3245   0.3243   1.0000
H    H   0.4567   0.4792   0.4088   1.0000
Cl   Cl  -0.2353   0.1178  -0.3440   1.0000
Cl   Cl  -0.4676   0.2299  -0.3789   1.0000
##################################################
#                                                #
#Generated by USPEX: Crystal Structure Prediction#
#                                                #
##################################################
data_13_Energy from VASP:  -279.637573 eV/molecule 
 
_symmetry_space_group_name_H-M 'P -1'
_symmetry_Int_Tables_number 2
 
_cell_length_a       8.57491
_cell_length_b      13.01100
_cell_length_c       8.15200
_cell_angle_alpha   83.06000
_cell_angle_beta    96.21116
_cell_angle_gamma  103.20545
 
loop_
_space_group_symop_operation_xyz
x,y,z
-x,-y,-z
 
loop_
_atom_site_label
_atom_site_type_symbol
_atom_site_fract_x
_atom_site_fract_y
_atom_site_fract_z
_atom_site_occupancy
C1  C   -0.24284   0.23811  -0.07658   1.00000
C2  C   -0.26535   0.27585   0.06972   1.00000
C3  C   -0.36897   0.34522   0.06680   1.00000
C4  C   -0.44576   0.37829  -0.08315   1.00000
C5  C   -0.41996   0.34200  -0.22927   1.00000
C6  C   -0.31903   0.27093  -0.22797   1.00000
C7  C   -0.29168   0.23189  -0.38576   1.00000
C8  C   -0.38382   0.11790  -0.41120   1.00000
C9  C   -0.32285   0.03425  -0.29474   1.00000
C10 C  -0.16955   0.01551  -0.30577   1.00000
C11 C  -0.11249  -0.06234  -0.19973   1.00000
C12 C  -0.20772  -0.12452  -0.07870   1.00000
C13 C  -0.35955  -0.10514  -0.06458   1.00000
C14 C  -0.41497  -0.02648  -0.17115   1.00000
C15 C  -0.16835  -0.24509   0.17819   1.00000
C16 C  -0.21157  -0.18341   0.28984   1.00000
C17 C  -0.22502  -0.21990   0.45561   1.00000
C18 C  -0.19535  -0.31964  -0.48115   1.00000
C19 C  -0.14729  -0.38023   0.41301   1.00000
C20 C  -0.13326  -0.34562   0.24331   1.00000
C21 C  -0.07984  -0.41291   0.13826   1.00000
O1  O   -0.01364  -0.48928   0.22061   1.00000
O2  O   -0.09400  -0.40090  -0.01761   1.00000
N1  N   -0.15146  -0.20896   0.01481   1.00000
H1  H    0.02336   0.46862   0.14040   1.00000
H2  H   -0.12045  -0.45722   0.46006   1.00000
H3  H   -0.20735  -0.34827  -0.35045   1.00000
H4  H   -0.25717  -0.16954  -0.46096   1.00000
H5  H   -0.23180  -0.10513   0.24286   1.00000
H6  H   -0.10866  -0.25726  -0.05134   1.00000
H7  H    0.00602  -0.07722  -0.21155   1.00000
H8  H   -0.09428   0.06248  -0.40095   1.00000
H9  H    0.46451  -0.01390  -0.16105   1.00000
H10 H  -0.43628  -0.15370   0.02667   1.00000
H11 H   0.48769   0.11105  -0.39807   1.00000
H12 H  -0.37404   0.10479   0.45953   1.00000
H13 H  -0.16223   0.23698  -0.39115   1.00000
H14 H  -0.32747   0.28454  -0.49095   1.00000
H15 H  -0.48135   0.36785  -0.34672   1.00000
H16 H   0.47299   0.43203  -0.08505   1.00000
H17 H  -0.16292   0.18324  -0.07288   1.00000
Cl1 Cl  -0.40647   0.39005   0.24689   1.00000
Cl2 Cl  -0.16084   0.23759   0.25172   1.00000
##################################################
#                                                #
#Generated by USPEX: Crystal Structure Prediction#
#                                                #
##################################################
data_14_Energy from VASP:  -279.634600 eV/molecule

_symmetry_space_group_name_H_M 'P 21/n ' 
_symmetry_Int_Tables_number 14

_cell_length_a        16.38800 
_cell_length_b        11.69700 
_cell_length_c        20.19900 
_cell_angle_alpha     90.00000 
_cell_angle_beta     111.90601 
_cell_angle_gamma     90.00000 

loop_ 
_symmetry_equiv_pos_site_id_ 
_symmetry_equiv_pos_as_xyz 
1 x,y,z
2 1/2-x,1/2+y,1/2-z
3 -x,-y,-z
4 1/2+x,1/2-y,1/2+z

loop_
_atom_site_label
_atom_site_type_symbol
_atom_site_fract_x
_atom_site_fract_y
_atom_site_fract_z
_atom_site_occupancy
  C    C     0.0141    -0.1137     0.1115    1.0000 
  C    C     0.0489    -0.2207     0.1382    1.0000 
  C    C     0.0554    -0.0145     0.1471    1.0000 
  C    C     0.1239    -0.2306     0.2005    1.0000 
  C    C     0.1302    -0.0240     0.2093    1.0000 
  C    C     0.1587    -0.3459     0.2312    1.0000 
  C    C     0.1641    -0.1307     0.2358    1.0000 
  C    C     0.1127    -0.3913     0.2803    1.0000 
  C    C     0.1503     0.4964     0.3141    1.0000 
  C    C     0.2238     0.4915     0.3782    1.0000 
  C    C     0.1155     0.3931     0.2804    1.0000 
  C    C     0.2604     0.3875     0.4082    1.0000 
  C    C     0.1520     0.2886     0.3091    1.0000 
  C    C     0.2242     0.2844     0.3741    1.0000 
  C    C     0.2276     0.0762     0.4032    1.0000 
  C    C     0.2816    -0.0238     0.4260    1.0000 
  C    C     0.1358     0.0625     0.3835    1.0000 
  C    C     0.2423    -0.1304     0.4285    1.0000 
  C    C     0.3771    -0.0170     0.4517    1.0000 
  C    C     0.0995    -0.0431     0.3867    1.0000 
  C    C     0.1523    -0.1410     0.4090    1.0000 
  O    O     0.4203    -0.1150     0.4670    1.0000 
  O    O     0.4176     0.0770     0.4596    1.0000 
  N    N     0.2649     0.1813     0.4041    1.0000 
  H    H     0.0170    -0.2969     0.1087    1.0000 
  H    H     0.1625     0.0534     0.2366    1.0000 
  H    H     0.1504    -0.4087     0.1884    1.0000 
  H    H     0.2298    -0.3391     0.2629    1.0000 
  H    H     0.2236    -0.1361     0.2840    1.0000 
  H    H     0.0415    -0.4003     0.2488    1.0000 
  H    H     0.1195    -0.3266     0.3216    1.0000 
  H    H     0.2526    -0.4290     0.4058    1.0000 
  H    H     0.0583     0.3940     0.2303    1.0000 
  H    H     0.3174     0.3856     0.4585    1.0000 
  H    H     0.1251     0.2101     0.2799    1.0000 
  H    H     0.3319     0.1824     0.4304    1.0000 
  H    H     0.0938     0.1379     0.3688    1.0000 
  H    H     0.2857    -0.2039     0.4483    1.0000 
  H    H     0.0287    -0.0491     0.3738    1.0000 
  H    H     0.1231    -0.2232     0.4132    1.0000 
  H    H     0.4863    -0.0987     0.4937    1.0000 
Cl    Cl    -0.0800    -0.1064     0.0353    1.0000 
Cl    Cl     0.0173     0.1206     0.1150    1.0000 
##################################################
#                                                #
#Generated by USPEX: Crystal Structure Prediction#
#                                                #
##################################################
data_15_Energy from VASP:  -279.630900 eV/molecule 

_symmetry_space_group_name_H-M 'P 1 21/c 1'
_symmetry_Int_Tables_number 14

_cell_length_a       7.36300
_cell_length_b      18.50200
_cell_length_c      12.93400
_cell_angle_alpha   90.00000
_cell_angle_beta    93.49600
_cell_angle_gamma   90.00000

loop_
_atom_site_label
_atom_site_type_symbol
_atom_site_fract_x
_atom_site_fract_y
_atom_site_fract_z
_atom_site_occupancy
C    C  -0.3782   0.1553  -0.0390   1.0000
C    C  -0.3172   0.0840  -0.0277   1.0000
C    C  -0.4256   0.1949   0.0473   1.0000
C    C  -0.3036   0.0507   0.0693   1.0000
C    C  -0.4132   0.1619   0.1448   1.0000
C    C  -0.2407  -0.0266   0.0850   1.0000
C    C  -0.3523   0.0911   0.1553   1.0000
C    C  -0.1953  -0.0676  -0.0123   1.0000
C    C  -0.1308  -0.1445   0.0055   1.0000
C    C  -0.1271  -0.1785   0.1023   1.0000
C    C  -0.0703  -0.1842  -0.0783   1.0000
C    C  -0.0658  -0.2494   0.1153   1.0000
C    C  -0.0101  -0.2550  -0.0664   1.0000
C    C  -0.0084  -0.2887   0.0310   1.0000
C    C  -0.0003  -0.4148   0.0997   1.0000
C    C   0.1039  -0.4801   0.1130   1.0000
C    C  -0.1717  -0.4122   0.1442   1.0000
C    C   0.0335   0.4613   0.1672   1.0000
C    C   0.2807  -0.4885   0.0692   1.0000
C    C  -0.2352  -0.4709   0.1980   1.0000
C    C  -0.1336   0.4651   0.2101   1.0000
O    O   0.3701   0.4507   0.0916   1.0000
O    O   0.3476  -0.4405   0.0138   1.0000
N    N   0.0619  -0.3592   0.0419   1.0000
H    H  -0.2804   0.0547  -0.0964   1.0000
H    H  -0.4532   0.1923   0.2120   1.0000
H    H  -0.1206  -0.0262   0.1404   1.0000
H    H  -0.3469  -0.0559   0.1250   1.0000
H    H  -0.3421   0.0662   0.2320   1.0000
H    H  -0.0889  -0.0382  -0.0521   1.0000
H    H  -0.3154  -0.0682  -0.0679   1.0000
H    H  -0.1714  -0.1496   0.1698   1.0000
H    H  -0.0697  -0.1581  -0.1543   1.0000
H    H  -0.0587  -0.2738   0.1923   1.0000
H    H   0.0377  -0.2851  -0.1324   1.0000
H    H   0.1769  -0.3711   0.0042   1.0000
H    H  -0.2575  -0.3645   0.1319   1.0000
H    H   0.1160   0.4123   0.1738   1.0000
H    H  -0.3693  -0.4675   0.2295   1.0000
H    H  -0.1869   0.4184   0.2501   1.0000
H    H   0.4857   0.4482   0.0504   1.0000
Cl   Cl  -0.3973   0.1922  -0.1624   1.0000
Cl   Cl  -0.4962   0.2837   0.0372   1.0000
##################################################
#                                                #
#Generated by USPEX: Crystal Structure Prediction#
#                                                #
##################################################
data_16_Energy from VASP:  -279.629300 eV/molecule 

_symmetry_space_group_name_H-M 'P b c a'

_symmetry_Int_Tables_number 61

_cell_length_a      20.99200
_cell_length_b      23.45700
_cell_length_c       7.21600
_cell_angle_alpha   90.00000
_cell_angle_beta    90.00000
_cell_angle_gamma   90.00000

loop_
_atom_site_label
_atom_site_type_symbol
_atom_site_fract_x
_atom_site_fract_y
_atom_site_fract_z
_atom_site_occupancy
C    C   0.3424   0.4927   0.3912   1.0000
C    C   0.2791  -0.4957   0.3461   1.0000
C    C   0.3642   0.4363   0.3936   1.0000
C    C   0.2371   0.4597   0.3114   1.0000
C    C   0.3217   0.3918   0.3606   1.0000
C    C   0.2578   0.4030   0.3209   1.0000
C    C   0.2111   0.3555   0.2904   1.0000
C    C   0.1659   0.3472   0.4575   1.0000
C    C   0.1187   0.3010   0.4145   1.0000
C    C   0.1357   0.2437   0.4364   1.0000
C    C   0.0596   0.3134   0.3353   1.0000
C    C   0.0947   0.2004   0.3829   1.0000
C    C   0.0181   0.2704   0.2797   1.0000
C    C   0.0351   0.2131   0.3046   1.0000
C    C  -0.0658   0.1634   0.2143   1.0000
C    C  -0.1090   0.2049   0.2826   1.0000
C    C  -0.0918   0.1148   0.1196   1.0000
C    C  -0.1736   0.2012   0.2458   1.0000
C    C  -0.1577   0.1130   0.0834   1.0000
C    C  -0.0523   0.0658   0.0664   1.0000
C    C  -0.1984   0.1561   0.1404   1.0000
O    O  -0.0835   0.0214  -0.0033   1.0000
O    O   0.0073   0.0645   0.0861   1.0000
N    N  -0.0018   0.1667   0.2464   1.0000
H    H   0.2631  -0.4516   0.3365   1.0000
H    H   0.1875   0.4690   0.2764   1.0000
H    H   0.3395   0.3480   0.3622   1.0000
H    H   0.2365   0.3151   0.2643   1.0000
H    H   0.1816   0.3645   0.1673   1.0000
H    H   0.1413   0.3878   0.4874   1.0000
H    H   0.1946   0.3362  -0.4195   1.0000
H    H   0.1814   0.2327   0.4999   1.0000
H    H   0.0454   0.3579   0.3148   1.0000
H    H   0.1085   0.1560   0.4016   1.0000
H    H  -0.0262   0.2820   0.2102   1.0000
H    H   0.0225   0.1305   0.2089   1.0000
H    H  -0.0913   0.2388   0.3720   1.0000
H    H  -0.2055   0.2334   0.3047   1.0000
H    H  -0.1760   0.0762   0.0088   1.0000
H    H  -0.2493   0.1540   0.1097   1.0000
H    H  -0.0525  -0.0101  -0.0413   1.0000
Cl   Cl   0.3936  -0.4518   0.4444   1.0000
Cl   Cl   0.4441   0.4214   0.4273   1.0000
##################################################
#                                                #
#Generated by USPEX: Crystal Structure Prediction#
#                                                #
##################################################
data_17_Energy from VASP:  -279.624900 eV/molecule 

_symmetry_space_group_name_H-M 'P 1 21/c 1'
_symmetry_Int_Tables_number 14

_cell_length_a       4.47500
_cell_length_b      24.53700
_cell_length_c      16.73400
_cell_angle_alpha   90.00000
_cell_angle_beta    94.40200
_cell_angle_gamma   90.00000

loop_
_atom_site_label
_atom_site_type_symbol
_atom_site_fract_x
_atom_site_fract_y
_atom_site_fract_z
_atom_site_occupancy
C    C  -0.2657   0.1520  -0.1889   1.0000
C    C  -0.4134   0.1496  -0.1184   1.0000
C    C  -0.1056   0.1068  -0.2137   1.0000
C    C  -0.4057   0.1024  -0.0716   1.0000
C    C  -0.0965   0.0596  -0.1668   1.0000
C    C   0.4389   0.1006   0.0050   1.0000
C    C  -0.2436   0.0576  -0.0966   1.0000
C    C  -0.3618   0.1224   0.0773   1.0000
C    C   0.4859   0.1190   0.1542   1.0000
C    C  -0.4886   0.0718   0.2012   1.0000
C    C   0.3065   0.1614   0.1796   1.0000
C    C   0.3694   0.0672   0.2720   1.0000
C    C   0.1609   0.1573   0.2500   1.0000
C    C   0.1949   0.1104   0.2978   1.0000
C    C  -0.0213   0.1416   0.4232   1.0000
C    C  -0.2200   0.1284   0.4835   1.0000
C    C   0.1115   0.1939   0.4251   1.0000
C    C  -0.2803   0.1678  -0.4586   1.0000
C    C  -0.3501   0.0741   0.4893   1.0000
C    C   0.0520   0.2311   0.4841   1.0000
C    C  -0.1456   0.2186  -0.4576   1.0000
O    O   0.4480   0.0684  -0.4570   1.0000
O    O  -0.2772   0.0342   0.4476   1.0000
N    N   0.0495   0.1032   0.3683   1.0000
H    H   0.4599   0.1851  -0.1010   1.0000
H    H   0.0256   0.0244  -0.1869   1.0000
H    H   0.2304   0.1246  -0.0015   1.0000
H    H   0.3741   0.0583   0.0178   1.0000
H    H  -0.2338   0.0203  -0.0608   1.0000
H    H  -0.2995   0.1648   0.0647   1.0000
H    H  -0.1524   0.0986   0.0831   1.0000
H    H  -0.3480   0.0384   0.1827   1.0000
H    H   0.2770   0.1983   0.1431   1.0000
H    H   0.3980   0.0307   0.3091   1.0000
H    H   0.0143   0.1900   0.2671   1.0000
H    H  -0.0257   0.0648   0.3806   1.0000
H    H   0.2765   0.2034   0.3826   1.0000
H    H  -0.4323   0.1573  -0.4132   1.0000
H    H   0.1700   0.2701   0.4860   1.0000
H    H  -0.1869   0.2477  -0.4103   1.0000
H    H   0.3793   0.0289  -0.4557   1.0000
Cl   Cl  -0.2918   0.2113  -0.2449   1.0000
Cl   Cl   0.0785   0.1072  -0.3007   1.0000
##################################################
#                                                #
#Generated by USPEX: Crystal Structure Prediction#
#                                                #
##################################################
data_18_Energy from VASP:  -279.620500 eV/molecule 

_symmetry_space_group_name_H-M 'P 1 21/c 1'
_symmetry_Int_Tables_number 14

_cell_length_a      11.63500
_cell_length_b      10.47300
_cell_length_c      14.89900
_cell_angle_alpha   90.00000
_cell_angle_beta    87.36100
_cell_angle_gamma   90.00000

loop_
_atom_site_label
_atom_site_type_symbol
_atom_site_fract_x
_atom_site_fract_y
_atom_site_fract_z
_atom_site_occupancy
C    C  -0.4316   0.2315   0.1162   1.0000
C    C  -0.4159   0.3492   0.1583   1.0000
C    C  -0.3869   0.1209   0.1536   1.0000
C    C  -0.3559   0.3559   0.2375   1.0000
C    C  -0.3267   0.1285   0.2318   1.0000
C    C  -0.3103   0.2458   0.2752   1.0000
C    C  -0.2434   0.2471   0.3599   1.0000
C    C  -0.2283   0.3785   0.4021   1.0000
C    C  -0.1632   0.3804   0.4876   1.0000
C    C  -0.1151   0.2711  -0.4754   1.0000
C    C  -0.1504   0.4969  -0.4671   1.0000
C    C  -0.0552   0.2774  -0.3966   1.0000
C    C  -0.0891  -0.4953  -0.3894   1.0000
C    C  -0.0400   0.3946  -0.3540   1.0000
C    C   0.1165   0.3423  -0.2514   1.0000
C    C   0.1545   0.3457  -0.1612   1.0000
C    C   0.1869   0.2775  -0.3167   1.0000
C    C   0.2576   0.2839  -0.1401   1.0000
C    C   0.0905   0.4132  -0.0901   1.0000
C    C   0.2879   0.2188  -0.2938   1.0000
C    C   0.3243   0.2206  -0.2051   1.0000
O    O   0.1321   0.4087  -0.0091   1.0000
O    O  -0.0011   0.4741  -0.1043   1.0000
N    N   0.0180   0.4042  -0.2733   1.0000
H    H  -0.3983   0.0294   0.1201   1.0000
H    H  -0.3453   0.4496   0.2683   1.0000
H    H  -0.2909   0.0413   0.2598   1.0000
H    H  -0.2863   0.1816   0.4094   1.0000
H    H  -0.1580   0.2042   0.3436   1.0000
H    H  -0.3136   0.4224   0.4167   1.0000
H    H  -0.1835   0.4419   0.3524   1.0000
H    H  -0.1252   0.1783   0.4924   1.0000
H    H  -0.1886  -0.4166  -0.4940   1.0000
H    H  -0.0214   0.1905  -0.3674   1.0000
H    H  -0.0783  -0.4036  -0.3558   1.0000
H    H  -0.0189   0.4585  -0.2224   1.0000
H    H   0.1622   0.2761  -0.3863   1.0000
H    H   0.2832   0.2884  -0.0706   1.0000
H    H   0.3398   0.1711  -0.3466   1.0000
H    H   0.4051   0.1754  -0.1884   1.0000
H    H   0.0778   0.4575   0.0360   1.0000
Cl   Cl   0.4950   0.2195   0.0175   1.0000
Cl   Cl  -0.4701   0.4882   0.1139   1.0000
##################################################
#                                                #
#Generated by USPEX: Crystal Structure Prediction#
#                                                #
##################################################
data_19_Energy from VASP:  -279.616600 eV/molecule 

_symmetry_space_group_name_H-M 'P 1 21/c 1'
_symmetry_Int_Tables_number 14

_cell_length_a      15.88700
_cell_length_b       6.11500
_cell_length_c      18.53400
_cell_angle_alpha   90.00000
_cell_angle_beta    88.07400
_cell_angle_gamma   90.00000

loop_
_atom_site_label
_atom_site_type_symbol
_atom_site_fract_x
_atom_site_fract_y
_atom_site_fract_z
_atom_site_occupancy
C    C   0.3917   0.3042   0.0372   1.0000
C    C   0.3467   0.4955   0.0533   1.0000
C    C   0.4729   0.2753   0.0624   1.0000
C    C   0.3836  -0.3420   0.0946   1.0000
C    C  -0.4891   0.4394   0.1027   1.0000
C    C   0.4649  -0.3697   0.1184   1.0000
C    C  -0.4020   0.4168   0.1316   1.0000
C    C  -0.4049   0.3456   0.2119   1.0000
C    C  -0.3242   0.3891   0.2498   1.0000
C    C  -0.2616   0.2296   0.2545   1.0000
C    C  -0.3102  -0.4092   0.2836   1.0000
C    C  -0.1873   0.2670   0.2907   1.0000
C    C  -0.2357  -0.3672   0.3182   1.0000
C    C  -0.1717   0.4730   0.3214   1.0000
C    C  -0.0195   0.4453   0.3587   1.0000
C    C   0.0069   0.2601   0.3184   1.0000
C    C   0.0407  -0.4591   0.4057   1.0000
C    C   0.0847   0.1641   0.3290   1.0000
C    C   0.1201   0.4421   0.4134   1.0000
C    C   0.0222  -0.2607   0.4469   1.0000
C    C   0.1421   0.2526   0.3766   1.0000
O    O   0.0797  -0.2003   0.4925   1.0000
O    O  -0.0445  -0.1514   0.4399   1.0000
N    N  -0.0984  -0.4631   0.3550   1.0000
H    H  -0.4926   0.1255   0.0490   1.0000
H    H   0.3480  -0.1938   0.1069   1.0000
H    H   0.4939  -0.2396   0.1495   1.0000
H    H  -0.3634   0.3004   0.0994   1.0000
H    H  -0.3698  -0.4236   0.1273   1.0000
H    H  -0.4569   0.4348   0.2398   1.0000
H    H  -0.4209   0.1700   0.2152   1.0000
H    H  -0.2712   0.0686   0.2304   1.0000
H    H  -0.3591  -0.2826   0.2837   1.0000
H    H  -0.1432   0.1324   0.2957   1.0000
H    H  -0.2257  -0.2081   0.3434   1.0000
H    H  -0.1029  -0.3182   0.3831   1.0000
H    H  -0.0332   0.1899   0.2782   1.0000
H    H   0.1012   0.0159   0.2991   1.0000
H    H   0.1636  -0.4828   0.4503   1.0000
H    H   0.2028   0.1747   0.3843   1.0000
H    H   0.0627  -0.0575  -0.4806   1.0000
Cl   Cl   0.3471   0.1027  -0.0154   1.0000
Cl   Cl   0.2467  -0.4611   0.0227   1.0000
##################################################
#                                                #
#Generated by USPEX: Crystal Structure Prediction#
#                                                #
##################################################
data_20_Energy from VASP:  -279.615900 eV/molecule 

_symmetry_space_group_name_H-M 'P 21 21 21'
_symmetry_Int_Tables_number 19

_cell_length_a       7.52300
_cell_length_b      25.37500
_cell_length_c      18.45000
_cell_angle_alpha   90.00000
_cell_angle_beta    90.00000
_cell_angle_gamma   90.00000

loop_
_atom_site_label
_atom_site_type_symbol
_atom_site_fract_x
_atom_site_fract_y
_atom_site_fract_z
_atom_site_occupancy
C    C  -0.1436   0.3873   0.1065   1.0000
C    C  -0.0815   0.3823   0.0353   1.0000
C    C  -0.2010   0.3429   0.1447   1.0000
C    C  -0.0796   0.3336   0.0001   1.0000
C    C  -0.1971   0.2938   0.1103   1.0000
C    C  -0.0186   0.3270  -0.0776   1.0000
C    C  -0.1389   0.2894   0.0390   1.0000
C    C   0.0373   0.3773  -0.1170   1.0000
C    C   0.1025   0.3700  -0.1941   1.0000
C    C   0.0939   0.3220  -0.2312   1.0000
C    C   0.1763   0.4133  -0.2307   1.0000
C    C   0.1576   0.3168  -0.3019   1.0000
C    C   0.2375   0.4089  -0.3016   1.0000
C    C   0.2283   0.3604  -0.3383   1.0000
C    C   0.2291   0.3297  -0.4669   1.0000
C    C   0.3295   0.3234   0.4676   1.0000
C    C   0.0542   0.3093  -0.4656   1.0000
C    C   0.2556   0.2952   0.4088   1.0000
C    C  -0.4921   0.3450   0.4604   1.0000
C    C  -0.0159   0.2835   0.4749   1.0000
C    C   0.0854   0.2747   0.4122   1.0000
C    C  -0.0415   0.4147   0.4394   1.0000
C    C   0.1371   0.4365   0.4314   1.0000
C    C   0.2140   0.4635   0.4903   1.0000
C    C   0.2376   0.4293   0.3660   1.0000
C    C   0.3836   0.4844   0.4864   1.0000
C    C   0.4114   0.4507   0.3635   1.0000
C    C   0.4812   0.4776   0.4222   1.0000
C    C   0.2402   0.3927   0.2405   1.0000
C    C   0.3121   0.4342   0.2003   1.0000
C    C   0.2289   0.3427   0.2083   1.0000
C    C   0.3732   0.4256   0.1300   1.0000
C    C   0.2891   0.3346   0.1380   1.0000
C    C   0.3629   0.3759   0.0973   1.0000
C    C   0.4263   0.3657   0.0208   1.0000
C    C   0.4821   0.4148  -0.0212   1.0000
C    C  -0.4598   0.4060  -0.0986   1.0000
C    C  -0.4586   0.3563  -0.1307   1.0000
C    C  -0.4014   0.4490  -0.1403   1.0000
C    C  -0.3975   0.3493  -0.2015   1.0000
C    C  -0.3402   0.4423  -0.2107   1.0000
C    C  -0.3373   0.3921  -0.2421   1.0000
O    O  -0.4080   0.3345   0.3987   1.0000
O    O  -0.4190   0.3725  -0.4912   1.0000
O    O  -0.1170   0.3887   0.3901   1.0000
O    O  -0.1234   0.4244  -0.4983   1.0000
N    N   0.2980   0.3567  -0.4090   1.0000
N    N   0.1700   0.4000   0.3103   1.0000
H    H  -0.0352   0.4176   0.0075   1.0000
H    H  -0.2410   0.2592   0.1405   1.0000
H    H   0.0923   0.2983  -0.0779   1.0000
H    H  -0.1271   0.3075  -0.1079   1.0000
H    H  -0.1413   0.2508   0.0125   1.0000
H    H   0.1438   0.3972  -0.0861   1.0000
H    H  -0.0749   0.4054  -0.1175   1.0000
H    H   0.0367   0.2872  -0.2053   1.0000
H    H   0.1856   0.4513  -0.2028   1.0000
H    H   0.1549   0.2783  -0.3284   1.0000
H    H   0.2936   0.4432  -0.3294   1.0000
H    H   0.4153   0.3758  -0.4197   1.0000
H    H  -0.0286   0.3156  -0.4180   1.0000
H    H   0.3365   0.2903   0.3602   1.0000
H    H  -0.1540   0.2707   0.4770   1.0000
H    H   0.0282   0.2530   0.3668   1.0000
H    H  -0.2914   0.3552   0.3976   1.0000
H    H  -0.2421   0.4041  -0.4972   1.0000
H    H   0.1360   0.4670  -0.4601   1.0000
H    H   0.4427  -0.4960  -0.4669   1.0000
H    H   0.4943   0.4434   0.3161   1.0000
H    H   0.0535   0.3809   0.3227   1.0000
H    H  -0.3823   0.4921   0.4189   1.0000
H    H   0.3162   0.4737   0.2234   1.0000
H    H   0.1728   0.3103   0.2396   1.0000
H    H   0.4290   0.4590   0.1006   1.0000
H    H   0.2786   0.2951   0.1142   1.0000
H    H   0.3177   0.3456  -0.0086   1.0000
H    H  -0.4624   0.3372   0.0226   1.0000
H    H   0.3715   0.4433  -0.0215   1.0000
H    H  -0.4083   0.4350   0.0075   1.0000
H    H   0.4970   0.3216  -0.1008   1.0000
H    H  -0.4034   0.4885  -0.1171   1.0000
H    H  -0.2924   0.4759  -0.2421   1.0000
Cl   Cl  -0.1513   0.4496   0.1448   1.0000
Cl   Cl  -0.2757   0.3468   0.2330   1.0000
Cl   Cl  -0.3937   0.2861  -0.2361   1.0000
Cl   Cl  -0.2635   0.3850  -0.3301   1.0000
##################################################
#                                                #
#Generated by USPEX: Crystal Structure Prediction#
#                                                #
##################################################
data_21_Energy from VASP:  -279.615800 eV/molecule 

_symmetry_space_group_name_H-M 'P 1 21/c 1'
_symmetry_Int_Tables_number 14

_cell_length_a       3.82200
_cell_length_b      25.52700
_cell_length_c      18.41192
_cell_angle_alpha   90.00000
_cell_angle_beta    78.14128
_cell_angle_gamma   90.00000

loop_
_atom_site_label
_atom_site_type_symbol
_atom_site_fract_x
_atom_site_fract_y
_atom_site_fract_z
_atom_site_occupancy
C    C  -0.3100   0.0987  -0.2129   1.0000
C    C  -0.4937   0.1416  -0.1760   1.0000
C    C  -0.3156   0.0511  -0.1752   1.0000
C    C   0.3249   0.1368  -0.1021   1.0000
C    C  -0.4927   0.0469  -0.1017   1.0000
C    C   0.3262   0.0897  -0.0636   1.0000
C    C   0.1413   0.0827   0.0167   1.0000
C    C  -0.0548   0.1304   0.0549   1.0000
C    C  -0.2487   0.1216   0.1343   1.0000
C    C  -0.2217   0.0752   0.1733   1.0000
C    C  -0.4642   0.1616   0.1718   1.0000
C    C  -0.3980   0.0693   0.2470   1.0000
C    C   0.3550   0.1562   0.2449   1.0000
C    C   0.3887   0.1097   0.2839   1.0000
C    C   0.1055   0.1355   0.4137   1.0000
C    C  -0.1389   0.1206   0.4802   1.0000
C    C   0.2593   0.1860   0.4108   1.0000
C    C  -0.2232   0.1565  -0.4607   1.0000
C    C  -0.2974   0.0684   0.4894   1.0000
C    C   0.1759   0.2198   0.4705   1.0000
C    C  -0.0683   0.2056  -0.4647   1.0000
O    O   0.4637   0.0602  -0.4490   1.0000
O    O  -0.2114   0.0327   0.4415   1.0000
N    N   0.1996   0.1005   0.3563   1.0000
H    H  -0.1800   0.0175  -0.2049   1.0000
H    H   0.1796   0.1708  -0.0755   1.0000
H    H  -0.4937   0.0092  -0.0734   1.0000
H    H  -0.0459   0.0493   0.0201   1.0000
H    H   0.3434   0.0703   0.0484   1.0000
H    H  -0.2482   0.1447   0.0222   1.0000
H    H   0.1386   0.1628   0.0540   1.0000
H    H  -0.0571   0.0429   0.1466   1.0000
H    H  -0.4963   0.1981   0.1424   1.0000
H    H  -0.3701   0.0330   0.2771   1.0000
H    H   0.1761   0.1872   0.2711   1.0000
H    H   0.1122   0.0630   0.3696   1.0000
H    H   0.4618   0.1971   0.3626   1.0000
H    H  -0.4122   0.1443  -0.4109   1.0000
H    H   0.3170   0.2572   0.4673   1.0000
H    H  -0.1287   0.2322  -0.4172   1.0000
H    H   0.3679   0.0222  -0.4471   1.0000
Cl   Cl  -0.0748   0.1021  -0.3031   1.0000
Cl   Cl   0.4980   0.2012  -0.2207   1.0000
##################################################
#                                                #
#Generated by USPEX: Crystal Structure Prediction#
#                                                #
##################################################
data_22_Energy from VASP:  -279.615700 eV/molecule 

_symmetry_space_group_name_H-M 'P 1 21/c 1'
_symmetry_Int_Tables_number 14

_cell_length_a       4.39400
_cell_length_b      24.09400
_cell_length_c      16.78000
_cell_angle_alpha   90.00000
_cell_angle_beta    85.10700
_cell_angle_gamma   90.00000

loop_
_atom_site_label
_atom_site_type_symbol
_atom_site_fract_x
_atom_site_fract_y
_atom_site_fract_z
_atom_site_occupancy
C    C   0.2291  -0.1680   0.4548   1.0000
C    C   0.3645  -0.2199   0.4535   1.0000
C    C   0.2906  -0.1281  -0.4874   1.0000
C    C  -0.4369  -0.2327  -0.4881   1.0000
C    C   0.4903  -0.1415  -0.4270   1.0000
C    C   0.1611  -0.0728  -0.4936   1.0000
C    C  -0.3769  -0.1950  -0.4291   1.0000
C    C  -0.2904  -0.1100  -0.3021   1.0000
C    C  -0.1090  -0.0665  -0.2765   1.0000
C    C  -0.3312  -0.1577  -0.2543   1.0000
C    C   0.0331  -0.0718  -0.2060   1.0000
C    C  -0.1858  -0.1623  -0.1840   1.0000
C    C   0.0003  -0.1197  -0.1588   1.0000
C    C   0.1520  -0.1234  -0.0818   1.0000
C    C  -0.0524  -0.1007  -0.0097   1.0000
C    C   0.1022  -0.1030   0.0669   1.0000
C    C   0.0885  -0.1510   0.1138   1.0000
C    C   0.2704  -0.0578   0.0920   1.0000
C    C   0.2366  -0.1540   0.1840   1.0000
C    C   0.4177  -0.0604   0.1620   1.0000
C    C   0.4028  -0.1084   0.2087   1.0000
O    O  -0.0385  -0.0660   0.4526   1.0000
O    O   0.2374  -0.0329  -0.4507   1.0000
N    N  -0.4362  -0.1023  -0.3724   1.0000
H    H   0.0755  -0.1568   0.4098   1.0000
H    H   0.3233  -0.2492   0.4061   1.0000
H    H  -0.3181  -0.2726  -0.4904   1.0000
H    H  -0.2085  -0.2048  -0.3872   1.0000
H    H   0.4909  -0.0630  -0.3846   1.0000
H    H  -0.1169  -0.0254   0.4540   1.0000
H    H  -0.0739  -0.0293  -0.3135   1.0000
H    H  -0.4835  -0.1906  -0.2712   1.0000
H    H   0.1811  -0.0384  -0.1880   1.0000
H    H  -0.2219  -0.1998  -0.1475   1.0000
H    H   0.2121  -0.1667  -0.0691   1.0000
H    H   0.3679  -0.0998  -0.0877   1.0000
H    H  -0.2675  -0.1244  -0.0033   1.0000
H    H  -0.1145  -0.0574  -0.0225   1.0000
H    H  -0.0442  -0.1868   0.0968   1.0000
H    H   0.2865  -0.0198   0.0562   1.0000
H    H  -0.4549  -0.0249   0.1819   1.0000
Cl   Cl   0.2002  -0.2143   0.2402   1.0000
Cl   Cl  -0.4132  -0.1091   0.2955   1.0000
##################################################
#                                                #
#Generated by USPEX: Crystal Structure Prediction#
#                                                #
##################################################
data_23_Energy from VASP:  -279.610500 eV/molecule 

_symmetry_space_group_name_H-M 'P c a 21'
_symmetry_Int_Tables_number 29

_cell_length_a      49.08800
_cell_length_b       4.31800
_cell_length_c      17.26500
_cell_angle_alpha   90.00000
_cell_angle_beta    90.00000
_cell_angle_gamma   90.00000

loop_
_atom_site_label
_atom_site_type_symbol
_atom_site_fract_x
_atom_site_fract_y
_atom_site_fract_z
_atom_site_occupancy
C    C   0.2014  -0.4281  -0.0777   1.0000
C    C   0.2002  -0.2791  -0.0060   1.0000
C    C   0.1788   0.4061  -0.1049   1.0000
C    C   0.1767  -0.2916   0.0398   1.0000
C    C   0.1553   0.3930  -0.0594   1.0000
C    C   0.1759  -0.1323   0.1173   1.0000
C    C   0.1543  -0.4591   0.0121   1.0000
C    C   0.1867  -0.3362   0.1840   1.0000
C    C   0.1850  -0.1805   0.2619   1.0000
C    C   0.1615  -0.2119   0.3073   1.0000
C    C   0.2062   0.0033   0.2906   1.0000
C    C   0.1593  -0.0716   0.3795   1.0000
C    C   0.2042   0.1492   0.3624   1.0000
C    C   0.1809   0.1087   0.4083   1.0000
C    C   0.1965   0.3277  -0.4651   1.0000
C    C   0.1897  -0.4707  -0.4022   1.0000
C    C   0.2229   0.1955  -0.4658   1.0000
C    C   0.2092  -0.4070  -0.3444   1.0000
C    C   0.1624  -0.3408  -0.3938   1.0000
C    C   0.2414   0.2596  -0.4072   1.0000
C    C   0.2348   0.4598  -0.3462   1.0000
C    C   0.0898  -0.0411  -0.3680   1.0000
C    C   0.0628   0.0981  -0.3613   1.0000
C    C   0.0436   0.0401  -0.4199   1.0000
C    C   0.0561   0.3032  -0.2990   1.0000
C    C   0.0183   0.1824  -0.4197   1.0000
C    C   0.0302   0.4463  -0.3000   1.0000
C    C   0.0120   0.3891  -0.3597   1.0000
C    C   0.0715  -0.4809  -0.1719   1.0000
C    C   0.0932  -0.3070  -0.1421   1.0000
C    C   0.0477   0.4866  -0.1272   1.0000
C    C   0.0909  -0.1640  -0.0703   1.0000
C    C   0.0457  -0.3660  -0.0557   1.0000
C    C   0.0670  -0.1867  -0.0261   1.0000
C    C   0.0651  -0.0278   0.0513   1.0000
C    C   0.0749  -0.2342   0.1189   1.0000
C    C   0.0740  -0.0736   0.1963   1.0000
C    C   0.0502  -0.0756   0.2407   1.0000
C    C   0.0967   0.0859   0.2250   1.0000
C    C   0.0489   0.0775   0.3118   1.0000
C    C   0.0957   0.2360   0.2962   1.0000
C    C   0.0718   0.2342   0.3402   1.0000
O    O   0.1592  -0.1358  -0.3377   1.0000
O    O   0.1427  -0.4202  -0.4366   1.0000
O    O   0.1094   0.0318  -0.3240   1.0000
O    O   0.0930  -0.2473  -0.4238   1.0000
N    N   0.1774   0.2542   0.4800   1.0000
N    N   0.0751   0.3709  -0.2432   1.0000
H    H   0.2179  -0.1470   0.0130   1.0000
H    H   0.1378   0.2669  -0.0816   1.0000
H    H   0.1879   0.0824   0.1148   1.0000
H    H   0.1547  -0.0636   0.1307   1.0000
H    H   0.1357  -0.4727   0.0466   1.0000
H    H   0.2080  -0.4007   0.1710   1.0000
H    H   0.1749   0.4472   0.1859   1.0000
H    H   0.1448  -0.3562   0.2861   1.0000
H    H   0.2247   0.0373   0.2560   1.0000
H    H   0.1412  -0.1061   0.4153   1.0000
H    H   0.2205   0.3011   0.3820   1.0000
H    H   0.1580   0.3270   0.4939   1.0000
H    H   0.2280   0.0284   0.4892   1.0000
H    H   0.2035  -0.2529  -0.2973   1.0000
H    H   0.2612   0.1445  -0.4080   1.0000
H    H   0.2493  -0.4940  -0.2996   1.0000
H    H   0.1391  -0.0675  -0.3345   1.0000
H    H   0.1130  -0.3203  -0.4262   1.0000
H    H   0.0491  -0.1169  -0.4666   1.0000
H    H   0.0040   0.1377  -0.4667   1.0000
H    H   0.0253  -0.3833  -0.2557   1.0000
H    H   0.0943   0.2910  -0.2558   1.0000
H    H  -0.0072  -0.4831  -0.3606   1.0000
H    H   0.1118  -0.2800  -0.1769   1.0000
H    H   0.0312   0.3398  -0.1475   1.0000
H    H   0.1079  -0.0259  -0.0482   1.0000
H    H   0.0271  -0.3967  -0.0219   1.0000
H    H   0.0439   0.0454   0.0627   1.0000
H    H   0.0775   0.1843   0.0499   1.0000
H    H   0.0623  -0.4446   0.1209   1.0000
H    H   0.0960  -0.3105   0.1067   1.0000
H    H   0.0322  -0.2011   0.2207   1.0000
H    H   0.1156   0.0919   0.1915   1.0000
H    H   0.1134   0.3562   0.3192   1.0000
Cl   Cl   0.2308  -0.3936  -0.1323   1.0000
Cl   Cl   0.1787   0.2215  -0.1935   1.0000
Cl   Cl   0.0187   0.0664   0.3638   1.0000
Cl   Cl   0.0718   0.4218   0.4283   1.0000
##################################################
#                                                #
#Generated by USPEX: Crystal Structure Prediction#
#                                                #
##################################################
data_24_Energy from VASP:  -279.602600 eV/molecule 

_symmetry_space_group_name_H-M 'P 1 21/c 1'
_symmetry_Int_Tables_number 14

_cell_length_a      18.61000
_cell_length_b       7.44100
_cell_length_c      13.32400
_cell_angle_alpha   90.00000
_cell_angle_beta    72.39900
_cell_angle_gamma   90.00000

loop_
_atom_site_label
_atom_site_type_symbol
_atom_site_fract_x
_atom_site_fract_y
_atom_site_fract_z
_atom_site_occupancy
C    C  -0.1750   0.0827  -0.0629   1.0000
C    C  -0.1535   0.1287   0.0256   1.0000
C    C  -0.1217   0.0965  -0.1625   1.0000
C    C  -0.0798   0.1848   0.0148   1.0000
C    C  -0.0485   0.1521  -0.1727   1.0000
C    C  -0.0260   0.1966  -0.0841   1.0000
C    C   0.0544   0.2546  -0.0989   1.0000
C    C   0.0731   0.3061   0.0012   1.0000
C    C   0.1531   0.3696  -0.0149   1.0000
C    C   0.2102   0.3568  -0.1113   1.0000
C    C   0.1716   0.4462   0.0703   1.0000
C    C   0.2831   0.4180  -0.1228   1.0000
C    C   0.2440  -0.4930   0.0600   1.0000
C    C   0.3008   0.4937  -0.0371   1.0000
C    C   0.4410   0.4956  -0.0977   1.0000
C    C  -0.4915  -0.4010  -0.1137   1.0000
C    C   0.4483   0.3157  -0.1329   1.0000
C    C  -0.4212  -0.4776  -0.1680   1.0000
C    C  -0.4936  -0.2185  -0.0743   1.0000
C    C  -0.4816   0.2441  -0.1841   1.0000
C    C  -0.4156   0.3476  -0.2045   1.0000
O    O  -0.4281  -0.1338  -0.0935   1.0000
O    O   0.4456  -0.1429  -0.0235   1.0000
N    N   0.3719  -0.4326  -0.0461   1.0000
H    H  -0.1395   0.0651  -0.2315   1.0000
H    H  -0.0655   0.2190   0.0860   1.0000
H    H  -0.0075   0.1624  -0.2512   1.0000
H    H   0.0922   0.1448  -0.1393   1.0000
H    H   0.0675   0.3687  -0.1547   1.0000
H    H   0.0617   0.1900   0.0556   1.0000
H    H   0.0345   0.4138   0.0426   1.0000
H    H   0.1986   0.2993  -0.1802   1.0000
H    H   0.1279   0.4613   0.1463   1.0000
H    H   0.3260   0.4108  -0.1997   1.0000
H    H   0.2576  -0.4324   0.1267   1.0000
H    H   0.3739  -0.3106  -0.0110   1.0000
H    H   0.3983   0.2302  -0.1167   1.0000
H    H  -0.3711  -0.3937  -0.1795   1.0000
H    H  -0.4779   0.1029  -0.2064   1.0000
H    H  -0.3610   0.2876  -0.2457   1.0000
H    H  -0.4362  -0.0180  -0.0486   1.0000
Cl   Cl  -0.2654   0.0134  -0.0529   1.0000
Cl   Cl  -0.2168   0.1194   0.1508   1.0000
##################################################
#                                                #
#Generated by USPEX: Crystal Structure Prediction#
#                                                #
##################################################
data_25_Energy from VASP:  -279.601500 eV/molecule 

_symmetry_space_group_name_H-M 'P 21 21 21'
_symmetry_Int_Tables_number 19

_cell_length_a      25.89900
_cell_length_b       7.47600
_cell_length_c      18.49600
_cell_angle_alpha   90.00000
_cell_angle_beta    90.00000
_cell_angle_gamma   90.00000

loop_
_atom_site_label
_atom_site_type_symbol
_atom_site_fract_x
_atom_site_fract_y
_atom_site_fract_z
_atom_site_occupancy
C    C  -0.0935   0.0503   0.3917   1.0000
C    C  -0.1367   0.1098   0.3534   1.0000
C    C  -0.0454   0.0505   0.3574   1.0000
C    C  -0.1316   0.1708   0.2822   1.0000
C    C  -0.0408   0.1081   0.2861   1.0000
C    C  -0.0838   0.1699   0.2473   1.0000
C    C  -0.0767   0.2310   0.1699   1.0000
C    C  -0.1257   0.2910   0.1311   1.0000
C    C  -0.1183   0.3541   0.0541   1.0000
C    C  -0.0712   0.3448   0.0173   1.0000
C    C  -0.1609   0.4266   0.0173   1.0000
C    C  -0.0662   0.4068  -0.0535   1.0000
C    C  -0.1565   0.4866  -0.0535   1.0000
C    C  -0.1090   0.4771  -0.0899   1.0000
C    C  -0.0792   0.4773  -0.2180   1.0000
C    C  -0.0727  -0.4215  -0.2831   1.0000
C    C  -0.0593   0.3011  -0.2165   1.0000
C    C  -0.0447  -0.4954  -0.3414   1.0000
C    C  -0.0938  -0.2418  -0.2906   1.0000
C    C  -0.0335   0.2312  -0.2755   1.0000
C    C  -0.0246   0.3335  -0.3380   1.0000
C    C  -0.1629   0.2065  -0.3108   1.0000
C    C  -0.1848   0.3853  -0.3197   1.0000
C    C  -0.2124   0.4617  -0.2619   1.0000
C    C  -0.1767   0.4868  -0.3845   1.0000
C    C  -0.2328  -0.3675  -0.2662   1.0000
C    C  -0.1969  -0.3372  -0.3871   1.0000
C    C  -0.2244  -0.2677  -0.3295   1.0000
C    C  -0.1414   0.4895   0.4904   1.0000
C    C  -0.1826  -0.4403   0.4509   1.0000
C    C  -0.0926   0.4788   0.4578   1.0000
C    C  -0.1750  -0.3803   0.3804   1.0000
C    C  -0.0855  -0.4620   0.3873   1.0000
C    C  -0.1265  -0.3901   0.3472   1.0000
C    C  -0.1168  -0.3280   0.2707   1.0000
C    C  -0.1646  -0.2689   0.2293   1.0000
C    C  -0.1555  -0.2097   0.1523   1.0000
C    C  -0.1067  -0.2107   0.1204   1.0000
C    C  -0.1973  -0.1494   0.1107   1.0000
C    C  -0.0997  -0.1509   0.0495   1.0000
C    C  -0.1907  -0.0897   0.0401   1.0000
C    C  -0.1415  -0.0901   0.0087   1.0000
O    O  -0.0832  -0.1576  -0.3520   1.0000
O    O  -0.1208  -0.1688  -0.2424   1.0000
O    O  -0.1361   0.1332  -0.3592   1.0000
O    O  -0.1731   0.1241  -0.2490   1.0000
N    N  -0.1056  -0.4527  -0.1603   1.0000
N    N  -0.1477   0.4187  -0.4397   1.0000
H    H  -0.0118   0.0043   0.3877   1.0000
H    H  -0.1660   0.2190   0.2544   1.0000
H    H  -0.0031   0.1040   0.2594   1.0000
H    H  -0.0480   0.3403   0.1694   1.0000
H    H  -0.0587   0.1204   0.1394   1.0000
H    H  -0.1442   0.4003   0.1619   1.0000
H    H  -0.1540   0.1805   0.1313   1.0000
H    H  -0.0371   0.2886   0.0436   1.0000
H    H  -0.1980   0.4361   0.0454   1.0000
H    H  -0.0285   0.4031  -0.0800   1.0000
H    H  -0.1900  -0.4576  -0.0818   1.0000
H    H  -0.1236  -0.3332  -0.1706   1.0000
H    H  -0.0658   0.2178  -0.1690   1.0000
H    H  -0.0395  -0.4131  -0.3896   1.0000
H    H  -0.0207   0.0924  -0.2734   1.0000
H    H  -0.0032   0.2769  -0.3833   1.0000
H    H  -0.1032  -0.0393  -0.3532   1.0000
H    H  -0.1526   0.0056  -0.2472   1.0000
H    H  -0.2167   0.3824  -0.2127   1.0000
H    H  -0.2529  -0.3092  -0.2201   1.0000
H    H  -0.1881  -0.2531  -0.4337   1.0000
H    H  -0.1291   0.3014  -0.4276   1.0000
H    H  -0.2381  -0.1298  -0.3327   1.0000
H    H  -0.2211  -0.4369   0.4748   1.0000
H    H  -0.0605   0.4234   0.4886   1.0000
H    H  -0.2081  -0.3264   0.3511   1.0000
H    H  -0.0472  -0.4729   0.3625   1.0000
H    H  -0.0978  -0.4385   0.2412   1.0000
H    H  -0.0884  -0.2176   0.2720   1.0000
H    H  -0.1932  -0.3785   0.2285   1.0000
H    H  -0.1838  -0.1580   0.2584   1.0000
H    H  -0.0729  -0.2572   0.1501   1.0000
H    H  -0.2360  -0.1499   0.1344   1.0000
H    H  -0.2233  -0.0407   0.0086   1.0000
Cl   Cl  -0.0976  -0.0225   0.4801   1.0000
Cl   Cl  -0.1976   0.1067   0.3923   1.0000
Cl   Cl  -0.0377  -0.1507   0.0147   1.0000
Cl   Cl  -0.1344  -0.0197  -0.0795   1.0000
##################################################
#                                                #
#Generated by USPEX: Crystal Structure Prediction#
#                                                #
##################################################
data_26_Energy from VASP:  -279.601000 eV/molecule 

_symmetry_space_group_name_H-M 'P 1 21/c 1'
_symmetry_Int_Tables_number 14

_cell_length_a       7.39600
_cell_length_b      18.45800
_cell_length_c      13.24800
_cell_angle_alpha   90.00000
_cell_angle_beta    86.83200
_cell_angle_gamma   90.00000

loop_
_atom_site_label
_atom_site_type_symbol
_atom_site_fract_x
_atom_site_fract_y
_atom_site_fract_z
_atom_site_occupancy
C    C  -0.4618   0.0371  -0.1688   1.0000
C    C   0.3726   0.0323  -0.2122   1.0000
C    C  -0.3941  -0.0203  -0.1120   1.0000
C    C   0.2702  -0.0312  -0.1974   1.0000
C    C  -0.4982  -0.0854  -0.0971   1.0000
C    C  -0.2197  -0.0111  -0.0673   1.0000
C    C   0.3315  -0.0886  -0.1413   1.0000
C    C   0.4927  -0.2113  -0.0293   1.0000
C    C   0.4387  -0.2509  -0.1125   1.0000
C    C   0.4876  -0.2449   0.0659   1.0000
C    C   0.3783  -0.3220  -0.1004   1.0000
C    C   0.4283  -0.3160   0.0769   1.0000
C    C   0.3715  -0.3559  -0.0058   1.0000
C    C   0.3071  -0.4329   0.0112   1.0000
C    C   0.2579  -0.4735  -0.0835   1.0000
C    C   0.1946   0.4492  -0.0678   1.0000
C    C   0.1837   0.4157   0.0267   1.0000
C    C   0.1432   0.4088  -0.1514   1.0000
C    C   0.1227   0.3443   0.0382   1.0000
C    C   0.0824   0.3378  -0.1408   1.0000
C    C   0.0728   0.3047  -0.0458   1.0000
O    O  -0.1285   0.0488  -0.0915   1.0000
O    O  -0.1570  -0.0576  -0.0092   1.0000
N    N  -0.4383  -0.1404  -0.0386   1.0000
H    H  -0.3794   0.0860  -0.1768   1.0000
H    H   0.3214   0.0779  -0.2545   1.0000
H    H   0.1368  -0.0351  -0.2287   1.0000
H    H   0.2454  -0.1359  -0.1272   1.0000
H    H  -0.3254  -0.1282  -0.0000   1.0000
H    H  -0.0126   0.0506  -0.0515   1.0000
H    H   0.4484  -0.2264  -0.1877   1.0000
H    H  -0.4684  -0.2143   0.1310   1.0000
H    H   0.3372  -0.3512  -0.1670   1.0000
H    H   0.4258  -0.3418   0.1514   1.0000
H    H   0.4142  -0.4627   0.0488   1.0000
H    H   0.1894  -0.4323   0.0663   1.0000
H    H   0.3755  -0.4741  -0.1385   1.0000
H    H   0.1510  -0.4436  -0.1211   1.0000
H    H   0.2229   0.4449   0.0935   1.0000
H    H   0.1513   0.4338  -0.2262   1.0000
H    H   0.0405   0.3073  -0.2061   1.0000
Cl   Cl   0.1067   0.3073   0.1585   1.0000
Cl   Cl   0.0027   0.2158  -0.0357   1.0000
##################################################
#                                                #
#Generated by USPEX: Crystal Structure Prediction#
#                                                #
##################################################
data_27_Energy from VASP:  -279.592400 eV/molecule

_symmetry_space_group_name_H-M 'P 1 21/n 1'
_symmetry_Int_Tables_number 14

_cell_length_a        15.50200 
_cell_length_b        29.71900 
_cell_length_c         3.95500 
_cell_angle_alpha     90.00000 
_cell_angle_beta      83.62895 
_cell_angle_gamma     90.00000 

loop_ 
_symmetry_equiv_pos_site_id_ 
_symmetry_equiv_pos_as_xyz 
1 x,y,z
2 1/2-x,1/2+y,1/2-z
3 -x,-y,-z
4 1/2+x,1/2-y,1/2+z

loop_
_atom_site_label
_atom_site_type_symbol
_atom_site_fract_x
_atom_site_fract_y
_atom_site_fract_z
_atom_site_occupancy
  C    C    -0.9121     0.2833    -0.4797    1.0000 
  C    C     0.1217     0.2444    -0.3455    1.0000 
  C    C    -0.0021     0.2887    -0.4576    1.0000 
  C    C     0.0664     0.2111    -0.1952    1.0000 
  C    C    -0.0567     0.2554    -0.3101    1.0000 
  C    C    -0.0236     0.2160    -0.1768    1.0000 
  C    C    -0.0857     0.1808    -0.0192    1.0000 
  C    C    -0.0441     0.1397     0.1245    1.0000 
  C    C    -0.1077     0.1057     0.2910    1.0000 
  C    C    -0.1976     0.1099     0.2880    1.0000 
  C    C     0.9235     0.0684     0.4562    1.0000 
  C    C     0.7458     0.0775     0.4389    1.0000 
  C    C    -0.1324     0.0362    -0.3869    1.0000 
  C    C    -0.2223     0.0402    -0.3984    1.0000 
  C    C    -0.2747    -0.0352    -0.1833    1.0000 
  C    C    -0.3389    -0.0586     0.0395    1.0000 
  C    C    -0.2065    -0.0605    -0.3603    1.0000 
  C    C    -0.3316    -0.1056     0.0756    1.0000 
  C    C     0.5894    -0.0345     0.2315    1.0000 
  C    C    -0.2019    -0.1066    -0.3186    1.0000 
  C    C    -0.2643    -0.1296    -0.0993    1.0000 
  O    O     0.5360    -0.0589     0.4439    1.0000 
  O    O     0.5778     0.0073     0.2042    1.0000 
  N    N    -0.2825     0.0101    -0.2333    1.0000 
  H    H    -0.0283     0.3194     0.4411    1.0000 
  H    H     0.0953     0.1814    -0.0919    1.0000 
  H    H    -0.1269     0.2599    -0.2988    1.0000 
  H    H    -0.1301     0.1970     0.1833    1.0000 
  H    H    -0.1281     0.1700    -0.2115    1.0000 
  H    H    -0.0004     0.1505     0.3120    1.0000 
  H    H    -0.0018     0.1225    -0.0797    1.0000 
  H    H    -0.2247     0.1383     0.1620    1.0000 
  H    H    -0.0065     0.0648     0.4676    1.0000 
  H    H     0.6758     0.0809     0.4290    1.0000 
  H    H    -0.1069     0.0090    -0.2417    1.0000 
  H    H    -0.3394     0.0236    -0.1181    1.0000 
  H    H     0.8395    -0.0436     0.4535    1.0000 
  H    H     0.6202    -0.1227     0.2526    1.0000 
  H    H    -0.1501    -0.1253    -0.4678    1.0000 
  H    H    -0.2595    -0.1660    -0.0682    1.0000 
  H    H    -0.5085    -0.0382    -0.4245    1.0000 
Cl    Cl     0.1544     0.3245     0.3241    1.0000 
Cl    Cl    -0.7671     0.2366    -0.3606    1.0000 
##################################################
#                                                #
#Generated by USPEX: Crystal Structure Prediction#
#                                                #
##################################################
data_28_Energy from VASP:  -279.592000 eV/molecule

_symmetry_space_group_name_H_M 'P 21/n ' 
_symmetry_Int_Tables_number 14

_cell_length_a         8.25100 
_cell_length_b        11.77500 
_cell_length_c        19.15100 
_cell_angle_alpha     90.00000 
_cell_angle_beta      88.67800 
_cell_angle_gamma     90.00000 

loop_ 
_symmetry_equiv_pos_site_id_ 
_symmetry_equiv_pos_as_xyz 
1 x,y,z
2 1/2-x,1/2+y,1/2-z
3 -x,-y,-z
4 1/2+x,1/2-y,1/2+z

loop_
_atom_site_label
_atom_site_type_symbol
_atom_site_fract_x
_atom_site_fract_y
_atom_site_fract_z
_atom_site_occupancy
  C    C    -0.4527    -0.1257    -0.0725    1.0000 
  C    C     0.3881    -0.1341    -0.0931    1.0000 
  C    C    -0.3700    -0.0207    -0.0732    1.0000 
  C    C     0.3071    -0.0352    -0.1138    1.0000 
  C    C    -0.4527     0.0797    -0.0953    1.0000 
  C    C    -0.2042    -0.0157    -0.0486    1.0000 
  C    C     0.3838     0.0691    -0.1150    1.0000 
  C    C    -0.4281     0.2853    -0.1242    1.0000 
  C    C    -0.3982     0.3871    -0.0887    1.0000 
  C    C    -0.4993     0.2893    -0.1899    1.0000 
  C    C    -0.4401     0.4904    -0.1184    1.0000 
  C    C    -0.5421     0.3931    -0.2186    1.0000 
  C    C    -0.5137     0.4953    -0.1835    1.0000 
  C    C    -0.5526    -0.3927    -0.2166    1.0000 
  C    C    -0.4106    -0.3489    -0.2632    1.0000 
  C    C    -0.4477    -0.2349    -0.2943    1.0000 
  C    C    -0.5309    -0.2270    -0.3567    1.0000 
  C    C    -0.4055    -0.1347    -0.2599    1.0000 
  C    C    -0.5720    -0.1216    -0.3847    1.0000 
  C    C    -0.4456    -0.0295    -0.2873    1.0000 
  C    C    -0.5287    -0.0220    -0.3498    1.0000 
  O    O    -0.1352    -0.1156    -0.0358    1.0000 
  O    O    -0.1283     0.0757    -0.0396    1.0000 
  N    N    -0.3767     0.1828    -0.0945    1.0000 
  H    H    -0.3882    -0.2005    -0.0543    1.0000 
  H    H     0.3255    -0.2157    -0.0917    1.0000 
  H    H     0.1795    -0.0398    -0.1279    1.0000 
  H    H     0.3177     0.1455    -0.1289    1.0000 
  H    H    -0.2676     0.1825    -0.0698    1.0000 
  H    H    -0.0304    -0.1023    -0.0107    1.0000 
  H    H    -0.3438     0.3844    -0.0372    1.0000 
  H    H    -0.5184     0.2112    -0.2193    1.0000 
  H    H    -0.4171    -0.4307    -0.0899    1.0000 
  H    H    -0.5972     0.3944    -0.2700    1.0000 
  H    H    -0.6622    -0.4003    -0.2484    1.0000 
  H    H    -0.5790    -0.3285    -0.1761    1.0000 
  H    H    -0.3845    -0.4119    -0.3047    1.0000 
  H    H    -0.3021    -0.3424    -0.2310    1.0000 
  H    H    -0.5623    -0.3041    -0.3850    1.0000 
  H    H    -0.3395    -0.1387    -0.2111    1.0000 
  H    H    -0.4112     0.0483    -0.2607    1.0000 
Cl    Cl    -0.6740    -0.1168    -0.4624    1.0000 
Cl    Cl    -0.5728     0.1113    -0.3828    1.0000 
##################################################
#                                                #
#Generated by USPEX: Crystal Structure Prediction#
#                                                #
##################################################
data_29_Energy from VASP:  -279.585400 eV/molecule 

_symmetry_space_group_name_H-M 'P 1 21/c 1'
_symmetry_Int_Tables_number 14

_cell_length_a       7.48900
_cell_length_b      18.46800
_cell_length_c      13.44100
_cell_angle_alpha   90.00000
_cell_angle_beta    86.95300
_cell_angle_gamma   90.00000

loop_
_atom_site_label
_atom_site_type_symbol
_atom_site_fract_x
_atom_site_fract_y
_atom_site_fract_z
_atom_site_occupancy
C    C  -0.0758  -0.1936  -0.4555   1.0000
C    C  -0.1266  -0.1537   0.4623   1.0000
C    C  -0.0843  -0.1609  -0.3615   1.0000
C    C  -0.1874  -0.0825   0.4744   1.0000
C    C  -0.1430  -0.0899  -0.3505   1.0000
C    C  -0.1958  -0.0493  -0.4323   1.0000
C    C  -0.2583   0.0278  -0.4162   1.0000
C    C  -0.3092   0.0681   0.4907   1.0000
C    C  -0.3723   0.1450  -0.4923   1.0000
C    C  -0.3750   0.1794  -0.3993   1.0000
C    C  -0.4323   0.1845   0.4268   1.0000
C    C  -0.4355   0.2503  -0.3873   1.0000
C    C  -0.4913   0.2553   0.4377   1.0000
C    C  -0.4932   0.2893  -0.4688   1.0000
C    C   0.4976   0.4153  -0.4037   1.0000
C    C   0.3942   0.4801  -0.3886   1.0000
C    C  -0.3317   0.4125  -0.3632   1.0000
C    C   0.4627  -0.4626  -0.3328   1.0000
C    C   0.2211   0.4888  -0.4324   1.0000
C    C  -0.2687   0.4700  -0.3094   1.0000
C    C  -0.3716  -0.4671  -0.2923   1.0000
O    O   0.1349  -0.4497  -0.4107   1.0000
O    O   0.1548   0.4418  -0.4870   1.0000
N    N   0.4370   0.3597  -0.4597   1.0000
H    H  -0.0427  -0.1919  -0.2977   1.0000
H    H  -0.2286  -0.0533   0.4090   1.0000
H    H  -0.1483  -0.0648  -0.2767   1.0000
H    H  -0.3730   0.0272  -0.3610   1.0000
H    H  -0.1521   0.0580  -0.3800   1.0000
H    H  -0.4155   0.0381   0.4543   1.0000
H    H  -0.1942   0.0688   0.4357   1.0000
H    H  -0.3305   0.1505  -0.3342   1.0000
H    H  -0.4330   0.1581   0.3538   1.0000
H    H  -0.4415   0.2752  -0.3135   1.0000
H    H   0.4619   0.2857   0.3742   1.0000
H    H   0.3241   0.3715  -0.4968   1.0000
H    H  -0.2475   0.3653  -0.3790   1.0000
H    H   0.3820  -0.4137  -0.3231   1.0000
H    H  -0.1339   0.4670  -0.2823   1.0000
H    H  -0.3204  -0.4217  -0.2505   1.0000
H    H   0.0213  -0.4480  -0.4493   1.0000
Cl   Cl  -0.0052  -0.2823  -0.4666   1.0000
Cl   Cl  -0.1117  -0.1905   0.3435   1.0000
##################################################
#                                                #
#Generated by USPEX: Crystal Structure Prediction#
#                                                #
##################################################
data_30_Energy from VASP:  -279.573100 eV/molecule 

_symmetry_space_group_name_H-M 'P 1 21/c 1'
_symmetry_Int_Tables_number 14

_cell_length_a       4.03500
_cell_length_b      29.48500
_cell_length_c      15.48579
_cell_angle_alpha   90.00000
_cell_angle_beta    80.83021
_cell_angle_gamma   90.00000

loop_
_atom_site_label
_atom_site_type_symbol
_atom_site_fract_x
_atom_site_fract_y
_atom_site_fract_z
_atom_site_occupancy
C    C  -0.2366   0.3945   0.3284   1.0000
C    C  -0.3441   0.3703   0.2617   1.0000
C    C  -0.2859   0.4416   0.3369   1.0000
C    C   0.4946   0.3935   0.2009   1.0000
C    C  -0.4488   0.4653   0.2747   1.0000
C    C  -0.1695   0.4656   0.4091   1.0000
C    C   0.4442   0.4398   0.2068   1.0000
C    C   0.3780  -0.4592   0.2241   1.0000
C    C   0.1742  -0.4226   0.2565   1.0000
C    C   0.4840  -0.4624   0.1334   1.0000
C    C   0.0758  -0.3905   0.1997   1.0000
C    C   0.3789  -0.4306   0.0774   1.0000
C    C   0.1727  -0.3940   0.1091   1.0000
C    C   0.0664  -0.3602   0.0452   1.0000
C    C  -0.1260  -0.3192   0.0875   1.0000
C    C  -0.2241  -0.2841   0.0251   1.0000
C    C  -0.1516  -0.2890  -0.0656   1.0000
C    C  -0.3953  -0.2447   0.0585   1.0000
C    C  -0.2494  -0.2560  -0.1211   1.0000
C    C  -0.4904  -0.2116   0.0036   1.0000
C    C  -0.4210  -0.2172  -0.0871   1.0000
O    O  -0.0029   0.4409   0.4600   1.0000
O    O  -0.2195  -0.4927   0.4236   1.0000
N    N   0.4864  -0.4893   0.2839   1.0000
H    H  -0.1028   0.3776   0.3750   1.0000
H    H  -0.3046   0.3338   0.2559   1.0000
H    H   0.3974   0.3747   0.1495   1.0000
H    H   0.3006   0.4566   0.1621   1.0000
H    H  -0.4560  -0.4759   0.3410   1.0000
H    H   0.0747   0.4615  -0.4940   1.0000
H    H   0.0891  -0.4197   0.3269   1.0000
H    H  -0.3377  -0.4887   0.1073   1.0000
H    H  -0.0849  -0.3629   0.2278   1.0000
H    H   0.4671  -0.4337   0.0071   1.0000
H    H   0.2924  -0.3484   0.0010   1.0000
H    H  -0.0866  -0.3780   0.0026   1.0000
H    H   0.0241  -0.3024   0.1319   1.0000
H    H  -0.3562  -0.3308   0.1302   1.0000
H    H  -0.0165  -0.3185  -0.0953   1.0000
H    H  -0.4571  -0.2399   0.1291   1.0000
H    H   0.3795  -0.1810   0.0301   1.0000
Cl   Cl  -0.1507  -0.2640  -0.2331   1.0000
Cl   Cl   0.4481  -0.1763  -0.1541   1.0000
##################################################
#                                                #
#Generated by USPEX: Crystal Structure Prediction#
#                                                #
##################################################
data_31_Energy from VASP:  -279.573100 eV/molecule

_symmetry_space_group_name_H_M 'P 21/n ' 
_symmetry_Int_Tables_number 14

_cell_length_a         4.03500 
_cell_length_b        29.49700 
_cell_length_c        15.37300 
_cell_angle_alpha     90.00000 
_cell_angle_beta      84.17300 
_cell_angle_gamma     90.00000 

loop_ 
_symmetry_equiv_pos_site_id_ 
_symmetry_equiv_pos_as_xyz 
1 x,y,z
2 1/2-x,1/2+y,1/2-z
3 -x,-y,-z
4 1/2+x,1/2-y,1/2+z

loop_
_atom_site_label
_atom_site_type_symbol
_atom_site_fract_x
_atom_site_fract_y
_atom_site_fract_z
_atom_site_occupancy
  C    C     0.5917    -0.3945     0.1715    1.0000 
  C    C     0.4173    -0.3702     0.2384    1.0000 
  C    C     0.5511    -0.4417     0.1630    1.0000 
  C    C     0.1959    -0.3935     0.2990    1.0000 
  C    C     0.3257    -0.4653     0.2253    1.0000 
  C    C    -0.2602    -0.4655     0.0909    1.0000 
  C    C     0.1511    -0.4398     0.2933    1.0000 
  C    C     0.1021     0.4592     0.2759    1.0000 
  C    C    -0.0692     0.4226     0.2435    1.0000 
  C    C     0.1175     0.4625     0.3666    1.0000 
  C    C     0.7755     0.3905     0.3003    1.0000 
  C    C    -0.0437     0.4306     0.4226    1.0000 
  C    C     0.7817     0.3940     0.3910    1.0000 
  C    C     0.6116     0.3602     0.4548    1.0000 
  C    C     0.4614     0.3192     0.4126    1.0000 
  C    C     0.3011     0.2840     0.4749    1.0000 
  C    C    -0.7172     0.2890    -0.4344    1.0000 
  C    C     0.1631     0.2447     0.4415    1.0000 
  C    C    -0.8704     0.2560    -0.3788    1.0000 
  C    C     0.0131     0.2116     0.4965    1.0000 
  C    C    -0.0082     0.2172    -0.4129    1.0000 
  O    O    -0.0429    -0.4409     0.0400    1.0000 
  O    O    -0.2959     0.4927     0.0765    1.0000 
  N    N     0.2702     0.4893     0.2160    1.0000 
  H    H    -0.2276    -0.3776     0.1249    1.0000 
  H    H     0.4515    -0.3338     0.2441    1.0000 
  H    H     0.0470    -0.3748     0.3504    1.0000 
  H    H    -0.0372    -0.4566     0.3379    1.0000 
  H    H     0.3851     0.4759     0.1590    1.0000 
  H    H     0.0804    -0.4614    -0.0060    1.0000 
  H    H    -0.0841     0.4197     0.1730    1.0000 
  H    H     0.2696     0.4887     0.3927    1.0000 
  H    H     0.6429     0.3629     0.2722    1.0000 
  H    H     0.9744     0.4337     0.4930    1.0000 
  H    H     0.7935     0.3484     0.4991    1.0000 
  H    H     0.4159     0.3780     0.4975    1.0000 
  H    H     0.6561     0.3024     0.3681    1.0000 
  H    H     0.2737     0.3308     0.3698    1.0000 
  H    H    -0.6119     0.3185    -0.4047    1.0000 
  H    H     0.1719     0.2399     0.3709    1.0000 
  H    H     0.9095     0.1810     0.4699    1.0000 
Cl    Cl     0.1164     0.2640    -0.2669    1.0000 
Cl    Cl    -0.2061     0.1763    -0.3459    1.0000 
##################################################
#                                                #
#Generated by USPEX: Crystal Structure Prediction#
#                                                #
##################################################
data_32_Energy from VASP:  -279.568100 eV/molecule 

_symmetry_space_group_name_H-M 'P -1'
_symmetry_Int_Tables_number 2

_cell_length_a      13.90300
_cell_length_b      18.69000
_cell_length_c       7.31100
_cell_angle_alpha   91.15400
_cell_angle_beta    85.49100
_cell_angle_gamma   70.60900

loop_
_atom_site_label
_atom_site_type_symbol
_atom_site_fract_x
_atom_site_fract_y
_atom_site_fract_z
_atom_site_occupancy
C    C   0.2300  -0.1471  -0.1694   1.0000
C    C   0.2373  -0.2201  -0.2333   1.0000
C    C   0.3173  -0.1323  -0.1216   1.0000
C    C   0.3310  -0.2798  -0.2459   1.0000
C    C   0.4110  -0.1914  -0.1353   1.0000
C    C   0.3435  -0.3605  -0.3087   1.0000
C    C   0.4175  -0.2641  -0.1945   1.0000
C    C   0.2456  -0.3740  -0.3531   1.0000
C    C   0.2582  -0.4541  -0.4179   1.0000
C    C   0.3510   0.4858  -0.4222   1.0000
C    C   0.1731  -0.4697  -0.4767   1.0000
C    C   0.3593   0.4128  -0.4837   1.0000
C    C   0.1803   0.4576   0.4632   1.0000
C    C   0.2740   0.3978   0.4584   1.0000
C    C   0.3340   0.2569   0.4493   1.0000
C    C   0.3458   0.1881   0.3457   1.0000
C    C   0.3762   0.2508  -0.3792   1.0000
C    C   0.3988   0.1176   0.4162   1.0000
C    C   0.3003   0.1887   0.1722   1.0000
C    C   0.4265   0.1806  -0.3137   1.0000
C    C   0.4385   0.1132  -0.4154   1.0000
C    C   0.1703   0.1918  -0.2723   1.0000
C    C   0.1256   0.1918  -0.4461   1.0000
C    C   0.0688   0.2612   0.4824   1.0000
C    C   0.1417   0.1221   0.4499   1.0000
C    C   0.0279   0.2637   0.3150   1.0000
C    C   0.1006   0.1265   0.2777   1.0000
C    C   0.0450   0.1954   0.2127   1.0000
C    C   0.2094  -0.0188   0.4385   1.0000
C    C   0.1269  -0.0371   0.3788   1.0000
C    C   0.3048  -0.0760   0.4383   1.0000
C    C   0.1400  -0.1114   0.3201   1.0000
C    C   0.3173  -0.1495   0.3779   1.0000
C    C   0.2354  -0.1687   0.3174   1.0000
C    C   0.2550  -0.2499   0.2529   1.0000
C    C   0.1604  -0.2677   0.2067   1.0000
C    C   0.1784  -0.3491   0.1447   1.0000
C    C   0.2742  -0.4061   0.1336   1.0000
C    C   0.0947  -0.3683   0.0922   1.0000
C    C   0.2864  -0.4801   0.0710   1.0000
C    C   0.1062  -0.4417   0.0310   1.0000
C    C   0.2021  -0.4984   0.0205   1.0000
O    O   0.3219   0.1219   0.0838   1.0000
O    O   0.2439   0.2489   0.1081   1.0000
O    O   0.2256   0.1320  -0.2062   1.0000
O    O   0.1497   0.2591  -0.1847   1.0000
N    N   0.2793   0.3260   0.3880   1.0000
N    N   0.1995   0.0540  -0.4899   1.0000
H    H   0.1679  -0.2290  -0.2731   1.0000
H    H   0.4789  -0.1790  -0.1004   1.0000
H    H   0.4012  -0.3784  -0.4290   1.0000
H    H   0.3777  -0.3986  -0.2000   1.0000
H    H   0.4910  -0.3100  -0.1989   1.0000
H    H   0.2088  -0.3351  -0.4584   1.0000
H    H   0.1905  -0.3581  -0.2297   1.0000
H    H   0.4192   0.4956  -0.3783   1.0000
H    H   0.1001  -0.4234  -0.4766   1.0000
H    H   0.4331   0.3671  -0.4892   1.0000
H    H   0.1135   0.4457   0.4190   1.0000
H    H   0.2409   0.3233   0.2750   1.0000
H    H   0.3645   0.3022  -0.2944   1.0000
H    H   0.4048   0.0662   0.3359   1.0000
H    H   0.4556   0.1777  -0.1786   1.0000
H    H   0.4749   0.0583  -0.3583   1.0000
H    H   0.2834   0.1273  -0.0328   1.0000
H    H   0.1879   0.2530  -0.0673   1.0000
H    H   0.0595   0.3138  -0.4394   1.0000
H    H  -0.0129   0.3181   0.2602   1.0000
H    H   0.1167   0.0745   0.1928   1.0000
H    H   0.2367   0.0575  -0.3759   1.0000
H    H   0.0170   0.1956   0.0770   1.0000
H    H   0.0515   0.0064   0.3832   1.0000
H    H   0.3691  -0.0619   0.4860   1.0000
H    H   0.0734  -0.1241   0.2787   1.0000
H    H   0.3922  -0.1936   0.3788   1.0000
H    H   0.2928  -0.2874   0.3599   1.0000
H    H   0.3114  -0.2638   0.1310   1.0000
H    H   0.1019  -0.2516   0.3257   1.0000
H    H   0.1251  -0.2308   0.0965   1.0000
H    H   0.3417  -0.3941   0.1728   1.0000
H    H   0.0190  -0.3249   0.0993   1.0000
H    H   0.0404  -0.4557  -0.0095   1.0000
Cl   Cl   0.1124  -0.0751  -0.1497   1.0000
Cl   Cl   0.3128  -0.0427  -0.0487   1.0000
Cl   Cl   0.4073   0.4517   0.0556   1.0000
Cl   Cl   0.2122   0.4104  -0.0492   1.0000
##################################################
#                                                #
#Generated by USPEX: Crystal Structure Prediction#
#                                                #
##################################################
data_33_Energy from VASP:  -279.567300 eV/molecule 

_symmetry_space_group_name_H-M 'P 1 21/c 1'
_symmetry_Int_Tables_number 14

_cell_length_a       4.02900
_cell_length_b      29.57300
_cell_length_c      16.54923
_cell_angle_alpha   90.00000
_cell_angle_beta   110.85152
_cell_angle_gamma   90.00000

loop_
_atom_site_label
_atom_site_type_symbol
_atom_site_fract_x
_atom_site_fract_y
_atom_site_fract_z
_atom_site_occupancy
C    C  -0.0340   0.2564   0.1213   1.0000
C    C  -0.2399   0.2896   0.0658   1.0000
C    C   0.0672   0.2175   0.0880   1.0000
C    C  -0.3472   0.2845  -0.0237   1.0000
C    C  -0.0447   0.2118  -0.0016   1.0000
C    C   0.4335   0.3196  -0.0861   1.0000
C    C  -0.2470   0.2451  -0.0563   1.0000
C    C   0.3314   0.3607  -0.0449   1.0000
C    C   0.1014   0.3944  -0.1085   1.0000
C    C   0.0184   0.3904  -0.1978   1.0000
C    C  -0.0359   0.4314  -0.0777   1.0000
C    C  -0.1901   0.4227  -0.2545   1.0000
C    C  -0.2495   0.4634  -0.1336   1.0000
C    C  -0.3246   0.4595  -0.2229   1.0000
C    C   0.4099  -0.4651  -0.2746   1.0000
C    C   0.1231  -0.4416  -0.3379   1.0000
C    C  -0.3441  -0.4398  -0.2068   1.0000
C    C   0.0941  -0.3944  -0.3298   1.0000
C    C  -0.1396  -0.4658  -0.4096   1.0000
C    C  -0.3806  -0.3935  -0.2016   1.0000
C    C   0.3368  -0.3703  -0.2629   1.0000
O    O  -0.4047  -0.4409  -0.4616   1.0000
O    O  -0.1250   0.4924  -0.4227   1.0000
N    N   0.4501   0.4895  -0.2830   1.0000
H    H  -0.3142   0.3196   0.0940   1.0000
H    H   0.0299   0.1811  -0.0274   1.0000
H    H   0.1910   0.3030  -0.1304   1.0000
H    H  -0.4201   0.3307  -0.1278   1.0000
H    H  -0.3304   0.2406  -0.1263   1.0000
H    H   0.1913   0.3494  -0.0018   1.0000
H    H  -0.4265   0.3783  -0.0026   1.0000
H    H   0.1194   0.3621  -0.2246   1.0000
H    H   0.0223   0.4346  -0.0081   1.0000
H    H  -0.2504   0.4196  -0.3241   1.0000
H    H  -0.3704   0.4905  -0.1086   1.0000
H    H   0.2788   0.4759  -0.3397   1.0000
H    H  -0.1136  -0.4569  -0.1612   1.0000
H    H  -0.1300  -0.3771  -0.3773   1.0000
H    H  -0.1796  -0.3746  -0.1502   1.0000
H    H   0.3115  -0.3338  -0.2580   1.0000
H    H   0.4196  -0.4612   0.4938   1.0000
Cl   Cl   0.0947   0.2645   0.2319   1.0000
Cl   Cl   0.3319   0.1764   0.1548   1.0000
##################################################
#                                                #
#Generated by USPEX: Crystal Structure Prediction#
#                                                #
##################################################
data_34_Energy from VASP:  -279.566800 eV/molecule

_symmetry_space_group_name_H-M 'P 1 21/n 1'
_symmetry_Int_Tables_number 14

_cell_length_a        21.29700 
_cell_length_b        22.01100 
_cell_length_c         7.68500 
_cell_angle_alpha     90.00000 
_cell_angle_beta      95.04699 
_cell_angle_gamma     90.00000 

loop_ 
_symmetry_equiv_pos_site_id_ 
_symmetry_equiv_pos_as_xyz 
1 x,y,z
2 1/2-x,1/2+y,1/2-z
3 -x,-y,-z
4 1/2+x,1/2-y,1/2+z

loop_
_atom_site_label
_atom_site_type_symbol
_atom_site_fract_x
_atom_site_fract_y
_atom_site_fract_z
_atom_site_occupancy
  C    C    -0.2022     0.1618    -0.3706    1.0000 
  C    C    -0.1869     0.1005    -0.3430    1.0000 
  C    C    -0.1589     0.2072    -0.3169    1.0000 
  C    C    -0.1283     0.0835    -0.2615    1.0000 
  C    C    -0.1005     0.1908    -0.2331    1.0000 
  C    C    -0.1092     0.0179    -0.2321    1.0000 
  C    C    -0.0856     0.1298    -0.2061    1.0000 
  C    C    -0.1594    -0.0290    -0.2895    1.0000 
  C    C    -0.1403    -0.0944    -0.2572    1.0000 
  C    C    -0.0823    -0.1115    -0.1716    1.0000 
  C    C    -0.1820    -0.1407    -0.3176    1.0000 
  C    C    -0.0660    -0.1724    -0.1474    1.0000 
  C    C    -0.1665    -0.2016    -0.2938    1.0000 
  C    C    -0.1080    -0.2182    -0.2082    1.0000 
  C    C    -0.0610    -0.3100    -0.0582    1.0000 
  C    C    -0.0408    -0.3719    -0.0741    1.0000 
  C    C    -0.0494    -0.2814     0.1062    1.0000 
  C    C    -0.0087    -0.4011     0.0712    1.0000 
  C    C    -0.0547    -0.4053    -0.2363    1.0000 
  C    C    -0.0186    -0.3118     0.2459    1.0000 
  C    C     0.0030    -0.3716     0.2297    1.0000 
  C    C    -0.1120    -0.4845     0.3218    1.0000 
  C    C    -0.1318     0.4896     0.1500    1.0000 
  C    C    -0.1538    -0.4707     0.0146    1.0000 
  C    C    -0.1285     0.4261     0.1152    1.0000 
  C    C    -0.1709    -0.4916    -0.1529    1.0000 
  C    C    -0.1456     0.4057    -0.0570    1.0000 
  C    C    -0.1657     0.4462    -0.1877    1.0000 
  C    C    -0.1091     0.3227     0.2384    1.0000 
  C    C    -0.1616     0.2904     0.1652    1.0000 
  C    C    -0.0579     0.2902     0.3186    1.0000 
  C    C    -0.1623     0.2271     0.1720    1.0000 
  C    C    -0.0596     0.2272     0.3275    1.0000 
  C    C    -0.1116     0.1943     0.2531    1.0000 
  C    C    -0.1100     0.1257     0.2645    1.0000 
  C    C    -0.1700     0.0939     0.1904    1.0000 
  C    C    -0.1692     0.0253     0.2015    1.0000 
  C    C    -0.1175    -0.0076     0.2762    1.0000 
  C    C    -0.2227    -0.0071     0.1344    1.0000 
  C    C    -0.1191    -0.0712     0.2839    1.0000 
  C    C    -0.2247    -0.0702     0.1419    1.0000 
  C    C    -0.1728    -0.1029     0.2164    1.0000 
  O    O    -0.0312    -0.4612    -0.2455    1.0000 
  O    O    -0.0876    -0.3828    -0.3643    1.0000 
  O    O     0.9164     0.4863     0.4461    1.0000 
  O    O    -0.1267    -0.4264     0.3384    1.0000 
  N    N    -0.0926    -0.2802    -0.1956    1.0000 
  N    N    -0.1073     0.3865     0.2445    1.0000 
  H    H    -0.2215     0.0663    -0.3881    1.0000 
  H    H    -0.0668     0.2263    -0.1909    1.0000 
  H    H    -0.0661     0.0094    -0.2995    1.0000 
  H    H    -0.0949     0.0118    -0.0914    1.0000 
  H    H    -0.0394     0.1174    -0.1432    1.0000 
  H    H    -0.1741    -0.0233    -0.4302    1.0000 
  H    H    -0.2022    -0.0199    -0.2222    1.0000 
  H    H    -0.0478    -0.0769    -0.1264    1.0000 
  H    H    -0.2275    -0.1284    -0.3846    1.0000 
  H    H    -0.0196    -0.1847    -0.0864    1.0000 
  H    H    -0.1998    -0.2372    -0.3392    1.0000 
  H    H    -0.1083    -0.3080    -0.2972    1.0000 
  H    H    -0.0668    -0.2355     0.1235    1.0000 
  H    H     0.0057    -0.4482     0.0577    1.0000 
  H    H    -0.0120    -0.2882     0.3710    1.0000 
  H    H     0.0275    -0.3952     0.3406    1.0000 
  H    H    -0.0481    -0.4808    -0.3590    1.0000 
  H    H     0.8913    -0.4104     0.4580    1.0000 
  H    H    -0.1558    -0.4224     0.0437    1.0000 
  H    H    -0.1860    -0.4595    -0.2564    1.0000 
  H    H    -0.1404     0.3578    -0.0877    1.0000 
  H    H    -0.0863     0.4072     0.3543    1.0000 
  H    H    -0.1765     0.4290    -0.3206    1.0000 
  H    H    -0.2029     0.3148     0.1077    1.0000 
  H    H    -0.0164     0.3152     0.3729    1.0000 
  H    H    -0.2045     0.2035     0.1156    1.0000 
  H    H    -0.0194     0.2027     0.3918    1.0000 
  H    H     0.9006     0.1127     0.4029    1.0000 
  H    H    -0.0697     0.1089     0.1962    1.0000 
  H    H    -0.2106     0.1108     0.2570    1.0000 
  H    H    -0.1801     0.1068     0.0517    1.0000 
  H    H    -0.0750     0.0155     0.3321    1.0000 
  H    H    -0.2634     0.0181     0.0760    1.0000 
  H    H    -0.2665    -0.0953     0.0909    1.0000 
Cl    Cl    -0.2751     0.1805    -0.4746    1.0000 
Cl    Cl    -0.1762     0.2830    -0.3553    1.0000 
Cl    Cl    -0.0539    -0.1094     0.3794    1.0000 
Cl    Cl    -0.1765    -0.1812     0.2219    1.0000 
##################################################
#                                                #
#Generated by USPEX: Crystal Structure Prediction#
#                                                #
##################################################
data_35_Energy from VASP:  -279.565700 eV/molecule 

_symmetry_space_group_name_H-M 'P 1 21/c 1'
_symmetry_Int_Tables_number 14

_cell_length_a      18.66500
_cell_length_b       7.44200
_cell_length_c      13.50600
_cell_angle_alpha   90.00000
_cell_angle_beta    71.92900
_cell_angle_gamma   90.00000

loop_
_atom_site_label
_atom_site_type_symbol
_atom_site_fract_x
_atom_site_fract_y
_atom_site_fract_z
_atom_site_occupancy
C    C  -0.3454  -0.1295   0.4698   1.0000
C    C  -0.4186  -0.1888   0.4810   1.0000
C    C  -0.3258  -0.0708  -0.4436   1.0000
C    C  -0.4743  -0.1878  -0.4222   1.0000
C    C  -0.3813  -0.0693  -0.3463   1.0000
C    C   0.4460  -0.2504  -0.4074   1.0000
C    C  -0.4543  -0.1256  -0.3359   1.0000
C    C   0.4289  -0.3117   0.4945   1.0000
C    C   0.3488  -0.3733  -0.4892   1.0000
C    C   0.2917  -0.3618  -0.3933   1.0000
C    C   0.3298  -0.4475   0.4266   1.0000
C    C   0.2187  -0.4217  -0.3812   1.0000
C    C   0.2573   0.4932   0.4374   1.0000
C    C   0.2005  -0.4944  -0.4661   1.0000
C    C   0.0602  -0.4947  -0.4032   1.0000
C    C  -0.0073   0.4031  -0.3885   1.0000
C    C   0.0531  -0.3167  -0.3651   1.0000
C    C  -0.0777   0.4791  -0.3338   1.0000
C    C  -0.0052   0.2209  -0.4285   1.0000
C    C  -0.0170  -0.2455  -0.3137   1.0000
C    C  -0.0830  -0.3475  -0.2955   1.0000
O    O  -0.0708   0.1372  -0.4085   1.0000
O    O   0.0554   0.1453  -0.4796   1.0000
N    N   0.1291   0.4344  -0.4568   1.0000
H    H  -0.4309  -0.2359   0.4115   1.0000
H    H  -0.3658  -0.0231  -0.2790   1.0000
H    H   0.4334  -0.3611  -0.3499   1.0000
H    H   0.4072  -0.1405  -0.3701   1.0000
H    H  -0.4972  -0.1213  -0.2593   1.0000
H    H   0.4671  -0.4234   0.4581   1.0000
H    H   0.4421  -0.2016   0.4367   1.0000
H    H   0.3035  -0.3071  -0.3251   1.0000
H    H   0.3732  -0.4606   0.3507   1.0000
H    H   0.1762  -0.4169  -0.3046   1.0000
H    H   0.2438   0.4353   0.3710   1.0000
H    H   0.1265   0.3145  -0.4931   1.0000
H    H   0.1030  -0.2323  -0.3795   1.0000
H    H  -0.1281   0.3974  -0.3235   1.0000
H    H  -0.0206  -0.1056  -0.2890   1.0000
H    H  -0.1374  -0.2878  -0.2544   1.0000
H    H  -0.0635   0.0204  -0.4518   1.0000
Cl   Cl  -0.2806  -0.1296   0.3466   1.0000
Cl   Cl  -0.2354  -0.0041  -0.4535   1.0000
##################################################
#                                                #
#Generated by USPEX: Crystal Structure Prediction#
#                                                #
##################################################
data_36_Energy from VASP:  -279.560700 eV/molecule

_symmetry_space_group_name_H-M 'P 1 21/n 1'
_symmetry_Int_Tables_number 14

_cell_length_a        18.77200 
_cell_length_b         3.84800 
_cell_length_c        26.03800 
_cell_angle_alpha     90.00000 
_cell_angle_beta     110.17699 
_cell_angle_gamma     90.00000 

loop_ 
_symmetry_equiv_pos_site_id_ 
_symmetry_equiv_pos_as_xyz 
1 x,y,z
2 1/2-x,1/2+y,1/2-z
3 -x,-y,-z
4 1/2+x,1/2-y,1/2+z

loop_
_atom_site_label
_atom_site_type_symbol
_atom_site_fract_x
_atom_site_fract_y
_atom_site_fract_z
_atom_site_occupancy
  C    C     0.0373     0.0053     0.1588    1.0000 
  C    C    -0.0217    -0.1658     0.1198    1.0000 
  C    C     0.1103     0.0173     0.1552    1.0000 
  C    C    -0.0073    -0.3331     0.0765    1.0000 
  C    C     0.1246    -0.1486     0.1105    1.0000 
  C    C     0.1704     0.1988     0.1975    1.0000 
  C    C     0.0638    -0.3254     0.0717    1.0000 
  C    C     0.2186    -0.2524     0.0640    1.0000 
  C    C     0.2892    -0.4150     0.0759    1.0000 
  C    C     0.1751    -0.1815     0.0092    1.0000 
  C    C     0.3157     0.4945     0.0338    1.0000 
  C    C     0.2018    -0.2779    -0.0323    1.0000 
  C    C     0.2723    -0.4410    -0.0210    1.0000 
  C    C     0.2966     0.4578    -0.0686    1.0000 
  C    C     0.3775     0.3242    -0.0529    1.0000 
  C    C    -0.5956     0.2372    -0.0998    1.0000 
  C    C    -0.6418     0.2638    -0.1548    1.0000 
  C    C    -0.5202     0.1295    -0.0877    1.0000 
  C    C    -0.6134     0.1815    -0.1965    1.0000 
  C    C    -0.4918     0.0446    -0.1287    1.0000 
  C    C    -0.5386     0.0653    -0.1836    1.0000 
  O    O     0.1498     0.3642     0.2347    1.0000 
  O    O     0.2384     0.2066     0.1992    1.0000 
  N    N     0.1961    -0.1463     0.1075    1.0000 
  H    H     0.0279     0.1356     0.1930    1.0000 
  H    H    -0.0777    -0.1776     0.1237    1.0000 
  H    H    -0.0521    -0.4858     0.0474    1.0000 
  H    H     0.0747    -0.4755     0.0397    1.0000 
  H    H     0.2369    -0.0496     0.1419    1.0000 
  H    H     0.1948     0.4991     0.2601    1.0000 
  H    H     0.3227    -0.4731     0.1187    1.0000 
  H    H     0.1214    -0.0414    -0.0007    1.0000 
  H    H     0.3708     0.3655     0.0445    1.0000 
  H    H     0.1673    -0.2227    -0.0749    1.0000 
  H    H     0.2892    -0.3162    -0.0962    1.0000 
  H    H     0.2567     0.2581    -0.0932    1.0000 
  H    H     0.4171    -0.4825    -0.0265    1.0000 
  H    H     0.3835     0.0916    -0.0268    1.0000 
  H    H     0.2995     0.3506    -0.1664    1.0000 
  H    H    -0.4829     0.1139    -0.0449    1.0000 
  H    H    -0.4328    -0.0351    -0.1190    1.0000 
Cl    Cl    -0.6715     0.2322    -0.2641    1.0000 
Cl    Cl    -0.5022    -0.0545    -0.2334    1.0000 
##################################################
#                                                #
#Generated by USPEX: Crystal Structure Prediction#
#                                                #
##################################################
data_37_Energy from VASP:  -279.557400 eV/molecule 

_symmetry_space_group_name_H-M 'P 1 21/c 1'
_symmetry_Int_Tables_number 14

_cell_length_a      16.62200
_cell_length_b       7.36500
_cell_length_c      15.93900
_cell_angle_alpha   90.00000
_cell_angle_beta   110.15400
_cell_angle_gamma   90.00000

loop_
_atom_site_label
_atom_site_type_symbol
_atom_site_fract_x
_atom_site_fract_y
_atom_site_fract_z
_atom_site_occupancy
C    C  -0.2073  -0.0925   0.3274   1.0000
C    C  -0.1258  -0.1336   0.3258   1.0000
C    C  -0.2234  -0.1109   0.4075   1.0000
C    C  -0.0608  -0.1890   0.4038   1.0000
C    C  -0.1586  -0.1671   0.4846   1.0000
C    C  -0.0759  -0.2054   0.4844   1.0000
C    C  -0.0072  -0.2619  -0.4294   1.0000
C    C   0.0801  -0.3043  -0.4361   1.0000
C    C   0.1469  -0.3675  -0.3502   1.0000
C    C   0.1364  -0.3596  -0.2669   1.0000
C    C   0.2241  -0.4376  -0.3535   1.0000
C    C   0.2004  -0.4194  -0.1897   1.0000
C    C   0.2888  -0.4960  -0.2769   1.0000
C    C   0.2776  -0.4877  -0.1938   1.0000
C    C   0.3709  -0.4899  -0.0337   1.0000
C    C   0.4265   0.4059   0.0393   1.0000
C    C   0.3505  -0.3103  -0.0158   1.0000
C    C   0.4565   0.4825   0.1258   1.0000
C    C   0.4557   0.2246   0.0256   1.0000
C    C   0.3817  -0.2400   0.0698   1.0000
C    C   0.4340  -0.3437   0.1421   1.0000
O    O  -0.4931   0.1406   0.0985   1.0000
O    O   0.4347   0.1505  -0.0499   1.0000
N    N   0.3420   0.4408  -0.1183   1.0000
H    H  -0.2876  -0.0821   0.4079   1.0000
H    H   0.0021  -0.2187   0.4000   1.0000
H    H  -0.1725  -0.1830  -0.4535   1.0000
H    H  -0.0005  -0.1530  -0.3798   1.0000
H    H  -0.0300  -0.3819  -0.4024   1.0000
H    H   0.1047  -0.1831  -0.4603   1.0000
H    H   0.0730  -0.4102  -0.4871   1.0000
H    H   0.0769  -0.3088  -0.2612   1.0000
H    H   0.2329  -0.4472  -0.4182   1.0000
H    H   0.1899  -0.4157  -0.1259   1.0000
H    H   0.3484   0.4477  -0.2806   1.0000
H    H   0.3695   0.3199  -0.1259   1.0000
H    H   0.3123  -0.2257  -0.0715   1.0000
H    H   0.4989   0.4003   0.1799   1.0000
H    H   0.3671  -0.0991   0.0804   1.0000
H    H   0.4576  -0.2885   0.2097   1.0000
H    H  -0.4717   0.0226   0.0794   1.0000
Cl   Cl  -0.2892  -0.0249   0.2323   1.0000
Cl   Cl  -0.1030  -0.1170   0.2278   1.0000
##################################################
#                                                #
#Generated by USPEX: Crystal Structure Prediction#
#                                                #
##################################################
data_38_Energy from VASP:  -279.556900 eV/molecule 

_symmetry_space_group_name_H-M 'P 1 c 1'
_symmetry_Int_Tables_number 7

_cell_length_a       3.92300
_cell_length_b      25.38200
_cell_length_c      18.63291
_cell_angle_alpha   90.00000
_cell_angle_beta    83.28333
_cell_angle_gamma   90.00000

loop_
_atom_site_label
_atom_site_type_symbol
_atom_site_fract_x
_atom_site_fract_y
_atom_site_fract_z
_atom_site_occupancy
C    C   0.0527  -0.3369   0.0584   1.0000
C    C  -0.0711  -0.3396  -0.0089   1.0000
C    C   0.0789  -0.2880   0.0920   1.0000
C    C  -0.1620  -0.2934  -0.0428   1.0000
C    C  -0.0150  -0.2424   0.0582   1.0000
C    C  -0.1342  -0.2443  -0.0099   1.0000
C    C  -0.2294  -0.1934  -0.0444   1.0000
C    C  -0.3611  -0.1989  -0.1176   1.0000
C    C  -0.4646  -0.1477  -0.1500   1.0000
C    C  -0.4113  -0.0984  -0.1192   1.0000
C    C   0.3794  -0.1488  -0.2140   1.0000
C    C   0.4926  -0.0521  -0.1514   1.0000
C    C   0.2793  -0.1029  -0.2463   1.0000
C    C   0.3390  -0.0537  -0.2155   1.0000
C    C   0.2126   0.0081  -0.3132   1.0000
C    C   0.0417   0.0557  -0.3304   1.0000
C    C   0.3766  -0.0223  -0.3709   1.0000
C    C   0.0374   0.0698  -0.4034   1.0000
C    C  -0.1344   0.0884  -0.2736   1.0000
C    C   0.3684  -0.0070  -0.4419   1.0000
C    C   0.1947   0.0390  -0.4588   1.0000
C    C   0.3029   0.1502  -0.1147   1.0000
C    C   0.0944   0.1736  -0.0530   1.0000
C    C   0.0631   0.1465   0.0134   1.0000
C    C  -0.0702   0.2236  -0.0575   1.0000
C    C  -0.1246   0.1669   0.0743   1.0000
C    C  -0.2664   0.2433   0.0053   1.0000
C    C  -0.2916   0.2154   0.0695   1.0000
C    C  -0.1469   0.3015  -0.1356   1.0000
C    C  -0.2705   0.3118  -0.2017   1.0000
C    C  -0.1112   0.3436  -0.0880   1.0000
C    C  -0.3570   0.3629  -0.2202   1.0000
C    C  -0.2024   0.3942  -0.1067   1.0000
C    C  -0.3259   0.4050  -0.1728   1.0000
C    C  -0.4209   0.4611  -0.1891   1.0000
C    C   0.4822   0.4695  -0.2650   1.0000
C    C   0.3993  -0.4746  -0.2843   1.0000
C    C   0.4028  -0.4325  -0.2359   1.0000
C    C   0.3180  -0.4642  -0.3544   1.0000
C    C   0.3228  -0.3815  -0.2568   1.0000
C    C   0.2335  -0.4137  -0.3750   1.0000
C    C   0.2309  -0.3721  -0.3259   1.0000
O    O  -0.3020   0.1306  -0.2929   1.0000
O    O  -0.1325   0.0770  -0.2077   1.0000
O    O   0.3476   0.1710  -0.1767   1.0000
O    O   0.4500   0.1048  -0.1015   1.0000
N    N   0.2294  -0.0061  -0.2429   1.0000
N    N  -0.0443   0.2500  -0.1220   1.0000
H    H   0.1759  -0.2863   0.1446   1.0000
H    H  -0.2555  -0.2968  -0.0954   1.0000
H    H   0.0041  -0.2043   0.0851   1.0000
H    H  -0.4236  -0.1729  -0.0063   1.0000
H    H  -0.0033  -0.1670  -0.0498   1.0000
H    H   0.4172  -0.2261  -0.1129   1.0000
H    H  -0.1640  -0.2182  -0.1563   1.0000
H    H  -0.2880  -0.0954  -0.0698   1.0000
H    H   0.3275  -0.1870  -0.2380   1.0000
H    H  -0.4602  -0.0137  -0.1275   1.0000
H    H   0.1399  -0.1052  -0.2934   1.0000
H    H   0.1333   0.0217  -0.2060   1.0000
H    H  -0.4779  -0.0570  -0.3587   1.0000
H    H  -0.1012   0.1054  -0.4154   1.0000
H    H  -0.4955  -0.0309  -0.4849   1.0000
H    H   0.1842   0.0501   0.4850   1.0000
H    H  -0.4321   0.1474  -0.2475   1.0000
H    H  -0.3817   0.0944  -0.1457   1.0000
H    H   0.1966   0.1090   0.0159   1.0000
H    H  -0.1446   0.1456   0.1256   1.0000
H    H  -0.4082   0.2800   0.0024   1.0000
H    H   0.0704   0.2287  -0.1650   1.0000
H    H  -0.4490   0.2314   0.1166   1.0000
H    H  -0.3034   0.2788  -0.2382   1.0000
H    H  -0.0016   0.3367  -0.0376   1.0000
H    H  -0.4550   0.3691  -0.2720   1.0000
H    H  -0.1717   0.4268  -0.0694   1.0000
H    H  -0.2051   0.4874  -0.1800   1.0000
H    H   0.3630   0.4735  -0.1490   1.0000
H    H  -0.3091   0.4551  -0.3052   1.0000
H    H   0.2596   0.4442  -0.2722   1.0000
H    H   0.4684  -0.4385  -0.1812   1.0000
H    H   0.3198  -0.4964  -0.3935   1.0000
H    H   0.1669  -0.4058  -0.4292   1.0000
Cl   Cl   0.1778  -0.3930   0.1010   1.0000
Cl   Cl  -0.1191  -0.3997  -0.0505   1.0000
Cl   Cl   0.3421  -0.3298  -0.1968   1.0000
Cl   Cl   0.1065  -0.3104  -0.3520   1.0000
##################################################
#                                                #
#Generated by USPEX: Crystal Structure Prediction#
#                                                #
##################################################
data_39_Energy from VASP:  -279.552800 eV/molecule 

_symmetry_space_group_name_H-M 'P 21 21 21'
_symmetry_Int_Tables_number 19

_cell_length_a       7.46000
_cell_length_b      26.52000
_cell_length_c      18.50000
_cell_angle_alpha   90.00000
_cell_angle_beta    90.00000
_cell_angle_gamma   90.00000

loop_
_atom_site_label
_atom_site_type_symbol
_atom_site_fract_x
_atom_site_fract_y
_atom_site_fract_z
_atom_site_occupancy
C    C   0.1454   0.4031  -0.2674   1.0000
C    C   0.0853   0.3960  -0.1965   1.0000
C    C   0.2047   0.3621  -0.3083   1.0000
C    C   0.0856   0.3483  -0.1649   1.0000
C    C   0.2042   0.3140  -0.2773   1.0000
C    C   0.0263   0.3391  -0.0878   1.0000
C    C   0.1457   0.3074  -0.2066   1.0000
C    C  -0.0316   0.3859  -0.0462   1.0000
C    C  -0.0922   0.3764   0.0304   1.0000
C    C  -0.0845   0.3290   0.0632   1.0000
C    C  -0.1600   0.4168   0.0710   1.0000
C    C  -0.1421   0.3219   0.1341   1.0000
C    C  -0.2177   0.4102   0.1418   1.0000
C    C  -0.2091   0.3624   0.1742   1.0000
C    C  -0.2102   0.3272   0.2991   1.0000
C    C  -0.3117   0.3189   0.3639   1.0000
C    C  -0.0351   0.3068   0.2955   1.0000
C    C  -0.2360   0.2905   0.4206   1.0000
C    C  -0.4896   0.3406   0.3737   1.0000
C    C   0.0346   0.2793   0.3526   1.0000
C    C  -0.0659   0.2702   0.4154   1.0000
C    C   0.0593   0.4074   0.3969   1.0000
C    C  -0.1186   0.4295   0.4057   1.0000
C    C  -0.1925   0.4569   0.3477   1.0000
C    C  -0.2212   0.4227   0.4705   1.0000
C    C  -0.3621   0.4778   0.3518   1.0000
C    C  -0.3951   0.4441   0.4733   1.0000
C    C  -0.4629   0.4709   0.4152   1.0000
C    C  -0.2245   0.3897  -0.4036   1.0000
C    C  -0.2901   0.4311  -0.3648   1.0000
C    C  -0.2181   0.3424  -0.3697   1.0000
C    C  -0.3511   0.4250  -0.2942   1.0000
C    C  -0.2767   0.3370  -0.2989   1.0000
C    C  -0.3453   0.3780  -0.2599   1.0000
C    C  -0.4080   0.3693  -0.1833   1.0000
C    C  -0.4662   0.4165  -0.1429   1.0000
C    C   0.4733   0.4084  -0.0659   1.0000
C    C   0.4733   0.3613  -0.0322   1.0000
C    C   0.4131   0.4501  -0.0259   1.0000
C    C   0.4127   0.3558   0.0389   1.0000
C    C   0.3539   0.4450   0.0449   1.0000
C    C   0.3533   0.3977   0.0781   1.0000
O    O   0.4253   0.3285   0.4343   1.0000
O    O   0.4395   0.3694   0.3275   1.0000
O    O   0.1292   0.3790   0.4436   1.0000
O    O   0.1454   0.4194   0.3365   1.0000
N    N  -0.2779   0.3563   0.2444   1.0000
N    N  -0.1553   0.3943  -0.4739   1.0000
H    H   0.0393   0.4288  -0.1662   1.0000
H    H   0.2520   0.2823  -0.3094   1.0000
H    H  -0.0840   0.3112  -0.0881   1.0000
H    H   0.1374   0.3205  -0.0587   1.0000
H    H   0.1472   0.2698  -0.1825   1.0000
H    H  -0.1411   0.4051  -0.0755   1.0000
H    H   0.0803   0.4131  -0.0450   1.0000
H    H  -0.0352   0.2963   0.0332   1.0000
H    H  -0.1679   0.4541   0.0458   1.0000
H    H  -0.1383   0.2843   0.1579   1.0000
H    H  -0.2711   0.4418   0.1731   1.0000
H    H  -0.3946   0.3748   0.2571   1.0000
H    H   0.0475   0.3145   0.2481   1.0000
H    H  -0.3142   0.2856   0.4699   1.0000
H    H   0.1722   0.2656   0.3489   1.0000
H    H  -0.0115   0.2481   0.4600   1.0000
H    H   0.3066   0.3480   0.4371   1.0000
H    H   0.2642   0.3999   0.3341   1.0000
H    H  -0.1123   0.4607   0.2987   1.0000
H    H  -0.4181   0.4975   0.3053   1.0000
H    H  -0.4785   0.4374  -0.4793   1.0000
H    H  -0.0386   0.3755  -0.4857   1.0000
H    H   0.4003   0.4855   0.4183   1.0000
H    H  -0.2899   0.4684  -0.3897   1.0000
H    H  -0.1653   0.3102  -0.4000   1.0000
H    H  -0.4023   0.4580  -0.2655   1.0000
H    H  -0.2696   0.3002  -0.2723   1.0000
H    H  -0.2984   0.3507  -0.1533   1.0000
H    H   0.4805   0.3419  -0.1844   1.0000
H    H  -0.3558   0.4442  -0.1427   1.0000
H    H   0.4237   0.4351  -0.1728   1.0000
H    H  -0.4804   0.3278  -0.0608   1.0000
H    H   0.4129   0.4873  -0.0515   1.0000
H    H   0.3059   0.4776   0.0752   1.0000
Cl   Cl   0.1501   0.4638  -0.3022   1.0000
Cl   Cl   0.2764   0.3691  -0.3965   1.0000
Cl   Cl   0.4089   0.2959   0.0765   1.0000
Cl   Cl   0.2811   0.3926   0.1665   1.0000
##################################################
#                                                #
#Generated by USPEX: Crystal Structure Prediction#
#                                                #
##################################################
data_40_Energy from VASP:  -279.550000 eV/molecule 

_symmetry_space_group_name_H-M 'P 1 21/c 1'
_symmetry_Int_Tables_number 14

_cell_length_a      17.10400
_cell_length_b       8.52200
_cell_length_c      17.38538
_cell_angle_alpha   90.00000
_cell_angle_beta   133.34054
_cell_angle_gamma   90.00000

loop_
_atom_site_label
_atom_site_type_symbol
_atom_site_fract_x
_atom_site_fract_y
_atom_site_fract_z
_atom_site_occupancy
C    C  -0.2180   0.0798   0.2558   1.0000
C    C  -0.2630  -0.0603   0.2514   1.0000
C    C  -0.1492   0.0806   0.2384   1.0000
C    C  -0.2395  -0.2025   0.2304   1.0000
C    C  -0.1244  -0.0609   0.2190   1.0000
C    C  -0.1691  -0.2006   0.2152   1.0000
C    C  -0.2885  -0.3541   0.2246   1.0000
C    C  -0.4074  -0.3777   0.1211   1.0000
C    C  -0.4841  -0.2674   0.1092   1.0000
C    C   0.4978  -0.2790   0.1763   1.0000
C    C   0.4607  -0.1512   0.0312   1.0000
C    C   0.4257  -0.1798   0.1647   1.0000
C    C   0.3888  -0.0500   0.0191   1.0000
C    C   0.3696  -0.0649   0.0852   1.0000
C    C   0.2629   0.1778   0.0415   1.0000
C    C   0.3324   0.2834   0.0501   1.0000
C    C   0.1663   0.2392   0.0093   1.0000
C    C   0.3055   0.4404   0.0239   1.0000
C    C   0.1423   0.4001  -0.0153   1.0000
C    C   0.0928   0.1389   0.0037   1.0000
C    C   0.2097  -0.4997  -0.0099   1.0000
O    O   0.0184   0.2128  -0.0057   1.0000
O    O   0.0997  -0.0083   0.0088   1.0000
N    N   0.2896   0.0227   0.0695   1.0000
H    H  -0.3168  -0.0569   0.2646   1.0000
H    H  -0.0713  -0.0600   0.2049   1.0000
H    H  -0.1496  -0.3102   0.1988   1.0000
H    H  -0.2838  -0.3607   0.2910   1.0000
H    H  -0.2411  -0.4526   0.2338   1.0000
H    H  -0.4156  -0.3657   0.0527   1.0000
H    H  -0.4293   0.4997   0.1204   1.0000
H    H  -0.4607  -0.3692   0.2376   1.0000
H    H   0.4725  -0.1399  -0.0228   1.0000
H    H   0.4108  -0.1922   0.2162   1.0000
H    H   0.3449   0.0374  -0.0437   1.0000
H    H   0.2342  -0.0399   0.0634   1.0000
H    H   0.4088   0.2407   0.0790   1.0000
H    H   0.3604  -0.4810   0.0309   1.0000
H    H   0.0682   0.4451  -0.0398   1.0000
H    H   0.1894  -0.3762  -0.0305   1.0000
H    H  -0.0272   0.1323  -0.0077   1.0000
Cl   Cl  -0.2500   0.2521   0.2814   1.0000
Cl   Cl  -0.0981   0.2538   0.2361   1.0000
##################################################
#                                                #
#Generated by USPEX: Crystal Structure Prediction#
#                                                #
##################################################
data_41_Energy from VASP:  -279.54905 eV/molecule 

_symmetry_space_group_name_H-M 'P -1'
_symmetry_Int_Tables_number 2

_cell_length_a      20.31600
_cell_length_b      10.99900
_cell_length_c       8.28000
_cell_angle_alpha   99.60000
_cell_angle_beta    86.86200
_cell_angle_gamma   87.16600

loop_
_atom_site_label
_atom_site_type_symbol
_atom_site_fract_x
_atom_site_fract_y
_atom_site_fract_z
_atom_site_occupancy
C    C   0.0163  -0.1713   0.1571   1.0000
C    C   0.0383  -0.2061  -0.0071   1.0000
C    C  -0.0475  -0.1168   0.1991   1.0000
C    C  -0.0022  -0.1854  -0.1322   1.0000
C    C  -0.0882  -0.0958   0.0748   1.0000
C    C  -0.0655  -0.1292  -0.0892   1.0000
C    C   0.0214  -0.2233  -0.3092   1.0000
C    C   0.0195  -0.3635  -0.3727   1.0000
C    C   0.0693  -0.4413  -0.2995   1.0000
C    C   0.1371  -0.4360  -0.3378   1.0000
C    C   0.0497   0.4810  -0.1899   1.0000
C    C   0.1837   0.4930  -0.2708   1.0000
C    C   0.0957   0.4084  -0.1233   1.0000
C    C   0.1631   0.4124  -0.1658   1.0000
C    C   0.2144   0.2910   0.0293   1.0000
C    C   0.1760   0.3506   0.1706   1.0000
C    C   0.2596   0.1902   0.0457   1.0000
C    C   0.1794   0.3085   0.3187   1.0000
C    C   0.2621   0.1504   0.1988   1.0000
C    C   0.3025   0.1275  -0.0941   1.0000
C    C   0.2219   0.2066   0.3338   1.0000
C    C   0.4104  -0.0428  -0.4699   1.0000
C    C   0.4523  -0.1074   0.3897   1.0000
C    C   0.4967  -0.2097   0.4049   1.0000
C    C   0.4477  -0.0701   0.2353   1.0000
C    C  -0.4668  -0.2717   0.2618   1.0000
C    C   0.4850  -0.1310   0.0979   1.0000
C    C  -0.4726  -0.2328   0.1123   1.0000
C    C  -0.4530  -0.3357  -0.4042   1.0000
C    C  -0.4741  -0.4162  -0.2995   1.0000
C    C  -0.3858  -0.3359  -0.4510   1.0000
C    C  -0.4281  -0.4903  -0.2356   1.0000
C    C  -0.3406  -0.4132  -0.3898   1.0000
C    C  -0.3604  -0.4889  -0.2782   1.0000
C    C  -0.3110   0.4318  -0.2066   1.0000
C    C  -0.3159   0.2922  -0.2684   1.0000
C    C  -0.2932   0.2540  -0.4459   1.0000
C    C  -0.3327   0.2801   0.4297   1.0000
C    C  -0.2317   0.1905  -0.4903   1.0000
C    C  -0.3117   0.2432   0.2649   1.0000
C    C  -0.2103   0.1538   0.3454   1.0000
C    C  -0.2499   0.1806   0.2219   1.0000
O    O   0.3499   0.0503  -0.0610   1.0000
O    O   0.2956   0.1450  -0.2396   1.0000
O    O   0.4172  -0.0597  -0.3246   1.0000
O    O   0.3631   0.0351   0.4965   1.0000
N    N   0.2111   0.3308  -0.1182   1.0000
N    N  -0.4998  -0.2500  -0.4479   1.0000
H    H   0.0883  -0.2485  -0.0359   1.0000
H    H  -0.1380  -0.0538   0.1056   1.0000
H    H  -0.0977  -0.1119  -0.1858   1.0000
H    H   0.0724  -0.1964  -0.3276   1.0000
H    H  -0.0090  -0.1727  -0.3848   1.0000
H    H  -0.0307  -0.3928  -0.3485   1.0000
H    H   0.0286  -0.3781   0.4926   1.0000
H    H   0.1541  -0.3751  -0.4213   1.0000
H    H  -0.0029   0.4754  -0.1575   1.0000
H    H   0.2366   0.4972  -0.3002   1.0000
H    H   0.0795   0.3449  -0.0431   1.0000
H    H   0.2432   0.2826  -0.2092   1.0000
H    H   0.1436   0.4310   0.1611   1.0000
H    H   0.1494   0.3570   0.4258   1.0000
H    H   0.2966   0.0733   0.2094   1.0000
H    H   0.2246   0.1744   0.4513   1.0000
H    H   0.3765   0.0094  -0.1672   1.0000
H    H   0.3368   0.0750  -0.3972   1.0000
H    H   0.4141   0.0085   0.2256   1.0000
H    H  -0.4351  -0.3531   0.2700   1.0000
H    H   0.4695  -0.2003  -0.3549   1.0000
H    H   0.4809  -0.1007  -0.0203   1.0000
H    H  -0.4442  -0.2833   0.0038   1.0000
H    H   0.4731  -0.4167  -0.2663   1.0000
H    H  -0.3690  -0.2712   0.4711   1.0000
H    H  -0.4452   0.4493  -0.1513   1.0000
H    H  -0.2881  -0.4110  -0.4244   1.0000
H    H  -0.2606   0.4583  -0.2349   1.0000
H    H  -0.3191   0.4481  -0.0716   1.0000
H    H  -0.3673   0.2678  -0.2486   1.0000
H    H  -0.2857   0.2399  -0.1943   1.0000
H    H  -0.3816   0.3266   0.4605   1.0000
H    H  -0.2005   0.1690  -0.3941   1.0000
H    H  -0.1626   0.1038   0.3126   1.0000
Cl   Cl   0.0703  -0.1975   0.3042   1.0000
Cl   Cl  -0.0777  -0.0777   0.4022   1.0000
Cl   Cl  -0.3647   0.2702   0.1168   1.0000
Cl   Cl  -0.2212   0.1368   0.0183   1.0000
##################################################
#                                                #
#Generated by USPEX: Crystal Structure Prediction#
#                                                #
##################################################
data_42_Energy from VASP:  -279.548700 eV/molecule 

_symmetry_space_group_name_H-M 'P 1 21/c 1'
_symmetry_Int_Tables_number 14

_cell_length_a      19.00500
_cell_length_b      13.22100
_cell_length_c      20.56250
_cell_angle_alpha   90.00000
_cell_angle_beta   159.67698
_cell_angle_gamma   90.00000

loop_
_atom_site_label
_atom_site_type_symbol
_atom_site_fract_x
_atom_site_fract_y
_atom_site_fract_z
_atom_site_occupancy
C    C  -0.1069   0.0428  -0.4089   1.0000
C    C  -0.0238  -0.0420  -0.3673   1.0000
C    C  -0.0582   0.1389  -0.3901   1.0000
C    C   0.1018  -0.0304  -0.3128   1.0000
C    C   0.0679   0.1497  -0.3343   1.0000
C    C   0.1482   0.0654  -0.2970   1.0000
C    C   0.2784   0.0817  -0.2439   1.0000
C    C   0.3631  -0.0138  -0.2019   1.0000
C    C   0.4996   0.0032  -0.1417   1.0000
C    C  -0.4742   0.0978  -0.1483   1.0000
C    C  -0.3936  -0.0791  -0.0751   1.0000
C    C  -0.3463   0.1099  -0.0909   1.0000
C    C  -0.2643  -0.0675  -0.0159   1.0000
C    C  -0.2393   0.0275  -0.0234   1.0000
C    C  -0.1188   0.0935  -0.0257   1.0000
C    C   0.0499   0.1090   0.0774   1.0000
C    C  -0.3086   0.1345  -0.2087   1.0000
C    C   0.0218   0.1644  -0.0049   1.0000
C    C   0.2499   0.0673   0.2651   1.0000
C    C  -0.3302   0.1882  -0.2846   1.0000
C    C  -0.1651   0.2042  -0.1834   1.0000
O    O   0.3972   0.0899   0.3515   1.0000
O    O   0.2828   0.0131   0.3430   1.0000
N    N  -0.0986   0.0374   0.0473   1.0000
H    H  -0.1174   0.2051  -0.4161   1.0000
H    H   0.1616  -0.0980  -0.2843   1.0000
H    H   0.1032   0.2256  -0.3213   1.0000
H    H   0.1869   0.1239  -0.3592   1.0000
H    H   0.4039   0.1337  -0.1222   1.0000
H    H   0.2365  -0.0633  -0.3267   1.0000
H    H   0.4486  -0.0578  -0.0913   1.0000
H    H   0.4479   0.1646  -0.1973   1.0000
H    H  -0.4103  -0.1538  -0.0672   1.0000
H    H  -0.3288   0.1846  -0.0974   1.0000
H    H  -0.1798  -0.1322   0.0385   1.0000
H    H   0.0397   0.0028   0.1723   1.0000
H    H  -0.4408   0.1198  -0.2928   1.0000
H    H   0.1518   0.1736   0.0754   1.0000
H    H  -0.4804   0.2161  -0.4282   1.0000
H    H  -0.1857   0.2434  -0.2475   1.0000
H    H  -0.4745   0.0501   0.4753   1.0000
Cl   Cl  -0.2626   0.0328  -0.4768   1.0000
Cl   Cl  -0.0727  -0.1627  -0.3805   1.0000
##################################################
#                                                #
#Generated by USPEX: Crystal Structure Prediction#
#                                                #
##################################################
data_43_Energy from VASP:  -279.544100 eV/molecule 

_symmetry_space_group_name_H-M 'P 21 21 21'
_symmetry_Int_Tables_number 19

_cell_length_a       7.49500
_cell_length_b      18.57300
_cell_length_c      26.64500
_cell_angle_alpha   90.00000
_cell_angle_beta    90.00000
_cell_angle_gamma   90.00000

loop_
_atom_site_label
_atom_site_type_symbol
_atom_site_fract_x
_atom_site_fract_y
_atom_site_fract_z
_atom_site_occupancy
C    C   0.0429   0.4435  -0.3849   1.0000
C    C   0.1024   0.4850  -0.3445   1.0000
C    C   0.0411   0.4736  -0.4329   1.0000
C    C   0.1613  -0.4444  -0.3523   1.0000
C    C   0.0982  -0.4560  -0.4402   1.0000
C    C   0.1591  -0.4137  -0.4001   1.0000
C    C   0.2183  -0.3371  -0.4100   1.0000
C    C   0.2787  -0.2949  -0.3641   1.0000
C    C   0.3383  -0.2187  -0.3741   1.0000
C    C   0.3290  -0.1865  -0.4215   1.0000
C    C   0.4070  -0.1777  -0.3344   1.0000
C    C   0.3865  -0.1160  -0.4291   1.0000
C    C   0.4642  -0.1073  -0.3414   1.0000
C    C   0.4543  -0.0755  -0.3892   1.0000
C    C   0.4546   0.0484  -0.4245   1.0000
C    C  -0.4448   0.1128  -0.4339   1.0000
C    C   0.2789   0.0448  -0.4438   1.0000
C    C   0.4791   0.1684  -0.4629   1.0000
C    C  -0.2670   0.1229  -0.4126   1.0000
C    C   0.2085   0.1009  -0.4716   1.0000
C    C   0.3087   0.1629  -0.4823   1.0000
C    C   0.1834   0.1467  -0.3443   1.0000
C    C   0.3610   0.1552  -0.3224   1.0000
C    C   0.4346   0.0977  -0.2949   1.0000
C    C   0.4634   0.2196  -0.3297   1.0000
C    C  -0.3955   0.1015  -0.2748   1.0000
C    C  -0.3621   0.2218  -0.3094   1.0000
C    C  -0.2941   0.1641  -0.2828   1.0000
C    C   0.4664   0.3453  -0.3616   1.0000
C    C  -0.4673   0.3835  -0.3204   1.0000
C    C   0.4590   0.3797  -0.4084   1.0000
C    C  -0.4066   0.4540  -0.3260   1.0000
C    C  -0.4828   0.4503  -0.4134   1.0000
C    C  -0.4136   0.4887  -0.3726   1.0000
C    C  -0.3514  -0.4349  -0.3810   1.0000
C    C  -0.2909  -0.3951  -0.3341   1.0000
C    C  -0.2299  -0.3184  -0.3420   1.0000
C    C  -0.2310  -0.2847  -0.3889   1.0000
C    C  -0.1689  -0.2786  -0.3007   1.0000
C    C  -0.1709  -0.2139  -0.3945   1.0000
C    C  -0.1109  -0.2079  -0.3058   1.0000
C    C  -0.1115  -0.1748  -0.3529   1.0000
O    O  -0.1842   0.1840  -0.4244   1.0000
O    O  -0.1946   0.0772  -0.3845   1.0000
O    O   0.1124   0.1934  -0.3720   1.0000
O    O   0.0993   0.0857  -0.3332   1.0000
N    N  -0.4768  -0.0057  -0.3957   1.0000
N    N   0.3969   0.2753  -0.3573   1.0000
H    H  -0.0074   0.4411  -0.4641   1.0000
H    H   0.2088  -0.4138  -0.3202   1.0000
H    H   0.0951  -0.4329  -0.4779   1.0000
H    H   0.3268  -0.3381  -0.4381   1.0000
H    H   0.1071  -0.3084  -0.4284   1.0000
H    H   0.3892  -0.3237  -0.3454   1.0000
H    H   0.1694  -0.2936  -0.3363   1.0000
H    H   0.2783  -0.2165  -0.4537   1.0000
H    H   0.4167  -0.2024  -0.2972   1.0000
H    H   0.3816  -0.0926  -0.4666   1.0000
H    H  -0.4815  -0.0760  -0.3103   1.0000
H    H  -0.3597   0.0068  -0.3779   1.0000
H    H   0.1970  -0.0018  -0.4347   1.0000
H    H  -0.4426   0.2169  -0.4692   1.0000
H    H   0.0704   0.0971  -0.4843   1.0000
H    H   0.2537   0.2064   0.4951   1.0000
H    H  -0.0676   0.1869  -0.4048   1.0000
H    H  -0.0174   0.0836  -0.3529   1.0000
H    H   0.3541   0.0493  -0.2902   1.0000
H    H  -0.3396   0.0557  -0.2547   1.0000
H    H  -0.2790   0.2687  -0.3170   1.0000
H    H   0.2796   0.2642  -0.3756   1.0000
H    H  -0.1567   0.1669  -0.2691   1.0000
H    H  -0.4658   0.3582  -0.2834   1.0000
H    H   0.4053   0.3502  -0.4406   1.0000
H    H  -0.3543   0.4819  -0.2932   1.0000
H    H  -0.4912   0.4771  -0.4499   1.0000
H    H  -0.4614  -0.4048  -0.3990   1.0000
H    H  -0.2422  -0.4355  -0.4088   1.0000
H    H  -0.3998  -0.3948  -0.3062   1.0000
H    H  -0.1810  -0.4251  -0.3161   1.0000
H    H  -0.2788  -0.3131  -0.4221   1.0000
H    H  -0.1671  -0.3039  -0.2637   1.0000
H    H  -0.0628  -0.1777  -0.2735   1.0000
Cl   Cl  -0.0255   0.3555  -0.3771   1.0000
Cl   Cl   0.0998   0.4515  -0.2839   1.0000
Cl   Cl  -0.1684  -0.1765  -0.4541   1.0000
Cl   Cl  -0.0412  -0.0867  -0.3581   1.0000
##################################################
#                                                #
#Generated by USPEX: Crystal Structure Prediction#
#                                                #
##################################################
data_44_Energy from VASP:  -279.543000 eV/molecule 

_symmetry_space_group_name_H-M 'P 21 21 21'
_symmetry_Int_Tables_number 19

_cell_length_a       3.92700
_cell_length_b      25.17700
_cell_length_c      17.88400
_cell_angle_alpha   90.00000
_cell_angle_beta    90.00000
_cell_angle_gamma   90.00000

loop_
_atom_site_label
_atom_site_type_symbol
_atom_site_fract_x
_atom_site_fract_y
_atom_site_fract_z
_atom_site_occupancy
C    C   0.3121  -0.0932   0.0517   1.0000
C    C   0.4586  -0.0432   0.0506   1.0000
C    C   0.3472  -0.1285  -0.0088   1.0000
C    C  -0.3531  -0.0278  -0.0126   1.0000
C    C  -0.4654  -0.1125  -0.0735   1.0000
C    C   0.1960  -0.1812  -0.0040   1.0000
C    C  -0.3175  -0.0613  -0.0734   1.0000
C    C  -0.2908  -0.1363  -0.2035   1.0000
C    C  -0.1032  -0.1760  -0.2399   1.0000
C    C  -0.3631  -0.0890  -0.2419   1.0000
C    C   0.0124  -0.1681  -0.3127   1.0000
C    C  -0.2458  -0.0817  -0.3144   1.0000
C    C  -0.0553  -0.1208  -0.3514   1.0000
C    C   0.0721  -0.1097  -0.4297   1.0000
C    C   0.2390  -0.1566  -0.4687   1.0000
C    C   0.3555  -0.1468   0.4518   1.0000
C    C   0.3216  -0.0979   0.4154   1.0000
C    C  -0.4985  -0.1893   0.4122   1.0000
C    C   0.4316  -0.0918   0.3415   1.0000
C    C  -0.3875  -0.1833   0.3391   1.0000
C    C  -0.4206  -0.1343   0.3031   1.0000
O    O   0.0042  -0.1907   0.0556   1.0000
O    O   0.2378  -0.2163  -0.0536   1.0000
N    N  -0.4168  -0.1469  -0.1319   1.0000
H    H   0.1675  -0.1061   0.1003   1.0000
H    H   0.4332  -0.0171   0.0990   1.0000
H    H  -0.2201   0.0103  -0.0133   1.0000
H    H  -0.1569  -0.0494  -0.1201   1.0000
H    H  -0.4966  -0.1850  -0.1208   1.0000
H    H  -0.1053  -0.2275   0.0513   1.0000
H    H  -0.0421  -0.2125  -0.2095   1.0000
H    H   0.4784  -0.0588  -0.2158   1.0000
H    H   0.1706  -0.1988  -0.3382   1.0000
H    H  -0.3080  -0.0447  -0.3437   1.0000
H    H  -0.1428  -0.0954  -0.4642   1.0000
H    H   0.2532  -0.0761  -0.4273   1.0000
H    H   0.0593  -0.1904  -0.4695   1.0000
H    H   0.4588  -0.1703  -0.4352   1.0000
H    H   0.2061  -0.0639   0.4433   1.0000
H    H  -0.4739  -0.2279   0.4397   1.0000
H    H  -0.2726  -0.2161   0.3085   1.0000
Cl   Cl   0.3801  -0.0310   0.2975   1.0000
Cl   Cl  -0.2821  -0.1285   0.2120   1.0000
##################################################
#                                                #
#Generated by USPEX: Crystal Structure Prediction#
#                                                #
##################################################
data_45_Energy from VASP:  -279.542100 eV/molecule 

_symmetry_space_group_name_H-M 'P 1 21/c 1'
_symmetry_Int_Tables_number 14

_cell_length_a      23.87700
_cell_length_b      10.58200
_cell_length_c      14.96900
_cell_angle_alpha   90.00000
_cell_angle_beta   105.40200
_cell_angle_gamma   90.00000

loop_
_atom_site_label
_atom_site_type_symbol
_atom_site_fract_x
_atom_site_fract_y
_atom_site_fract_z
_atom_site_occupancy
C    C  -0.4532   0.3523  -0.0656   1.0000
C    C  -0.4230   0.3589   0.0280   1.0000
C    C  -0.4617   0.2361  -0.1115   1.0000
C    C  -0.4015   0.2495   0.0775   1.0000
C    C  -0.4404   0.1260  -0.0629   1.0000
C    C  -0.3685   0.2512   0.1789   1.0000
C    C  -0.4107   0.1333   0.0304   1.0000
C    C  -0.3608   0.3813   0.2245   1.0000
C    C  -0.3289   0.3827   0.3262   1.0000
C    C  -0.3055   0.2739   0.3752   1.0000
C    C  -0.3221   0.4978   0.3746   1.0000
C    C  -0.2759   0.2794   0.4688   1.0000
C    C  -0.2919  -0.4951   0.4674   1.0000
C    C  -0.2680   0.3952  -0.4848   1.0000
C    C  -0.1904   0.3418  -0.3421   1.0000
C    C  -0.1718   0.3453  -0.2428   1.0000
C    C  -0.1548   0.2753  -0.3884   1.0000
C    C  -0.1205   0.2828  -0.1949   1.0000
C    C  -0.2043   0.4134  -0.1890   1.0000
C    C  -0.1043   0.2162  -0.3391   1.0000
C    C  -0.0866   0.2187  -0.2417   1.0000
C    C  -0.2950  -0.4126  -0.0577   1.0000
C    C  -0.3273  -0.3439  -0.0038   1.0000
C    C  -0.3787  -0.2813  -0.0514   1.0000
C    C  -0.3086  -0.3402   0.0955   1.0000
C    C  -0.4126  -0.2174  -0.0045   1.0000
C    C  -0.3440  -0.2736   0.1420   1.0000
C    C  -0.3947  -0.2149   0.0929   1.0000
C    C  -0.2304  -0.3934   0.2378   1.0000
C    C  -0.2224  -0.2776   0.2841   1.0000
C    C  -0.2063   0.4970   0.2856   1.0000
C    C  -0.1924  -0.2718   0.3776   1.0000
C    C  -0.1758  -0.4957   0.3783   1.0000
C    C  -0.1688  -0.3805   0.4265   1.0000
C    C  -0.1365  -0.3791  -0.4719   1.0000
C    C  -0.1285  -0.2492  -0.4263   1.0000
C    C  -0.0954  -0.2476  -0.3250   1.0000
C    C  -0.0729  -0.3565  -0.2755   1.0000
C    C  -0.0870  -0.1313  -0.2781   1.0000
C    C  -0.0429  -0.3494  -0.1815   1.0000
C    C  -0.0568  -0.1232  -0.1853   1.0000
C    C  -0.0347  -0.2325  -0.1363   1.0000
O    O  -0.1846   0.4082  -0.0980   1.0000
O    O  -0.2498   0.4754  -0.2274   1.0000
O    O  -0.2498  -0.4753  -0.0193   1.0000
O    O  -0.3148  -0.4073  -0.1487   1.0000
N    N  -0.2394   0.4044  -0.3897   1.0000
N    N  -0.2594  -0.4027   0.1429   1.0000
H    H  -0.4170   0.4516   0.0611   1.0000
H    H  -0.4465   0.0354  -0.0990   1.0000
H    H  -0.3908   0.1875   0.2170   1.0000
H    H  -0.3254   0.2079   0.1853   1.0000
H    H  -0.3931   0.0469   0.0673   1.0000
H    H  -0.4037   0.4259   0.2164   1.0000
H    H  -0.3373   0.4434   0.1871   1.0000
H    H  -0.3107   0.1824   0.3405   1.0000
H    H  -0.3403  -0.4159   0.3379   1.0000
H    H  -0.2594   0.1930  -0.4938   1.0000
H    H  -0.2858  -0.4044  -0.4962   1.0000
H    H  -0.2579   0.4605  -0.3495   1.0000
H    H  -0.1666   0.2729  -0.4639   1.0000
H    H  -0.1085   0.2882  -0.1195   1.0000
H    H  -0.0778   0.1680  -0.3778   1.0000
H    H  -0.0461   0.1736  -0.2039   1.0000
H    H  -0.2122   0.4576  -0.0669   1.0000
H    H  -0.2873  -0.4572  -0.1798   1.0000
H    H  -0.3907  -0.2862  -0.1268   1.0000
H    H  -0.4531  -0.1720  -0.0422   1.0000
H    H  -0.3319  -0.2711   0.2175   1.0000
H    H  -0.2412  -0.4593   0.1025   1.0000
H    H  -0.4214  -0.1674   0.1317   1.0000
H    H  -0.2391  -0.1913   0.2467   1.0000
H    H  -0.2125   0.4061   0.2494   1.0000
H    H  -0.1872  -0.1802   0.4121   1.0000
H    H  -0.1576   0.4180   0.4150   1.0000
H    H  -0.0936  -0.4237  -0.4643   1.0000
H    H  -0.1598  -0.4410  -0.4341   1.0000
H    H  -0.1063  -0.1853  -0.4645   1.0000
H    H  -0.1715  -0.2055  -0.4323   1.0000
H    H  -0.0784  -0.4495  -0.3084   1.0000
H    H  -0.1050  -0.0454  -0.3153   1.0000
H    H  -0.0507  -0.0323  -0.1495   1.0000
Cl   Cl  -0.4797   0.4891  -0.1245   1.0000
Cl   Cl  -0.4977   0.2278  -0.2285   1.0000
Cl   Cl  -0.0161  -0.4867  -0.1227   1.0000
Cl   Cl   0.0021  -0.2202  -0.0196   1.0000
##################################################
#                                                #
#Generated by USPEX: Crystal Structure Prediction#
#                                                #
##################################################
data_46_Energy from VASP:  -279.540800 eV/molecule 

_symmetry_space_group_name_H-M 'P 1 21/c 1'
_symmetry_Int_Tables_number 14

_cell_length_a      17.31800
_cell_length_b      13.55300
_cell_length_c       7.76700
_cell_angle_alpha   90.00000
_cell_angle_beta    97.45700
_cell_angle_gamma   90.00000

loop_
_atom_site_label
_atom_site_type_symbol
_atom_site_fract_x
_atom_site_fract_y
_atom_site_fract_z
_atom_site_occupancy
C    C  -0.0505  -0.2818  -0.1180   1.0000
C    C  -0.1224  -0.2992  -0.0596   1.0000
C    C  -0.0283  -0.1852  -0.1489   1.0000
C    C  -0.1705  -0.2203  -0.0291   1.0000
C    C  -0.0767  -0.1067  -0.1181   1.0000
C    C  -0.1484  -0.1227  -0.0581   1.0000
C    C  -0.2034  -0.0397  -0.0280   1.0000
C    C  -0.1719   0.0641  -0.0494   1.0000
C    C  -0.2247   0.1471  -0.0078   1.0000
C    C  -0.3006   0.1317   0.0286   1.0000
C    C  -0.1976   0.2449  -0.0067   1.0000
C    C  -0.3479   0.2101   0.0644   1.0000
C    C  -0.2442   0.3238   0.0297   1.0000
C    C  -0.3206   0.3071   0.0648   1.0000
C    C  -0.3776   0.4763   0.0488   1.0000
C    C  -0.4193  -0.4503   0.1327   1.0000
C    C  -0.3458  -0.4962  -0.1029   1.0000
C    C  -0.4242  -0.3533   0.0658   1.0000
C    C  -0.4561  -0.4731   0.2864   1.0000
C    C  -0.3514  -0.4002  -0.1637   1.0000
C    C  -0.3895  -0.3272  -0.0785   1.0000
O    O  -0.4817  -0.3954   0.3680   1.0000
O    O  -0.4627   0.4412   0.3440   1.0000
N    N  -0.3701   0.3821   0.1112   1.0000
H    H   0.0266  -0.1719  -0.2001   1.0000
H    H  -0.2261  -0.2357   0.0183   1.0000
H    H  -0.0578  -0.0320  -0.1441   1.0000
H    H  -0.2579  -0.0503  -0.1181   1.0000
H    H  -0.2199  -0.0477   0.1042   1.0000
H    H  -0.1587   0.0742  -0.1838   1.0000
H    H  -0.1154   0.0719   0.0333   1.0000
H    H  -0.3248   0.0573   0.0259   1.0000
H    H  -0.1382   0.2596  -0.0333   1.0000
H    H  -0.4071   0.1970   0.0928   1.0000
H    H  -0.2205   0.3986   0.0344   1.0000
H    H  -0.4047   0.3655   0.2052   1.0000
H    H  -0.3170   0.4476  -0.1718   1.0000
H    H  -0.4572  -0.2987   0.1287   1.0000
H    H  -0.3261  -0.3815  -0.2814   1.0000
H    H  -0.3938  -0.2516  -0.1262   1.0000
H    H   0.4965  -0.4174   0.4782   1.0000
Cl   Cl   0.0112  -0.3787  -0.1508   1.0000
Cl   Cl  -0.1531  -0.4189  -0.0293   1.0000
##################################################
#                                                #
#Generated by USPEX: Crystal Structure Prediction#
#                                                #
##################################################
data_47_Energy from VASP:  -279.539500 eV/molecule 

_symmetry_space_group_name_H-M 'P 21 21 21'
_symmetry_Int_Tables_number 19

_cell_length_a      21.32700
_cell_length_b       3.84800
_cell_length_c      21.30800
_cell_angle_alpha   90.00000
_cell_angle_beta    90.00000
_cell_angle_gamma   90.00000

loop_
_atom_site_label
_atom_site_type_symbol
_atom_site_fract_x
_atom_site_fract_y
_atom_site_fract_z
_atom_site_occupancy
C    C   0.4037   0.4590   0.4055   1.0000
C    C   0.3616   0.2853   0.4436   1.0000
C    C   0.3934   0.4939   0.3405   1.0000
C    C   0.3077   0.1380   0.4167   1.0000
C    C   0.3370   0.3575   0.3137   1.0000
C    C   0.4404  -0.3329   0.3017   1.0000
C    C   0.2952   0.1767   0.3535   1.0000
C    C   0.2688   0.3216   0.2195   1.0000
C    C   0.2100   0.4103   0.2441   1.0000
C    C   0.2720   0.1723   0.1596   1.0000
C    C   0.1556   0.3492   0.2096   1.0000
C    C   0.2174   0.1155   0.1255   1.0000
C    C   0.1582   0.2018   0.1496   1.0000
C    C   0.1007   0.1300   0.1101   1.0000
C    C   0.0382   0.2337   0.1395   1.0000
C    C  -0.0198   0.1608   0.1005   1.0000
C    C  -0.0169   0.0110   0.0409   1.0000
C    C  -0.0788   0.2494   0.1249   1.0000
C    C  -0.0715  -0.0519   0.0063   1.0000
C    C  -0.1333   0.1929   0.0905   1.0000
C    C  -0.1299   0.0426   0.0310   1.0000
O    O   0.4876  -0.1875   0.3328   1.0000
O    O   0.4378  -0.3185   0.2427   1.0000
N    N   0.3250   0.3943   0.2510   1.0000
H    H   0.4465  -0.4299   0.4250   1.0000
H    H   0.3704   0.2576   0.4938   1.0000
H    H   0.2757  -0.0150   0.4456   1.0000
H    H   0.2539   0.0555   0.3328   1.0000
H    H   0.3624   0.4854   0.2254   1.0000
H    H  -0.4843  -0.0558   0.3030   1.0000
H    H   0.2067  -0.4643   0.2899   1.0000
H    H   0.3178   0.1020   0.1402   1.0000
H    H   0.1106   0.4254   0.2301   1.0000
H    H   0.2210  -0.0015   0.0788   1.0000
H    H   0.1063   0.2605   0.0642   1.0000
H    H   0.1001  -0.1506   0.0992   1.0000
H    H   0.0388  -0.4859   0.1506   1.0000
H    H   0.0328   0.1031   0.1855   1.0000
H    H   0.0279  -0.0589   0.0197   1.0000
H    H  -0.0822   0.3718   0.1712   1.0000
H    H  -0.1791   0.2658   0.1091   1.0000
Cl   Cl  -0.0662  -0.2448  -0.0665   1.0000
Cl   Cl  -0.1974  -0.0180  -0.0122   1.0000
##################################################
#                                                #
#Generated by USPEX: Crystal Structure Prediction#
#                                                #
##################################################
data_48_Energy from VASP:  -279.538000 eV/molecule 

_symmetry_space_group_name_H-M 'P 1 21/c 1'
_symmetry_Int_Tables_number 14

_cell_length_a       8.86300
_cell_length_b      12.28200
_cell_length_c      16.03100
_cell_angle_alpha   90.00000
_cell_angle_beta    86.90600
_cell_angle_gamma   90.00000

loop_
_atom_site_label
_atom_site_type_symbol
_atom_site_fract_x
_atom_site_fract_y
_atom_site_fract_z
_atom_site_occupancy
C    C   0.0924   0.3402  -0.0840   1.0000
C    C   0.1800   0.4245  -0.1196   1.0000
C    C   0.1422   0.2326  -0.0934   1.0000
C    C   0.3160   0.4015  -0.1632   1.0000
C    C   0.2774   0.2101  -0.1387   1.0000
C    C   0.3667   0.2939  -0.1738   1.0000
C    C  -0.4864   0.2703  -0.2221   1.0000
C    C  -0.3459   0.2998  -0.1739   1.0000
C    C  -0.2026   0.2871  -0.2279   1.0000
C    C  -0.1337   0.1853  -0.2403   1.0000
C    C  -0.1371   0.3759  -0.2707   1.0000
C    C  -0.0008   0.1742  -0.2896   1.0000
C    C  -0.0053   0.3659  -0.3218   1.0000
C    C   0.0679   0.2648  -0.3300   1.0000
C    C   0.3291   0.3059  -0.3960   1.0000
C    C   0.3364   0.4181  -0.3767   1.0000
C    C   0.4644   0.2568  -0.4327   1.0000
C    C   0.4676   0.4779  -0.3919   1.0000
C    C  -0.4037   0.3201  -0.4464   1.0000
C    C   0.4798   0.1417  -0.4556   1.0000
C    C  -0.4003   0.4296  -0.4268   1.0000
O    O   0.3579   0.0789  -0.4452   1.0000
O    O  -0.3971   0.1034  -0.4843   1.0000
N    N   0.2025   0.2438  -0.3778   1.0000
H    H   0.1406  -0.4916  -0.1123   1.0000
H    H   0.3833   0.4686  -0.1906   1.0000
H    H   0.3114   0.1254  -0.1476   1.0000
H    H  -0.4808   0.1838  -0.2409   1.0000
H    H  -0.4808   0.3182  -0.2800   1.0000
H    H  -0.3564   0.3848  -0.1524   1.0000
H    H  -0.3420   0.2496  -0.1170   1.0000
H    H  -0.1832   0.1135  -0.2091   1.0000
H    H  -0.1920   0.4556  -0.2650   1.0000
H    H   0.0533   0.0944  -0.2964   1.0000
H    H   0.0352   0.4368  -0.3569   1.0000
H    H   0.2176   0.1634  -0.3927   1.0000
H    H   0.2387   0.4581  -0.3469   1.0000
H    H   0.4656  -0.4354  -0.3767   1.0000
H    H  -0.3024   0.2795  -0.4727   1.0000
H    H  -0.2973   0.4767  -0.4394   1.0000
H    H   0.3768   0.0029  -0.4738   1.0000
Cl   Cl  -0.0767   0.3693  -0.0306   1.0000
Cl   Cl   0.0365   0.1257  -0.0499   1.0000
##################################################
#                                                #
#Generated by USPEX: Crystal Structure Prediction#
#                                                #
##################################################
data_49_Energy from VASP:  -279.537400 eV/molecule 

_symmetry_space_group_name_H-M 'P 1 21/c 1'
_symmetry_Int_Tables_number 14

_cell_length_a       3.82100
_cell_length_b      19.10600
_cell_length_c      25.81149
_cell_angle_alpha   90.00000
_cell_angle_beta    78.04951
_cell_angle_gamma   90.00000

loop_
_atom_site_label
_atom_site_type_symbol
_atom_site_fract_x
_atom_site_fract_y
_atom_site_fract_z
_atom_site_occupancy
C    C   0.4223   0.2163   0.3988   1.0000
C    C  -0.4117   0.1753   0.3559   1.0000
C    C   0.2750   0.1834   0.4467   1.0000
C    C  -0.3974   0.1025   0.3608   1.0000
C    C   0.2896   0.1112   0.4512   1.0000
C    C   0.4521   0.0693   0.4084   1.0000
C    C   0.4589  -0.0091   0.4154   1.0000
C    C  -0.3534  -0.0509   0.3675   1.0000
C    C  -0.3388  -0.1290   0.3761   1.0000
C    C   0.4857  -0.1620   0.4226   1.0000
C    C  -0.1402  -0.1711   0.3361   1.0000
C    C  -0.4977  -0.2343   0.4286   1.0000
C    C  -0.1168  -0.2430   0.3420   1.0000
C    C  -0.2998  -0.2758   0.3884   1.0000
C    C  -0.2534  -0.4018   0.3624   1.0000
C    C  -0.1670  -0.4708   0.3774   1.0000
C    C  -0.3276  -0.3923   0.3117   1.0000
C    C  -0.1538   0.4737   0.3410   1.0000
C    C  -0.0938  -0.4850   0.4297   1.0000
C    C  -0.3132  -0.4480   0.2770   1.0000
C    C  -0.2248   0.4845   0.2913   1.0000
O    O   0.0049   0.4501   0.4379   1.0000
O    O  -0.1214  -0.4392   0.4655   1.0000
N    N  -0.2740  -0.3476   0.3977   1.0000
H    H   0.1526   0.2156   0.4804   1.0000
H    H  -0.2639   0.0723   0.3265   1.0000
H    H   0.1734   0.0865   0.4890   1.0000
H    H  -0.4158  -0.0208   0.4495   1.0000
H    H   0.1807  -0.0279   0.4278   1.0000
H    H  -0.0780  -0.0309   0.3542   1.0000
H    H  -0.4845  -0.0408   0.3338   1.0000
H    H   0.3293  -0.1316   0.4550   1.0000
H    H   0.0067  -0.1466   0.2998   1.0000
H    H   0.3597  -0.2597   0.4649   1.0000
H    H   0.0536  -0.2740   0.3114   1.0000
H    H  -0.2620  -0.3632   0.4353   1.0000
H    H  -0.4042  -0.3407   0.3001   1.0000
H    H  -0.0874   0.4215   0.3531   1.0000
H    H  -0.3780  -0.4383   0.2384   1.0000
H    H  -0.2185   0.4406   0.2641   1.0000
H    H   0.0471   0.4459   0.4755   1.0000
Cl   Cl   0.3935   0.3060   0.3945   1.0000
Cl   Cl  -0.2177   0.2135   0.2962   1.0000
##################################################
#                                                #
#Generated by USPEX: Crystal Structure Prediction#
#                                                #
##################################################
data_50_Energy from VASP:  -279.536800 eV/molecule

_symmetry_space_group_name_H-M 'P 1 21/n 1'
_symmetry_Int_Tables_number 14

_cell_length_a        15.79600 
_cell_length_b        27.73600 
_cell_length_c         4.31100 
_cell_angle_alpha     90.00000 
_cell_angle_beta      87.18695 
_cell_angle_gamma     90.00000 

loop_ 
_symmetry_equiv_pos_site_id_ 
_symmetry_equiv_pos_as_xyz 
1 x,y,z
2 1/2-x,1/2+y,1/2-z
3 -x,-y,-z
4 1/2+x,1/2-y,1/2+z

loop_
_atom_site_label
_atom_site_type_symbol
_atom_site_fract_x
_atom_site_fract_y
_atom_site_fract_z
_atom_site_occupancy
  C    C    -0.0216     0.1975    -0.2376    1.0000 
  C    C    -0.0615     0.2349    -0.0698    1.0000 
  C    C     0.0669     0.1963    -0.2642    1.0000 
  C    C    -0.0137     0.2708     0.0666    1.0000 
  C    C     0.1141     0.2321    -0.1283    1.0000 
  C    C     0.0747     0.2701     0.0379    1.0000 
  C    C     0.1285     0.3084     0.1779    1.0000 
  C    C     0.0805     0.3474     0.3615    1.0000 
  C    C    -0.8637     0.3842    -0.4916    1.0000 
  C    C     0.2244     0.3850     0.4577    1.0000 
  C    C     0.0991     0.4191    -0.2934    1.0000 
  C    C    -0.7265     0.4198    -0.4044    1.0000 
  C    C     0.1474     0.4537    -0.1505    1.0000 
  C    C     0.2356     0.4548    -0.2094    1.0000 
  C    C     0.2722    -0.4657     0.0183    1.0000 
  C    C     0.3285    -0.4408     0.2139    1.0000 
  C    C     0.2029    -0.4400    -0.0965    1.0000 
  C    C     0.3124    -0.3920     0.2864    1.0000 
  C    C     0.4021    -0.4650     0.3374    1.0000 
  C    C     0.1896    -0.3920    -0.0214    1.0000 
  C    C     0.2440    -0.3675     0.1723    1.0000 
  O    O    -0.5536    -0.4393    -0.4657    1.0000 
  O    O     0.4240     0.4925     0.2673    1.0000 
  N    N     0.2886     0.4875    -0.0656    1.0000 
  H    H     0.0979     0.1668    -0.3934    1.0000 
  H    H    -0.0471     0.2992     0.1974    1.0000 
  H    H     0.1833     0.2307    -0.1508    1.0000 
  H    H     0.1733     0.2904     0.3293    1.0000 
  H    H     0.1685     0.3253    -0.0098    1.0000 
  H    H     0.0396     0.3304    -0.4542    1.0000 
  H    H     0.0374     0.3665     0.2087    1.0000 
  H    H     0.2562     0.3587     0.3054    1.0000 
  H    H     0.0303     0.4184    -0.2452    1.0000 
  H    H    -0.6579     0.4206    -0.4508    1.0000 
  H    H     0.1176     0.4786     0.0174    1.0000 
  H    H     0.3455     0.4748     0.0056    1.0000 
  H    H     0.1622    -0.4577    -0.2587    1.0000 
  H    H     0.3553    -0.3736     0.4367    1.0000 
  H    H     0.1369    -0.3729    -0.1224    1.0000 
  H    H     0.2328    -0.3296     0.2297    1.0000 
  H    H    -0.5051    -0.4596    -0.3931    1.0000 
Cl    Cl    -0.0785     0.1530    -0.4163    1.0000 
Cl    Cl    -0.1709     0.2379    -0.0246    1.0000 
##################################################
#                                                #
#Generated by USPEX: Crystal Structure Prediction#
#                                                #
##################################################
data_51_Energy from VASP:  -279.528300 eV/molecule 

_symmetry_space_group_name_H-M 'P 1 c 1'
_symmetry_Int_Tables_number 7

_cell_length_a      17.71700
_cell_length_b      23.83800
_cell_length_c      18.05768
_cell_angle_alpha   90.00000
_cell_angle_beta   165.42344
_cell_angle_gamma   90.00000

loop_
_atom_site_label
_atom_site_type_symbol
_atom_site_fract_x
_atom_site_fract_y
_atom_site_fract_z
_atom_site_occupancy
C    C  -0.4736  -0.3421  -0.4451   1.0000
C    C  -0.3282  -0.3523  -0.2397   1.0000
C    C  -0.4872  -0.2875  -0.4859   1.0000
C    C  -0.1912  -0.3082  -0.0718   1.0000
C    C  -0.3518  -0.2436  -0.3190   1.0000
C    C  -0.2001  -0.2535  -0.1084   1.0000
C    C  -0.0629  -0.2061   0.0652   1.0000
C    C  -0.2868  -0.1809  -0.0912   1.0000
C    C  -0.1477  -0.1341   0.0846   1.0000
C    C   0.0012  -0.1446   0.2928   1.0000
C    C  -0.1501  -0.0792   0.0550   1.0000
C    C   0.1394  -0.1016   0.4634   1.0000
C    C  -0.0163  -0.0357   0.2212   1.0000
C    C   0.1266  -0.0463   0.4245   1.0000
C    C   0.2973   0.0078  -0.3033   1.0000
C    C   0.4958   0.0503  -0.0873   1.0000
C    C   0.1240  -0.0226  -0.4162   1.0000
C    C  -0.4795   0.0585   0.0132   1.0000
C    C  -0.3293   0.0852   0.0287   1.0000
C    C   0.1478  -0.0123  -0.3185   1.0000
C    C   0.3504   0.0278  -0.0988   1.0000
C    C   0.1951   0.1568   0.3898   1.0000
C    C   0.4199   0.1778  -0.4482   1.0000
C    C   0.4409   0.1532  -0.4989   1.0000
C    C  -0.3800   0.2222  -0.2385   1.0000
C    C  -0.3436   0.1698  -0.3447   1.0000
C    C  -0.1596   0.2382  -0.0814   1.0000
C    C  -0.1406   0.2121  -0.1316   1.0000
C    C  -0.2543   0.2950  -0.0254   1.0000
C    C  -0.2166   0.3425  -0.0345   1.0000
C    C  -0.1600   0.2970   0.1382   1.0000
C    C  -0.0786   0.3901   0.1251   1.0000
C    C  -0.0263   0.3452   0.2933   1.0000
C    C   0.0207   0.3922   0.2928   1.0000
C    C   0.1592   0.4446   0.4554   1.0000
C    C  -0.0799   0.4837   0.2627   1.0000
C    C   0.0557  -0.4635   0.4221   1.0000
C    C   0.0941  -0.4166   0.4130   1.0000
C    C   0.1565  -0.4608  -0.4088   1.0000
C    C   0.2285  -0.3680  -0.4320   1.0000
C    C   0.2930  -0.4126  -0.2519   1.0000
C    C   0.3302  -0.3658  -0.2622   1.0000
O    O  -0.1342   0.1203   0.2444   1.0000
O    O  -0.3607   0.0828  -0.0705   1.0000
O    O   0.1737   0.1724   0.4360   1.0000
O    O   0.0092   0.1187   0.1857   1.0000
N    N   0.2659  -0.0010  -0.4076   1.0000
N    N  -0.3962   0.2461  -0.1851   1.0000
H    H   0.3928  -0.2797   0.3485   1.0000
H    H  -0.0765  -0.3168   0.0894   1.0000
H    H  -0.3656  -0.2009  -0.3541   1.0000
H    H   0.0139  -0.1727   0.1002   1.0000
H    H   0.1361  -0.2212   0.2843   1.0000
H    H  -0.4849  -0.1651  -0.3094   1.0000
H    H  -0.3649  -0.2143  -0.1277   1.0000
H    H   0.0140  -0.1876   0.3259   1.0000
H    H  -0.2606  -0.0702  -0.1026   1.0000
H    H   0.2645  -0.1110  -0.3674   1.0000
H    H  -0.0229   0.0072   0.1940   1.0000
H    H   0.3720   0.0282  -0.3393   1.0000
H    H  -0.0391  -0.0531   0.4089   1.0000
H    H  -0.3187   0.0895   0.1857   1.0000
H    H   0.0037  -0.0358  -0.4173   1.0000
H    H   0.3694   0.0349  -0.0215   1.0000
H    H  -0.0161   0.1411   0.3158   1.0000
H    H  -0.1451   0.1071   0.0787   1.0000
H    H   0.2791   0.1210   0.3327   1.0000
H    H  -0.3319   0.1505  -0.3883   1.0000
H    H   0.0050   0.2700   0.0899   1.0000
H    H   0.4634   0.2257  -0.2823   1.0000
H    H   0.0386   0.2247   0.0009   1.0000
H    H  -0.3006   0.3423  -0.1711   1.0000
H    H  -0.1875   0.2597   0.1467   1.0000
H    H  -0.0507   0.4270   0.1160   1.0000
H    H   0.0467   0.3461   0.4204   1.0000
H    H   0.3258   0.4336  -0.3438   1.0000
H    H   0.2800   0.4676  -0.4739   1.0000
H    H  -0.1978   0.4607   0.1951   1.0000
H    H  -0.2483   0.4942   0.0604   1.0000
H    H   0.0178  -0.4177   0.2830   1.0000
H    H   0.1278  -0.4971  -0.3996   1.0000
H    H   0.3727  -0.4107  -0.1190   1.0000
Cl   Cl   0.3642  -0.3962   0.3512   1.0000
Cl   Cl  -0.3185  -0.4191  -0.1923   1.0000
Cl   Cl   0.2662  -0.3103  -0.4540   1.0000
Cl   Cl  -0.4992  -0.3064  -0.0648   1.0000
##################################################
#                                                #
#Generated by USPEX: Crystal Structure Prediction#
#                                                #
##################################################
data_52_Energy from VASP:  -279.527600 eV/molecule 

_symmetry_space_group_name_H-M 'P 1 21/c 1'
_symmetry_Int_Tables_number 14

_cell_length_a      13.89300
_cell_length_b      10.61400
_cell_length_c      22.60212
_cell_angle_alpha   90.00000
_cell_angle_beta   147.20720
_cell_angle_gamma   90.00000

loop_
_atom_site_label
_atom_site_type_symbol
_atom_site_fract_x
_atom_site_fract_y
_atom_site_fract_z
_atom_site_occupancy
C    C   0.3212   0.3513  -0.1368   1.0000
C    C   0.4786   0.3578  -0.0882   1.0000
C    C   0.2390   0.2353  -0.1691   1.0000
C    C  -0.4422   0.2487  -0.0695   1.0000
C    C   0.3169   0.1254  -0.1508   1.0000
C    C  -0.2722   0.2507  -0.0174   1.0000
C    C   0.4742   0.1326  -0.1016   1.0000
C    C  -0.1890   0.3805   0.0164   1.0000
C    C  -0.0163   0.3821   0.0715   1.0000
C    C   0.0598   0.2735   0.0867   1.0000
C    C   0.0728   0.4970   0.1091   1.0000
C    C   0.2173   0.2790   0.1357   1.0000
C    C   0.2285  -0.4959   0.1567   1.0000
C    C   0.3006   0.3945   0.1689   1.0000
C    C  -0.4924   0.3390   0.1933   1.0000
C    C  -0.3130   0.3428   0.2644   1.0000
C    C   0.3815   0.2715   0.0941   1.0000
C    C  -0.2676   0.2784   0.2354   1.0000
C    C  -0.1750   0.4133   0.3659   1.0000
C    C   0.4306   0.2116   0.0675   1.0000
C    C  -0.3931   0.2135   0.1380   1.0000
O    O  -0.0135   0.4096   0.4269   1.0000
O    O  -0.2074   0.4768   0.3955   1.0000
N    N   0.4610   0.4027   0.2198   1.0000
H    H  -0.4624   0.4504  -0.0650   1.0000
H    H   0.2517   0.0350  -0.1770   1.0000
H    H  -0.1756   0.1872   0.0544   1.0000
H    H  -0.3007   0.2071  -0.0755   1.0000
H    H  -0.4681   0.0460  -0.0896   1.0000
H    H  -0.1652   0.4258   0.0720   1.0000
H    H  -0.2852   0.4419  -0.0565   1.0000
H    H  -0.0025   0.1818   0.0609   1.0000
H    H   0.0163  -0.4167   0.0988   1.0000
H    H   0.2766   0.1928   0.1493   1.0000
H    H   0.2943  -0.4052   0.1836   1.0000
H    H  -0.4415   0.4596   0.2870   1.0000
H    H   0.2428   0.2688   0.0364   1.0000
H    H  -0.1288   0.2830   0.2934   1.0000
H    H   0.3281   0.1631  -0.0110   1.0000
H    H  -0.3581   0.1669   0.1145   1.0000
H    H   0.0743   0.4603   0.4992   1.0000
Cl   Cl   0.2293   0.4883  -0.1570   1.0000
Cl   Cl   0.0413   0.2261  -0.2319   1.0000
##################################################
#                                                #
#Generated by USPEX: Crystal Structure Prediction#
#                                                #
##################################################
data_53_Energy from VASP:  -279.526100 eV/molecule

_symmetry_space_group_name_H-M 'P 1 21/n 1'
_symmetry_Int_Tables_number 14

_cell_length_a        18.88200 
_cell_length_b        13.52100 
_cell_length_c         7.25400 
_cell_angle_alpha     90.00000 
_cell_angle_beta      87.70401 
_cell_angle_gamma     90.00000 

loop_ 
_symmetry_equiv_pos_site_id_ 
_symmetry_equiv_pos_as_xyz 
1 x,y,z
2 1/2-x,1/2+y,1/2-z
3 -x,-y,-z
4 1/2+x,1/2-y,1/2+z

loop_
_atom_site_label
_atom_site_type_symbol
_atom_site_fract_x
_atom_site_fract_y
_atom_site_fract_z
_atom_site_occupancy
  C    C    -0.9747    -0.3341    -0.4971    1.0000 
  C    C     0.0158    -0.2935    -0.3225    1.0000 
  C    C    -0.0279    -0.3918     0.4239    1.0000 
  C    C    -0.0479    -0.3114    -0.2213    1.0000 
  C    C    -0.0932    -0.4084    -0.4731    1.0000 
  C    C    -0.0150    -0.4349     0.2407    1.0000 
  C    C    -0.1012    -0.3674    -0.2938    1.0000 
  C    C    -0.2161    -0.4740    -0.4757    1.0000 
  C    C    -0.2556    -0.3926    -0.4115    1.0000 
  C    C    -0.2490     0.4333    -0.4819    1.0000 
  C    C    -0.3264    -0.4039    -0.3546    1.0000 
  C    C    -0.3196     0.4228    -0.4249    1.0000 
  C    C    -0.3597    -0.4961    -0.3600    1.0000 
  C    C    -0.4360     0.4875    -0.2982    1.0000 
  C    C    -0.4784    -0.4189    -0.2555    1.0000 
  C    C    -0.5558    -0.4347    -0.2019    1.0000 
  C    C    -0.5865     0.4716    -0.1837    1.0000 
  C    C    -0.5990    -0.3519    -0.1663    1.0000 
  C    C     0.3420     0.4605    -0.1294    1.0000 
  C    C     0.3301    -0.3623    -0.1119    1.0000 
  C    C     0.3001    -0.4562    -0.0914    1.0000 
  O    O     0.0451    -0.4084     0.1516    1.0000 
  O    O    -0.0578    -0.4932     0.1676    1.0000 
  N    N     0.8547    -0.4656     0.4571    1.0000 
  H    H     0.0753    -0.3234     0.4245    1.0000 
  H    H     0.0589    -0.2530    -0.2614    1.0000 
  H    H    -0.0552    -0.2839    -0.0801    1.0000 
  H    H    -0.1491    -0.3845    -0.2106    1.0000 
  H    H    -0.1312     0.4985     0.3365    1.0000 
  H    H     0.0494    -0.4451     0.0296    1.0000 
  H    H    -0.2310    -0.3197    -0.4067    1.0000 
  H    H     0.7821     0.3701     0.4666    1.0000 
  H    H    -0.3556    -0.3387    -0.3060    1.0000 
  H    H    -0.3450     0.3502    -0.4317    1.0000 
  H    H    -0.4370     0.4391    -0.1754    1.0000 
  H    H    -0.4621     0.4448    -0.4060    1.0000 
  H    H    -0.4539    -0.3777    -0.1428    1.0000 
  H    H    -0.4746    -0.3682    -0.3754    1.0000 
  H    H    -0.5547     0.4054    -0.2097    1.0000 
  H    H    -0.5760    -0.2780    -0.1800    1.0000 
  H    H     0.2964    -0.2978    -0.0878    1.0000 
Cl    Cl     0.3063     0.3425    -0.1113    1.0000 
Cl    Cl     0.2114    -0.4653    -0.0250    1.0000 
##################################################
#                                                #
#Generated by USPEX: Crystal Structure Prediction#
#                                                #
##################################################
data_54_Energy from VASP:  -279.525200 eV/molecule 

_symmetry_space_group_name_H-M 'P 1 21/c 1'
_symmetry_Int_Tables_number 14

_cell_length_a       3.93400
_cell_length_b      15.95400
_cell_length_c      30.11400
_cell_angle_alpha   90.00000
_cell_angle_beta    90.38400
_cell_angle_gamma   90.00000

loop_
_atom_site_label
_atom_site_type_symbol
_atom_site_fract_x
_atom_site_fract_y
_atom_site_fract_z
_atom_site_occupancy
C    C   0.1142  -0.1117  -0.2846   1.0000
C    C   0.2700  -0.1401  -0.2455   1.0000
C    C   0.0600  -0.0257  -0.2904   1.0000
C    C   0.3659  -0.0833  -0.2125   1.0000
C    C   0.1549   0.0304  -0.2574   1.0000
C    C   0.3080   0.0025  -0.2177   1.0000
C    C   0.4047   0.0659  -0.1826   1.0000
C    C  -0.4252   0.0302  -0.1411   1.0000
C    C  -0.3204   0.0948  -0.1071   1.0000
C    C  -0.4044   0.1796  -0.1112   1.0000
C    C  -0.1317   0.0698  -0.0697   1.0000
C    C  -0.3092   0.2374  -0.0788   1.0000
C    C  -0.0300   0.1269  -0.0375   1.0000
C    C  -0.1221   0.2116  -0.0415   1.0000
C    C   0.0327   0.2663   0.0335   1.0000
C    C   0.2000   0.3319   0.0577   1.0000
C    C  -0.0941   0.1971   0.0576   1.0000
C    C   0.2356   0.3250   0.1042   1.0000
C    C   0.3314   0.4056   0.0348   1.0000
C    C  -0.0553   0.1928   0.1031   1.0000
C    C   0.1117   0.2563   0.1270   1.0000
O    O  -0.4989   0.4606   0.0597   1.0000
O    O   0.2909   0.4180  -0.0063   1.0000
N    N  -0.0140   0.2731  -0.0115   1.0000
H    H  -0.0585  -0.0039  -0.3212   1.0000
H    H   0.4902  -0.1077  -0.1827   1.0000
H    H   0.1086   0.0974  -0.2622   1.0000
H    H  -0.4286   0.1135  -0.1979   1.0000
H    H   0.1740   0.1009  -0.1731   1.0000
H    H  -0.1993  -0.0066  -0.1508   1.0000
H    H   0.4034  -0.0153  -0.1250   1.0000
H    H   0.4506   0.2018  -0.1398   1.0000
H    H  -0.0557   0.0040  -0.0663   1.0000
H    H  -0.3798   0.3034  -0.0823   1.0000
H    H   0.1355   0.1069  -0.0103   1.0000
H    H   0.0529   0.3305  -0.0241   1.0000
H    H  -0.2364   0.1487   0.0399   1.0000
H    H   0.3658   0.3752   0.1220   1.0000
H    H  -0.1636   0.1394   0.1208   1.0000
H    H   0.1389   0.2522   0.1630   1.0000
H    H  -0.4200  -0.4921   0.0397   1.0000
Cl   Cl  -0.0106  -0.1802  -0.3259   1.0000
Cl   Cl   0.3523  -0.2459  -0.2374   1.0000
##################################################
#                                                #
#Generated by USPEX: Crystal Structure Prediction#
#                                                #
##################################################
data_55_Energy from VASP:  -279.522400 eV/molecule 

_symmetry_space_group_name_H-M 'P 1 21 1'
_symmetry_Int_Tables_number 4

_cell_length_a      18.87500
_cell_length_b      13.14600
_cell_length_c       7.14500
_cell_angle_alpha   90.00000
_cell_angle_beta    91.64200
_cell_angle_gamma   90.00000

loop_
_atom_site_label
_atom_site_type_symbol
_atom_site_fract_x
_atom_site_fract_y
_atom_site_fract_z
_atom_site_occupancy
C    C   0.0512  -0.0437   0.2954   1.0000
C    C   0.0925   0.0398   0.3495   1.0000
C    C   0.0817  -0.1402   0.2984   1.0000
C    C   0.1635   0.0262   0.4064   1.0000
C    C   0.1517  -0.1536   0.3571   1.0000
C    C   0.1941  -0.0705   0.4113   1.0000
C    C   0.2710  -0.0888   0.4673   1.0000
C    C   0.3135   0.0058  -0.4784   1.0000
C    C   0.3900  -0.0129  -0.4202   1.0000
C    C   0.4218  -0.1089  -0.4277   1.0000
C    C   0.4314   0.0690  -0.3542   1.0000
C    C   0.4925  -0.1229  -0.3721   1.0000
C    C  -0.4982   0.0557  -0.2969   1.0000
C    C  -0.4668  -0.0410  -0.3062   1.0000
C    C  -0.3442  -0.1117  -0.3129   1.0000
C    C  -0.2785  -0.1275  -0.2107   1.0000
C    C  -0.3514  -0.1545  -0.4948   1.0000
C    C  -0.2235  -0.1826  -0.2941   1.0000
C    C  -0.2670  -0.0862  -0.0224   1.0000
C    C  -0.2964  -0.2081   0.4284   1.0000
C    C  -0.2317  -0.2225  -0.4727   1.0000
C    C  -0.2345   0.0510   0.4471   1.0000
C    C  -0.2237   0.0935  -0.3652   1.0000
C    C  -0.2797   0.1479  -0.2844   1.0000
C    C  -0.1584   0.0790  -0.2601   1.0000
C    C  -0.2729   0.1890  -0.1065   1.0000
C    C  -0.1527   0.1229  -0.0788   1.0000
C    C  -0.2087   0.1761  -0.0049   1.0000
C    C  -0.0346   0.0120  -0.2642   1.0000
C    C   0.0049   0.0955  -0.2005   1.0000
C    C  -0.0012  -0.0832  -0.2712   1.0000
C    C   0.0756   0.0848  -0.1430   1.0000
C    C   0.0693  -0.0937  -0.2125   1.0000
C    C   0.1092  -0.0100  -0.1473   1.0000
C    C   0.1859  -0.0260  -0.0871   1.0000
C    C   0.2272   0.0700  -0.0344   1.0000
C    C   0.3044   0.0542   0.0226   1.0000
C    C   0.3373  -0.0412   0.0265   1.0000
C    C   0.3450   0.1391   0.0771   1.0000
C    C   0.4084  -0.0515   0.0849   1.0000
C    C   0.4156   0.1296   0.1341   1.0000
C    C   0.4480   0.0341   0.1383   1.0000
O    O  -0.2063  -0.1104   0.0651   1.0000
O    O  -0.3120  -0.0312   0.0563   1.0000
O    O  -0.1896  -0.0053   0.3710   1.0000
O    O  -0.2950   0.0749   0.3584   1.0000
N    N  -0.3965  -0.0535  -0.2388   1.0000
N    N  -0.1052   0.0214  -0.3315   1.0000
H    H   0.0492  -0.2043   0.2524   1.0000
H    H   0.1945   0.0932   0.4449   1.0000
H    H   0.1744  -0.2299   0.3582   1.0000
H    H   0.2734  -0.1450  -0.4170   1.0000
H    H   0.2963  -0.1278   0.3496   1.0000
H    H   0.2877   0.0459  -0.3631   1.0000
H    H   0.3120   0.0603   0.4037   1.0000
H    H   0.3917  -0.1752  -0.4761   1.0000
H    H   0.4075   0.1446  -0.3466   1.0000
H    H  -0.4843  -0.1988  -0.3770   1.0000
H    H  -0.4669   0.1199  -0.2432   1.0000
H    H  -0.3824  -0.0191  -0.1140   1.0000
H    H  -0.3999  -0.1409   0.4224   1.0000
H    H  -0.1735  -0.1916  -0.2151   1.0000
H    H  -0.3030  -0.2376   0.2858   1.0000
H    H  -0.1877  -0.2609   0.4616   1.0000
H    H  -0.2017  -0.0701   0.1881   1.0000
H    H  -0.2995   0.0336   0.2364   1.0000
H    H  -0.3293   0.1552  -0.3656   1.0000
H    H  -0.3175   0.2279  -0.0447   1.0000
H    H  -0.1043   0.1114   0.0053   1.0000
H    H  -0.1186  -0.0140  -0.4557   1.0000
H    H  -0.2030   0.2067   0.1372   1.0000
H    H  -0.0198   0.1701  -0.1991   1.0000
H    H  -0.0312  -0.1484  -0.3250   1.0000
H    H   0.1042   0.1527  -0.0953   1.0000
H    H   0.0945  -0.1686  -0.2190   1.0000
H    H   0.2125  -0.0659  -0.2015   1.0000
H    H   0.1878  -0.0796   0.0322   1.0000
H    H   0.2242   0.1250  -0.1519   1.0000
H    H   0.2012   0.1093   0.0820   1.0000
H    H   0.3080  -0.1095  -0.0150   1.0000
H    H   0.3203   0.2142   0.0789   1.0000
H    H   0.4466   0.1961   0.1767   1.0000
Cl   Cl  -0.0369  -0.0320   0.2281   1.0000
Cl   Cl   0.0570   0.1614   0.3434   1.0000
Cl   Cl   0.4466  -0.1717   0.0909   1.0000
Cl   Cl  -0.4637   0.0257   0.2062   1.0000
##################################################
#                                                #
#Generated by USPEX: Crystal Structure Prediction#
#                                                #
##################################################
data_56_Energy from VASP:  -279.517200 eV/molecule 

_symmetry_space_group_name_H-M 'P 1 21/c 1'
_symmetry_Int_Tables_number 14

_cell_length_a      18.66000
_cell_length_b       7.52800
_cell_length_c      13.61100
_cell_angle_alpha   90.00000
_cell_angle_beta    71.93200
_cell_angle_gamma   90.00000

loop_
_atom_site_label
_atom_site_type_symbol
_atom_site_fract_x
_atom_site_fract_y
_atom_site_fract_z
_atom_site_occupancy
C    C  -0.4221  -0.0250  -0.1669   1.0000
C    C  -0.4174   0.1457  -0.2062   1.0000
C    C  -0.4921  -0.0999  -0.1106   1.0000
C    C  -0.4835   0.2471  -0.1867   1.0000
C    C   0.4403   0.0012  -0.0954   1.0000
C    C  -0.4946  -0.2794  -0.0697   1.0000
C    C   0.4468   0.1764  -0.1341   1.0000
C    C   0.3004   0.0019  -0.0323   1.0000
C    C   0.2827   0.0724  -0.1172   1.0000
C    C   0.2437  -0.0092   0.0635   1.0000
C    C   0.2098   0.1318  -0.1057   1.0000
C    C   0.1712   0.0493   0.0736   1.0000
C    C   0.1528   0.1213  -0.0106   1.0000
C    C   0.0729   0.1827   0.0057   1.0000
C    C   0.0569   0.2488  -0.0911   1.0000
C    C  -0.0229   0.3102  -0.0762   1.0000
C    C  -0.0791   0.3047   0.0193   1.0000
C    C  -0.0421   0.3770  -0.1612   1.0000
C    C  -0.1520   0.3657   0.0307   1.0000
C    C  -0.1149   0.4346  -0.1508   1.0000
C    C  -0.1709   0.4296  -0.0546   1.0000
O    O  -0.4296  -0.3658  -0.0925   1.0000
O    O   0.4450  -0.3508  -0.0152   1.0000
N    N   0.3716  -0.0675  -0.0404   1.0000
H    H  -0.3713  -0.1044  -0.1773   1.0000
H    H  -0.3633   0.2034  -0.2497   1.0000
H    H  -0.4803   0.3857  -0.2107   1.0000
H    H   0.3964   0.2586  -0.1189   1.0000
H    H   0.3744  -0.1831  -0.0018   1.0000
H    H  -0.4373  -0.4820  -0.0500   1.0000
H    H   0.3256   0.0767  -0.1930   1.0000
H    H   0.2578  -0.0646   0.1294   1.0000
H    H   0.1979   0.1854  -0.1736   1.0000
H    H   0.1273   0.0382   0.1485   1.0000
H    H   0.0345   0.0716   0.0397   1.0000
H    H   0.0595   0.2892   0.0645   1.0000
H    H   0.0709   0.1431  -0.1505   1.0000
H    H   0.0958   0.3592  -0.1249   1.0000
H    H  -0.0672   0.2534   0.0876   1.0000
H    H   0.0016   0.3847  -0.2364   1.0000
H    H  -0.1299   0.4860  -0.2168   1.0000
Cl   Cl  -0.2172   0.3641   0.1528   1.0000
Cl   Cl  -0.2608  -0.4992  -0.0445   1.0000
##################################################
#                                                #
#Generated by USPEX: Crystal Structure Prediction#
#                                                #
##################################################
data_57_Energy from VASP:  -279.513700 eV/molecule 

_symmetry_space_group_name_H-M 'P 1 21/c 1'
_symmetry_Int_Tables_number 14

_cell_length_a      24.33900
_cell_length_b      10.72000
_cell_length_c      14.95800
_cell_angle_alpha   90.00000
_cell_angle_beta    74.55900
_cell_angle_gamma   90.00000

loop_
_atom_site_label
_atom_site_type_symbol
_atom_site_fract_x
_atom_site_fract_y
_atom_site_fract_z
_atom_site_occupancy
C    C  -0.0375  -0.2422  -0.1115   1.0000
C    C  -0.0468  -0.3564  -0.0649   1.0000
C    C  -0.0586  -0.1328  -0.0639   1.0000
C    C  -0.0769  -0.3613   0.0287   1.0000
C    C  -0.0886  -0.1386   0.0292   1.0000
C    C  -0.0981  -0.2525   0.0771   1.0000
C    C  -0.1311  -0.2531   0.1783   1.0000
C    C  -0.1396  -0.3810   0.2244   1.0000
C    C  -0.1719  -0.3812   0.3257   1.0000
C    C  -0.1955  -0.2736   0.3739   1.0000
C    C  -0.1788  -0.4943   0.3747   1.0000
C    C  -0.2251  -0.2784   0.4674   1.0000
C    C  -0.2090   0.4994   0.4674   1.0000
C    C  -0.2327  -0.3922  -0.4855   1.0000
C    C  -0.3089  -0.3397  -0.3428   1.0000
C    C  -0.3265  -0.3412  -0.2433   1.0000
C    C  -0.3441  -0.2774  -0.3899   1.0000
C    C  -0.3769  -0.2787  -0.1960   1.0000
C    C  -0.2947  -0.4090  -0.1897   1.0000
C    C  -0.3935  -0.2181  -0.3411   1.0000
C    C  -0.4102  -0.2169  -0.2436   1.0000
C    C  -0.2058   0.4088  -0.0576   1.0000
C    C  -0.1742   0.3404  -0.0039   1.0000
C    C  -0.1237   0.2779  -0.0510   1.0000
C    C  -0.1921   0.3382   0.0955   1.0000
C    C  -0.0906   0.2159  -0.0034   1.0000
C    C  -0.1570   0.2756   0.1428   1.0000
C    C  -0.1075   0.2167   0.0941   1.0000
C    C  -0.2688   0.3899   0.2379   1.0000
C    C  -0.2765   0.2757   0.2846   1.0000
C    C  -0.2927   0.4979   0.2853   1.0000
C    C  -0.3064   0.2704   0.3780   1.0000
C    C  -0.3231   0.4910   0.3778   1.0000
C    C  -0.3301   0.3777   0.4264   1.0000
C    C  -0.3628   0.3768  -0.4724   1.0000
C    C  -0.3714   0.2487  -0.4267   1.0000
C    C  -0.4047   0.2478  -0.3257   1.0000
C    C  -0.4268   0.3560  -0.2771   1.0000
C    C  -0.4137   0.1336  -0.2782   1.0000
C    C  -0.4567   0.3505  -0.1832   1.0000
C    C  -0.4440   0.1270  -0.1855   1.0000
C    C  -0.4657   0.2356  -0.1374   1.0000
O    O  -0.3147  -0.4036  -0.0983   1.0000
O    O  -0.2502  -0.4709  -0.2269   1.0000
O    O  -0.2502   0.4709  -0.0205   1.0000
O    O  -0.1857   0.4037  -0.1490   1.0000
N    N  -0.2607  -0.4011  -0.3903   1.0000
N    N  -0.2405   0.3993   0.1429   1.0000
H    H  -0.0520  -0.0440  -0.1009   1.0000
H    H  -0.0827  -0.4521   0.0628   1.0000
H    H  -0.1059  -0.0527   0.0653   1.0000
H    H  -0.1093  -0.1906   0.2168   1.0000
H    H  -0.1731  -0.2095   0.1837   1.0000
H    H  -0.0977  -0.4253   0.2179   1.0000
H    H  -0.1620  -0.4428   0.1864   1.0000
H    H  -0.1903  -0.1836   0.3387   1.0000
H    H  -0.1609   0.4204   0.3385   1.0000
H    H  -0.2417  -0.1928  -0.4958   1.0000
H    H  -0.2150   0.4103  -0.4957   1.0000
H    H  -0.2426  -0.4558  -0.3497   1.0000
H    H  -0.3326  -0.2787  -0.4654   1.0000
H    H  -0.3892  -0.2818  -0.1204   1.0000
H    H  -0.4199  -0.1733  -0.3804   1.0000
H    H  -0.4495  -0.1709  -0.2062   1.0000
H    H  -0.2885  -0.4539  -0.0681   1.0000
H    H  -0.2118   0.4542  -0.1792   1.0000
H    H  -0.1113   0.2812  -0.1266   1.0000
H    H  -0.0511   0.1700  -0.0408   1.0000
H    H  -0.1688   0.2765   0.2183   1.0000
H    H  -0.2583   0.4546   0.1023   1.0000
H    H  -0.0811   0.1723   0.1335   1.0000
H    H  -0.2597   0.1904   0.2477   1.0000
H    H  -0.2866  -0.4127   0.2488   1.0000
H    H  -0.3116   0.1801   0.4129   1.0000
H    H  -0.3412  -0.4239   0.4142   1.0000
H    H  -0.4047   0.4211  -0.4663   1.0000
H    H  -0.3406   0.4383  -0.4339   1.0000
H    H  -0.3931   0.1863  -0.4656   1.0000
H    H  -0.3295   0.2051  -0.4319   1.0000
H    H  -0.4209   0.4472  -0.3108   1.0000
H    H  -0.3963   0.0480  -0.3147   1.0000
H    H  -0.4507   0.0378  -0.1490   1.0000
Cl   Cl  -0.0006  -0.2348  -0.2280   1.0000
Cl   Cl  -0.0219  -0.4930  -0.1228   1.0000
Cl   Cl  -0.4819   0.4874  -0.1253   1.0000
Cl   Cl   0.4970   0.2249  -0.0210   1.0000
##################################################
#                                                #
#Generated by USPEX: Crystal Structure Prediction#
#                                                #
##################################################
data_58_Energy from VASP:  -279.511800 eV/molecule

_symmetry_space_group_name_H-M 'P 1 21/n 1'
_symmetry_Int_Tables_number 14

_cell_length_a        13.63600 
_cell_length_b        10.77000 
_cell_length_c        14.03400 
_cell_angle_alpha     90.00000 
_cell_angle_beta      66.28100 
_cell_angle_gamma     90.00000 

loop_ 
_symmetry_equiv_pos_site_id_ 
_symmetry_equiv_pos_as_xyz 
1 x,y,z
2 1/2-x,1/2+y,1/2-z
3 -x,-y,-z
4 1/2+x,1/2-y,1/2+z

loop_
_atom_site_label
_atom_site_type_symbol
_atom_site_fract_x
_atom_site_fract_y
_atom_site_fract_z
_atom_site_occupancy
  C    C    -0.7613    -0.2198    -0.4986    1.0000 
  C    C    -0.8576    -0.2819    -0.4699    1.0000 
  C    C    -0.7338    -0.1569    -0.4245    1.0000 
  C    C     0.0705    -0.2813    -0.3647    1.0000 
  C    C    -0.8065    -0.1582    -0.3168    1.0000 
  C    C    -0.6328    -0.0898    -0.4599    1.0000 
  C    C     0.0950    -0.2215    -0.2896    1.0000 
  C    C     0.1661    -0.1066    -0.1347    1.0000 
  C    C     0.1323    -0.2208    -0.0850    1.0000 
  C    C     0.1539     0.0006    -0.0742    1.0000 
  C    C     0.0840    -0.2270     0.0234    1.0000 
  C    C     0.1069    -0.0071     0.0336    1.0000 
  C    C     0.0698    -0.1205     0.0848    1.0000 
  C    C     0.0170    -0.1219     0.2024    1.0000 
  C    C    -0.0183    -0.2492     0.2514    1.0000 
  C    C    -0.0701    -0.2512     0.3690    1.0000 
  C    C     0.9143    -0.1442     0.4298    1.0000 
  C    C     0.8953    -0.3653     0.4201    1.0000 
  C    C    -0.1339    -0.1510    -0.4615    1.0000 
  C    C    -0.1534    -0.3728    -0.4719    1.0000 
  C    C    -0.1682    -0.2652    -0.4120    1.0000 
  O    O     0.4300    -0.0989     0.4395    1.0000 
  O    O    -0.6050    -0.0259    -0.3994    1.0000 
  N    N     0.2177    -0.0964    -0.2439    1.0000 
  H    H     0.2956    -0.2167     0.4202    1.0000 
  H    H     0.1215    -0.3278     0.4715    1.0000 
  H    H    -0.0072    -0.3271    -0.3406    1.0000 
  H    H     0.0369    -0.2208    -0.2088    1.0000 
  H    H    -0.7150    -0.0420    -0.2743    1.0000 
  H    H     0.4988    -0.0496     0.4247    1.0000 
  H    H     0.1452    -0.3056    -0.1310    1.0000 
  H    H     0.1802     0.0903    -0.1130    1.0000 
  H    H     0.0580    -0.3175     0.0602    1.0000 
  H    H     0.0966     0.0777     0.0798    1.0000 
  H    H     0.0730    -0.0800     0.2321    1.0000 
  H    H    -0.0531    -0.0590     0.2276    1.0000 
  H    H     0.0512    -0.3130     0.2254    1.0000 
  H    H    -0.0754    -0.2906     0.2224    1.0000 
  H    H    -0.0597    -0.0534     0.3942    1.0000 
  H    H    -0.0948    -0.4501     0.3740    1.0000 
  H    H    -0.1817    -0.4616    -0.4330    1.0000 
Cl    Cl    -0.1507    -0.0169    -0.3890    1.0000 
Cl    Cl    -0.2293    -0.2755    -0.2771    1.0000 
##################################################
#                                                #
#Generated by USPEX: Crystal Structure Prediction#
#                                                #
##################################################
data_59_Energy from VASP:  -279.511100 eV/molecule 

_symmetry_space_group_name_H-M 'P 21 21 21'
_symmetry_Int_Tables_number 19

_cell_length_a       7.36500
_cell_length_b      26.90000
_cell_length_c      18.46100
_cell_angle_alpha   90.00000
_cell_angle_beta    90.00000
_cell_angle_gamma   90.00000

loop_
_atom_site_label
_atom_site_type_symbol
_atom_site_fract_x
_atom_site_fract_y
_atom_site_fract_z
_atom_site_occupancy
C    C  -0.3580   0.3995  -0.4467   1.0000
C    C  -0.4192   0.3926  -0.3758   1.0000
C    C  -0.2994   0.3591  -0.4881   1.0000
C    C  -0.4203   0.3454  -0.3442   1.0000
C    C  -0.3013   0.3117  -0.4572   1.0000
C    C  -0.4787   0.3366  -0.2668   1.0000
C    C  -0.3607   0.3052  -0.3864   1.0000
C    C   0.4656   0.3829  -0.2247   1.0000
C    C   0.4035   0.3735  -0.1479   1.0000
C    C   0.4116   0.3267  -0.1149   1.0000
C    C   0.3343   0.4133  -0.1073   1.0000
C    C   0.3537   0.3197  -0.0438   1.0000
C    C   0.2769   0.4068  -0.0363   1.0000
C    C   0.2873   0.3598  -0.0036   1.0000
C    C   0.2890   0.3258   0.1220   1.0000
C    C   0.1870   0.3178   0.1872   1.0000
C    C   0.4670   0.3059   0.1187   1.0000
C    C   0.2650   0.2905   0.2444   1.0000
C    C   0.0067   0.3392   0.1969   1.0000
C    C  -0.4618   0.2791   0.1759   1.0000
C    C   0.4376   0.2707   0.2394   1.0000
C    C  -0.4516   0.4048   0.2185   1.0000
C    C   0.3691   0.4273   0.2264   1.0000
C    C   0.2963   0.4535   0.1671   1.0000
C    C   0.2658   0.4227   0.2919   1.0000
C    C   0.1265   0.4754   0.1703   1.0000
C    C   0.0919   0.4451   0.2937   1.0000
C    C   0.0250   0.4707   0.2343   1.0000
C    C   0.2612   0.3927   0.4198   1.0000
C    C   0.1980   0.4345   0.4571   1.0000
C    C   0.2636   0.3466   0.4557   1.0000
C    C   0.1356   0.4302  -0.4718   1.0000
C    C   0.2028   0.3429  -0.4733   1.0000
C    C   0.1367   0.3845  -0.4356   1.0000
C    C   0.0716   0.3778  -0.3584   1.0000
C    C   0.0194   0.4255  -0.3192   1.0000
C    C  -0.0425   0.4199  -0.2415   1.0000
C    C  -0.0488   0.3745  -0.2048   1.0000
C    C  -0.0978   0.4627  -0.2039   1.0000
C    C  -0.1099   0.3719  -0.1331   1.0000
C    C  -0.1591   0.4604  -0.1329   1.0000
C    C  -0.1648   0.4148  -0.0966   1.0000
O    O  -0.0782   0.3286   0.2586   1.0000
O    O  -0.0667   0.3664   0.1498   1.0000
O    O  -0.3812   0.3777   0.2665   1.0000
O    O  -0.3644   0.4150   0.1575   1.0000
N    N   0.2193   0.3540   0.0670   1.0000
N    N   0.3312   0.3956   0.3490   1.0000
H    H  -0.4653   0.4250  -0.3455   1.0000
H    H  -0.2539   0.2802  -0.4893   1.0000
H    H   0.4091   0.3091  -0.2666   1.0000
H    H  -0.3656   0.3179  -0.2382   1.0000
H    H  -0.3600   0.2680  -0.3628   1.0000
H    H   0.3560   0.4027  -0.2537   1.0000
H    H  -0.4192   0.4092  -0.2233   1.0000
H    H   0.4638   0.2946  -0.1446   1.0000
H    H   0.3255   0.4501  -0.1327   1.0000
H    H   0.3562   0.2825  -0.0199   1.0000
H    H   0.2230   0.4381  -0.0051   1.0000
H    H   0.1001   0.3718   0.0796   1.0000
H    H  -0.4501   0.3132   0.0709   1.0000
H    H   0.1851   0.2869   0.2938   1.0000
H    H  -0.3240   0.2644   0.1712   1.0000
H    H   0.4965   0.2501   0.2848   1.0000
H    H  -0.1991   0.3476   0.2604   1.0000
H    H  -0.2442   0.3953   0.1559   1.0000
H    H   0.3781   0.4557   0.1179   1.0000
H    H   0.0711   0.4947   0.1232   1.0000
H    H   0.0074   0.4404   0.3417   1.0000
H    H   0.4479   0.3761   0.3379   1.0000
H    H  -0.1114   0.4864   0.2372   1.0000
H    H   0.2006   0.4708   0.4308   1.0000
H    H   0.3144   0.3139   0.4269   1.0000
H    H   0.0863   0.4636  -0.4447   1.0000
H    H   0.2069   0.3069  -0.4456   1.0000
H    H   0.1798   0.3587  -0.3277   1.0000
H    H  -0.0450   0.3520  -0.3584   1.0000
H    H   0.1351   0.4517  -0.3201   1.0000
H    H  -0.0896   0.4447  -0.3496   1.0000
H    H  -0.0064   0.3401  -0.2313   1.0000
H    H  -0.0922   0.4986  -0.2314   1.0000
H    H  -0.2036   0.4939  -0.1049   1.0000
Cl   Cl  -0.3507   0.4594  -0.4806   1.0000
Cl   Cl  -0.2270   0.3660   0.4237   1.0000
Cl   Cl  -0.1182   0.3149  -0.0901   1.0000
Cl   Cl  -0.2377   0.4127  -0.0077   1.0000
##################################################
#                                                #
#Generated by USPEX: Crystal Structure Prediction#
#                                                #
##################################################
data_60_Energy from VASP:  -279.507400 eV/molecule 

_symmetry_space_group_name_H-M 'P 1 21/c 1'
_symmetry_Int_Tables_number 14

_cell_length_a       7.02700
_cell_length_b       6.96100
_cell_length_c      35.76200
_cell_angle_alpha   90.00000
_cell_angle_beta    84.58000
_cell_angle_gamma   90.00000

loop_
_atom_site_label
_atom_site_type_symbol
_atom_site_fract_x
_atom_site_fract_y
_atom_site_fract_z
_atom_site_occupancy
C    C  -0.3468   0.0659   0.1507   1.0000
C    C   0.4560   0.0963   0.1569   1.0000
C    C  -0.2395   0.0450   0.1814   1.0000
C    C   0.3657   0.0965   0.1935   1.0000
C    C  -0.3303   0.0490   0.2177   1.0000
C    C   0.4704   0.0707   0.2244   1.0000
C    C   0.3784   0.0650   0.2645   1.0000
C    C   0.1614   0.0880   0.2690   1.0000
C    C   0.0703   0.0945   0.3091   1.0000
C    C   0.1683   0.0495   0.3403   1.0000
C    C  -0.1218   0.1514   0.3159   1.0000
C    C   0.0789   0.0614   0.3768   1.0000
C    C  -0.2134   0.1604   0.3520   1.0000
C    C  -0.1137   0.1151   0.3831   1.0000
C    C  -0.1956   0.0190   0.4499   1.0000
C    C  -0.2725   0.0789   0.4864   1.0000
C    C  -0.1121  -0.1651   0.4464   1.0000
C    C  -0.2618  -0.0452  -0.4827   1.0000
C    C  -0.3633   0.2660   0.4926   1.0000
C    C  -0.1043  -0.2839   0.4772   1.0000
C    C  -0.1785  -0.2249  -0.4868   1.0000
O    O  -0.4153   0.3124  -0.4722   1.0000
O    O  -0.3898   0.3787   0.4659   1.0000
N    N  -0.2072   0.1366   0.4193   1.0000
H    H  -0.0854   0.0235   0.1762   1.0000
H    H   0.2110   0.1170   0.1969   1.0000
H    H  -0.2451   0.0320   0.2415   1.0000
H    H   0.4175  -0.0723   0.2771   1.0000
H    H   0.4441   0.1779   0.2808   1.0000
H    H   0.0960  -0.0306   0.2540   1.0000
H    H   0.1216   0.2209   0.2547   1.0000
H    H   0.3189   0.0076   0.3367   1.0000
H    H  -0.2015   0.1917   0.2922   1.0000
H    H   0.1606   0.0329   0.4007   1.0000
H    H  -0.3636   0.2034   0.3566   1.0000
H    H  -0.2905   0.2566   0.4247   1.0000
H    H  -0.0532  -0.2145   0.4188   1.0000
H    H  -0.3249   0.0044  -0.4553   1.0000
H    H  -0.0407  -0.4263   0.4731   1.0000
H    H  -0.1728  -0.3190  -0.4625   1.0000
H    H  -0.4936   0.4389  -0.4705   1.0000
Cl   Cl  -0.2353   0.0537   0.1056   1.0000
Cl   Cl   0.3209   0.1345   0.1198   1.0000
