# Supplementary material for: Report on the sixth blind test of organic crystal structure prediction methods
Source: Acta Crystallogr B Struct Sci Cryst Eng Mater. 2016 Aug 1;72(Pt 4):439–59. doi: 10.1107/S2052520616007447 (PMC4971545; doi:10.1107/S2052520616007447)
Supplement: Supplementary file 2 [file b-72-00439-sup2.zip › Group_21_Zhu/XXIV-1_Zhu.cif]

##################################################
#                                                #
#Generated by USPEX: Crystal Structure Prediction#
#                                                #
##################################################
data_1_Energy from VASP:  -113.207000 eV/molecule 

_symmetry_space_group_name_H-M 'P 1 21/c 1'
_symmetry_Int_Tables_number 14

_cell_length_a       9.44200
_cell_length_b       8.02300
_cell_length_c      11.48000
_cell_angle_alpha   90.00000
_cell_angle_beta   112.91200
_cell_angle_gamma   90.00000

loop_
_atom_site_label
_atom_site_type_symbol
_atom_site_fract_x
_atom_site_fract_y
_atom_site_fract_z
_atom_site_occupancy
C    C   0.0318   0.2267   0.0242   1.0000
C    C  -0.2519   0.3356  -0.1218   1.0000
C    C  -0.3699   0.4188  -0.2083   1.0000
C    C  -0.3542  -0.4804  -0.3086   1.0000
O    O  -0.4824  -0.4037  -0.3817   1.0000
O    O  -0.2305  -0.4704  -0.3237   1.0000
O    O  -0.4581  -0.2162   0.4443   1.0000
N    N  -0.0088   0.2381   0.1217   1.0000
N    N   0.1538   0.1396   0.0302   1.0000
H    H   0.0548   0.1730   0.2026   1.0000
H    H  -0.0858   0.3257   0.1273   1.0000
H    H   0.2267   0.0946   0.1166   1.0000
H    H   0.1803   0.1160  -0.0477   1.0000
H    H  -0.2716   0.2579  -0.0516   1.0000
H    H  -0.4840   0.4073  -0.2062   1.0000
H    H  -0.4683  -0.3335  -0.4525   1.0000
H    H   0.4458  -0.1541   0.3961   1.0000
H    H  -0.3842  -0.1326   0.4987   1.0000
S    S  -0.0663   0.3345  -0.1183   1.0000
Cl   Cl  -0.2461  -0.4954   0.1703   1.0000
##################################################
#                                                #
#Generated by USPEX: Crystal Structure Prediction#
#                                                #
##################################################
data_2_Energy from VASP:  -113.190000 eV/molecule 

_symmetry_space_group_name_H-M 'P 1 21/c 1'
_symmetry_Int_Tables_number 14

_cell_length_a       9.44100
_cell_length_b       7.96500
_cell_length_c      11.48500
_cell_angle_alpha   90.00000
_cell_angle_beta   112.51000
_cell_angle_gamma   90.00000

loop_
_atom_site_label
_atom_site_type_symbol
_atom_site_fract_x
_atom_site_fract_y
_atom_site_fract_z
_atom_site_occupancy
C    C   0.0301  -0.2733   0.0266   1.0000
C    C  -0.2526  -0.1643  -0.1230   1.0000
C    C  -0.3685  -0.0804  -0.2105   1.0000
C    C  -0.3506   0.0208  -0.3104   1.0000
O    O  -0.4775   0.0996  -0.3830   1.0000
O    O  -0.2269   0.0289  -0.3257   1.0000
O    O  -0.4560   0.2848   0.4393   1.0000
N    N  -0.0129  -0.2590   0.1228   1.0000
N    N   0.1520  -0.3621   0.0343   1.0000
H    H   0.0488  -0.3227   0.2045   1.0000
H    H  -0.0906  -0.1703   0.1268   1.0000
H    H   0.2226  -0.4080   0.1208   1.0000
H    H   0.1793  -0.3875  -0.0431   1.0000
H    H  -0.2749  -0.2422  -0.0537   1.0000
H    H  -0.4835  -0.0921  -0.2101   1.0000
H    H  -0.4637   0.1687  -0.4546   1.0000
H    H   0.4471   0.3456   0.3916   1.0000
H    H  -0.3842   0.3709   0.4924   1.0000
S    S  -0.0656  -0.1672  -0.1168   1.0000
Cl   Cl  -0.2495   0.0072   0.1694   1.0000
##################################################
#                                                #
#Generated by USPEX: Crystal Structure Prediction#
#                                                #
##################################################
data_3_Energy from VASP:  -113.163000 eV/molecule 

_symmetry_space_group_name_H-M 'P 21 21 21'
_symmetry_Int_Tables_number 19

_cell_length_a       3.81200
_cell_length_b      20.82500
_cell_length_c      10.17600
_cell_angle_alpha   90.00000
_cell_angle_beta    90.00000
_cell_angle_gamma   90.00000

loop_
_atom_site_label
_atom_site_type_symbol
_atom_site_fract_x
_atom_site_fract_y
_atom_site_fract_z
_atom_site_occupancy
C    C  -0.3495   0.3578   0.1957   1.0000
C    C  -0.0464   0.4735   0.2443   1.0000
C    C   0.1085  -0.4685   0.2307   1.0000
C    C   0.1520  -0.4385   0.1023   1.0000
O    O   0.0331  -0.4630  -0.0001   1.0000
O    O   0.3250  -0.3829   0.0941   1.0000
O    O   0.4054  -0.2552  -0.0898   1.0000
N    N  -0.3234   0.3044   0.1261   1.0000
N    N  -0.4984   0.3599   0.3126   1.0000
H    H  -0.4356   0.2612   0.1556   1.0000
H    H  -0.2309   0.3071   0.0308   1.0000
H    H   0.4814   0.4017   0.3669   1.0000
H    H   0.3746   0.3200   0.3511   1.0000
H    H  -0.0699   0.4531   0.3426   1.0000
H    H   0.2041  -0.4435   0.3180   1.0000
H    H   0.4253  -0.3678   0.1815   1.0000
H    H  -0.3844  -0.2527  -0.0303   1.0000
H    H   0.4090  -0.2198  -0.1547   1.0000
S    S  -0.1889   0.4273   0.1126   1.0000
Cl   Cl   0.3047   0.1703   0.1753   1.0000
##################################################
#                                                #
#Generated by USPEX: Crystal Structure Prediction#
#                                                #
##################################################
data_4_Energy from VASP:  -113.149000 eV/molecule 

_symmetry_space_group_name_H-M 'P 21 21 21'
_symmetry_Int_Tables_number 19

_cell_length_a      10.07900
_cell_length_b      20.84000
_cell_length_c       3.84200
_cell_angle_alpha   90.00000
_cell_angle_beta    90.00000
_cell_angle_gamma   90.00000

loop_
_atom_site_label
_atom_site_type_symbol
_atom_site_fract_x
_atom_site_fract_y
_atom_site_fract_z
_atom_site_occupancy
C    C  -0.4456  -0.1083   0.1086   1.0000
C    C  -0.4913  -0.2234  -0.2030   1.0000
C    C  -0.4770  -0.2802  -0.3683   1.0000
C    C  -0.3474  -0.3098  -0.4154   1.0000
O    O  -0.2443  -0.2852  -0.2952   1.0000
O    O  -0.3378  -0.3649   0.4104   1.0000
O    O   0.1605   0.0080   0.1703   1.0000
N    N   0.4365  -0.1111   0.2548   1.0000
N    N  -0.3755  -0.0545   0.0903   1.0000
H    H   0.3987  -0.0718   0.3906   1.0000
H    H   0.3802  -0.1527   0.2659   1.0000
H    H  -0.2795  -0.0566  -0.0016   1.0000
H    H  -0.4068  -0.0118   0.2033   1.0000
H    H   0.4091  -0.2040  -0.1696   1.0000
H    H   0.4349  -0.3047  -0.4675   1.0000
H    H  -0.4253  -0.3811   0.3141   1.0000
H    H   0.2312  -0.0039  -0.0033   1.0000
H    H   0.0895  -0.0251   0.1521   1.0000
S    S  -0.3597  -0.1766  -0.0593   1.0000
Cl   Cl   0.4303  -0.4199   0.0353   1.0000
##################################################
#                                                #
#Generated by USPEX: Crystal Structure Prediction#
#                                                #
##################################################
data_5_Energy from VASP:  -113.141000 eV/molecule 

_symmetry_space_group_name_H-M 'P 21 21 21'
_symmetry_Int_Tables_number 19

_cell_length_a      10.20000
_cell_length_b      20.70400
_cell_length_c       3.83600
_cell_angle_alpha   90.00000
_cell_angle_beta    90.00000
_cell_angle_gamma   90.00000

loop_
_atom_site_label
_atom_site_type_symbol
_atom_site_fract_x
_atom_site_fract_y
_atom_site_fract_z
_atom_site_occupancy
C    C  -0.0576   0.3919  -0.0946   1.0000
C    C  -0.0100   0.2760   0.2103   1.0000
C    C  -0.0228   0.2183   0.3718   1.0000
C    C  -0.1500   0.1872   0.4168   1.0000
O    O  -0.2528   0.2109   0.2969   1.0000
O    O  -0.1562   0.1313  -0.4106   1.0000
O    O   0.3378  -0.4940  -0.1469   1.0000
N    N   0.0591   0.3900  -0.2414   1.0000
N    N  -0.1270   0.4459  -0.0719   1.0000
H    H   0.0962   0.4304  -0.3703   1.0000
H    H   0.1160   0.3486  -0.2566   1.0000
H    H  -0.2220   0.4434   0.0197   1.0000
H    H  -0.0971   0.4888  -0.1877   1.0000
H    H   0.0881   0.2963   0.1814   1.0000
H    H   0.0652   0.1943   0.4697   1.0000
H    H  -0.0685   0.1169  -0.3107   1.0000
H    H   0.2687   0.4951   0.0324   1.0000
H    H   0.4052   0.4714  -0.1401   1.0000
S    S  -0.1412   0.3223   0.0673   1.0000
Cl   Cl   0.0736   0.0798  -0.0318   1.0000
##################################################
#                                                #
#Generated by USPEX: Crystal Structure Prediction#
#                                                #
##################################################
data_6_Energy from VASP:  -113.139000 eV/molecule 

_symmetry_space_group_name_H-M 'P 1 21/c 1'
_symmetry_Int_Tables_number 14

_cell_length_a       9.49200
_cell_length_b       8.03000
_cell_length_c      11.35800
_cell_angle_alpha   90.00000
_cell_angle_beta   111.45400
_cell_angle_gamma   90.00000

loop_
_atom_site_label
_atom_site_type_symbol
_atom_site_fract_x
_atom_site_fract_y
_atom_site_fract_z
_atom_site_occupancy
C    C  -0.0244   0.2359   0.4734   1.0000
C    C   0.2566   0.3338  -0.3755   1.0000
C    C   0.3700   0.4170  -0.2883   1.0000
C    C   0.3490  -0.4805  -0.1894   1.0000
O    O   0.4718  -0.3970  -0.1202   1.0000
O    O   0.2262  -0.4751  -0.1724   1.0000
O    O   0.4569  -0.2137   0.0652   1.0000
N    N   0.0161   0.2592   0.3752   1.0000
N    N  -0.1448   0.1456   0.4645   1.0000
H    H  -0.0479   0.2037   0.2913   1.0000
H    H   0.0933   0.3485   0.3721   1.0000
H    H  -0.2132   0.1034   0.3764   1.0000
H    H  -0.1726   0.1159  -0.4581   1.0000
H    H   0.2795   0.2552  -0.4449   1.0000
H    H   0.4848   0.4046  -0.2878   1.0000
H    H   0.4582  -0.3280  -0.0485   1.0000
H    H  -0.4486  -0.1500   0.1091   1.0000
H    H   0.3833  -0.1302   0.0134   1.0000
S    S   0.0712   0.3329  -0.3800   1.0000
Cl   Cl   0.2536  -0.4833   0.3329   1.0000
##################################################
#                                                #
#Generated by USPEX: Crystal Structure Prediction#
#                                                #
##################################################
data_7_Energy from VASP:  -113.108000 eV/molecule 

_symmetry_space_group_name_H-M 'P -1'
_symmetry_Int_Tables_number 2

_cell_length_a       9.67800
_cell_length_b       7.66100
_cell_length_c       6.56500
_cell_angle_alpha  113.80000
_cell_angle_beta    78.03500
_cell_angle_gamma   80.71200

loop_
_atom_site_label
_atom_site_type_symbol
_atom_site_fract_x
_atom_site_fract_y
_atom_site_fract_z
_atom_site_occupancy
C    C  -0.0741   0.2514  -0.4832   1.0000
C    C   0.2127   0.2078   0.4786   1.0000
C    C   0.3409   0.2445  -0.4954   1.0000
C    C   0.3510   0.4159  -0.2993   1.0000
O    O   0.4869   0.4312  -0.3128   1.0000
O    O   0.2415  -0.4625  -0.1342   1.0000
O    O   0.4672  -0.2335   0.0194   1.0000
N    N  -0.0361   0.1756   0.2866   1.0000
N    N  -0.2065   0.2687  -0.3578   1.0000
H    H  -0.1115   0.1236   0.2035   1.0000
H    H   0.0626   0.1715   0.1863   1.0000
H    H  -0.2889   0.2403  -0.4323   1.0000
H    H  -0.2326   0.3261  -0.1780   1.0000
H    H   0.2135   0.0752   0.3286   1.0000
H    H   0.4439   0.1408   0.3766   1.0000
H    H   0.4852  -0.4381  -0.1746   1.0000
H    H   0.4077  -0.1440  -0.0260   1.0000
H    H  -0.4437  -0.1884   0.0378   1.0000
S    S   0.0422   0.3492  -0.3183   1.0000
Cl   Cl  -0.2764  -0.0370   0.1125   1.0000
##################################################
#                                                #
#Generated by USPEX: Crystal Structure Prediction#
#                                                #
##################################################
data_8_Energy from VASP:  -113.108000 eV/molecule 

_symmetry_space_group_name_H-M 'P 1'
_symmetry_Int_Tables_number 1

_cell_length_a       9.65000
_cell_length_b       7.65200
_cell_length_c       6.61400
_cell_angle_alpha  113.59200
_cell_angle_beta    78.45900
_cell_angle_gamma   78.99400

loop_
_atom_site_label
_atom_site_type_symbol
_atom_site_fract_x
_atom_site_fract_y
_atom_site_fract_z
_atom_site_occupancy
C    C  -0.0754   0.2518  -0.4797   1.0000
C    C   0.2128   0.2073   0.4791   1.0000
C    C   0.3418   0.2417  -0.4980   1.0000
C    C   0.3520   0.4117  -0.3028   1.0000
C    C   0.0760  -0.2581   0.4827   1.0000
C    C  -0.2118  -0.2164  -0.4796   1.0000
C    C  -0.3415  -0.2475   0.4957   1.0000
C    C  -0.3506  -0.4185   0.3008   1.0000
O    O   0.4892   0.4225  -0.3229   1.0000
O    O   0.2420  -0.4656  -0.1347   1.0000
O    O  -0.4870  -0.4322   0.3157   1.0000
O    O  -0.2393   0.4595   0.1344   1.0000
O    O   0.4909  -0.2548  -0.0010   1.0000
O    O  -0.4683   0.2338  -0.0175   1.0000
N    N  -0.0369   0.1734   0.2919   1.0000
N    N  -0.2080   0.2707  -0.3536   1.0000
N    N   0.0387  -0.1754  -0.2885   1.0000
N    N   0.2069  -0.2758   0.3533   1.0000
H    H  -0.1116   0.1201   0.2096   1.0000
H    H   0.0606   0.1714   0.1916   1.0000
H    H  -0.2917   0.2453  -0.4255   1.0000
H    H  -0.2332   0.3266  -0.1756   1.0000
H    H   0.2144   0.0762   0.3287   1.0000
H    H   0.4458   0.1370   0.3709   1.0000
H    H   0.4925  -0.4492  -0.1875   1.0000
H    H   0.1123  -0.1162  -0.2079   1.0000
H    H  -0.0577  -0.1734  -0.1852   1.0000
H    H   0.2899  -0.2438   0.4240   1.0000
H    H   0.2303  -0.3333   0.1752   1.0000
H    H  -0.2125  -0.0819  -0.3345   1.0000
H    H  -0.4456  -0.1370  -0.3797   1.0000
H    H  -0.4856   0.4383   0.1781   1.0000
H    H   0.4274  -0.1543  -0.0305   1.0000
H    H  -0.4163  -0.2185   0.0081   1.0000
H    H  -0.4068   0.1407   0.0243   1.0000
H    H   0.4427   0.1899  -0.0364   1.0000
S    S   0.0403   0.3495  -0.3169   1.0000
S    S  -0.0386  -0.3648   0.3226   1.0000
Cl   Cl  -0.2680  -0.0446   0.1083   1.0000
Cl   Cl   0.2785   0.0337  -0.1060   1.0000
##################################################
#                                                #
#Generated by USPEX: Crystal Structure Prediction#
#                                                #
##################################################
data_9_Energy from VASP:  -113.097000 eV/molecule 

_symmetry_space_group_name_H-M 'P 21 21 21'
_symmetry_Int_Tables_number 19

_cell_length_a      10.28800
_cell_length_b      20.26600
_cell_length_c       3.86000
_cell_angle_alpha   90.00000
_cell_angle_beta    90.00000
_cell_angle_gamma   90.00000

loop_
_atom_site_label
_atom_site_type_symbol
_atom_site_fract_x
_atom_site_fract_y
_atom_site_fract_z
_atom_site_occupancy
C    C   0.4314   0.3957  -0.0939   1.0000
C    C   0.4808   0.2786   0.2199   1.0000
C    C   0.4681   0.2203   0.3861   1.0000
C    C   0.3421   0.1879   0.4271   1.0000
O    O   0.2405   0.2106   0.2982   1.0000
O    O   0.3361   0.1317  -0.3934   1.0000
O    O  -0.1623  -0.4962  -0.1684   1.0000
N    N  -0.4521   0.3944  -0.2379   1.0000
N    N   0.3619   0.4504  -0.0725   1.0000
H    H  -0.4152   0.4355  -0.3640   1.0000
H    H  -0.3957   0.3524  -0.2542   1.0000
H    H   0.2665   0.4469   0.0092   1.0000
H    H   0.3936   0.4946  -0.1791   1.0000
H    H  -0.4226   0.3002   0.1943   1.0000
H    H  -0.4453   0.1966   0.4919   1.0000
H    H   0.4229   0.1182  -0.2889   1.0000
H    H  -0.2235  -0.4952  -0.3720   1.0000
H    H  -0.1028   0.4658  -0.1919   1.0000
S    S   0.3500   0.3242   0.0671   1.0000
Cl   Cl  -0.4319   0.0836  -0.0231   1.0000
##################################################
#                                                #
#Generated by USPEX: Crystal Structure Prediction#
#                                                #
##################################################
data_10_Energy from VASP:  -113.088000 eV/molecule 

_symmetry_space_group_name_H-M 'P 1 21 1'
_symmetry_Int_Tables_number 4

_cell_length_a       9.49000
_cell_length_b       5.81600
_cell_length_c       8.06900
_cell_angle_alpha   90.00000
_cell_angle_beta   107.31200
_cell_angle_gamma   90.00000

loop_
_atom_site_label
_atom_site_type_symbol
_atom_site_fract_x
_atom_site_fract_y
_atom_site_fract_z
_atom_site_occupancy
C    C   0.2811   0.2959   0.4857   1.0000
C    C   0.2270   0.3416  -0.2089   1.0000
C    C   0.1599   0.3632  -0.0841   1.0000
C    C   0.0011   0.3357  -0.1217   1.0000
O    O  -0.0506   0.3685   0.0126   1.0000
O    O  -0.0802   0.2897  -0.2707   1.0000
O    O   0.3397  -0.1250   0.0918   1.0000
N    N   0.3769   0.4673  -0.4712   1.0000
N    N   0.2838   0.1481   0.3625   1.0000
H    H   0.4545   0.4832   0.4631   1.0000
H    H   0.3689  -0.4027  -0.3884   1.0000
H    H   0.3511   0.1750   0.2850   1.0000
H    H   0.2176   0.0028   0.3394   1.0000
H    H   0.3465   0.3620  -0.1762   1.0000
H    H   0.2271   0.4038   0.0476   1.0000
H    H  -0.1640   0.3593  -0.0267   1.0000
H    H   0.3778  -0.0828  -0.0062   1.0000
H    H   0.3906  -0.2712   0.1371   1.0000
S    S   0.1358   0.2608  -0.4213   1.0000
Cl   Cl  -0.4745   0.4173   0.2185   1.0000
##################################################
#                                                #
#Generated by USPEX: Crystal Structure Prediction#
#                                                #
##################################################
data_11_Energy from VASP:  -113.084000 eV/molecule 

_symmetry_space_group_name_H-M 'P n a 21'
_symmetry_Int_Tables_number 33

_cell_length_a       6.64800
_cell_length_b       9.80500
_cell_length_c      12.86600
_cell_angle_alpha   90.00000
_cell_angle_beta    90.00000
_cell_angle_gamma   90.00000

loop_
_atom_site_label
_atom_site_type_symbol
_atom_site_fract_x
_atom_site_fract_y
_atom_site_fract_z
_atom_site_occupancy
C    C  -0.0141   0.2000  -0.0871   1.0000
C    C  -0.0485  -0.0732  -0.1042   1.0000
C    C  -0.0333  -0.2078  -0.0846   1.0000
C    C   0.0188  -0.2601   0.0182   1.0000
O    O   0.0319  -0.3971   0.0217   1.0000
O    O   0.0485  -0.1864   0.0946   1.0000
O    O  -0.2615  -0.1978  -0.3397   1.0000
N    N   0.0362   0.2000  -0.1864   1.0000
N    N  -0.0617   0.3129  -0.0365   1.0000
H    H   0.0159   0.2864  -0.2306   1.0000
H    H   0.1114   0.1199  -0.2201   1.0000
H    H  -0.0472   0.4066  -0.0713   1.0000
H    H  -0.1262   0.3075   0.0375   1.0000
H    H  -0.0923  -0.0380  -0.1815   1.0000
H    H  -0.0620  -0.2817  -0.1462   1.0000
H    H   0.0675  -0.4272   0.0943   1.0000
H    H  -0.2455  -0.2894  -0.3090   1.0000
H    H  -0.3667  -0.1491  -0.3000   1.0000
S    S  -0.0118   0.0508  -0.0096   1.0000
Cl   Cl   0.1095   0.4939   0.2419   1.0000
##################################################
#                                                #
#Generated by USPEX: Crystal Structure Prediction#
#                                                #
##################################################
data_12_Energy from VASP:  -113.082000 eV/molecule 

_symmetry_space_group_name_H-M 'P n a 21'
_symmetry_Int_Tables_number 33

_cell_length_a       6.86600
_cell_length_b      18.86700
_cell_length_c       6.41600
_cell_angle_alpha   90.00000
_cell_angle_beta    90.00000
_cell_angle_gamma   90.00000

loop_
_atom_site_label
_atom_site_type_symbol
_atom_site_fract_x
_atom_site_fract_y
_atom_site_fract_z
_atom_site_occupancy
C    C   0.2408   0.4872  -0.2004   1.0000
C    C   0.3160  -0.3799  -0.0761   1.0000
C    C   0.3056  -0.3181   0.0268   1.0000
C    C   0.2220  -0.3105   0.2343   1.0000
O    O   0.2031  -0.2434   0.2940   1.0000
O    O   0.1714  -0.3621   0.3427   1.0000
O    O  -0.4621  -0.2571  -0.3537   1.0000
N    N   0.2299  -0.4865  -0.3913   1.0000
N    N   0.2472   0.4179  -0.1665   1.0000
H    H   0.2256   0.4780   0.4858   1.0000
H    H   0.1967  -0.4347  -0.4244   1.0000
H    H   0.2203   0.3830  -0.2857   1.0000
H    H   0.2452   0.3991  -0.0152   1.0000
H    H   0.3826  -0.3817  -0.2304   1.0000
H    H   0.3601  -0.2704  -0.0485   1.0000
H    H   0.1375  -0.2427   0.4406   1.0000
H    H  -0.4918  -0.2081  -0.3074   1.0000
H    H  -0.3724  -0.2798  -0.2535   1.0000
S    S   0.2408  -0.4603   0.0272   1.0000
Cl   Cl  -0.1911  -0.3748  -0.1824   1.0000
##################################################
#                                                #
#Generated by USPEX: Crystal Structure Prediction#
#                                                #
##################################################
data_13_Energy from VASP:  -113.077000 eV/molecule 

_symmetry_space_group_name_H-M 'P 21 21 21'
_symmetry_Int_Tables_number 19

_cell_length_a      10.05200
_cell_length_b      22.39600
_cell_length_c       3.72800
_cell_angle_alpha   90.00000
_cell_angle_beta    90.00000
_cell_angle_gamma   90.00000

loop_
_atom_site_label
_atom_site_type_symbol
_atom_site_fract_x
_atom_site_fract_y
_atom_site_fract_z
_atom_site_occupancy
C    C  -0.4050  -0.1085   0.1987   1.0000
C    C  -0.4277  -0.2251   0.3347   1.0000
C    C  -0.4193  -0.2851   0.3254   1.0000
C    C  -0.3055  -0.3171   0.1771   1.0000
O    O  -0.2062  -0.2918   0.0486   1.0000
O    O  -0.3093  -0.3767   0.1848   1.0000
O    O   0.3396  -0.0102   0.4715   1.0000
N    N   0.4641  -0.1091   0.1816   1.0000
N    N  -0.3370  -0.0580   0.2268   1.0000
H    H   0.4117  -0.0708   0.2590   1.0000
H    H   0.4105  -0.1464   0.1071   1.0000
H    H  -0.2356  -0.0590   0.2773   1.0000
H    H  -0.3835  -0.0174   0.1825   1.0000
H    H   0.4856  -0.2049   0.4627   1.0000
H    H   0.4983  -0.3110   0.4369   1.0000
H    H  -0.3927  -0.3929   0.3038   1.0000
H    H   0.4042   0.0202  -0.4453   1.0000
H    H   0.2811   0.0073   0.2789   1.0000
S    S  -0.3098  -0.1754   0.1699   1.0000
Cl   Cl   0.4613  -0.4330  -0.4391   1.0000
##################################################
#                                                #
#Generated by USPEX: Crystal Structure Prediction#
#                                                #
##################################################
data_14_Energy from VASP:  -113.074000 eV/molecule 

_symmetry_space_group_name_H-M 'P n a 21'
_symmetry_Int_Tables_number 33

_cell_length_a       6.67100
_cell_length_b       9.77100
_cell_length_c      12.84500
_cell_angle_alpha   90.00000
_cell_angle_beta    90.00000
_cell_angle_gamma   90.00000

loop_
_atom_site_label
_atom_site_type_symbol
_atom_site_fract_x
_atom_site_fract_y
_atom_site_fract_z
_atom_site_occupancy
C    C  -0.0174  -0.3014  -0.3541   1.0000
C    C  -0.0453   0.4245  -0.3710   1.0000
C    C  -0.0275   0.2897  -0.3511   1.0000
C    C   0.0275   0.2378  -0.2486   1.0000
O    O   0.0409   0.1004  -0.2450   1.0000
O    O   0.0589   0.3123  -0.1724   1.0000
O    O  -0.2389  -0.1959  -0.1049   1.0000
N    N   0.0339  -0.3008  -0.4535   1.0000
N    N  -0.0692  -0.1885  -0.3040   1.0000
H    H   0.0112  -0.2149  -0.4982   1.0000
H    H   0.1095  -0.3809  -0.4873   1.0000
H    H  -0.0564  -0.0948  -0.3393   1.0000
H    H  -0.1314  -0.1932  -0.2294   1.0000
H    H  -0.0912   0.4590  -0.4484   1.0000
H    H  -0.0570   0.2152  -0.4124   1.0000
H    H   0.0762   0.0697  -0.1724   1.0000
H    H  -0.2519  -0.2874  -0.0731   1.0000
H    H  -0.1340  -0.1452  -0.0666   1.0000
S    S  -0.0102  -0.4507  -0.2764   1.0000
Cl   Cl  -0.3875  -0.4912  -0.0247   1.0000
##################################################
#                                                #
#Generated by USPEX: Crystal Structure Prediction#
#                                                #
##################################################
data_15_Energy from VASP:  -113.073000 eV/molecule 

_symmetry_space_group_name_H-M 'P 21 21 21'
_symmetry_Int_Tables_number 19

_cell_length_a      11.01500
_cell_length_b      10.67600
_cell_length_c       7.11900
_cell_angle_alpha   90.00000
_cell_angle_beta    90.00000
_cell_angle_gamma   90.00000

loop_
_atom_site_label
_atom_site_type_symbol
_atom_site_fract_x
_atom_site_fract_y
_atom_site_fract_z
_atom_site_occupancy
C    C  -0.3138   0.0305   0.1232   1.0000
C    C  -0.1407  -0.1531   0.1244   1.0000
C    C  -0.0328  -0.2130   0.1311   1.0000
C    C   0.0809  -0.1438   0.1449   1.0000
O    O   0.3510  -0.0694   0.2918   1.0000
O    O   0.0836  -0.0267   0.1431   1.0000
O    O   0.1806  -0.2132   0.1602   1.0000
N    N  -0.3456   0.1455   0.0742   1.0000
N    N  -0.3944  -0.0558   0.1683   1.0000
H    H  -0.4359   0.1726   0.0791   1.0000
H    H  -0.2809   0.2071   0.0244   1.0000
H    H  -0.3715  -0.1396   0.2317   1.0000
H    H  -0.4855  -0.0351   0.1782   1.0000
H    H  -0.2241  -0.2076   0.1155   1.0000
H    H   0.3571  -0.0552   0.4292   1.0000
H    H   0.3347   0.0156   0.2385   1.0000
H    H  -0.0306  -0.3154   0.1320   1.0000
H    H   0.2508  -0.1572   0.2069   1.0000
S    S  -0.1540   0.0090   0.1309   1.0000
Cl   Cl   0.1334  -0.1861  -0.3836   1.0000
##################################################
#                                                #
#Generated by USPEX: Crystal Structure Prediction#
#                                                #
##################################################
data_16_Energy from VASP:  -113.073000 eV/molecule 

_symmetry_space_group_name_H-M 'P 21 21 21'
_symmetry_Int_Tables_number 19

_cell_length_a      10.21800
_cell_length_b      20.36300
_cell_length_c       3.84500
_cell_angle_alpha   90.00000
_cell_angle_beta    90.00000
_cell_angle_gamma   90.00000

loop_
_atom_site_label
_atom_site_type_symbol
_atom_site_fract_x
_atom_site_fract_y
_atom_site_fract_z
_atom_site_occupancy
C    C   0.4395   0.3952  -0.0990   1.0000
C    C   0.4915   0.2789   0.2114   1.0000
C    C   0.4803   0.2207   0.3783   1.0000
C    C   0.3537   0.1882   0.4208   1.0000
O    O   0.2513   0.2107   0.2922   1.0000
O    O   0.3480   0.1323  -0.3988   1.0000
O    O  -0.1625  -0.4961  -0.1910   1.0000
N    N  -0.4456   0.3935  -0.2553   1.0000
N    N   0.3712   0.4501  -0.0665   1.0000
H    H  -0.4101   0.4345  -0.3864   1.0000
H    H  -0.3890   0.3516  -0.2725   1.0000
H    H   0.2763   0.4470   0.0240   1.0000
H    H   0.4011   0.4940  -0.1790   1.0000
H    H  -0.4119   0.3009   0.1818   1.0000
H    H  -0.4318   0.1975   0.4827   1.0000
H    H   0.4354   0.1185  -0.2941   1.0000
H    H  -0.2331   0.4955  -0.0126   1.0000
H    H  -0.1019   0.4659  -0.1853   1.0000
S    S   0.3583   0.3239   0.0630   1.0000
Cl   Cl  -0.4255   0.0824  -0.0129   1.0000
##################################################
#                                                #
#Generated by USPEX: Crystal Structure Prediction#
#                                                #
##################################################
data_17_Energy from VASP:  -113.070000 eV/molecule 

_symmetry_space_group_name_H-M 'P n a 21'
_symmetry_Int_Tables_number 33

_cell_length_a       6.65100
_cell_length_b       9.76800
_cell_length_c      12.93600
_cell_angle_alpha   90.00000
_cell_angle_beta    90.00000
_cell_angle_gamma   90.00000

loop_
_atom_site_label
_atom_site_type_symbol
_atom_site_fract_x
_atom_site_fract_y
_atom_site_fract_z
_atom_site_occupancy
C    C  -0.0128  -0.3069  -0.3431   1.0000
C    C  -0.0323   0.4179  -0.3581   1.0000
C    C  -0.0145   0.2834  -0.3367   1.0000
C    C   0.0345   0.2338  -0.2335   1.0000
O    O   0.0479   0.0966  -0.2283   1.0000
O    O   0.0612   0.3101  -0.1582   1.0000
O    O  -0.2450  -0.1996  -0.0967   1.0000
N    N   0.0327  -0.3062  -0.4425   1.0000
N    N  -0.0632  -0.1937  -0.2931   1.0000
H    H   0.0060  -0.2204  -0.4865   1.0000
H    H   0.1080  -0.3857  -0.4770   1.0000
H    H  -0.0504  -0.1004  -0.3289   1.0000
H    H  -0.1232  -0.1981  -0.2186   1.0000
H    H  -0.0737   0.4500  -0.4361   1.0000
H    H  -0.0392   0.2078  -0.3974   1.0000
H    H   0.0779   0.0670  -0.1552   1.0000
H    H  -0.2497  -0.2911  -0.0645   1.0000
H    H  -0.1492  -0.1431  -0.0568   1.0000
S    S  -0.0011  -0.4553  -0.2651   1.0000
Cl   Cl  -0.3961  -0.4911  -0.0090   1.0000
##################################################
#                                                #
#Generated by USPEX: Crystal Structure Prediction#
#                                                #
##################################################
data_18_Energy from VASP:  -113.066000 eV/molecule 

_symmetry_space_group_name_H-M 'P n a 21'
_symmetry_Int_Tables_number 33

_cell_length_a       6.72400
_cell_length_b       9.75100
_cell_length_c      12.89500
_cell_angle_alpha   90.00000
_cell_angle_beta    90.00000
_cell_angle_gamma   90.00000

loop_
_atom_site_label
_atom_site_type_symbol
_atom_site_fract_x
_atom_site_fract_y
_atom_site_fract_z
_atom_site_occupancy
C    C  -0.4846   0.3061   0.2117   1.0000
C    C  -0.4646  -0.4179   0.1970   1.0000
C    C  -0.4833  -0.2832   0.2183   1.0000
C    C   0.4653  -0.2337   0.3217   1.0000
O    O   0.4498  -0.0964   0.3271   1.0000
O    O   0.4386  -0.3101   0.3968   1.0000
O    O   0.2550  -0.1993  -0.0416   1.0000
N    N   0.4699   0.3060   0.1120   1.0000
N    N  -0.4349   0.1925   0.2616   1.0000
H    H   0.4952   0.2204   0.0674   1.0000
H    H   0.3932   0.3852   0.0781   1.0000
H    H  -0.4450   0.0993   0.2252   1.0000
H    H  -0.3736   0.1964   0.3360   1.0000
H    H  -0.4222  -0.4503   0.1189   1.0000
H    H  -0.4578  -0.2073   0.1577   1.0000
H    H   0.4183  -0.0677   0.4004   1.0000
H    H   0.3503  -0.1446  -0.0007   1.0000
H    H   0.2526  -0.2927  -0.0122   1.0000
S    S  -0.4961   0.4549   0.2900   1.0000
Cl   Cl   0.1091  -0.4922   0.0468   1.0000
##################################################
#                                                #
#Generated by USPEX: Crystal Structure Prediction#
#                                                #
##################################################
data_19_Energy from VASP:  -113.066000 eV/molecule 

_symmetry_space_group_name_H-M 'P n a 21'
_symmetry_Int_Tables_number 33

_cell_length_a       6.65000
_cell_length_b       9.77200
_cell_length_c      12.99000
_cell_angle_alpha   90.00000
_cell_angle_beta    90.00000
_cell_angle_gamma   90.00000

loop_
_atom_site_label
_atom_site_type_symbol
_atom_site_fract_x
_atom_site_fract_y
_atom_site_fract_z
_atom_site_occupancy
C    C   0.4783  -0.3037  -0.1754   1.0000
C    C   0.4523   0.4222  -0.1878   1.0000
C    C   0.4697   0.2879  -0.1662   1.0000
C    C  -0.4835   0.2389  -0.0628   1.0000
O    O  -0.4652   0.1022  -0.0573   1.0000
O    O  -0.4623   0.3156   0.0123   1.0000
O    O   0.2480   0.3004  -0.4317   1.0000
N    N   0.4285  -0.1880  -0.1290   1.0000
N    N  -0.4698  -0.3077  -0.2736   1.0000
H    H   0.4407  -0.0968  -0.1679   1.0000
H    H   0.3665  -0.1892  -0.0553   1.0000
H    H  -0.4901  -0.2237  -0.3200   1.0000
H    H  -0.3929  -0.3889  -0.3046   1.0000
H    H   0.4127   0.4542  -0.2658   1.0000
H    H   0.4475   0.2120  -0.2268   1.0000
H    H  -0.4340   0.0733   0.0154   1.0000
H    H   0.1506   0.3519  -0.3894   1.0000
H    H   0.2540   0.2063  -0.4045   1.0000
S    S   0.4799  -0.4502  -0.0956   1.0000
Cl   Cl  -0.3973  -0.0088   0.1595   1.0000
##################################################
#                                                #
#Generated by USPEX: Crystal Structure Prediction#
#                                                #
##################################################
data_20_Energy from VASP:  -113.066000 eV/molecule 

_symmetry_space_group_name_H-M 'P 21 21 21'
_symmetry_Int_Tables_number 19

_cell_length_a      10.27000
_cell_length_b      20.33500
_cell_length_c       3.88100
_cell_angle_alpha   90.00000
_cell_angle_beta    90.00000
_cell_angle_gamma   90.00000

loop_
_atom_site_label
_atom_site_type_symbol
_atom_site_fract_x
_atom_site_fract_y
_atom_site_fract_z
_atom_site_occupancy
C    C  -0.0620   0.3955  -0.0916   1.0000
C    C  -0.0086   0.2785   0.2110   1.0000
C    C  -0.0189   0.2200   0.3729   1.0000
C    C  -0.1444   0.1874   0.4218   1.0000
O    O  -0.2476   0.2102   0.3020   1.0000
O    O  -0.1485   0.1312  -0.4018   1.0000
O    O   0.3374  -0.4943  -0.1843   1.0000
N    N   0.0523   0.3940  -0.2482   1.0000
N    N  -0.1303   0.4502  -0.0606   1.0000
H    H   0.0865   0.4352  -0.3783   1.0000
H    H   0.1086   0.3523  -0.2702   1.0000
H    H  -0.2244   0.4473   0.0324   1.0000
H    H  -0.1012   0.4943  -0.1722   1.0000
H    H   0.0878   0.3002   0.1771   1.0000
H    H   0.0697   0.1961   0.4664   1.0000
H    H  -0.0610   0.1174  -0.3027   1.0000
H    H   0.2675   0.4958  -0.0091   1.0000
H    H   0.3981   0.4679  -0.1848   1.0000
S    S  -0.1418   0.3242   0.0735   1.0000
Cl   Cl   0.0767   0.0803  -0.0096   1.0000
##################################################
#                                                #
#Generated by USPEX: Crystal Structure Prediction#
#                                                #
##################################################
data_21_Energy from VASP:  -113.062000 eV/molecule 

_symmetry_space_group_name_H-M 'P 21 21 21'
_symmetry_Int_Tables_number 19

_cell_length_a       9.81700
_cell_length_b      22.57600
_cell_length_c       3.72600
_cell_angle_alpha   90.00000
_cell_angle_beta    90.00000
_cell_angle_gamma   90.00000

loop_
_atom_site_label
_atom_site_type_symbol
_atom_site_fract_x
_atom_site_fract_y
_atom_site_fract_z
_atom_site_occupancy
C    C  -0.3992  -0.1116   0.2782   1.0000
C    C  -0.4199  -0.2298   0.3455   1.0000
C    C  -0.4083  -0.2887   0.2979   1.0000
C    C  -0.2953  -0.3160   0.1046   1.0000
O    O  -0.1934  -0.2882   0.0015   1.0000
O    O  -0.3035  -0.3740   0.0361   1.0000
O    O   0.3439  -0.0118  -0.3204   1.0000
N    N   0.4686  -0.1111   0.3429   1.0000
N    N  -0.3261  -0.0623   0.2723   1.0000
H    H   0.4220  -0.0732   0.4466   1.0000
H    H   0.4077  -0.1457   0.2634   1.0000
H    H  -0.2214  -0.0643   0.2908   1.0000
H    H  -0.3731  -0.0212   0.2668   1.0000
H    H   0.4937  -0.2131   0.4989   1.0000
H    H  -0.4883  -0.3175   0.4049   1.0000
H    H  -0.3886  -0.3928   0.1423   1.0000
H    H   0.2837   0.0052   0.4876   1.0000
H    H   0.4101   0.0188  -0.2445   1.0000
S    S  -0.3068  -0.1772   0.1812   1.0000
Cl   Cl   0.4537  -0.4327   0.3437   1.0000
##################################################
#                                                #
#Generated by USPEX: Crystal Structure Prediction#
#                                                #
##################################################
data_22_Energy from VASP:  -113.062000 eV/molecule 

_symmetry_space_group_name_H-M 'P 21 21 21'
_symmetry_Int_Tables_number 19

_cell_length_a       3.78900
_cell_length_b      20.99100
_cell_length_c      10.29600
_cell_angle_alpha   90.00000
_cell_angle_beta    90.00000
_cell_angle_gamma   90.00000

loop_
_atom_site_label
_atom_site_type_symbol
_atom_site_fract_x
_atom_site_fract_y
_atom_site_fract_z
_atom_site_occupancy
C    C  -0.1318  -0.1369   0.3375   1.0000
C    C  -0.4350  -0.0225   0.2892   1.0000
C    C   0.3990   0.0342   0.3001   1.0000
C    C   0.3411   0.0646   0.4257   1.0000
O    O   0.4608   0.0414  -0.4720   1.0000
O    O   0.1528   0.1181   0.4315   1.0000
O    O  -0.1451   0.2405  -0.4115   1.0000
N    N  -0.1295  -0.1887   0.4111   1.0000
N    N  -0.0333  -0.1388   0.2150   1.0000
H    H  -0.0243  -0.2308   0.3754   1.0000
H    H  -0.2001  -0.1858  -0.4918   1.0000
H    H  -0.0054  -0.0990   0.1563   1.0000
H    H  -0.0564  -0.1820   0.1666   1.0000
H    H  -0.4088  -0.0435   0.1928   1.0000
H    H   0.2996   0.0571   0.2122   1.0000
H    H   0.0588   0.1338   0.3447   1.0000
H    H  -0.0650   0.2724  -0.3472   1.0000
H    H  -0.3211   0.2604  -0.4716   1.0000
S    S  -0.2750  -0.0666   0.4194   1.0000
Cl   Cl  -0.3011  -0.1788  -0.2936   1.0000
##################################################
#                                                #
#Generated by USPEX: Crystal Structure Prediction#
#                                                #
##################################################
data_23_Energy from VASP:  -113.061000 eV/molecule 

_symmetry_space_group_name_H-M 'P -1'
_symmetry_Int_Tables_number 2

_cell_length_a       8.65100
_cell_length_b       6.64900
_cell_length_c       7.87600
_cell_angle_alpha  110.30600
_cell_angle_beta   108.14400
_cell_angle_gamma   88.60900

loop_
_atom_site_label
_atom_site_type_symbol
_atom_site_fract_x
_atom_site_fract_y
_atom_site_fract_z
_atom_site_occupancy
C    C   0.3813  -0.2808   0.1253   1.0000
C    C  -0.3458  -0.3207   0.3861   1.0000
C    C  -0.2297  -0.3034  -0.4477   1.0000
C    C  -0.2635  -0.2289  -0.2670   1.0000
O    O  -0.1303  -0.1971  -0.1132   1.0000
O    O  -0.4022  -0.1945  -0.2567   1.0000
O    O  -0.0403   0.3251  -0.2851   1.0000
N    N   0.4805  -0.2321   0.0439   1.0000
N    N   0.2227  -0.3336   0.0362   1.0000
H    H   0.4333  -0.2227  -0.0897   1.0000
H    H  -0.4088  -0.1417   0.1272   1.0000
H    H   0.1666  -0.3048  -0.0878   1.0000
H    H   0.1495  -0.3659   0.1075   1.0000
H    H  -0.3138  -0.3687   0.2551   1.0000
H    H  -0.1053  -0.3345  -0.4463   1.0000
H    H  -0.1560  -0.1198   0.0083   1.0000
H    H   0.0183   0.1943  -0.2917   1.0000
H    H  -0.1101   0.2927  -0.4187   1.0000
S    S   0.4517  -0.2741   0.3634   1.0000
Cl   Cl   0.1830  -0.0720  -0.2664   1.0000
##################################################
#                                                #
#Generated by USPEX: Crystal Structure Prediction#
#                                                #
##################################################
data_24_Energy from VASP:  -113.060000 eV/molecule 

_symmetry_space_group_name_H-M 'P 1 21 1'
_symmetry_Int_Tables_number 4

_cell_length_a       9.46500
_cell_length_b       5.86800
_cell_length_c       8.07000
_cell_angle_alpha   90.00000
_cell_angle_beta   107.75400
_cell_angle_gamma   90.00000

loop_
_atom_site_label
_atom_site_type_symbol
_atom_site_fract_x
_atom_site_fract_y
_atom_site_fract_z
_atom_site_occupancy
C    C   0.2815   0.3613   0.4858   1.0000
C    C   0.2283   0.4047  -0.2095   1.0000
C    C   0.1604   0.4331  -0.0866   1.0000
C    C   0.0004   0.4097  -0.1246   1.0000
O    O  -0.0500   0.4531   0.0091   1.0000
O    O  -0.0824   0.3583  -0.2724   1.0000
O    O   0.3425  -0.0520   0.0938   1.0000
N    N   0.3757  -0.4656  -0.4693   1.0000
N    N   0.2864   0.2179   0.3617   1.0000
H    H   0.4549  -0.4491   0.4677   1.0000
H    H   0.3655  -0.3366  -0.3881   1.0000
H    H   0.3540   0.2504   0.2857   1.0000
H    H   0.2236   0.0700   0.3385   1.0000
H    H   0.3488   0.4205  -0.1754   1.0000
H    H   0.2273   0.4764   0.0453   1.0000
H    H  -0.1635   0.4427  -0.0284   1.0000
H    H   0.3816  -0.0118  -0.0036   1.0000
H    H   0.3905  -0.1991   0.1384   1.0000
S    S   0.1369   0.3209  -0.4220   1.0000
Cl   Cl  -0.4697   0.4864   0.2193   1.0000
##################################################
#                                                #
#Generated by USPEX: Crystal Structure Prediction#
#                                                #
##################################################
data_25_Energy from VASP:  -113.058000 eV/molecule 

_symmetry_space_group_name_H-M 'P n a 21'
_symmetry_Int_Tables_number 33

_cell_length_a       6.73600
_cell_length_b       9.73700
_cell_length_c      12.84400
_cell_angle_alpha   90.00000
_cell_angle_beta    90.00000
_cell_angle_gamma   90.00000

loop_
_atom_site_label
_atom_site_type_symbol
_atom_site_fract_x
_atom_site_fract_y
_atom_site_fract_z
_atom_site_occupancy
C    C   0.4833  -0.3044  -0.3396   1.0000
C    C   0.4621   0.4193  -0.3547   1.0000
C    C   0.4814   0.2844  -0.3336   1.0000
C    C  -0.4654   0.2343  -0.2302   1.0000
O    O  -0.4491   0.0969  -0.2251   1.0000
O    O  -0.4377   0.3107  -0.1543   1.0000
O    O   0.2536  -0.1985  -0.0924   1.0000
N    N  -0.4683  -0.3048  -0.4394   1.0000
N    N   0.4320  -0.1908  -0.2898   1.0000
H    H  -0.4922  -0.2192  -0.4846   1.0000
H    H  -0.3906  -0.3843  -0.4725   1.0000
H    H   0.4417  -0.0975  -0.3267   1.0000
H    H   0.3690  -0.1946  -0.2156   1.0000
H    H   0.4190   0.4522  -0.4329   1.0000
H    H   0.4554   0.2084  -0.3946   1.0000
H    H  -0.4170   0.0680  -0.1516   1.0000
H    H   0.3495  -0.1438  -0.0517   1.0000
H    H   0.2541  -0.2926  -0.0639   1.0000
S    S   0.4935  -0.4536  -0.2608   1.0000
Cl   Cl   0.1104  -0.4919  -0.0050   1.0000
##################################################
#                                                #
#Generated by USPEX: Crystal Structure Prediction#
#                                                #
##################################################
data_26_Energy from VASP:  -113.058000 eV/molecule 

_symmetry_space_group_name_H-M 'P n a 21'
_symmetry_Int_Tables_number 33

_cell_length_a       6.71000
_cell_length_b       9.74200
_cell_length_c      12.93300
_cell_angle_alpha   90.00000
_cell_angle_beta    90.00000
_cell_angle_gamma   90.00000

loop_
_atom_site_label
_atom_site_type_symbol
_atom_site_fract_x
_atom_site_fract_y
_atom_site_fract_z
_atom_site_occupancy
C    C   0.0151  -0.3084   0.2262   1.0000
C    C   0.0313   0.4149   0.2400   1.0000
C    C   0.0121   0.2802   0.2182   1.0000
C    C  -0.0383   0.2314   0.1147   1.0000
O    O  -0.0522   0.0940   0.1085   1.0000
O    O  -0.0652   0.3085   0.0401   1.0000
O    O   0.2437  -0.1990  -0.0203   1.0000
N    N  -0.0237  -0.3082   0.3263   1.0000
N    N   0.0615  -0.1945   0.1755   1.0000
H    H   0.0030  -0.2221   0.3702   1.0000
H    H  -0.1003  -0.3867   0.3613   1.0000
H    H   0.0535  -0.1013   0.2122   1.0000
H    H   0.1212  -0.1982   0.1011   1.0000
H    H   0.0736   0.4466   0.3180   1.0000
H    H   0.0367   0.2038   0.2784   1.0000
H    H  -0.0830   0.0662   0.0350   1.0000
H    H   0.2409  -0.2916  -0.0510   1.0000
H    H   0.1512  -0.1409  -0.0604   1.0000
S    S  -0.0003  -0.4570   0.1480   1.0000
Cl   Cl   0.3887  -0.4937  -0.1110   1.0000
##################################################
#                                                #
#Generated by USPEX: Crystal Structure Prediction#
#                                                #
##################################################
data_27_Energy from VASP:  -113.057000 eV/molecule 

_symmetry_space_group_name_H-M 'P n a 21'
_symmetry_Int_Tables_number 33

_cell_length_a       6.70900
_cell_length_b       9.72200
_cell_length_c      13.00200
_cell_angle_alpha   90.00000
_cell_angle_beta    90.00000
_cell_angle_gamma   90.00000

loop_
_atom_site_label
_atom_site_type_symbol
_atom_site_fract_x
_atom_site_fract_y
_atom_site_fract_z
_atom_site_occupancy
C    C  -0.0232   0.3145   0.4516   1.0000
C    C  -0.0305  -0.4078   0.4629   1.0000
C    C  -0.0116  -0.2735   0.4398   1.0000
C    C   0.0472  -0.2252   0.3381   1.0000
O    O   0.0498  -0.0874   0.3310   1.0000
O    O   0.0898  -0.3029   0.2660   1.0000
O    O   0.2296  -0.1973  -0.2989   1.0000
N    N   0.0033   0.3139  -0.4476   1.0000
N    N  -0.0705   0.2016   0.4004   1.0000
H    H  -0.0343   0.2288  -0.4047   1.0000
H    H   0.0786   0.3909  -0.4103   1.0000
H    H  -0.0674   0.1080   0.4369   1.0000
H    H  -0.1200   0.2051   0.3243   1.0000
H    H  -0.0795  -0.4377  -0.4602   1.0000
H    H  -0.0448  -0.1958   0.4979   1.0000
H    H   0.0846  -0.0587   0.2585   1.0000
H    H   0.1318  -0.1419  -0.3376   1.0000
H    H   0.2405  -0.2878  -0.3327   1.0000
S    S   0.0110   0.4619   0.3740   1.0000
Cl   Cl   0.3742  -0.4926  -0.3864   1.0000
##################################################
#                                                #
#Generated by USPEX: Crystal Structure Prediction#
#                                                #
##################################################
data_28_Energy from VASP:  -113.057000 eV/molecule 

_symmetry_space_group_name_H-M 'P n a 21'
_symmetry_Int_Tables_number 33

_cell_length_a       6.75600
_cell_length_b       9.73900
_cell_length_c      12.82100
_cell_angle_alpha   90.00000
_cell_angle_beta    90.00000
_cell_angle_gamma   90.00000

loop_
_atom_site_label
_atom_site_type_symbol
_atom_site_fract_x
_atom_site_fract_y
_atom_site_fract_z
_atom_site_occupancy
C    C  -0.0161  -0.3024   0.2185   1.0000
C    C  -0.0417   0.4220   0.2024   1.0000
C    C  -0.0232   0.2870   0.2230   1.0000
C    C   0.0301   0.2365   0.3264   1.0000
O    O   0.0504   0.0992   0.3306   1.0000
O    O   0.0546   0.3121   0.4027   1.0000
O    O   0.2462   0.1988  -0.0340   1.0000
N    N   0.0374  -0.3027   0.1192   1.0000
N    N  -0.0696  -0.1887   0.2674   1.0000
H    H   0.0154  -0.2175   0.0735   1.0000
H    H   0.1157  -0.3827   0.0871   1.0000
H    H  -0.0591  -0.0957   0.2303   1.0000
H    H  -0.1339  -0.1924   0.3415   1.0000
H    H  -0.0846   0.4558   0.1243   1.0000
H    H  -0.0495   0.2117   0.1616   1.0000
H    H   0.0830   0.0700   0.4041   1.0000
H    H   0.1486   0.1456   0.0066   1.0000
H    H   0.2467   0.2933  -0.0063   1.0000
S    S  -0.0101  -0.4518   0.2970   1.0000
Cl   Cl  -0.1084   0.0104   0.0510   1.0000
##################################################
#                                                #
#Generated by USPEX: Crystal Structure Prediction#
#                                                #
##################################################
data_29_Energy from VASP:  -113.056000 eV/molecule

_symmetry_space_group_name_H-M 'P 1 21/n 1'
_symmetry_Int_Tables_number 14

_cell_length_a         6.97700 
_cell_length_b        13.07300 
_cell_length_c         9.25400 
_cell_angle_alpha     90.00000 
_cell_angle_beta      82.21500 
_cell_angle_gamma     90.00000 

loop_ 
_symmetry_equiv_pos_site_id_ 
_symmetry_equiv_pos_as_xyz 
1 x,y,z
2 1/2-x,1/2+y,1/2-z
3 -x,-y,-z
4 1/2+x,1/2-y,1/2+z

loop_
_atom_site_label
_atom_site_type_symbol
_atom_site_fract_x
_atom_site_fract_y
_atom_site_fract_z
_atom_site_occupancy
  C    C     0.6146    -0.1992     0.4761    1.0000 
  C    C     0.5455    -0.2115     0.1999    1.0000 
  C    C     0.5493    -0.2395     0.0598    1.0000 
  C    C    -0.3821    -0.3399     0.0072    1.0000 
  O    O    -0.3728    -0.3500    -0.1378    1.0000 
  O    O    -0.3345    -0.4082     0.0876    1.0000 
  O    O    -0.1185    -0.0706     0.1522    1.0000 
  N    N     0.6745    -0.1047     0.4465    1.0000 
  N    N    -0.4336    -0.2324    -0.3896    1.0000 
  H    H    -0.3147    -0.0550    -0.4692    1.0000 
  H    H     0.7446    -0.0849     0.3450    1.0000 
  H    H    -0.4010    -0.1878    -0.3043    1.0000 
  H    H    -0.4928    -0.3043    -0.3691    1.0000 
  H    H     0.4952    -0.1349     0.2336    1.0000 
  H    H    -0.4939    -0.1837    -0.0177    1.0000 
  H    H    -0.3218    -0.4195    -0.1737    1.0000 
  H    H    -0.1931    -0.0539     0.0726    1.0000 
  H    H    -0.0293    -0.0132     0.1630    1.0000 
  S    S     0.6112    -0.2907     0.3357    1.0000 
Cl    Cl    -0.2109     0.4630    -0.3009    1.0000 
##################################################
#                                                #
#Generated by USPEX: Crystal Structure Prediction#
#                                                #
##################################################
data_30_Energy from VASP:  -113.055000 eV/molecule 

_symmetry_space_group_name_H-M 'P n a 21'
_symmetry_Int_Tables_number 33

_cell_length_a       6.71200
_cell_length_b       9.78400
_cell_length_c      12.87400
_cell_angle_alpha   90.00000
_cell_angle_beta    90.00000
_cell_angle_gamma   90.00000

loop_
_atom_site_label
_atom_site_type_symbol
_atom_site_fract_x
_atom_site_fract_y
_atom_site_fract_z
_atom_site_occupancy
C    C  -0.4934  -0.3112  -0.4914   1.0000
C    C  -0.4766   0.4135  -0.4785   1.0000
C    C  -0.4923   0.2793   0.4993   1.0000
C    C   0.4486   0.2295   0.3970   1.0000
O    O   0.4501   0.0923   0.3907   1.0000
O    O   0.4030   0.3050   0.3238   1.0000
O    O  -0.2272   0.2961  -0.2412   1.0000
N    N   0.4730  -0.3099  -0.3903   1.0000
N    N  -0.4431  -0.1991   0.4574   1.0000
H    H  -0.4950  -0.2239  -0.3474   1.0000
H    H   0.3977  -0.3872  -0.3535   1.0000
H    H  -0.4412  -0.1068   0.4952   1.0000
H    H  -0.3891  -0.2037   0.3813   1.0000
H    H  -0.4265   0.4451  -0.4014   1.0000
H    H  -0.4562   0.2033  -0.4419   1.0000
H    H   0.4192   0.0628   0.3174   1.0000
H    H  -0.1342   0.3513  -0.2833   1.0000
H    H  -0.2384   0.2052  -0.2738   1.0000
S    S   0.4780  -0.4589   0.4305   1.0000
Cl   Cl   0.1099   0.4897  -0.3296   1.0000
##################################################
#                                                #
#Generated by USPEX: Crystal Structure Prediction#
#                                                #
##################################################
data_31_Energy from VASP:  -113.055000 eV/molecule 

_symmetry_space_group_name_H-M 'P 21 21 21'
_symmetry_Int_Tables_number 19

_cell_length_a      10.20800
_cell_length_b      20.24800
_cell_length_c       3.86800
_cell_angle_alpha   90.00000
_cell_angle_beta    90.00000
_cell_angle_gamma   90.00000

loop_
_atom_site_label
_atom_site_type_symbol
_atom_site_fract_x
_atom_site_fract_y
_atom_site_fract_z
_atom_site_occupancy
C    C  -0.4352  -0.1032   0.0910   1.0000
C    C  -0.4865  -0.2213  -0.2074   1.0000
C    C  -0.4749  -0.2796  -0.3749   1.0000
C    C  -0.3479  -0.3117  -0.4206   1.0000
O    O  -0.2452  -0.2888  -0.2958   1.0000
O    O  -0.3419  -0.3682   0.4011   1.0000
O    O   0.3379  -0.0024  -0.3087   1.0000
N    N   0.4521  -0.1046   0.2574   1.0000
N    N  -0.3694  -0.0476   0.0396   1.0000
H    H   0.4157  -0.0630   0.3811   1.0000
H    H   0.3969  -0.1470   0.2847   1.0000
H    H  -0.2759  -0.0505  -0.0590   1.0000
H    H  -0.4004  -0.0029   0.1423   1.0000
H    H   0.4163  -0.1999  -0.1726   1.0000
H    H   0.4370  -0.3033  -0.4762   1.0000
H    H  -0.4291  -0.3818   0.2945   1.0000
H    H   0.2764  -0.0039  -0.1050   1.0000
H    H   0.3939   0.0371  -0.2881   1.0000
S    S  -0.3533  -0.1755  -0.0628   1.0000
Cl   Cl   0.4271  -0.4169   0.0284   1.0000
##################################################
#                                                #
#Generated by USPEX: Crystal Structure Prediction#
#                                                #
##################################################
data_32_Energy from VASP:  -113.054000 eV/molecule 

_symmetry_space_group_name_H-M 'P n a 21'
_symmetry_Int_Tables_number 33

_cell_length_a       6.82200
_cell_length_b       9.71000
_cell_length_c      12.85100
_cell_angle_alpha   90.00000
_cell_angle_beta    90.00000
_cell_angle_gamma   90.00000

loop_
_atom_site_label
_atom_site_type_symbol
_atom_site_fract_x
_atom_site_fract_y
_atom_site_fract_z
_atom_site_occupancy
C    C   0.0214   0.3074   0.1679   1.0000
C    C   0.0353  -0.4157   0.1544   1.0000
C    C   0.0170  -0.2805   0.1759   1.0000
C    C  -0.0428  -0.2304   0.2781   1.0000
O    O  -0.0504  -0.0921   0.2835   1.0000
O    O  -0.0827  -0.3068   0.3520   1.0000
O    O   0.2627  -0.3047  -0.0806   1.0000
N    N  -0.0205   0.3060   0.0676   1.0000
N    N   0.0773   0.1950   0.2181   1.0000
H    H   0.0126   0.2212   0.0229   1.0000
H    H  -0.1005   0.3831   0.0330   1.0000
H    H   0.0719   0.1012   0.1815   1.0000
H    H   0.1329   0.1995   0.2937   1.0000
H    H   0.0826  -0.4480   0.0770   1.0000
H    H   0.0494  -0.2044   0.1160   1.0000
H    H  -0.0869  -0.0626   0.3562   1.0000
H    H   0.2641  -0.2123  -0.0486   1.0000
H    H   0.3596  -0.3618  -0.0433   1.0000
S    S  -0.0029   0.4561   0.2465   1.0000
Cl   Cl  -0.3766  -0.4913   0.0034   1.0000
##################################################
#                                                #
#Generated by USPEX: Crystal Structure Prediction#
#                                                #
##################################################
data_33_Energy from VASP:  -113.054000 eV/molecule

_symmetry_space_group_name_H-M 'P 1 21/n 1'
_symmetry_Int_Tables_number 14

_cell_length_a         6.95300 
_cell_length_b        13.04700 
_cell_length_c         9.21900 
_cell_angle_alpha     90.00000 
_cell_angle_beta      98.64101 
_cell_angle_gamma     90.00000 

loop_ 
_symmetry_equiv_pos_site_id_ 
_symmetry_equiv_pos_as_xyz 
1 x,y,z
2 1/2-x,1/2+y,1/2-z
3 -x,-y,-z
4 1/2+x,1/2-y,1/2+z

loop_
_atom_site_label
_atom_site_type_symbol
_atom_site_fract_x
_atom_site_fract_y
_atom_site_fract_z
_atom_site_occupancy
  C    C    -0.4042    -0.3001     0.0171    1.0000 
  C    C     0.5348    -0.2855     0.2953    1.0000 
  C    C     0.5401    -0.2562     0.4356    1.0000 
  C    C     0.6068    -0.1550     0.4879    1.0000 
  O    O    -0.3854    -0.1442    -0.3668    1.0000 
  O    O     0.6550    -0.0866     0.4074    1.0000 
  O    O     0.6325     0.0695     0.1563    1.0000 
  N    N    -0.3495    -0.3958     0.0481    1.0000 
  N    N    -0.4498    -0.2673    -0.1186    1.0000 
  H    H    -0.3390    -0.4456    -0.0366    1.0000 
  H    H    -0.2788    -0.4159     0.1506    1.0000 
  H    H    -0.4191    -0.3139    -0.2025    1.0000 
  H    H    -0.5068    -0.1948    -0.1409    1.0000 
  H    H     0.4854    -0.3628     0.2629    1.0000 
  H    H    -0.5006    -0.3120    -0.4860    1.0000 
  H    H    -0.3311    -0.0751    -0.3305    1.0000 
  H    H    -0.2971     0.0520     0.0749    1.0000 
  H    H     0.5492     0.0108     0.1723    1.0000 
  S    S     0.5956    -0.2074     0.1568    1.0000 
Cl    Cl    -0.2996    -0.4634    -0.3017    1.0000 
##################################################
#                                                #
#Generated by USPEX: Crystal Structure Prediction#
#                                                #
##################################################
data_34_Energy from VASP:  -113.053000 eV/molecule 

_symmetry_space_group_name_H-M 'P n a 21'
_symmetry_Int_Tables_number 33

_cell_length_a       6.83100
_cell_length_b       9.72500
_cell_length_c      12.71500
_cell_angle_alpha   90.00000
_cell_angle_beta    90.00000
_cell_angle_gamma   90.00000

loop_
_atom_site_label
_atom_site_type_symbol
_atom_site_fract_x
_atom_site_fract_y
_atom_site_fract_z
_atom_site_occupancy
C    C  -0.0171   0.2044  -0.2767   1.0000
C    C  -0.0556  -0.0703  -0.2935   1.0000
C    C  -0.0382  -0.2061  -0.2745   1.0000
C    C   0.0240  -0.2591  -0.1725   1.0000
O    O   0.0411  -0.3971  -0.1705   1.0000
O    O   0.0585  -0.1851  -0.0957   1.0000
O    O  -0.2321   0.3037  -0.0267   1.0000
N    N   0.0425   0.2037  -0.3756   1.0000
N    N  -0.0727   0.3178  -0.2278   1.0000
H    H   0.0241   0.2890  -0.4223   1.0000
H    H   0.1182   0.1222  -0.4072   1.0000
H    H  -0.0592   0.4117  -0.2640   1.0000
H    H  -0.1369   0.3134  -0.1532   1.0000
H    H  -0.1059  -0.0347  -0.3705   1.0000
H    H  -0.0730  -0.2799  -0.3362   1.0000
H    H   0.0824  -0.4287  -0.0984   1.0000
H    H  -0.2424   0.2095   0.0015   1.0000
H    H  -0.1266   0.3518   0.0116   1.0000
S    S  -0.0143   0.0542  -0.1978   1.0000
Cl   Cl  -0.3810   0.0069   0.0510   1.0000
##################################################
#                                                #
#Generated by USPEX: Crystal Structure Prediction#
#                                                #
##################################################
data_35_Energy from VASP:  -113.052000 eV/molecule 

_symmetry_space_group_name_H-M 'P n a 21'
_symmetry_Int_Tables_number 33

_cell_length_a       6.39800
_cell_length_b       9.84500
_cell_length_c      13.01200
_cell_angle_alpha   90.00000
_cell_angle_beta    90.00000
_cell_angle_gamma   90.00000

loop_
_atom_site_label
_atom_site_type_symbol
_atom_site_fract_x
_atom_site_fract_y
_atom_site_fract_z
_atom_site_occupancy
C    C  -0.0041   0.3054  -0.1068   1.0000
C    C  -0.0291  -0.4209  -0.0913   1.0000
C    C  -0.0108  -0.2876  -0.1132   1.0000
C    C   0.0204  -0.2378  -0.2177   1.0000
O    O   0.0455  -0.1023  -0.2226   1.0000
O    O   0.0218  -0.3123  -0.2943   1.0000
O    O   0.2469   0.2976  -0.3485   1.0000
N    N   0.0391   0.3061  -0.0076   1.0000
N    N  -0.0419   0.1909  -0.1572   1.0000
H    H   0.0207   0.2195   0.0356   1.0000
H    H   0.1092   0.3869   0.0284   1.0000
H    H  -0.0249   0.0990  -0.1209   1.0000
H    H  -0.1063   0.1934  -0.2307   1.0000
H    H  -0.0628  -0.4524  -0.0125   1.0000
H    H  -0.0225  -0.2124  -0.0520   1.0000
H    H   0.0676  -0.0726  -0.2960   1.0000
H    H   0.3433   0.3528  -0.3907   1.0000
H    H   0.2370   0.2070  -0.3803   1.0000
S    S  -0.0099   0.4530  -0.1842   1.0000
Cl   Cl  -0.0851  -0.0088   0.0587   1.0000
##################################################
#                                                #
#Generated by USPEX: Crystal Structure Prediction#
#                                                #
##################################################
data_36_Energy from VASP:  -113.052000 eV/molecule 

_symmetry_space_group_name_H-M 'P n a 21'
_symmetry_Int_Tables_number 33

_cell_length_a       6.77900
_cell_length_b       9.73300
_cell_length_c      12.76900
_cell_angle_alpha   90.00000
_cell_angle_beta    90.00000
_cell_angle_gamma   90.00000

loop_
_atom_site_label
_atom_site_type_symbol
_atom_site_fract_x
_atom_site_fract_y
_atom_site_fract_z
_atom_site_occupancy
C    C  -0.4815   0.3005   0.2074   1.0000
C    C  -0.4558  -0.4246   0.1913   1.0000
C    C  -0.4758  -0.2893   0.2110   1.0000
C    C   0.4688  -0.2376   0.3141   1.0000
O    O   0.4503  -0.1001   0.3173   1.0000
O    O   0.4411  -0.3126   0.3910   1.0000
O    O  -0.2451  -0.3033  -0.0444   1.0000
N    N   0.4626   0.3017   0.1082   1.0000
N    N  -0.4263   0.1866   0.2556   1.0000
H    H   0.4854   0.2172   0.0614   1.0000
H    H   0.3847   0.3822   0.0767   1.0000
H    H  -0.4385   0.0936   0.2183   1.0000
H    H  -0.3625   0.1900   0.3301   1.0000
H    H  -0.4109  -0.4588   0.1134   1.0000
H    H  -0.4487  -0.2147   0.1490   1.0000
H    H   0.4160  -0.0696   0.3905   1.0000
H    H  -0.2435  -0.2094  -0.0154   1.0000
H    H  -0.1467  -0.3581  -0.0056   1.0000
S    S  -0.4873   0.4496   0.2866   1.0000
Cl   Cl   0.1117  -0.4914   0.0383   1.0000
##################################################
#                                                #
#Generated by USPEX: Crystal Structure Prediction#
#                                                #
##################################################
data_37_Energy from VASP:  -113.052000 eV/molecule 

_symmetry_space_group_name_H-M 'P 21 21 21'
_symmetry_Int_Tables_number 19

_cell_length_a      10.94400
_cell_length_b      10.71400
_cell_length_c       7.20400
_cell_angle_alpha   90.00000
_cell_angle_beta    90.00000
_cell_angle_gamma   90.00000

loop_
_atom_site_label
_atom_site_type_symbol
_atom_site_fract_x
_atom_site_fract_y
_atom_site_fract_z
_atom_site_occupancy
C    C  -0.3117   0.0362   0.1358   1.0000
C    C  -0.1381  -0.1465   0.1312   1.0000
C    C  -0.0301  -0.2074   0.1325   1.0000
C    C   0.0851  -0.1403   0.1501   1.0000
O    O   0.3522  -0.0679   0.3003   1.0000
O    O   0.0894  -0.0240   0.1602   1.0000
O    O   0.1850  -0.2114   0.1543   1.0000
N    N  -0.3440   0.1479   0.0760   1.0000
N    N  -0.3925  -0.0483   0.1881   1.0000
H    H  -0.4352   0.1743   0.0771   1.0000
H    H  -0.2787   0.2081   0.0239   1.0000
H    H  -0.3691  -0.1305   0.2537   1.0000
H    H  -0.4847  -0.0290   0.1933   1.0000
H    H  -0.2227  -0.1995   0.1181   1.0000
H    H   0.3538  -0.0596   0.4370   1.0000
H    H   0.3287   0.0163   0.2535   1.0000
H    H  -0.0288  -0.3093   0.1243   1.0000
H    H   0.2559  -0.1580   0.2043   1.0000
S    S  -0.1507   0.0147   0.1491   1.0000
Cl   Cl   0.1328  -0.1881  -0.3833   1.0000
##################################################
#                                                #
#Generated by USPEX: Crystal Structure Prediction#
#                                                #
##################################################
data_38_Energy from VASP:  -113.051000 eV/molecule 

_symmetry_space_group_name_H-M 'P n a 21'
_symmetry_Int_Tables_number 33

_cell_length_a       6.72900
_cell_length_b       9.71100
_cell_length_c      12.98600
_cell_angle_alpha   90.00000
_cell_angle_beta    90.00000
_cell_angle_gamma   90.00000

loop_
_atom_site_label
_atom_site_type_symbol
_atom_site_fract_x
_atom_site_fract_y
_atom_site_fract_z
_atom_site_occupancy
C    C  -0.0203  -0.1874   0.4572   1.0000
C    C  -0.0271   0.0906   0.4688   1.0000
C    C  -0.0079   0.2252   0.4458   1.0000
C    C   0.0471   0.2733   0.3433   1.0000
O    O   0.0519   0.4113   0.3361   1.0000
O    O   0.0851   0.1954   0.2707   1.0000
O    O   0.2366   0.3027  -0.2915   1.0000
N    N   0.0072  -0.1874  -0.4420   1.0000
N    N  -0.0661  -0.3011   0.4063   1.0000
H    H  -0.0275  -0.2731  -0.3990   1.0000
H    H   0.0846  -0.1107  -0.4054   1.0000
H    H  -0.0636  -0.3943   0.4434   1.0000
H    H  -0.1191  -0.2978   0.3308   1.0000
H    H  -0.0726   0.0605  -0.4537   1.0000
H    H  -0.0377   0.3028  -0.4954   1.0000
H    H   0.0845   0.4391   0.2631   1.0000
H    H   0.1427   0.3593  -0.3317   1.0000
H    H   0.2396   0.2102  -0.3228   1.0000
S    S   0.0099  -0.0397   0.3791   1.0000
Cl   Cl   0.3780   0.0085  -0.3818   1.0000
##################################################
#                                                #
#Generated by USPEX: Crystal Structure Prediction#
#                                                #
##################################################
data_39_Energy from VASP:  -113.048000 eV/molecule 

_symmetry_space_group_name_H-M 'P n a 21'
_symmetry_Int_Tables_number 33

_cell_length_a       6.43200
_cell_length_b       9.84600
_cell_length_c      13.06200
_cell_angle_alpha   90.00000
_cell_angle_beta    90.00000
_cell_angle_gamma   90.00000

loop_
_atom_site_label
_atom_site_type_symbol
_atom_site_fract_x
_atom_site_fract_y
_atom_site_fract_z
_atom_site_occupancy
C    C  -0.0198   0.1968  -0.0846   1.0000
C    C  -0.0399  -0.0759  -0.0972   1.0000
C    C  -0.0177  -0.2089  -0.0754   1.0000
C    C   0.0140  -0.2580   0.0289   1.0000
O    O   0.0369  -0.3935   0.0344   1.0000
O    O   0.0176  -0.1827   0.1046   1.0000
O    O  -0.2442  -0.2011  -0.3432   1.0000
N    N  -0.0578   0.3133  -0.0374   1.0000
N    N   0.0263   0.1917  -0.1832   1.0000
H    H  -0.0418   0.4032  -0.0765   1.0000
H    H  -0.1215   0.3141   0.0359   1.0000
H    H   0.0111   0.2762  -0.2287   1.0000
H    H   0.0978   0.1097  -0.2160   1.0000
H    H  -0.0730  -0.0454  -0.1759   1.0000
H    H  -0.0263  -0.2838  -0.1366   1.0000
H    H   0.0610  -0.4227   0.1074   1.0000
H    H  -0.3409  -0.1473  -0.3006   1.0000
H    H  -0.2393  -0.2935  -0.3143   1.0000
S    S  -0.0274   0.0513  -0.0055   1.0000
Cl   Cl   0.0892   0.4905   0.2506   1.0000
##################################################
#                                                #
#Generated by USPEX: Crystal Structure Prediction#
#                                                #
##################################################
data_40_Energy from VASP:  -113.045000 eV/molecule 

_symmetry_space_group_name_H-M 'P 1 21 1'
_symmetry_Int_Tables_number 4

_cell_length_a       3.76900
_cell_length_b      16.37400
_cell_length_c      13.60700
_cell_angle_alpha   90.00000
_cell_angle_beta    91.63700
_cell_angle_gamma   90.00000

loop_
_atom_site_label
_atom_site_type_symbol
_atom_site_fract_x
_atom_site_fract_y
_atom_site_fract_z
_atom_site_occupancy
C    C  -0.0687  -0.1461   0.2965   1.0000
C    C   0.0439  -0.3066   0.2714   1.0000
C    C   0.0551  -0.3830   0.2351   1.0000
C    C  -0.1046  -0.4060   0.1401   1.0000
C    C  -0.4321   0.1458   0.2048   1.0000
C    C   0.4557   0.3064   0.2290   1.0000
C    C   0.4449   0.3829   0.2649   1.0000
C    C  -0.3955   0.4060   0.3598   1.0000
O    O  -0.1037  -0.4864   0.1250   1.0000
O    O  -0.2309  -0.3559   0.0797   1.0000
O    O  -0.3965   0.4864   0.3750   1.0000
O    O  -0.2692   0.3559   0.4202   1.0000
O    O  -0.4513  -0.2850   0.4676   1.0000
O    O  -0.0473   0.2853   0.0330   1.0000
N    N  -0.0836  -0.1574   0.3921   1.0000
N    N   0.0011  -0.0740   0.2582   1.0000
N    N  -0.4152   0.1580   0.1095   1.0000
N    N   0.4978   0.0734   0.2427   1.0000
H    H   0.0027  -0.1125   0.4397   1.0000
H    H  -0.1901  -0.2104   0.4224   1.0000
H    H   0.0116  -0.0241   0.3049   1.0000
H    H   0.0625  -0.0684   0.1849   1.0000
H    H   0.1727  -0.2933   0.3427   1.0000
H    H   0.1878  -0.4303   0.2792   1.0000
H    H  -0.2166   0.4977   0.0589   1.0000
H    H   0.4995   0.1139   0.0606   1.0000
H    H  -0.3074   0.2113   0.0803   1.0000
H    H   0.4875   0.0238   0.1956   1.0000
H    H   0.4363   0.0675   0.3160   1.0000
H    H   0.3274   0.2930   0.1576   1.0000
H    H   0.3126   0.4301   0.2207   1.0000
H    H  -0.2834  -0.4977   0.4410   1.0000
H    H   0.4394  -0.2549  -0.4786   1.0000
H    H  -0.3537  -0.3362   0.4959   1.0000
H    H   0.0588   0.2546  -0.0209   1.0000
H    H  -0.1461   0.3363   0.0043   1.0000
S    S  -0.1560  -0.2248   0.2099   1.0000
S    S  -0.3457   0.2247   0.2913   1.0000
Cl   Cl   0.4333  -0.0528   0.0609   1.0000
Cl   Cl   0.0663   0.0530   0.4395   1.0000
##################################################
#                                                #
#Generated by USPEX: Crystal Structure Prediction#
#                                                #
##################################################
data_41_Energy from VASP:  -113.043000 eV/molecule 

_symmetry_space_group_name_H-M 'P 21 21 21'
_symmetry_Int_Tables_number 19

_cell_length_a      10.31500
_cell_length_b      19.92400
_cell_length_c       3.88300
_cell_angle_alpha   90.00000
_cell_angle_beta    90.00000
_cell_angle_gamma   90.00000

loop_
_atom_site_label
_atom_site_type_symbol
_atom_site_fract_x
_atom_site_fract_y
_atom_site_fract_z
_atom_site_occupancy
C    C   0.4357   0.3967  -0.0955   1.0000
C    C   0.4892   0.2798   0.2277   1.0000
C    C   0.4786   0.2208   0.3984   1.0000
C    C   0.3538   0.1868   0.4363   1.0000
O    O   0.2527   0.2083   0.3010   1.0000
O    O   0.3490   0.1302  -0.3795   1.0000
O    O  -0.1610  -0.4979  -0.1813   1.0000
N    N  -0.4489   0.3956  -0.2421   1.0000
N    N   0.3655   0.4521  -0.0734   1.0000
H    H  -0.4142   0.4372  -0.3744   1.0000
H    H  -0.3924   0.3530  -0.2594   1.0000
H    H   0.2705   0.4480   0.0079   1.0000
H    H   0.3948   0.4969  -0.1867   1.0000
H    H  -0.4159   0.3034   0.2032   1.0000
H    H  -0.4346   0.1981  -0.4909   1.0000
H    H   0.4357   0.1176  -0.2712   1.0000
H    H  -0.2237  -0.4937  -0.3777   1.0000
H    H  -0.1069   0.4619  -0.2189   1.0000
S    S   0.3566   0.3237   0.0688   1.0000
Cl   Cl  -0.4239   0.0842   0.0056   1.0000
##################################################
#                                                #
#Generated by USPEX: Crystal Structure Prediction#
#                                                #
##################################################
data_42_Energy from VASP:  -113.043000 eV/molecule 

_symmetry_space_group_name_H-M 'P n a 21'
_symmetry_Int_Tables_number 33

_cell_length_a       6.97800
_cell_length_b      19.89500
_cell_length_c       6.10900
_cell_angle_alpha   90.00000
_cell_angle_beta    90.00000
_cell_angle_gamma   90.00000

loop_
_atom_site_label
_atom_site_type_symbol
_atom_site_fract_x
_atom_site_fract_y
_atom_site_fract_z
_atom_site_occupancy
C    C  -0.2690  -0.0221  -0.3434   1.0000
C    C  -0.1200   0.0966  -0.2121   1.0000
C    C  -0.1045   0.1556  -0.1064   1.0000
C    C  -0.1978   0.1685   0.1039   1.0000
O    O  -0.2091   0.2327   0.1576   1.0000
O    O  -0.2633   0.1221   0.2186   1.0000
O    O   0.1340   0.2515  -0.4681   1.0000
N    N  -0.2647   0.0027   0.4557   1.0000
N    N  -0.3019  -0.0867  -0.3072   1.0000
H    H  -0.2888  -0.0306   0.3288   1.0000
H    H  -0.2644   0.0530   0.4179   1.0000
H    H  -0.3434  -0.1165  -0.4367   1.0000
H    H  -0.3160  -0.1047  -0.1493   1.0000
H    H  -0.0485   0.0895  -0.3696   1.0000
H    H  -0.0231   0.1960  -0.1824   1.0000
H    H  -0.2751   0.2378   0.3101   1.0000
H    H   0.0893   0.2940  -0.3998   1.0000
H    H   0.2268   0.2283  -0.3723   1.0000
S    S  -0.2419   0.0276  -0.1066   1.0000
Cl   Cl   0.3821   0.1314  -0.3093   1.0000
##################################################
#                                                #
#Generated by USPEX: Crystal Structure Prediction#
#                                                #
##################################################
data_43_Energy from VASP:  -113.042000 eV/molecule 

_symmetry_space_group_name_H-M 'P 21 21 21'
_symmetry_Int_Tables_number 19

_cell_length_a      10.32800
_cell_length_b      20.26800
_cell_length_c       3.84500
_cell_angle_alpha   90.00000
_cell_angle_beta    90.00000
_cell_angle_gamma   90.00000

loop_
_atom_site_label
_atom_site_type_symbol
_atom_site_fract_x
_atom_site_fract_y
_atom_site_fract_z
_atom_site_occupancy
C    C   0.0608  -0.1047   0.0900   1.0000
C    C   0.0058  -0.2214  -0.2150   1.0000
C    C   0.0155  -0.2802  -0.3778   1.0000
C    C   0.1404  -0.3131  -0.4242   1.0000
O    O   0.2427  -0.2904  -0.3007   1.0000
O    O   0.1443  -0.3695   0.3975   1.0000
O    O  -0.3373   0.0039   0.1872   1.0000
N    N  -0.0528  -0.1058   0.2487   1.0000
N    N   0.1286  -0.0498   0.0569   1.0000
H    H  -0.0862  -0.0641   0.3775   1.0000
H    H  -0.1083  -0.1476   0.2749   1.0000
H    H   0.2230  -0.0530  -0.0306   1.0000
H    H   0.0994  -0.0057   0.1706   1.0000
H    H  -0.0895  -0.1988  -0.1835   1.0000
H    H  -0.0725  -0.3039  -0.4735   1.0000
H    H   0.0571  -0.3825   0.2942   1.0000
H    H  -0.2675  -0.0049   0.0095   1.0000
H    H  -0.3946  -0.0352   0.1918   1.0000
S    S   0.1393  -0.1765  -0.0745   1.0000
Cl   Cl  -0.0795  -0.4182   0.0069   1.0000
##################################################
#                                                #
#Generated by USPEX: Crystal Structure Prediction#
#                                                #
##################################################
data_44_Energy from VASP:  -113.039000 eV/molecule 

_symmetry_space_group_name_H-M 'P n a 21'
_symmetry_Int_Tables_number 33

_cell_length_a       6.57700
_cell_length_b       9.75700
_cell_length_c      13.02300
_cell_angle_alpha   90.00000
_cell_angle_beta    90.00000
_cell_angle_gamma   90.00000

loop_
_atom_site_label
_atom_site_type_symbol
_atom_site_fract_x
_atom_site_fract_y
_atom_site_fract_z
_atom_site_occupancy
C    C   0.4618  -0.1988   0.0751   1.0000
C    C   0.4409   0.0752   0.0868   1.0000
C    C   0.4653   0.2095   0.0658   1.0000
C    C  -0.4922   0.2589  -0.0377   1.0000
O    O  -0.4627   0.3950  -0.0424   1.0000
O    O  -0.4841   0.1830  -0.1136   1.0000
O    O   0.2509  -0.3064  -0.1702   1.0000
N    N   0.4208  -0.3175   0.0302   1.0000
N    N  -0.4898  -0.1907   0.1735   1.0000
H    H   0.4392  -0.4070   0.0707   1.0000
H    H   0.3586  -0.3208  -0.0434   1.0000
H    H   0.4926  -0.2732   0.2216   1.0000
H    H  -0.4134  -0.1081   0.2033   1.0000
H    H   0.4042   0.0439   0.1651   1.0000
H    H   0.4525   0.2845   0.1276   1.0000
H    H  -0.4291   0.4238  -0.1148   1.0000
H    H   0.2521  -0.2117  -0.1968   1.0000
H    H   0.3542  -0.3583  -0.2092   1.0000
S    S   0.4565  -0.0532  -0.0054   1.0000
Cl   Cl   0.3863   0.4904   0.2427   1.0000
##################################################
#                                                #
#Generated by USPEX: Crystal Structure Prediction#
#                                                #
##################################################
data_45_Energy from VASP:  -113.032000 eV/molecule 

_symmetry_space_group_name_H-M 'P n a 21'
_symmetry_Int_Tables_number 33

_cell_length_a      14.04100
_cell_length_b       8.98600
_cell_length_c       6.92600
_cell_angle_alpha   90.00000
_cell_angle_beta    90.00000
_cell_angle_gamma   90.00000

loop_
_atom_site_label
_atom_site_type_symbol
_atom_site_fract_x
_atom_site_fract_y
_atom_site_fract_z
_atom_site_occupancy
C    C   0.2205  -0.4538  -0.3842   1.0000
C    C   0.2449  -0.1650  -0.4434   1.0000
C    C   0.2735  -0.0233  -0.4238   1.0000
C    C   0.3670   0.0184  -0.3504   1.0000
O    O   0.3738   0.1653  -0.3158   1.0000
O    O   0.4328  -0.0707  -0.3230   1.0000
O    O   0.4137   0.3666   0.3458   1.0000
N    N   0.1337  -0.4186  -0.3259   1.0000
N    N   0.2450   0.4099  -0.4341   1.0000
H    H   0.0786  -0.4933  -0.3352   1.0000
H    H   0.1164  -0.3147  -0.2714   1.0000
H    H   0.1967   0.3245  -0.4126   1.0000
H    H   0.3100   0.3882  -0.5000   1.0000
H    H   0.1745  -0.1891   0.4974   1.0000
H    H   0.2236   0.0652  -0.4613   1.0000
H    H   0.4419   0.1979  -0.2945   1.0000
H    H   0.4709   0.3497   0.4278   1.0000
H    H   0.4237   0.4629   0.2789   1.0000
S    S   0.3130  -0.3200  -0.3849   1.0000
Cl   Cl   0.0666   0.1940  -0.3392   1.0000
##################################################
#                                                #
#Generated by USPEX: Crystal Structure Prediction#
#                                                #
##################################################
data_46_Energy from VASP:  -113.022000 eV/molecule 

_symmetry_space_group_name_H-M 'P 1'
_symmetry_Int_Tables_number 1

_cell_length_a       8.81400
_cell_length_b       9.73000
_cell_length_c       5.25700
_cell_angle_alpha   87.91800
_cell_angle_beta   105.51400
_cell_angle_gamma   80.00000

loop_
_atom_site_label
_atom_site_type_symbol
_atom_site_fract_x
_atom_site_fract_y
_atom_site_fract_z
_atom_site_occupancy
C    C   0.2732  -0.2097   0.1908   1.0000
C    C   0.1337  -0.3281  -0.4780   1.0000
C    C   0.1115  -0.4111  -0.2852   1.0000
C    C   0.2340   0.4696  -0.1456   1.0000
C    C  -0.2779   0.2100  -0.1903   1.0000
C    C  -0.1354   0.3309   0.4871   1.0000
C    C  -0.1100   0.4149   0.2988   1.0000
C    C  -0.2345  -0.4693   0.1523   1.0000
O    O   0.3964   0.1716   0.2661   1.0000
O    O   0.3674   0.4428  -0.1916   1.0000
O    O   0.1910   0.3931   0.0275   1.0000
O    O  -0.3983  -0.1712  -0.2669   1.0000
O    O  -0.3692  -0.4442   0.1937   1.0000
O    O  -0.1932  -0.3946  -0.0256   1.0000
N    N   0.3670  -0.2241   0.0320   1.0000
N    N   0.1600  -0.0957   0.1676   1.0000
N    N  -0.3702   0.2255  -0.0290   1.0000
N    N  -0.1669   0.0947  -0.1686   1.0000
H    H   0.3590  -0.1430  -0.1056   1.0000
H    H   0.4553  -0.3127   0.0527   1.0000
H    H   0.1281  -0.0631   0.3325   1.0000
H    H   0.1530  -0.0179   0.0238   1.0000
H    H   0.0343  -0.2454   0.4124   1.0000
H    H   0.3568   0.1371   0.4122   1.0000
H    H   0.3731   0.1090   0.1227   1.0000
H    H  -0.0021  -0.3924  -0.2340   1.0000
H    H   0.2792   0.3084   0.1209   1.0000
H    H  -0.3614   0.1442   0.1085   1.0000
H    H  -0.4594   0.3138  -0.0505   1.0000
H    H  -0.1330   0.0630  -0.3323   1.0000
H    H  -0.1625   0.0157  -0.0283   1.0000
H    H  -0.0377   0.2478  -0.4009   1.0000
H    H  -0.3575  -0.1373  -0.4120   1.0000
H    H  -0.3745  -0.1088  -0.1231   1.0000
H    H   0.0053   0.3992   0.2539   1.0000
H    H  -0.2830  -0.3120  -0.1208   1.0000
S    S   0.3114  -0.3520   0.4304   1.0000
S    S  -0.3160   0.3525  -0.4307   1.0000
Cl   Cl   0.2371   0.0759  -0.3040   1.0000
Cl   Cl  -0.2397  -0.0766   0.3032   1.0000
##################################################
#                                                #
#Generated by USPEX: Crystal Structure Prediction#
#                                                #
##################################################
data_47_Energy from VASP:  -113.016000 eV/molecule 

_symmetry_space_group_name_H-M 'P -1'
_symmetry_Int_Tables_number 2

_cell_length_a       8.81900
_cell_length_b       9.66700
_cell_length_c       5.28200
_cell_angle_alpha   88.07700
_cell_angle_beta   105.23700
_cell_angle_gamma   79.70300

loop_
_atom_site_label
_atom_site_type_symbol
_atom_site_fract_x
_atom_site_fract_y
_atom_site_fract_z
_atom_site_occupancy
C    C   0.2745  -0.2094   0.1892   1.0000
C    C   0.1336  -0.3292  -0.4859   1.0000
C    C   0.1091  -0.4129  -0.2968   1.0000
C    C   0.2330   0.4697  -0.1516   1.0000
O    O   0.3962   0.1721   0.2656   1.0000
O    O   0.3681   0.4442  -0.1920   1.0000
O    O   0.1900   0.3941   0.0222   1.0000
N    N   0.3667  -0.2249   0.0281   1.0000
N    N   0.1615  -0.0941   0.1677   1.0000
H    H   0.3575  -0.1431  -0.1090   1.0000
H    H   0.4561  -0.3137   0.0489   1.0000
H    H   0.1305  -0.0609   0.3328   1.0000
H    H   0.1544  -0.0157   0.0251   1.0000
H    H   0.0352  -0.2463   0.4020   1.0000
H    H   0.3564   0.1378   0.4112   1.0000
H    H   0.3760   0.1073   0.1254   1.0000
H    H  -0.0062  -0.3961  -0.2512   1.0000
H    H   0.2790   0.3102   0.1179   1.0000
S    S   0.3140  -0.3515   0.4304   1.0000
Cl   Cl   0.2402   0.0760  -0.3035   1.0000
##################################################
#                                                #
#Generated by USPEX: Crystal Structure Prediction#
#                                                #
##################################################
data_48_Energy from VASP:  -113.011000 eV/molecule 

_symmetry_space_group_name_H-M 'P 1'
_symmetry_Int_Tables_number 1

_cell_length_a       9.83200
_cell_length_b       7.71900
_cell_length_c       6.45500
_cell_angle_alpha   67.37200
_cell_angle_beta    75.61900
_cell_angle_gamma  101.88200

loop_
_atom_site_label
_atom_site_type_symbol
_atom_site_fract_x
_atom_site_fract_y
_atom_site_fract_z
_atom_site_occupancy
C    C  -0.3513   0.4615  -0.4900   1.0000
C    C  -0.1350  -0.3212   0.0757   1.0000
C    C  -0.0380  -0.2494  -0.1506   1.0000
C    C  -0.0408  -0.3587  -0.2893   1.0000
C    C   0.2877   0.4672  -0.4005   1.0000
C    C   0.0802   0.2465   0.0559   1.0000
C    C  -0.0033   0.1838   0.2879   1.0000
C    C   0.0028   0.3104   0.4064   1.0000
O    O  -0.2887  -0.0112   0.1311   1.0000
O    O  -0.1350   0.4712  -0.2042   1.0000
O    O   0.0645  -0.2676   0.4931   1.0000
O    O   0.2499  -0.0421  -0.0340   1.0000
O    O   0.0874   0.4877   0.3016   1.0000
O    O  -0.0935   0.2217  -0.3688   1.0000
N    N  -0.4132   0.2862  -0.2974   1.0000
N    N  -0.3423  -0.3682  -0.4832   1.0000
N    N   0.3608  -0.3560   0.4108   1.0000
N    N   0.2687   0.2979  -0.4136   1.0000
H    H  -0.4622   0.2707  -0.1262   1.0000
H    H  -0.4078   0.1564  -0.3050   1.0000
H    H  -0.3212  -0.2356   0.3630   1.0000
H    H  -0.3812  -0.3612  -0.3236   1.0000
H    H  -0.1207  -0.2363   0.1747   1.0000
H    H  -0.3133  -0.0388   0.0046   1.0000
H    H  -0.3627   0.0468   0.1840   1.0000
H    H   0.0532  -0.1094  -0.2274   1.0000
H    H   0.0706  -0.3586   0.4124   1.0000
H    H   0.4125  -0.3387   0.2398   1.0000
H    H   0.3628  -0.2250   0.4203   1.0000
H    H   0.2511   0.1656  -0.2625   1.0000
H    H   0.3147   0.2964   0.4249   1.0000
H    H   0.0603   0.1475  -0.0248   1.0000
H    H   0.2851  -0.0011   0.0769   1.0000
H    H   0.3254  -0.0940  -0.0974   1.0000
H    H  -0.0862   0.0346   0.3913   1.0000
H    H  -0.1050   0.3210  -0.3014   1.0000
S    S  -0.2814   0.4535   0.2326   1.0000
S    S   0.2214   0.4764  -0.1239   1.0000
Cl   Cl   0.4134   0.1120   0.2661   1.0000
Cl   Cl  -0.4568  -0.1746  -0.1579   1.0000
##################################################
#                                                #
#Generated by USPEX: Crystal Structure Prediction#
#                                                #
##################################################
data_49_Energy from VASP:  -113.007000 eV/molecule 

_symmetry_space_group_name_H-M 'P 1 21/c 1'
_symmetry_Int_Tables_number 14

_cell_length_a       6.68000
_cell_length_b       9.93600
_cell_length_c      13.03200
_cell_angle_alpha   90.00000
_cell_angle_beta   101.80500
_cell_angle_gamma   90.00000

loop_
_atom_site_label
_atom_site_type_symbol
_atom_site_fract_x
_atom_site_fract_y
_atom_site_fract_z
_atom_site_occupancy
C    C   0.3089  -0.0640   0.0620   1.0000
C    C   0.2695  -0.3356   0.0742   1.0000
C    C   0.2535  -0.4674   0.0489   1.0000
C    C   0.2504   0.4857  -0.0572   1.0000
O    O  -0.0715  -0.0195   0.1991   1.0000
O    O   0.2684  -0.4381  -0.1303   1.0000
O    O   0.2253   0.3520  -0.0694   1.0000
N    N   0.2427   0.0478   0.0107   1.0000
N    N   0.3937  -0.0634   0.1627   1.0000
H    H   0.2577   0.1379   0.0503   1.0000
H    H   0.1663   0.0436  -0.0677   1.0000
H    H   0.4740  -0.1433   0.2015   1.0000
H    H   0.3962   0.0256   0.2035   1.0000
H    H   0.2668  -0.3043   0.1544   1.0000
H    H  -0.0944  -0.0989   0.2410   1.0000
H    H   0.0702   0.0077   0.2270   1.0000
H    H   0.2423   0.4571   0.1082   1.0000
H    H   0.2321   0.3262  -0.1436   1.0000
S    S   0.2818  -0.2102  -0.0175   1.0000
Cl   Cl   0.2716   0.2641  -0.2858   1.0000
##################################################
#                                                #
#Generated by USPEX: Crystal Structure Prediction#
#                                                #
##################################################
data_50_Energy from VASP:  -113.007000 eV/molecule 

_symmetry_space_group_name_H-M 'P -1'
_symmetry_Int_Tables_number 2

_cell_length_a       8.81900
_cell_length_b       9.61300
_cell_length_c       5.30800
_cell_angle_alpha   88.09400
_cell_angle_beta   104.93400
_cell_angle_gamma   79.27200

loop_
_atom_site_label
_atom_site_type_symbol
_atom_site_fract_x
_atom_site_fract_y
_atom_site_fract_z
_atom_site_occupancy
C    C   0.2731  -0.2089   0.1872   1.0000
C    C   0.1331  -0.3287  -0.4887   1.0000
C    C   0.1076  -0.4125  -0.3011   1.0000
C    C   0.2316   0.4699  -0.1536   1.0000
O    O   0.3954   0.1724   0.2648   1.0000
O    O   0.3679   0.4441  -0.1906   1.0000
O    O   0.1876   0.3944   0.0186   1.0000
N    N   0.3649  -0.2247   0.0256   1.0000
N    N   0.1586  -0.0931   0.1665   1.0000
H    H   0.3550  -0.1421  -0.1112   1.0000
H    H   0.4549  -0.3144   0.0473   1.0000
H    H   0.1311  -0.0594   0.3338   1.0000
H    H   0.1492  -0.0141   0.0236   1.0000
H    H   0.0347  -0.2454   0.3978   1.0000
H    H   0.3553   0.1386   0.4099   1.0000
H    H   0.3782   0.1058   0.1277   1.0000
H    H  -0.0088  -0.3958  -0.2587   1.0000
H    H   0.2773   0.3103   0.1144   1.0000
S    S   0.3146  -0.3509   0.4300   1.0000
Cl   Cl   0.2428   0.0755  -0.3019   1.0000
