# Supplementary material for: Report on the sixth blind test of organic crystal structure prediction methods
Source: Acta Crystallogr B Struct Sci Cryst Eng Mater. 2016 Aug 1;72(Pt 4):439–59. doi: 10.1107/S2052520616007447 (PMC4971545; doi:10.1107/S2052520616007447)
Supplement: Supplementary file 2 [file b-72-00439-sup2.zip › Group_21_Zhu/XXV-1_Zhu.cif]

##################################################
#                                                #
#Generated by USPEX: Crystal Structure Prediction#
#                                                #
##################################################
data_1_Energy from VASP:  -364.750900 eV/molecule

_symmetry_space_group_name_H_M 'P 21/n ' 
_symmetry_Int_Tables_number 14

_cell_length_a        13.02600 
_cell_length_b         7.87200 
_cell_length_c        20.70800 
_cell_angle_alpha     90.00000 
_cell_angle_beta      76.61400 
_cell_angle_gamma     90.00000 

loop_ 
_symmetry_equiv_pos_site_id_ 
_symmetry_equiv_pos_as_xyz 
1 x,y,z
2 1/2-x,1/2+y,1/2-z
3 -x,-y,-z
4 1/2+x,1/2-y,1/2+z

loop_
_atom_site_label
_atom_site_type_symbol
_atom_site_fract_x
_atom_site_fract_y
_atom_site_fract_z
_atom_site_occupancy
  C    C    -0.7113    -0.4473    -0.4668    1.0000 
  C    C    -0.8011     0.4593    -0.4715    1.0000 
  C    C     0.3613    -0.3928     0.4768    1.0000 
  C    C    -0.8803     0.4036    -0.4104    1.0000 
  C    C     0.1863     0.4178     0.4652    1.0000 
  C    C     0.3465    -0.4316     0.4137    1.0000 
  C    C     0.2594     0.4690     0.4077    1.0000 
  C    C     0.2459     0.4106     0.3408    1.0000 
  C    C     0.5229    -0.4642     0.3443    1.0000 
  C    C     0.3804    -0.3753     0.2976    1.0000 
  C    C     0.5149     0.3650     0.3122    1.0000 
  C    C     0.4282     0.3240     0.2866    1.0000 
  C    C     0.5945     0.2428     0.3069    1.0000 
  C    C     0.4196     0.1664     0.2578    1.0000 
  C    C     0.5885     0.0844     0.2779    1.0000 
  C    C     0.3565     0.4166     0.1254    1.0000 
  C    C     0.4988     0.0467     0.2537    1.0000 
  C    C     0.6759    -0.0433     0.2720    1.0000 
  C    C     0.3217     0.4331     0.0609    1.0000 
  C    C     0.3876     0.3763     0.0018    1.0000 
  C    C     0.2252    -0.4898     0.0601    1.0000 
  C    C     0.3567     0.3997    -0.0577    1.0000 
  C    C     0.2001    -0.4613    -0.0008    1.0000 
  C    C     0.2640     0.4842    -0.0605    1.0000 
  O    O     0.2846     0.4540     0.1779    1.0000 
  O    O     0.4488     0.3724     0.1239    1.0000 
  O    O    -0.6095     0.3487    -0.1712    1.0000 
  O    O    -0.4936     0.2600    -0.1172    1.0000 
  O    O     0.0927    -0.3181    -0.0578    1.0000 
  O    O     0.0375    -0.3450     0.0504    1.0000 
  N    N     0.4213    -0.3726     0.3562    1.0000 
  N    N     0.3430     0.4470     0.2876    1.0000 
  N    N    -0.5773     0.3324    -0.1193    1.0000 
  N    N     0.1032    -0.3687    -0.0029    1.0000 
  H    H    -0.6994    -0.4142    -0.4178    1.0000 
  H    H     0.4298    -0.3176     0.4811    1.0000 
  H    H    -0.8597     0.4514    -0.3651    1.0000 
  H    H     0.0397     0.4489    -0.4106    1.0000 
  H    H    -0.8869     0.2645    -0.4062    1.0000 
  H    H     0.1189     0.3402     0.4599    1.0000 
  H    H     0.2307     0.2729     0.3403    1.0000 
  H    H     0.1788     0.4746     0.3268    1.0000 
  H    H     0.5843    -0.3859     0.3121    1.0000 
  H    H     0.5454    -0.4798     0.3919    1.0000 
  H    H     0.4422    -0.3434     0.2535    1.0000 
  H    H     0.3131    -0.2882     0.3022    1.0000 
  H    H     0.3209     0.4446     0.2377    1.0000 
  H    H     0.6631     0.2718     0.3269    1.0000 
  H    H     0.3505     0.1403     0.2382    1.0000 
  H    H     0.4930    -0.0754     0.2298    1.0000 
  H    H     0.7475     0.0131     0.2825    1.0000 
  H    H     0.6517    -0.1502     0.3066    1.0000 
  H    H     0.6964    -0.0977     0.2217    1.0000 
  H    H     0.4619     0.3141     0.0030    1.0000 
  H    H     0.1720    -0.4505     0.1065    1.0000 
  H    H     0.2413    -0.4938    -0.1071    1.0000 
##################################################
#                                                #
#Generated by USPEX: Crystal Structure Prediction#
#                                                #
##################################################
data_2_Energy from VASP:  -364.701600 eV/molecule 

_symmetry_space_group_name_H-M 'P 1 21/c 1'
_symmetry_Int_Tables_number 14

_cell_length_a      10.52500
_cell_length_b      27.52900
_cell_length_c       7.70000
_cell_angle_alpha   90.00000
_cell_angle_beta   110.76500
_cell_angle_gamma   90.00000

loop_
_atom_site_label
_atom_site_type_symbol
_atom_site_fract_x
_atom_site_fract_y
_atom_site_fract_z
_atom_site_occupancy
C    C  -0.2761   0.1872  -0.4060   1.0000
C    C  -0.2092   0.1578  -0.2512   1.0000
C    C  -0.2227   0.1941   0.4544   1.0000
C    C  -0.2668   0.1493  -0.1008   1.0000
C    C  -0.0855   0.1366  -0.2400   1.0000
C    C  -0.1009   0.1715   0.4648   1.0000
C    C  -0.0300   0.1430  -0.3788   1.0000
C    C   0.1057   0.1205  -0.3588   1.0000
C    C   0.0087   0.2266   0.3147   1.0000
C    C   0.0488   0.1414   0.3183   1.0000
C    C   0.1500   0.2303   0.4596   1.0000
C    C   0.2200   0.1890  -0.4501   1.0000
C    C   0.2131   0.2756  -0.4923   1.0000
C    C   0.3496   0.1931  -0.3143   1.0000
C    C   0.3436   0.2806  -0.3607   1.0000
C    C   0.4310   0.0718  -0.3625   1.0000
C    C   0.4107   0.2385  -0.2713   1.0000
C    C   0.4100   0.3296  -0.3140   1.0000
C    C  -0.4395   0.0501  -0.3667   1.0000
C    C  -0.3627   0.0206  -0.2192   1.0000
C    C  -0.3964   0.0588   0.4843   1.0000
C    C  -0.2423   0.0007  -0.2233   1.0000
C    C  -0.2747   0.0383   0.4872   1.0000
C    C  -0.1946   0.0093  -0.3675   1.0000
O    O   0.3538   0.0904   0.4773   1.0000
O    O   0.4038   0.0716  -0.2193   1.0000
O    O  -0.0594  -0.0505  -0.0835   1.0000
O    O  -0.2049  -0.0383   0.0575   1.0000
O    O  -0.1096   0.0376   0.3520   1.0000
O    O  -0.3135   0.0640   0.1859   1.0000
N    N  -0.0497   0.1782   0.3177   1.0000
N    N   0.1609   0.1407  -0.4974   1.0000
N    N  -0.1636  -0.0315  -0.0721   1.0000
N    N  -0.2296   0.0473   0.3304   1.0000
H    H  -0.3730   0.2040  -0.4178   1.0000
H    H  -0.2754   0.2167   0.3335   1.0000
H    H  -0.3677   0.1660  -0.1350   1.0000
H    H  -0.2772   0.1103  -0.0776   1.0000
H    H  -0.2002   0.1641   0.0340   1.0000
H    H  -0.0306   0.1140  -0.1197   1.0000
H    H   0.1817   0.1264  -0.2196   1.0000
H    H   0.0978   0.0808  -0.3771   1.0000
H    H   0.0116   0.2333   0.1748   1.0000
H    H  -0.0587   0.2544   0.3378   1.0000
H    H   0.0920   0.1498   0.2109   1.0000
H    H   0.0021   0.1052   0.2920   1.0000
H    H   0.2634   0.1115   0.4926   1.0000
H    H   0.1566   0.3078   0.4388   1.0000
H    H   0.4010   0.1606  -0.2411   1.0000
H    H  -0.4882   0.2414  -0.1641   1.0000
H    H   0.3504   0.3581  -0.4081   1.0000
H    H   0.4218   0.3402  -0.1711   1.0000
H    H  -0.4875   0.3295  -0.3225   1.0000
H    H  -0.3973   0.0135  -0.1038   1.0000
H    H  -0.4567   0.0814   0.3679   1.0000
H    H  -0.0997  -0.0065  -0.3673   1.0000
##################################################
#                                                #
#Generated by USPEX: Crystal Structure Prediction#
#                                                #
##################################################
data_3_Energy from VASP: -364.6939000 eV/molecule

_symmetry_space_group_name_H-M 'P 1 21/n 1'
_symmetry_Int_Tables_number 14

_cell_length_a        13.02600 
_cell_length_b         7.87400 
_cell_length_c        20.68000 
_cell_angle_alpha     90.00000 
_cell_angle_beta      76.68601 
_cell_angle_gamma     90.00000 

loop_ 
_symmetry_equiv_pos_site_id_ 
_symmetry_equiv_pos_as_xyz 
1 x,y,z
2 1/2-x,1/2+y,1/2-z
3 -x,-y,-z
4 1/2+x,1/2-y,1/2+z

loop_
_atom_site_label
_atom_site_type_symbol
_atom_site_fract_x
_atom_site_fract_y
_atom_site_fract_z
_atom_site_occupancy
 C1    C    -0.7114    -0.4475    -0.4666    1.0000 
 C2    C    -0.8013     0.4593    -0.4714    1.0000 
 C3    C     0.3614    -0.3934     0.4770    1.0000 
 C4    C    -0.8803     0.4035    -0.4102    1.0000 
 C5    C     0.1861     0.4184     0.4651    1.0000 
 C6    C     0.3467    -0.4321     0.4137    1.0000 
 C7    C     0.2595     0.4691     0.4076    1.0000 
 C8    C     0.2465     0.4116     0.3402    1.0000 
 C9    C     0.5228    -0.4639     0.3443    1.0000 
C10    C     0.3803    -0.3777     0.2974    1.0000 
C11    C     0.5147     0.3654     0.3121    1.0000 
C12    C     0.4272     0.3250     0.2864    1.0000 
C13    C     0.5942     0.2432     0.3071    1.0000 
C14    C     0.4195     0.1661     0.2581    1.0000 
C15    C     0.5884     0.0845     0.2782    1.0000 
C16    C     0.3575     0.4158     0.1243    1.0000 
C17    C     0.4987     0.0466     0.2541    1.0000 
C18    C     0.6760    -0.0434     0.2721    1.0000 
C19    C     0.3212     0.4332     0.0609    1.0000 
C20    C     0.3875     0.3762     0.0018    1.0000 
C21    C     0.2247    -0.4891     0.0603    1.0000 
C22    C     0.3567     0.3994    -0.0577    1.0000 
C23    C     0.2001    -0.4608    -0.0009    1.0000 
C24    C     0.2641     0.4844    -0.0605    1.0000 
 O1    O     0.2847     0.4543     0.1779    1.0000 
 O2    O     0.4486     0.3721     0.1239    1.0000 
 O3    O    -0.6091     0.3488    -0.1711    1.0000 
 O4    O    -0.4930     0.2607    -0.1170    1.0000 
 O5    O     0.0929    -0.3187    -0.0583    1.0000 
 O6    O     0.0377    -0.3443     0.0500    1.0000 
 N1    N     0.4214    -0.3729     0.3564    1.0000 
 N2    N     0.3428     0.4470     0.2867    1.0000 
 N3    N    -0.5771     0.3323    -0.1194    1.0000 
 N4    N     0.1032    -0.3683    -0.0031    1.0000 
 H1    H    -0.6994    -0.4143    -0.4174    1.0000 
 H2    H     0.4299    -0.3178     0.4812    1.0000 
 H3    H    -0.8597     0.4512    -0.3648    1.0000 
 H4    H     0.0395     0.4486    -0.4103    1.0000 
 H5    H    -0.8862     0.2642    -0.4061    1.0000 
 H6    H     0.1184     0.3413     0.4599    1.0000 
 H7    H     0.2308     0.2742     0.3402    1.0000 
 H8    H     0.1784     0.4750     0.3271    1.0000 
 H9    H     0.5843    -0.3859     0.3120    1.0000 
H10    H     0.5459    -0.4797     0.3918    1.0000 
H11    H     0.4424    -0.3436     0.2537    1.0000 
H12    H     0.3134    -0.2900     0.3020    1.0000 
H13    H     0.3159     0.4463     0.2260    1.0000 
H14    H     0.6627     0.2720     0.3272    1.0000 
H15    H     0.3506     0.1396     0.2382    1.0000 
H16    H     0.4929    -0.0751     0.2301    1.0000 
H17    H     0.7480     0.0135     0.2821    1.0000 
H18    H     0.6522    -0.1501     0.3070    1.0000 
H19    H     0.6962    -0.0988     0.2219    1.0000 
H20    H     0.4618     0.3137     0.0030    1.0000 
H21    H     0.1706    -0.4490     0.1063    1.0000 
H22    H     0.2419    -0.4938    -0.1074    1.0000 
##################################################
#                                                #
#Generated by USPEX: Crystal Structure Prediction#
#                                                #
##################################################
data_4_Energy from VASP:  -364.688500 eV/molecule 

_symmetry_space_group_name_H-M 'P -1'
_symmetry_Int_Tables_number 2

_cell_length_a      10.76900
_cell_length_b       7.48700
_cell_length_c      13.38600
_cell_angle_alpha   89.56700
_cell_angle_beta   104.05400
_cell_angle_gamma   82.17800

loop_
_atom_site_label
_atom_site_type_symbol
_atom_site_fract_x
_atom_site_fract_y
_atom_site_fract_z
_atom_site_occupancy
C    C   0.2495   0.3956   0.2356   1.0000
C    C   0.2566   0.4757   0.1423   1.0000
C    C   0.3566   0.2893   0.2979   1.0000
C    C   0.1410  -0.4138   0.0722   1.0000
C    C   0.3750   0.4471   0.1152   1.0000
C    C   0.4740   0.2581   0.2686   1.0000
C    C   0.4834   0.3394   0.1762   1.0000
C    C  -0.3898   0.3205   0.1455   1.0000
C    C  -0.3594   0.2513   0.4262   1.0000
C    C  -0.3174   0.0858   0.2829   1.0000
C    C  -0.2733   0.3799   0.4004   1.0000
C    C  -0.2362   0.3739   0.3075   1.0000
C    C  -0.2303  -0.4890   0.4693   1.0000
C    C  -0.1574   0.4932   0.2841   1.0000
C    C  -0.1509  -0.3683   0.4482   1.0000
C    C  -0.0042   0.0462   0.2194   1.0000
C    C  -0.1137  -0.3801   0.3545   1.0000
C    C  -0.1060  -0.2291  -0.4761   1.0000
C    C   0.1203   0.0063   0.1867   1.0000
C    C   0.2258  -0.1033   0.2498   1.0000
C    C   0.1305   0.0839   0.0946   1.0000
C    C   0.3410  -0.1344   0.2188   1.0000
C    C   0.2473   0.0496   0.0665   1.0000
C    C   0.3548  -0.0587   0.1274   1.0000
O    O  -0.0953   0.1467   0.1522   1.0000
O    O  -0.0128  -0.0124   0.3039   1.0000
O    O  -0.4451  -0.2723   0.2544   1.0000
O    O   0.4405  -0.3170   0.3654   1.0000
O    O   0.3625   0.0946  -0.0550   1.0000
O    O   0.1626   0.2303  -0.0833   1.0000
N    N  -0.4165   0.1521   0.3351   1.0000
N    N  -0.2797   0.2416   0.2316   1.0000
N    N   0.4538  -0.2491   0.2843   1.0000
N    N   0.2579   0.1308  -0.0305   1.0000
H    H   0.1577   0.4162   0.2586   1.0000
H    H   0.3512   0.2270   0.3707   1.0000
H    H   0.0608  -0.3816   0.1095   1.0000
H    H   0.1058  -0.4871   0.0021   1.0000
H    H   0.1652  -0.2865   0.0454   1.0000
H    H   0.3850  -0.4842   0.0456   1.0000
H    H  -0.3695   0.4539   0.1239   1.0000
H    H  -0.3909   0.2323   0.0795   1.0000
H    H  -0.3043   0.1528   0.4884   1.0000
H    H  -0.4372   0.3273   0.4550   1.0000
H    H  -0.2295   0.0199   0.3375   1.0000
H    H  -0.3502  -0.0108   0.2243   1.0000
H    H  -0.1896   0.1892   0.1937   1.0000
H    H  -0.2623  -0.4805  -0.4591   1.0000
H    H  -0.1310   0.4864   0.2101   1.0000
H    H  -0.0512  -0.2873   0.3369   1.0000
H    H  -0.1272  -0.2548  -0.4014   1.0000
H    H  -0.1527  -0.0911   0.4965   1.0000
H    H  -0.0012  -0.2274  -0.4621   1.0000
H    H   0.2162  -0.1610   0.3221   1.0000
H    H   0.0482   0.1710   0.0466   1.0000
H    H   0.4457  -0.0840   0.1044   1.0000
##################################################
#                                                #
#Generated by USPEX: Crystal Structure Prediction#
#                                                #
##################################################
data_5_Energy from VASP:  -364.687100 eV/molecule 

_symmetry_space_group_name_H-M 'P -1'
_symmetry_Int_Tables_number 2

_cell_length_a      12.37500
_cell_length_b       8.16600
_cell_length_c      11.74600
_cell_angle_alpha   69.85000
_cell_angle_beta   106.82200
_cell_angle_gamma   84.14700

loop_
_atom_site_label
_atom_site_type_symbol
_atom_site_fract_x
_atom_site_fract_y
_atom_site_fract_z
_atom_site_occupancy
C    C  -0.3169   0.4754   0.4372   1.0000
C    C  -0.2203  -0.4471   0.4488   1.0000
C    C  -0.3368   0.3635  -0.4546   1.0000
C    C  -0.1982  -0.3276   0.3315   1.0000
C    C  -0.1436  -0.4875  -0.4261   1.0000
C    C  -0.2581   0.3215  -0.3300   1.0000
C    C  -0.1608   0.3982  -0.3159   1.0000
C    C  -0.0795   0.3678  -0.1832   1.0000
C    C  -0.3772   0.3031  -0.1982   1.0000
C    C  -0.1803   0.1394  -0.1018   1.0000
C    C  -0.3367   0.4251  -0.1301   1.0000
C    C  -0.2187   0.4190  -0.0777   1.0000
C    C  -0.4161  -0.4502  -0.1203   1.0000
C    C  -0.1813  -0.4680  -0.0160   1.0000
C    C  -0.3807  -0.3334  -0.0611   1.0000
C    C   0.0203   0.0779   0.2251   1.0000
C    C  -0.2615  -0.3452  -0.0078   1.0000
C    C  -0.4678  -0.1977  -0.0543   1.0000
C    C   0.1160   0.0334   0.3507   1.0000
C    C   0.1064  -0.0860   0.4635   1.0000
C    C   0.2122   0.1105   0.3551   1.0000
C    C   0.1940  -0.1273  -0.4192   1.0000
C    C   0.2970   0.0668   0.4752   1.0000
C    C   0.2913  -0.0542  -0.4106   1.0000
O    O   0.0342   0.2000   0.1273   1.0000
O    O  -0.0617   0.0012   0.2187   1.0000
O    O   0.2709  -0.3024  -0.1994   1.0000
O    O   0.0943  -0.3070  -0.3070   1.0000
O    O   0.4725   0.1032  -0.4065   1.0000
O    O   0.3997   0.2656   0.3846   1.0000
N    N  -0.2810   0.2094  -0.2194   1.0000
N    N  -0.1305   0.2898  -0.0811   1.0000
N    N   0.1860  -0.2544  -0.3002   1.0000
N    N   0.3967   0.1509   0.4850   1.0000
H    H  -0.3765  -0.4994   0.3405   1.0000
H    H  -0.4127   0.3050  -0.4655   1.0000
H    H  -0.2729  -0.2929   0.2422   1.0000
H    H  -0.1229  -0.3952   0.3196   1.0000
H    H  -0.1787  -0.2019   0.3381   1.0000
H    H  -0.0695  -0.4245  -0.4128   1.0000
H    H  -0.0608   0.4956  -0.1806   1.0000
H    H   0.0039   0.2753  -0.1565   1.0000
H    H  -0.4158   0.2037  -0.1416   1.0000
H    H  -0.4447   0.3820  -0.2928   1.0000
H    H  -0.2040   0.0693  -0.0173   1.0000
H    H  -0.1129   0.0466  -0.1067   1.0000
H    H  -0.0456   0.2347   0.0302   1.0000
H    H   0.4910  -0.4412  -0.1624   1.0000
H    H  -0.0886  -0.4823   0.0288   1.0000
H    H  -0.2313  -0.2613   0.0446   1.0000
H    H   0.4445  -0.2215  -0.0837   1.0000
H    H  -0.4695  -0.0609  -0.1181   1.0000
H    H  -0.4452  -0.2023   0.0449   1.0000
H    H   0.0317  -0.1472   0.4567   1.0000
H    H   0.2209   0.2010   0.2664   1.0000
H    H   0.3613  -0.0916  -0.3191   1.0000
##################################################
#                                                #
#Generated by USPEX: Crystal Structure Prediction#
#                                                #
##################################################
data_6_Energy from VASP:  -364.669800 eV/molecule

_symmetry_space_group_name_H-M 'P 1 21/n 1'
_symmetry_Int_Tables_number 14

_cell_length_a        20.87900 
_cell_length_b         7.94900 
_cell_length_c        13.05200 
_cell_angle_alpha     90.00000 
_cell_angle_beta      75.93599 
_cell_angle_gamma     90.00000 

loop_ 
_symmetry_equiv_pos_site_id_ 
_symmetry_equiv_pos_as_xyz 
1 x,y,z
2 1/2-x,1/2+y,1/2-z
3 -x,-y,-z
4 1/2+x,1/2-y,1/2+z

loop_
_atom_site_label
_atom_site_type_symbol
_atom_site_fract_x
_atom_site_fract_y
_atom_site_fract_z
_atom_site_occupancy
  C    C     0.4691     0.0609     0.2115    1.0000 
  C    C     0.4737    -0.0382     0.2985    1.0000 
  C    C     0.5252     0.1176     0.1394    1.0000 
  C    C     0.4129    -0.0981     0.3767    1.0000 
  C    C     0.5369    -0.0796     0.3098    1.0000 
  C    C     0.5881     0.0771     0.1525    1.0000 
  C    C     0.5942    -0.0242     0.2381    1.0000 
  C    C     0.6613    -0.0791     0.2506    1.0000 
  C    C    -0.3446     0.0354    -0.0236    1.0000 
  C    C    -0.2960     0.1291     0.1145    1.0000 
  C    C    -0.3116    -0.1315    -0.0143    1.0000 
  C    C    -0.2841    -0.1667     0.0708    1.0000 
  C    C    -0.3077    -0.2550    -0.0916    1.0000 
  C    C    -0.2535    -0.3211     0.0776    1.0000 
  C    C    -0.2774    -0.4098    -0.0867    1.0000 
  C    C    -0.1262    -0.0773     0.1455    1.0000 
  C    C    -0.2500    -0.4415    -0.0002    1.0000 
  C    C    -0.2743     0.4597    -0.1709    1.0000 
  C    C    -0.0638    -0.0557     0.1815    1.0000 
  C    C    -0.0053    -0.1153     0.1154    1.0000 
  C    C    -0.0632     0.0251     0.2765    1.0000 
  C    C     0.0537    -0.0936     0.1452    1.0000 
  C    C    -0.0027     0.0470     0.3020    1.0000 
  C    C     0.0564    -0.0123     0.2386    1.0000 
  O    O    -0.1795    -0.0248     0.2135    1.0000 
  O    O    -0.1247    -0.1389     0.0579    1.0000 
  O    O     0.1662    -0.1506     0.1094    1.0000 
  O    O     0.1121    -0.2297    -0.0068    1.0000 
  O    O     0.0533     0.1395     0.4248    1.0000 
  O    O     0.9475     0.1966     0.4534    1.0000 
  N    N    -0.3550     0.1331     0.0753    1.0000 
  N    N    -0.2855    -0.0431     0.1538    1.0000 
  N    N     0.1147    -0.1620     0.0778    1.0000 
  N    N    -0.0006     0.1342     0.4003    1.0000 
  H    H     0.4203     0.0962     0.2013    1.0000 
  H    H     0.5216     0.1948     0.0720    1.0000 
  H    H     0.3681    -0.0757     0.3486    1.0000 
  H    H     0.4065    -0.0337     0.4535    1.0000 
  H    H     0.4150    -0.2330     0.3939    1.0000 
  H    H     0.5420    -0.1618     0.3748    1.0000 
  H    H     0.6620    -0.2150     0.2666    1.0000 
  H    H     0.6738    -0.0147     0.3180    1.0000 
  H    H    -0.3139     0.1089    -0.0893    1.0000 
  H    H    -0.3926     0.0151    -0.0422    1.0000 
  H    H    -0.2527     0.1603     0.0507    1.0000 
  H    H    -0.2999     0.2190     0.1798    1.0000 
  H    H    -0.2268    -0.0395     0.1813    1.0000 
  H    H    -0.3308    -0.2303    -0.1569    1.0000 
  H    H    -0.2317    -0.3436     0.1441    1.0000 
  H    H    -0.2246     0.4395     0.0040    1.0000 
  H    H    -0.2881    -0.4874    -0.2404    1.0000 
  H    H    -0.3081     0.3545    -0.1406    1.0000 
  H    H    -0.2243     0.4064    -0.1968    1.0000 
  H    H    -0.0071    -0.1789     0.0422    1.0000 
  H    H    -0.1088     0.0697     0.3296    1.0000 
  H    H     0.1024     0.0032     0.2626    1.0000 
##################################################
#                                                #
#Generated by USPEX: Crystal Structure Prediction#
#                                                #
##################################################
data_7_Energy from VASP:  -364.667000 eV/molecule 

_symmetry_space_group_name_H-M 'P 1 2/c 1'
_symmetry_Int_Tables_number 13

_cell_length_a      20.89700
_cell_length_b       9.22700
_cell_length_c      11.10900
_cell_angle_alpha   90.00000
_cell_angle_beta    96.79400
_cell_angle_gamma   90.00000

loop_
_atom_site_label
_atom_site_type_symbol
_atom_site_fract_x
_atom_site_fract_y
_atom_site_fract_z
_atom_site_occupancy
C    C   0.0352   0.2064   0.4795   1.0000
C    C   0.0706   0.3186  -0.4588   1.0000
C    C   0.0646   0.1091   0.4077   1.0000
C    C   0.0400   0.4216  -0.3778   1.0000
C    C   0.1358   0.3323  -0.4740   1.0000
C    C   0.1303   0.1216   0.3957   1.0000
C    C   0.1660   0.2366   0.4533   1.0000
C    C   0.2359   0.2587   0.4364   1.0000
C    C   0.1436   0.0354   0.1946   1.0000
C    C   0.2300   0.0169   0.3545   1.0000
C    C   0.1810   0.1590   0.1471   1.0000
C    C   0.2347   0.2189   0.2168   1.0000
C    C   0.1641   0.2113   0.0298   1.0000
C    C   0.2706   0.3280   0.1692   1.0000
C    C   0.2003   0.3169  -0.0215   1.0000
C    C   0.4042   0.2550   0.4391   1.0000
C    C   0.2540   0.3755   0.0506   1.0000
C    C   0.1813   0.3626  -0.1508   1.0000
C    C   0.4759   0.2392   0.4676   1.0000
C    C  -0.4915   0.3275  -0.4431   1.0000
C    C  -0.4907   0.1342   0.4094   1.0000
C    C  -0.4253   0.3096  -0.4146   1.0000
C    C  -0.4240   0.1231   0.4381   1.0000
C    C  -0.3901   0.2095  -0.4736   1.0000
O    O   0.3774   0.1488   0.3717   1.0000
O    O   0.3752   0.3582   0.4783   1.0000
O    O  -0.3327   0.3752  -0.2903   1.0000
O    O  -0.4228   0.4870  -0.2653   1.0000
O    O  -0.3292   0.0131   0.3937   1.0000
O    O  -0.4214  -0.0768   0.3116   1.0000
N    N   0.1604   0.0173   0.3258   1.0000
N    N   0.2560   0.1649   0.3382   1.0000
N    N  -0.3912   0.3967  -0.3164   1.0000
N    N  -0.3891   0.0124   0.3768   1.0000
H    H  -0.0160   0.1945   0.4894   1.0000
H    H   0.0369   0.0199   0.3620   1.0000
H    H  -0.0114   0.3967  -0.3761   1.0000
H    H   0.0640   0.4159  -0.2844   1.0000
H    H   0.0439  -0.4651  -0.4074   1.0000
H    H   0.1639   0.4214  -0.4293   1.0000
H    H   0.2452   0.3713   0.4122   1.0000
H    H   0.2682   0.2354  -0.4798   1.0000
H    H   0.1538  -0.0668   0.1488   1.0000
H    H   0.0914   0.0549   0.1752   1.0000
H    H   0.2518  -0.0579   0.2937   1.0000
H    H   0.2438  -0.0146   0.4493   1.0000
H    H   0.3219   0.1597   0.3552   1.0000
H    H   0.1231   0.1626  -0.0257   1.0000
H    H   0.3124   0.3744   0.2239   1.0000
H    H   0.2842   0.4577   0.0145   1.0000
H    H   0.1460   0.2858  -0.1961   1.0000
H    H   0.1591   0.4714  -0.1557   1.0000
H    H   0.2231   0.3666  -0.2022   1.0000
H    H   0.4818   0.4060  -0.3952   1.0000
H    H   0.4833   0.0609   0.3441   1.0000
H    H  -0.3383   0.1983  -0.4504   1.0000
##################################################
#                                                #
#Generated by USPEX: Crystal Structure Prediction#
#                                                #
##################################################
data_8_Energy from VASP:  -364.650600 eV/molecule 

_symmetry_space_group_name_H-M 'P c a 21'
_symmetry_Int_Tables_number 29

_cell_length_a       9.60100
_cell_length_b      20.30600
_cell_length_c      10.98200
_cell_angle_alpha   90.00000
_cell_angle_beta    90.00000
_cell_angle_gamma   90.00000

loop_
_atom_site_label
_atom_site_type_symbol
_atom_site_fract_x
_atom_site_fract_y
_atom_site_fract_z
_atom_site_occupancy
C    C   0.1122   0.4746  -0.4343   1.0000
C    C   0.0045   0.4452   0.4984   1.0000
C    C   0.1902   0.4380  -0.3517   1.0000
C    C  -0.0689   0.4826   0.3992   1.0000
C    C  -0.0285   0.3793  -0.4775   1.0000
C    C   0.1610   0.3712  -0.3331   1.0000
C    C   0.0476   0.3420  -0.3936   1.0000
C    C   0.0113   0.2707  -0.3723   1.0000
C    C   0.2198   0.3479  -0.1243   1.0000
C    C   0.2349   0.2634  -0.2732   1.0000
C    C   0.0869   0.3156  -0.0815   1.0000
C    C   0.0252   0.2650  -0.1490   1.0000
C    C   0.0258   0.3338   0.0289   1.0000
C    C  -0.0941   0.2334  -0.1063   1.0000
C    C  -0.0922   0.3021   0.0749   1.0000
C    C  -0.0352   0.0990  -0.3362   1.0000
C    C  -0.1517   0.2513   0.0053   1.0000
C    C  -0.1494   0.3226   0.1969   1.0000
C    C  -0.0436   0.0253  -0.3448   1.0000
C    C  -0.1400  -0.0040  -0.4231   1.0000
C    C   0.0447  -0.0136  -0.2741   1.0000
C    C  -0.1447  -0.0726  -0.4302   1.0000
C    C   0.0328  -0.0818  -0.2811   1.0000
C    C  -0.0600  -0.1128  -0.3592   1.0000
O    O   0.0748   0.1199  -0.2767   1.0000
O    O  -0.1260   0.1344  -0.3824   1.0000
O    O  -0.2462  -0.1649   0.4807   1.0000
O    O  -0.3230  -0.0673   0.4269   1.0000
O    O   0.0847  -0.1805  -0.1852   1.0000
O    O   0.2202  -0.0953  -0.1506   1.0000
N    N   0.2472   0.3336  -0.2531   1.0000
N    N   0.0856   0.2433  -0.2643   1.0000
N    N  -0.2446  -0.1037   0.4866   1.0000
N    N   0.1189  -0.1221  -0.2001   1.0000
H    H   0.1373  -0.4735  -0.4492   1.0000
H    H   0.2773   0.4606  -0.3029   1.0000
H    H  -0.0282  -0.4669   0.3912   1.0000
H    H  -0.0549   0.4584   0.3102   1.0000
H    H  -0.1820   0.4855   0.4156   1.0000
H    H  -0.1141   0.3557   0.4730   1.0000
H    H  -0.1006   0.2645  -0.3568   1.0000
H    H   0.0383   0.2396  -0.4515   1.0000
H    H   0.3087   0.3298  -0.0707   1.0000
H    H   0.2155   0.4014  -0.1109   1.0000
H    H   0.2946   0.2365  -0.2038   1.0000
H    H   0.2717   0.2500  -0.3647   1.0000
H    H   0.0772   0.1787  -0.2707   1.0000
H    H   0.0746   0.3727   0.0827   1.0000
H    H  -0.1415   0.1939  -0.1594   1.0000
H    H  -0.2419   0.2237   0.0379   1.0000
H    H  -0.0729   0.3533   0.2453   1.0000
H    H  -0.2465   0.3515   0.1878   1.0000
H    H  -0.1727   0.2797   0.2544   1.0000
H    H  -0.2086   0.0268  -0.4782   1.0000
H    H   0.1200   0.0093  -0.2132   1.0000
H    H  -0.0654  -0.1663  -0.3645   1.0000
##################################################
#                                                #
#Generated by USPEX: Crystal Structure Prediction#
#                                                #
##################################################
data_9_Energy from VASP:  -364.648500 eV/molecule 

_symmetry_space_group_name_H-M 'P c a 21'
_symmetry_Int_Tables_number 29

_cell_length_a       9.68800
_cell_length_b      20.37000
_cell_length_c      11.02300
_cell_angle_alpha   90.00000
_cell_angle_beta    90.00000
_cell_angle_gamma   90.00000

loop_
_atom_site_label
_atom_site_type_symbol
_atom_site_fract_x
_atom_site_fract_y
_atom_site_fract_z
_atom_site_occupancy
C    C  -0.1124   0.0262  -0.0086   1.0000
C    C  -0.0055   0.0554  -0.0750   1.0000
C    C  -0.1895   0.0625   0.0740   1.0000
C    C   0.0680   0.0181  -0.1734   1.0000
C    C   0.0274   0.1209  -0.0507   1.0000
C    C  -0.1601   0.1289   0.0931   1.0000
C    C  -0.0478   0.1580   0.0328   1.0000
C    C  -0.0115   0.2291   0.0544   1.0000
C    C  -0.2177   0.1519   0.3013   1.0000
C    C  -0.2326   0.2362   0.1530   1.0000
C    C  -0.0866   0.1845   0.3439   1.0000
C    C  -0.0253   0.2346   0.2762   1.0000
C    C  -0.0264   0.1666   0.4540   1.0000
C    C   0.0933   0.2660   0.3185   1.0000
C    C   0.0906   0.1980   0.4995   1.0000
C    C   0.0364   0.4011   0.0893   1.0000
C    C   0.1502   0.2483   0.4297   1.0000
C    C   0.1478   0.1778  -0.3791   1.0000
C    C   0.0438   0.4745   0.0811   1.0000
C    C   0.1394  -0.4961   0.0034   1.0000
C    C  -0.0438  -0.4866   0.1514   1.0000
C    C   0.1443  -0.4278  -0.0036   1.0000
C    C  -0.0323  -0.4186   0.1446   1.0000
C    C   0.0600  -0.3877   0.0671   1.0000
O    O  -0.0726   0.3802   0.1492   1.0000
O    O   0.1258   0.3660   0.0428   1.0000
O    O   0.2455  -0.3358  -0.0917   1.0000
O    O   0.3203  -0.4332  -0.1463   1.0000
O    O  -0.0840  -0.3203   0.2403   1.0000
O    O  -0.2195  -0.4051   0.2731   1.0000
N    N  -0.2454   0.1663   0.1731   1.0000
N    N  -0.0849   0.2563   0.1616   1.0000
N    N   0.2433  -0.3968  -0.0863   1.0000
N    N  -0.1181  -0.3785   0.2248   1.0000
H    H  -0.1376  -0.0255  -0.0242   1.0000
H    H  -0.2759   0.0401   0.1225   1.0000
H    H   0.0276  -0.0322  -0.1815   1.0000
H    H   0.0550   0.0423  -0.2620   1.0000
H    H   0.1798   0.0153  -0.1560   1.0000
H    H   0.1126   0.1445  -0.0998   1.0000
H    H   0.0995   0.2350   0.0699   1.0000
H    H  -0.0372   0.2600  -0.0248   1.0000
H    H  -0.3059   0.1691   0.3553   1.0000
H    H  -0.2121   0.0985   0.3141   1.0000
H    H  -0.2918   0.2631   0.2221   1.0000
H    H  -0.2693   0.2495   0.0620   1.0000
H    H  -0.0755   0.3238   0.1548   1.0000
H    H  -0.0749   0.1278  -0.4922   1.0000
H    H   0.1404   0.3051   0.2651   1.0000
H    H   0.2404   0.2753   0.4621   1.0000
H    H   0.0728   0.1467  -0.3309   1.0000
H    H   0.2445   0.1496  -0.3885   1.0000
H    H   0.1696   0.2207  -0.3218   1.0000
H    H   0.2075   0.4732  -0.0514   1.0000
H    H  -0.1189   0.4908   0.2120   1.0000
H    H   0.0656  -0.3345   0.0618   1.0000
##################################################
#                                                #
#Generated by USPEX: Crystal Structure Prediction#
#                                                #
##################################################
data_10_Energy from VASP:  -364.642500 eV/molecule 

_symmetry_space_group_name_H-M 'P 1 21/c 1'
_symmetry_Int_Tables_number 14

_cell_length_a      10.77500
_cell_length_b      16.96200
_cell_length_c      12.51600
_cell_angle_alpha   90.00000
_cell_angle_beta    66.20900
_cell_angle_gamma   90.00000

loop_
_atom_site_label
_atom_site_type_symbol
_atom_site_fract_x
_atom_site_fract_y
_atom_site_fract_z
_atom_site_occupancy
C    C   0.1347   0.2550   0.1187   1.0000
C    C   0.1458   0.2140   0.2119   1.0000
C    C   0.2474   0.2670   0.0148   1.0000
C    C   0.0235   0.1957   0.3215   1.0000
C    C   0.2747   0.1885   0.1982   1.0000
C    C   0.3758   0.2402   0.0014   1.0000
C    C   0.3895   0.2015   0.0953   1.0000
C    C  -0.4743   0.1753   0.0889   1.0000
C    C  -0.4587   0.3365  -0.1211   1.0000
C    C  -0.3985   0.2016  -0.1194   1.0000
C    C  -0.3737   0.3530  -0.0525   1.0000
C    C  -0.3314   0.2925   0.0004   1.0000
C    C  -0.3327   0.4300  -0.0423   1.0000
C    C  -0.2539   0.3079   0.0646   1.0000
C    C  -0.2535   0.4470   0.0197   1.0000
C    C  -0.1166   0.1201   0.0246   1.0000
C    C  -0.2147   0.3846   0.0735   1.0000
C    C  -0.2171  -0.4694   0.0346   1.0000
C    C   0.0280   0.0975  -0.0010   1.0000
C    C   0.0598   0.0664   0.0880   1.0000
C    C   0.1288   0.1055  -0.1137   1.0000
C    C   0.1926   0.0430   0.0625   1.0000
C    C   0.2610   0.0836  -0.1343   1.0000
C    C   0.2963   0.0520  -0.0478   1.0000
O    O  -0.1413   0.1335  -0.0661   1.0000
O    O  -0.2004   0.1240   0.1288   1.0000
O    O   0.3442  -0.0115   0.1314   1.0000
O    O   0.1294  -0.0038   0.2511   1.0000
O    O   0.4871   0.0841  -0.2633   1.0000
O    O   0.3335   0.1086  -0.3328   1.0000
N    N   0.4913   0.2541  -0.1058   1.0000
N    N  -0.3622   0.2098  -0.0152   1.0000
N    N   0.2240   0.0067   0.1547   1.0000
N    N   0.3680   0.0929  -0.2516   1.0000
H    H   0.0353   0.2767   0.1275   1.0000
H    H   0.2367   0.2971  -0.0581   1.0000
H    H  -0.0699   0.2181   0.3170   1.0000
H    H   0.0114   0.1316   0.3373   1.0000
H    H   0.0310   0.2220   0.3993   1.0000
H    H   0.2870   0.1572   0.2697   1.0000
H    H  -0.4597   0.1945   0.1668   1.0000
H    H  -0.4625   0.1105   0.0823   1.0000
H    H  -0.3960   0.3473  -0.2143   1.0000
H    H   0.4537   0.3766  -0.0934   1.0000
H    H  -0.3081   0.2167  -0.1979   1.0000
H    H  -0.4248   0.1396  -0.1249   1.0000
H    H  -0.2670   0.1737  -0.0339   1.0000
H    H  -0.3665   0.4782  -0.0822   1.0000
H    H  -0.2233   0.2590   0.1055   1.0000
H    H  -0.1549   0.3973   0.1242   1.0000
H    H  -0.2421  -0.4290  -0.0223   1.0000
H    H  -0.2736  -0.4512   0.1264   1.0000
H    H  -0.1085  -0.4627   0.0160   1.0000
H    H  -0.0195   0.0595   0.1756   1.0000
H    H   0.1037   0.1288  -0.1837   1.0000
H    H   0.3998   0.0337  -0.0666   1.0000
##################################################
#                                                #
#Generated by USPEX: Crystal Structure Prediction#
#                                                #
##################################################
data_11_Energy from VASP:  -364.638800 eV/molecule 

_symmetry_space_group_name_H-M 'P 1 21/c 1'
_symmetry_Int_Tables_number 14

_cell_length_a      13.75000
_cell_length_b      13.78500
_cell_length_c      11.02400
_cell_angle_alpha   90.00000
_cell_angle_beta    98.49300
_cell_angle_gamma   90.00000

loop_
_atom_site_label
_atom_site_type_symbol
_atom_site_fract_x
_atom_site_fract_y
_atom_site_fract_z
_atom_site_occupancy
C    C  -0.0013   0.3913   0.1239   1.0000
C    C  -0.0797   0.4572   0.1042   1.0000
C    C  -0.0063   0.3017   0.0660   1.0000
C    C  -0.0727  -0.4460   0.1680   1.0000
C    C  -0.1653   0.4282   0.0281   1.0000
C    C  -0.0901   0.2756  -0.0156   1.0000
C    C  -0.1722   0.3379  -0.0311   1.0000
C    C  -0.2689   0.3064  -0.1034   1.0000
C    C  -0.0967   0.1004   0.0004   1.0000
C    C  -0.1708   0.1799  -0.1804   1.0000
C    C  -0.1989   0.0880   0.0336   1.0000
C    C  -0.2797   0.1361  -0.0315   1.0000
C    C  -0.2162   0.0240   0.1266   1.0000
C    C  -0.3746   0.1213  -0.0049   1.0000
C    C  -0.3104   0.0063   0.1543   1.0000
C    C  -0.4711   0.2168  -0.3231   1.0000
C    C  -0.3898   0.0565   0.0870   1.0000
C    C  -0.3258  -0.0651   0.2529   1.0000
C    C   0.4470   0.2022  -0.4289   1.0000
C    C   0.3603   0.2562  -0.4382   1.0000
C    C   0.4579   0.1323   0.4829   1.0000
C    C   0.2869   0.2406   0.4621   1.0000
C    C   0.3820   0.1173   0.3868   1.0000
C    C   0.2960   0.1716   0.3725   1.0000
O    O  -0.3880   0.1787  -0.3360   1.0000
O    O  -0.4900   0.2631  -0.2315   1.0000
O    O   0.1425   0.2983   0.3491   1.0000
O    O   0.1790   0.3451  -0.4591   1.0000
O    O   0.3215   0.0256   0.2160   1.0000
O    O   0.4767   0.0088   0.2948   1.0000
N    N  -0.0925   0.1853  -0.0794   1.0000
N    N  -0.2671   0.2005  -0.1344   1.0000
N    N   0.1967   0.2987   0.4498   1.0000
N    N   0.3944   0.0454   0.2931   1.0000
H    H   0.0653   0.4105   0.1856   1.0000
H    H   0.0554   0.2513   0.0830   1.0000
H    H   0.0027  -0.4318   0.2135   1.0000
H    H  -0.0924  -0.3865   0.1026   1.0000
H    H  -0.1222  -0.4420   0.2382   1.0000
H    H  -0.2301   0.4754   0.0175   1.0000
H    H  -0.3295   0.3178  -0.0502   1.0000
H    H  -0.2867   0.3451  -0.1915   1.0000
H    H  -0.0759   0.0350  -0.0477   1.0000
H    H  -0.0418   0.1094   0.0828   1.0000
H    H  -0.1759   0.1070  -0.2205   1.0000
H    H  -0.1628   0.2338  -0.2519   1.0000
H    H  -0.3253   0.1877  -0.2151   1.0000
H    H  -0.1539  -0.0155   0.1767   1.0000
H    H  -0.4361   0.1592  -0.0591   1.0000
H    H  -0.4645   0.0442   0.1062   1.0000
H    H  -0.2582  -0.1061   0.2851   1.0000
H    H  -0.3493  -0.0285   0.3326   1.0000
H    H  -0.3846  -0.1171   0.2196   1.0000
H    H   0.3505   0.3108  -0.3698   1.0000
H    H  -0.4739   0.0915   0.4903   1.0000
H    H   0.2395   0.1611   0.2936   1.0000
##################################################
#                                                #
#Generated by USPEX: Crystal Structure Prediction#
#                                                #
##################################################
data_12_Energy from VASP:  -364.636500 eV/molecule 

_symmetry_space_group_name_H-M 'P 1 21/c 1'
_symmetry_Int_Tables_number 14

_cell_length_a      10.77800
_cell_length_b      17.22000
_cell_length_c      12.51800
_cell_angle_alpha   90.00000
_cell_angle_beta   113.53500
_cell_angle_gamma   90.00000

loop_
_atom_site_label
_atom_site_type_symbol
_atom_site_fract_x
_atom_site_fract_y
_atom_site_fract_z
_atom_site_occupancy
C    C   0.3406  -0.2468   0.0872   1.0000
C    C   0.3277  -0.2852   0.1812   1.0000
C    C   0.2287  -0.2346  -0.0164   1.0000
C    C   0.4496  -0.3011   0.2915   1.0000
C    C   0.1985  -0.3094   0.1679   1.0000
C    C   0.1000  -0.2594  -0.0288   1.0000
C    C   0.0846  -0.2966   0.0649   1.0000
C    C  -0.0524  -0.3210   0.0581   1.0000
C    C  -0.0575  -0.1606  -0.1435   1.0000
C    C  -0.1280  -0.2926  -0.1501   1.0000
C    C  -0.1408  -0.1442  -0.0732   1.0000
C    C  -0.1905  -0.2039  -0.0262   1.0000
C    C  -0.1718  -0.0678  -0.0548   1.0000
C    C  -0.2684  -0.1887   0.0379   1.0000
C    C  -0.2507  -0.0508   0.0075   1.0000
C    C  -0.3989  -0.3770   0.0030   1.0000
C    C  -0.2993  -0.1124   0.0537   1.0000
C    C  -0.2767   0.0319   0.0307   1.0000
C    C   0.4606  -0.4028  -0.0156   1.0000
C    C   0.4384  -0.4346   0.0776   1.0000
C    C   0.3543  -0.3966  -0.1250   1.0000
C    C   0.3093  -0.4606   0.0596   1.0000
C    C   0.2263  -0.4226  -0.1388   1.0000
C    C   0.2006  -0.4551  -0.0480   1.0000
O    O  -0.3828  -0.3602  -0.0909   1.0000
O    O  -0.3099  -0.3738   0.1048   1.0000
O    O   0.1713   0.4800   0.1381   1.0000
O    O   0.3842  -0.4998   0.2525   1.0000
O    O   0.0038  -0.4453  -0.2646   1.0000
O    O   0.1361  -0.3847  -0.3331   1.0000
N    N  -0.0148  -0.2431  -0.1349   1.0000
N    N  -0.1631  -0.2853  -0.0451   1.0000
N    N   0.2871  -0.4959   0.1569   1.0000
N    N   0.1141  -0.4168  -0.2536   1.0000
H    H   0.4406  -0.2270   0.0955   1.0000
H    H   0.2399  -0.2059  -0.0897   1.0000
H    H  -0.4614  -0.2699   0.2919   1.0000
H    H   0.4741  -0.3636   0.3024   1.0000
H    H   0.4334  -0.2824   0.3692   1.0000
H    H   0.1846  -0.3387   0.2400   1.0000
H    H  -0.0675  -0.3026   0.1359   1.0000
H    H  -0.0667  -0.3846   0.0503   1.0000
H    H  -0.1185  -0.1461  -0.2355   1.0000
H    H   0.0336  -0.1241  -0.1130   1.0000
H    H  -0.2175  -0.2744  -0.2266   1.0000
H    H  -0.1062  -0.3541  -0.1587   1.0000
H    H  -0.2585  -0.3197  -0.0634   1.0000
H    H  -0.1283  -0.0204  -0.0868   1.0000
H    H  -0.3046  -0.2372   0.0742   1.0000
H    H  -0.3595  -0.0997   0.1043   1.0000
H    H  -0.2458   0.0724  -0.0220   1.0000
H    H  -0.2187   0.0453   0.1239   1.0000
H    H  -0.3843   0.0420   0.0122   1.0000
H    H  -0.4774  -0.4393   0.1625   1.0000
H    H   0.3715  -0.3720  -0.1981   1.0000
H    H   0.0999  -0.4755  -0.0612   1.0000
##################################################
#                                                #
#Generated by USPEX: Crystal Structure Prediction#
#                                                #
##################################################
data_13_Energy from VASP:  -364.633400 eV/molecule 

_symmetry_space_group_name_H-M 'P 1 21/c 1'
_symmetry_Int_Tables_number 14

_cell_length_a      14.83900
_cell_length_b       6.54100
_cell_length_c      22.89600
_cell_angle_alpha   90.00000
_cell_angle_beta    74.51200
_cell_angle_gamma   90.00000

loop_
_atom_site_label
_atom_site_type_symbol
_atom_site_fract_x
_atom_site_fract_y
_atom_site_fract_z
_atom_site_occupancy
C    C  -0.3886   0.2288  -0.2833   1.0000
C    C  -0.3593   0.4313  -0.2799   1.0000
C    C  -0.3575   0.1152  -0.3363   1.0000
C    C  -0.3888  -0.4489  -0.2217   1.0000
C    C  -0.2994  -0.4830  -0.3320   1.0000
C    C  -0.2952   0.2002  -0.3874   1.0000
C    C  -0.2669   0.4051  -0.3855   1.0000
C    C  -0.2023  -0.4958  -0.4406   1.0000
C    C  -0.3332   0.0524  -0.4751   1.0000
C    C  -0.1776   0.1607  -0.4810   1.0000
C    C  -0.3399   0.2392   0.4873   1.0000
C    C  -0.2720   0.3930   0.4785   1.0000
C    C  -0.4122   0.2590   0.4591   1.0000
C    C  -0.2782  -0.4359   0.4434   1.0000
C    C  -0.4194   0.4284   0.4235   1.0000
C    C  -0.0260   0.4240   0.3780   1.0000
C    C  -0.3515  -0.4175   0.4165   1.0000
C    C  -0.4976   0.4469   0.3934   1.0000
C    C   0.0439  -0.4665   0.3283   1.0000
C    C   0.0736   0.4416   0.2715   1.0000
C    C   0.0766  -0.2722   0.3373   1.0000
C    C   0.1378  -0.4571   0.2251   1.0000
C    C   0.1405  -0.1760   0.2894   1.0000
C    C   0.1735  -0.2657   0.2326   1.0000
O    O  -0.0459  -0.4783   0.4303   1.0000
O    O  -0.0604   0.2594   0.3690   1.0000
O    O   0.2361  -0.4812   0.1277   1.0000
O    O   0.1253   0.2893   0.1573   1.0000
O    O   0.2256   0.1177   0.2547   1.0000
O    O   0.1443   0.1064   0.3502   1.0000
N    N  -0.2626   0.0782  -0.4409   1.0000
N    N  -0.1925   0.3772  -0.4960   1.0000
N    N   0.1685   0.4439   0.1659   1.0000
N    N   0.1727   0.0296   0.2989   1.0000
H    H  -0.4357   0.1588  -0.2433   1.0000
H    H  -0.3791  -0.0439  -0.3383   1.0000
H    H  -0.4390   0.4647  -0.1862   1.0000
H    H  -0.3280  -0.4129  -0.2049   1.0000
H    H  -0.4210  -0.3013  -0.2278   1.0000
H    H  -0.2760  -0.3252  -0.3310   1.0000
H    H  -0.2278  -0.3427  -0.4485   1.0000
H    H  -0.1316  -0.4747  -0.4344   1.0000
H    H  -0.3146  -0.0817   0.4949   1.0000
H    H  -0.4014   0.0201  -0.4429   1.0000
H    H  -0.1578   0.0732   0.4764   1.0000
H    H  -0.1200   0.1556  -0.4591   1.0000
H    H  -0.1088   0.4516   0.4615   1.0000
H    H  -0.4644   0.1371   0.4648   1.0000
H    H  -0.2230  -0.3210   0.4354   1.0000
H    H  -0.3553  -0.2825   0.3891   1.0000
H    H   0.4624   0.3037   0.3967   1.0000
H    H   0.4527  -0.4321   0.4146   1.0000
H    H  -0.4708   0.4872   0.3452   1.0000
H    H   0.0469   0.2918   0.2638   1.0000
H    H   0.0508  -0.1939   0.3805   1.0000
H    H   0.2231  -0.1890   0.1953   1.0000
##################################################
#                                                #
#Generated by USPEX: Crystal Structure Prediction#
#                                                #
##################################################
data_14_Energy from VASP:  -364.628900 eV/molecule 

_symmetry_space_group_name_H-M 'P c a 21'
_symmetry_Int_Tables_number 29

_cell_length_a       9.77100
_cell_length_b      20.43200
_cell_length_c      11.05900
_cell_angle_alpha   90.00000
_cell_angle_beta    90.00000
_cell_angle_gamma   90.00000

loop_
_atom_site_label
_atom_site_type_symbol
_atom_site_fract_x
_atom_site_fract_y
_atom_site_fract_z
_atom_site_occupancy
C    C  -0.3873   0.4733  -0.0108   1.0000
C    C  -0.4938   0.4442  -0.0767   1.0000
C    C  -0.3111   0.4371   0.0717   1.0000
C    C   0.4327   0.4813  -0.1742   1.0000
C    C   0.4734   0.3789  -0.0523   1.0000
C    C  -0.3405   0.3709   0.0911   1.0000
C    C  -0.4520   0.3419   0.0311   1.0000
C    C  -0.4885   0.2711   0.0528   1.0000
C    C  -0.2839   0.3483   0.2990   1.0000
C    C  -0.2693   0.2639   0.1511   1.0000
C    C  -0.4136   0.3154   0.3414   1.0000
C    C  -0.4746   0.2655   0.2737   1.0000
C    C  -0.4731   0.3332   0.4515   1.0000
C    C   0.4073   0.2345   0.3155   1.0000
C    C   0.4105   0.3019   0.4965   1.0000
C    C   0.4630   0.0987   0.0869   1.0000
C    C   0.3508   0.2521   0.4264   1.0000
C    C   0.3536   0.3219  -0.3826   1.0000
C    C   0.4560   0.0255   0.0791   1.0000
C    C   0.3610  -0.0037   0.0017   1.0000
C    C  -0.4568  -0.0133   0.1490   1.0000
C    C   0.3563  -0.0719  -0.0050   1.0000
C    C  -0.4684  -0.0810   0.1422   1.0000
C    C   0.4398  -0.1119   0.0653   1.0000
O    O  -0.4290   0.1197   0.1471   1.0000
O    O   0.3747   0.1336   0.0401   1.0000
O    O   0.2552  -0.1636  -0.0923   1.0000
O    O   0.1821  -0.0665  -0.1478   1.0000
O    O  -0.4166  -0.1790   0.2378   1.0000
O    O  -0.2816  -0.0946   0.2690   1.0000
N    N  -0.2563   0.3338   0.1712   1.0000
N    N  -0.4155   0.2439   0.1596   1.0000
N    N   0.2579  -0.1028  -0.0876   1.0000
N    N  -0.3826  -0.1211   0.2219   1.0000
H    H  -0.3621  -0.4753  -0.0269   1.0000
H    H  -0.2252   0.4594   0.1199   1.0000
H    H   0.4727  -0.4686  -0.1825   1.0000
H    H   0.4448   0.4572  -0.2627   1.0000
H    H   0.3220   0.4842  -0.1561   1.0000
H    H   0.3888   0.3554  -0.1008   1.0000
H    H   0.4014   0.2654   0.0684   1.0000
H    H  -0.4633   0.2403  -0.0263   1.0000
H    H  -0.1963   0.3317   0.3532   1.0000
H    H  -0.2908   0.4015   0.3112   1.0000
H    H  -0.2106   0.2371   0.2202   1.0000
H    H  -0.2326   0.2508   0.0604   1.0000
H    H  -0.4259   0.1749   0.1524   1.0000
H    H  -0.4249   0.3717  -0.4947   1.0000
H    H   0.3603   0.1957   0.2619   1.0000
H    H   0.2610   0.2255   0.4585   1.0000
H    H   0.4272   0.3533  -0.3346   1.0000
H    H   0.2570   0.3495  -0.3922   1.0000
H    H   0.3328   0.2791  -0.3255   1.0000
H    H   0.2935   0.0268  -0.0529   1.0000
H    H  -0.3822   0.0093   0.2092   1.0000
H    H   0.4342  -0.1650   0.0600   1.0000
##################################################
#                                                #
#Generated by USPEX: Crystal Structure Prediction#
#                                                #
##################################################
data_15_Energy from VASP:  -364.616400 eV/molecule 

_symmetry_space_group_name_H-M 'P c a 21'
_symmetry_Int_Tables_number 29

_cell_length_a      10.22100
_cell_length_b      13.77500
_cell_length_c      14.90100
_cell_angle_alpha   90.00000
_cell_angle_beta    90.00000
_cell_angle_gamma   90.00000

loop_
_atom_site_label
_atom_site_type_symbol
_atom_site_fract_x
_atom_site_fract_y
_atom_site_fract_z
_atom_site_occupancy
C    C  -0.4149   0.2460   0.1319   1.0000
C    C  -0.3692   0.1503   0.1232   1.0000
C    C  -0.3315   0.3201   0.1587   1.0000
C    C  -0.4604   0.0685   0.0991   1.0000
C    C  -0.2366   0.1320   0.1392   1.0000
C    C  -0.1990   0.3012   0.1747   1.0000
C    C  -0.1501   0.2066   0.1630   1.0000
C    C  -0.0062   0.1853   0.1744   1.0000
C    C  -0.0812   0.4469   0.1288   1.0000
C    C   0.0028   0.3444   0.2444   1.0000
C    C   0.0273   0.4070   0.0700   1.0000
C    C   0.0987   0.3249   0.0959   1.0000
C    C   0.0585   0.4497  -0.0124   1.0000
C    C   0.1978   0.2867   0.0421   1.0000
C    C   0.1551   0.4114  -0.0687   1.0000
C    C   0.3217   0.1513   0.2639   1.0000
C    C   0.2255   0.3296  -0.0400   1.0000
C    C   0.1765   0.4543  -0.1599   1.0000
C    C   0.4461   0.1344   0.3163   1.0000
C    C   0.4827   0.0407   0.3409   1.0000
C    C  -0.4747   0.2131   0.3397   1.0000
C    C  -0.4007   0.0271   0.3880   1.0000
C    C  -0.3579   0.1964   0.3852   1.0000
C    C  -0.3179   0.1038   0.4102   1.0000
O    O   0.2956   0.2414   0.2489   1.0000
O    O   0.2545   0.0802   0.2398   1.0000
O    O  -0.2618  -0.0806   0.4606   1.0000
O    O  -0.4354  -0.1397   0.3934   1.0000
O    O  -0.1599   0.2638   0.4308   1.0000
O    O  -0.3216   0.3622   0.3967   1.0000
N    N  -0.1143   0.3785   0.2012   1.0000
N    N   0.0731   0.2766   0.1819   1.0000
N    N  -0.3633  -0.0709   0.4152   1.0000
N    N  -0.2739   0.2801   0.4059   1.0000
H    H   0.4819   0.2620   0.1193   1.0000
H    H  -0.3678   0.3940   0.1686   1.0000
H    H   0.4421   0.0956   0.0806   1.0000
H    H  -0.4724   0.0192   0.1568   1.0000
H    H  -0.4212   0.0238   0.0437   1.0000
H    H  -0.2003   0.0575   0.1331   1.0000
H    H   0.0328   0.1439   0.1173   1.0000
H    H   0.0146   0.1431   0.2355   1.0000
H    H  -0.0519  -0.4830   0.1591   1.0000
H    H  -0.1693   0.4615   0.0884   1.0000
H    H   0.0685   0.4057   0.2587   1.0000
H    H  -0.0185   0.3047   0.3068   1.0000
H    H   0.1745   0.2567   0.2123   1.0000
H    H   0.0024  -0.4869  -0.0348   1.0000
H    H   0.2509   0.2222   0.0641   1.0000
H    H   0.3005   0.2972  -0.0830   1.0000
H    H   0.1234  -0.4774  -0.1674   1.0000
H    H   0.1458   0.4030  -0.2127   1.0000
H    H   0.2803   0.4712  -0.1719   1.0000
H    H   0.4199  -0.0205   0.3235   1.0000
H    H   0.4966   0.2863   0.3214   1.0000
H    H  -0.2265   0.0923   0.4459   1.0000
##################################################
#                                                #
#Generated by USPEX: Crystal Structure Prediction#
#                                                #
##################################################
data_16_Energy from VASP:  -364.615900 eV/molecule 

_symmetry_space_group_name_H-M 'P c a 21'
_symmetry_Int_Tables_number 29

_cell_length_a      13.00900
_cell_length_b      19.04000
_cell_length_c       8.49200
_cell_angle_alpha   90.00000
_cell_angle_beta    90.00000
_cell_angle_gamma   90.00000

loop_
_atom_site_label
_atom_site_type_symbol
_atom_site_fract_x
_atom_site_fract_y
_atom_site_fract_z
_atom_site_occupancy
C    C   0.1760   0.4561  -0.0651   1.0000
C    C   0.2687   0.4356  -0.1354   1.0000
C    C   0.0902   0.4124  -0.0683   1.0000
C    C   0.3645   0.4793  -0.1234   1.0000
C    C   0.2708   0.3719  -0.2162   1.0000
C    C   0.0945   0.3472  -0.1440   1.0000
C    C   0.1850   0.3280  -0.2231   1.0000
C    C   0.1919   0.2618  -0.3178   1.0000
C    C  -0.0763   0.3249  -0.2477   1.0000
C    C   0.0340   0.2296  -0.1807   1.0000
C    C  -0.0524   0.3087  -0.4184   1.0000
C    C   0.0255   0.2617  -0.4600   1.0000
C    C  -0.1089   0.3396   0.4602   1.0000
C    C   0.0467   0.2459   0.3828   1.0000
C    C  -0.0899   0.3246   0.3022   1.0000
C    C   0.2261   0.1025  -0.4836   1.0000
C    C  -0.0111   0.2772   0.2643   1.0000
C    C  -0.1536   0.3578   0.1752   1.0000
C    C   0.2784   0.0332   0.4845   1.0000
C    C   0.3759   0.0321   0.4159   1.0000
C    C   0.2279  -0.0297  -0.4856   1.0000
C    C   0.4205  -0.0320   0.3768   1.0000
C    C   0.2740  -0.0930   0.4708   1.0000
C    C   0.3710  -0.0960   0.4016   1.0000
O    O   0.1403   0.0996  -0.4086   1.0000
O    O   0.2680   0.1572   0.4651   1.0000
O    O  -0.4437  -0.0881   0.2497   1.0000
O    O  -0.4366   0.0265   0.2769   1.0000
O    O   0.2464  -0.2116   0.4210   1.0000
O    O   0.1340  -0.1556  -0.4326   1.0000
N    N   0.0075   0.3013  -0.1439   1.0000
N    N   0.0885   0.2278  -0.3383   1.0000
N    N  -0.4794  -0.0314   0.2965   1.0000
N    N   0.2146  -0.1577   0.4888   1.0000
H    H   0.1714  -0.4937  -0.0030   1.0000
H    H   0.0197   0.4282  -0.0083   1.0000
H    H   0.3499  -0.4724  -0.0564   1.0000
H    H   0.4263   0.4499  -0.0637   1.0000
H    H   0.3946   0.4939  -0.2406   1.0000
H    H   0.3409   0.3561  -0.2777   1.0000
H    H   0.2232   0.2721  -0.4355   1.0000
H    H   0.2408   0.2223  -0.2602   1.0000
H    H  -0.1479   0.2985  -0.2109   1.0000
H    H  -0.0875   0.3816  -0.2321   1.0000
H    H  -0.0360   0.1976  -0.1898   1.0000
H    H   0.0870   0.2067  -0.0940   1.0000
H    H   0.1057   0.1717  -0.3731   1.0000
H    H  -0.1712   0.3756   0.4904   1.0000
H    H   0.1080   0.2087   0.3559   1.0000
H    H   0.0034   0.2651   0.1407   1.0000
H    H  -0.2177   0.3881   0.2256   1.0000
H    H  -0.1071   0.3941   0.1039   1.0000
H    H  -0.1842   0.3175   0.0946   1.0000
H    H   0.4159   0.0809   0.3906   1.0000
H    H   0.1515  -0.0294  -0.4339   1.0000
H    H   0.4055  -0.1456   0.3659   1.0000
##################################################
#                                                #
#Generated by USPEX: Crystal Structure Prediction#
#                                                #
##################################################
data_17_Energy from VASP:  -364.612700 eV/molecule 

_symmetry_space_group_name_H-M 'P c a 21'
_symmetry_Int_Tables_number 29

_cell_length_a      10.24400
_cell_length_b      13.92600
_cell_length_c      14.82500
_cell_angle_alpha   90.00000
_cell_angle_beta    90.00000
_cell_angle_gamma   90.00000

loop_
_atom_site_label
_atom_site_type_symbol
_atom_site_fract_x
_atom_site_fract_y
_atom_site_fract_z
_atom_site_occupancy
C    C  -0.4093   0.2552   0.1043   1.0000
C    C  -0.3620   0.3497   0.1097   1.0000
C    C  -0.3273   0.1802   0.0791   1.0000
C    C  -0.4500   0.4334   0.1302   1.0000
C    C  -0.2293   0.3659   0.0930   1.0000
C    C  -0.1956   0.1977   0.0596   1.0000
C    C  -0.1451   0.2911   0.0692   1.0000
C    C  -0.0016   0.3110   0.0550   1.0000
C    C  -0.0784   0.0538   0.1044   1.0000
C    C   0.0034   0.1535  -0.0134   1.0000
C    C   0.0334   0.0934   0.1602   1.0000
C    C   0.1038   0.1744   0.1327   1.0000
C    C   0.0654   0.0514   0.2429   1.0000
C    C   0.2028   0.2130   0.1867   1.0000
C    C   0.1641   0.0883   0.2978   1.0000
C    C   0.3216   0.3471  -0.0353   1.0000
C    C   0.2329   0.1699   0.2687   1.0000
C    C   0.1914   0.0435   0.3876   1.0000
C    C   0.4467   0.3618  -0.0861   1.0000
C    C   0.4829   0.4546  -0.1107   1.0000
C    C  -0.4742   0.2836  -0.1086   1.0000
C    C  -0.4007   0.4681  -0.1575   1.0000
C    C  -0.3569   0.3007  -0.1531   1.0000
C    C  -0.3172   0.3923  -0.1782   1.0000
O    O   0.2939   0.2568  -0.0220   1.0000
O    O   0.2548   0.4166  -0.0104   1.0000
O    O  -0.2634  -0.4258  -0.2320   1.0000
O    O  -0.4372  -0.3675  -0.1650   1.0000
O    O  -0.1559   0.2370  -0.1945   1.0000
O    O  -0.3192   0.1376  -0.1712   1.0000
N    N  -0.1137   0.1206   0.0314   1.0000
N    N   0.0761   0.2207   0.0466   1.0000
N    N  -0.3645  -0.4351  -0.1862   1.0000
N    N  -0.2712   0.2192  -0.1745   1.0000
H    H   0.4878   0.2405   0.1186   1.0000
H    H  -0.3641   0.1067   0.0732   1.0000
H    H   0.4480   0.4109   0.1392   1.0000
H    H  -0.4456   0.4855   0.0743   1.0000
H    H  -0.4179   0.4727   0.1909   1.0000
H    H  -0.1911   0.4391   0.0986   1.0000
H    H   0.0396   0.3526   0.1113   1.0000
H    H   0.0160   0.3530  -0.0069   1.0000
H    H  -0.0528  -0.0167   0.0747   1.0000
H    H  -0.1640   0.0417   0.1479   1.0000
H    H   0.0669   0.0917  -0.0279   1.0000
H    H  -0.0194   0.1912  -0.0767   1.0000
H    H   0.1900   0.2434   0.0106   1.0000
H    H   0.0073  -0.0096   0.2665   1.0000
H    H   0.2542   0.2778   0.1653   1.0000
H    H   0.3082   0.2015   0.3116   1.0000
H    H   0.1397  -0.0248   0.3951   1.0000
H    H   0.1633   0.0921   0.4430   1.0000
H    H   0.2959   0.0272   0.3951   1.0000
H    H   0.4194  -0.4853  -0.0932   1.0000
H    H   0.4973   0.2107  -0.0909   1.0000
H    H  -0.2251   0.4034  -0.2130   1.0000
##################################################
#                                                #
#Generated by USPEX: Crystal Structure Prediction#
#                                                #
##################################################
data_18_Energy from VASP:  -364.610700 eV/molecule 

_symmetry_space_group_name_H-M 'P 1 21/c 1'
_symmetry_Int_Tables_number 14

_cell_length_a      15.15800
_cell_length_b       6.37100
_cell_length_c      22.68300
_cell_angle_alpha   90.00000
_cell_angle_beta   104.45300
_cell_angle_gamma   90.00000

loop_
_atom_site_label
_atom_site_type_symbol
_atom_site_fract_x
_atom_site_fract_y
_atom_site_fract_z
_atom_site_occupancy
C    C   0.1138   0.1879   0.2874   1.0000
C    C   0.1407   0.3959   0.2820   1.0000
C    C   0.1447   0.0770   0.3415   1.0000
C    C   0.1073  -0.4835   0.2235   1.0000
C    C   0.1995   0.4885   0.3328   1.0000
C    C   0.2053   0.1696   0.3915   1.0000
C    C   0.2323   0.3792   0.3871   1.0000
C    C   0.2938   0.4881   0.4411   1.0000
C    C   0.1649   0.0357   0.4807   1.0000
C    C   0.3180   0.1418   0.4863   1.0000
C    C   0.1576   0.2325  -0.4834   1.0000
C    C   0.2251   0.3873  -0.4750   1.0000
C    C   0.0855   0.2597  -0.4558   1.0000
C    C   0.2209  -0.4383  -0.4387   1.0000
C    C   0.0802   0.4331  -0.4191   1.0000
C    C   0.4649   0.4350  -0.3798   1.0000
C    C   0.1501  -0.4170  -0.4102   1.0000
C    C   0.0007   0.4644  -0.3916   1.0000
C    C  -0.4666  -0.4488  -0.3316   1.0000
C    C  -0.4349   0.4566  -0.2750   1.0000
C    C  -0.4340  -0.2518  -0.3428   1.0000
C    C  -0.3683  -0.4432  -0.2308   1.0000
C    C  -0.3677  -0.1567  -0.2969   1.0000
C    C  -0.3330  -0.2482  -0.2401   1.0000
O    O   0.4424  -0.4678  -0.4325   1.0000
O    O   0.4350   0.2625  -0.3690   1.0000
O    O  -0.2667  -0.4729  -0.1355   1.0000
O    O  -0.3670   0.2763  -0.1659   1.0000
O    O  -0.2738   0.1316  -0.2666   1.0000
O    O  -0.3577   0.1235  -0.3609   1.0000
N    N   0.2360   0.0529   0.4469   1.0000
N    N   0.3027   0.3668   0.4983   1.0000
N    N  -0.3317   0.4473  -0.1731   1.0000
N    N  -0.3306   0.0471  -0.3091   1.0000
H    H   0.0681   0.1115   0.2485   1.0000
H    H   0.1234  -0.0852   0.3452   1.0000
H    H   0.0505   0.4353   0.1921   1.0000
H    H   0.1615  -0.4630   0.1996   1.0000
H    H   0.0839  -0.3251   0.2321   1.0000
H    H   0.2212  -0.3496   0.3302   1.0000
H    H   0.2685  -0.3532   0.4469   1.0000
H    H   0.3632  -0.4922   0.4346   1.0000
H    H   0.1806  -0.0988  -0.4881   1.0000
H    H   0.0994   0.0023   0.4480   1.0000
H    H   0.3361   0.0595  -0.4697   1.0000
H    H   0.3754   0.1319   0.4648   1.0000
H    H   0.3810   0.4496  -0.4626   1.0000
H    H   0.0314   0.1416  -0.4637   1.0000
H    H   0.2750  -0.3213  -0.4315   1.0000
H    H   0.1493  -0.2816  -0.3808   1.0000
H    H  -0.0414   0.3221  -0.3946   1.0000
H    H  -0.0444  -0.4092  -0.4152   1.0000
H    H   0.0230  -0.4889  -0.3433   1.0000
H    H  -0.4618   0.3046  -0.2662   1.0000
H    H  -0.4606  -0.1740  -0.3864   1.0000
H    H  -0.2813  -0.1708  -0.2049   1.0000
##################################################
#                                                #
#Generated by USPEX: Crystal Structure Prediction#
#                                                #
##################################################
data_19_Energy from VASP:  -364.606700 eV/molecule 

_symmetry_space_group_name_H-M 'P 1 21/c 1'
_symmetry_Int_Tables_number 14

_cell_length_a      14.95600
_cell_length_b       8.09300
_cell_length_c      18.26700
_cell_angle_alpha   90.00000
_cell_angle_beta   110.34500
_cell_angle_gamma   90.00000

loop_
_atom_site_label
_atom_site_type_symbol
_atom_site_fract_x
_atom_site_fract_y
_atom_site_fract_z
_atom_site_occupancy
C    C  -0.3770   0.0748   0.4571   1.0000
C    C  -0.4314  -0.0705   0.4435   1.0000
C    C  -0.4082   0.2127   0.4096   1.0000
C    C  -0.3937  -0.2237   0.4906   1.0000
C    C   0.4798  -0.0697   0.3834   1.0000
C    C  -0.4948   0.2084   0.3469   1.0000
C    C   0.4474   0.0669   0.3345   1.0000
C    C   0.3520   0.0593   0.2692   1.0000
C    C   0.4401   0.4842   0.3374   1.0000
C    C   0.4018   0.3144   0.2249   1.0000
C    C   0.3416   0.4471   0.3390   1.0000
C    C   0.2848   0.3256   0.2906   1.0000
C    C   0.3044  -0.4640   0.3875   1.0000
C    C   0.1929   0.2924   0.2897   1.0000
C    C   0.2129  -0.4949   0.3881   1.0000
C    C   0.1172   0.2280   0.0762   1.0000
C    C   0.1578   0.3824   0.3385   1.0000
C    C   0.1716  -0.4037   0.4402   1.0000
C    C   0.0621   0.2904  -0.0055   1.0000
C    C  -0.0316   0.2385  -0.0439   1.0000
C    C   0.1051   0.3969  -0.0436   1.0000
C    C  -0.0815   0.2973  -0.1187   1.0000
C    C   0.0529   0.4523  -0.1187   1.0000
C    C  -0.0413   0.4056  -0.1578   1.0000
O    O   0.2063   0.2686   0.1010   1.0000
O    O   0.0750   0.1460   0.1119   1.0000
O    O  -0.2239   0.2955  -0.2248   1.0000
O    O  -0.2147   0.1453  -0.1223   1.0000
O    O   0.0517  -0.3743  -0.2207   1.0000
O    O   0.1900  -0.4414  -0.1335   1.0000
N    N   0.4747   0.3519   0.2985   1.0000
N    N   0.3196   0.2287   0.2382   1.0000
N    N  -0.1802   0.2419  -0.1583   1.0000
N    N   0.1012  -0.4463  -0.1603   1.0000
H    H  -0.3094   0.0789  -0.4940   1.0000
H    H  -0.3645   0.3245   0.4195   1.0000
H    H  -0.3250  -0.2013  -0.4626   1.0000
H    H  -0.3815  -0.3224   0.4533   1.0000
H    H  -0.4440  -0.2720  -0.4826   1.0000
H    H   0.4336  -0.1783   0.3735   1.0000
H    H   0.2975   0.0040   0.2894   1.0000
H    H   0.3558  -0.0162   0.2202   1.0000
H    H   0.4384  -0.3992   0.3054   1.0000
H    H   0.4912   0.4998   0.3971   1.0000
H    H   0.3746   0.4280   0.1916   1.0000
H    H   0.4280   0.2305   0.1897   1.0000
H    H   0.2601   0.2289   0.1759   1.0000
H    H   0.3482  -0.3684   0.4259   1.0000
H    H   0.1491   0.2010   0.2485   1.0000
H    H   0.0852   0.3616   0.3372   1.0000
H    H   0.2142  -0.2953   0.4676   1.0000
H    H   0.1685  -0.4852   0.4876   1.0000
H    H   0.0979  -0.3645   0.4073   1.0000
H    H  -0.0644   0.1519  -0.0155   1.0000
H    H   0.1792   0.4332  -0.0147   1.0000
H    H  -0.0812   0.4469  -0.2168   1.0000
##################################################
#                                                #
#Generated by USPEX: Crystal Structure Prediction#
#                                                #
##################################################
data_20_Energy from VASP:  -364.606200 eV/molecule 

_symmetry_space_group_name_H-M 'P c a 21'
_symmetry_Int_Tables_number 29

_cell_length_a      10.21000
_cell_length_b      13.75500
_cell_length_c      14.89400
_cell_angle_alpha   90.00000
_cell_angle_beta    90.00000
_cell_angle_gamma   90.00000

loop_
_atom_site_label
_atom_site_type_symbol
_atom_site_fract_x
_atom_site_fract_y
_atom_site_fract_z
_atom_site_occupancy
C    C  -0.4151  -0.2460   0.2597   1.0000
C    C  -0.3693  -0.1501   0.2685   1.0000
C    C  -0.3315  -0.3202   0.2325   1.0000
C    C  -0.4605  -0.0682   0.2927   1.0000
C    C  -0.2365  -0.1318   0.2524   1.0000
C    C  -0.1989  -0.3012   0.2163   1.0000
C    C  -0.1501  -0.2065   0.2283   1.0000
C    C  -0.0061  -0.1853   0.2172   1.0000
C    C  -0.0811  -0.4470   0.2626   1.0000
C    C   0.0034  -0.3447   0.1468   1.0000
C    C   0.0276  -0.4071   0.3216   1.0000
C    C   0.0991  -0.3251   0.2957   1.0000
C    C   0.0585  -0.4496   0.4041   1.0000
C    C   0.1984  -0.2865   0.3493   1.0000
C    C   0.1553  -0.4112   0.4604   1.0000
C    C   0.3217  -0.1516   0.1278   1.0000
C    C   0.2261  -0.3293   0.4317   1.0000
C    C   0.1765  -0.4541  -0.4485   1.0000
C    C   0.4458  -0.1343   0.0753   1.0000
C    C   0.4822  -0.0404   0.0508   1.0000
C    C  -0.4748  -0.2130   0.0520   1.0000
C    C  -0.4011  -0.0268   0.0037   1.0000
C    C  -0.3580  -0.1964   0.0064   1.0000
C    C  -0.3182  -0.1036  -0.0187   1.0000
O    O   0.2964  -0.2420   0.1429   1.0000
O    O   0.2538  -0.0807   0.1522   1.0000
O    O  -0.2621   0.0810  -0.0689   1.0000
O    O  -0.4361   0.1399  -0.0019   1.0000
O    O  -0.1600  -0.2641  -0.0394   1.0000
O    O  -0.3217  -0.3625  -0.0046   1.0000
N    N  -0.1141  -0.3786   0.1898   1.0000
N    N   0.0731  -0.2768   0.2097   1.0000
N    N  -0.3636   0.0713  -0.0236   1.0000
N    N  -0.2740  -0.2802  -0.0142   1.0000
H    H   0.4817  -0.2622   0.2723   1.0000
H    H  -0.3680  -0.3942   0.2222   1.0000
H    H   0.4421  -0.0955   0.3115   1.0000
H    H  -0.4730  -0.0187   0.2351   1.0000
H    H  -0.4214  -0.0235   0.3482   1.0000
H    H  -0.1999  -0.0573   0.2587   1.0000
H    H   0.0335  -0.1438   0.2742   1.0000
H    H   0.0154  -0.1432   0.1560   1.0000
H    H  -0.0514   0.4827   0.2325   1.0000
H    H  -0.1696  -0.4613   0.3027   1.0000
H    H   0.0694  -0.4060   0.1325   1.0000
H    H  -0.0166  -0.3048   0.0843   1.0000
H    H   0.1729  -0.2569   0.1798   1.0000
H    H   0.0019   0.4873   0.4268   1.0000
H    H   0.2513  -0.2219   0.3272   1.0000
H    H   0.3005  -0.2968   0.4750   1.0000
H    H   0.1233   0.4774  -0.4412   1.0000
H    H   0.1451  -0.4029  -0.3957   1.0000
H    H   0.2802  -0.4713  -0.4362   1.0000
H    H   0.4191   0.0207   0.0683   1.0000
H    H   0.4966  -0.2863   0.0704   1.0000
H    H  -0.2269  -0.0917  -0.0547   1.0000
##################################################
#                                                #
#Generated by USPEX: Crystal Structure Prediction#
#                                                #
##################################################
data_21_Energy from VASP:  -364.587500 eV/molecule 

_symmetry_space_group_name_H-M 'P -1'
_symmetry_Int_Tables_number 2

_cell_length_a      14.92800
_cell_length_b       6.68000
_cell_length_c      11.36700
_cell_angle_alpha   72.92000
_cell_angle_beta    76.73200
_cell_angle_gamma   96.26800

loop_
_atom_site_label
_atom_site_type_symbol
_atom_site_fract_x
_atom_site_fract_y
_atom_site_fract_z
_atom_site_occupancy
C    C   0.1191   0.0845  -0.0595   1.0000
C    C   0.1419  -0.1169  -0.0504   1.0000
C    C   0.1529   0.2545  -0.1733   1.0000
C    C   0.1033  -0.3027   0.0720   1.0000
C    C   0.1996  -0.1412  -0.1592   1.0000
C    C   0.2122   0.2298  -0.2808   1.0000
C    C   0.2354   0.0283  -0.2742   1.0000
C    C   0.2933  -0.0074  -0.3913   1.0000
C    C   0.1737   0.4625  -0.4617   1.0000
C    C   0.3265   0.3789  -0.4834   1.0000
C    C   0.1580   0.3141   0.4637   1.0000
C    C   0.2201   0.1774   0.4435   1.0000
C    C   0.0824   0.3161   0.4104   1.0000
C    C   0.2072   0.0485   0.3693   1.0000
C    C   0.0676   0.1876   0.3367   1.0000
C    C   0.4598  -0.0030   0.3236   1.0000
C    C   0.1322   0.0550   0.3155   1.0000
C    C  -0.0157   0.1891   0.2836   1.0000
C    C  -0.4733  -0.0098   0.2047   1.0000
C    C  -0.4377  -0.1951   0.2083   1.0000
C    C  -0.4459   0.1673   0.0927   1.0000
C    C  -0.3716  -0.1982   0.1006   1.0000
C    C  -0.3802   0.1567  -0.0132   1.0000
C    C  -0.3408  -0.0236  -0.0112   1.0000
O    O   0.4385   0.1844   0.3122   1.0000
O    O   0.4301  -0.1640   0.4199   1.0000
O    O  -0.2754  -0.3955   0.0095   1.0000
O    O  -0.3588   0.4587   0.2105   1.0000
O    O  -0.2929   0.3254  -0.2252   1.0000
O    O  -0.3873   0.4993  -0.1340   1.0000
N    N   0.2462   0.4092  -0.3954   1.0000
N    N   0.3025   0.1761   0.4912   1.0000
N    N  -0.3325  -0.3920   0.1075   1.0000
N    N  -0.3515   0.3406  -0.1321   1.0000
H    H   0.0745   0.1078   0.0242   1.0000
H    H   0.1363   0.4121  -0.1795   1.0000
H    H   0.0483  -0.2643   0.1403   1.0000
H    H   0.1581  -0.3503   0.1191   1.0000
H    H   0.0725  -0.4440   0.0532   1.0000
H    H   0.2170  -0.2974  -0.1556   1.0000
H    H   0.2624  -0.1553  -0.4033   1.0000
H    H   0.3650  -0.0268  -0.3863   1.0000
H    H   0.1948  -0.3712   0.4731   1.0000
H    H   0.1077   0.4535  -0.3911   1.0000
H    H   0.3469  -0.4886   0.4258   1.0000
H    H   0.3868   0.3703  -0.4431   1.0000
H    H   0.3774   0.1752   0.3973   1.0000
H    H   0.0342   0.4236   0.4269   1.0000
H    H   0.2583  -0.0517   0.3513   1.0000
H    H   0.1250  -0.0410   0.2537   1.0000
H    H  -0.0472   0.3308   0.2834   1.0000
H    H  -0.0712   0.0486   0.3408   1.0000
H    H   0.0031   0.1846   0.1850   1.0000
H    H  -0.4617  -0.3345   0.2946   1.0000
H    H  -0.4770   0.3084   0.0898   1.0000
H    H  -0.2887  -0.0274  -0.0946   1.0000
##################################################
#                                                #
#Generated by USPEX: Crystal Structure Prediction#
#                                                #
##################################################
data_22_Energy from VASP:  -364.573300 eV/molecule 

_symmetry_space_group_name_H-M 'P 1 21/c 1'
_symmetry_Int_Tables_number 14

_cell_length_a      14.32200
_cell_length_b      13.58300
_cell_length_c      11.27400
_cell_angle_alpha   90.00000
_cell_angle_beta    79.67600
_cell_angle_gamma   90.00000

loop_
_atom_site_label
_atom_site_type_symbol
_atom_site_fract_x
_atom_site_fract_y
_atom_site_fract_z
_atom_site_occupancy
C    C   0.0021  -0.1118  -0.3832   1.0000
C    C   0.0795  -0.0475  -0.3918   1.0000
C    C   0.0096  -0.2001  -0.4463   1.0000
C    C   0.0706   0.0473  -0.3215   1.0000
C    C   0.1651  -0.0749  -0.4648   1.0000
C    C   0.0949  -0.2258   0.4788   1.0000
C    C   0.1742  -0.1634   0.4701   1.0000
C    C   0.2695  -0.1926   0.3978   1.0000
C    C   0.1049  -0.4026   0.4963   1.0000
C    C   0.1797  -0.3210   0.3180   1.0000
C    C   0.2029  -0.4142  -0.4728   1.0000
C    C   0.2813  -0.3647   0.4627   1.0000
C    C   0.2178  -0.4785  -0.3811   1.0000
C    C   0.3721  -0.3782   0.4887   1.0000
C    C   0.3079  -0.4950  -0.3543   1.0000
C    C   0.4681  -0.2851   0.1785   1.0000
C    C   0.3853  -0.4437  -0.4209   1.0000
C    C   0.3207   0.4338  -0.2561   1.0000
C    C  -0.4548  -0.3026   0.0714   1.0000
C    C  -0.3683  -0.2535   0.0619   1.0000
C    C  -0.4697  -0.3682  -0.0183   1.0000
C    C  -0.2982  -0.2701  -0.0388   1.0000
C    C  -0.3975  -0.3832  -0.1168   1.0000
C    C  -0.3110  -0.3343  -0.1307   1.0000
O    O   0.3876  -0.3255   0.1716   1.0000
O    O   0.4859  -0.2352   0.2646   1.0000
O    O  -0.1536  -0.2175  -0.1481   1.0000
O    O  -0.1913  -0.1741   0.0423   1.0000
O    O  -0.3502  -0.4595  -0.3015   1.0000
O    O  -0.4941  -0.4879  -0.2029   1.0000
N    N   0.1008  -0.3178   0.4161   1.0000
N    N   0.2702  -0.2989   0.3633   1.0000
N    N  -0.2081  -0.2169  -0.0491   1.0000
N    N  -0.4153  -0.4483  -0.2135   1.0000
H    H  -0.0653  -0.0928  -0.3258   1.0000
H    H  -0.0507  -0.2503  -0.4388   1.0000
H    H   0.0027   0.0500  -0.2580   1.0000
H    H   0.0726   0.1117  -0.3812   1.0000
H    H   0.1283   0.0560  -0.2693   1.0000
H    H   0.2280  -0.0283  -0.4682   1.0000
H    H   0.3262  -0.1817   0.4506   1.0000
H    H   0.2885  -0.1502   0.3134   1.0000
H    H   0.0854  -0.4702   0.4520   1.0000
H    H   0.0517  -0.3920  -0.4214   1.0000
H    H   0.1870  -0.3946   0.2773   1.0000
H    H   0.1729  -0.2657   0.2486   1.0000
H    H   0.3298  -0.3118   0.2778   1.0000
H    H   0.1570   0.4815  -0.3308   1.0000
H    H   0.4319  -0.3390   0.4351   1.0000
H    H   0.4568  -0.4560  -0.4026   1.0000
H    H   0.2555   0.3910  -0.2256   1.0000
H    H   0.3389   0.4727  -0.1776   1.0000
H    H   0.3796   0.3825  -0.2871   1.0000
H    H  -0.3563  -0.2018   0.1311   1.0000
H    H   0.4623  -0.4054  -0.0118   1.0000
H    H  -0.2570  -0.3444  -0.2109   1.0000
##################################################
#                                                #
#Generated by USPEX: Crystal Structure Prediction#
#                                                #
##################################################
data_23_Energy from VASP:  -364.538000 eV/molecule 

_symmetry_space_group_name_H-M 'P 1 21/c 1'
_symmetry_Int_Tables_number 14

_cell_length_a      15.21200
_cell_length_b       8.24100
_cell_length_c      18.74900
_cell_angle_alpha   90.00000
_cell_angle_beta    69.06900
_cell_angle_gamma   90.00000

loop_
_atom_site_label
_atom_site_type_symbol
_atom_site_fract_x
_atom_site_fract_y
_atom_site_fract_z
_atom_site_occupancy
C    C  -0.1199   0.4266   0.4527   1.0000
C    C  -0.0631  -0.4345   0.4402   1.0000
C    C  -0.0905   0.2907   0.4065   1.0000
C    C  -0.0964  -0.2858   0.4887   1.0000
C    C   0.0244  -0.4375   0.3807   1.0000
C    C  -0.0035   0.2905   0.3465   1.0000
C    C   0.0553   0.4276   0.3332   1.0000
C    C   0.1505   0.4296   0.2694   1.0000
C    C   0.0594   0.0213   0.3423   1.0000
C    C   0.0994   0.1798   0.2288   1.0000
C    C   0.1582   0.0545   0.3399   1.0000
C    C   0.2153   0.1693   0.2893   1.0000
C    C   0.1953  -0.0324   0.3867   1.0000
C    C   0.3080   0.1945   0.2847   1.0000
C    C   0.2875  -0.0091   0.3831   1.0000
C    C   0.3790   0.2670   0.0756   1.0000
C    C   0.3434   0.1052   0.3311   1.0000
C    C   0.3278  -0.1017   0.4331   1.0000
C    C   0.4311   0.2125  -0.0054   1.0000
C    C  -0.4752   0.2604  -0.0409   1.0000
C    C   0.3877   0.1184  -0.0453   1.0000
C    C  -0.4263   0.2131  -0.1159   1.0000
C    C   0.4393   0.0738  -0.1204   1.0000
C    C  -0.4674   0.1200  -0.1575   1.0000
O    O   0.2909   0.2179   0.1024   1.0000
O    O   0.4183   0.3487   0.1103   1.0000
O    O  -0.2857   0.2233  -0.2202   1.0000
O    O  -0.2917   0.3436  -0.1139   1.0000
O    O   0.4381  -0.0543  -0.2307   1.0000
O    O   0.3074  -0.0523  -0.1306   1.0000
N    N   0.0261   0.1463   0.3017   1.0000
N    N   0.1808   0.2634   0.2393   1.0000
N    N  -0.3273   0.2641  -0.1529   1.0000
N    N   0.3917  -0.0184  -0.1635   1.0000
H    H  -0.1877   0.4257   0.4997   1.0000
H    H  -0.1352   0.1831   0.4155   1.0000
H    H  -0.1580  -0.3124  -0.4598   1.0000
H    H  -0.1173  -0.1895   0.4568   1.0000
H    H  -0.0406  -0.2366  -0.4929   1.0000
H    H   0.0715  -0.3326   0.3714   1.0000
H    H   0.2042   0.4817   0.2893   1.0000
H    H   0.1483  -0.4942   0.2216   1.0000
H    H   0.0575  -0.0979   0.3159   1.0000
H    H   0.0102   0.0155   0.4019   1.0000
H    H   0.1243   0.0656   0.1977   1.0000
H    H   0.0726   0.2596   0.1942   1.0000
H    H   0.2508   0.2540   0.1623   1.0000
H    H   0.1507  -0.1213   0.4270   1.0000
H    H   0.3520   0.2810   0.2428   1.0000
H    H   0.4168   0.1199   0.3258   1.0000
H    H   0.2822  -0.2031   0.4620   1.0000
H    H   0.3360  -0.0222   0.4776   1.0000
H    H   0.3982  -0.1492   0.3994   1.0000
H    H  -0.4419   0.3348  -0.0098   1.0000
H    H   0.3142   0.0831  -0.0184   1.0000
H    H  -0.4282   0.0873  -0.2166   1.0000
##################################################
#                                                #
#Generated by USPEX: Crystal Structure Prediction#
#                                                #
##################################################
data_24_Energy from VASP:  -364.525100 eV/molecule 

_symmetry_space_group_name_H-M 'P -1'
_symmetry_Int_Tables_number 2

_cell_length_a      10.00800
_cell_length_b      14.22700
_cell_length_c       8.08000
_cell_angle_alpha  103.59600
_cell_angle_beta    76.94300
_cell_angle_gamma   95.08900

loop_
_atom_site_label
_atom_site_type_symbol
_atom_site_fract_x
_atom_site_fract_y
_atom_site_fract_z
_atom_site_occupancy
C    C   0.4496  -0.1218   0.4137   1.0000
C    C   0.4867  -0.1727  -0.4751   1.0000
C    C   0.3191  -0.1337   0.3773   1.0000
C    C  -0.3735  -0.1574  -0.4315   1.0000
C    C   0.3887  -0.2363  -0.4024   1.0000
C    C   0.2218  -0.1973   0.4512   1.0000
C    C   0.2562  -0.2480  -0.4353   1.0000
C    C   0.1503  -0.3115  -0.3444   1.0000
C    C   0.0046  -0.1219  -0.4928   1.0000
C    C   0.0121  -0.2930   0.4537   1.0000
C    C  -0.0567  -0.1245  -0.3041   1.0000
C    C  -0.0538  -0.2080  -0.2426   1.0000
C    C  -0.1197  -0.0439  -0.1867   1.0000
C    C  -0.1122  -0.2118  -0.0703   1.0000
C    C  -0.1813  -0.0457  -0.0144   1.0000
C    C  -0.2658  -0.4316  -0.3103   1.0000
C    C  -0.1766  -0.1312   0.0423   1.0000
C    C  -0.2486   0.0420   0.1070   1.0000
C    C  -0.3705   0.4915  -0.2569   1.0000
C    C   0.4951   0.4920  -0.2783   1.0000
C    C  -0.3344   0.4222  -0.1792   1.0000
C    C   0.3997   0.4223  -0.2233   1.0000
C    C  -0.4327   0.3535  -0.1266   1.0000
C    C   0.4333   0.3509  -0.1491   1.0000
O    O  -0.1436  -0.4428  -0.2933   1.0000
O    O  -0.3041  -0.3652  -0.3638   1.0000
O    O   0.1736   0.3629  -0.1877   1.0000
O    O   0.2241   0.4967  -0.2827   1.0000
O    O  -0.4843   0.2236   0.0094   1.0000
O    O  -0.2752   0.2888  -0.0164   1.0000
N    N   0.0868  -0.2067   0.4164   1.0000
N    N   0.0080  -0.2956  -0.3602   1.0000
N    N   0.2560   0.4276  -0.2332   1.0000
N    N  -0.3947   0.2834  -0.0387   1.0000
H    H  -0.4753  -0.0725   0.3536   1.0000
H    H   0.2930  -0.0949   0.2878   1.0000
H    H  -0.3188  -0.0946  -0.4775   1.0000
H    H  -0.3117  -0.2219  -0.4899   1.0000
H    H  -0.3803  -0.1451  -0.2900   1.0000
H    H   0.4156  -0.2742  -0.3119   1.0000
H    H   0.1518  -0.2983  -0.2052   1.0000
H    H   0.1684  -0.3887  -0.4011   1.0000
H    H  -0.0772  -0.1186   0.4371   1.0000
H    H   0.0720  -0.0571  -0.4997   1.0000
H    H  -0.0939  -0.2933   0.4385   1.0000
H    H   0.0596  -0.3594   0.3717   1.0000
H    H  -0.0591  -0.3609  -0.3301   1.0000
H    H  -0.1213   0.0234  -0.2296   1.0000
H    H  -0.1093  -0.2783  -0.0262   1.0000
H    H  -0.2254  -0.1352   0.1762   1.0000
H    H  -0.2568   0.0989   0.0384   1.0000
H    H  -0.1889   0.0732   0.2073   1.0000
H    H  -0.3527   0.0243   0.1756   1.0000
H    H   0.4652  -0.4526  -0.3346   1.0000
H    H  -0.2306   0.4235  -0.1577   1.0000
H    H   0.3573   0.2974  -0.1055   1.0000
##################################################
#                                                #
#Generated by USPEX: Crystal Structure Prediction#
#                                                #
##################################################
data_25_Energy from VASP:  -364.463400 eV/molecule 

_symmetry_space_group_name_H-M 'P 21 21 21'
_symmetry_Int_Tables_number 19

_cell_length_a      16.30200
_cell_length_b       7.31000
_cell_length_c      18.67600
_cell_angle_alpha   90.00000
_cell_angle_beta    90.00000
_cell_angle_gamma   90.00000

loop_
_atom_site_label
_atom_site_type_symbol
_atom_site_fract_x
_atom_site_fract_y
_atom_site_fract_z
_atom_site_occupancy
C    C   0.0949  -0.1284   0.2162   1.0000
C    C   0.1203  -0.3108   0.2235   1.0000
C    C   0.0828  -0.0181   0.2760   1.0000
C    C   0.1321  -0.4322   0.1595   1.0000
C    C   0.1338  -0.3786   0.2926   1.0000
C    C   0.0959  -0.0881   0.3447   1.0000
C    C   0.1223  -0.2699   0.3534   1.0000
C    C   0.1383  -0.3471   0.4271   1.0000
C    C   0.1547   0.1557   0.4140   1.0000
C    C   0.0735  -0.0730   0.4711   1.0000
C    C   0.2277   0.0640   0.4488   1.0000
C    C   0.2200  -0.1061   0.4827   1.0000
C    C   0.3037   0.1524   0.4506   1.0000
C    C   0.2870  -0.1849  -0.4822   1.0000
C    C   0.3710   0.0768   0.4857   1.0000
C    C   0.1575   0.4647  -0.3975   1.0000
C    C   0.3613  -0.0927  -0.4802   1.0000
C    C   0.4525   0.1721   0.4863   1.0000
C    C   0.1453   0.3510  -0.3317   1.0000
C    C   0.1811   0.1775  -0.3302   1.0000
C    C   0.1000   0.4138  -0.2733   1.0000
C    C   0.1701   0.0684  -0.2700   1.0000
C    C   0.0908   0.2998  -0.2141   1.0000
C    C   0.1251   0.1257  -0.2107   1.0000
O    O   0.1235  -0.3712  -0.3944   1.0000
O    O   0.1962   0.4047  -0.4490   1.0000
O    O   0.1910  -0.2159  -0.2169   1.0000
O    O   0.2521  -0.1584  -0.3194   1.0000
O    O   0.0371   0.2623  -0.1000   1.0000
O    O   0.0125  -0.4788  -0.1558   1.0000
N    N   0.0853   0.0289   0.4052   1.0000
N    N   0.1422  -0.2029   0.4833   1.0000
N    N   0.2071  -0.1149  -0.2688   1.0000
N    N   0.0434   0.3656  -0.1522   1.0000
H    H   0.0843  -0.0723   0.1627   1.0000
H    H   0.0618   0.1233   0.2703   1.0000
H    H   0.1333  -0.3523   0.1096   1.0000
H    H   0.0819   0.4671   0.1556   1.0000
H    H   0.1895   0.4899   0.1638   1.0000
H    H   0.1551   0.4803   0.2991   1.0000
H    H   0.1962  -0.4244   0.4287   1.0000
H    H   0.0893  -0.4437   0.4425   1.0000
H    H   0.1355   0.2719   0.4476   1.0000
H    H   0.1719   0.2099   0.3612   1.0000
H    H   0.0706   0.0218  -0.4834   1.0000
H    H   0.0163  -0.1521   0.4689   1.0000
H    H   0.1321  -0.2989  -0.4449   1.0000
H    H   0.3099   0.2845   0.4235   1.0000
H    H   0.2797  -0.3167  -0.4556   1.0000
H    H   0.4130  -0.1530  -0.4512   1.0000
H    H   0.4471   0.3135   0.4670   1.0000
H    H   0.4964   0.0999   0.4512   1.0000
H    H   0.4788   0.1755  -0.4593   1.0000
H    H   0.2167   0.1295  -0.3759   1.0000
H    H   0.0729  -0.4502  -0.2732   1.0000
H    H   0.1177   0.0388  -0.1639   1.0000
