# Supplementary material for: Report on the sixth blind test of organic crystal structure prediction methods
Source: Acta Crystallogr B Struct Sci Cryst Eng Mater. 2016 Aug 1;72(Pt 4):439–59. doi: 10.1107/S2052520616007447 (PMC4971545; doi:10.1107/S2052520616007447)
Supplement: Supplementary file 2 [file b-72-00439-sup2.zip › Group_21_Zhu/XXVI-1_Zhu.cif]

##################################################
#                                                #
#Generated by USPEX: Crystal Structure Prediction#
#                                                #
##################################################
data_1_Energy from VASP:  -424.010100 eV/molecule

_symmetry_space_group_name_H-M 'P 1 21/n 1'
_symmetry_Int_Tables_number 14

_cell_length_a        10.78700 
_cell_length_b        18.58400 
_cell_length_c        14.58000 
_cell_angle_alpha     90.00000 
_cell_angle_beta     111.15099 
_cell_angle_gamma     90.00000 

loop_ 
_symmetry_equiv_pos_site_id_ 
_symmetry_equiv_pos_as_xyz 
1 x,y,z
2 1/2-x,1/2+y,1/2-z
3 -x,-y,-z
4 1/2+x,1/2-y,1/2+z

loop_
_atom_site_label
_atom_site_type_symbol
_atom_site_fract_x
_atom_site_fract_y
_atom_site_fract_z
_atom_site_occupancy
  C    C    -0.3338     0.2582    -0.4416    1.0000 
  C    C    -0.2848     0.3142    -0.3741    1.0000 
  C    C    -0.2538     0.1988    -0.4379    1.0000 
  C    C    -0.1575     0.3097    -0.3031    1.0000 
  C    C    -0.1239     0.1939    -0.3688    1.0000 
  C    C    -0.0780     0.2500    -0.3007    1.0000 
  C    C    -0.0464     0.1272    -0.3716    1.0000 
  C    C    -0.8275     0.0886    -0.3777    1.0000 
  C    C    -0.7017     0.1148    -0.3671    1.0000 
  C    C    -0.8548     0.0136    -0.3894    1.0000 
  C    C    -0.6726     0.1934    -0.3558    1.0000 
  C    C    -0.5999     0.0663    -0.3680    1.0000 
  C    C    -0.7576    -0.0333    -0.3918    1.0000 
  C    C    -0.6877     0.2357    -0.4407    1.0000 
  C    C    -0.6285     0.2255    -0.2629    1.0000 
  C    C    -0.4691     0.0902    -0.3536    1.0000 
  C    C    -0.6287    -0.0092    -0.3817    1.0000 
  C    C     0.2629     0.2059     0.4632    1.0000 
  C    C    -0.6556     0.3109    -0.4296    1.0000 
  C    C    -0.5997     0.3005    -0.2525    1.0000 
  C    C    -0.3717     0.0421    -0.3533    1.0000 
  C    C    -0.5268    -0.0570    -0.3824    1.0000 
  C    C     0.2438     0.2484     0.3818    1.0000 
  C    C     0.3273     0.3526     0.4853    1.0000 
  C    C    -0.6120     0.3412    -0.3340    1.0000 
  C    C    -0.5774     0.1978    -0.0847    1.0000 
  C    C    -0.4010    -0.0320    -0.3684    1.0000 
  C    C     0.2768     0.3224     0.3927    1.0000 
  C    C     0.4347     0.1360    -0.0155    1.0000 
  C    C     0.3501     0.0763    -0.0289    1.0000 
  C    C     0.5422     0.1412     0.0742    1.0000 
  C    C     0.3732     0.0244     0.0445    1.0000 
  C    C     0.5675     0.0892     0.1469    1.0000 
  C    C     0.4817     0.0306     0.1320    1.0000 
  O    O    -0.0949     0.0668    -0.3720    1.0000 
  O    O    -0.5493     0.2596    -0.0517    1.0000 
  N    N     0.0760     0.1389    -0.3766    1.0000 
  N    N    -0.6128     0.1805    -0.1822    1.0000 
  H    H    -0.4340     0.2611    -0.4970    1.0000 
  H    H    -0.3461     0.3612    -0.3755    1.0000 
  H    H    -0.2904     0.1543    -0.4893    1.0000 
  H    H    -0.1190     0.3525    -0.2494    1.0000 
  H    H     0.1007     0.1915    -0.3810    1.0000 
  H    H     0.0465    -0.0053    -0.3973    1.0000 
  H    H    -0.7800    -0.0909    -0.4012    1.0000 
  H    H    -0.4460     0.1476    -0.3435    1.0000 
  H    H     0.2372     0.1488     0.4546    1.0000 
  H    H    -0.5674     0.3242    -0.1794    1.0000 
  H    H    -0.6357     0.1277    -0.2003    1.0000 
  H    H    -0.2719     0.0605    -0.3441    1.0000 
  H    H    -0.5493    -0.1144    -0.3922    1.0000 
  H    H     0.2028     0.2250     0.3084    1.0000 
  H    H     0.3543     0.4095     0.4947    1.0000 
  H    H    -0.5903     0.3989    -0.3254    1.0000 
  H    H    -0.3229    -0.0692    -0.3692    1.0000 
  H    H     0.2619     0.3554     0.3275    1.0000 
  H    H    -0.3933     0.1881     0.0852    1.0000 
  H    H     0.3069    -0.0218     0.0320    1.0000 
  H    H     0.6526     0.0951     0.2153    1.0000 
  H    H     0.4979    -0.0103     0.1889    1.0000 
Cl    Cl     0.0789     0.2470    -0.2077    1.0000 
Cl    Cl     0.2103     0.0636    -0.1354    1.0000 
##################################################
#                                                #
#Generated by USPEX: Crystal Structure Prediction#
#                                                #
##################################################
data_2_Energy from VASP:  -423.964700 eV/molecule

_symmetry_space_group_name_H-M 'P 1 21/n 1'
_symmetry_Int_Tables_number 14

_cell_length_a        14.19700 
_cell_length_b        19.05100 
_cell_length_c        10.52700 
_cell_angle_alpha     90.00000 
_cell_angle_beta     105.95498 
_cell_angle_gamma     90.00000 

loop_ 
_symmetry_equiv_pos_site_id_ 
_symmetry_equiv_pos_as_xyz 
1 x,y,z
2 1/2-x,1/2+y,1/2-z
3 -x,-y,-z
4 1/2+x,1/2-y,1/2+z

loop_
_atom_site_label
_atom_site_type_symbol
_atom_site_fract_x
_atom_site_fract_y
_atom_site_fract_z
_atom_site_occupancy
  C    C     0.6171     0.4432     0.4829    1.0000 
  C    C     0.6125     0.4902     0.3794    1.0000 
  C    C     0.5479     0.3900     0.4671    1.0000 
  C    C     0.5382     0.4839     0.2619    1.0000 
  C    C     0.4711     0.3837     0.3509    1.0000 
  C    C     0.4671     0.4318     0.2488    1.0000 
  C    C     0.4028     0.3228     0.3448    1.0000 
  C    C     0.2220     0.2989     0.2912    1.0000 
  C    C     0.1314     0.3313     0.2386    1.0000 
  C    C     0.2277     0.2269     0.3271    1.0000 
  C    C     0.1271     0.4064     0.1971    1.0000 
  C    C     0.0438     0.2919     0.2229    1.0000 
  C    C     0.1435     0.1883     0.3102    1.0000 
  C    C     0.1256     0.4606     0.2897    1.0000 
  C    C     0.1260     0.4239     0.0677    1.0000 
  C    C    -0.0501     0.3225     0.1710    1.0000 
  C    C     0.0497     0.2190     0.2583    1.0000 
  C    C     0.1250     0.4457     0.4217    1.0000 
  C    C     0.1241    -0.4674     0.2487    1.0000 
  C    C     0.1247     0.4952     0.0276    1.0000 
  C    C    -0.1337     0.2828     0.1520    1.0000 
  C    C    -0.0382     0.1800     0.2393    1.0000 
  C    C    -0.8785     0.4993    -0.4916    1.0000 
  C    C     0.1217    -0.4136     0.3404    1.0000 
  C    C     0.1239    -0.4523     0.1168    1.0000 
  C    C     0.1345     0.3698    -0.1454    1.0000 
  C    C    -0.1283     0.2109     0.1864    1.0000 
  C    C     0.1197    -0.4299     0.4673    1.0000 
  C    C     0.1333     0.2992    -0.2081    1.0000 
  C    C     0.1916     0.2418    -0.1513    1.0000 
  C    C     0.0695     0.2914    -0.3350    1.0000 
  C    C     0.1858     0.1784    -0.2189    1.0000 
  C    C     0.0616     0.2280    -0.4022    1.0000 
  C    C     0.1204     0.1715    -0.3440    1.0000 
  O    O     0.4349     0.2632     0.3779    1.0000 
  O    O     0.1398     0.4241    -0.2080    1.0000 
  N    N     0.3057     0.3406     0.3066    1.0000 
  N    N     0.1251     0.3684    -0.0197    1.0000 
  H    H    -0.3233     0.4466    -0.4260    1.0000 
  H    H     0.6685    -0.4693     0.3888    1.0000 
  H    H    -0.4477     0.3511    -0.4553    1.0000 
  H    H     0.5359    -0.4822     0.1776    1.0000 
  H    H     0.2905     0.3918     0.2790    1.0000 
  H    H     0.2998     0.2039     0.3674    1.0000 
  H    H     0.1485     0.1326     0.3370    1.0000 
  H    H    -0.0545     0.3782     0.1451    1.0000 
  H    H     0.1260     0.3910     0.4537    1.0000 
  H    H     0.1231    -0.4935    -0.0743    1.0000 
  H    H     0.1193     0.3195     0.0179    1.0000 
  H    H    -0.2051     0.3067     0.1090    1.0000 
  H    H    -0.0327     0.1246     0.2666    1.0000 
  H    H    -0.8800     0.4864    -0.3912    1.0000 
  H    H     0.1212    -0.3591     0.3078    1.0000 
  H    H     0.1202    -0.3974     0.0854    1.0000 
  H    H    -0.1956     0.1802     0.1715    1.0000 
  H    H    -0.8838    -0.3881    -0.4632    1.0000 
  H    H     0.0255     0.3367    -0.3787    1.0000 
  H    H     0.2332     0.1350    -0.1736    1.0000 
  H    H    -0.9901     0.2228    -0.4997    1.0000 
  H    H    -0.8830     0.1217    -0.3966    1.0000 
Cl    Cl     0.3782     0.4264     0.0966    1.0000 
Cl    Cl     0.2788     0.2487     0.0018    1.0000 
##################################################
#                                                #
#Generated by USPEX: Crystal Structure Prediction#
#                                                #
##################################################
data_3_Energy from VASP:  -423.964100 eV/molecule

_symmetry_space_group_name_H-M 'P 1 21/n 1'
_symmetry_Int_Tables_number 14

_cell_length_a        18.36200 
_cell_length_b        14.12100 
_cell_length_c        10.12100 
_cell_angle_alpha     90.00000 
_cell_angle_beta      93.70099 
_cell_angle_gamma     90.00000 

loop_ 
_symmetry_equiv_pos_site_id_ 
_symmetry_equiv_pos_as_xyz 
1 x,y,z
2 1/2-x,1/2+y,1/2-z
3 -x,-y,-z
4 1/2+x,1/2-y,1/2+z

loop_
_atom_site_label
_atom_site_type_symbol
_atom_site_fract_x
_atom_site_fract_y
_atom_site_fract_z
_atom_site_occupancy
  C    C     0.1079     0.3074    -0.3400    1.0000 
  C    C     0.1633     0.2540    -0.2766    1.0000 
  C    C    -0.8752     0.3738    -0.4355    1.0000 
  C    C    -0.7644     0.2668    -0.3086    1.0000 
  C    C    -0.8039     0.3824    -0.4720    1.0000 
  C    C    -0.7464     0.3293    -0.4101    1.0000 
  C    C    -0.6734     0.3452    -0.4670    1.0000 
  C    C    -0.5388     0.3526    -0.4019    1.0000 
  C    C    -0.4898     0.3331    -0.2937    1.0000 
  C    C     0.4870     0.3840     0.4762    1.0000 
  C    C    -0.4132     0.3434    -0.3052    1.0000 
  C    C    -0.5183     0.2916    -0.1722    1.0000 
  C    C     0.5607     0.3969     0.4659    1.0000 
  C    C    -0.3614     0.3177    -0.2008    1.0000 
  C    C    -0.3875     0.3779    -0.4272    1.0000 
  C    C    -0.5549     0.3477    -0.0795    1.0000 
  C    C    -0.5144     0.1933    -0.1563    1.0000 
  C    C    -0.2876     0.3290    -0.2143    1.0000 
  C    C    -0.3113     0.3908    -0.4364    1.0000 
  C    C    -0.5670     0.4466    -0.0965    1.0000 
  C    C     0.4174     0.3024     0.0340    1.0000 
  C    C    -0.5452     0.1488    -0.0477    1.0000 
  C    C    -0.2625     0.3673    -0.3323    1.0000 
  C    C     0.3957     0.4973    -0.0060    1.0000 
  C    C     0.3818     0.3573     0.1277    1.0000 
  C    C     0.4239     0.2029     0.0466    1.0000 
  C    C    -0.4521     0.0515    -0.2493    1.0000 
  C    C     0.3707     0.4529     0.1080    1.0000 
  C    C    -0.4056     0.0300    -0.3618    1.0000 
  C    C    -0.4125    -0.0542    -0.4351    1.0000 
  C    C    -0.3518     0.0954    -0.3943    1.0000 
  C    C     0.6309    -0.0709     0.4594    1.0000 
  C    C    -0.3078     0.0788    -0.4989    1.0000 
  C    C     0.6829    -0.0042     0.4269    1.0000 
  O    O     0.3291     0.3666     0.4148    1.0000 
  O    O    -0.4619    -0.0065    -0.1607    1.0000 
  N    N    -0.6130     0.3385    -0.3810    1.0000 
  N    N    -0.4797     0.1417    -0.2533    1.0000 
  H    H     0.0516     0.2979    -0.3143    1.0000 
  H    H     0.1516     0.2036    -0.1991    1.0000 
  H    H    -0.9178     0.4182    -0.4826    1.0000 
  H    H     0.2095     0.4312     0.4492    1.0000 
  H    H    -0.6225     0.3195    -0.2861    1.0000 
  H    H     0.4480     0.3984     0.3930    1.0000 
  H    H     0.5802     0.4237     0.3729    1.0000 
  H    H    -0.3807     0.2886    -0.1093    1.0000 
  H    H    -0.2484     0.3084    -0.1336    1.0000 
  H    H     0.7082     0.4196     0.4719    1.0000 
  H    H    -0.5449     0.4824    -0.1810    1.0000 
  H    H     0.4577     0.0725    -0.0373    1.0000 
  H    H    -0.4695     0.1795    -0.3362    1.0000 
  H    H    -0.2041     0.3781    -0.3407    1.0000 
  H    H     0.3866    -0.4268    -0.0212    1.0000 
  H    H     0.3618     0.3229     0.2150    1.0000 
  H    H     0.4036     0.1680     0.1331    1.0000 
  H    H     0.3418     0.4936     0.1799    1.0000 
  H    H    -0.3437     0.1594    -0.3345    1.0000 
  H    H     0.6233    -0.1359     0.4024    1.0000 
  H    H     0.7340     0.1303     0.4786    1.0000 
  H    H     0.7165    -0.0179     0.3437    1.0000 
Cl    Cl    -0.6999     0.2021    -0.2117    1.0000 
Cl    Cl    -0.4774    -0.1396    -0.4021    1.0000 
##################################################
#                                                #
#Generated by USPEX: Crystal Structure Prediction#
#                                                #
##################################################
data_4_Energy from VASP:  -423.947000 eV/molecule

_symmetry_space_group_name_H-M 'P 1 21/n 1'
_symmetry_Int_Tables_number 14

_cell_length_a        10.75100 
_cell_length_b        18.20200 
_cell_length_c        14.29000 
_cell_angle_alpha     90.00000 
_cell_angle_beta      71.90399 
_cell_angle_gamma     90.00000 

loop_ 
_symmetry_equiv_pos_site_id_ 
_symmetry_equiv_pos_as_xyz 
1 x,y,z
2 1/2-x,1/2+y,1/2-z
3 -x,-y,-z
4 1/2+x,1/2-y,1/2+z

loop_
_atom_site_label
_atom_site_type_symbol
_atom_site_fract_x
_atom_site_fract_y
_atom_site_fract_z
_atom_site_occupancy
  C    C    -0.5259     0.4383    -0.3789    1.0000 
  C    C    -0.4230     0.4860    -0.3817    1.0000 
  C    C    -0.5082     0.3841    -0.4505    1.0000 
  C    C    -0.3044     0.4799    -0.4568    1.0000 
  C    C     0.6090     0.3784     0.4717    1.0000 
  C    C     0.7105     0.4275     0.4693    1.0000 
  C    C     0.6172     0.3177     0.3987    1.0000 
  C    C     0.6626     0.3011     0.2163    1.0000 
  C    C    -0.2829     0.3382     0.1274    1.0000 
  C    C     0.6299     0.2254     0.2171    1.0000 
  C    C    -0.2515     0.4181     0.1264    1.0000 
  C    C    -0.2598     0.2998     0.0366    1.0000 
  C    C    -0.3485     0.1881     0.1298    1.0000 
  C    C    -0.3506     0.4707     0.1276    1.0000 
  C    C    -0.1260     0.4420     0.1217    1.0000 
  C    C    -0.2051     0.3352    -0.0558    1.0000 
  C    C    -0.2937     0.2235     0.0377    1.0000 
  C    C     0.5204     0.4499     0.1312    1.0000 
  C    C    -0.3194    -0.4526     0.1242    1.0000 
  C    C    -0.0968    -0.4817     0.1195    1.0000 
  C    C    -0.1857     0.2970    -0.1424    1.0000 
  C    C    -0.2738     0.1863    -0.0532    1.0000 
  C    C     0.4279    -0.4978     0.1300    1.0000 
  C    C     0.5827    -0.4005     0.1247    1.0000 
  C    C    -0.1912    -0.4307     0.1199    1.0000 
  C    C     0.0872     0.3949     0.1341    1.0000 
  C    C    -0.2206     0.2220    -0.1417    1.0000 
  C    C     0.4594    -0.4223     0.1267    1.0000 
  C    C     0.1631     0.3248     0.1294    1.0000 
  C    C     0.1111     0.2573     0.1706    1.0000 
  C    C     0.2979     0.3280     0.0804    1.0000 
  C    C     0.1897     0.1951     0.1614    1.0000 
  C    C     0.3768     0.2658     0.0674    1.0000 
  C    C     0.3222     0.1990     0.1082    1.0000 
  O    O     0.5979     0.2530     0.4259    1.0000 
  O    O     0.1327     0.4543     0.1505    1.0000 
  N    N     0.6412     0.3416     0.3036    1.0000 
  N    N    -0.0303     0.3881     0.1162    1.0000 
  H    H    -0.6188     0.4419    -0.3198    1.0000 
  H    H    -0.4337    -0.4727    -0.3242    1.0000 
  H    H    -0.5861     0.3448    -0.4474    1.0000 
  H    H    -0.2220    -0.4846    -0.4585    1.0000 
  H    H     0.6585     0.3967     0.2929    1.0000 
  H    H     0.5874     0.1981     0.2874    1.0000 
  H    H     0.6256     0.1298     0.1309    1.0000 
  H    H    -0.1812     0.3937    -0.0577    1.0000 
  H    H     0.4952     0.3917     0.1344    1.0000 
  H    H     0.0012    -0.4650     0.1170    1.0000 
  H    H    -0.0563     0.3360     0.1033    1.0000 
  H    H    -0.1451     0.3252    -0.2127    1.0000 
  H    H    -0.3030     0.1287    -0.0514    1.0000 
  H    H     0.3294     0.4856     0.1321    1.0000 
  H    H     0.6077    -0.3425     0.1226    1.0000 
  H    H    -0.1676    -0.3721     0.1147    1.0000 
  H    H    -0.2068     0.1929    -0.2112    1.0000 
  H    H     0.3861    -0.3814     0.1249    1.0000 
  H    H     0.3398     0.3804     0.0500    1.0000 
  H    H     0.1462     0.1437     0.1953    1.0000 
  H    H     0.4806     0.2692     0.0255    1.0000 
  H    H     0.3828     0.1497     0.0995    1.0000 
Cl    Cl     0.8609     0.4239     0.3764    1.0000 
Cl    Cl    -0.0542     0.2487     0.2367    1.0000 
##################################################
#                                                #
#Generated by USPEX: Crystal Structure Prediction#
#                                                #
##################################################
data_5_Energy from VASP:  -423.907600 eV/molecule

_symmetry_space_group_name_H-M 'P n a 21'
_symmetry_Int_Tables_number 33
 
_cell_length_a      15.15800
_cell_length_b      10.21000
_cell_length_c      17.03100
_cell_angle_alpha   90.00000
_cell_angle_beta    90.00000
_cell_angle_gamma   90.00000
 
loop_
_space_group_symop_operation_xyz
x,y,z
-x,-y,z+1/2
-x+1/2,y+1/2,z+1/2
x+1/2,-y+1/2,z
 
loop_
_atom_site_label
_atom_site_type_symbol
_atom_site_fract_x
_atom_site_fract_y
_atom_site_fract_z
_atom_site_occupancy
C1  C   -0.07373   0.29438  -0.25089   1.00000
C2  C   -0.06821   0.16824  -0.27922   1.00000
C3  C   -0.01740   0.33524  -0.18920   1.00000
C4  C   -0.00686   0.07758  -0.24738   1.00000
C5  C    0.04470   0.25100  -0.15684   1.00000
C6  C    0.05085   0.11993  -0.18543   1.00000
C7  C    0.00130  -0.05179  -0.27709   1.00000
C8  C    0.10778   0.29705  -0.09526   1.00000
C9  C   -0.09394  -0.47245  -0.13509   1.00000
C10 C   0.11426   0.03080  -0.15595   1.00000
C11 C   0.06368  -0.13592  -0.24638   1.00000
C12 C   0.08158   0.31539  -0.01547   1.00000
C13 C   0.19487   0.32090  -0.11592   1.00000
C14 C  -0.07256  -0.34456  -0.09574   1.00000
C15 C   0.12039  -0.09422  -0.18566   1.00000
C16 C  -0.00660   0.29469   0.00985   1.00000
C17 C   0.14549   0.35943   0.04133   1.00000
C18 C   0.25919   0.35130  -0.05878   1.00000
C19 C  -0.10694  -0.22467  -0.12088   1.00000
C20 C  -0.01429  -0.34480  -0.03157   1.00000
C21 C  -0.03163   0.32442   0.08553   1.00000
C22 C   0.11720   0.38999   0.11875   1.00000
C23 C   0.23527   0.37122   0.01821   1.00000
C24 C   0.18958   0.41080  -0.24798   1.00000
C25 C  -0.08275  -0.10824  -0.08418   1.00000
C26 C   0.00827  -0.22900   0.00683   1.00000
C27 C   0.02996   0.37559   0.13988   1.00000
C28 C   0.21477   0.39613  -0.33270   1.00000
C29 C  -0.02601  -0.11022  -0.01983   1.00000
C30 C   0.21905   0.27808  -0.37525   1.00000
C31 C   0.23401  -0.48718  -0.37317   1.00000
C32 C   0.24213   0.27667  -0.45452   1.00000
C33 C   0.25733  -0.48765  -0.45210   1.00000
C34 C   0.26130   0.39363  -0.49275   1.00000
O1  O   -0.16941   0.48175  -0.14037   1.00000
O2  O    0.14557  -0.49254  -0.22662   1.00000
N1  N   -0.02018   0.46562  -0.16170   1.00000
N2  N    0.21934   0.31828  -0.19658   1.00000
H1  H   -0.11950   0.36517  -0.27634   1.00000
H2  H   -0.11052   0.13619  -0.32754   1.00000
H3  H    0.03982  -0.48834  -0.15759   1.00000
H4  H   -0.04281  -0.08370  -0.32429   1.00000
H5  H    0.15962   0.06296  -0.11032   1.00000
H6  H    0.06997  -0.23600  -0.26790   1.00000
H7  H    0.17026  -0.16158  -0.16347   1.00000
H8  H   -0.05546   0.25863  -0.03200   1.00000
H9  H    0.32783   0.35970  -0.07727   1.00000
H10 H   0.26376   0.24904  -0.21452   1.00000
H11 H   0.01326  -0.43784  -0.01149   1.00000
H12 H  -0.09979   0.30879   0.10384   1.00000
H13 H   0.16554   0.42522   0.16151   1.00000
H14 H   0.28477   0.39967   0.06191   1.00000
H15 H  -0.10740  -0.01664  -0.10819   1.00000
H16 H   0.05340  -0.23196   0.05672   1.00000
H17 H   0.00826   0.40285   0.19884   1.00000
H18 H  -0.00725  -0.01826   0.00848   1.00000
H19 H   0.22984  -0.39554  -0.34021   1.00000
H20 H   0.24338   0.18412  -0.48658   1.00000
H21 H   0.27051  -0.39537  -0.48230   1.00000
H22 H   0.27646   0.39306   0.44484   1.00000
Cl1 Cl  -0.17787  -0.21615  -0.20077   1.00000
Cl2 Cl   0.19278   0.12783  -0.33307   1.00000
##################################################
#                                                #
#Generated by USPEX: Crystal Structure Prediction#
#                                                #
##################################################
data_6_Energy from VASP:  -423.906800 eV/molecule

_symmetry_space_group_name_H-M 'P 1 21/n 1'
_symmetry_Int_Tables_number 14

_cell_length_a        18.35900 
_cell_length_b        14.56000 
_cell_length_c        10.44200 
_cell_angle_alpha     90.00000 
_cell_angle_beta      88.46901 
_cell_angle_gamma     90.00000 

loop_ 
_symmetry_equiv_pos_site_id_ 
_symmetry_equiv_pos_as_xyz 
1 x,y,z
2 1/2-x,1/2+y,1/2-z
3 -x,-y,-z
4 1/2+x,1/2-y,1/2+z

loop_
_atom_site_label
_atom_site_type_symbol
_atom_site_fract_x
_atom_site_fract_y
_atom_site_fract_z
_atom_site_occupancy
  C    C    -0.5482     0.1123    -0.4284    1.0000 
  C    C    -0.5667     0.0679    -0.3136    1.0000 
  C    C     0.4259     0.0790     0.4569    1.0000 
  C    C    -0.6104    -0.0101    -0.3143    1.0000 
  C    C     0.3827    -0.0004     0.4536    1.0000 
  C    C    -0.6345    -0.0446    -0.4302    1.0000 
  C    C     0.3577    -0.0279     0.3239    1.0000 
  C    C     0.3443    -0.1669     0.1856    1.0000 
  C    C     0.3513    -0.2624     0.1879    1.0000 
  C    C     0.3176    -0.1213     0.0760    1.0000 
  C    C     0.3805    -0.3088     0.3031    1.0000 
  C    C     0.3297    -0.3149     0.0804    1.0000 
  C    C     0.2971    -0.1720    -0.0280    1.0000 
  C    C     0.4569    -0.3234     0.3133    1.0000 
  C    C     0.3331    -0.3372     0.4024    1.0000 
  C    C     0.3356    -0.4121     0.0787    1.0000 
  C    C     0.3014    -0.2691    -0.0293    1.0000 
  C    C     0.5073    -0.2977     0.2139    1.0000 
  C    C     0.4845    -0.3645     0.4273    1.0000 
  C    C    -0.6393    -0.3786    -0.4855    1.0000 
  C    C     0.3151    -0.4613    -0.0270    1.0000 
  C    C     0.2798    -0.3220    -0.1358    1.0000 
  C    C     0.5809    -0.3127     0.2265    1.0000 
  C    C     0.5605    -0.3784     0.4373    1.0000 
  C    C    -0.5656    -0.3907    -0.4740    1.0000 
  C    C     0.2016    -0.3397     0.4692    1.0000 
  C    C     0.2867    -0.4162    -0.1349    1.0000 
  C    C     0.6078    -0.3537     0.3385    1.0000 
  C    C     0.1270    -0.3159     0.4235    1.0000 
  C    C     0.1059    -0.2407     0.3492    1.0000 
  C    C     0.0723    -0.3778     0.4637    1.0000 
  C    C     0.0331    -0.2278     0.3174    1.0000 
  C    C     0.0001    -0.3666     0.4311    1.0000 
  C    C    -0.0196    -0.2909     0.3573    1.0000 
  O    O     0.3361     0.0307     0.2480    1.0000 
  O    O    -0.7923    -0.3767    -0.4248    1.0000 
  N    N     0.3644    -0.1193     0.2958    1.0000 
  N    N     0.2586    -0.3215     0.3866    1.0000 
  H    H    -0.5143     0.1739    -0.4281    1.0000 
  H    H    -0.5481     0.0950    -0.2229    1.0000 
  H    H     0.4395     0.1130     0.3662    1.0000 
  H    H    -0.6274    -0.0439    -0.2252    1.0000 
  H    H     0.3816    -0.1606     0.3682    1.0000 
  H    H     0.3132    -0.0469     0.0767    1.0000 
  H    H     0.2775    -0.1366    -0.1127    1.0000 
  H    H     0.3563    -0.4472     0.1626    1.0000 
  H    H     0.4868    -0.2658     0.1274    1.0000 
  H    H    -0.6772    -0.3995    -0.4095    1.0000 
  H    H     0.2456    -0.2948     0.2996    1.0000 
  H    H     0.3200     0.4640    -0.0266    1.0000 
  H    H     0.2574    -0.2874    -0.2188    1.0000 
  H    H     0.6190    -0.2916     0.1499    1.0000 
  H    H    -0.4188    -0.4101    -0.4758    1.0000 
  H    H    -0.5450    -0.4228    -0.3876    1.0000 
  H    H     0.2692    -0.4559    -0.2172    1.0000 
  H    H     0.6661    -0.3657     0.3469    1.0000 
  H    H    -0.9103    -0.4362    -0.4793    1.0000 
  H    H     0.0182    -0.1677     0.2618    1.0000 
  H    H     0.9591    -0.4158     0.4645    1.0000 
  H    H    -0.0762    -0.2801     0.3316    1.0000 
Cl    Cl    -0.6895    -0.1429    -0.4223    1.0000 
Cl    Cl     0.1677    -0.1576     0.2935    1.0000 
##################################################
#                                                #
#Generated by USPEX: Crystal Structure Prediction#
#                                                #
##################################################
data_7_Energy from VASP:  -423.905600 eV/molecule

_symmetry_space_group_name_H-M 'P 1 21/n 1'
_symmetry_Int_Tables_number 14

_cell_length_a        10.36000 
_cell_length_b        14.75800 
_cell_length_c        18.04100 
_cell_angle_alpha     90.00000 
_cell_angle_beta      83.58400 
_cell_angle_gamma     90.00000 

loop_ 
_symmetry_equiv_pos_site_id_ 
_symmetry_equiv_pos_as_xyz 
1 x,y,z
2 1/2-x,1/2+y,1/2-z
3 -x,-y,-z
4 1/2+x,1/2-y,1/2+z

loop_
_atom_site_label
_atom_site_type_symbol
_atom_site_fract_x
_atom_site_fract_y
_atom_site_fract_z
_atom_site_occupancy
  C    C    -0.8786     0.3778    -0.4826    1.0000 
  C    C    -0.8164     0.2964    -0.4691    1.0000 
  C    C     0.0758     0.3922     0.4489    1.0000 
  C    C     0.1979     0.2299     0.4760    1.0000 
  C    C     0.0926     0.3274     0.3915    1.0000 
  C    C     0.1543     0.2457     0.4066    1.0000 
  C    C     0.0412     0.3540     0.3201    1.0000 
  C    C     0.1003     0.3478     0.1821    1.0000 
  C    C     0.1982     0.3176     0.1280    1.0000 
  C    C    -0.0127     0.3907     0.1609    1.0000 
  C    C     0.3173     0.2754     0.1524    1.0000 
  C    C     0.1824     0.3270     0.0510    1.0000 
  C    C    -0.0290     0.3992     0.0867    1.0000 
  C    C     0.4251     0.3306     0.1660    1.0000 
  C    C     0.3212     0.1820     0.1648    1.0000 
  C    C     0.2779     0.2957    -0.0061    1.0000 
  C    C     0.0659     0.3678     0.0298    1.0000 
  C    C     0.4271     0.4254     0.1524    1.0000 
  C    C     0.5354     0.2895     0.1940    1.0000 
  C    C     0.4313     0.1413     0.1918    1.0000 
  C    C     0.2593     0.3051    -0.0802    1.0000 
  C    C     0.0500     0.3761    -0.0469    1.0000 
  C    C     0.5347     0.4762     0.1640    1.0000 
  C    C     0.6431     0.3442     0.2071    1.0000 
  C    C     0.5343     0.1947     0.2061    1.0000 
  C    C     0.1838     0.0427     0.1648    1.0000 
  C    C     0.1448     0.3458    -0.1009    1.0000 
  C    C     0.6433     0.4356     0.1915    1.0000 
  C    C     0.0589     0.0085     0.1407    1.0000 
  C    C    -0.0627     0.0511     0.1512    1.0000 
  C    C     0.0660    -0.0777     0.1076    1.0000 
  C    C    -0.1734     0.0086     0.1307    1.0000 
  C    C    -0.0427    -0.1187     0.0836    1.0000 
  C    C    -0.1632    -0.0758     0.0959    1.0000 
  O    O    -0.0630     0.3961     0.3217    1.0000 
  O    O     0.2574    -0.0098     0.1931    1.0000 
  N    N     0.1179     0.3316     0.2566    1.0000 
  N    N     0.2122     0.1318     0.1497    1.0000 
  H    H    -0.8910     0.4301    -0.4398    1.0000 
  H    H    -0.7792     0.2840    -0.4158    1.0000 
  H    H     0.0287     0.4558     0.4370    1.0000 
  H    H     0.2431     0.1651     0.4865    1.0000 
  H    H     0.2064     0.3048     0.2640    1.0000 
  H    H    -0.0846     0.4159     0.2044    1.0000 
  H    H    -0.1168     0.4317     0.0708    1.0000 
  H    H     0.3658     0.2633     0.0097    1.0000 
  H    H     0.3422     0.4576     0.1328    1.0000 
  H    H     0.4317     0.0686     0.2016    1.0000 
  H    H     0.1411     0.1692     0.1292    1.0000 
  H    H     0.3323     0.2792    -0.1234    1.0000 
  H    H    -0.0390     0.4071    -0.0627    1.0000 
  H    H     0.5356    -0.4512     0.1526    1.0000 
  H    H     0.7262     0.3127     0.2293    1.0000 
  H    H     0.6197     0.1632     0.2257    1.0000 
  H    H     0.1301     0.3516    -0.1596    1.0000 
  H    H    -0.2735     0.4777     0.2011    1.0000 
  H    H     0.1600    -0.1116     0.1014    1.0000 
  H    H    -0.2681     0.0401     0.1442    1.0000 
  H    H    -0.0339    -0.1854     0.0575    1.0000 
  H    H    -0.2512    -0.1087     0.0814    1.0000 
Cl    Cl     0.1799     0.1585     0.3414    1.0000 
Cl    Cl    -0.0842     0.1567     0.1953    1.0000 
##################################################
#                                                #
#Generated by USPEX: Crystal Structure Prediction#
#                                                #
##################################################
data_8_Energy from VASP:  -423.888700 eV/molecule 

_symmetry_space_group_name_H-M 'P 1 21/c 1'
_symmetry_Int_Tables_number 14

_cell_length_a      13.71100
_cell_length_b      10.49500
_cell_length_c      19.75000
_cell_angle_alpha   90.00000
_cell_angle_beta   101.77600
_cell_angle_gamma   90.00000

loop_
_atom_site_label
_atom_site_type_symbol
_atom_site_fract_x
_atom_site_fract_y
_atom_site_fract_z
_atom_site_occupancy
C    C   0.4032  -0.4334  -0.1101   1.0000
C    C   0.4376  -0.3232  -0.0738   1.0000
C    C   0.4691   0.4676  -0.1162   1.0000
C    C  -0.4614  -0.3121  -0.0438   1.0000
C    C  -0.4304   0.4802  -0.0864   1.0000
C    C  -0.3935  -0.4096  -0.0495   1.0000
C    C  -0.2831  -0.4081  -0.0215   1.0000
C    C  -0.1583  -0.3710   0.0890   1.0000
C    C  -0.1447  -0.3050   0.1518   1.0000
C    C  -0.0779  -0.4391   0.0706   1.0000
C    C  -0.0489  -0.3044   0.1969   1.0000
C    C  -0.2278  -0.2315   0.1713   1.0000
C    C   0.0136  -0.4424   0.1148   1.0000
C    C  -0.0292  -0.2309   0.2586   1.0000
C    C   0.0312  -0.3756   0.1786   1.0000
C    C  -0.2805  -0.2809   0.2207   1.0000
C    C  -0.2537  -0.1125   0.1412   1.0000
C    C   0.0644  -0.2298   0.3006   1.0000
C    C   0.1268  -0.3724   0.2228   1.0000
C    C  -0.2598  -0.4032   0.2511   1.0000
C    C  -0.3589  -0.2065   0.2393   1.0000
C    C  -0.3310  -0.0390   0.1600   1.0000
C    C   0.1430  -0.3015   0.2829   1.0000
C    C  -0.3139  -0.4494   0.2974   1.0000
C    C  -0.4126  -0.2564   0.2875   1.0000
C    C  -0.3814  -0.0855   0.2081   1.0000
C    C  -0.2271   0.0189   0.0406   1.0000
C    C  -0.3905  -0.3755   0.3162   1.0000
C    C  -0.1659   0.0090  -0.0139   1.0000
C    C  -0.1189   0.1151  -0.0358   1.0000
C    C  -0.1561  -0.1093  -0.0449   1.0000
C    C  -0.0627   0.1030  -0.0868   1.0000
C    C  -0.1016  -0.1216  -0.0967   1.0000
C    C  -0.0546  -0.0150  -0.1177   1.0000
O    O  -0.2248  -0.4453  -0.0575   1.0000
O    O  -0.2949   0.0972   0.0381   1.0000
N    N  -0.2539  -0.3699   0.0463   1.0000
N    N  -0.2011  -0.0711   0.0915   1.0000
H    H   0.3241  -0.4418  -0.1335   1.0000
H    H   0.3869  -0.2462  -0.0673   1.0000
H    H   0.4424   0.3804  -0.1439   1.0000
H    H  -0.3779   0.4037  -0.0904   1.0000
H    H  -0.3085  -0.3320   0.0686   1.0000
H    H  -0.0902  -0.4869   0.0208   1.0000
H    H   0.0753  -0.4939   0.1000   1.0000
H    H  -0.0893  -0.1744   0.2724   1.0000
H    H   0.0779  -0.1739   0.3482   1.0000
H    H   0.1874  -0.4261   0.2077   1.0000
H    H  -0.1998  -0.4602   0.2377   1.0000
H    H  -0.3498   0.0526   0.1351   1.0000
H    H  -0.1425  -0.1280   0.0866   1.0000
H    H   0.2163  -0.3002   0.3173   1.0000
H    H  -0.2964   0.4568   0.3208   1.0000
H    H  -0.4719  -0.1984   0.3012   1.0000
H    H  -0.4409  -0.0291   0.2227   1.0000
H    H  -0.4310  -0.4125   0.3541   1.0000
H    H  -0.1939  -0.1923  -0.0293   1.0000
H    H  -0.0258   0.1871  -0.1018   1.0000
H    H  -0.0970  -0.2141  -0.1210   1.0000
H    H  -0.0113  -0.0233  -0.1582   1.0000
Cl   Cl  -0.4241  -0.1696  -0.0009   1.0000
Cl   Cl  -0.1250   0.2628   0.0025   1.0000
##################################################
#                                                #
#Generated by USPEX: Crystal Structure Prediction#
#                                                #
##################################################
data_9_Energy from VASP:  -423.885100 eV/molecule 

_symmetry_space_group_name_H-M 'P n a 21'
_symmetry_Int_Tables_number 33

_cell_length_a      15.16800
_cell_length_b      10.20300
_cell_length_c      17.02700
_cell_angle_alpha   90.00000
_cell_angle_beta    90.00000
_cell_angle_gamma   90.00000

loop_
_atom_site_label
_atom_site_type_symbol
_atom_site_fract_x
_atom_site_fract_y
_atom_site_fract_z
_atom_site_occupancy
C    C   0.0736   0.2056  -0.0186   1.0000
C    C   0.0680   0.3319  -0.0469   1.0000
C    C   0.0173   0.1647   0.0432   1.0000
C    C   0.0067   0.4226  -0.0151   1.0000
C    C  -0.0448   0.2490   0.0755   1.0000
C    C  -0.0509   0.3802   0.0469   1.0000
C    C  -0.0015  -0.4480  -0.0447   1.0000
C    C  -0.1078   0.2029   0.1372   1.0000
C    C   0.0940  -0.0277   0.0972   1.0000
C    C  -0.1143   0.4694   0.0765   1.0000
C    C  -0.0638  -0.3638  -0.0139   1.0000
C    C  -0.0816   0.1846   0.2170   1.0000
C    C  -0.1948   0.1792   0.1165   1.0000
C    C   0.0727  -0.1556   0.1367   1.0000
C    C  -0.1204  -0.4055   0.0468   1.0000
C    C   0.0065   0.2051   0.2423   1.0000
C    C  -0.1455   0.1406   0.2738   1.0000
C    C  -0.2592   0.1491   0.1737   1.0000
C    C   0.1069  -0.2756   0.1115   1.0000
C    C   0.0145  -0.1552   0.2009   1.0000
C    C   0.0316   0.1752   0.3179   1.0000
C    C  -0.1172   0.1099   0.3512   1.0000
C    C  -0.2352   0.1291   0.2507   1.0000
C    C  -0.1896   0.0893  -0.0156   1.0000
C    C   0.0826  -0.3921   0.1483   1.0000
C    C  -0.0080  -0.2709   0.2394   1.0000
C    C  -0.0300   0.1240   0.3723   1.0000
C    C  -0.2149   0.1040  -0.1003   1.0000
C    C   0.0261  -0.3899   0.2127   1.0000
C    C  -0.2191   0.2221  -0.1429   1.0000
C    C  -0.2343  -0.0128  -0.1408   1.0000
C    C  -0.2422   0.2235  -0.2222   1.0000
C    C  -0.2576  -0.0123  -0.2197   1.0000
C    C  -0.2615   0.1065  -0.2604   1.0000
O    O   0.1694   0.0181   0.0917   1.0000
O    O  -0.1455  -0.0073   0.0057   1.0000
N    N   0.0202   0.0343   0.0707   1.0000
N    N  -0.2193   0.1818   0.0358   1.0000
H    H   0.1193   0.1348  -0.0440   1.0000
H    H   0.1102   0.3639  -0.0953   1.0000
H    H  -0.0398  -0.0118   0.0750   1.0000
H    H   0.0425  -0.4161  -0.0920   1.0000
H    H  -0.1595   0.4372   0.1222   1.0000
H    H  -0.0701  -0.2636  -0.0354   1.0000
H    H  -0.1702  -0.3380   0.0691   1.0000
H    H   0.0554   0.2412   0.2004   1.0000
H    H  -0.3278   0.1410   0.1552   1.0000
H    H  -0.2639   0.2509   0.0179   1.0000
H    H  -0.0128  -0.0620   0.2210   1.0000
H    H   0.0997   0.1907   0.3362   1.0000
H    H  -0.1655   0.0746   0.3940   1.0000
H    H  -0.2847   0.1008   0.2944   1.0000
H    H   0.1072  -0.4838   0.1243   1.0000
H    H  -0.0531  -0.2678   0.2893   1.0000
H    H  -0.0083   0.0966   0.4312   1.0000
H    H   0.0073  -0.4819   0.2411   1.0000
H    H  -0.2301  -0.1045  -0.1079   1.0000
H    H  -0.2433   0.3162  -0.2542   1.0000
H    H  -0.2710  -0.1045  -0.2499   1.0000
H    H  -0.2767   0.1072  -0.3228   1.0000
Cl   Cl   0.1777  -0.2844   0.0315   1.0000
Cl   Cl  -0.1928   0.3724  -0.1006   1.0000
##################################################
#                                                #
#Generated by USPEX: Crystal Structure Prediction#
#                                                #
##################################################
data_10_Energy from VASP:  -423.884000 eV/molecule

_symmetry_space_group_name_H-M 'P 1 21/n 1'
_symmetry_Int_Tables_number 14

_cell_length_a        10.85800 
_cell_length_b        19.90300 
_cell_length_c        14.41100 
_cell_angle_alpha     90.00000 
_cell_angle_beta      68.89900 
_cell_angle_gamma     90.00000 

loop_ 
_symmetry_equiv_pos_site_id_ 
_symmetry_equiv_pos_as_xyz 
1 x,y,z
2 1/2-x,1/2+y,1/2-z
3 -x,-y,-z
4 1/2+x,1/2-y,1/2+z

loop_
_atom_site_label
_atom_site_type_symbol
_atom_site_fract_x
_atom_site_fract_y
_atom_site_fract_z
_atom_site_occupancy
  C    C    -0.5621     0.4426    -0.3572    1.0000 
  C    C    -0.4553     0.4868    -0.3814    1.0000 
  C    C    -0.5573     0.3885    -0.4191    1.0000 
  C    C    -0.3446     0.4761    -0.4667    1.0000 
  C    C     0.5516     0.3775     0.4932    1.0000 
  C    C     0.6586     0.4220     0.4709    1.0000 
  C    C     0.5420     0.3169     0.4347    1.0000 
  C    C     0.5908     0.2793     0.2593    1.0000 
  C    C     0.6424     0.3020     0.1610    1.0000 
  C    C     0.5510     0.2113     0.2810    1.0000 
  C    C    -0.3179     0.3737     0.1397    1.0000 
  C    C    -0.3434     0.2565     0.0817    1.0000 
  C    C     0.5650     0.1671     0.2046    1.0000 
  C    C     0.5876     0.4218     0.1341    1.0000 
  C    C    -0.1894     0.3942     0.1260    1.0000 
  C    C    -0.2914     0.2771    -0.0194    1.0000 
  C    C    -0.3819     0.1877     0.1038    1.0000 
  C    C     0.4561     0.4033     0.1468    1.0000 
  C    C    -0.3746     0.4909     0.1154    1.0000 
  C    C    -0.1532     0.4630     0.1088    1.0000 
  C    C    -0.2768     0.2318    -0.0949    1.0000 
  C    C    -0.3659     0.1425     0.0244    1.0000 
  C    C     0.3663     0.4509     0.1416    1.0000 
  C    C     0.5309    -0.4614     0.1107    1.0000 
  C    C    -0.2438    -0.4905     0.1035    1.0000 
  C    C     0.0288     0.3515     0.1210    1.0000 
  C    C    -0.3139     0.1638    -0.0731    1.0000 
  C    C     0.4041    -0.4808     0.1237    1.0000 
  C    C     0.1016     0.2889     0.1285    1.0000 
  C    C     0.0536     0.2333     0.1909    1.0000 
  C    C     0.2356     0.2885     0.0667    1.0000 
  C    C     0.1357     0.1792     0.1902    1.0000 
  C    C     0.3178     0.2346     0.0643    1.0000 
  C    C     0.2672     0.1796     0.1265    1.0000 
  O    O     0.4942     0.2641     0.4778    1.0000 
  O    O     0.0886     0.4059     0.1032    1.0000 
  N    N     0.5820     0.3261     0.3340    1.0000 
  N    N    -0.1005     0.3445     0.1309    1.0000 
  H    H    -0.6485     0.4501    -0.2899    1.0000 
  H    H    -0.4564    -0.4706    -0.3332    1.0000 
  H    H    -0.6387     0.3527    -0.4008    1.0000 
  H    H    -0.2602    -0.4901    -0.4861    1.0000 
  H    H     0.6182     0.3726     0.3079    1.0000 
  H    H     0.5101     0.1954     0.3583    1.0000 
  H    H     0.5348     0.1147     0.2216    1.0000 
  H    H    -0.2611     0.3295    -0.0363    1.0000 
  H    H     0.4270     0.3506     0.1598    1.0000 
  H    H    -0.0532     0.4777     0.0998    1.0000 
  H    H    -0.1349     0.2963     0.1358    1.0000 
  H    H    -0.2353     0.2485    -0.1722    1.0000 
  H    H    -0.3963     0.0903     0.0426    1.0000 
  H    H     0.2665     0.4357     0.1491    1.0000 
  H    H     0.5616    -0.4089     0.0960    1.0000 
  H    H    -0.2144    -0.4379     0.0890    1.0000 
  H    H    -0.3018     0.1285    -0.1338    1.0000 
  H    H     0.3327    -0.4439     0.1182    1.0000 
  H    H     0.2728     0.3326     0.0200    1.0000 
  H    H     0.0953     0.1364     0.2390    1.0000 
  H    H     0.4209     0.2357     0.0145    1.0000 
  H    H     0.3303     0.1367     0.1258    1.0000 
Cl    Cl     0.8029     0.4114     0.3673    1.0000 
Cl    Cl    -0.1092     0.2280     0.2748    1.0000 
##################################################
#                                                #
#Generated by USPEX: Crystal Structure Prediction#
#                                                #
##################################################
data_11_Energy from VASP:  -423.870400 eV/molecule 

_symmetry_space_group_name_H-M 'P 1 21/c 1'
_symmetry_Int_Tables_number 14

_cell_length_a       9.92700
_cell_length_b      14.50300
_cell_length_c      18.38900
_cell_angle_alpha   90.00000
_cell_angle_beta    81.33900
_cell_angle_gamma   90.00000

loop_
_atom_site_label
_atom_site_type_symbol
_atom_site_fract_x
_atom_site_fract_y
_atom_site_fract_z
_atom_site_occupancy
C    C  -0.3402  -0.3748   0.2567   1.0000
C    C  -0.3551  -0.3433   0.3291   1.0000
C    C  -0.3242  -0.4685   0.2418   1.0000
C    C  -0.3624  -0.4061   0.3871   1.0000
C    C  -0.3225   0.4675   0.2989   1.0000
C    C  -0.3475  -0.5000   0.3716   1.0000
C    C  -0.2971   0.3686   0.2775   1.0000
C    C  -0.1585   0.2319   0.3046   1.0000
C    C  -0.0791   0.1980   0.3556   1.0000
C    C  -0.1922   0.1741   0.2474   1.0000
C    C  -0.0408   0.2594   0.4142   1.0000
C    C  -0.0356   0.1042   0.3518   1.0000
C    C  -0.1469   0.0844   0.2423   1.0000
C    C   0.0819   0.3119   0.4002   1.0000
C    C  -0.1247   0.2672   0.4820   1.0000
C    C   0.0368   0.0646   0.4053   1.0000
C    C  -0.0700   0.0462   0.2941   1.0000
C    C   0.1712   0.3054   0.3322   1.0000
C    C   0.1152   0.3748   0.4550   1.0000
C    C  -0.0874   0.3259  -0.4622   1.0000
C    C   0.0685  -0.0282   0.4033   1.0000
C    C  -0.0328  -0.0483   0.2928   1.0000
C    C   0.2855   0.3604   0.3179   1.0000
C    C   0.2306   0.4325   0.4374   1.0000
C    C   0.0288   0.3786  -0.4761   1.0000
C    C  -0.3601   0.2292  -0.4566   1.0000
C    C   0.0331  -0.0854   0.3469   1.0000
C    C   0.3133   0.4265   0.3702   1.0000
C    C  -0.4754   0.1627  -0.4601   1.0000
C    C   0.4631   0.1446   0.4776   1.0000
C    C   0.4733   0.1174  -0.3941   1.0000
C    C   0.3545   0.0828   0.4807   1.0000
C    C   0.3674   0.0540  -0.3910   1.0000
C    C   0.3080   0.0368  -0.4538   1.0000
O    O  -0.3538   0.3328   0.2292   1.0000
O    O  -0.3692   0.2900  -0.4093   1.0000
N    N  -0.2026   0.3239   0.3122   1.0000
N    N  -0.2448   0.2141   0.4930   1.0000
H    H  -0.3417  -0.3264   0.2115   1.0000
H    H  -0.3668  -0.2700   0.3415   1.0000
H    H  -0.3103  -0.4936   0.1852   1.0000
H    H  -0.3841  -0.3827   0.4440   1.0000
H    H  -0.1649   0.3604   0.3522   1.0000
H    H  -0.2564   0.2012   0.2093   1.0000
H    H  -0.1749   0.0404   0.1986   1.0000
H    H   0.0644   0.1083   0.4493   1.0000
H    H   0.1464   0.2568   0.2908   1.0000
H    H  -0.1539   0.3301  -0.4097   1.0000
H    H  -0.2545   0.1683   0.4518   1.0000
H    H   0.1211  -0.0583   0.4457   1.0000
H    H  -0.0611  -0.0916   0.2490   1.0000
H    H   0.3540   0.3543   0.2657   1.0000
H    H   0.2522   0.4834   0.4776   1.0000
H    H   0.0546   0.4252  -0.4333   1.0000
H    H   0.0584  -0.1589   0.3463   1.0000
H    H   0.3989   0.4739   0.3568   1.0000
H    H  -0.4793   0.1323  -0.3455   1.0000
H    H   0.3078   0.0712   0.4315   1.0000
H    H   0.3313   0.0181  -0.3395   1.0000
H    H   0.2237  -0.0121  -0.4519   1.0000
Cl   Cl  -0.3747   0.4222   0.4448   1.0000
Cl   Cl  -0.4821   0.1982   0.3935   1.0000
##################################################
#                                                #
#Generated by USPEX: Crystal Structure Prediction#
#                                                #
##################################################
data_12_Energy from VASP:  -423.868900 eV/molecule

_symmetry_space_group_name_H-M 'P 1 21/n 1'
_symmetry_Int_Tables_number 14

_cell_length_a        10.62600 
_cell_length_b        20.28100 
_cell_length_c        14.04800 
_cell_angle_alpha     90.00000 
_cell_angle_beta     108.84201 
_cell_angle_gamma     90.00000 

loop_ 
_symmetry_equiv_pos_site_id_ 
_symmetry_equiv_pos_as_xyz 
1 x,y,z
2 1/2-x,1/2+y,1/2-z
3 -x,-y,-z
4 1/2+x,1/2-y,1/2+z

loop_
_atom_site_label
_atom_site_type_symbol
_atom_site_fract_x
_atom_site_fract_y
_atom_site_fract_z
_atom_site_occupancy
  C    C    -0.5598     0.4397    -0.1359    1.0000 
  C    C    -0.4560     0.4850    -0.1195    1.0000 
  C    C    -0.5457     0.3863    -0.0714    1.0000 
  C    C    -0.3401     0.4769    -0.0382    1.0000 
  C    C    -0.4313     0.3779     0.0123    1.0000 
  C    C    -0.3284     0.4240     0.0277    1.0000 
  C    C     0.5676     0.3181     0.0747    1.0000 
  C    C     0.6226     0.2841     0.2550    1.0000 
  C    C     0.6734     0.3088     0.3529    1.0000 
  C    C     0.5863     0.2167     0.2374    1.0000 
  C    C     0.7151     0.3792     0.3689    1.0000 
  C    C     0.6866     0.2664     0.4362    1.0000 
  C    C     0.6006     0.1754     0.3177    1.0000 
  C    C     0.6209     0.4285     0.3716    1.0000 
  C    C     0.8457     0.3971     0.3784    1.0000 
  C    C    -0.2624     0.2891    -0.4628    1.0000 
  C    C     0.6500     0.1983     0.4183    1.0000 
  C    C     0.4868     0.4128     0.3617    1.0000 
  C    C     0.6619     0.4962     0.3850    1.0000 
  C    C     0.8857     0.4642     0.3914    1.0000 
  C    C    -0.2469     0.2464    -0.3835    1.0000 
  C    C    -0.3330     0.1559    -0.4984    1.0000 
  C    C     0.3977     0.4616     0.3644    1.0000 
  C    C     0.5679    -0.4549     0.3875    1.0000 
  C    C     0.7955    -0.4880     0.3949    1.0000 
  C    C     0.0626     0.3503     0.3770    1.0000 
  C    C    -0.2821     0.1791    -0.4011    1.0000 
  C    C     0.4384    -0.4717     0.3770    1.0000 
  C    C     0.1276     0.2859     0.3686    1.0000 
  C    C     0.0736     0.2352     0.2997    1.0000 
  C    C     0.2550     0.2765     0.4383    1.0000 
  C    C     0.1441     0.1772     0.3003    1.0000 
  C    C     0.3253     0.2184     0.4409    1.0000 
  C    C     0.2696     0.1687     0.3711    1.0000 
  O    O     0.5231     0.2652     0.0343    1.0000 
  O    O     0.1276     0.4021     0.3906    1.0000 
  N    N     0.6114     0.3286     0.1765    1.0000 
  N    N    -0.0670     0.3462     0.3738    1.0000 
  H    H    -0.6513     0.4457    -0.1990    1.0000 
  H    H    -0.4636    -0.4733    -0.1704    1.0000 
  H    H     0.3758     0.3496    -0.0837    1.0000 
  H    H    -0.2579    -0.4885    -0.0251    1.0000 
  H    H     0.6438     0.3751     0.1998    1.0000 
  H    H     0.5477     0.1996     0.1601    1.0000 
  H    H     0.5741     0.1233     0.3041    1.0000 
  H    H    -0.2326     0.3407    -0.4491    1.0000 
  H    H     0.4555     0.3611     0.3542    1.0000 
  H    H    -0.0120     0.4766     0.3991    1.0000 
  H    H    -0.1041     0.2997     0.3723    1.0000 
  H    H    -0.2055     0.2643    -0.3065    1.0000 
  H    H     0.6390     0.1041     0.4865    1.0000 
  H    H     0.2966     0.4481     0.3601    1.0000 
  H    H     0.6013    -0.4036     0.3988    1.0000 
  H    H     0.8272    -0.4366     0.4070    1.0000 
  H    H    -0.2681     0.1459    -0.3372    1.0000 
  H    H     0.3675    -0.4338     0.3814    1.0000 
  H    H     0.2956     0.3157     0.4927    1.0000 
  H    H     0.0990     0.1385     0.2462    1.0000 
  H    H     0.4220     0.2115     0.4981    1.0000 
  H    H     0.3227     0.1225     0.3721    1.0000 
Cl    Cl    -0.1785     0.4171     0.1263    1.0000 
Cl    Cl    -0.0826     0.2420     0.2081    1.0000 
##################################################
#                                                #
#Generated by USPEX: Crystal Structure Prediction#
#                                                #
##################################################
data_13_Energy from VASP:  -423.867100 eV/molecule 

_symmetry_space_group_name_H-M 'P 1 21/c 1'
_symmetry_Int_Tables_number 14

_cell_length_a      15.05900
_cell_length_b      10.28300
_cell_length_c      18.99200
_cell_angle_alpha   90.00000
_cell_angle_beta    67.00800
_cell_angle_gamma   90.00000

loop_
_atom_site_label
_atom_site_type_symbol
_atom_site_fract_x
_atom_site_fract_y
_atom_site_fract_z
_atom_site_occupancy
C    C   0.0881  -0.2776  -0.2541   1.0000
C    C  -0.0049  -0.2516  -0.2454   1.0000
C    C   0.1662  -0.2204  -0.3152   1.0000
C    C  -0.0245  -0.1660  -0.2962   1.0000
C    C   0.1511  -0.1337  -0.3658   1.0000
C    C   0.0545  -0.1053  -0.3569   1.0000
C    C  -0.1202  -0.1389  -0.2883   1.0000
C    C   0.2344  -0.0710  -0.4279   1.0000
C    C   0.3007  -0.2918  -0.2793   1.0000
C    C   0.0333  -0.0188  -0.4065   1.0000
C    C  -0.1386  -0.0578  -0.3389   1.0000
C    C   0.2894   0.0279  -0.4102   1.0000
C    C   0.2613  -0.1081   0.4962   1.0000
C    C   0.4045  -0.3303  -0.3173   1.0000
C    C  -0.0607   0.0028  -0.3982   1.0000
C    C   0.2689   0.0677  -0.3339   1.0000
C    C   0.3696   0.0866  -0.4709   1.0000
C    C   0.3395  -0.0496   0.4362   1.0000
C    C   0.4758  -0.2736  -0.2969   1.0000
C    C   0.4320  -0.4237  -0.3759   1.0000
C    C   0.3255   0.1590  -0.3181   1.0000
C    C   0.4254   0.1821  -0.4526   1.0000
C    C   0.3927   0.0457   0.4527   1.0000
C    C   0.2336  -0.3400   0.4947   1.0000
C    C  -0.4277  -0.3090  -0.3343   1.0000
C    C  -0.4717  -0.4601  -0.4129   1.0000
C    C   0.4043   0.2172  -0.3777   1.0000
C    C   0.1772  -0.4444   0.4759   1.0000
C    C  -0.4018  -0.4020  -0.3922   1.0000
C    C   0.1265   0.4619  -0.4696   1.0000
C    C   0.1753  -0.4511   0.4027   1.0000
C    C   0.0754   0.3630  -0.4875   1.0000
C    C   0.1244   0.4502   0.3846   1.0000
C    C   0.0744   0.3575   0.4395   1.0000
O    O   0.2567  -0.2912  -0.2089   1.0000
O    O   0.2935  -0.3639  -0.4771   1.0000
N    N   0.2618  -0.2577  -0.3305   1.0000
N    N   0.2136  -0.2166   0.4792   1.0000
H    H   0.1034  -0.3449  -0.2162   1.0000
H    H  -0.0651  -0.2979  -0.1993   1.0000
H    H   0.3045  -0.2654  -0.3878   1.0000
H    H  -0.1794  -0.1840  -0.2410   1.0000
H    H   0.0926   0.0307  -0.4517   1.0000
H    H  -0.2125  -0.0372  -0.3325   1.0000
H    H  -0.0743   0.0683  -0.4381   1.0000
H    H   0.2081   0.0231  -0.2877   1.0000
H    H   0.3584  -0.0853   0.3779   1.0000
H    H   0.1721  -0.2041   0.4484   1.0000
H    H   0.3767  -0.4673  -0.3924   1.0000
H    H   0.3092   0.1860  -0.2587   1.0000
H    H   0.4863   0.2265  -0.4991   1.0000
H    H   0.4552   0.0884   0.4071   1.0000
H    H  -0.3730  -0.2607  -0.3193   1.0000
H    H  -0.4500   0.4667  -0.4581   1.0000
H    H   0.4485   0.2890  -0.3641   1.0000
H    H  -0.3262  -0.4283  -0.4217   1.0000
H    H   0.2149  -0.3786   0.3598   1.0000
H    H   0.0344   0.2935  -0.4432   1.0000
H    H   0.1217   0.4469   0.3281   1.0000
H    H   0.0335   0.2812   0.4257   1.0000
Cl   Cl   0.4478  -0.1487  -0.2298   1.0000
Cl   Cl   0.1204   0.4721  -0.3769   1.0000
##################################################
#                                                #
#Generated by USPEX: Crystal Structure Prediction#
#                                                #
##################################################
data_14_Energy from VASP:  -423.834800 eV/molecule 

_symmetry_space_group_name_H-M 'P 1 21/c 1'
_symmetry_Int_Tables_number 14

_cell_length_a       9.75200
_cell_length_b      14.44100
_cell_length_c      20.20300
_cell_angle_alpha   90.00000
_cell_angle_beta    98.42100
_cell_angle_gamma   90.00000

loop_
_atom_site_label
_atom_site_type_symbol
_atom_site_fract_x
_atom_site_fract_y
_atom_site_fract_z
_atom_site_occupancy
C    C  -0.1088  -0.0527  -0.1009   1.0000
C    C  -0.1827  -0.0447  -0.0469   1.0000
C    C   0.0016  -0.1142  -0.0973   1.0000
C    C  -0.1446  -0.0975   0.0106   1.0000
C    C   0.0430  -0.1669  -0.0394   1.0000
C    C  -0.0322  -0.1579   0.0143   1.0000
C    C   0.1645  -0.2296  -0.0418   1.0000
C    C   0.3862  -0.2774   0.0284   1.0000
C    C   0.4622  -0.2668   0.0922   1.0000
C    C   0.4317  -0.3386  -0.0189   1.0000
C    C   0.4153  -0.2007   0.1409   1.0000
C    C  -0.4147  -0.3194   0.1105   1.0000
C    C  -0.4501  -0.3899  -0.0013   1.0000
C    C   0.4600  -0.1067   0.1416   1.0000
C    C   0.3288  -0.2305   0.1861   1.0000
C    C  -0.3333  -0.3110   0.1746   1.0000
C    C  -0.3711  -0.3831   0.0633   1.0000
C    C  -0.4530  -0.0730   0.0963   1.0000
C    C   0.4158  -0.0435   0.1889   1.0000
C    C   0.2837  -0.1673   0.2325   1.0000
C    C  -0.2156  -0.3640   0.1913   1.0000
C    C  -0.2513  -0.4377   0.0827   1.0000
C    C  -0.4122   0.0186   0.0978   1.0000
C    C   0.4596   0.0502   0.1890   1.0000
C    C   0.3271  -0.0767   0.2334   1.0000
C    C   0.1989  -0.3697   0.2174   1.0000
C    C  -0.1752  -0.4286   0.1453   1.0000
C    C  -0.4560   0.0810   0.1445   1.0000
C    C   0.1835  -0.4719   0.2050   1.0000
C    C   0.1737   0.4827   0.1430   1.0000
C    C   0.1669   0.4743   0.2612   1.0000
C    C   0.1493   0.3876   0.1373   1.0000
C    C   0.1433   0.3796   0.2563   1.0000
C    C   0.1341   0.3361   0.1941   1.0000
O    O   0.1738  -0.2764  -0.0923   1.0000
O    O   0.1336  -0.3320   0.2582   1.0000
N    N   0.2641  -0.2256   0.0137   1.0000
N    N   0.2913  -0.3244   0.1839   1.0000
H    H  -0.1377  -0.0109  -0.1458   1.0000
H    H  -0.2719   0.0016  -0.0497   1.0000
H    H   0.0587  -0.1235  -0.1396   1.0000
H    H  -0.2009  -0.0928   0.0532   1.0000
H    H   0.2410  -0.1860   0.0525   1.0000
H    H   0.3702  -0.3449  -0.0681   1.0000
H    H  -0.4167  -0.4381  -0.0374   1.0000
H    H  -0.3652  -0.2617   0.2104   1.0000
H    H  -0.4192  -0.1211   0.0602   1.0000
H    H   0.2148  -0.1916   0.2666   1.0000
H    H   0.3345  -0.3625   0.1496   1.0000
H    H  -0.1527  -0.3569   0.2404   1.0000
H    H  -0.2202  -0.4872   0.0471   1.0000
H    H  -0.3444   0.0436   0.0631   1.0000
H    H   0.4241   0.0976   0.2250   1.0000
H    H   0.2917  -0.0286   0.2689   1.0000
H    H  -0.0838  -0.4716   0.1597   1.0000
H    H  -0.4217   0.1532   0.1454   1.0000
H    H   0.1728  -0.4903   0.3091   1.0000
H    H   0.1385   0.3547   0.0881   1.0000
H    H   0.1309   0.3398   0.3009   1.0000
H    H   0.1109   0.2624   0.1890   1.0000
Cl   Cl   0.0056  -0.2235   0.0872   1.0000
Cl   Cl   0.1780  -0.4554   0.0691   1.0000
##################################################
#                                                #
#Generated by USPEX: Crystal Structure Prediction#
#                                                #
##################################################
data_15_Energy from VASP:  -423.834500 eV/molecule

_symmetry_space_group_name_H-M 'P 1 21/n 1'
_symmetry_Int_Tables_number 14

_cell_length_a        13.31900 
_cell_length_b        14.38400 
_cell_length_c        14.47200 
_cell_angle_alpha     90.00000 
_cell_angle_beta      84.07099 
_cell_angle_gamma     90.00000 

loop_ 
_symmetry_equiv_pos_site_id_ 
_symmetry_equiv_pos_as_xyz 
1 x,y,z
2 1/2-x,1/2+y,1/2-z
3 -x,-y,-z
4 1/2+x,1/2-y,1/2+z

loop_
_atom_site_label
_atom_site_type_symbol
_atom_site_fract_x
_atom_site_fract_y
_atom_site_fract_z
_atom_site_occupancy
  C    C    -0.2589    -0.0895    -0.3948    1.0000 
  C    C    -0.2475    -0.1800    -0.4287    1.0000 
  C    C    -0.2077    -0.0162    -0.4419    1.0000 
  C    C     0.8135    -0.1965     0.4887    1.0000 
  C    C     0.8544    -0.0336     0.4768    1.0000 
  C    C     0.8648    -0.1236     0.4396    1.0000 
  C    C    -0.0662    -0.1327     0.3514    1.0000 
  C    C    -0.0583    -0.2013     0.1918    1.0000 
  C    C    -0.0973    -0.2733     0.1415    1.0000 
  C    C     0.0208    -0.1441     0.1500    1.0000 
  C    C    -0.0570    -0.2899     0.0478    1.0000 
  C    C    -0.1783    -0.3345     0.1861    1.0000 
  C    C     0.0589    -0.1588     0.0593    1.0000 
  C    C    -0.0923    -0.3638    -0.0053    1.0000 
  C    C     0.0222    -0.2315     0.0058    1.0000 
  C    C    -0.2808    -0.3206     0.1696    1.0000 
  C    C    -0.1532    -0.4065     0.2443    1.0000 
  C    C    -0.0516    -0.3785    -0.0956    1.0000 
  C    C     0.0629    -0.2491    -0.0869    1.0000 
  C    C    -0.3104    -0.2476     0.1119    1.0000 
  C    C     0.6431    -0.3814     0.2133    1.0000 
  C    C     0.7716    -0.4672     0.2867    1.0000 
  C    C     0.0266    -0.3210    -0.1371    1.0000 
  C    C     0.5896    -0.2360     0.0972    1.0000 
  C    C     0.5412    -0.3677     0.1965    1.0000 
  C    C     0.6724    -0.4537     0.2714    1.0000 
  C    C    -0.0106    -0.4562     0.3334    1.0000 
  C    C     0.5151    -0.2970     0.1394    1.0000 
  C    C     0.0963    -0.4261     0.3402    1.0000 
  C    C     0.1751    -0.4902     0.3432    1.0000 
  C    C     0.1188    -0.3310     0.3459    1.0000 
  C    C     0.2725    -0.4605     0.3551    1.0000 
  C    C     0.2163    -0.3007     0.3563    1.0000 
  C    C     0.2931    -0.3658     0.3621    1.0000 
  O    O     0.0152    -0.0906     0.3414    1.0000 
  O    O    -0.0563     0.4904     0.3891    1.0000 
  N    N    -0.1020    -0.1859     0.2831    1.0000 
  N    N    -0.0514    -0.4142     0.2602    1.0000 
  H    H    -0.3063    -0.0772    -0.3299    1.0000 
  H    H    -0.2841    -0.2382    -0.3905    1.0000 
  H    H    -0.2144     0.0545    -0.4146    1.0000 
  H    H     0.8968     0.0225     0.4401    1.0000 
  H    H    -0.1671    -0.2223     0.3013    1.0000 
  H    H     0.0505    -0.0905     0.1925    1.0000 
  H    H     0.1201    -0.1151     0.0273    1.0000 
  H    H    -0.1521    -0.4089     0.0264    1.0000 
  H    H    -0.0801    -0.4351    -0.1357    1.0000 
  H    H     0.1233    -0.2041    -0.1177    1.0000 
  H    H    -0.2529    -0.2008     0.0788    1.0000 
  H    H     0.7938     0.4777     0.3318    1.0000 
  H    H    -0.0040    -0.3707     0.2205    1.0000 
  H    H     0.0573    -0.3332    -0.2090    1.0000 
  H    H    -0.4322    -0.1786     0.0543    1.0000 
  H    H     0.4838    -0.4154     0.2283    1.0000 
  H    H     0.6140    -0.4992     0.3052    1.0000 
  H    H     0.4364    -0.2878     0.1269    1.0000 
  H    H     0.0582    -0.2802     0.3434    1.0000 
  H    H     0.3323     0.4881     0.3564    1.0000 
  H    H     0.2320    -0.2264     0.3600    1.0000 
  H    H     0.3699    -0.3429     0.3706    1.0000 
Cl    Cl     0.8295    -0.3118     0.4527    1.0000 
Cl    Cl     0.1546     0.3928     0.3219    1.0000 
##################################################
#                                                #
#Generated by USPEX: Crystal Structure Prediction#
#                                                #
##################################################
data_16_Energy from VASP:  -423.828000 eV/molecule 

_symmetry_space_group_name_H-M 'P 1 c 1'
_symmetry_Int_Tables_number 7

_cell_length_a      16.36700
_cell_length_b      10.25800
_cell_length_c      18.69222
_cell_angle_alpha   90.00000
_cell_angle_beta   122.74453
_cell_angle_gamma   90.00000

loop_
_atom_site_label
_atom_site_type_symbol
_atom_site_fract_x
_atom_site_fract_y
_atom_site_fract_z
_atom_site_occupancy
C    C   0.1544   0.1999  -0.4797   1.0000
C    C   0.0991   0.0905   0.4759   1.0000
C    C   0.1245   0.3230   0.4842   1.0000
C    C   0.0147   0.1044   0.3957   1.0000
C    C   0.0416   0.3389   0.4021   1.0000
C    C  -0.0131   0.2279   0.3586   1.0000
C    C   0.0196   0.4763   0.3692   1.0000
C    C  -0.0186  -0.3946   0.2406   1.0000
C    C  -0.0411  -0.4107   0.1576   1.0000
C    C  -0.0217  -0.2691   0.2716   1.0000
C    C  -0.0348   0.4588   0.1262   1.0000
C    C  -0.0697  -0.3014   0.1022   1.0000
C    C  -0.0510  -0.1639   0.2177   1.0000
C    C   0.0549   0.4198   0.1371   1.0000
C    C  -0.1163   0.3773   0.0839   1.0000
C    C  -0.0944  -0.3125   0.0168   1.0000
C    C  -0.0769  -0.1765   0.1324   1.0000
C    C   0.1393   0.4998   0.1799   1.0000
C    C   0.0608   0.2962   0.1046   1.0000
C    C  -0.1087   0.2537   0.0539   1.0000
C    C  -0.1277  -0.2054  -0.0363   1.0000
C    C  -0.1103  -0.0688   0.0765   1.0000
C    C   0.2253   0.4581   0.1905   1.0000
C    C   0.1504   0.2564   0.1170   1.0000
C    C  -0.0226   0.2160   0.0637   1.0000
C    C  -0.2932   0.3641   0.0342   1.0000
C    C  -0.1354  -0.0826  -0.0062   1.0000
C    C   0.2310   0.3353   0.1593   1.0000
C    C  -0.3725   0.4433   0.0316   1.0000
C    C  -0.3635  -0.4656   0.0917   1.0000
C    C  -0.4666   0.4207  -0.0395   1.0000
C    C  -0.4440  -0.3995   0.0811   1.0000
C    C   0.4530   0.4878  -0.0520   1.0000
C    C   0.4644  -0.4219   0.0088   1.0000
C    C   0.2850   0.3448  -0.0221   1.0000
C    C   0.2441   0.2284  -0.0660   1.0000
C    C   0.3610   0.3418   0.0630   1.0000
C    C   0.2787   0.1092  -0.0243   1.0000
C    C   0.3956   0.2230   0.1069   1.0000
C    C   0.3530   0.1071   0.0618   1.0000
C    C   0.4774   0.2321   0.1991   1.0000
C    C  -0.4790   0.1585   0.3442   1.0000
C    C   0.4934   0.0685   0.3835   1.0000
C    C  -0.3933   0.2337   0.3934   1.0000
C    C   0.4010  -0.0054   0.3320   1.0000
C    C  -0.4462   0.0467   0.4728   1.0000
C    C  -0.3364   0.2165   0.4800   1.0000
C    C   0.3133   0.0481   0.3185   1.0000
C    C   0.3992  -0.1255   0.2960   1.0000
C    C  -0.4677  -0.0504  -0.4854   1.0000
C    C  -0.3593   0.1224  -0.4780   1.0000
C    C   0.3115   0.1688   0.3550   1.0000
C    C   0.2238  -0.0208   0.2661   1.0000
C    C   0.3104  -0.1945   0.2454   1.0000
C    C  -0.4049  -0.0739  -0.3998   1.0000
C    C  -0.2980   0.0984  -0.3896   1.0000
C    C   0.2253   0.2188   0.3401   1.0000
C    C   0.1366   0.0346   0.2506   1.0000
C    C   0.2253  -0.1423   0.2307   1.0000
C    C  -0.4960  -0.2737   0.2722   1.0000
C    C  -0.3194   0.0011  -0.3515   1.0000
C    C   0.1370   0.1517   0.2868   1.0000
C    C  -0.3912  -0.3010   0.3058   1.0000
C    C  -0.3195  -0.2080   0.3239   1.0000
C    C  -0.3645  -0.4329   0.3193   1.0000
C    C  -0.2243  -0.2461   0.3544   1.0000
C    C  -0.2688  -0.4710   0.3535   1.0000
C    C  -0.1984  -0.3772   0.3714   1.0000
O    O   0.0195  -0.4342   0.4135   1.0000
O    O  -0.3114   0.2557  -0.0000   1.0000
O    O  -0.4494   0.2976   0.2203   1.0000
O    O   0.4388  -0.3422   0.2149   1.0000
N    N   0.0067   0.4928   0.2910   1.0000
N    N  -0.2035   0.4232   0.0722   1.0000
N    N   0.4607   0.1700   0.2550   1.0000
N    N   0.4878  -0.1749   0.3125   1.0000
H    H   0.2207   0.1890  -0.4172   1.0000
H    H   0.1217  -0.0066  -0.4962   1.0000
H    H   0.1651   0.4102  -0.4812   1.0000
H    H  -0.0303   0.0199   0.3614   1.0000
H    H   0.0081   0.4101   0.2611   1.0000
H    H  -0.0018  -0.2590   0.3371   1.0000
H    H  -0.0551  -0.0670   0.2400   1.0000
H    H  -0.0873  -0.4070  -0.0062   1.0000
H    H   0.1352  -0.4053   0.2042   1.0000
H    H  -0.1731   0.1924   0.0221   1.0000
H    H  -0.1983  -0.4866   0.0975   1.0000
H    H  -0.1494  -0.2155  -0.1025   1.0000
H    H  -0.1168   0.0248   0.1007   1.0000
H    H   0.2900  -0.4805   0.2230   1.0000
H    H   0.1548   0.1605   0.0936   1.0000
H    H  -0.0174   0.1208   0.0402   1.0000
H    H  -0.1627   0.0006  -0.0494   1.0000
H    H   0.2998   0.3042   0.1691   1.0000
H    H  -0.4742   0.3473  -0.0848   1.0000
H    H  -0.4342  -0.3310   0.1299   1.0000
H    H   0.3811   0.4683  -0.1084   1.0000
H    H   0.4020  -0.3698   0.0014   1.0000
H    H   0.2577   0.4382  -0.0548   1.0000
H    H   0.1856   0.2294  -0.1332   1.0000
H    H   0.3945   0.4320   0.0980   1.0000
H    H   0.2489   0.0173  -0.0581   1.0000
H    H   0.3995   0.1135   0.2282   1.0000
H    H  -0.3726   0.3021   0.3615   1.0000
H    H  -0.2701   0.2741  -0.4825   1.0000
H    H   0.4660  -0.1084   0.4777   1.0000
H    H   0.3796   0.2213   0.3953   1.0000
H    H   0.3116  -0.2860   0.2168   1.0000
H    H  -0.4517  -0.1284   0.3603   1.0000
H    H  -0.4206  -0.1512  -0.3687   1.0000
H    H  -0.2330   0.1578  -0.3523   1.0000
H    H   0.2249   0.3114   0.3690   1.0000
H    H   0.0688  -0.0170   0.2082   1.0000
H    H   0.1567  -0.1940   0.1901   1.0000
H    H  -0.2706  -0.0182  -0.2837   1.0000
H    H   0.0685   0.1928   0.2734   1.0000
H    H  -0.4213   0.4953   0.3022   1.0000
H    H  -0.1700  -0.1726   0.3665   1.0000
H    H  -0.2496   0.4258   0.3641   1.0000
H    H  -0.1229  -0.4047   0.3972   1.0000
Cl   Cl  -0.1201   0.2391   0.2581   1.0000
Cl   Cl  -0.2524  -0.4304   0.1845   1.0000
Cl   Cl   0.3937  -0.0452   0.1100   1.0000
Cl   Cl  -0.3456  -0.0417   0.3108   1.0000
##################################################
#                                                #
#Generated by USPEX: Crystal Structure Prediction#
#                                                #
##################################################
data_17_Energy from VASP:  -423.826900 eV/molecule

_symmetry_space_group_name_H-M 'P 1 21/n 1'
_symmetry_Int_Tables_number 14

_cell_length_a        14.40700 
_cell_length_b        19.17800 
_cell_length_c        10.27800 
_cell_angle_alpha     90.00000 
_cell_angle_beta     108.80199 
_cell_angle_gamma     90.00000 

loop_ 
_symmetry_equiv_pos_site_id_ 
_symmetry_equiv_pos_as_xyz 
1 x,y,z
2 1/2-x,1/2+y,1/2-z
3 -x,-y,-z
4 1/2+x,1/2-y,1/2+z

loop_
_atom_site_label
_atom_site_type_symbol
_atom_site_fract_x
_atom_site_fract_y
_atom_site_fract_z
_atom_site_occupancy
  C    C     0.4206    -0.0640     0.2641    1.0000 
  C    C     0.4879    -0.0581     0.1957    1.0000 
  C    C     0.3411    -0.1108     0.2158    1.0000 
  C    C     0.4780    -0.0975     0.0750    1.0000 
  C    C     0.3290    -0.1514     0.0997    1.0000 
  C    C     0.3970    -0.1449     0.0255    1.0000 
  C    C    -0.4556    -0.0902    -0.0006    1.0000 
  C    C     0.2461    -0.2018     0.0537    1.0000 
  C    C     0.2912    -0.1326     0.4184    1.0000 
  C    C     0.3867    -0.1830    -0.0970    1.0000 
  C    C    -0.4691    -0.1270    -0.1205    1.0000 
  C    C     0.2496    -0.2666     0.1239    1.0000 
  C    C     0.1649    -0.1872    -0.0591    1.0000 
  C    C     0.2038    -0.1412     0.4661    1.0000 
  C    C    -0.5485    -0.1739    -0.1693    1.0000 
  C    C     0.3287    -0.2841     0.2428    1.0000 
  C    C     0.1706    -0.3155     0.0743    1.0000 
  C    C     0.0870    -0.2352    -0.1075    1.0000 
  C    C     0.1331    -0.0896     0.4567    1.0000 
  C    C    -0.8055    -0.2054    -0.4736    1.0000 
  C    C     0.3307    -0.3469     0.3089    1.0000 
  C    C     0.1748    -0.3797     0.1446    1.0000 
  C    C     0.0896    -0.2982    -0.0427    1.0000 
  C    C     0.1421    -0.0616    -0.0654    1.0000 
  C    C    -0.9456    -0.1019    -0.4952    1.0000 
  C    C    -0.8847    -0.2186    -0.4275    1.0000 
  C    C     0.2530    -0.3953     0.2599    1.0000 
  C    C     0.1411     0.0061    -0.1384    1.0000 
  C    C     0.0450    -0.1666    -0.4394    1.0000 
  C    C     0.2006     0.0246    -0.2180    1.0000 
  C    C     0.0777     0.0569    -0.1162    1.0000 
  C    C     0.1973     0.0918    -0.2720    1.0000 
  C    C     0.0726     0.1233    -0.1715    1.0000 
  C    C     0.1331     0.1408    -0.2486    1.0000 
  O    O     0.3754    -0.1446     0.4963    1.0000 
  O    O     0.1255    -0.0619     0.0463    1.0000 
  N    N     0.2699    -0.1155     0.2836    1.0000 
  N    N     0.1581    -0.1212    -0.1258    1.0000 
  H    H     0.4270    -0.0329     0.3557    1.0000 
  H    H     0.5492    -0.0218     0.2327    1.0000 
  H    H     0.1985    -0.1089     0.2213    1.0000 
  H    H    -0.3946    -0.0538     0.0365    1.0000 
  H    H     0.3244    -0.2185    -0.1348    1.0000 
  H    H    -0.4186    -0.1201    -0.1788    1.0000 
  H    H    -0.5586    -0.2011    -0.2662    1.0000 
  H    H     0.3873    -0.2462     0.2834    1.0000 
  H    H     0.0243    -0.2207    -0.1956    1.0000 
  H    H     0.1666    -0.1192    -0.2205    1.0000 
  H    H    -0.7494    -0.2452    -0.4652    1.0000 
  H    H     0.3922    -0.3591     0.4003    1.0000 
  H    H     0.1137    -0.4160     0.1049    1.0000 
  H    H     0.0284    -0.3347    -0.0777    1.0000 
  H    H     0.0000    -0.0612     0.4974    1.0000 
  H    H     0.1081    -0.2694    -0.3838    1.0000 
  H    H     0.2560    -0.4447     0.3142    1.0000 
  H    H    -0.0186    -0.1760    -0.4057    1.0000 
  H    H     0.0317     0.0431    -0.0541    1.0000 
  H    H    -0.7550     0.1052    -0.3322    1.0000 
  H    H     0.0212     0.1613    -0.1541    1.0000 
  H    H     0.1287     0.1926    -0.2935    1.0000 
Cl    Cl     0.1434    -0.0073     0.3912    1.0000 
Cl    Cl    -0.7153    -0.0336    -0.2468    1.0000 
##################################################
#                                                #
#Generated by USPEX: Crystal Structure Prediction#
#                                                #
##################################################
data_18_Energy from VASP:  -423.822800 eV/molecule 

_symmetry_space_group_name_H-M 'P 21 21 21'
_symmetry_Int_Tables_number 19

_cell_length_a      10.05600
_cell_length_b      14.76100
_cell_length_c      17.74400
_cell_angle_alpha   90.00000
_cell_angle_beta    90.00000
_cell_angle_gamma   90.00000

loop_
_atom_site_label
_atom_site_type_symbol
_atom_site_fract_x
_atom_site_fract_y
_atom_site_fract_z
_atom_site_occupancy
C    C  -0.0397   0.4966  -0.4603   1.0000
C    C   0.0315   0.4154  -0.4637   1.0000
C    C  -0.1036  -0.4704   0.4757   1.0000
C    C   0.0374   0.3673   0.4690   1.0000
C    C  -0.0935   0.4844   0.4063   1.0000
C    C  -0.0236   0.4022   0.4047   1.0000
C    C  -0.1590  -0.4724   0.3392   1.0000
C    C  -0.1010  -0.4277   0.2067   1.0000
C    C  -0.0098  -0.4465   0.1492   1.0000
C    C  -0.2130  -0.3717   0.1925   1.0000
C    C   0.1127  -0.4999   0.1667   1.0000
C    C  -0.0338  -0.4127   0.0751   1.0000
C    C  -0.2388  -0.3411   0.1208   1.0000
C    C   0.2279  -0.4533   0.1931   1.0000
C    C   0.1148   0.4057   0.1608   1.0000
C    C   0.0572  -0.4279   0.0151   1.0000
C    C  -0.1534  -0.3628   0.0597   1.0000
C    C   0.2311  -0.3574   0.1974   1.0000
C    C   0.3430   0.4963   0.2161   1.0000
C    C   0.2306   0.3557   0.1811   1.0000
C    C   0.0273  -0.4016  -0.0575   1.0000
C    C  -0.1804  -0.3356  -0.0155   1.0000
C    C   0.3424  -0.3135   0.2240   1.0000
C    C   0.4545  -0.4563   0.2453   1.0000
C    C   0.3401   0.4005   0.2090   1.0000
C    C  -0.0317   0.2734   0.1301   1.0000
C    C  -0.0934  -0.3563  -0.0731   1.0000
C    C   0.4537  -0.3630   0.2495   1.0000
C    C  -0.1678   0.2505   0.1005   1.0000
C    C  -0.2880   0.2938   0.1182   1.0000
C    C  -0.1734   0.1748   0.0527   1.0000
C    C  -0.4095   0.2618   0.0907   1.0000
C    C  -0.2929   0.1445   0.0228   1.0000
C    C  -0.4118   0.1870   0.0429   1.0000
O    O  -0.2752  -0.4452   0.3417   1.0000
O    O   0.0475   0.2121   0.1452   1.0000
N    N  -0.0765  -0.4647   0.2780   1.0000
N    N  -0.0017   0.3639   0.1346   1.0000
H    H  -0.0461  -0.4669  -0.4072   1.0000
H    H   0.0798   0.3881  -0.4134   1.0000
H    H  -0.1608  -0.4074   0.4774   1.0000
H    H   0.0866   0.3016   0.4663   1.0000
H    H   0.0168  -0.4907   0.2849   1.0000
H    H  -0.2772  -0.3547   0.2395   1.0000
H    H  -0.3267  -0.2992   0.1102   1.0000
H    H   0.1519  -0.4607   0.0275   1.0000
H    H   0.1443  -0.3186   0.1796   1.0000
H    H   0.2289   0.2822   0.1754   1.0000
H    H  -0.0770   0.4082   0.1224   1.0000
H    H   0.0972  -0.4164  -0.1032   1.0000
H    H  -0.2716  -0.2975  -0.0269   1.0000
H    H   0.3432  -0.2398   0.2265   1.0000
H    H  -0.4588  -0.4937   0.2654   1.0000
H    H   0.4279   0.3619   0.2262   1.0000
H    H  -0.1170  -0.3367  -0.1309   1.0000
H    H  -0.4615  -0.3274   0.2739   1.0000
H    H  -0.0808   0.1396   0.0398   1.0000
H    H   0.4978   0.2946   0.1076   1.0000
H    H  -0.2926   0.0875  -0.0162   1.0000
H    H   0.4929   0.1612   0.0225   1.0000
Cl   Cl  -0.0166   0.3355   0.3234   1.0000
Cl   Cl  -0.2916   0.3867   0.1796   1.0000
##################################################
#                                                #
#Generated by USPEX: Crystal Structure Prediction#
#                                                #
##################################################
data_19_Energy from VASP:  -423.822700 eV/molecule 

_symmetry_space_group_name_H-M 'P 1 21/c 1'
_symmetry_Int_Tables_number 14

_cell_length_a      11.88700
_cell_length_b      16.80300
_cell_length_c      14.21200
_cell_angle_alpha   90.00000
_cell_angle_beta    80.46100
_cell_angle_gamma   90.00000

loop_
_atom_site_label
_atom_site_type_symbol
_atom_site_fract_x
_atom_site_fract_y
_atom_site_fract_z
_atom_site_occupancy
C    C  -0.2209   0.4930   0.3409   1.0000
C    C  -0.1665  -0.4870   0.2495   1.0000
C    C  -0.1666  -0.4928   0.4192   1.0000
C    C  -0.0583  -0.4531   0.2359   1.0000
C    C  -0.0588  -0.4583   0.4046   1.0000
C    C  -0.0017  -0.4374   0.3134   1.0000
C    C   0.1160  -0.4043   0.3109   1.0000
C    C   0.2520  -0.3054   0.2221   1.0000
C    C   0.2672  -0.2576   0.1404   1.0000
C    C   0.3384  -0.3104   0.2798   1.0000
C    C   0.3701  -0.2134   0.1150   1.0000
C    C   0.1802  -0.2585   0.0761   1.0000
C    C   0.4388  -0.2695   0.2543   1.0000
C    C   0.3894  -0.1641   0.0325   1.0000
C    C   0.4580  -0.2201   0.1725   1.0000
C    C   0.0747  -0.2176   0.1005   1.0000
C    C   0.2016  -0.3034  -0.0078   1.0000
C    C   0.4910  -0.1236   0.0080   1.0000
C    C  -0.4392  -0.1771   0.1459   1.0000
C    C   0.0496  -0.1721   0.1855   1.0000
C    C  -0.0087  -0.2223   0.0384   1.0000
C    C   0.1194  -0.3076  -0.0695   1.0000
C    C  -0.4227  -0.1297   0.0654   1.0000
C    C  -0.0531  -0.1330   0.2084   1.0000
C    C  -0.1133  -0.1809   0.0640   1.0000
C    C   0.0176  -0.2674  -0.0468   1.0000
C    C   0.3591  -0.3816  -0.1066   1.0000
C    C  -0.1349  -0.1365   0.1467   1.0000
C    C   0.4800  -0.4049  -0.1019   1.0000
C    C  -0.4766  -0.4798  -0.1327   1.0000
C    C  -0.4458  -0.3501  -0.0690   1.0000
C    C  -0.3633  -0.4996  -0.1298   1.0000
C    C  -0.3322  -0.3693  -0.0669   1.0000
C    C  -0.2912  -0.4446  -0.0967   1.0000
O    O   0.1750  -0.4252   0.3709   1.0000
O    O   0.3137  -0.3944  -0.1772   1.0000
N    N   0.1501  -0.3487   0.2416   1.0000
N    N   0.3065  -0.3435  -0.0259   1.0000
H    H  -0.3043   0.4641   0.3493   1.0000
H    H  -0.2067   0.4988   0.1882   1.0000
H    H  -0.2051   0.4892   0.4911   1.0000
H    H  -0.0146  -0.4466   0.4644   1.0000
H    H   0.0950  -0.3388   0.1947   1.0000
H    H   0.3242  -0.3491   0.3418   1.0000
H    H  -0.4937  -0.2753   0.2975   1.0000
H    H   0.3219  -0.1584  -0.0106   1.0000
H    H  -0.4951  -0.0861  -0.0559   1.0000
H    H  -0.3734  -0.1822   0.1909   1.0000
H    H   0.1147  -0.1672   0.2310   1.0000
H    H   0.1388  -0.3434  -0.1338   1.0000
H    H   0.3535  -0.3391   0.0278   1.0000
H    H  -0.3436  -0.0962   0.0458   1.0000
H    H  -0.0707  -0.0978   0.2737   1.0000
H    H  -0.1757  -0.1833   0.0156   1.0000
H    H  -0.0447  -0.2700  -0.0955   1.0000
H    H  -0.2133  -0.1019   0.1641   1.0000
H    H  -0.4775  -0.2911  -0.0454   1.0000
H    H  -0.3324   0.4414  -0.1533   1.0000
H    H  -0.2763  -0.3260  -0.0407   1.0000
H    H  -0.2033  -0.4615  -0.0928   1.0000
Cl   Cl   0.0046  -0.4377   0.1165   1.0000
Cl   Cl   0.4362   0.4476  -0.1694   1.0000
##################################################
#                                                #
#Generated by USPEX: Crystal Structure Prediction#
#                                                #
##################################################
data_20_Energy from VASP:  -423.817400 eV/molecule

_symmetry_space_group_name_H-M 'P 1 21/n 1'
_symmetry_Int_Tables_number 14

_cell_length_a        10.30200 
_cell_length_b        11.43000 
_cell_length_c        23.39000 
_cell_angle_alpha     90.00000 
_cell_angle_beta      89.26800 
_cell_angle_gamma     90.00000 

loop_ 
_symmetry_equiv_pos_site_id_ 
_symmetry_equiv_pos_as_xyz 
1 x,y,z
2 1/2-x,1/2+y,1/2-z
3 -x,-y,-z
4 1/2+x,1/2-y,1/2+z

loop_
_atom_site_label
_atom_site_type_symbol
_atom_site_fract_x
_atom_site_fract_y
_atom_site_fract_z
_atom_site_occupancy
  C    C     0.3599    -0.4057     0.0322    1.0000 
  C    C     0.2784    -0.4272    -0.0127    1.0000 
  C    C     0.3144    -0.3419     0.0802    1.0000 
  C    C     0.1484    -0.3856    -0.0112    1.0000 
  C    C     0.1873    -0.3020     0.0846    1.0000 
  C    C     0.1015    -0.3230     0.0382    1.0000 
  C    C     0.0628    -0.4047    -0.0573    1.0000 
  C    C     0.1433    -0.2369     0.1366    1.0000 
  C    C     0.4815    -0.3824     0.1523    1.0000 
  C    C    -0.0293    -0.2838     0.0394    1.0000 
  C    C    -0.0634    -0.3653    -0.0548    1.0000 
  C    C     0.1294    -0.2942     0.1907    1.0000 
  C    C     0.1164    -0.1179     0.1335    1.0000 
  C    C     0.5481    -0.3257     0.2019    1.0000 
  C    C    -0.1097    -0.3049    -0.0060    1.0000 
  C    C     0.1564    -0.4150     0.1983    1.0000 
  C    C     0.0876    -0.2274     0.2396    1.0000 
  C    C     0.0721    -0.0531     0.1812    1.0000 
  C    C     0.6831    -0.3293     0.2081    1.0000 
  C    C     0.4738    -0.2712     0.2450    1.0000 
  C    C     0.1437    -0.4663     0.2514    1.0000 
  C    C     0.0768    -0.2830     0.2939    1.0000 
  C    C     0.0567    -0.1072     0.2333    1.0000 
  C    C     0.2623    -0.0489     0.0582    1.0000 
  C    C     0.7429    -0.2809     0.2556    1.0000 
  C    C     0.5328    -0.2230     0.2929    1.0000 
  C    C     0.1036    -0.4006     0.2997    1.0000 
  C    C     0.2672    -0.0073    -0.0022    1.0000 
  C    C     0.6676    -0.2277     0.2982    1.0000 
  C    C     0.3448     0.0869    -0.0197    1.0000 
  C    C     0.1947    -0.0674    -0.0433    1.0000 
  C    C     0.3463     0.1231    -0.0766    1.0000 
  C    C     0.1998    -0.0341    -0.1006    1.0000 
  C    C     0.2746     0.0623    -0.1171    1.0000 
  O    O     0.4967    -0.4870     0.1403    1.0000 
  O    O     0.3607    -0.0760     0.0850    1.0000 
  N    N     0.4007    -0.3090     0.1240    1.0000 
  N    N     0.1399    -0.0586     0.0808    1.0000 
  H    H     0.4606    -0.4344     0.0312    1.0000 
  H    H     0.3137    -0.4750    -0.0504    1.0000 
  H    H     0.3939    -0.2227     0.1358    1.0000 
  H    H     0.0983    -0.4537    -0.0944    1.0000 
  H    H    -0.0665    -0.2377     0.0771    1.0000 
  H    H    -0.1303    -0.3837    -0.0896    1.0000 
  H    H    -0.2107    -0.2772    -0.0041    1.0000 
  H    H     0.1899    -0.4663     0.1615    1.0000 
  H    H     0.0567     0.0409     0.1765    1.0000 
  H    H     0.0631    -0.0265     0.0586    1.0000 
  H    H     0.3681    -0.2694     0.2412    1.0000 
  H    H     0.1667     0.4412     0.2565    1.0000 
  H    H     0.0451    -0.2303     0.3306    1.0000 
  H    H     0.0245    -0.0590     0.2712    1.0000 
  H    H    -0.1518    -0.2847     0.2587    1.0000 
  H    H     0.4735    -0.1823     0.3264    1.0000 
  H    H     0.0945    -0.4436     0.3413    1.0000 
  H    H     0.7151    -0.1903     0.3354    1.0000 
  H    H     0.1378    -0.1438    -0.0301    1.0000 
  H    H     0.4038     0.1994    -0.0884    1.0000 
  H    H     0.1467    -0.0842    -0.1324    1.0000 
  H    H     0.2773     0.0902    -0.1618    1.0000 
Cl    Cl    -0.2185    -0.3876     0.1544    1.0000 
Cl    Cl     0.4338     0.1665     0.0295    1.0000 
##################################################
#                                                #
#Generated by USPEX: Crystal Structure Prediction#
#                                                #
##################################################
data_21_Energy from VASP:  -423.811400 eV/molecule 

_symmetry_space_group_name_H-M 'P n a 21'
_symmetry_Int_Tables_number 33

_cell_length_a      18.30800
_cell_length_b      13.62700
_cell_length_c      10.75100
_cell_angle_alpha   90.00000
_cell_angle_beta    90.00000
_cell_angle_gamma   90.00000

loop_
_atom_site_label
_atom_site_type_symbol
_atom_site_fract_x
_atom_site_fract_y
_atom_site_fract_z
_atom_site_occupancy
C    C  -0.1760  -0.2545   0.1378   1.0000
C    C  -0.2097  -0.3354   0.1882   1.0000
C    C  -0.1930  -0.2248   0.0152   1.0000
C    C  -0.2620  -0.3890   0.1185   1.0000
C    C  -0.2424  -0.2763  -0.0576   1.0000
C    C  -0.2787  -0.3595  -0.0065   1.0000
C    C  -0.2980  -0.4714   0.1701   1.0000
C    C  -0.2568  -0.2459  -0.1885   1.0000
C    C  -0.0880  -0.1248  -0.0453   1.0000
C    C  -0.3303  -0.4152  -0.0752   1.0000
C    C  -0.3490   0.4777   0.1017   1.0000
C    C  -0.2040  -0.2641  -0.2836   1.0000
C    C  -0.3212  -0.1985  -0.2195   1.0000
C    C  -0.0659  -0.0289  -0.1023   1.0000
C    C  -0.3648  -0.4945  -0.0219   1.0000
C    C  -0.1355  -0.3083  -0.2576   1.0000
C    C  -0.2197  -0.2336  -0.4085   1.0000
C    C  -0.3361  -0.1670  -0.3420   1.0000
C    C  -0.0921   0.0639  -0.0677   1.0000
C    C  -0.0165  -0.0349  -0.2015   1.0000
C    C  -0.0842  -0.3202  -0.3502   1.0000
C    C  -0.1661  -0.2485   0.4982   1.0000
C    C  -0.2862  -0.1847  -0.4350   1.0000
C    C  -0.3559  -0.0970  -0.0454   1.0000
C    C  -0.0708   0.1483  -0.1321   1.0000
C    C   0.0039   0.0485  -0.2676   1.0000
C    C  -0.0996  -0.2902  -0.4734   1.0000
C    C  -0.4080  -0.0853   0.0604   1.0000
C    C  -0.0235   0.1402  -0.2333   1.0000
C    C  -0.3854  -0.0684   0.1832   1.0000
C    C  -0.4830  -0.0905   0.0348   1.0000
C    C  -0.4369  -0.0581   0.2781   1.0000
C    C   0.4654  -0.0766   0.1281   1.0000
C    C   0.4886  -0.0611   0.2502   1.0000
O    O  -0.0423  -0.1888  -0.0188   1.0000
O    O  -0.3044  -0.0396  -0.0647   1.0000
N    N  -0.1613  -0.1381  -0.0334   1.0000
N    N  -0.3714  -0.1743  -0.1220   1.0000
H    H  -0.1361  -0.2117   0.1905   1.0000
H    H  -0.1972  -0.3600   0.2827   1.0000
H    H  -0.1975  -0.0859  -0.0643   1.0000
H    H  -0.2831  -0.4938   0.2642   1.0000
H    H  -0.3422  -0.3947  -0.1714   1.0000
H    H  -0.3768   0.4146   0.1418   1.0000
H    H  -0.4046   0.4636  -0.0754   1.0000
H    H  -0.1234  -0.3312  -0.1625   1.0000
H    H  -0.3867  -0.1269  -0.3599   1.0000
H    H  -0.4086  -0.2256  -0.0928   1.0000
H    H   0.0039  -0.1073  -0.2277   1.0000
H    H  -0.0315  -0.3538  -0.3284   1.0000
H    H  -0.1783  -0.2233   0.4041   1.0000
H    H  -0.2960  -0.1589   0.4702   1.0000
H    H  -0.0923   0.2194  -0.1033   1.0000
H    H   0.0404   0.0413  -0.3468   1.0000
H    H  -0.0582  -0.2991   0.4542   1.0000
H    H  -0.0086   0.2053  -0.2871   1.0000
H    H   0.4994  -0.1061  -0.0600   1.0000
H    H  -0.4181  -0.0467   0.3734   1.0000
H    H   0.4074  -0.0805   0.1059   1.0000
H    H   0.4485  -0.0519   0.3245   1.0000
Cl   Cl  -0.1519   0.0778   0.0573   1.0000
Cl   Cl  -0.2937  -0.0618   0.2230   1.0000
##################################################
#                                                #
#Generated by USPEX: Crystal Structure Prediction#
#                                                #
##################################################
data_22_Energy from VASP:  -423.810900 eV/molecule 

_symmetry_space_group_name_H-M 'P 21 21 21'
_symmetry_Int_Tables_number 19

_cell_length_a      14.74800
_cell_length_b      10.13200
_cell_length_c      17.79700
_cell_angle_alpha   90.00000
_cell_angle_beta    90.00000
_cell_angle_gamma   90.00000

loop_
_atom_site_label
_atom_site_type_symbol
_atom_site_fract_x
_atom_site_fract_y
_atom_site_fract_z
_atom_site_occupancy
C    C  -0.2536  -0.2095   0.2891   1.0000
C    C  -0.3356  -0.2783   0.2860   1.0000
C    C  -0.2203  -0.1465   0.2253   1.0000
C    C  -0.3841  -0.2833   0.2190   1.0000
C    C  -0.2661  -0.1554   0.1563   1.0000
C    C  -0.3489  -0.2234   0.1548   1.0000
C    C  -0.2223  -0.0909   0.0895   1.0000
C    C  -0.1782  -0.1488  -0.0427   1.0000
C    C  -0.1970  -0.2397  -0.0999   1.0000
C    C  -0.1230  -0.0369  -0.0571   1.0000
C    C  -0.2501  -0.3613  -0.0823   1.0000
C    C  -0.1636  -0.2160  -0.1739   1.0000
C    C  -0.0923  -0.0120  -0.1286   1.0000
C    C  -0.2035  -0.4758  -0.0566   1.0000
C    C  -0.3447  -0.3634  -0.0883   1.0000
C    C  -0.1789  -0.3059  -0.2340   1.0000
C    C  -0.1137  -0.0974  -0.1892   1.0000
C    C  -0.1074  -0.4789  -0.0519   1.0000
C    C  -0.2538   0.4089  -0.0352   1.0000
C    C  -0.3946  -0.4790  -0.0693   1.0000
C    C  -0.1521  -0.2762  -0.3063   1.0000
C    C  -0.0858  -0.0706  -0.2640   1.0000
C    C  -0.0635   0.4100  -0.0263   1.0000
C    C  -0.2064   0.2975  -0.0069   1.0000
C    C  -0.3495   0.4112  -0.0433   1.0000
C    C  -0.4769  -0.2174  -0.1192   1.0000
C    C  -0.1062  -0.1567  -0.3216   1.0000
C    C  -0.1130   0.2984  -0.0024   1.0000
C    C  -0.4997  -0.0824  -0.1490   1.0000
C    C  -0.4566   0.0372  -0.1314   1.0000
C    C   0.4254  -0.0773  -0.1977   1.0000
C    C  -0.4886   0.1574  -0.1592   1.0000
C    C   0.3952   0.0411  -0.2280   1.0000
C    C   0.4371   0.1593  -0.2076   1.0000
O    O  -0.1946   0.0240   0.0921   1.0000
O    O   0.4616  -0.2959  -0.1043   1.0000
N    N  -0.2149  -0.1731   0.0285   1.0000
N    N  -0.3865  -0.2475  -0.1142   1.0000
H    H  -0.2163  -0.2044   0.3418   1.0000
H    H  -0.3633  -0.3258   0.3361   1.0000
H    H  -0.1566  -0.0912   0.2267   1.0000
H    H  -0.4500  -0.3315   0.2163   1.0000
H    H  -0.2399  -0.2661   0.0359   1.0000
H    H  -0.1066   0.0278  -0.0105   1.0000
H    H  -0.0505   0.0751  -0.1395   1.0000
H    H  -0.2122  -0.3997  -0.2221   1.0000
H    H  -0.0687  -0.3926  -0.0696   1.0000
H    H  -0.4681  -0.4773  -0.0746   1.0000
H    H  -0.3419  -0.1739  -0.1277   1.0000
H    H  -0.1668  -0.3450  -0.3521   1.0000
H    H  -0.0476   0.0200  -0.2749   1.0000
H    H   0.0103   0.4090  -0.0241   1.0000
H    H  -0.2441   0.2108   0.0117   1.0000
H    H  -0.3879   0.3224  -0.0287   1.0000
H    H  -0.0863  -0.1331  -0.3791   1.0000
H    H  -0.0772   0.2126   0.0198   1.0000
H    H   0.3911  -0.1697  -0.2111   1.0000
H    H  -0.4558   0.2495  -0.1426   1.0000
H    H   0.3390   0.0407  -0.2677   1.0000
H    H   0.4116   0.2536  -0.2283   1.0000
Cl   Cl  -0.4155  -0.2303   0.0738   1.0000
Cl   Cl  -0.3635   0.0418  -0.0704   1.0000
##################################################
#                                                #
#Generated by USPEX: Crystal Structure Prediction#
#                                                #
##################################################
data_23_Energy from VASP:  -423.807500 eV/molecule 

_symmetry_space_group_name_H-M 'P 1 21/c 1'
_symmetry_Int_Tables_number 14

_cell_length_a       9.59800
_cell_length_b      14.99900
_cell_length_c      19.26300
_cell_angle_alpha   90.00000
_cell_angle_beta    82.11100
_cell_angle_gamma   90.00000

loop_
_atom_site_label
_atom_site_type_symbol
_atom_site_fract_x
_atom_site_fract_y
_atom_site_fract_z
_atom_site_occupancy
C    C  -0.1030  -0.4570   0.1061   1.0000
C    C  -0.1789  -0.4674   0.0497   1.0000
C    C  -0.0006  -0.3912   0.1038   1.0000
C    C  -0.1496  -0.4135  -0.0093   1.0000
C    C   0.0311  -0.3363   0.0446   1.0000
C    C  -0.0445  -0.3488  -0.0119   1.0000
C    C   0.1460  -0.2690   0.0480   1.0000
C    C   0.3731  -0.2202  -0.0220   1.0000
C    C   0.4524  -0.2294  -0.0881   1.0000
C    C   0.4163  -0.1607   0.0285   1.0000
C    C   0.4058  -0.2914  -0.1408   1.0000
C    C  -0.4236  -0.1774  -0.1058   1.0000
C    C  -0.4649  -0.1098   0.0114   1.0000
C    C   0.4481  -0.3825  -0.1426   1.0000
C    C   0.3198  -0.2598  -0.1885   1.0000
C    C  -0.3394  -0.1843  -0.1724   1.0000
C    C  -0.3828  -0.1154  -0.0556   1.0000
C    C  -0.4686  -0.4183  -0.0935   1.0000
C    C   0.4031  -0.4407  -0.1942   1.0000
C    C   0.2738  -0.3176  -0.2393   1.0000
C    C  -0.2201  -0.1329  -0.1884   1.0000
C    C  -0.2631  -0.0612  -0.0750   1.0000
C    C  -0.4333   0.4924  -0.0949   1.0000
C    C   0.4433   0.4682  -0.1947   1.0000
C    C   0.3161  -0.4055  -0.2417   1.0000
C    C   0.1926  -0.1209  -0.2165   1.0000
C    C  -0.1831  -0.0697  -0.1398   1.0000
C    C  -0.4774   0.4350  -0.1459   1.0000
C    C   0.1821  -0.0236  -0.1984   1.0000
C    C   0.1587   0.0110  -0.1301   1.0000
C    C   0.1867   0.0364  -0.2545   1.0000
C    C   0.1427   0.1023  -0.1178   1.0000
C    C   0.1718   0.1276  -0.2430   1.0000
C    C   0.1502   0.1607  -0.1746   1.0000
O    O   0.1470  -0.2200   0.0994   1.0000
O    O   0.1251  -0.1527  -0.2608   1.0000
N    N   0.2507  -0.2718  -0.0082   1.0000
N    N   0.2846  -0.1690  -0.1832   1.0000
H    H  -0.1232   0.4996   0.1519   1.0000
H    H  -0.2627   0.4829   0.0517   1.0000
H    H   0.0573  -0.3811   0.1482   1.0000
H    H  -0.2062  -0.4212  -0.0542   1.0000
H    H   0.2313  -0.3117  -0.0489   1.0000
H    H   0.3522  -0.1550   0.0794   1.0000
H    H  -0.4337  -0.0629   0.0499   1.0000
H    H  -0.3711  -0.2308  -0.2110   1.0000
H    H  -0.4341  -0.3739  -0.0541   1.0000
H    H   0.2056  -0.2923  -0.2757   1.0000
H    H   0.3291  -0.1359  -0.1453   1.0000
H    H  -0.1539  -0.1400  -0.2390   1.0000
H    H  -0.2354  -0.0121  -0.0376   1.0000
H    H  -0.3706   0.4656  -0.0565   1.0000
H    H   0.4078   0.4244  -0.2339   1.0000
H    H   0.2801  -0.4498  -0.2806   1.0000
H    H  -0.0917  -0.0269  -0.1538   1.0000
H    H  -0.4481   0.3645  -0.1465   1.0000
H    H   0.2033   0.0098  -0.3077   1.0000
H    H   0.1192   0.1269  -0.0641   1.0000
H    H   0.1758   0.1727  -0.2877   1.0000
H    H   0.1333   0.2319  -0.1649   1.0000
Cl   Cl  -0.0142  -0.2842  -0.0879   1.0000
Cl   Cl   0.1329  -0.0616  -0.0586   1.0000
##################################################
#                                                #
#Generated by USPEX: Crystal Structure Prediction#
#                                                #
##################################################
data_24_Energy from VASP:  -423.801800 eV/molecule 

_symmetry_space_group_name_H-M 'P n a 21'
_symmetry_Int_Tables_number 33

_cell_length_a      16.82800
_cell_length_b      17.62500
_cell_length_c       9.68700
_cell_angle_alpha   90.00000
_cell_angle_beta    90.00000
_cell_angle_gamma   90.00000

loop_
_atom_site_label
_atom_site_type_symbol
_atom_site_fract_x
_atom_site_fract_y
_atom_site_fract_z
_atom_site_occupancy
C    C  -0.3571  -0.1553  -0.3911   1.0000
C    C  -0.3974  -0.0882  -0.4085   1.0000
C    C  -0.3916  -0.2244  -0.4365   1.0000
C    C  -0.4735  -0.0867  -0.4714   1.0000
C    C  -0.4646  -0.2256   0.4968   1.0000
C    C   0.4927  -0.1564   0.4796   1.0000
C    C   0.4827  -0.0186  -0.4875   1.0000
C    C  -0.4964  -0.2978   0.4385   1.0000
C    C  -0.2777  -0.3091  -0.3969   1.0000
C    C   0.4171  -0.1545   0.4152   1.0000
C    C   0.4095  -0.0186   0.4484   1.0000
C    C  -0.4654  -0.3265   0.3115   1.0000
C    C   0.4436  -0.3377  -0.4957   1.0000
C    C  -0.2546  -0.3861  -0.3454   1.0000
C    C   0.3765  -0.0871   0.3992   1.0000
C    C  -0.4036  -0.2895   0.2380   1.0000
C    C  -0.4970  -0.3960   0.2565   1.0000
C    C   0.4118  -0.4054   0.4492   1.0000
C    C  -0.2880  -0.4551  -0.3886   1.0000
C    C  -0.1924  -0.3886  -0.2489   1.0000
C    C  -0.3745  -0.3199   0.1170   1.0000
C    C  -0.4656  -0.4255   0.1317   1.0000
C    C   0.4415  -0.4344   0.3281   1.0000
C    C   0.4565  -0.3210  -0.2490   1.0000
C    C  -0.2624   0.4763  -0.3325   1.0000
C    C  -0.1655  -0.4569  -0.1948   1.0000
C    C  -0.4055  -0.3882   0.0631   1.0000
C    C   0.4167  -0.2891  -0.1233   1.0000
C    C  -0.2012   0.4753  -0.2356   1.0000
C    C   0.4500  -0.2295  -0.0472   1.0000
C    C   0.3431  -0.3184  -0.0823   1.0000
C    C   0.4118  -0.2007   0.0693   1.0000
C    C   0.3040  -0.2893   0.0329   1.0000
C    C   0.3386  -0.2307   0.1090   1.0000
O    O  -0.2262  -0.2606  -0.4251   1.0000
O    O  -0.4783  -0.3541  -0.2431   1.0000
N    N  -0.3563  -0.2950  -0.4056   1.0000
N    N   0.4142  -0.3116  -0.3662   1.0000
H    H  -0.2993  -0.1567  -0.3407   1.0000
H    H  -0.3713  -0.0351  -0.3717   1.0000
H    H  -0.3962  -0.3358  -0.3725   1.0000
H    H  -0.4923   0.0341  -0.4471   1.0000
H    H   0.3908  -0.2078   0.3810   1.0000
H    H   0.3764   0.0344   0.4373   1.0000
H    H   0.3178  -0.0870   0.3506   1.0000
H    H  -0.3793  -0.2366   0.2789   1.0000
H    H   0.3649  -0.4344  -0.4933   1.0000
H    H   0.3615  -0.2811  -0.3672   1.0000
H    H  -0.1654  -0.3350  -0.2175   1.0000
H    H  -0.3277  -0.2908   0.0602   1.0000
H    H  -0.4907  -0.4780   0.0909   1.0000
H    H   0.4196  -0.4881   0.2868   1.0000
H    H  -0.2909   0.4240  -0.3661   1.0000
H    H  -0.1161  -0.4572  -0.1219   1.0000
H    H  -0.3829  -0.4099  -0.0348   1.0000
H    H  -0.1811   0.4212  -0.1930   1.0000
H    H   0.3169  -0.3647  -0.1420   1.0000
H    H   0.4390  -0.1546   0.1278   1.0000
H    H   0.2462  -0.3122   0.0629   1.0000
H    H   0.3080  -0.2077   0.1990   1.0000
Cl   Cl  -0.3584  -0.4595   0.4796   1.0000
Cl   Cl  -0.4635  -0.1860  -0.1042   1.0000
##################################################
#                                                #
#Generated by USPEX: Crystal Structure Prediction#
#                                                #
##################################################
data_25_Energy from VASP:  -423.801100 eV/molecule 

_symmetry_space_group_name_H-M 'P 1 21/c 1'
_symmetry_Int_Tables_number 14

_cell_length_a      12.43900
_cell_length_b      17.08200
_cell_length_c      14.12300
_cell_angle_alpha   90.00000
_cell_angle_beta   115.16700
_cell_angle_gamma   90.00000

loop_
_atom_site_label
_atom_site_type_symbol
_atom_site_fract_x
_atom_site_fract_y
_atom_site_fract_z
_atom_site_occupancy
C    C   0.1943  -0.1509  -0.4195   1.0000
C    C   0.2179  -0.1284   0.4962   1.0000
C    C   0.1101  -0.2086  -0.4336   1.0000
C    C   0.1577  -0.1635   0.3990   1.0000
C    C   0.0462  -0.2440   0.4687   1.0000
C    C   0.0723  -0.2207   0.3854   1.0000
C    C  -0.0402  -0.3066   0.4656   1.0000
C    C  -0.2425  -0.3579   0.3653   1.0000
C    C  -0.3039  -0.3916   0.2674   1.0000
C    C  -0.2797  -0.3692   0.4463   1.0000
C    C  -0.2574  -0.3840   0.1865   1.0000
C    C  -0.4098  -0.4349   0.2460   1.0000
C    C  -0.3813  -0.4112   0.4269   1.0000
C    C  -0.1550  -0.4275   0.1959   1.0000
C    C  -0.3127  -0.3352   0.1008   1.0000
C    C  -0.4768  -0.4703   0.1475   1.0000
C    C  -0.4498  -0.4440   0.3269   1.0000
C    C  -0.0900  -0.4758   0.2836   1.0000
C    C  -0.1144  -0.4211   0.1150   1.0000
C    C  -0.2715  -0.3282   0.0222   1.0000
C    C   0.4210   0.4884   0.1292   1.0000
C    C   0.4439  -0.4862   0.3049   1.0000
C    C   0.0098   0.4842   0.2912   1.0000
C    C  -0.0122  -0.4636   0.1247   1.0000
C    C  -0.1749  -0.3709   0.0286   1.0000
C    C  -0.4077  -0.2298   0.1552   1.0000
C    C   0.3802   0.4807   0.2080   1.0000
C    C   0.0487   0.4901   0.2109   1.0000
C    C   0.4768  -0.1948   0.1435   1.0000
C    C   0.3790  -0.1752   0.0497   1.0000
C    C   0.4687  -0.1789   0.2377   1.0000
C    C   0.2787  -0.1393   0.0505   1.0000
C    C   0.3673  -0.1458   0.2390   1.0000
C    C   0.2725  -0.1251   0.1452   1.0000
O    O  -0.0153  -0.3525  -0.4600   1.0000
O    O  -0.3120  -0.2063   0.2245   1.0000
N    N  -0.1466  -0.3074   0.3801   1.0000
N    N  -0.4141  -0.2906   0.0909   1.0000
H    H   0.2409  -0.1233  -0.3430   1.0000
H    H   0.2836  -0.0831  -0.4938   1.0000
H    H   0.0917  -0.2280  -0.3687   1.0000
H    H   0.1759  -0.1471   0.3326   1.0000
H    H  -0.1628  -0.2686   0.3200   1.0000
H    H  -0.2280  -0.3431  -0.4773   1.0000
H    H  -0.4115  -0.4184   0.4885   1.0000
H    H  -0.4458  -0.4652   0.0861   1.0000
H    H  -0.1183  -0.4801   0.3467   1.0000
H    H  -0.3172  -0.2882  -0.0427   1.0000
H    H  -0.4952  -0.3051   0.0336   1.0000
H    H   0.3712   0.4607   0.0534   1.0000
H    H   0.4134  -0.4922   0.3667   1.0000
H    H   0.0575   0.4471   0.3593   1.0000
H    H   0.0181  -0.4575   0.0630   1.0000
H    H  -0.1434  -0.3660  -0.0325   1.0000
H    H   0.3003   0.4466   0.1929   1.0000
H    H   0.1272   0.4574   0.2175   1.0000
H    H  -0.4543  -0.1925   0.3103   1.0000
H    H   0.2048  -0.1236  -0.0234   1.0000
H    H   0.3634  -0.1346   0.3136   1.0000
H    H   0.1917  -0.0996   0.1443   1.0000
Cl   Cl   0.0054  -0.2647   0.2631   1.0000
Cl   Cl   0.3779  -0.1928  -0.0728   1.0000
##################################################
#                                                #
#Generated by USPEX: Crystal Structure Prediction#
#                                                #
##################################################
data_26_Energy from VASP:  -423.796700 eV/molecule 

_symmetry_space_group_name_H-M 'P 1 21/c 1'
_symmetry_Int_Tables_number 14

_cell_length_a      15.31500
_cell_length_b       9.95100
_cell_length_c      18.09000
_cell_angle_alpha   90.00000
_cell_angle_beta    67.61600
_cell_angle_gamma   90.00000

loop_
_atom_site_label
_atom_site_type_symbol
_atom_site_fract_x
_atom_site_fract_y
_atom_site_fract_z
_atom_site_occupancy
C    C   0.1538  -0.4351  -0.2521   1.0000
C    C   0.1678   0.4358  -0.2820   1.0000
C    C   0.1923  -0.3944  -0.1957   1.0000
C    C   0.2223   0.3423  -0.2582   1.0000
C    C   0.2429  -0.4841  -0.1681   1.0000
C    C   0.2594   0.3823  -0.1995   1.0000
C    C   0.2410   0.2106  -0.2908   1.0000
C    C   0.2792  -0.4389  -0.1061   1.0000
C    C   0.0980  -0.1915  -0.1378   1.0000
C    C   0.3097   0.2858  -0.1734   1.0000
C    C   0.2935   0.1210  -0.2664   1.0000
C    C   0.2174  -0.4281  -0.0237   1.0000
C    C   0.3733  -0.4024  -0.1282   1.0000
C    C   0.1054  -0.0625  -0.0971   1.0000
C    C   0.3264   0.1586  -0.2060   1.0000
C    C   0.1199  -0.4608   0.0042   1.0000
C    C   0.2547  -0.3794   0.0332   1.0000
C    C   0.4112  -0.3643  -0.0713   1.0000
C    C   0.0721   0.0600  -0.1144   1.0000
C    C   0.1462  -0.0625  -0.0393   1.0000
C    C   0.0622  -0.4439   0.0834   1.0000
C    C   0.1928  -0.3598   0.1139   1.0000
C    C   0.3526  -0.3514   0.0078   1.0000
C    C   0.4253  -0.2994  -0.2600   1.0000
C    C   0.0824   0.1788  -0.0781   1.0000
C    C   0.1529   0.0553  -0.0003   1.0000
C    C   0.0980  -0.3895   0.1385   1.0000
C    C   0.4826  -0.3137  -0.3479   1.0000
C    C   0.1222   0.1767  -0.0205   1.0000
C    C  -0.4838  -0.4345  -0.3899   1.0000
C    C  -0.4915  -0.1934  -0.3915   1.0000
C    C  -0.4215  -0.4343  -0.4696   1.0000
C    C  -0.4309  -0.1922  -0.4716   1.0000
C    C  -0.3941  -0.3130   0.4897   1.0000
O    O   0.0246  -0.2323  -0.1430   1.0000
O    O   0.3771  -0.1964  -0.2337   1.0000
N    N   0.1817  -0.2610  -0.1667   1.0000
N    N   0.4332  -0.3988  -0.2112   1.0000
H    H   0.1129  -0.3628  -0.2707   1.0000
H    H   0.1357   0.4034  -0.3238   1.0000
H    H   0.2412  -0.2180  -0.1636   1.0000
H    H   0.2119   0.1805  -0.3350   1.0000
H    H   0.3336   0.3133  -0.1258   1.0000
H    H   0.3081   0.0195  -0.2916   1.0000
H    H   0.3633   0.0845  -0.1840   1.0000
H    H   0.0908  -0.4994  -0.0381   1.0000
H    H   0.4869  -0.3444  -0.0915   1.0000
H    H   0.4717  -0.4825  -0.2366   1.0000
H    H   0.1701  -0.1576  -0.0231   1.0000
H    H  -0.0120  -0.4738   0.1050   1.0000
H    H   0.2218  -0.3201   0.1562   1.0000
H    H   0.3809  -0.3192   0.0521   1.0000
H    H   0.0592   0.2724  -0.0960   1.0000
H    H   0.1808   0.0520   0.0469   1.0000
H    H   0.0503  -0.3718   0.2004   1.0000
H    H   0.1274   0.2699   0.0092   1.0000
H    H   0.4800  -0.1001  -0.3597   1.0000
H    H  -0.3955   0.4700  -0.4992   1.0000
H    H  -0.4108  -0.0967   0.4966   1.0000
H    H  -0.3452  -0.3135   0.4272   1.0000
Cl   Cl   0.0206   0.0697  -0.1845   1.0000
Cl   Cl   0.4806   0.4087  -0.3468   1.0000
##################################################
#                                                #
#Generated by USPEX: Crystal Structure Prediction#
#                                                #
##################################################
data_27_Energy from VASP:  -423.791500 eV/molecule

_symmetry_space_group_name_H-M 'P 1 21/n 1'
_symmetry_Int_Tables_number 14

_cell_length_a        10.69900 
_cell_length_b        17.87500 
_cell_length_c        15.34000 
_cell_angle_alpha     90.00000 
_cell_angle_beta      69.79200 
_cell_angle_gamma     90.00000 

loop_ 
_symmetry_equiv_pos_site_id_ 
_symmetry_equiv_pos_as_xyz 
1 x,y,z
2 1/2-x,1/2+y,1/2-z
3 -x,-y,-z
4 1/2+x,1/2-y,1/2+z

loop_
_atom_site_label
_atom_site_type_symbol
_atom_site_fract_x
_atom_site_fract_y
_atom_site_fract_z
_atom_site_occupancy
  C    C    -0.1556     0.0819     0.0700    1.0000 
  C    C    -0.1906     0.0250     0.0204    1.0000 
  C    C    -0.0610     0.1346     0.0227    1.0000 
  C    C    -0.1288     0.0208    -0.0756    1.0000 
  C    C     0.0046     0.1304    -0.0735    1.0000 
  C    C    -0.0307     0.0723    -0.1221    1.0000 
  C    C     0.1070     0.1898    -0.1152    1.0000 
  C    C    -0.6543     0.2005    -0.2213    1.0000 
  C    C    -0.5538     0.1583    -0.2851    1.0000 
  C    C    -0.6368     0.2783    -0.2098    1.0000 
  C    C    -0.5684     0.0756    -0.2918    1.0000 
  C    C    -0.4334     0.1937    -0.3409    1.0000 
  C    C    -0.5218     0.3131    -0.2646    1.0000 
  C    C    -0.5289     0.0287    -0.2310    1.0000 
  C    C    -0.6153     0.0436    -0.3579    1.0000 
  C    C    -0.3268     0.1528    -0.4049    1.0000 
  C    C    -0.4188     0.2728    -0.3321    1.0000 
  C    C    -0.4743     0.0587    -0.1659    1.0000 
  C    C    -0.5410    -0.0508    -0.2362    1.0000 
  C    C    -0.6261    -0.0355    -0.3633    1.0000 
  C    C    -0.2127     0.1888    -0.4596    1.0000 
  C    C    -0.3011     0.3080    -0.3908    1.0000 
  C    C    -0.4330     0.0122    -0.1097    1.0000 
  C    C    -0.5012    -0.0969    -0.1753    1.0000 
  C    C    -0.5904    -0.0809    -0.3034    1.0000 
  C    C    -0.7156     0.0781    -0.4780    1.0000 
  C    C    -0.2003     0.2673    -0.4535    1.0000 
  C    C    -0.4482    -0.0662    -0.1134    1.0000 
  C    C     0.2547     0.1456     0.4737    1.0000 
  C    C    -0.7825     0.2172    -0.4888    1.0000 
  C    C     0.2653     0.1341     0.3809    1.0000 
  C    C     0.1970     0.2759     0.4576    1.0000 
  C    C     0.2471     0.1922     0.3264    1.0000 
  C    C     0.2138     0.2635     0.3645    1.0000 
  O    O     0.0813     0.2566    -0.0968    1.0000 
  O    O    -0.7455     0.0148    -0.4962    1.0000 
  N    N     0.2290     0.1624    -0.1692    1.0000 
  N    N    -0.6490     0.0925    -0.4176    1.0000 
  H    H    -0.2030     0.0861     0.1453    1.0000 
  H    H    -0.2680    -0.0155     0.0560    1.0000 
  H    H    -0.0353     0.1807     0.0600    1.0000 
  H    H    -0.1565    -0.0221    -0.1161    1.0000 
  H    H     0.2326     0.1060    -0.1811    1.0000 
  H    H     0.2848     0.3091    -0.1577    1.0000 
  H    H    -0.5092     0.3731    -0.2559    1.0000 
  H    H    -0.3353     0.0923    -0.4113    1.0000 
  H    H    -0.4648     0.1192    -0.1616    1.0000 
  H    H    -0.6623    -0.0591    -0.4156    1.0000 
  H    H    -0.6303     0.1476    -0.4090    1.0000 
  H    H     0.8683     0.1565     0.4918    1.0000 
  H    H    -0.2920     0.3684    -0.3842    1.0000 
  H    H    -0.3897     0.0358    -0.0612    1.0000 
  H    H    -0.5129    -0.1574    -0.1787    1.0000 
  H    H    -0.5969    -0.1416    -0.3094    1.0000 
  H    H    -0.1098     0.2949    -0.4985    1.0000 
  H    H    -0.4193    -0.1022    -0.0663    1.0000 
  H    H     0.2907     0.0780     0.3524    1.0000 
  H    H     0.1693     0.3311     0.4891    1.0000 
  H    H     0.2599     0.1823     0.2537    1.0000 
  H    H     0.2009     0.3094     0.3213    1.0000 
Cl    Cl     0.0419     0.0623    -0.2423    1.0000 
Cl    Cl    -0.8089     0.2363    -0.3719    1.0000 
##################################################
#                                                #
#Generated by USPEX: Crystal Structure Prediction#
#                                                #
##################################################
data_28_Energy from VASP:  -423.787600 eV/molecule

_symmetry_space_group_name_H-M 'P 1 21/n 1'
_symmetry_Int_Tables_number 14

_cell_length_a        10.38100 
_cell_length_b        18.08500 
_cell_length_c        14.45600 
_cell_angle_alpha     90.00000 
_cell_angle_beta      98.50999 
_cell_angle_gamma     90.00000 

loop_ 
_symmetry_equiv_pos_site_id_ 
_symmetry_equiv_pos_as_xyz 
1 x,y,z
2 1/2-x,1/2+y,1/2-z
3 -x,-y,-z
4 1/2+x,1/2-y,1/2+z

loop_
_atom_site_label
_atom_site_type_symbol
_atom_site_fract_x
_atom_site_fract_y
_atom_site_fract_z
_atom_site_occupancy
  C    C     0.0687    -0.0924     0.1059    1.0000 
  C    C     0.0044    -0.1556     0.0674    1.0000 
  C    C     0.0878    -0.0826     0.2023    1.0000 
  C    C    -0.0432    -0.2073     0.1251    1.0000 
  C    C     0.0377    -0.1328     0.2622    1.0000 
  C    C    -0.0287    -0.1953     0.2215    1.0000 
  C    C     0.0664    -0.1142     0.3648    1.0000 
  C    C    -0.0369    -0.1157    -0.4890    1.0000 
  C    C    -0.1513    -0.1365    -0.4557    1.0000 
  C    C     0.0717    -0.0892    -0.4263    1.0000 
  C    C     0.7351    -0.1623     0.4768    1.0000 
  C    C    -0.1588    -0.1327    -0.3583    1.0000 
  C    C     0.0631    -0.0828    -0.3327    1.0000 
  C    C     0.6443    -0.1095     0.4321    1.0000 
  C    C     0.7203    -0.2371     0.4544    1.0000 
  C    C    -0.2705    -0.1574    -0.3208    1.0000 
  C    C    -0.0506    -0.1037    -0.2956    1.0000 
  C    C     0.6577    -0.0327     0.4510    1.0000 
  C    C     0.5358    -0.1346     0.3664    1.0000 
  C    C     0.6169    -0.2608     0.3852    1.0000 
  C    C    -0.2762    -0.1515    -0.2263    1.0000 
  C    C    -0.0612    -0.0965    -0.1993    1.0000 
  C    C     0.5665     0.0167     0.4082    1.0000 
  C    C     0.4425    -0.0826     0.3257    1.0000 
  C    C     0.5266    -0.2109     0.3438    1.0000 
  C    C     0.8218    -0.3614     0.4920    1.0000 
  C    C    -0.1722    -0.1193    -0.1654    1.0000 
  C    C     0.4572    -0.0085     0.3465    1.0000 
  C    C    -0.0655    -0.3984    -0.4483    1.0000 
  C    C     0.0619    -0.3710    -0.4238    1.0000 
  C    C    -0.0905    -0.4704    -0.4185    1.0000 
  C    C    -0.8415    -0.4127    -0.3698    1.0000 
  C    C     0.0046     0.4879    -0.3648    1.0000 
  C    C     0.1292    -0.4828    -0.3397    1.0000 
  O    O     0.1742    -0.0892     0.3980    1.0000 
  O    O     0.7403    -0.3990     0.4408    1.0000 
  N    N    -0.0348    -0.1236     0.4146    1.0000 
  N    N    -0.1875    -0.2863    -0.4986    1.0000 
  H    H     0.1053    -0.0517     0.0604    1.0000 
  H    H    -0.0074    -0.1656    -0.0076    1.0000 
  H    H     0.1415    -0.0349     0.2339    1.0000 
  H    H    -0.0934    -0.2570     0.0959    1.0000 
  H    H    -0.1198    -0.1437     0.3783    1.0000 
  H    H    -0.8397    -0.0745    -0.4534    1.0000 
  H    H     0.1470    -0.0619    -0.2852    1.0000 
  H    H    -0.3525    -0.1806    -0.3680    1.0000 
  H    H    -0.2618    -0.0133    -0.4974    1.0000 
  H    H     0.6114    -0.3187     0.3659    1.0000 
  H    H    -0.1161    -0.2614    -0.4530    1.0000 
  H    H    -0.3623    -0.1709    -0.1984    1.0000 
  H    H     0.0208    -0.0727    -0.1525    1.0000 
  H    H     0.5766     0.0756     0.4255    1.0000 
  H    H     0.3579    -0.1025     0.2782    1.0000 
  H    H     0.4461    -0.2300     0.2918    1.0000 
  H    H    -0.1800    -0.1134    -0.0912    1.0000 
  H    H     0.3836     0.0309     0.3158    1.0000 
  H    H    -0.1877    -0.4931    -0.4409    1.0000 
  H    H    -0.7431    -0.3902    -0.3533    1.0000 
  H    H    -0.0176     0.4323    -0.3424    1.0000 
  H    H    -0.7952     0.4848    -0.2977    1.0000 
Cl    Cl    -0.0952    -0.2624     0.2874    1.0000 
Cl    Cl    -0.8889    -0.2854    -0.4635    1.0000 
##################################################
#                                                #
#Generated by USPEX: Crystal Structure Prediction#
#                                                #
##################################################
data_29_Energy from VASP:  -423.784200 eV/molecule

_symmetry_space_group_name_H-M 'P 1 21/n 1'
_symmetry_Int_Tables_number 14

_cell_length_a        16.85300 
_cell_length_b        14.66400 
_cell_length_c        11.06100 
_cell_angle_alpha     90.00000 
_cell_angle_beta      80.87499 
_cell_angle_gamma     90.00000 

loop_ 
_symmetry_equiv_pos_site_id_ 
_symmetry_equiv_pos_as_xyz 
1 x,y,z
2 1/2-x,1/2+y,1/2-z
3 -x,-y,-z
4 1/2+x,1/2-y,1/2+z

loop_
_atom_site_label
_atom_site_type_symbol
_atom_site_fract_x
_atom_site_fract_y
_atom_site_fract_z
_atom_site_occupancy
  C    C    -0.0245    -0.4375     0.3043    1.0000 
  C    C    -0.0380    -0.3562     0.2453    1.0000 
  C    C     0.0402    -0.4439     0.3677    1.0000 
  C    C     0.0128    -0.2820     0.2500    1.0000 
  C    C     0.0937    -0.3708     0.3711    1.0000 
  C    C     0.0789    -0.2898     0.3110    1.0000 
  C    C     0.1619    -0.3865     0.4406    1.0000 
  C    C     0.3119    -0.3736     0.4132    1.0000 
  C    C     0.3775    -0.3396     0.3320    1.0000 
  C    C    -0.6766    -0.4142    -0.4743    1.0000 
  C    C     0.3643    -0.3004     0.2122    1.0000 
  C    C     0.4558    -0.3416     0.3649    1.0000 
  C    C    -0.6012    -0.4166    -0.4424    1.0000 
  C    C     0.3706    -0.3574     0.1065    1.0000 
  C    C     0.3443    -0.2083     0.2046    1.0000 
  C    C     0.5243    -0.3054     0.2879    1.0000 
  C    C     0.4665    -0.3800     0.4808    1.0000 
  C    C     0.3915    -0.4513     0.1093    1.0000 
  C    C     0.3551    -0.3190    -0.0068    1.0000 
  C    C     0.3283    -0.1708     0.0923    1.0000 
  C    C     0.5988    -0.3075     0.3244    1.0000 
  C    C    -0.4558    -0.3815    -0.4854    1.0000 
  C    C     0.3986     0.4965     0.0045    1.0000 
  C    C     0.3617    -0.3752    -0.1124    1.0000 
  C    C     0.3337    -0.2256    -0.0095    1.0000 
  C    C     0.3096    -0.0709     0.3372    1.0000 
  C    C     0.6093    -0.3457     0.4384    1.0000 
  C    C     0.3838    -0.4654    -0.1071    1.0000 
  C    C     0.3166    -0.0322     0.4611    1.0000 
  C    C    -0.7052    -0.0750    -0.4251    1.0000 
  C    C     0.3453     0.0575     0.4604    1.0000 
  C    C    -0.7022    -0.0286    -0.3156    1.0000 
  C    C    -0.6463     0.1021    -0.4316    1.0000 
  C    C    -0.6721     0.0600    -0.3191    1.0000 
  O    O    -0.8507    -0.4203    -0.4554    1.0000 
  O    O     0.2793    -0.0244     0.2633    1.0000 
  N    N     0.2360    -0.3645     0.3789    1.0000 
  N    N     0.3421    -0.1556     0.3115    1.0000 
  H    H    -0.0647    -0.4955     0.3039    1.0000 
  H    H    -0.0890    -0.3493     0.1961    1.0000 
  H    H     0.0512     0.4932     0.4154    1.0000 
  H    H     0.0016    -0.2176     0.2067    1.0000 
  H    H     0.2371    -0.3426     0.2909    1.0000 
  H    H    -0.7281    -0.4434    -0.4155    1.0000 
  H    H    -0.5922    -0.4489    -0.3568    1.0000 
  H    H     0.5172    -0.2749     0.2000    1.0000 
  H    H     0.4016    -0.4819     0.1956    1.0000 
  H    H     0.3113    -0.0993     0.0887    1.0000 
  H    H     0.3628    -0.1885     0.3819    1.0000 
  H    H     0.6503    -0.2780     0.2653    1.0000 
  H    H    -0.4485    -0.4119    -0.3974    1.0000 
  H    H     0.4157     0.4248     0.0074    1.0000 
  H    H    -0.6518    -0.3455    -0.1976    1.0000 
  H    H     0.3223    -0.1965    -0.0963    1.0000 
  H    H     0.6686    -0.3455     0.4667    1.0000 
  H    H    -0.6109     0.4906    -0.1878    1.0000 
  H    H     0.3627     0.0912     0.3722    1.0000 
  H    H    -0.7221    -0.0626    -0.2280    1.0000 
  H    H    -0.6196     0.1698    -0.4353    1.0000 
  H    H    -0.6677     0.0950    -0.2334    1.0000 
Cl    Cl     0.1404    -0.1941     0.3101    1.0000 
Cl    Cl    -0.7357    -0.1890    -0.4162    1.0000 
##################################################
#                                                #
#Generated by USPEX: Crystal Structure Prediction#
#                                                #
##################################################
data_30_Energy from VASP:  -423.775300 eV/molecule

_symmetry_space_group_name_H-M 'P 1 21/n 1'
_symmetry_Int_Tables_number 14

_cell_length_a        18.26700 
_cell_length_b         9.95000 
_cell_length_c        15.48600 
_cell_angle_alpha     90.00000 
_cell_angle_beta     101.95600 
_cell_angle_gamma     90.00000 

loop_ 
_symmetry_equiv_pos_site_id_ 
_symmetry_equiv_pos_as_xyz 
1 x,y,z
2 1/2-x,1/2+y,1/2-z
3 -x,-y,-z
4 1/2+x,1/2-y,1/2+z

loop_
_atom_site_label
_atom_site_type_symbol
_atom_site_fract_x
_atom_site_fract_y
_atom_site_fract_z
_atom_site_occupancy
  C    C     0.2804     0.2230     0.2150    1.0000 
  C    C     0.2982     0.2119     0.1319    1.0000 
  C    C     0.3133     0.3235     0.2724    1.0000 
  C    C     0.3475     0.3031     0.1058    1.0000 
  C    C     0.3674     0.4102     0.2506    1.0000 
  C    C     0.3827     0.4000     0.1655    1.0000 
  C    C     0.4013    -0.4931     0.3219    1.0000 
  C    C     0.5234    -0.3884     0.3936    1.0000 
  C    C     0.5999    -0.3874     0.3931    1.0000 
  C    C     0.4938    -0.3021     0.4510    1.0000 
  C    C     0.6290    -0.4749     0.3292    1.0000 
  C    C     0.6481    -0.2992     0.4516    1.0000 
  C    C    -0.4604    -0.2155    -0.4937    1.0000 
  C    C     0.6526     0.3905     0.3526    1.0000 
  C    C     0.6285    -0.4288     0.2437    1.0000 
  C    C     0.7267    -0.2952     0.4561    1.0000 
  C    C    -0.3827    -0.2099    -0.4920    1.0000 
  C    C     0.6524     0.3371     0.4374    1.0000 
  C    C     0.6750     0.3046     0.2884    1.0000 
  C    C     0.6521     0.4861     0.1808    1.0000 
  C    C    -0.2286    -0.2054    -0.4889    1.0000 
  C    C    -0.3350    -0.1195    -0.4362    1.0000 
  C    C     0.6702     0.2040     0.4562    1.0000 
  C    C     0.6936     0.1688     0.3100    1.0000 
  C    C     0.6752     0.3574     0.2036    1.0000 
  C    C     0.5833    -0.2404     0.1400    1.0000 
  C    C    -0.2595    -0.1165    -0.4348    1.0000 
  C    C     0.6903     0.1184     0.3920    1.0000 
  C    C     0.5607    -0.0954     0.1365    1.0000 
  C    C     0.5099    -0.0365     0.1819    1.0000 
  C    C    -0.4113    -0.0153     0.0758    1.0000 
  C    C     0.4896     0.0984     0.1696    1.0000 
  C    C    -0.4317     0.1186     0.0628    1.0000 
  C    C     0.5193     0.1762     0.1105    1.0000 
  O    O     0.3615    -0.4415     0.3687    1.0000 
  O    O    -0.4160    -0.3014     0.0706    1.0000 
  N    N     0.4770    -0.4741     0.3340    1.0000 
  N    N     0.6052    -0.2959     0.2224    1.0000 
  H    H     0.2404     0.1533     0.2339    1.0000 
  H    H     0.2723     0.1332     0.0866    1.0000 
  H    H     0.2986     0.3363     0.3367    1.0000 
  H    H     0.3596     0.2994     0.0397    1.0000 
  H    H     0.5038     0.4737     0.2929    1.0000 
  H    H     0.4342    -0.3045     0.4488    1.0000 
  H    H    -0.4843    -0.1487    -0.4505    1.0000 
  H    H     0.7511    -0.3647     0.4150    1.0000 
  H    H     0.6381     0.4028     0.4879    1.0000 
  H    H    -0.3493    -0.4756     0.1148    1.0000 
  H    H     0.5982    -0.2375     0.2744    1.0000 
  H    H    -0.1686    -0.2005    -0.4871    1.0000 
  H    H    -0.3592    -0.0533    -0.3930    1.0000 
  H    H    -0.3304     0.1644    -0.4781    1.0000 
  H    H     0.7101     0.1041     0.2602    1.0000 
  H    H    -0.3068     0.2926     0.1552    1.0000 
  H    H    -0.2234    -0.0460    -0.3920    1.0000 
  H    H     0.7040     0.0133     0.4080    1.0000 
  H    H    -0.3748    -0.0628     0.0370    1.0000 
  H    H     0.4485     0.1398     0.2043    1.0000 
  H    H    -0.4115     0.1780     0.0134    1.0000 
  H    H     0.5028     0.2810     0.0994    1.0000 
Cl    Cl     0.4423    -0.4860     0.1279    1.0000 
Cl    Cl     0.4653    -0.1302     0.2516    1.0000 
