# Supplementary material for: Report on the sixth blind test of organic crystal structure prediction methods
Source: Acta Crystallogr B Struct Sci Cryst Eng Mater. 2016 Aug 1;72(Pt 4):439–59. doi: 10.1107/S2052520616007447 (PMC4971545; doi:10.1107/S2052520616007447)
Supplement: Supplementary file 2 [file b-72-00439-sup2.zip › Group_22_Boese_Hofmann/XXII-1_Boese_Hofmann.cif]

data_1.P-1.29.batch4.E-2.26
_symmetry_space_group_name_H-M P1     
_symmetry_Int_Tables_number    1
_cell_length_a  7.5543
_cell_length_b 20.4640
_cell_length_c  7.0684
_cell_angle_alpha 89.9987
_cell_angle_beta 119.508
_cell_angle_gamma 89.9939
loop_
_atom_site_label
_atom_site_type_symbol
_atom_site_fract_x
_atom_site_fract_y
_atom_site_fract_z
 C  C     0.5322     0.3815     0.9745
 C  C     0.5939     0.5072     0.1240
 C  C     0.5766     0.5281     0.9239
 C  C     0.5276     0.4017     0.7871
 C  C     0.4980     0.3556     0.6248
 C  C     0.4937     0.3148     0.9949
 C  C     0.5782     0.5960     0.9177
 C  C     0.5665     0.6331     0.7444
 C  C     0.4679     0.8815     0.0255
 C  C     0.4061     0.0072     0.8760
 C  C     0.4234     0.0281     0.0761
 C  C     0.4723     0.9017     0.2128
 C  C     0.5019     0.8556     0.3751
 C  C     0.5064     0.8148     0.0050
 C  C     0.4218     0.0960     0.0823
 C  C     0.4334     0.1330     0.2556
 C  C     0.9756     0.2567     0.0295
 C  C     0.9094     0.1312     0.8776
 C  C     0.9252     0.1103     0.0771
 C  C     0.9795     0.2365     0.2165
 C  C     0.0115     0.2825     0.3800
 C  C     0.0156     0.3233     0.0098
 C  C     0.9203     0.0424     0.0816
 C  C     0.9303     0.0053     0.2541
 C  C     0.0243     0.7567     0.9705
 C  C     0.0906     0.6312     0.1224
 C  C     0.0747     0.6103     0.9229
 C  C     0.0205     0.7365     0.7836
 C  C     0.9884     0.7825     0.6201
 C  C     0.9843     0.8233     0.9902
 C  C     0.0797     0.5424     0.9183
 C  C     0.0698     0.5053     0.7459
 S  S     0.5887     0.4267     0.2078
 S  S     0.5625     0.4802     0.7122
 S  S     0.6046     0.6266     0.1594
 S  S     0.4115     0.9267     0.7922
 S  S     0.4376     0.9802     0.2877
 S  S     0.3954     0.1266     0.8406
 S  S     0.9179     0.2116     0.7956
 S  S     0.9408     0.1581     0.2894
 S  S     0.8930     0.0119     0.8395
 S  S     0.0821     0.7116     0.2045
 S  S     0.0593     0.6581     0.7107
 S  S     0.1070     0.5119     0.1605
 N  N     0.4639     0.2601     0.0146
 N  N     0.4810     0.3197     0.4886
 N  N     0.5603     0.6603     0.5962
 N  N     0.6099     0.5538     0.2606
 N  N     0.5361     0.7600     0.9854
 N  N     0.5188     0.8197     0.5112
 N  N     0.4396     0.1602     0.4037
 N  N     0.3901     0.0537     0.7394
 N  N     0.0461     0.3780     0.9905
 N  N     0.0308     0.3183     0.5172
 N  N     0.9355     0.9781     0.4017
 N  N     0.8917     0.0847     0.7401
 N  N     0.9540     0.8781     0.0095
 N  N     0.9692     0.8183     0.4829
 N  N     0.0645     0.4781     0.5983
 N  N     0.1084     0.5847     0.2599
#END
data_2.P212121.46.batch6.E+0.0
_symmetry_space_group_name_H-M P1     
_symmetry_Int_Tables_number    1
_cell_length_a  9.8269
_cell_length_b 24.6645
_cell_length_c  3.9252
_cell_angle_alpha 90.0000
_cell_angle_beta 90.0000
_cell_angle_gamma 90.0000
loop_
_atom_site_label
_atom_site_type_symbol
_atom_site_fract_x
_atom_site_fract_y
_atom_site_fract_z
 C  C     0.3938     0.9123     0.6982
 C  C     0.6707     0.9147     0.6635
 C  C     0.6660     0.8637     0.4957
 C  C     0.3909     0.8632     0.5319
 C  C     0.2617     0.8407     0.4535
 C  C     0.2680     0.9359     0.7949
 C  C     0.7973     0.8482     0.4067
 C  C     0.8317     0.8008     0.2273
 C  C     0.1062     0.0877     0.1982
 C  C     0.8293     0.0853     0.1635
 C  C     0.8340     0.1363     0.9957
 C  C     0.1091     0.1368     0.0319
 C  C     0.2383     0.1593     0.9535
 C  C     0.2320     0.0641     0.2949
 C  C     0.7027     0.1518     0.9067
 C  C     0.6683     0.1992     0.7273
 C  C     0.6062     0.4123     0.8018
 C  C     0.3293     0.4147     0.8365
 C  C     0.3340     0.3637     0.0043
 C  C     0.6091     0.3632     0.9681
 C  C     0.7383     0.3407     0.0465
 C  C     0.7320     0.4359     0.7051
 C  C     0.2027     0.3482     0.0933
 C  C     0.1683     0.3008     0.2727
 C  C     0.8938     0.5877     0.3018
 C  C     0.1707     0.5853     0.3365
 C  C     0.1660     0.6363     0.5043
 C  C     0.8909     0.6368     0.4681
 C  C     0.7617     0.6593     0.5465
 C  C     0.7680     0.5641     0.2051
 C  C     0.2973     0.6518     0.5933
 C  C     0.3317     0.6992     0.7727
 S  S     0.5326     0.9521     0.8268
 S  S     0.5265     0.8228     0.3941
 S  S     0.9114     0.8970     0.5433
 S  S     0.9674     0.0479     0.3268
 S  S     0.9735     0.1772     0.8941
 S  S     0.5886     0.1030     0.0433
 S  S     0.4674     0.4521     0.6732
 S  S     0.4735     0.3228     0.1059
 S  S     0.0886     0.3970     0.9567
 S  S     0.0326     0.5479     0.1732
 S  S     0.0265     0.6772     0.6059
 S  S     0.4114     0.6030     0.4567
 N  N     0.1651     0.9550     0.8813
 N  N     0.1542     0.8237     0.3863
 N  N     0.8546     0.7620     0.0688
 N  N     0.7924     0.9365     0.7031
 N  N     0.3349     0.0450     0.3813
 N  N     0.3458     0.1763     0.8863
 N  N     0.6454     0.2380     0.5688
 N  N     0.7076     0.0635     0.2031
 N  N     0.8349     0.4550     0.6187
 N  N     0.8458     0.3237     0.1137
 N  N     0.1454     0.2620     0.4312
 N  N     0.2076     0.4365     0.7969
 N  N     0.6651     0.5450     0.1187
 N  N     0.6542     0.6763     0.6137
 N  N     0.3546     0.7380     0.9312
 N  N     0.2924     0.5635     0.2969
#END
data_3.P1.45.batch4.E+0.86
_symmetry_space_group_name_H-M P1     
_symmetry_Int_Tables_number    1
_cell_length_a 12.5735
_cell_length_b 13.0807
_cell_length_c  7.4195
_cell_angle_alpha 151.251
_cell_angle_beta 54.6340
_cell_angle_gamma 120.406
loop_
_atom_site_label
_atom_site_type_symbol
_atom_site_fract_x
_atom_site_fract_y
_atom_site_fract_z
 C  C     0.2006     0.0670     0.9418
 C  C     0.9526     0.2213     0.4504
 C  C     0.9052     0.0237     0.1257
 C  C     0.1544     0.8772     0.6296
 C  C     0.2432     0.7101     0.2463
 C  C     0.3375     0.0884     0.8605
 C  C     0.7696     0.0270     0.2628
 C  C     0.6905     0.8604     0.0205
 C  C     0.4753     0.0692     0.1675
 C  C     0.7231     0.2236     0.1807
 C  C     0.7699     0.0255     0.7620
 C  C     0.5209     0.8791     0.7636
 C  C     0.4325     0.7105     0.5585
 C  C     0.3392     0.0893     0.3620
 C  C     0.9056     0.0269     0.6292
 C  C     0.9845     0.8599     0.2300
 S  S     0.1155     0.2989     0.4399
 S  S     0.9939     0.8034     0.6228
 S  S     0.7150     0.2709     0.7733
 S  S     0.5602     0.3034     0.4927
 S  S     0.6804     0.8072     0.4366
 S  S     0.9607     0.2699     0.0306
 N  N     0.4502     0.1039     0.7862
 N  N     0.3128     0.5690     0.9252
 N  N     0.6312     0.7182     0.8007
 N  N     0.8633     0.3633     0.8025
 N  N     0.2270     0.1043     0.5160
 N  N     0.3628     0.5688     0.3778
 N  N     0.0439     0.7178     0.8927
 N  N     0.8126     0.3641     0.3551
#END
data_4.P212121.50.batch6.E+0.85
_symmetry_space_group_name_H-M P1     
_symmetry_Int_Tables_number    1
_cell_length_a 13.4880
_cell_length_b  6.9778
_cell_length_c 10.1072
_cell_angle_alpha 90.0000
_cell_angle_beta 90.0000
_cell_angle_gamma 90.0000
loop_
_atom_site_label
_atom_site_type_symbol
_atom_site_fract_x
_atom_site_fract_y
_atom_site_fract_z
 C  C     0.9064     0.1664     0.6504
 C  C     0.9874     0.1473     0.8962
 C  C     0.8942     0.2033     0.9489
 C  C     0.8177     0.2270     0.7018
 C  C     0.7346     0.2539     0.6180
 C  C     0.9127     0.1158     0.5150
 C  C     0.8955     0.1845     0.0858
 C  C     0.8143     0.2258     0.1678
 C  C     0.5936     0.8336     0.1504
 C  C     0.5126     0.8527     0.3962
 C  C     0.6058     0.7967     0.4489
 C  C     0.6823     0.7730     0.2018
 C  C     0.7654     0.7461     0.1180
 C  C     0.5873     0.8842     0.0150
 C  C     0.6045     0.8155     0.5858
 C  C     0.6857     0.7742     0.6678
 C  C     0.0936     0.6664     0.8496
 C  C     0.0126     0.6473     0.6038
 C  C     0.1058     0.7033     0.5511
 C  C     0.1823     0.7270     0.7982
 C  C     0.2654     0.7539     0.8820
 C  C     0.0873     0.6158     0.9850
 C  C     0.1045     0.6845     0.4142
 C  C     0.1857     0.7258     0.3322
 C  C     0.4064     0.3336     0.3496
 C  C     0.4874     0.3527     0.1038
 C  C     0.3942     0.2967     0.0511
 C  C     0.3177     0.2730     0.2982
 C  C     0.2346     0.2461     0.3820
 C  C     0.4127     0.3842     0.4850
 C  C     0.3955     0.3155     0.9142
 C  C     0.3143     0.2742     0.8322
 S  S     0.0227     0.1521     0.7282
 S  S     0.7890     0.2843     0.8658
 S  S     0.0101     0.0983     0.1347
 S  S     0.4773     0.8479     0.2282
 S  S     0.7110     0.7157     0.3658
 S  S     0.4899     0.9017     0.6347
 S  S     0.9773     0.6521     0.7718
 S  S     0.2110     0.7843     0.6342
 S  S     0.9899     0.5983     0.3653
 S  S     0.5227     0.3479     0.2718
 S  S     0.2890     0.2157     0.1342
 S  S     0.5101     0.4017     0.8653
 N  N     0.9213     0.0722     0.4043
 N  N     0.6644     0.2821     0.5535
 N  N     0.7427     0.2608     0.2277
 N  N     0.0541     0.0888     0.9831
 N  N     0.5787     0.9278     0.9043
 N  N     0.8356     0.7179     0.0535
 N  N     0.7573     0.7392     0.7277
 N  N     0.4459     0.9112     0.4831
 N  N     0.0787     0.5722     0.0957
 N  N     0.3356     0.7821     0.9465
 N  N     0.2573     0.7608     0.2723
 N  N     0.9459     0.5888     0.5169
 N  N     0.4213     0.4278     0.5957
 N  N     0.1644     0.2179     0.4465
 N  N     0.2427     0.2392     0.7723
 N  N     0.5541     0.4112     0.0169
#END
data_5.P1.24.batch4.E+0.56
_symmetry_space_group_name_H-M P1     
_symmetry_Int_Tables_number    1
_cell_length_a  9.8316
_cell_length_b  8.4304
_cell_length_c  7.0954
_cell_angle_alpha 111.240
_cell_angle_beta 118.512
_cell_angle_gamma 91.0717
loop_
_atom_site_label
_atom_site_type_symbol
_atom_site_fract_x
_atom_site_fract_y
_atom_site_fract_z
 C  C     0.2051     0.1850     0.1474
 C  C     0.9366     0.9526     0.7478
 C  C     0.8983     0.9035     0.8911
 C  C     0.1685     0.1351     0.2847
 C  C     0.2631     0.2250     0.5345
 C  C     0.3375     0.3254     0.2570
 C  C     0.7532     0.7809     0.7482
 C  C     0.6791     0.7030     0.8311
 C  C     0.7533     0.2753     0.2556
 C  C     0.0220     0.5075     0.6552
 C  C     0.0602     0.5567     0.5118
 C  C     0.7897     0.3252     0.1183
 C  C     0.6950     0.2355     0.8684
 C  C     0.6207     0.1351     0.1461
 C  C     0.2053     0.6793     0.6547
 C  C     0.2793     0.7574     0.5719
 S  S     0.1051     0.1041     0.8390
 S  S     0.0099     0.9724     0.1979
 S  S     0.6816     0.7381     0.4547
 S  S     0.8536     0.3558     0.5640
 S  S     0.9486     0.4874     0.2049
 S  S     0.2772     0.7217     0.9481
 N  N     0.4444     0.4402     0.3376
 N  N     0.3343     0.2962     0.7406
 N  N     0.6251     0.6439     0.9127
 N  N     0.8336     0.8758     0.5177
 N  N     0.5139     0.0203     0.0656
 N  N     0.6239     0.1643     0.6624
 N  N     0.3335     0.8169     0.4907
 N  N     0.1251     0.5842     0.8852
#END
data_6.P1.7.batch4.E+1.17
_symmetry_space_group_name_H-M P1     
_symmetry_Int_Tables_number    1
_cell_length_a 10.8960
_cell_length_b  9.5726
_cell_length_c  8.8638
_cell_angle_alpha 79.3609
_cell_angle_beta 33.5185
_cell_angle_gamma 72.3373
loop_
_atom_site_label
_atom_site_type_symbol
_atom_site_fract_x
_atom_site_fract_y
_atom_site_fract_z
 C  C     0.9871     0.1726     0.0757
 C  C     0.2559     0.8912     0.8080
 C  C     0.0804     0.8677     0.8965
 C  C     0.8193     0.1483     0.1590
 C  C     0.6150     0.2652     0.3231
 C  C     0.9420     0.3124     0.1660
 C  C     0.1524     0.7261     0.7902
 C  C     0.0292     0.6646     0.8245
 C  C     0.2914     0.5305     0.1366
 C  C     0.0223     0.8118     0.4046
 C  C     0.1978     0.8354     0.3161
 C  C     0.4591     0.5548     0.0534
 C  C     0.6635     0.4379     0.8891
 C  C     0.3365     0.3907     0.0461
 C  C     0.1258     0.9770     0.4224
 C  C     0.2491     0.0385     0.3880
 S  S     0.2542     0.0525     0.8788
 S  S     0.8118     0.9877     0.1016
 S  S     0.4246     0.6373     0.5980
 S  S     0.0241     0.6505     0.3337
 S  S     0.4664     0.7154     0.1109
 S  S     0.8536     0.0657     0.6146
 N  N     0.9005     0.4261     0.2475
 N  N     0.4478     0.3620     0.4587
 N  N     0.9262     0.6179     0.8497
 N  N     0.4433     0.7792     0.6532
 N  N     0.3783     0.2771     0.9643
 N  N     0.8308     0.3412     0.7532
 N  N     0.3521     0.0853     0.3627
 N  N     0.8349     0.9238     0.5594
#END
data_7.P21.47.batch6.E+1.56
_symmetry_space_group_name_H-M P1     
_symmetry_Int_Tables_number    1
_cell_length_a  3.9486
_cell_length_b  9.8456
_cell_length_c 12.1901
_cell_angle_alpha 90.0006
_cell_angle_beta 87.6533
_cell_angle_gamma 90.0002
loop_
_atom_site_label
_atom_site_type_symbol
_atom_site_fract_x
_atom_site_fract_y
_atom_site_fract_z
 C  C     0.8529     0.8915     0.6768
 C  C     0.8954     0.6156     0.6674
 C  C     0.0502     0.6192     0.7706
 C  C     0.0075     0.8938     0.7757
 C  C     0.0690     0.0228     0.8231
 C  C     0.7425     0.0156     0.6313
 C  C     0.1340     0.4877     0.8012
 C  C     0.3009     0.4518     0.8965
 C  C     0.1471     0.3915     0.3232
 C  C     0.1046     0.1156     0.3326
 C  C     0.9498     0.1192     0.2294
 C  C     0.9925     0.3938     0.2243
 C  C     0.9310     0.5228     0.1769
 C  C     0.2575     0.5156     0.3687
 C  C     0.8660     0.9877     0.1988
 C  C     0.6991     0.9518     0.1035
 S  S     0.7441     0.7550     0.5930
 S  S     0.1441     0.7572     0.8546
 S  S     0.0094     0.3749     0.7018
 S  S     0.2559     0.2550     0.4070
 S  S     0.8559     0.2572     0.1454
 S  S     0.9905     0.8749     0.2982
 N  N     0.6357     0.1149     0.5938
 N  N     0.1214     0.1307     0.8578
 N  N     0.4486     0.4271     0.9748
 N  N     0.8597     0.4944     0.6228
 N  N     0.3643     0.6148     0.4062
 N  N     0.8786     0.6307     0.1422
 N  N     0.5514     0.9271     0.0252
 N  N     0.1402     0.9944     0.3772
#END
data_9.P-1.28.batch4.E+1.96
_symmetry_space_group_name_H-M P1     
_symmetry_Int_Tables_number    1
_cell_length_a  9.0842
_cell_length_b 13.0341
_cell_length_c 14.0594
_cell_angle_alpha 128.329
_cell_angle_beta 73.9629
_cell_angle_gamma 70.8560
loop_
_atom_site_label
_atom_site_type_symbol
_atom_site_fract_x
_atom_site_fract_y
_atom_site_fract_z
 C  C     0.7340     0.7573     0.2368
 C  C     0.7438     0.4943     0.0323
 C  C     0.7555     0.4520     0.1033
 C  C     0.7505     0.7132     0.3025
 C  C     0.7672     0.8028     0.4212
 C  C     0.7305     0.8937     0.2917
 C  C     0.7639     0.3118     0.0287
 C  C     0.7663     0.2394     0.0723
 C  C     0.2660     0.2428     0.7632
 C  C     0.2561     0.5057     0.9677
 C  C     0.2444     0.5480     0.8967
 C  C     0.2495     0.2869     0.6976
 C  C     0.2328     0.1972     0.5788
 C  C     0.2695     0.1064     0.7084
 C  C     0.2361     0.6882     0.9713
 C  C     0.2337     0.7606     0.9277
 C  C     0.2660     0.2428     0.2632
 C  C     0.2561     0.5057     0.4677
 C  C     0.2444     0.5480     0.3967
 C  C     0.2495     0.2868     0.1975
 C  C     0.2328     0.1971     0.0788
 C  C     0.2695     0.1064     0.2085
 C  C     0.2361     0.6882     0.4714
 C  C     0.2337     0.7606     0.4277
 C  C     0.7340     0.7572     0.7368
 C  C     0.7439     0.4943     0.5323
 C  C     0.7555     0.4520     0.6033
 C  C     0.7506     0.7131     0.8024
 C  C     0.7672     0.8028     0.9211
 C  C     0.7304     0.8936     0.7916
 C  C     0.7638     0.3118     0.5287
 C  C     0.7663     0.2394     0.5723
 S  S     0.7142     0.6684     0.0889
 S  S     0.7542     0.5552     0.2625
 S  S     0.7597     0.2460     0.8783
 S  S     0.2857     0.3317     0.9112
 S  S     0.2458     0.4448     0.7375
 S  S     0.2403     0.7540     0.1217
 S  S     0.2857     0.3317     0.4112
 S  S     0.2459     0.4447     0.2374
 S  S     0.2403     0.7540     0.6217
 S  S     0.7143     0.6683     0.5888
 S  S     0.7542     0.5552     0.7625
 S  S     0.7598     0.2460     0.3783
 N  N     0.7245     0.0069     0.3360
 N  N     0.7793     0.8733     0.5203
 N  N     0.7590     0.1890     0.1173
 N  N     0.7488     0.3949     0.9122
 N  N     0.2755     0.9931     0.6640
 N  N     0.2207     0.1268     0.4797
 N  N     0.2410     0.8110     0.8826
 N  N     0.2511     0.6051     0.0878
 N  N     0.2755     0.9932     0.1640
 N  N     0.2208     0.1267     0.9796
 N  N     0.2410     0.8110     0.3826
 N  N     0.2511     0.6052     0.5878
 N  N     0.7245     0.0068     0.8360
 N  N     0.7792     0.8733     0.0204
 N  N     0.7591     0.1890     0.6173
 N  N     0.7490     0.3948     0.4121
#END
data_11.P-1.75.batch6.E++2.30
_symmetry_space_group_name_H-M P1     
_symmetry_Int_Tables_number    1
_cell_length_a 10.0003
_cell_length_b 10.1389
_cell_length_c 11.0055
_cell_angle_alpha 52.7143
_cell_angle_beta 39.0495
_cell_angle_gamma 42.3575
loop_
_atom_site_label
_atom_site_type_symbol
_atom_site_fract_x
_atom_site_fract_y
_atom_site_fract_z
 C  C     0.4499     0.8532     0.7950
 C  C     0.2881     0.1244     0.9401
 C  C     0.4754     0.1628     0.7534
 C  C     0.6325     0.8896     0.6155
 C  C     0.8103     0.7751     0.4625
 C  C     0.4430     0.7002     0.8261
 C  C     0.4838     0.2855     0.7647
 C  C     0.6498     0.3517     0.6059
 C  C     0.5501     0.1467     0.2051
 C  C     0.7119     0.8756     0.0599
 C  C     0.5246     0.8372     0.2466
 C  C     0.3675     0.1105     0.3845
 C  C     0.1897     0.2249     0.5375
 C  C     0.5571     0.2997     0.1739
 C  C     0.5162     0.7145     0.2352
 C  C     0.3502     0.6483     0.3941
 S  S     0.2013     0.9803     0.0025
 S  S     0.6738     0.0755     0.5357
 S  S     0.2592     0.3416     0.0032
 S  S     0.7987     0.0197     0.9975
 S  S     0.3260     0.9246     0.4643
 S  S     0.7408     0.6583     0.9968
 N  N     0.4251     0.5800     0.8573
 N  N     0.9532     0.6903     0.3308
 N  N     0.7934     0.3997     0.4666
 N  N     0.1651     0.2059     0.0830
 N  N     0.5749     0.4200     0.1427
 N  N     0.0468     0.3097     0.6693
 N  N     0.2065     0.6003     0.5334
 N  N     0.8349     0.7941     0.9170
#END
data_13.P21.71.batch4.E+2.78
_symmetry_space_group_name_H-M P1     
_symmetry_Int_Tables_number    1
_cell_length_a  7.3449
_cell_length_b 12.7601
_cell_length_c 10.2223
_cell_angle_alpha 90.0010
_cell_angle_beta 89.7184
_cell_angle_gamma 90.0015
loop_
_atom_site_label
_atom_site_type_symbol
_atom_site_fract_x
_atom_site_fract_y
_atom_site_fract_z
 C  C     0.3526     0.1271     0.1430
 C  C     0.3047     0.2015     0.3911
 C  C     0.3707     0.1042     0.4398
 C  C     0.4250     0.0358     0.1906
 C  C     0.4985     0.9607     0.1028
 C  C     0.3413     0.1399     0.0056
 C  C     0.3717     0.1064     0.5758
 C  C     0.4260     0.0223     0.6554
 C  C     0.6475     0.6271     0.8570
 C  C     0.6953     0.7015     0.6089
 C  C     0.6293     0.6042     0.5602
 C  C     0.5750     0.5358     0.8095
 C  C     0.5015     0.4607     0.8973
 C  C     0.6588     0.6399     0.9944
 C  C     0.6283     0.6064     0.4242
 C  C     0.5740     0.5223     0.3447
 C  C     0.8522     0.1261     0.8608
 C  C     0.8037     0.2001     0.6129
 C  C     0.8703     0.1030     0.5636
 C  C     0.9244     0.0346     0.8127
 C  C     0.9985     0.9596     0.8997
 C  C     0.8431     0.1393     0.9983
 C  C     0.8731     0.1056     0.4277
 C  C     0.9292     0.0219     0.3477
 C  C     0.1478     0.6261     0.1392
 C  C     0.1963     0.7001     0.3871
 C  C     0.1297     0.6030     0.4363
 C  C     0.0756     0.5346     0.1873
 C  C     0.0015     0.4596     0.1002
 C  C     0.1570     0.6393     0.0017
 C  C     0.1268     0.6057     0.5723
 C  C     0.0707     0.5220     0.6522
 S  S     0.2697     0.2368     0.2270
 S  S     0.4449     0.9942     0.3530
 S  S     0.2921     0.2273     0.6294
 S  S     0.7304     0.7368     0.7730
 S  S     0.5551     0.4942     0.6471
 S  S     0.7079     0.7273     0.3706
 S  S     0.7673     0.2352     0.7772
 S  S     0.9428     0.9927     0.6501
 S  S     0.7939     0.2266     0.3747
 S  S     0.2328     0.7352     0.2228
 S  S     0.0572     0.4927     0.3498
 S  S     0.2060     0.7267     0.6253
 N  N     0.3278     0.1504     0.8930
 N  N     0.5647     0.8985     0.0338
 N  N     0.4726     0.9491     0.7147
 N  N     0.2601     0.2719     0.4801
 N  N     0.6723     0.6505     0.1070
 N  N     0.4353     0.3985     0.9663
 N  N     0.5274     0.4491     0.2854
 N  N     0.7399     0.7720     0.5199
 N  N     0.8315     0.1499     0.1111
 N  N     0.0648     0.8973     0.9679
 N  N     0.9775     0.9491     0.2881
 N  N     0.7600     0.2708     0.5243
 N  N     0.1685     0.6499     0.8889
 N  N     0.9352     0.3972     0.0320
 N  N     0.0224     0.4491     0.7119
 N  N     0.2399     0.7708     0.4757
#END
data_15.P-1.89.batch6.E+5.18
_symmetry_space_group_name_H-M P1     
_symmetry_Int_Tables_number    1
_cell_length_a  9.8080
_cell_length_b  5.8317
_cell_length_c 11.5495
_cell_angle_alpha 64.7657
_cell_angle_beta 68.6656
_cell_angle_gamma 105.971
loop_
_atom_site_label
_atom_site_type_symbol
_atom_site_fract_x
_atom_site_fract_y
_atom_site_fract_z
 C  C     0.1898     0.3249     0.8281
 C  C     0.4676     0.3251     0.8282
 C  C     0.4861     0.2215     0.7357
 C  C     0.2077     0.2194     0.7405
 C  C     0.0911     0.1767     0.6960
 C  C     0.0554     0.3841     0.8677
 C  C     0.6338     0.2068     0.6932
 C  C     0.6933     0.1164     0.5998
 C  C     0.8102     0.6751     0.1719
 C  C     0.5324     0.6749     0.1718
 C  C     0.5139     0.7785     0.2643
 C  C     0.7923     0.7806     0.2595
 C  C     0.9089     0.8234     0.3040
 C  C     0.9446     0.6158     0.1323
 C  C     0.3662     0.7932     0.3068
 C  C     0.3067     0.8836     0.4002
 S  S     0.3034     0.3865     0.9096
 S  S     0.3560     0.1206     0.6751
 S  S     0.7337     0.3243     0.7696
 S  S     0.6965     0.6135     0.0904
 S  S     0.6440     0.8794     0.3248
 S  S     0.2663     0.6756     0.2304
 N  N     0.9422     0.4251     0.9038
 N  N     0.9941     0.1448     0.6606
 N  N     0.7370     0.0427     0.5205
 N  N     0.5880     0.3860     0.8550
 N  N     0.0578     0.5749     0.0962
 N  N     0.0059     0.8552     0.3394
 N  N     0.2630     0.9574     0.4795
 N  N     0.4120     0.6140     0.1450
#END
data_16.P-1.63.batch6.E+5.54
_symmetry_space_group_name_H-M P1     
_symmetry_Int_Tables_number    1
_cell_length_a  8.7371
_cell_length_b  8.0890
_cell_length_c 13.9981
_cell_angle_alpha 90.5125
_cell_angle_beta 90.3323
_cell_angle_gamma 74.2803
loop_
_atom_site_label
_atom_site_type_symbol
_atom_site_fract_x
_atom_site_fract_y
_atom_site_fract_z
 C  C     0.4022     0.8528     0.6206
 C  C     0.6489     0.6022     0.5472
 C  C     0.6891     0.5416     0.6417
 C  C     0.4455     0.7986     0.7117
 C  C     0.3557     0.8823     0.7909
 C  C     0.2608     0.9872     0.6077
 C  C     0.8192     0.3977     0.6395
 C  C     0.8913     0.3077     0.7206
 C  C     0.5978     0.1472     0.3794
 C  C     0.3511     0.3978     0.4528
 C  C     0.3109     0.4584     0.3583
 C  C     0.5545     0.2014     0.2883
 C  C     0.6443     0.1177     0.2091
 C  C     0.7392     0.0128     0.3923
 C  C     0.1808     0.6023     0.3605
 C  C     0.1087     0.6922     0.2794
 C  C     0.9052     0.8482     0.8794
 C  C     0.1521     0.5991     0.9532
 C  C     0.1937     0.5382     0.8586
 C  C     0.9497     0.7934     0.7882
 C  C     0.8606     0.8764     0.7089
 C  C     0.7629     0.9813     0.8922
 C  C     0.3238     0.3943     0.8609
 C  C     0.3977     0.3050     0.7797
 C  C     0.0948     0.1519     0.1206
 C  C     0.8479     0.4009     0.0468
 C  C     0.8063     0.4617     0.1414
 C  C     0.0503     0.2065     0.2118
 C  C     0.1394     0.1236     0.2911
 C  C     0.2372     0.0187     0.1078
 C  C     0.6762     0.6057     0.1391
 C  C     0.6023     0.6950     0.2203
 S  S     0.4931     0.7791     0.5112
 S  S     0.6023     0.6267     0.7498
 S  S     0.8785     0.3521     0.5221
 S  S     0.5069     0.2209     0.4888
 S  S     0.3977     0.3733     0.2502
 S  S     0.1215     0.6479     0.4779
 S  S     0.9958     0.7763     0.9891
 S  S     0.1077     0.6221     0.7503
 S  S     0.3809     0.3486     0.9785
 S  S     0.0043     0.2237     0.0109
 S  S     0.8922     0.3779     0.2497
 S  S     0.6191     0.6515     0.0215
 N  N     0.1427     0.0937     0.5958
 N  N     0.2859     0.9458     0.8586
 N  N     0.9461     0.2412     0.7911
 N  N     0.7387     0.5137     0.4787
 N  N     0.8573     0.9063     0.4042
 N  N     0.7141     0.0542     0.1414
 N  N     0.0539     0.7588     0.2089
 N  N     0.2613     0.4863     0.5213
 N  N     0.6439     0.0865     0.9046
 N  N     0.7914     0.9395     0.6411
 N  N     0.4540     0.2396     0.7089
 N  N     0.2407     0.5106     0.0219
 N  N     0.3561     0.9135     0.0954
 N  N     0.2086     0.0605     0.3589
 N  N     0.5460     0.7603     0.2911
 N  N     0.7593     0.4894     0.9781
#END
data_17.P-1.64.batch4.E+5.81
_symmetry_space_group_name_H-M P1     
_symmetry_Int_Tables_number    1
_cell_length_a  6.9460
_cell_length_b 18.2315
_cell_length_c 10.1848
_cell_angle_alpha 121.751
_cell_angle_beta 84.5858
_cell_angle_gamma 70.2025
loop_
_atom_site_label
_atom_site_type_symbol
_atom_site_fract_x
_atom_site_fract_y
_atom_site_fract_z
 C  C     0.8463     0.8580     0.9191
 C  C     0.8981     0.7852     0.0949
 C  C     0.8369     0.8800     0.2377
 C  C     0.7896     0.9489     0.0572
 C  C     0.7290     0.0287     0.0496
 C  C     0.8313     0.8476     0.7729
 C  C     0.8209     0.8802     0.3747
 C  C     0.7653     0.9621     0.5351
 C  C     0.1537     0.1420     0.0809
 C  C     0.1019     0.2148     0.9051
 C  C     0.1631     0.1200     0.7623
 C  C     0.2104     0.0510     0.9428
 C  C     0.2710     0.9713     0.9504
 C  C     0.1687     0.1524     0.2271
 C  C     0.1791     0.1198     0.6253
 C  C     0.2347     0.0379     0.4649
 C  C     0.5675     0.6404     0.8571
 C  C     0.4575     0.7139     0.1813
 C  C     0.5909     0.6195     0.1346
 C  C     0.6959     0.5497     0.8126
 C  C     0.8023     0.4690     0.6449
 C  C     0.5418     0.6526     0.7322
 C  C     0.5774     0.6210     0.2733
 C  C     0.6876     0.5397     0.2707
 C  C     0.4326     0.3596     0.1429
 C  C     0.5424     0.2861     0.8187
 C  C     0.4091     0.3805     0.8654
 C  C     0.3041     0.4503     0.1874
 C  C     0.1977     0.5310     0.3551
 C  C     0.4582     0.3474     0.2678
 C  C     0.4226     0.3790     0.7267
 C  C     0.3124     0.4603     0.7293
 S  S     0.9443     0.7466     0.8904
 S  S     0.7909     0.9850     0.2535
 S  S     0.8842     0.7641     0.3144
 S  S     0.0557     0.2534     0.1096
 S  S     0.2094     0.0150     0.7464
 S  S     0.1157     0.2359     0.6856
 S  S     0.4245     0.7514     0.0531
 S  S     0.7539     0.5128     0.9384
 S  S     0.4025     0.7378     0.4457
 S  S     0.5755     0.2486     0.9469
 S  S     0.2461     0.4872     0.0616
 S  S     0.5975     0.2622     0.5543
 N  N     0.8173     0.8391     0.6530
 N  N     0.6840     0.0963     0.0494
 N  N     0.7163     0.0334     0.6647
 N  N     0.9271     0.7184     0.1191
 N  N     0.1827     0.1610     0.3470
 N  N     0.3160     0.9037     0.9507
 N  N     0.2836     0.9666     0.3353
 N  N     0.0728     0.2816     0.8809
 N  N     0.5166     0.6654     0.6333
 N  N     0.8941     0.3991     0.5100
 N  N     0.7820     0.4686     0.2580
 N  N     0.3507     0.7816     0.3402
 N  N     0.4834     0.3346     0.3668
 N  N     0.1059     0.6009     0.4900
 N  N     0.2180     0.5314     0.7420
 N  N     0.6493     0.2184     0.6598
#END
data_18.P1.41.batch4.E+6.29
_symmetry_space_group_name_H-M P1     
_symmetry_Int_Tables_number    1
_cell_length_a  7.7304
_cell_length_b  7.0428
_cell_length_c 10.3116
_cell_angle_alpha 92.7470
_cell_angle_beta 63.7461
_cell_angle_gamma 74.1629
loop_
_atom_site_label
_atom_site_type_symbol
_atom_site_fract_x
_atom_site_fract_y
_atom_site_fract_z
 C  C     0.9877     0.9381     0.1823
 C  C     0.0346     0.7869     0.9155
 C  C     0.0109     0.9816     0.8811
 C  C     0.9611     0.1272     0.1495
 C  C     0.9325     0.2899     0.2516
 C  C     0.9893     0.9101     0.3171
 C  C     0.0269     0.9737     0.7409
 C  C     0.0161     0.1380     0.6689
 C  C     0.4878     0.9386     0.1830
 C  C     0.5345     0.7873     0.9163
 C  C     0.5109     0.9819     0.8819
 C  C     0.4611     0.1276     0.1503
 C  C     0.4327     0.2903     0.2523
 C  C     0.4895     0.9106     0.3178
 C  C     0.5269     0.9741     0.7417
 C  C     0.5162     0.1384     0.6696
 S  S     0.0312     0.7114     0.0766
 S  S     0.9645     0.2070     0.9899
 S  S     0.0683     0.7286     0.6680
 S  S     0.5313     0.7119     0.0774
 S  S     0.4643     0.2074     0.9907
 S  S     0.5683     0.7290     0.6687
 N  N     0.9987     0.8821     0.4245
 N  N     0.9154     0.4284     0.3284
 N  N     0.0094     0.2775     0.6126
 N  N     0.0637     0.6425     0.8142
 N  N     0.4989     0.8826     0.4252
 N  N     0.4159     0.4288     0.3289
 N  N     0.5095     0.2779     0.6134
 N  N     0.5636     0.6429     0.8150
#END
data_19.Cc.46.batch4.E++6.40
_symmetry_space_group_name_H-M P1     
_symmetry_Int_Tables_number    1
_cell_length_a 16.6903
_cell_length_b  7.0700
_cell_length_c 16.7596
_cell_angle_alpha 90.0042
_cell_angle_beta 103.141
_cell_angle_gamma 89.9958
loop_
_atom_site_label
_atom_site_type_symbol
_atom_site_fract_x
_atom_site_fract_y
_atom_site_fract_z
 C  C     0.6560     0.1923     0.5947
 C  C     0.5267     0.3149     0.4752
 C  C     0.5073     0.1246     0.4521
 C  C     0.6381     0.0087     0.5707
 C  C     0.6827     0.8599     0.6174
 C  C     0.7186     0.2294     0.6657
 C  C     0.4348     0.1193     0.3917
 C  C     0.3990     0.9543     0.3521
 C  C     0.6560     0.8078     0.0947
 C  C     0.5267     0.6851     0.9752
 C  C     0.5073     0.8754     0.9521
 C  C     0.6381     0.9914     0.0707
 C  C     0.6827     0.1401     0.1174
 C  C     0.7187     0.7707     0.1657
 C  C     0.4348     0.8807     0.8916
 C  C     0.3990     0.0457     0.8521
 C  C     0.1560     0.6923     0.5947
 C  C     0.0267     0.8149     0.4752
 C  C     0.0073     0.6246     0.4521
 C  C     0.1381     0.5087     0.5707
 C  C     0.1827     0.3599     0.6174
 C  C     0.2186     0.7294     0.6657
 C  C     0.9348     0.6193     0.3917
 C  C     0.8990     0.4543     0.3521
 C  C     0.1560     0.3078     0.0947
 C  C     0.0267     0.1851     0.9752
 C  C     0.0073     0.3754     0.9521
 C  C     0.1381     0.4914     0.0707
 C  C     0.1827     0.6401     0.1174
 C  C     0.2187     0.2707     0.1657
 C  C     0.9348     0.3807     0.8916
 C  C     0.8990     0.5457     0.8521
 C  C     0.4410     0.6919     0.6408
 C  C     0.5704     0.8147     0.7600
 C  C     0.5899     0.6245     0.7832
 C  C     0.4590     0.5083     0.6648
 C  C     0.4144     0.3595     0.6182
 C  C     0.3783     0.7289     0.5699
 C  C     0.6624     0.6194     0.8437
 C  C     0.6982     0.4544     0.8834
 C  C     0.4410     0.3081     0.1408
 C  C     0.5705     0.1853     0.2601
 C  C     0.5898     0.3755     0.2832
 C  C     0.4590     0.4917     0.1648
 C  C     0.4143     0.6404     0.1182
 C  C     0.3783     0.2711     0.0699
 C  C     0.6624     0.3806     0.3437
 C  C     0.6982     0.5456     0.3834
 C  C     0.9410     0.1919     0.6408
 C  C     0.0704     0.3147     0.7600
 C  C     0.0899     0.1245     0.7832
 C  C     0.9590     0.0083     0.6648
 C  C     0.9144     0.8595     0.6182
 C  C     0.8783     0.2289     0.5699
 C  C     0.1624     0.1194     0.8437
 C  C     0.1982     0.9544     0.8834
 C  C     0.9410     0.8081     0.1408
 C  C     0.0705     0.6853     0.2601
 C  C     0.0898     0.8755     0.2832
 C  C     0.9590     0.9917     0.1648
 C  C     0.9143     0.1404     0.1182
 C  C     0.8783     0.7711     0.0699
 C  C     0.1624     0.8806     0.3437
 C  C     0.1982     0.0456     0.3834
 S  S     0.6120     0.4008     0.5479
 S  S     0.5633     0.9205     0.4881
 S  S     0.3990     0.3480     0.3701
 S  S     0.6120     0.5993     0.0479
 S  S     0.5632     0.0796     0.9881
 S  S     0.3990     0.6520     0.8701
 S  S     0.1120     0.9008     0.5479
 S  S     0.0633     0.4205     0.4881
 S  S     0.8990     0.8480     0.3701
 S  S     0.1120     0.0993     0.0479
 S  S     0.0632     0.5796     0.9881
 S  S     0.8990     0.1520     0.8701
 S  S     0.4852     0.9005     0.6873
 S  S     0.5341     0.4201     0.7473
 S  S     0.6982     0.8481     0.8651
 S  S     0.4852     0.0995     0.1874
 S  S     0.5341     0.5798     0.2473
 S  S     0.6982     0.1519     0.3651
 S  S     0.9852     0.4005     0.6873
 S  S     0.0341     0.9201     0.7473
 S  S     0.1982     0.3481     0.8651
 S  S     0.9852     0.5995     0.1874
 S  S     0.0341     0.0798     0.2473
 S  S     0.1982     0.6519     0.3651
 N  N     0.7705     0.2647     0.7231
 N  N     0.7163     0.7322     0.6547
 N  N     0.3739     0.8126     0.3204
 N  N     0.4750     0.4449     0.4374
 N  N     0.7705     0.7353     0.2230
 N  N     0.7163     0.2678     0.1547
 N  N     0.3739     0.1874     0.8203
 N  N     0.4750     0.5551     0.9374
 N  N     0.2705     0.7647     0.7231
 N  N     0.2163     0.2322     0.6547
 N  N     0.8739     0.3126     0.3204
 N  N     0.9750     0.9449     0.4374
 N  N     0.2705     0.2353     0.2230
 N  N     0.2163     0.7678     0.1547
 N  N     0.8739     0.6874     0.8203
 N  N     0.9750     0.0551     0.9374
 N  N     0.3265     0.7643     0.5125
 N  N     0.3808     0.2319     0.5809
 N  N     0.7232     0.3129     0.9152
 N  N     0.6221     0.9448     0.7979
 N  N     0.3265     0.2356     0.0125
 N  N     0.3807     0.7680     0.0809
 N  N     0.7232     0.6871     0.4152
 N  N     0.6221     0.0552     0.2979
 N  N     0.8265     0.2643     0.5125
 N  N     0.8808     0.7319     0.5809
 N  N     0.2232     0.8129     0.9152
 N  N     0.1221     0.4448     0.7979
 N  N     0.8265     0.7356     0.0125
 N  N     0.8807     0.2680     0.0809
 N  N     0.2232     0.1871     0.4152
 N  N     0.1221     0.5552     0.2979
#END
data_20.Pna21.4.batch6.E+6.75
_symmetry_space_group_name_H-M P1     
_symmetry_Int_Tables_number    1
_cell_length_a 18.7506
_cell_length_b  3.8353
_cell_length_c 13.1483
_cell_angle_alpha 90.0000
_cell_angle_beta 90.0000
_cell_angle_gamma 90.0000
loop_
_atom_site_label
_atom_site_type_symbol
_atom_site_fract_x
_atom_site_fract_y
_atom_site_fract_z
 C  C     0.6788     0.4435     0.2213
 C  C     0.5567     0.7290     0.2960
 C  C     0.5269     0.7198     0.1966
 C  C     0.6502     0.4345     0.1251
 C  C     0.6892     0.2854     0.0436
 C  C     0.7477     0.2988     0.2360
 C  C     0.4574     0.8468     0.1990
 C  C     0.4103     0.8767     0.1163
 C  C     0.3212     0.5565     0.7213
 C  C     0.4433     0.2710     0.7960
 C  C     0.4731     0.2802     0.6966
 C  C     0.3498     0.5655     0.6251
 C  C     0.3108     0.7146     0.5436
 C  C     0.2523     0.7012     0.7360
 C  C     0.5426     0.1532     0.6990
 C  C     0.5897     0.1233     0.6163
 C  C     0.1788     0.0565     0.2213
 C  C     0.0567     0.7710     0.2960
 C  C     0.0269     0.7802     0.1966
 C  C     0.1502     0.0655     0.1251
 C  C     0.1892     0.2146     0.0436
 C  C     0.2477     0.2012     0.2360
 C  C     0.9574     0.6532     0.1990
 C  C     0.9103     0.6233     0.1163
 C  C     0.8212     0.9435     0.7213
 C  C     0.9433     0.2290     0.7960
 C  C     0.9731     0.2198     0.6966
 C  C     0.8498     0.9345     0.6251
 C  C     0.8108     0.7854     0.5436
 C  C     0.7523     0.7988     0.7360
 C  C     0.0426     0.3468     0.6990
 C  C     0.0897     0.3767     0.6163
 S  S     0.6428     0.6033     0.3352
 S  S     0.5662     0.5777     0.0832
 S  S     0.4365     0.9639     0.3225
 S  S     0.3572     0.3967     0.8352
 S  S     0.4338     0.4223     0.5832
 S  S     0.5635     0.0361     0.8225
 S  S     0.1428     0.8967     0.3352
 S  S     0.0662     0.9223     0.0832
 S  S     0.9365     0.5361     0.3225
 S  S     0.8572     0.1033     0.8352
 S  S     0.9338     0.0777     0.5832
 S  S     0.0635     0.4639     0.8225
 N  N     0.8035     0.1733     0.2493
 N  N     0.7176     0.1565     0.9743
 N  N     0.3712     0.9014     0.0478
 N  N     0.5146     0.8503     0.3684
 N  N     0.1965     0.8267     0.7493
 N  N     0.2824     0.8435     0.4743
 N  N     0.6288     0.0986     0.5478
 N  N     0.4854     0.1497     0.8684
 N  N     0.3035     0.3267     0.2493
 N  N     0.2176     0.3435     0.9743
 N  N     0.8712     0.5986     0.0478
 N  N     0.0146     0.6497     0.3684
 N  N     0.6965     0.6733     0.7493
 N  N     0.7824     0.6565     0.4743
 N  N     0.1288     0.4014     0.5478
 N  N     0.9854     0.3503     0.8684
#END
data_21.P21c.81.batch6.E+6.77
_symmetry_space_group_name_H-M P1     
_symmetry_Int_Tables_number    1
_cell_length_a  9.2217
_cell_length_b  6.0493
_cell_length_c 18.5742
_cell_angle_alpha 89.9998
_cell_angle_beta 68.5497
_cell_angle_gamma 89.9996
loop_
_atom_site_label
_atom_site_type_symbol
_atom_site_fract_x
_atom_site_fract_y
_atom_site_fract_z
 C  C     0.1685     0.7740     0.1088
 C  C     0.1920     0.8867     0.9620
 C  C     0.2787     0.0751     0.9675
 C  C     0.2497     0.9595     0.1137
 C  C     0.2838     0.9938     0.1814
 C  C     0.1224     0.6199     0.1704
 C  C     0.3284     0.1877     0.8973
 C  C     0.4198     0.3805     0.8812
 C  C     0.8315     0.2740     0.3912
 C  C     0.8079     0.3866     0.5380
 C  C     0.7212     0.5750     0.5325
 C  C     0.7503     0.4595     0.3862
 C  C     0.7161     0.4938     0.3186
 C  C     0.8776     0.1199     0.3296
 C  C     0.6717     0.6878     0.6027
 C  C     0.5803     0.8805     0.6188
 C  C     0.8315     0.2260     0.8912
 C  C     0.8080     0.1133     0.0380
 C  C     0.7213     0.9249     0.0325
 C  C     0.7503     0.0405     0.8862
 C  C     0.7162     0.0062     0.8186
 C  C     0.8776     0.3801     0.8296
 C  C     0.6717     0.8122     0.1027
 C  C     0.5803     0.6195     0.1188
 C  C     0.1685     0.7260     0.6088
 C  C     0.1920     0.6134     0.4620
 C  C     0.2787     0.4249     0.4675
 C  C     0.2497     0.5405     0.6138
 C  C     0.2839     0.5062     0.6814
 C  C     0.1224     0.8801     0.6704
 C  C     0.3283     0.3123     0.3973
 C  C     0.4197     0.1195     0.3812
 S  S     0.1067     0.6881     0.0344
 S  S     0.3219     0.1726     0.0460
 S  S     0.2625     0.0514     0.8334
 S  S     0.8933     0.1881     0.4656
 S  S     0.6781     0.6726     0.4540
 S  S     0.7376     0.5515     0.6666
 S  S     0.8933     0.3119     0.9656
 S  S     0.6781     0.8274     0.9540
 S  S     0.7376     0.9486     0.1666
 S  S     0.1067     0.8119     0.5344
 S  S     0.3219     0.3274     0.5460
 S  S     0.2624     0.4486     0.3334
 N  N     0.0840     0.4873     0.2192
 N  N     0.3145     0.0227     0.2362
 N  N     0.4973     0.5382     0.8712
 N  N     0.1744     0.8556     0.8953
 N  N     0.9159     0.9873     0.2808
 N  N     0.6855     0.5227     0.2638
 N  N     0.5027     0.0383     0.6288
 N  N     0.8256     0.3557     0.6047
 N  N     0.9159     0.5127     0.7808
 N  N     0.6855     0.9773     0.7638
 N  N     0.5027     0.4618     0.1288
 N  N     0.8256     0.1443     0.1046
 N  N     0.0841     0.0127     0.7192
 N  N     0.3145     0.4773     0.7362
 N  N     0.4972     0.9618     0.3712
 N  N     0.1744     0.6444     0.3954
#END
data_22.P21.4.batch6.E+6.86
_symmetry_space_group_name_H-M P1     
_symmetry_Int_Tables_number    1
_cell_length_a  7.0437
_cell_length_b  6.7869
_cell_length_c 10.1578
_cell_angle_alpha 90.0097
_cell_angle_beta 95.8607
_cell_angle_gamma 90.0021
loop_
_atom_site_label
_atom_site_type_symbol
_atom_site_fract_x
_atom_site_fract_y
_atom_site_fract_z
 C  C     0.3807     0.9536     0.1584
 C  C     0.5300     0.9595     0.4179
 C  C     0.3415     0.9592     0.4563
 C  C     0.1996     0.9496     0.1963
 C  C     0.0413     0.9363     0.0983
 C  C     0.4072     0.9514     0.0220
 C  C     0.3495     0.9594     0.5936
 C  C     0.1881     0.9606     0.6645
 C  C     0.6193     0.4536     0.8416
 C  C     0.4700     0.4595     0.5821
 C  C     0.6585     0.4592     0.5437
 C  C     0.8004     0.4496     0.8037
 C  C     0.9587     0.4362     0.9017
 C  C     0.5928     0.4514     0.9780
 C  C     0.6505     0.4595     0.4064
 C  C     0.8119     0.4607     0.3355
 S  S     0.6002     0.9615     0.2566
 S  S     0.1251     0.9580     0.3557
 S  S     0.5872     0.9593     0.6608
 S  S     0.3998     0.4615     0.7434
 S  S     0.8749     0.4579     0.6443
 S  S     0.4128     0.4593     0.3392
 N  N     0.4370     0.9517     0.9114
 N  N     0.9073     0.9233     0.0214
 N  N     0.0472     0.9622     0.7156
 N  N     0.6697     0.9594     0.5146
 N  N     0.5630     0.4517     0.0886
 N  N     0.0927     0.4232     0.9786
 N  N     0.9528     0.4623     0.2844
 N  N     0.3303     0.4594     0.4855
#END
data_23.P-1.36.batch4.E+6.94
_symmetry_space_group_name_H-M P1     
_symmetry_Int_Tables_number    1
_cell_length_a  7.5410
_cell_length_b 17.0201
_cell_length_c 10.1579
_cell_angle_alpha 47.5614
_cell_angle_beta 92.2855
_cell_angle_gamma 94.3336
loop_
_atom_site_label
_atom_site_type_symbol
_atom_site_fract_x
_atom_site_fract_y
_atom_site_fract_z
 C  C     0.2129     0.2731     0.5975
 C  C     0.1461     0.3402     0.7685
 C  C     0.2083     0.2434     0.9291
 C  C     0.2780     0.1817     0.7515
 C  C     0.3691     0.1149     0.7440
 C  C     0.2285     0.2961     0.4360
 C  C     0.2151     0.2479     0.0611
 C  C     0.2720     0.1681     0.2370
 C  C     0.7870     0.7269     0.4026
 C  C     0.8539     0.6598     0.2315
 C  C     0.7917     0.7566     0.0709
 C  C     0.7219     0.8183     0.2485
 C  C     0.6308     0.8851     0.2560
 C  C     0.7715     0.7039     0.5641
 C  C     0.7850     0.7521     0.9389
 C  C     0.7280     0.8319     0.7629
 C  C     0.6656     0.3254     0.8627
 C  C     0.6774     0.3361     0.1194
 C  C     0.7421     0.2320     0.2401
 C  C     0.7245     0.2241     0.9829
 C  C     0.7611     0.1740     0.9192
 C  C     0.6302     0.3701     0.6865
 C  C     0.7851     0.2053     0.3999
 C  C     0.8720     0.1161     0.5469
 C  C     0.3343     0.6746     0.1373
 C  C     0.3227     0.6639     0.8806
 C  C     0.2579     0.7680     0.7599
 C  C     0.2755     0.7759     0.0171
 C  C     0.2388     0.8260     0.0808
 C  C     0.3698     0.6299     0.3135
 C  C     0.2150     0.7948     0.6001
 C  C     0.1280     0.8839     0.4531
 S  S     0.1053     0.3725     0.5657
 S  S     0.2668     0.1316     0.9686
 S  S     0.1446     0.3698     0.9733
 S  S     0.8946     0.6274     0.4344
 S  S     0.7332     0.8684     0.0314
 S  S     0.8555     0.6302     0.0266
 S  S     0.6210     0.4119     0.8935
 S  S     0.7623     0.1427     0.2113
 S  S     0.7320     0.3072     0.3877
 S  S     0.3789     0.5881     0.1065
 S  S     0.2377     0.8573     0.7887
 S  S     0.2681     0.6928     0.6123
 N  N     0.2325     0.3172     0.3005
 N  N     0.4486     0.0602     0.7404
 N  N     0.3220     0.1006     0.3813
 N  N     0.1079     0.4120     0.7746
 N  N     0.7675     0.6828     0.6995
 N  N     0.5514     0.9398     0.2596
 N  N     0.6780     0.8994     0.6187
 N  N     0.8921     0.5880     0.2254
 N  N     0.5951     0.4056     0.5431
 N  N     0.7977     0.1352     0.8642
 N  N     0.9537     0.0464     0.6652
 N  N     0.6653     0.3839     0.1799
 N  N     0.4050     0.5944     0.4568
 N  N     0.2023     0.8648     0.1358
 N  N     0.0463     0.9536     0.3349
 N  N     0.3347     0.6161     0.8201
#END
data_24.P1.21.batch4.E++6.92
_symmetry_space_group_name_H-M P1     
_symmetry_Int_Tables_number    1
_cell_length_a 10.4824
_cell_length_b  3.8997
_cell_length_c 13.1376
_cell_angle_alpha 81.4637
_cell_angle_beta 98.9721
_cell_angle_gamma 68.1521
loop_
_atom_site_label
_atom_site_type_symbol
_atom_site_fract_x
_atom_site_fract_y
_atom_site_fract_z
 C  C     0.1667     0.6173     0.0681
 C  C     0.8899     0.9551     0.0746
 C  C     0.8643     0.1891     0.9735
 C  C     0.1410     0.8474     0.9705
 C  C     0.2586     0.8346     0.9278
 C  C     0.3082     0.3648     0.1172
 C  C     0.7252     0.4565     0.9455
 C  C     0.6649     0.7453     0.8525
 C  C     0.5587     0.5482     0.4203
 C  C     0.8355     0.3382     0.4136
 C  C     0.8612     0.4196     0.5147
 C  C     0.5845     0.6289     0.5179
 C  C     0.4670     0.8098     0.5605
 C  C     0.4171     0.6290     0.3711
 C  C     0.0003     0.3812     0.5427
 C  C     0.0605     0.4564     0.6356
 S  S     0.0486     0.5737     0.1449
 S  S     0.9790     0.1728     0.8892
 S  S     0.6407     0.3831     0.0443
 S  S     0.6767     0.3446     0.3434
 S  S     0.7468     0.5462     0.5993
 S  S     0.0846     0.2387     0.4437
 N  N     0.4239     0.1516     0.1572
 N  N     0.3582     0.8254     0.8974
 N  N     0.6244     0.9860     0.7761
 N  N     0.7822     0.0302     0.1206
 N  N     0.3014     0.6877     0.3310
 N  N     0.3674     0.9709     0.5907
 N  N     0.1010     0.5398     0.7120
 N  N     0.9431     0.2449     0.3675
#END
data_25.P21c.87.batch6.E++6.94
_symmetry_space_group_name_H-M P1     
_symmetry_Int_Tables_number    1
_cell_length_a 14.6269
_cell_length_b 10.2926
_cell_length_c  7.5297
_cell_angle_alpha 89.9986
_cell_angle_beta 56.8335
_cell_angle_gamma 89.9988
loop_
_atom_site_label
_atom_site_type_symbol
_atom_site_fract_x
_atom_site_fract_y
_atom_site_fract_z
 C  C     0.7223     0.0977     0.4723
 C  C     0.6513     0.8519     0.4721
 C  C     0.7501     0.8025     0.4408
 C  C     0.8149     0.0486     0.4512
 C  C     0.8828     0.1332     0.4787
 C  C     0.7000     0.2326     0.4972
 C  C     0.7452     0.6674     0.4489
 C  C     0.8252     0.5826     0.4303
 C  C     0.2777     0.5977     0.0277
 C  C     0.3487     0.3519     0.0279
 C  C     0.2499     0.3025     0.0592
 C  C     0.1851     0.5486     0.0488
 C  C     0.1172     0.6333     0.0213
 C  C     0.3000     0.7326     0.0028
 C  C     0.2549     0.1674     0.0512
 C  C     0.1748     0.0826     0.0697
 C  C     0.2777     0.9023     0.5277
 C  C     0.3487     0.1481     0.5279
 C  C     0.2499     0.1975     0.5592
 C  C     0.1851     0.9514     0.5488
 C  C     0.1172     0.8668     0.5213
 C  C     0.3000     0.7674     0.5028
 C  C     0.2548     0.3326     0.5512
 C  C     0.1748     0.4174     0.5697
 C  C     0.7223     0.4023     0.9723
 C  C     0.6513     0.6481     0.9721
 C  C     0.7501     0.6975     0.9408
 C  C     0.8149     0.4514     0.9512
 C  C     0.8828     0.3667     0.9787
 C  C     0.7000     0.2674     0.9972
 C  C     0.7451     0.8326     0.9488
 C  C     0.8252     0.9174     0.9303
 S  S     0.6195     0.0154     0.4654
 S  S     0.8646     0.8888     0.3928
 S  S     0.6210     0.6171     0.4926
 S  S     0.3805     0.5154     0.0346
 S  S     0.1354     0.3888     0.1072
 S  S     0.3790     0.1171     0.0075
 S  S     0.3805     0.9846     0.5346
 S  S     0.1354     0.1112     0.6072
 S  S     0.3790     0.3829     0.5074
 S  S     0.6195     0.4846     0.9654
 S  S     0.8646     0.6112     0.8928
 S  S     0.6210     0.8829     0.9925
 N  N     0.6772     0.3421     0.5085
 N  N     0.9364     0.2011     0.5098
 N  N     0.8915     0.5141     0.4195
 N  N     0.5776     0.7658     0.5007
 N  N     0.3228     0.8421     0.9915
 N  N     0.0636     0.7011     0.9902
 N  N     0.1085     0.0141     0.0804
 N  N     0.4224     0.2658     0.9993
 N  N     0.3228     0.6579     0.4914
 N  N     0.0636     0.7989     0.4902
 N  N     0.1085     0.4859     0.5805
 N  N     0.4224     0.2342     0.4993
 N  N     0.6772     0.1579     0.0085
 N  N     0.9364     0.2989     0.0098
 N  N     0.8915     0.9859     0.9196
 N  N     0.5776     0.7342     0.0007
#END
data_26.P-1.9.batch4.E++7.34
_symmetry_space_group_name_H-M P1     
_symmetry_Int_Tables_number    1
_cell_length_a  3.8707
_cell_length_b 16.1596
_cell_length_c 18.2115
_cell_angle_alpha 119.257
_cell_angle_beta 95.9080
_cell_angle_gamma 77.7480
loop_
_atom_site_label
_atom_site_type_symbol
_atom_site_fract_x
_atom_site_fract_y
_atom_site_fract_z
 C  C     0.8420     0.0784     0.2493
 C  C     0.6033     0.9364     0.1080
 C  C     0.6710     0.8774     0.1475
 C  C     0.9091     0.0203     0.2867
 C  C     0.0513     0.0593     0.3694
 C  C     0.9194     0.1728     0.2967
 C  C     0.5762     0.7885     0.0933
 C  C     0.6017     0.7121     0.1113
 C  C     0.1581     0.9216     0.7506
 C  C     0.3967     0.0636     0.8920
 C  C     0.3289     0.1226     0.8525
 C  C     0.0910     0.9797     0.7133
 C  C     0.9488     0.9407     0.6306
 C  C     0.0807     0.8272     0.7033
 C  C     0.4237     0.2115     0.9067
 C  C     0.3982     0.2879     0.8887
 C  C     0.8421     0.5783     0.7495
 C  C     0.6039     0.4364     0.6080
 C  C     0.6720     0.3773     0.6474
 C  C     0.9093     0.5201     0.7867
 C  C     0.0514     0.5591     0.8694
 C  C     0.9198     0.6727     0.7969
 C  C     0.5774     0.2884     0.5931
 C  C     0.6028     0.2119     0.6110
 C  C     0.1580     0.4217     0.2506
 C  C     0.3962     0.5637     0.3920
 C  C     0.3280     0.6228     0.3527
 C  C     0.0907     0.4799     0.2133
 C  C     0.9486     0.4409     0.1306
 C  C     0.0802     0.3273     0.2032
 C  C     0.4226     0.7117     0.4069
 C  C     0.3972     0.7881     0.3890
 S  S     0.6765     0.0552     0.1491
 S  S     0.8476     0.9017     0.2469
 S  S     0.4147     0.7875     0.0008
 S  S     0.3235     0.9448     0.8509
 S  S     0.1523     0.0984     0.7531
 S  S     0.5852     0.2125     0.9992
 S  S     0.6764     0.5552     0.6492
 S  S     0.8483     0.4014     0.7468
 S  S     0.4155     0.2875     0.5006
 S  S     0.3237     0.4448     0.3508
 S  S     0.1516     0.5986     0.2533
 S  S     0.5845     0.7125     0.4994
 N  N     0.9897     0.2495     0.3358
 N  N     0.1720     0.0943     0.4367
 N  N     0.6242     0.6514     0.1296
 N  N     0.4687     0.8980     0.0314
 N  N     0.0103     0.7505     0.6642
 N  N     0.8281     0.9057     0.5633
 N  N     0.3758     0.3486     0.8704
 N  N     0.5312     0.1020     0.9686
 N  N     0.9908     0.7493     0.8359
 N  N     0.1719     0.5941     0.9368
 N  N     0.6248     0.1512     0.6293
 N  N     0.4692     0.3980     0.5314
 N  N     0.0093     0.2507     0.1641
 N  N     0.8280     0.4059     0.0632
 N  N     0.3752     0.8488     0.3707
 N  N     0.5309     0.6020     0.4686
#END
data_27.P1.83.batch4.E++7.48
_symmetry_space_group_name_H-M P1     
_symmetry_Int_Tables_number    1
_cell_length_a 12.1471
_cell_length_b  7.3072
_cell_length_c 10.3781
_cell_angle_alpha 102.588
_cell_angle_beta 146.684
_cell_angle_gamma 79.3976
loop_
_atom_site_label
_atom_site_type_symbol
_atom_site_fract_x
_atom_site_fract_y
_atom_site_fract_z
 C  C     0.9415     0.9706     0.1804
 C  C     0.8063     0.9474     0.7969
 C  C     0.9946     0.0152     0.9481
 C  C     0.1197     0.0431     0.3233
 C  C     0.2704     0.0857     0.5688
 C  C     0.9162     0.9432     0.2857
 C  C     0.9977     0.0151     0.8173
 C  C     0.1619     0.0634     0.9076
 C  C     0.6107     0.4610     0.3716
 C  C     0.7531     0.4552     0.2630
 C  C     0.5637     0.5206     0.0442
 C  C     0.4304     0.5295     0.1630
 C  C     0.2750     0.5630     0.1065
 C  C     0.6334     0.4248     0.5217
 C  C     0.5635     0.5265     0.9111
 C  C     0.4002     0.5731     0.6793
 S  S     0.7300     0.9053     0.8751
 S  S     0.1971     0.0952     0.2499
 S  S     0.7669     0.9403     0.5226
 S  S     0.8281     0.4096     0.4885
 S  S     0.3543     0.5855     0.9403
 S  S     0.7960     0.4564     0.0709
 N  N     0.8960     0.9205     0.3729
 N  N     0.3997     0.1184     0.7723
 N  N     0.3022     0.1004     0.9886
 N  N     0.6742     0.9061     0.5715
 N  N     0.6517     0.3944     0.6447
 N  N     0.1420     0.5902     0.0512
 N  N     0.2623     0.6086     0.4852
 N  N     0.8882     0.4195     0.3000
#END
data_28.P-1.39.batch4.E++7.49
_symmetry_space_group_name_H-M P1     
_symmetry_Int_Tables_number    1
_cell_length_a 15.1396
_cell_length_b 16.1730
_cell_length_c 12.7161
_cell_angle_alpha 136.669
_cell_angle_beta 43.0266
_cell_angle_gamma 100.278
loop_
_atom_site_label
_atom_site_type_symbol
_atom_site_fract_x
_atom_site_fract_y
_atom_site_fract_z
 C  C     0.3404     0.1946     0.5580
 C  C     0.4928     0.3022     0.4575
 C  C     0.6506     0.1762     0.2760
 C  C     0.4960     0.0717     0.3771
 C  C     0.5130     0.9504     0.3072
 C  C     0.1941     0.2066     0.6908
 C  C     0.7855     0.1746     0.1433
 C  C     0.9644     0.0657     0.9409
 C  C     0.6596     0.8054     0.4419
 C  C     0.5072     0.6978     0.5424
 C  C     0.3494     0.8238     0.7240
 C  C     0.5040     0.9282     0.6229
 C  C     0.4870     0.0496     0.6928
 C  C     0.8059     0.7934     0.3092
 C  C     0.2145     0.8253     0.8567
 C  C     0.0356     0.9343     0.0591
 C  C     0.8404     0.6947     0.5581
 C  C     0.9928     0.8022     0.4576
 C  C     0.1506     0.6762     0.2760
 C  C     0.9960     0.5718     0.3771
 C  C     0.0130     0.4504     0.3073
 C  C     0.6941     0.7066     0.6908
 C  C     0.2855     0.6746     0.1433
 C  C     0.4644     0.5657     0.9409
 C  C     0.1596     0.3054     0.4420
 C  C     0.0072     0.1978     0.5424
 C  C     0.8494     0.3238     0.7240
 C  C     0.0040     0.4283     0.6229
 C  C     0.9870     0.5496     0.6928
 C  C     0.3059     0.2935     0.3092
 C  C     0.7145     0.3254     0.8567
 C  C     0.5356     0.4343     0.0591
 S  S     0.2845     0.3551     0.6713
 S  S     0.6871     0.0372     0.2093
 S  S     0.7032     0.3287     0.2598
 S  S     0.7155     0.6448     0.3287
 S  S     0.3129     0.9628     0.7907
 S  S     0.2968     0.6713     0.7402
 S  S     0.7844     0.8552     0.6713
 S  S     0.1871     0.5372     0.2093
 S  S     0.2031     0.8287     0.2598
 S  S     0.2155     0.1448     0.3287
 S  S     0.8129     0.4628     0.7907
 S  S     0.7969     0.1713     0.7402
 N  N     0.0666     0.2258     0.8153
 N  N     0.5341     0.8457     0.2378
 N  N     0.1155     0.9705     0.7640
 N  N     0.5024     0.3904     0.4688
 N  N     0.9334     0.7742     0.1847
 N  N     0.4659     0.1544     0.7622
 N  N     0.8845     0.0295     0.2359
 N  N     0.4976     0.6096     0.5312
 N  N     0.5666     0.7258     0.8153
 N  N     0.0342     0.3456     0.2378
 N  N     0.6155     0.4705     0.7641
 N  N     0.0024     0.8904     0.4688
 N  N     0.4334     0.2742     0.1847
 N  N     0.9658     0.6544     0.7622
 N  N     0.3845     0.5295     0.2359
 N  N     0.9976     0.1096     0.5312
#END
data_29.P1.10.batch4.E++7.51
_symmetry_space_group_name_H-M P1     
_symmetry_Int_Tables_number    1
_cell_length_a 15.4824
_cell_length_b  3.9424
_cell_length_c 10.2427
_cell_angle_alpha 104.615
_cell_angle_beta 58.5450
_cell_angle_gamma 81.5141
loop_
_atom_site_label
_atom_site_type_symbol
_atom_site_fract_x
_atom_site_fract_y
_atom_site_fract_z
 C  C     0.0652     0.9545     0.7756
 C  C     0.0752     0.1668     0.0413
 C  C     0.9743     0.1206     0.1404
 C  C     0.9675     0.9143     0.8733
 C  C     0.9166     0.7789     0.7995
 C  C     0.1119     0.8543     0.6040
 C  C     0.9478     0.1924     0.2993
 C  C     0.8581     0.1669     0.4353
 C  C     0.4220     0.9039     0.1486
 C  C     0.4120     0.6923     0.8831
 C  C     0.5129     0.7384     0.7839
 C  C     0.5198     0.9442     0.0510
 C  C     0.5707     0.0796     0.1248
 C  C     0.3754     0.0037     0.3202
 C  C     0.5392     0.6673     0.6251
 C  C     0.6289     0.6929     0.4891
 S  S     0.1465     0.1106     0.8312
 S  S     0.8909     0.9941     0.0843
 S  S     0.0481     0.3098     0.3094
 S  S     0.3408     0.7481     0.0931
 S  S     0.5964     0.8643     0.8399
 S  S     0.4389     0.5505     0.6151
 N  N     0.1516     0.7684     0.4623
 N  N     0.8736     0.6628     0.7421
 N  N     0.7863     0.1361     0.5482
 N  N     0.1218     0.2671     0.1149
 N  N     0.3358     0.0892     0.4619
 N  N     0.6136     0.1957     0.1822
 N  N     0.7007     0.7237     0.3763
 N  N     0.3653     0.5924     0.8096
#END
data_30.P-1.65.batch4.E++7.65
_symmetry_space_group_name_H-M P1     
_symmetry_Int_Tables_number    1
_cell_length_a 15.1512
_cell_length_b 10.2485
_cell_length_c  7.1109
_cell_angle_alpha 96.0234
_cell_angle_beta 92.9945
_cell_angle_gamma 118.130
loop_
_atom_site_label
_atom_site_type_symbol
_atom_site_fract_x
_atom_site_fract_y
_atom_site_fract_z
 C  C     0.1218     0.1081     0.3116
 C  C     0.1215     0.8489     0.1720
 C  C     0.1270     0.8176     0.3604
 C  C     0.1280     0.0775     0.4939
 C  C     0.1274     0.1758     0.6493
 C  C     0.1180     0.2403     0.2833
 C  C     0.1266     0.6813     0.3557
 C  C     0.1287     0.6126     0.5158
 C  C     0.8782     0.8919     0.6884
 C  C     0.8785     0.1512     0.8280
 C  C     0.8730     0.1824     0.6396
 C  C     0.8720     0.9225     0.5061
 C  C     0.8726     0.8242     0.3507
 C  C     0.8820     0.7597     0.7167
 C  C     0.8734     0.3187     0.6443
 C  C     0.8713     0.3874     0.4842
 C  C     0.3678     0.3458     0.0992
 C  C     0.3703     0.0887     0.9582
 C  C     0.3791     0.0596     0.1469
 C  C     0.3759     0.3158     0.2810
 C  C     0.3727     0.4108     0.4376
 C  C     0.3583     0.4739     0.0719
 C  C     0.3770     0.9221     0.1424
 C  C     0.3854     0.8588     0.3042
 C  C     0.6322     0.6542     0.9008
 C  C     0.6297     0.9113     0.0418
 C  C     0.6209     0.9404     0.8531
 C  C     0.6241     0.6842     0.7190
 C  C     0.6273     0.5892     0.5624
 C  C     0.6417     0.5261     0.9281
 C  C     0.6230     0.0779     0.8576
 C  C     0.6146     0.1412     0.6958
 S  S     0.1186     0.0051     0.0965
 S  S     0.1338     0.9255     0.5738
 S  S     0.1207     0.6082     0.1213
 S  S     0.8814     0.9949     0.9035
 S  S     0.8662     0.0745     0.4262
 S  S     0.8793     0.3918     0.8787
 S  S     0.3706     0.2476     0.8843
 S  S     0.3920     0.1715     0.3605
 S  S     0.3633     0.8433     0.9070
 S  S     0.6294     0.7524     0.1156
 S  S     0.6080     0.8285     0.6394
 S  S     0.6367     0.1567     0.0930
 N  N     0.1158     0.3489     0.2565
 N  N     0.1252     0.2500     0.7833
 N  N     0.1282     0.5590     0.6528
 N  N     0.1181     0.7493     0.0349
 N  N     0.8842     0.6511     0.7435
 N  N     0.8748     0.7500     0.2167
 N  N     0.8718     0.4410     0.3473
 N  N     0.8819     0.2507     0.9651
 N  N     0.3536     0.5812     0.0477
 N  N     0.3710     0.4840     0.5731
 N  N     0.3920     0.8120     0.4437
 N  N     0.3617     0.9849     0.8209
 N  N     0.6464     0.4188     0.9523
 N  N     0.6290     0.5159     0.4269
 N  N     0.6080     0.1880     0.5564
 N  N     0.6383     0.0150     0.1791
#END
data_33.P1.53.batch4.E+8.05
_symmetry_space_group_name_H-M P1     
_symmetry_Int_Tables_number    1
_cell_length_a 16.9841
_cell_length_b 13.4329
_cell_length_c  6.7690
_cell_angle_alpha 127.024
_cell_angle_beta 62.1024
_cell_angle_gamma 127.747
loop_
_atom_site_label
_atom_site_type_symbol
_atom_site_fract_x
_atom_site_fract_y
_atom_site_fract_z
 C  C     0.7571     0.1829     0.7639
 C  C     0.8915     0.4609     0.9057
 C  C     0.8618     0.4827     0.1576
 C  C     0.7289     0.2048     0.0080
 C  C     0.6481     0.0885     0.0581
 C  C     0.7022     0.0460     0.5823
 C  C     0.9118     0.6258     0.3148
 C  C     0.8997     0.6872     0.5771
 C  C     0.2429     0.8171     0.2361
 C  C     0.1085     0.5391     0.0943
 C  C     0.1382     0.5173     0.8425
 C  C     0.2711     0.7952     0.9920
 C  C     0.3519     0.9115     0.9419
 C  C     0.2978     0.9540     0.4177
 C  C     0.0882     0.3742     0.6852
 C  C     0.1003     0.3128     0.4229
 C  C     0.2570     0.1829     0.2640
 C  C     0.3915     0.4609     0.4057
 C  C     0.3618     0.4827     0.6577
 C  C     0.2288     0.2048     0.5081
 C  C     0.1480     0.0885     0.5582
 C  C     0.2022     0.0460     0.0824
 C  C     0.4118     0.6259     0.8149
 C  C     0.3997     0.6872     0.0772
 C  C     0.7430     0.8171     0.7360
 C  C     0.6085     0.5391     0.5943
 C  C     0.6382     0.5173     0.3423
 C  C     0.7712     0.7952     0.4919
 C  C     0.8520     0.9115     0.4418
 C  C     0.7978     0.9540     0.9176
 C  C     0.5882     0.3741     0.1851
 C  C     0.6003     0.3128     0.9228
 S  S     0.8525     0.2994     0.6338
 S  S     0.7788     0.3595     0.2761
 S  S     0.9900     0.7170     0.1367
 S  S     0.1475     0.7006     0.3662
 S  S     0.2212     0.6405     0.7239
 S  S     0.0100     0.2830     0.8633
 S  S     0.3525     0.2994     0.1339
 S  S     0.2788     0.3595     0.7762
 S  S     0.4900     0.7170     0.6367
 S  S     0.6475     0.7006     0.8661
 S  S     0.7212     0.6405     0.2238
 S  S     0.5100     0.2830     0.3633
 N  N     0.6576     0.9325     0.4345
 N  N     0.5820     0.9896     0.0892
 N  N     0.8853     0.7334     0.7944
 N  N     0.9579     0.5745     0.8698
 N  N     0.3424     0.0675     0.5655
 N  N     0.4180     0.0104     0.9108
 N  N     0.1147     0.2667     0.2056
 N  N     0.0421     0.4255     0.1302
 N  N     0.1576     0.9325     0.9346
 N  N     0.0820     0.9896     0.5894
 N  N     0.3853     0.7334     0.2945
 N  N     0.4579     0.5745     0.3698
 N  N     0.8424     0.0675     0.0654
 N  N     0.9180     0.0104     0.4106
 N  N     0.6147     0.2666     0.7055
 N  N     0.5421     0.4255     0.6302
#END
data_34.P212121.25.batch4.E++8.49
_symmetry_space_group_name_H-M P1     
_symmetry_Int_Tables_number    1
_cell_length_a 13.8732
_cell_length_b 13.4449
_cell_length_c 10.2454
_cell_angle_alpha 90.0000
_cell_angle_beta 90.0000
_cell_angle_gamma 90.0000
loop_
_atom_site_label
_atom_site_type_symbol
_atom_site_fract_x
_atom_site_fract_y
_atom_site_fract_z
 C  C     0.4234     0.7906     0.9848
 C  C     0.4256     0.8645     0.2317
 C  C     0.4269     0.7655     0.2800
 C  C     0.4233     0.6949     0.0321
 C  C     0.4207     0.6138     0.9437
 C  C     0.4226     0.8035     0.8474
 C  C     0.4281     0.7665     0.4157
 C  C     0.4308     0.6814     0.4953
 C  C     0.0766     0.2094     0.4848
 C  C     0.0744     0.1355     0.7317
 C  C     0.0731     0.2345     0.7800
 C  C     0.0767     0.3051     0.5321
 C  C     0.0793     0.3862     0.4437
 C  C     0.0774     0.1965     0.3474
 C  C     0.0719     0.2335     0.9157
 C  C     0.0692     0.3186     0.9953
 C  C     0.5766     0.2906     0.5152
 C  C     0.5744     0.3645     0.2683
 C  C     0.5731     0.2655     0.2200
 C  C     0.5767     0.1949     0.4679
 C  C     0.5793     0.1138     0.5563
 C  C     0.5774     0.3035     0.6526
 C  C     0.5719     0.2665     0.0843
 C  C     0.5692     0.1814     0.0047
 C  C     0.9234     0.7094     0.0152
 C  C     0.9256     0.6355     0.7683
 C  C     0.9269     0.7345     0.7200
 C  C     0.9233     0.8051     0.9679
 C  C     0.9207     0.8862     0.0563
 C  C     0.9226     0.6965     0.1526
 C  C     0.9281     0.7335     0.5843
 C  C     0.9308     0.8186     0.5047
 C  C     0.3282     0.2846     0.6912
 C  C     0.3267     0.3607     0.4444
 C  C     0.3254     0.2618     0.3951
 C  C     0.3269     0.1893     0.6433
 C  C     0.3243     0.1075     0.7307
 C  C     0.3240     0.2991     0.8282
 C  C     0.3198     0.2639     0.2596
 C  C     0.3173     0.1800     0.1778
 C  C     0.1718     0.7154     0.1912
 C  C     0.1733     0.6393     0.9444
 C  C     0.1746     0.7382     0.8951
 C  C     0.1731     0.8107     0.1433
 C  C     0.1757     0.8925     0.2307
 C  C     0.1760     0.7009     0.3282
 C  C     0.1802     0.7361     0.7596
 C  C     0.1827     0.8200     0.6778
 C  C     0.6718     0.7846     0.8088
 C  C     0.6733     0.8607     0.0556
 C  C     0.6746     0.7618     0.1049
 C  C     0.6731     0.6893     0.8567
 C  C     0.6757     0.6075     0.7693
 C  C     0.6760     0.7991     0.6718
 C  C     0.6802     0.7639     0.2404
 C  C     0.6827     0.6800     0.3222
 C  C     0.8282     0.2154     0.3088
 C  C     0.8267     0.1393     0.5556
 C  C     0.8254     0.2382     0.6049
 C  C     0.8269     0.3107     0.3567
 C  C     0.8243     0.3925     0.2693
 C  C     0.8240     0.2009     0.1718
 C  C     0.8198     0.2361     0.7404
 C  C     0.8173     0.3200     0.8222
 S  S     0.4225     0.9045     0.0677
 S  S     0.4291     0.6532     0.1938
 S  S     0.4270     0.8885     0.4692
 S  S     0.0775     0.0955     0.5677
 S  S     0.0709     0.3468     0.6938
 S  S     0.0730     0.1115     0.9692
 S  S     0.5775     0.4045     0.4323
 S  S     0.5709     0.1532     0.3062
 S  S     0.5730     0.3885     0.0308
 S  S     0.9225     0.5955     0.9323
 S  S     0.9291     0.8468     0.8062
 S  S     0.9270     0.6115     0.5308
 S  S     0.3376     0.3987     0.6086
 S  S     0.3283     0.1491     0.4805
 S  S     0.3161     0.3865     0.2079
 S  S     0.1624     0.6013     0.1086
 S  S     0.1717     0.8509     0.9805
 S  S     0.1839     0.6135     0.7079
 S  S     0.6624     0.8987     0.8914
 S  S     0.6717     0.6491     0.0195
 S  S     0.6839     0.8865     0.2921
 S  S     0.8376     0.1013     0.3914
 S  S     0.8283     0.3509     0.5195
 S  S     0.8161     0.1135     0.7921
 N  N     0.4238     0.8140     0.7346
 N  N     0.4182     0.5449     0.8745
 N  N     0.4334     0.6080     0.5558
 N  N     0.4259     0.9352     0.3211
 N  N     0.0762     0.1860     0.2346
 N  N     0.0818     0.4551     0.3745
 N  N     0.0666     0.3920     0.0558
 N  N     0.0741     0.0648     0.8211
 N  N     0.5762     0.3140     0.7654
 N  N     0.5818     0.0449     0.6255
 N  N     0.5666     0.1080     0.9442
 N  N     0.5741     0.4352     0.1789
 N  N     0.9238     0.6860     0.2654
 N  N     0.9182     0.9551     0.1255
 N  N     0.9334     0.8920     0.4442
 N  N     0.9259     0.5648     0.6789
 N  N     0.3191     0.3134     0.9401
 N  N     0.3222     0.0384     0.7995
 N  N     0.3155     0.1082     0.1141
 N  N     0.3222     0.4322     0.3565
 N  N     0.1809     0.6866     0.4401
 N  N     0.1778     0.9616     0.2995
 N  N     0.1845     0.8918     0.6141
 N  N     0.1778     0.5678     0.8565
 N  N     0.6809     0.8134     0.5599
 N  N     0.6778     0.5384     0.7005
 N  N     0.6845     0.6082     0.3859
 N  N     0.6778     0.9322     0.1435
 N  N     0.8191     0.1866     0.0599
 N  N     0.8222     0.4616     0.2005
 N  N     0.8155     0.3918     0.8859
 N  N     0.8222     0.0678     0.6435
#END
data_35.P-1.98.batch4.E++9.13
_symmetry_space_group_name_H-M P1     
_symmetry_Int_Tables_number    1
_cell_length_a  7.3075
_cell_length_b 13.6830
_cell_length_c 16.9454
_cell_angle_alpha 37.7958
_cell_angle_beta 101.618
_cell_angle_gamma 87.6836
loop_
_atom_site_label
_atom_site_type_symbol
_atom_site_fract_x
_atom_site_fract_y
_atom_site_fract_z
 C  C     0.7487     0.0478     0.0133
 C  C     0.7332     0.8808     0.2547
 C  C     0.7427     0.7361     0.3023
 C  C     0.7626     0.9064     0.0610
 C  C     0.7729     0.9146     0.9732
 C  C     0.7399     0.1992     0.8762
 C  C     0.7400     0.6057     0.4355
 C  C     0.7527     0.4414     0.5190
 C  C     0.2511     0.9521     0.9868
 C  C     0.2666     0.1192     0.7453
 C  C     0.2572     0.2639     0.6977
 C  C     0.2373     0.0936     0.9391
 C  C     0.2269     0.0853     0.0269
 C  C     0.2599     0.8007     0.1238
 C  C     0.2599     0.3943     0.5645
 C  C     0.2470     0.5586     0.4810
 C  C     0.0863     0.1614     0.2795
 C  C     0.3158     0.8322     0.5311
 C  C     0.3360     0.8680     0.5909
 C  C     0.1016     0.1954     0.3375
 C  C     0.0008     0.3567     0.2585
 C  C     0.9639     0.2903     0.1370
 C  C     0.4557     0.7232     0.7319
 C  C     0.5042     0.7101     0.8253
 C  C     0.9140     0.8387     0.7205
 C  C     0.6845     0.1679     0.4688
 C  C     0.6643     0.1320     0.4091
 C  C     0.8988     0.8046     0.6625
 C  C     0.9994     0.6433     0.7415
 C  C     0.0361     0.7096     0.8630
 C  C     0.5443     0.2768     0.2680
 C  C     0.4958     0.2899     0.1747
 S  S     0.7315     0.0792     0.0939
 S  S     0.7695     0.7059     0.2218
 S  S     0.7273     0.6748     0.4872
 S  S     0.2683     0.9208     0.9061
 S  S     0.2305     0.2940     0.7783
 S  S     0.2724     0.3253     0.5128
 S  S     0.1931     0.9741     0.3547
 S  S     0.2329     0.0588     0.5109
 S  S     0.5308     0.5598     0.7750
 S  S     0.8073     0.0260     0.6452
 S  S     0.7678     0.9413     0.4890
 S  S     0.4693     0.4402     0.2250
 N  N     0.7308     0.3270     0.7642
 N  N     0.7834     0.9193     0.9026
 N  N     0.7683     0.3042     0.5885
 N  N     0.7250     0.8649     0.3414
 N  N     0.2691     0.6730     0.2358
 N  N     0.2165     0.0807     0.0975
 N  N     0.2314     0.6958     0.4115
 N  N     0.2747     0.1352     0.6586
 N  N     0.8612     0.3917     0.0215
 N  N     0.9238     0.4841     0.2033
 N  N     0.5384     0.7041     0.8995
 N  N     0.4093     0.6748     0.6175
 N  N     0.1385     0.6081     0.9786
 N  N     0.0761     0.5159     0.7967
 N  N     0.4614     0.2959     0.1005
 N  N     0.5910     0.3252     0.3825
#END
data_36.P21.66.batch4.E++9.36
_symmetry_space_group_name_H-M P1     
_symmetry_Int_Tables_number    1
_cell_length_a 10.2364
_cell_length_b 25.2649
_cell_length_c  3.8750
_cell_angle_alpha 89.9299
_cell_angle_beta 107.353
_cell_angle_gamma 90.0051
loop_
_atom_site_label
_atom_site_type_symbol
_atom_site_fract_x
_atom_site_fract_y
_atom_site_fract_z
 C  C     0.1361     0.3163     0.1401
 C  C     0.3830     0.2762     0.1377
 C  C     0.4428     0.3266     0.2445
 C  C     0.1944     0.3651     0.2360
 C  C     0.1182     0.4050     0.3469
 C  C     0.0046     0.3048     0.1704
 C  C     0.5849     0.3219     0.3409
 C  C     0.6846     0.3609     0.4818
 C  C     0.8640     0.8164     0.8601
 C  C     0.6169     0.7763     0.8608
 C  C     0.5572     0.8267     0.7541
 C  C     0.8058     0.8652     0.7641
 C  C     0.8821     0.9051     0.6531
 C  C     0.9955     0.8048     0.8298
 C  C     0.4151     0.8221     0.6561
 C  C     0.3153     0.8611     0.5154
 C  C     0.3640     0.0848     0.3609
 C  C     0.1177     0.1248     0.3692
 C  C     0.0575     0.0745     0.2601
 C  C     0.3055     0.0361     0.2632
 C  C     0.3817     0.9962     0.1518
 C  C     0.4956     0.0962     0.3308
 C  C     0.9155     0.0791     0.1678
 C  C     0.8157     0.0403     0.0243
 C  C     0.6359     0.5848     0.6386
 C  C     0.8825     0.6249     0.6343
 C  C     0.9425     0.5745     0.7419
 C  C     0.6943     0.5360     0.7350
 C  C     0.6181     0.4961     0.8460
 C  C     0.5042     0.5963     0.6682
 C  C     0.0846     0.5792     0.8375
 C  C     0.1844     0.5402     0.9789
 S  S     0.2072     0.2613     0.9855
 S  S     0.3575     0.3870     0.2377
 S  S     0.6268     0.2569     0.2761
 S  S     0.7926     0.7613     0.0146
 S  S     0.6426     0.8871     0.7617
 S  S     0.3730     0.7570     0.7190
 S  S     0.2934     0.1398     0.5165
 S  S     0.1422     0.0141     0.2596
 S  S     0.8740     0.1440     0.2394
 S  S     0.7069     0.6399     0.4840
 S  S     0.8575     0.5141     0.7375
 S  S     0.1263     0.6442     0.7708
 N  N     0.8989     0.2924     0.2009
 N  N     0.0583     0.4384     0.4418
 N  N     0.7693     0.3919     0.6097
 N  N     0.4674     0.2364     0.1464
 N  N     0.1012     0.7926     0.7991
 N  N     0.9418     0.9385     0.5577
 N  N     0.2304     0.8921     0.3879
 N  N     0.5324     0.7364     0.8504
 N  N     0.6013     0.1085     0.2999
 N  N     0.4414     0.9629     0.0562
 N  N     0.7312     0.0093     0.8933
 N  N     0.0335     0.1645     0.3662
 N  N     0.3984     0.6086     0.6978
 N  N     0.5583     0.4627     0.9414
 N  N     0.2691     0.5092     0.1071
 N  N     0.9669     0.6647     0.6415
#END
data_37.P21c.14.batch6.E++9.83
_symmetry_space_group_name_H-M P1     
_symmetry_Int_Tables_number    1
_cell_length_a  9.9778
_cell_length_b 10.2157
_cell_length_c 13.2679
_cell_angle_alpha 89.9974
_cell_angle_beta 134.756
_cell_angle_gamma 89.9963
loop_
_atom_site_label
_atom_site_type_symbol
_atom_site_fract_x
_atom_site_fract_y
_atom_site_fract_z
 C  C     0.2806     0.6015     0.9345
 C  C     0.2944     0.3559     0.0210
 C  C     0.2373     0.3059     0.8955
 C  C     0.2233     0.5528     0.8126
 C  C     0.1962     0.6377     0.7150
 C  C     0.3132     0.7378     0.9614
 C  C     0.2487     0.1701     0.9024
 C  C     0.2065     0.0870     0.7988
 C  C     0.7194     0.1016     0.5655
 C  C     0.7056     0.8560     0.4790
 C  C     0.7628     0.8059     0.6044
 C  C     0.7767     0.0528     0.6874
 C  C     0.8038     0.1377     0.7850
 C  C     0.6868     0.2379     0.5386
 C  C     0.7513     0.6701     0.5976
 C  C     0.7935     0.5870     0.7012
 C  C     0.7194     0.3985     0.0655
 C  C     0.7056     0.6441     0.9790
 C  C     0.7628     0.6941     0.1045
 C  C     0.7767     0.4472     0.1874
 C  C     0.8038     0.3623     0.2850
 C  C     0.6868     0.2622     0.0386
 C  C     0.7513     0.8299     0.0976
 C  C     0.7935     0.9130     0.2012
 C  C     0.2806     0.8984     0.4345
 C  C     0.2944     0.1440     0.5210
 C  C     0.2372     0.1941     0.3956
 C  C     0.2233     0.9472     0.3126
 C  C     0.1962     0.8623     0.2150
 C  C     0.3132     0.7621     0.4614
 C  C     0.2487     0.3299     0.4024
 C  C     0.2065     0.4130     0.2988
 S  S     0.3067     0.5215     0.0642
 S  S     0.1632     0.3915     0.7492
 S  S     0.3275     0.1190     0.0613
 S  S     0.6933     0.0215     0.4358
 S  S     0.8368     0.8915     0.7507
 S  S     0.6725     0.6190     0.4387
 S  S     0.6933     0.4785     0.9358
 S  S     0.8368     0.6085     0.2508
 S  S     0.6724     0.8810     0.9387
 S  S     0.3067     0.9785     0.5642
 S  S     0.1632     0.1085     0.2493
 S  S     0.3275     0.3810     0.5613
 N  N     0.3391     0.8494     0.9864
 N  N     0.1664     0.7028     0.6287
 N  N     0.1673     0.0206     0.7097
 N  N     0.3445     0.2683     0.1155
 N  N     0.6609     0.3495     0.5137
 N  N     0.8336     0.2027     0.8712
 N  N     0.8326     0.5206     0.7902
 N  N     0.6556     0.7684     0.3845
 N  N     0.6608     0.1506     0.0136
 N  N     0.8336     0.2972     0.3713
 N  N     0.8326     0.9795     0.2902
 N  N     0.6554     0.7317     0.8845
 N  N     0.3391     0.6505     0.4864
 N  N     0.1664     0.7972     0.1288
 N  N     0.1673     0.4794     0.2097
 N  N     0.3445     0.2316     0.6155
#END
