# Supplementary material for: Report on the sixth blind test of organic crystal structure prediction methods
Source: Acta Crystallogr B Struct Sci Cryst Eng Mater. 2016 Aug 1;72(Pt 4):439–59. doi: 10.1107/S2052520616007447 (PMC4971545; doi:10.1107/S2052520616007447)
Supplement: Supplementary file 2 [file b-72-00439-sup2.zip › Group_22_Boese_Hofmann/XXIII-1_Boese_Hofmann.cif]

data_1.P-1.1.batch5.5.E+0.0
_symmetry_space_group_name_H-M P1     
_symmetry_Int_Tables_number    1
_cell_length_a 11.2737
_cell_length_b 12.6336
_cell_length_c 11.8668
_cell_angle_alpha 108.219
_cell_angle_beta 65.6819
_cell_angle_gamma 54.9874
loop_
_atom_site_label
_atom_site_type_symbol
_atom_site_fract_x
_atom_site_fract_y
_atom_site_fract_z
 C  C     0.0580     0.1372     0.4252
 C  C     0.0022     0.2861     0.4699
 C  C     0.9733     0.3845     0.5997
 C  C     0.9955     0.3387     0.6891
 C  C     0.0454     0.1927     0.6460
 C  C     0.0802     0.0910     0.5137
 C  C     0.9790     0.4353     0.8210
 C  C     0.7661     0.5787     0.0256
 C  C     0.7240     0.4979     0.0724
 C  C     0.5512     0.5504     0.1179
 C  C     0.5112     0.4739     0.1538
 C  C     0.6430     0.3409     0.1460
 C  C     0.8159     0.2881     0.1027
 C  C     0.8541     0.3665     0.0669
 C  C     0.5922     0.2159     0.2599
 C  C     0.6149     0.2606     0.3672
 C  C     0.5838     0.2307     0.4724
 C  C     0.5343     0.1511     0.4726
 C  C     0.5235     0.0965     0.3608
 C  C     0.5509     0.1273     0.2539
 C  C     0.5284     0.0731     0.1444
 C  C     0.9420     0.8628     0.5748
 C  C     0.9978     0.7139     0.5301
 C  C     0.0267     0.6155     0.4003
 C  C     0.0045     0.6613     0.3108
 C  C     0.9546     0.8073     0.3540
 C  C     0.9198     0.9090     0.4863
 C  C     0.0210     0.5647     0.1790
 C  C     0.2339     0.4213     0.9744
 C  C     0.2760     0.5021     0.9276
 C  C     0.4488     0.4496     0.8821
 C  C     0.4888     0.5261     0.8462
 C  C     0.3570     0.6591     0.8540
 C  C     0.1841     0.7119     0.8973
 C  C     0.1459     0.6335     0.9331
 C  C     0.4078     0.7841     0.7401
 C  C     0.3851     0.7394     0.6328
 C  C     0.4162     0.7693     0.5276
 C  C     0.4657     0.8489     0.5274
 C  C     0.4765     0.9035     0.6392
 C  C     0.4491     0.8727     0.7461
 C  C     0.4716     0.9269     0.8556
Cl Cl     0.0948     0.0125     0.2656
Cl Cl     0.9699     0.3478     0.3636
Cl Cl     0.9052     0.9875     0.7344
Cl Cl     0.0301     0.6522     0.6364
 N  N     0.6017     0.2589     0.1669
 N  N     0.3983     0.7411     0.8331
 O  O     0.4944     0.1357     0.0818
 O  O     0.5462     0.9522     0.1146
 O  O     0.5056     0.8643     0.9182
 O  O     0.4538     0.0478     0.8854
 H  H     0.9341     0.4974     0.6302
 H  H     0.0615     0.1551     0.7144
 H  H     0.1249     0.9747     0.4784
 H  H     0.9933     0.5094     0.8044
 H  H     0.1245     0.3231     0.7820
 H  H     0.6212     0.6998     0.0700
 H  H     0.7792     0.6371     0.1023
 H  H     0.4464     0.6527     0.1241
 H  H     0.3774     0.5152     0.1866
 H  H     0.9245     0.1825     0.0920
 H  H     0.9917     0.3205     0.0309
 H  H     0.5459     0.2465     0.1216
 H  H     0.6492     0.3257     0.3722
 H  H     0.5967     0.2713     0.5573
 H  H     0.5076     0.1308     0.5579
 H  H     0.4882     0.0321     0.3560
 H  H     0.5258     0.9242     0.0389
 H  H     0.0659     0.5026     0.3698
 H  H     0.9385     0.8449     0.2856
 H  H     0.8751     0.0253     0.5216
 H  H     0.0067     0.4906     0.1956
 H  H     0.8755     0.6769     0.2180
 H  H     0.3788     0.3002     0.9300
 H  H     0.2208     0.3629     0.8977
 H  H     0.5536     0.3473     0.8759
 H  H     0.6226     0.4848     0.8134
 H  H     0.0755     0.8175     0.9080
 H  H     0.0083     0.6795     0.9691
 H  H     0.4541     0.7535     0.8784
 H  H     0.3508     0.6743     0.6278
 H  H     0.4033     0.7287     0.4427
 H  H     0.4924     0.8692     0.4421
 H  H     0.5118     0.9679     0.6440
 H  H     0.4742     0.0758     0.9611
#END
data_3.P-1.33.batch6.E+1.5
_symmetry_space_group_name_H-M P1     
_symmetry_Int_Tables_number    1
_cell_length_a 12.2950
_cell_length_b 12.5028
_cell_length_c 23.5088
_cell_angle_alpha 72.1131
_cell_angle_beta 121.554
_cell_angle_gamma 144.380
loop_
_atom_site_label
_atom_site_type_symbol
_atom_site_fract_x
_atom_site_fract_y
_atom_site_fract_z
 C  C     0.4153     0.6585     0.9520
 C  C     0.5112     0.7926     0.9985
 C  C     0.5347     0.7669     0.0643
 C  C     0.4706     0.6118     0.0854
 C  C     0.3773     0.4808     0.0383
 C  C     0.3481     0.5027     0.9724
 C  C     0.5004     0.5819     0.1566
 C  C     0.3002     0.4476     0.1628
 C  C     0.2651     0.5394     0.1609
 C  C     0.1248     0.5142     0.0993
 C  C     0.0991     0.6056     0.0965
 C  C     0.2154     0.7271     0.1556
 C  C     0.3563     0.7532     0.2177
 C  C     0.3785     0.6591     0.2198
 C  C     0.1476     0.8418     0.1837
 C  C     0.1471     0.7796     0.2450
 C  C     0.0948     0.7930     0.2795
 C  C     0.0411     0.8694     0.2551
 C  C     0.0399     0.9309     0.1953
 C  C     0.0913     0.9187     0.1584
 C  C     0.0661     0.9688     0.0921
 C  C     0.5848     0.3415     0.0480
 C  C     0.4888     0.2074     0.0015
 C  C     0.4653     0.2331     0.9357
 C  C     0.5294     0.3882     0.9146
 C  C     0.6227     0.5192     0.9617
 C  C     0.6519     0.4973     0.0276
 C  C     0.4996     0.4181     0.8434
 C  C     0.6998     0.5524     0.8372
 C  C     0.7349     0.4606     0.8391
 C  C     0.8752     0.4858     0.9007
 C  C     0.9009     0.3944     0.9035
 C  C     0.7846     0.2729     0.8444
 C  C     0.6437     0.2468     0.7823
 C  C     0.6215     0.3409     0.7802
 C  C     0.8524     0.1582     0.8163
 C  C     0.8529     0.2204     0.7550
 C  C     0.9052     0.2070     0.7205
 C  C     0.9589     0.1306     0.7449
 C  C     0.9601     0.0691     0.8047
 C  C     0.9087     0.0813     0.8416
 C  C     0.9339     0.0312     0.9079
 C  C     0.4373     0.1280     0.5166
 C  C     0.4866     0.2745     0.5195
 C  C     0.5048     0.3673     0.4661
 C  C     0.4752     0.3160     0.4094
 C  C     0.4271     0.1697     0.4077
 C  C     0.4053     0.0749     0.4599
 C  C     0.4917     0.4121     0.3507
 C  C     0.7078     0.5637     0.3526
 C  C     0.7682     0.4948     0.3547
 C  C     0.9396     0.5552     0.4146
 C  C     0.0015     0.4957     0.4192
 C  C     0.8903     0.3689     0.3637
 C  C     0.7150     0.3040     0.3034
 C  C     0.6576     0.3679     0.2993
 C  C     0.9332     0.2372     0.3292
 C  C     0.9003     0.2737     0.2632
 C  C     0.8928     0.2141     0.2189
 C  C     0.9210     0.1174     0.2389
 C  C     0.9512     0.0780     0.3031
 C  C     0.9563     0.1340     0.3490
 C  C     0.9833     0.0830     0.4154
 C  C     0.5627     0.8720     0.4834
 C  C     0.5134     0.7255     0.4805
 C  C     0.4952     0.6327     0.5339
 C  C     0.5248     0.6840     0.5906
 C  C     0.5729     0.8303     0.5923
 C  C     0.5947     0.9251     0.5401
 C  C     0.5083     0.5879     0.6493
 C  C     0.2921     0.4363     0.6474
 C  C     0.2318     0.5053     0.6453
 C  C     0.0603     0.4448     0.5854
 C  C     0.9985     0.5043     0.5808
 C  C     0.1097     0.6311     0.6363
 C  C     0.2850     0.6960     0.6966
 C  C     0.3424     0.6321     0.7007
 C  C     0.0668     0.7628     0.6708
 C  C     0.0997     0.7263     0.7368
 C  C     0.1072     0.7859     0.7811
 C  C     0.0790     0.8826     0.7611
 C  C     0.0488     0.9220     0.6969
 C  C     0.0437     0.8660     0.6510
 C  C     0.0167     0.9170     0.5846
Cl Cl     0.3768     0.6789     0.8695
Cl Cl     0.6065     0.9928     0.9756
Cl Cl     0.6232     0.3211     0.1305
Cl Cl     0.3934     0.0072     0.0244
Cl Cl     0.4220     0.0150     0.5827
Cl Cl     0.5237     0.3401     0.5892
Cl Cl     0.5780     0.9850     0.4173
Cl Cl     0.4763     0.6599     0.4108
 N  N     0.1914     0.8243     0.1471
 N  N     0.8087     0.1757     0.8529
 N  N     0.9511     0.3033     0.3746
 N  N     0.0489     0.6967     0.6254
 O  O     0.1000     0.9553     0.0544
 O  O     0.9974     0.0245     0.0722
 O  O     0.9000     0.0447     0.9456
 O  O     0.0026     0.9755     0.9278
 O  O     0.0241     0.1510     0.4639
 O  O     0.9592     0.9566     0.4210
 O  O     0.9759     0.8490     0.5361
 O  O     0.0408     0.0435     0.5790
 H  H     0.6064     0.8712     0.0993
 H  H     0.3299     0.3610     0.0540
 H  H     0.2777     0.4019     0.9361
 H  H     0.6354     0.7180     0.1932
 H  H     0.5440     0.5239     0.1724
 H  H     0.3231     0.4051     0.2115
 H  H     0.1579     0.3178     0.1216
 H  H     0.0321     0.4193     0.0530
 H  H     0.9870     0.5828     0.0485
 H  H     0.4527     0.8501     0.2641
 H  H     0.4900     0.6823     0.2685
 H  H     0.1646     0.8587     0.1007
 H  H     0.1837     0.7162     0.2644
 H  H     0.0948     0.7424     0.3263
 H  H    -0.0000     0.8786     0.2829
 H  H     0.9953     0.9877     0.1742
 H  H     0.9628     0.0344     0.0223
 H  H     0.3936     0.1288     0.9007
 H  H     0.6701     0.6390     0.9460
 H  H     0.7223     0.5981     0.0639
 H  H     0.3646     0.2820     0.8068
 H  H     0.4560     0.4761     0.8276
 H  H     0.6769     0.5949     0.7885
 H  H     0.8421     0.6822     0.8784
 H  H     0.9679     0.5807     0.9470
 H  H     0.0130     0.4172     0.9515
 H  H     0.5473     0.1499     0.7359
 H  H     0.5100     0.3177     0.7315
 H  H     0.8354     0.1413     0.8993
 H  H     0.8163     0.2838     0.7356
 H  H     0.9052     0.2576     0.6737
 H  H     0.0000     0.1214     0.7171
 H  H     0.0048     0.0123     0.8258
 H  H     0.0372     0.9656     0.9777
 H  H     0.5427     0.4807     0.4689
 H  H     0.4056     0.1285     0.3645
 H  H     0.3640     0.9594     0.4573
 H  H     0.4654     0.4785     0.3495
 H  H     0.3603     0.3029     0.3024
 H  H     0.8363     0.6811     0.3975
 H  H     0.6993     0.6225     0.3074
 H  H     0.0274     0.6517     0.4590
 H  H     0.1356     0.5455     0.4667
 H  H     0.6193     0.1995     0.2604
 H  H     0.5204     0.3140     0.2518
 H  H     0.0038     0.2890     0.4233
 H  H     0.8872     0.3554     0.2476
 H  H     0.8683     0.2466     0.1686
 H  H     0.9211     0.0754     0.2047
 H  H     0.9740     0.0035     0.3201
 H  H     0.9721     0.9231     0.4676
 H  H     0.4573     0.5193     0.5311
 H  H     0.5944     0.8715     0.6355
 H  H     0.6360     0.0406     0.5427
 H  H     0.5346     0.5215     0.6505
 H  H     0.6397     0.6971     0.6976
 H  H     0.1637     0.3189     0.6024
 H  H     0.3007     0.3775     0.6926
 H  H     0.9726     0.3483     0.5410
 H  H     0.8644     0.4545     0.5333
 H  H     0.3807     0.8005     0.7396
 H  H     0.4796     0.6860     0.7482
 H  H     0.9962     0.7110     0.5767
 H  H     0.1128     0.6446     0.7524
 H  H     0.1317     0.7534     0.8314
 H  H     0.0789     0.9246     0.7954
 H  H     0.0260     0.9965     0.6799
 H  H     0.0279     0.0769     0.5324
#END
data_4.P-1.31.batch6.E+2.6
_symmetry_space_group_name_H-M P1     
_symmetry_Int_Tables_number    1
_cell_length_a 11.9984
_cell_length_b  7.3196
_cell_length_c 12.3673
_cell_angle_alpha 102.599
_cell_angle_beta 58.0250
_cell_angle_gamma 87.5672
loop_
_atom_site_label
_atom_site_type_symbol
_atom_site_fract_x
_atom_site_fract_y
_atom_site_fract_z
 C  C     0.4131     0.2902     0.3398
 C  C     0.5005     0.1655     0.2122
 C  C     0.6306     0.1956     0.1314
 C  C     0.6764     0.3465     0.1778
 C  C     0.5882     0.4669     0.3065
 C  C     0.4583     0.4401     0.3863
 C  C     0.8152     0.3856     0.0952
 C  C     0.8249     0.5341     0.0198
 C  C     0.8126     0.4588     0.9041
 C  C     0.6919     0.5013     0.9144
 C  C     0.6807     0.4319     0.8073
 C  C     0.7900     0.3139     0.6860
 C  C     0.9107     0.2677     0.6756
 C  C     0.9212     0.3414     0.7827
 C  C     0.8522     0.1966     0.4507
 C  C     0.9808     0.2438     0.3877
 C  C     0.0640     0.1990     0.2509
 C  C     0.0221     0.1095     0.1697
 C  C     0.8960     0.0645     0.2286
 C  C     0.8093     0.1049     0.3676
 C  C     0.6770     0.0547     0.4228
 C  C     0.5869     0.7098     0.6602
 C  C     0.4995     0.8345     0.7878
 C  C     0.3694     0.8044     0.8686
 C  C     0.3236     0.6535     0.8222
 C  C     0.4118     0.5331     0.6935
 C  C     0.5417     0.5599     0.6137
 C  C     0.1848     0.6144     0.9048
 C  C     0.1751     0.4659     0.9802
 C  C     0.1874     0.5412     0.0959
 C  C     0.3081     0.4987     0.0856
 C  C     0.3193     0.5681     0.1927
 C  C     0.2100     0.6861     0.3140
 C  C     0.0893     0.7323     0.3244
 C  C     0.0788     0.6586     0.2173
 C  C     0.1478     0.8034     0.5493
 C  C     0.0192     0.7562     0.6123
 C  C     0.9360     0.8010     0.7491
 C  C     0.9779     0.8905     0.8303
 C  C     0.1040     0.9355     0.7714
 C  C     0.1907     0.8951     0.6324
 C  C     0.3230     0.9453     0.5772
Cl Cl     0.2487     0.2687     0.4410
Cl Cl     0.4480     0.9733     0.1555
Cl Cl     0.7513     0.7313     0.5590
Cl Cl     0.5520     0.0267     0.8445
 N  N     0.7683     0.2391     0.5858
 N  N     0.2317     0.7609     0.4142
 O  O     0.5892     0.1006     0.5455
 O  O     0.6537     0.9574     0.3354
 O  O     0.4108     0.8993     0.4545
 O  O     0.3463     0.0426     0.6646
 H  H     0.6957     0.0993     0.0314
 H  H     0.6221     0.5851     0.3444
 H  H     0.3902     0.5348     0.4859
 H  H     0.8855     0.2531     0.0229
 H  H     0.8486     0.4384     0.1617
 H  H     0.9220     0.5782     0.9840
 H  H     0.7478     0.6623     0.0898
 H  H     0.6062     0.5942     0.0070
 H  H     0.5865     0.4691     0.8167
 H  H     0.9954     0.1700     0.5852
 H  H     0.0167     0.3047     0.7711
 H  H     0.6741     0.2136     0.6167
 H  H     0.0141     0.3197     0.4479
 H  H     0.1627     0.2367     0.2071
 H  H     0.0873     0.0780     0.0620
 H  H     0.8600     0.9963     0.1685
 H  H     0.5565     0.9384     0.3853
 H  H     0.3043     0.9007     0.9686
 H  H     0.3779     0.4149     0.6556
 H  H     0.6098     0.4652     0.5141
 H  H     0.1145     0.7469     0.9771
 H  H     0.1514     0.5616     0.8383
 H  H     0.0780     0.4218     0.0160
 H  H     0.2522     0.3377     0.9102
 H  H     0.3938     0.4058     0.9930
 H  H     0.4135     0.5309     0.1833
 H  H     0.0046     0.8300     0.4148
 H  H     0.9833     0.6953     0.2289
 H  H     0.3259     0.7864     0.3833
 H  H     0.9859     0.6803     0.5521
 H  H     0.8373     0.7633     0.7929
 H  H     0.9127     0.9220     0.9380
 H  H     0.1400     0.0037     0.8315
 H  H     0.4435     0.0616     0.6147
#END
data_5.P-1.392.batch5.5.E+5.5
_symmetry_space_group_name_H-M P1     
_symmetry_Int_Tables_number    1
_cell_length_a  6.9801
_cell_length_b 16.1435
_cell_length_c 11.2611
_cell_angle_alpha 73.0513
_cell_angle_beta 132.982
_cell_angle_gamma 101.629
loop_
_atom_site_label
_atom_site_type_symbol
_atom_site_fract_x
_atom_site_fract_y
_atom_site_fract_z
 C  C     0.6135     0.4427     0.3904
 C  C     0.7559     0.4932     0.5100
 C  C     0.8900     0.4536     0.6762
 C  C     0.8858     0.3638     0.7265
 C  C     0.7477     0.3138     0.6059
 C  C     0.6133     0.3529     0.4400
 C  C     0.0284     0.3235     0.9066
 C  C     0.3079     0.2925     0.0065
 C  C     0.3089     0.2194     0.9494
 C  C     0.4149     0.2290     0.8766
 C  C     0.4009     0.1627     0.8155
 C  C     0.2813     0.0827     0.8255
 C  C     0.1803     0.0720     0.9025
 C  C     0.1941     0.1395     0.9615
 C  C     0.1725     0.9419     0.7299
 C  C     0.0213     0.8975     0.7702
 C  C     0.9207     0.8159     0.7398
 C  C     0.9610     0.7740     0.6660
 C  C     0.0999     0.8172     0.6193
 C  C     0.2085     0.8997     0.6502
 C  C     0.3502     0.9406     0.5949
 C  C     0.3865     0.5573     0.6096
 C  C     0.2441     0.5068     0.4900
 C  C     0.1100     0.5464     0.3238
 C  C     0.1142     0.6362     0.2735
 C  C     0.2523     0.6862     0.3941
 C  C     0.3867     0.6471     0.5600
 C  C     0.9717     0.6765     0.0934
 C  C     0.6922     0.7075     0.9935
 C  C     0.6912     0.7806     0.0506
 C  C     0.5851     0.7710     0.1234
 C  C     0.5991     0.8373     0.1845
 C  C     0.7187     0.9173     0.1745
 C  C     0.8198     0.9280     0.0975
 C  C     0.8060     0.8605     0.0385
 C  C     0.8275     0.0581     0.2701
 C  C     0.9787     0.1025     0.2298
 C  C     0.0793     0.1841     0.2602
 C  C     0.0390     0.2260     0.3340
 C  C     0.9001     0.1828     0.3807
 C  C     0.7915     0.1003     0.3498
 C  C     0.6498     0.0594     0.4051
Cl Cl     0.4395     0.4900     0.1820
Cl Cl     0.7674     0.6043     0.4547
Cl Cl     0.5605     0.5100     0.8180
Cl Cl     0.2322     0.3957     0.5451
 N  N     0.2795     0.0224     0.7579
 N  N     0.7205     0.9776     0.2421
 O  O     0.4715     0.0114     0.6265
 O  O     0.3415     0.8985     0.5067
 O  O     0.5285     0.9886     0.3735
 O  O     0.6585     0.1015     0.4933
 H  H     0.9967     0.4942     0.7670
 H  H     0.7429     0.2435     0.6408
 H  H     0.5073     0.3139     0.3470
 H  H     0.9148     0.2680     0.9152
 H  H     0.0403     0.3704     0.9652
 H  H     0.4057     0.2721     0.1389
 H  H     0.4233     0.3472     0.9979
 H  H     0.5085     0.2900     0.8665
 H  H     0.4806     0.1725     0.7561
 H  H     0.0948     0.0115     0.9213
 H  H     0.1115     0.1288     0.0192
 H  H     0.3782     0.0426     0.7166
 H  H     0.9779     0.9278     0.8234
 H  H     0.8048     0.7848     0.7729
 H  H     0.8813     0.7097     0.6427
 H  H     0.1263     0.7877     0.5559
 H  H     0.4241     0.9352     0.4605
 H  H     0.0033     0.5058     0.2330
 H  H     0.2571     0.7565     0.3592
 H  H     0.4927     0.6861     0.6530
 H  H     0.0853     0.7320     0.0848
 H  H     0.9598     0.6296     0.0348
 H  H     0.5944     0.7279     0.8611
 H  H     0.5768     0.6528     0.0021
 H  H     0.4915     0.7100     0.1335
 H  H     0.5194     0.8275     0.2439
 H  H     0.9053     0.9885     0.0787
 H  H     0.8886     0.8712     0.9808
 H  H     0.6218     0.9574     0.2834
 H  H     0.0221     0.0722     0.1766
 H  H     0.1952     0.2152     0.2271
 H  H     0.1187     0.2903     0.3573
 H  H     0.8737     0.2123     0.4441
 H  H     0.5759     0.0648     0.5395
#END
data_6.P-1.84.batch5.E+10.4
_symmetry_space_group_name_H-M P1     
_symmetry_Int_Tables_number    1
_cell_length_a  6.5771
_cell_length_b 18.3016
_cell_length_c 10.1349
_cell_angle_alpha 72.5735
_cell_angle_beta 129.070
_cell_angle_gamma 90.7984
loop_
_atom_site_label
_atom_site_type_symbol
_atom_site_fract_x
_atom_site_fract_y
_atom_site_fract_z
 C  C     0.9498     0.3738     0.1475
 C  C     0.1686     0.3450     0.1685
 C  C     0.1683     0.3749     0.0250
 C  C     0.9495     0.4324     0.8570
 C  C     0.7346     0.4614     0.8391
 C  C     0.7355     0.4329     0.9830
 C  C     0.9418     0.4585     0.6982
 C  C     0.8803     0.3959     0.6103
 C  C     0.0770     0.3169     0.7431
 C  C     0.3364     0.3036     0.8019
 C  C     0.5234     0.2327     0.9355
 C  C     0.4593     0.1709     0.0156
 C  C     0.2039     0.1850     0.9630
 C  C     0.0174     0.2562     0.8273
 C  C     0.6468     0.0245     0.2006
 C  C     0.4048     0.0007     0.1360
 C  C     0.4060     0.9228     0.2048
 C  C     0.6463     0.8647     0.3401
 C  C     0.8850     0.8857     0.3998
 C  C     0.8919     0.9641     0.3318
 C  C     0.1531     0.9804     0.3984
 C  C     0.0502     0.6262     0.8525
 C  C     0.8314     0.6550     0.8315
 C  C     0.8317     0.6251     0.9750
 C  C     0.0505     0.5676     0.1430
 C  C     0.2654     0.5386     0.1609
 C  C     0.2645     0.5671     0.0170
 C  C     0.0582     0.5415     0.3018
 C  C     0.1197     0.6041     0.3897
 C  C     0.9230     0.6831     0.2569
 C  C     0.6636     0.6964     0.1981
 C  C     0.4766     0.7673     0.0645
 C  C     0.5407     0.8291     0.9844
 C  C     0.7961     0.8150     0.0370
 C  C     0.9826     0.7438     0.1727
 C  C     0.3532     0.9755     0.7994
 C  C     0.5952     0.9993     0.8640
 C  C     0.5940     0.0772     0.7952
 C  C     0.3537     0.1353     0.6599
 C  C     0.1150     0.1143     0.6002
 C  C     0.1081     0.0359     0.6682
 C  C     0.8469     0.0196     0.6016
Cl Cl     0.9411     0.3375     0.3217
Cl Cl     0.4397     0.2716     0.3687
Cl Cl     0.0589     0.6625     0.6783
Cl Cl     0.5603     0.7284     0.6313
 N  N     0.6585     0.1013     0.1428
 N  N     0.3415     0.8987     0.8572
 O  O     0.1806     0.0477     0.3412
 O  O     0.3602     0.9190     0.5228
 O  O     0.8194     0.9523     0.6588
 O  O     0.6398     0.0810     0.4772
 H  H     0.3417     0.3513     0.0461
 H  H     0.5652     0.5077     0.7120
 H  H     0.5685     0.4562     0.9686
 H  H     0.1351     0.4714     0.7425
 H  H     0.7881     0.5139     0.5929
 H  H     0.8777     0.4194     0.4957
 H  H     0.6765     0.3883     0.5517
 H  H     0.3939     0.3496     0.7424
 H  H     0.7233     0.2236     0.9781
 H  H     0.1521     0.1423     0.0319
 H  H     0.8204     0.2658     0.7887
 H  H     0.8490     0.1055     0.1923
 H  H     0.2138     0.0435     0.0275
 H  H     0.2150     0.9069     0.1523
 H  H     0.6460     0.8040     0.3959
 H  H     0.0748     0.8416     0.5023
 H  H     0.5379     0.9351     0.5693
 H  H     0.6583     0.6487     0.9539
 H  H     0.4348     0.4923     0.2880
 H  H     0.4315     0.5438     0.0314
 H  H     0.8649     0.5286     0.2575
 H  H     0.2119     0.4861     0.4071
 H  H     0.1223     0.5806     0.5043
 H  H     0.3235     0.6117     0.4483
 H  H     0.6061     0.6504     0.2576
 H  H     0.2767     0.7764     0.0219
 H  H     0.8479     0.8577     0.9681
 H  H     0.1796     0.7342     0.2113
 H  H     0.1510     0.8945     0.8077
 H  H     0.7862     0.9565     0.9725
 H  H     0.7850     0.0931     0.8477
 H  H     0.3540     0.1960     0.6041
 H  H     0.9252     0.1584     0.4977
 H  H     0.4621     0.0649     0.4307
#END
data_7.P-1.44.batch6.E+10.8
_symmetry_space_group_name_H-M P1     
_symmetry_Int_Tables_number    1
_cell_length_a  9.4074
_cell_length_b 16.8117
_cell_length_c  8.1319
_cell_angle_alpha 132.234
_cell_angle_beta 107.884
_cell_angle_gamma 68.1558
loop_
_atom_site_label
_atom_site_type_symbol
_atom_site_fract_x
_atom_site_fract_y
_atom_site_fract_z
 C  C     0.9975     0.8051     0.2265
 C  C     0.9896     0.7079     0.1713
 C  C     0.8719     0.7089     0.2436
 C  C     0.7577     0.8050     0.3654
 C  C     0.7654     0.9008     0.4149
 C  C     0.8836     0.9011     0.3467
 C  C     0.6295     0.8047     0.4394
 C  C     0.6608     0.8389     0.6754
 C  C     0.6886     0.9531     0.8609
 C  C     0.8258     0.9681     0.9972
 C  C     0.8558     0.0726     0.1679
 C  C     0.7498     0.1657     0.2015
 C  C     0.6103     0.1519     0.0671
 C  C     0.5798     0.0477     0.9027
 C  C     0.6930     0.3667     0.5141
 C  C     0.5710     0.3652     0.5775
 C  C     0.4774     0.4617     0.7372
 C  C     0.5011     0.5649     0.8433
 C  C     0.6198     0.5681     0.7826
 C  C     0.7170     0.4714     0.6198
 C  C     0.8389     0.4813     0.5624
 C  C     0.0025     0.1949     0.7735
 C  C     0.0104     0.2921     0.8287
 C  C     0.1281     0.2911     0.7564
 C  C     0.2423     0.1950     0.6346
 C  C     0.2346     0.0992     0.5851
 C  C     0.1164     0.0989     0.6533
 C  C     0.3705     0.1953     0.5606
 C  C     0.3392     0.1611     0.3246
 C  C     0.3114     0.0469     0.1391
 C  C     0.1742     0.0319     0.0028
 C  C     0.1442     0.9274     0.8321
 C  C     0.2502     0.8343     0.7985
 C  C     0.3897     0.8481     0.9329
 C  C     0.4202     0.9523     0.0973
 C  C     0.3070     0.6333     0.4859
 C  C     0.4290     0.6348     0.4225
 C  C     0.5226     0.5383     0.2628
 C  C     0.4989     0.4351     0.1567
 C  C     0.3802     0.4319     0.2174
 C  C     0.2830     0.5286     0.3802
 C  C     0.1611     0.5187     0.4376
Cl Cl     0.1461     0.8085     0.1490
Cl Cl     0.1218     0.5856     0.0077
Cl Cl     0.8539     0.1915     0.8510
Cl Cl     0.8782     0.4144     0.9923
 N  N     0.7872     0.2697     0.3600
 N  N     0.2128     0.7303     0.6400
 O  O     0.9466     0.4009     0.4496
 O  O     0.8281     0.5816     0.6373
 O  O     0.0534     0.5991     0.5504
 O  O     0.1719     0.4184     0.3627
 H  H     0.8694     0.6323     0.1998
 H  H     0.6787     0.9772     0.5107
 H  H     0.8874     0.9761     0.3858
 H  H     0.6080     0.7214     0.3205
 H  H     0.5228     0.8595     0.4314
 H  H     0.7598     0.7783     0.6763
 H  H     0.5616     0.8334     0.7088
 H  H     0.9121     0.8961     0.9691
 H  H     0.9638     0.0818     0.2719
 H  H     0.5260     0.2236     0.0914
 H  H     0.4693     0.0406     0.8043
 H  H     0.8843     0.2785     0.3476
 H  H     0.5545     0.2857     0.5015
 H  H     0.3851     0.4570     0.7827
 H  H     0.4263     0.6405     0.9690
 H  H     0.6424     0.6464     0.8610
 H  H     0.9206     0.5833     0.5991
 H  H     0.1306     0.3677     0.8002
 H  H     0.3213     0.0228     0.4893
 H  H     0.1126     0.0239     0.6142
 H  H     0.3920     0.2786     0.6795
 H  H     0.4772     0.1405     0.5686
 H  H     0.2402     0.2217     0.3237
 H  H     0.4384     0.1666     0.2912
 H  H     0.0879     0.1039     0.0309
 H  H     0.0362     0.9182     0.7281
 H  H     0.4739     0.7764     0.9086
 H  H     0.5307     0.9594     0.1957
 H  H     0.1157     0.7215     0.6524
 H  H     0.4455     0.7143     0.4985
 H  H     0.6149     0.5430     0.2173
 H  H     0.5737     0.3595     0.0310
 H  H     0.3576     0.3536     0.1390
 H  H     0.0794     0.4167     0.4009
#END
data_8.P21c.51.batch6.E+12.1
_symmetry_space_group_name_H-M P1     
_symmetry_Int_Tables_number    1
_cell_length_a 12.3920
_cell_length_b 16.8303
_cell_length_c  8.8474
_cell_angle_alpha 89.9998
_cell_angle_beta 74.5569
_cell_angle_gamma 90.0005
loop_
_atom_site_label
_atom_site_type_symbol
_atom_site_fract_x
_atom_site_fract_y
_atom_site_fract_z
 C  C     0.6960     0.5005     0.9172
 C  C     0.7942     0.5074     0.9664
 C  C     0.8189     0.4510     0.0676
 C  C     0.7484     0.3858     0.1184
 C  C     0.6513     0.3794     0.0667
 C  C     0.6252     0.4359     0.9673
 C  C     0.7794     0.3221     0.2192
 C  C     0.7413     0.3365     0.3977
 C  C     0.6174     0.3478     0.4676
 C  C     0.5788     0.4122     0.5669
 C  C     0.4649     0.4266     0.6302
 C  C     0.3860     0.3766     0.5925
 C  C     0.4234     0.3098     0.4980
 C  C     0.5372     0.2957     0.4369
 C  C     0.1874     0.3466     0.7194
 C  C     0.2132     0.2766     0.7900
 C  C     0.1300     0.2275     0.8747
 C  C     0.0166     0.2453     0.8934
 C  C     0.9893     0.3117     0.8196
 C  C     0.0722     0.3630     0.7314
 C  C     0.0394     0.4269     0.6418
 C  C     0.3040     0.0005     0.5827
 C  C     0.2058     0.0074     0.5336
 C  C     0.1811     0.9510     0.4324
 C  C     0.2516     0.8858     0.3816
 C  C     0.3487     0.8794     0.4333
 C  C     0.3748     0.9359     0.5327
 C  C     0.2206     0.8222     0.2808
 C  C     0.2587     0.8365     0.1022
 C  C     0.3826     0.8478     0.0324
 C  C     0.4212     0.9122     0.9331
 C  C     0.5351     0.9266     0.8698
 C  C     0.6140     0.8766     0.9075
 C  C     0.5766     0.8098     0.0020
 C  C     0.4628     0.7957     0.0631
 C  C     0.8126     0.8466     0.7806
 C  C     0.7868     0.7766     0.7100
 C  C     0.8700     0.7275     0.6253
 C  C     0.9834     0.7453     0.6066
 C  C     0.0107     0.8117     0.6804
 C  C     0.9278     0.8630     0.7686
 C  C     0.9606     0.9269     0.8582
 C  C     0.3040     0.4995     0.0828
 C  C     0.2058     0.4926     0.0337
 C  C     0.1811     0.5490     0.9324
 C  C     0.2516     0.6142     0.8816
 C  C     0.3487     0.6206     0.9333
 C  C     0.3748     0.5641     0.0327
 C  C     0.2206     0.6779     0.7808
 C  C     0.2587     0.6635     0.6023
 C  C     0.3826     0.6522     0.5324
 C  C     0.4212     0.5878     0.4331
 C  C     0.5351     0.5734     0.3698
 C  C     0.6140     0.6234     0.4075
 C  C     0.5766     0.6902     0.5020
 C  C     0.4628     0.7043     0.5631
 C  C     0.8126     0.6534     0.2806
 C  C     0.7868     0.7234     0.2100
 C  C     0.8700     0.7725     0.1253
 C  C     0.9834     0.7547     0.1066
 C  C     0.0107     0.6883     0.1804
 C  C     0.9278     0.6370     0.2686
 C  C     0.9606     0.5731     0.3582
 C  C     0.6960     0.9995     0.4172
 C  C     0.7942     0.9926     0.4664
 C  C     0.8189     0.0490     0.5676
 C  C     0.7484     0.1142     0.6184
 C  C     0.6513     0.1206     0.5667
 C  C     0.6252     0.0641     0.4673
 C  C     0.7794     0.1779     0.7192
 C  C     0.7413     0.1635     0.8977
 C  C     0.6174     0.1522     0.9676
 C  C     0.5788     0.0878     0.0669
 C  C     0.4649     0.0734     0.1302
 C  C     0.3860     0.1234     0.0925
 C  C     0.4234     0.1902     0.9980
 C  C     0.5372     0.2043     0.9369
 C  C     0.1874     0.1534     0.2194
 C  C     0.2132     0.2234     0.2900
 C  C     0.1300     0.2725     0.3747
 C  C     0.0166     0.2547     0.3934
 C  C     0.9893     0.1883     0.3196
 C  C     0.0722     0.1370     0.2314
 C  C     0.0394     0.0731     0.1418
Cl Cl     0.6620     0.5705     0.7937
Cl Cl     0.8877     0.5834     0.8956
Cl Cl     0.3380     0.0705     0.7063
Cl Cl     0.1123     0.0834     0.6044
Cl Cl     0.3380     0.4295     0.2063
Cl Cl     0.1122     0.4166     0.1045
Cl Cl     0.6620     0.9295     0.2937
Cl Cl     0.8877     0.9166     0.3956
 N  N     0.2710     0.3963     0.6422
 N  N     0.7290     0.8963     0.8578
 N  N     0.7290     0.6037     0.3578
 N  N     0.2710     0.1037     0.1422
 O  O     0.1067     0.4792     0.5709
 O  O     0.9343     0.4242     0.6333
 O  O     0.8933     0.9792     0.9291
 O  O     0.0657     0.9243     0.8667
 O  O     0.8933     0.5208     0.4291
 O  O     0.0657     0.5758     0.3667
 O  O     0.1067     0.0208     0.0709
 O  O     0.9343     0.0758     0.1333
 H  H     0.8964     0.4570     0.1025
 H  H     0.5951     0.3291     0.1033
 H  H     0.5500     0.4297     0.9270
 H  H     0.8709     0.3154     0.1862
 H  H     0.7457     0.2649     0.1925
 H  H     0.7855     0.3885     0.4265
 H  H     0.7700     0.2853     0.4539
 H  H     0.6394     0.4530     0.5941
 H  H     0.4369     0.4780     0.7050
 H  H     0.3625     0.2694     0.4708
 H  H     0.5634     0.2443     0.3608
 H  H     0.2445     0.4481     0.6036
 H  H     0.3007     0.2621     0.7768
 H  H     0.1536     0.1740     0.9268
 H  H     0.9521     0.2065     0.9629
 H  H     0.9024     0.3259     0.8273
 H  H     0.9210     0.4663     0.5564
 H  H     0.1036     0.9570     0.3975
 H  H     0.4048     0.8291     0.3967
 H  H     0.4500     0.9297     0.5730
 H  H     0.1291     0.8154     0.3138
 H  H     0.2543     0.7649     0.3075
 H  H     0.2145     0.8885     0.0735
 H  H     0.2300     0.7853     0.0461
 H  H     0.3606     0.9530     0.9059
 H  H     0.5631     0.9780     0.7950
 H  H     0.6375     0.7694     0.0292
 H  H     0.4366     0.7443     0.1392
 H  H     0.7555     0.9481     0.8964
 H  H     0.6993     0.7621     0.7232
 H  H     0.8464     0.6740     0.5732
 H  H     0.0479     0.7065     0.5371
 H  H     0.0976     0.8259     0.6727
 H  H     0.0790     0.9663     0.9436
 H  H     0.1036     0.5430     0.8975
 H  H     0.4048     0.6709     0.8967
 H  H     0.4499     0.5703     0.0730
 H  H     0.1291     0.6846     0.8138
 H  H     0.2543     0.7351     0.8075
 H  H     0.2145     0.6115     0.5735
 H  H     0.2300     0.7147     0.5461
 H  H     0.3606     0.5470     0.4059
 H  H     0.5631     0.5220     0.2950
 H  H     0.6375     0.7306     0.5292
 H  H     0.4366     0.7557     0.6392
 H  H     0.7555     0.5519     0.3964
 H  H     0.6993     0.7379     0.2232
 H  H     0.8464     0.8260     0.0732
 H  H     0.0479     0.7935     0.0371
 H  H     0.0976     0.6741     0.1727
 H  H     0.0790     0.5337     0.4436
 H  H     0.8964     0.0430     0.6025
 H  H     0.5952     0.1709     0.6033
 H  H     0.5501     0.0703     0.4270
 H  H     0.8709     0.1846     0.6862
 H  H     0.7457     0.2351     0.6925
 H  H     0.7855     0.1115     0.9265
 H  H     0.7700     0.2147     0.9539
 H  H     0.6394     0.0470     0.0941
 H  H     0.4369     0.0220     0.2050
 H  H     0.3625     0.2306     0.9708
 H  H     0.5634     0.2557     0.8608
 H  H     0.2445     0.0519     0.1036
 H  H     0.3007     0.2379     0.2768
 H  H     0.1536     0.3260     0.4268
 H  H     0.9521     0.2935     0.4629
 H  H     0.9024     0.1741     0.3273
 H  H     0.9210     0.0337     0.0564
#END
data_9.Cc.31.batch3.E+12.3
_symmetry_space_group_name_H-M P1     
_symmetry_Int_Tables_number    1
_cell_length_a  9.6680
_cell_length_b  6.7951
_cell_length_c 27.3428
_cell_angle_alpha 89.9998
_cell_angle_beta 85.5655
_cell_angle_gamma 90.0000
loop_
_atom_site_label
_atom_site_type_symbol
_atom_site_fract_x
_atom_site_fract_y
_atom_site_fract_z
 C  C     0.3006     0.8010     0.7828
 C  C     0.3509     0.9940     0.7790
 C  C     0.2939     0.1263     0.7472
 C  C     0.1872     0.0692     0.7185
 C  C     0.1381     0.8756     0.7227
 C  C     0.1940     0.7429     0.7545
 C  C     0.1323     0.2096     0.6822
 C  C     0.2213     0.2194     0.6326
 C  C     0.2245     0.0313     0.6036
 C  C     0.3282     0.8901     0.6083
 C  C     0.3366     0.7230     0.5792
 C  C     0.2413     0.6896     0.5437
 C  C     0.1314     0.8232     0.5410
 C  C     0.1254     0.9909     0.5703
 C  C     0.2233     0.4693     0.4699
 C  C     0.1525     0.5971     0.4397
 C  C     0.1126     0.5357     0.3946
 C  C     0.1380     0.3440     0.3777
 C  C     0.2126     0.2189     0.4056
 C  C     0.2595     0.2781     0.4507
 C  C     0.3560     0.1492     0.4742
 C  C     0.6994     0.3010     0.7172
 C  C     0.6491     0.4940     0.7210
 C  C     0.7061     0.6263     0.7528
 C  C     0.8128     0.5692     0.7815
 C  C     0.8619     0.3756     0.7773
 C  C     0.8060     0.2429     0.7455
 C  C     0.8677     0.7096     0.8178
 C  C     0.7787     0.7194     0.8674
 C  C     0.7755     0.5313     0.8964
 C  C     0.6718     0.3901     0.8917
 C  C     0.6634     0.2230     0.9208
 C  C     0.7587     0.1896     0.9563
 C  C     0.8686     0.3232     0.9590
 C  C     0.8746     0.4909     0.9297
 C  C     0.7767     0.9693     0.0301
 C  C     0.8475     0.0971     0.0603
 C  C     0.8874     0.0357     0.1054
 C  C     0.8620     0.8440     0.1223
 C  C     0.7874     0.7189     0.0944
 C  C     0.7405     0.7781     0.0493
 C  C     0.6440     0.6492     0.0258
 C  C     0.6994     0.1990     0.2172
 C  C     0.6491     0.0060     0.2210
 C  C     0.7061     0.8737     0.2528
 C  C     0.8128     0.9308     0.2815
 C  C     0.8619     0.1244     0.2772
 C  C     0.8060     0.2571     0.2455
 C  C     0.8677     0.7904     0.3178
 C  C     0.7787     0.7806     0.3674
 C  C     0.7755     0.9687     0.3964
 C  C     0.6718     0.1099     0.3917
 C  C     0.6634     0.2770     0.4208
 C  C     0.7587     0.3104     0.4563
 C  C     0.8685     0.1768     0.4590
 C  C     0.8746     0.0091     0.4297
 C  C     0.7767     0.5307     0.5301
 C  C     0.8475     0.4029     0.5603
 C  C     0.8874     0.4643     0.6054
 C  C     0.8620     0.6560     0.6223
 C  C     0.7874     0.7811     0.5944
 C  C     0.7405     0.7219     0.5493
 C  C     0.6440     0.8508     0.5258
 C  C     0.3006     0.6990     0.2828
 C  C     0.3509     0.5060     0.2790
 C  C     0.2939     0.3737     0.2472
 C  C     0.1872     0.4308     0.2185
 C  C     0.1381     0.6244     0.2228
 C  C     0.1940     0.7571     0.2545
 C  C     0.1323     0.2904     0.1822
 C  C     0.2213     0.2806     0.1326
 C  C     0.2246     0.4687     0.1036
 C  C     0.3282     0.6099     0.1083
 C  C     0.3366     0.7770     0.0792
 C  C     0.2413     0.8104     0.0437
 C  C     0.1315     0.6768     0.0410
 C  C     0.1254     0.5091     0.0703
 C  C     0.2233     0.0307     0.9699
 C  C     0.1525     0.9029     0.9397
 C  C     0.1126     0.9643     0.8946
 C  C     0.1380     0.1560     0.8777
 C  C     0.2126     0.2811     0.9056
 C  C     0.2595     0.2219     0.9507
 C  C     0.3560     0.3508     0.9742
Cl Cl     0.3687     0.6335     0.8219
Cl Cl     0.4837     0.0716     0.8131
Cl Cl     0.6313     0.1335     0.6781
Cl Cl     0.5163     0.5716     0.6869
Cl Cl     0.6313     0.3666     0.1781
Cl Cl     0.5163     0.9284     0.1869
Cl Cl     0.3687     0.8666     0.3219
Cl Cl     0.4837     0.4284     0.3131
 N  N     0.2634     0.5211     0.5151
 N  N     0.7366     0.0211     0.9849
 N  N     0.7366     0.4789     0.4849
 N  N     0.2634     0.9789     0.0151
 O  O     0.4174     0.2020     0.5109
 O  O     0.3797     0.9769     0.4530
 O  O     0.5826     0.7020     0.9891
 O  O     0.6203     0.4769     0.0470
 O  O     0.5826     0.7980     0.4891
 O  O     0.6203     0.0231     0.5470
 O  O     0.4174     0.2980     0.0109
 O  O     0.3797     0.5231     0.9530
 H  H     0.3356     0.2752     0.7446
 H  H     0.0562     0.8269     0.7003
 H  H     0.1558     0.5923     0.7575
 H  H     0.1250     0.3586     0.6978
 H  H     0.0263     0.1652     0.6752
 H  H     0.3277     0.2626     0.6395
 H  H     0.1793     0.3384     0.6110
 H  H     0.4063     0.9148     0.6343
 H  H     0.4207     0.6178     0.5824
 H  H     0.0489     0.7966     0.5170
 H  H     0.0410     0.0946     0.5666
 H  H     0.3336     0.4225     0.5273
 H  H     0.1361     0.7488     0.4510
 H  H     0.0625     0.6408     0.3718
 H  H     0.1042     0.2963     0.3426
 H  H     0.2394     0.0718     0.3925
 H  H     0.4591     0.9076     0.4689
 H  H     0.6644     0.7752     0.7554
 H  H     0.9438     0.3269     0.7997
 H  H     0.8442     0.0923     0.7425
 H  H     0.8750     0.8586     0.8022
 H  H     0.9737     0.6652     0.8248
 H  H     0.6723     0.7626     0.8605
 H  H     0.8207     0.8384     0.8890
 H  H     0.5937     0.4148     0.8657
 H  H     0.5793     0.1178     0.9176
 H  H     0.9511     0.2966     0.9830
 H  H     0.9590     0.5946     0.9334
 H  H     0.6664     0.9225     0.9727
 H  H     0.8640     0.2488     0.0490
 H  H     0.9375     0.1408     0.1282
 H  H     0.8958     0.7963     0.1574
 H  H     0.7606     0.5718     0.1075
 H  H     0.5409     0.4076     0.0311
 H  H     0.6644     0.7248     0.2554
 H  H     0.9438     0.1730     0.2997
 H  H     0.8442     0.4077     0.2425
 H  H     0.8750     0.6414     0.3022
 H  H     0.9737     0.8348     0.3248
 H  H     0.6723     0.7374     0.3605
 H  H     0.8207     0.6616     0.3890
 H  H     0.5937     0.0852     0.3657
 H  H     0.5793     0.3822     0.4176
 H  H     0.9510     0.2034     0.4830
 H  H     0.9590     0.9054     0.4334
 H  H     0.6664     0.5775     0.4727
 H  H     0.8639     0.2512     0.5490
 H  H     0.9374     0.3592     0.6282
 H  H     0.8958     0.7037     0.6574
 H  H     0.7606     0.9282     0.6075
 H  H     0.5409     0.0924     0.5311
 H  H     0.3356     0.2248     0.2446
 H  H     0.0562     0.6730     0.2003
 H  H     0.1558     0.9077     0.2575
 H  H     0.1250     0.1414     0.1978
 H  H     0.0263     0.3348     0.1752
 H  H     0.3277     0.2374     0.1395
 H  H     0.1793     0.1616     0.1110
 H  H     0.4063     0.5852     0.1343
 H  H     0.4207     0.8822     0.0824
 H  H     0.0490     0.7034     0.0170
 H  H     0.0410     0.4054     0.0666
 H  H     0.3336     0.0775     0.0273
 H  H     0.1361     0.7512     0.9510
 H  H     0.0626     0.8592     0.8718
 H  H     0.1042     0.2037     0.8426
 H  H     0.2394     0.4282     0.8925
 H  H     0.4591     0.5924     0.9689
#END
data_11.P21c.85.batch6.E+14.8
_symmetry_space_group_name_H-M P1     
_symmetry_Int_Tables_number    1
_cell_length_a 13.2086
_cell_length_b  6.0929
_cell_length_c 21.5826
_cell_angle_alpha 90.0000
_cell_angle_beta 87.7405
_cell_angle_gamma 90.0000
loop_
_atom_site_label
_atom_site_type_symbol
_atom_site_fract_x
_atom_site_fract_y
_atom_site_fract_z
 C  C     0.4187     0.7724     0.6573
 C  C     0.4445     0.9775     0.6815
 C  C     0.5141     0.1118     0.6497
 C  C     0.5600     0.0453     0.5932
 C  C     0.5341     0.8397     0.5698
 C  C     0.4644     0.7047     0.6012
 C  C     0.6362     0.1900     0.5594
 C  C     0.7360     0.2236     0.5933
 C  C     0.7980     0.0187     0.6006
 C  C     0.7853     0.8862     0.6533
 C  C     0.8452     0.7026     0.6617
 C  C     0.9207     0.6419     0.6171
 C  C     0.9309     0.7682     0.5628
 C  C     0.8708     0.9536     0.5556
 C  C     0.0730     0.3886     0.6122
 C  C     0.1385     0.5116     0.5722
 C  C     0.2326     0.4317     0.5531
 C  C     0.2667     0.2269     0.5728
 C  C     0.2058     0.1073     0.6138
 C  C     0.1104     0.1844     0.6351
 C  C     0.0555     0.0579     0.6835
 C  C     0.5813     0.2724     0.8428
 C  C     0.5555     0.4775     0.8185
 C  C     0.4859     0.6118     0.8503
 C  C     0.4400     0.5453     0.9068
 C  C     0.4659     0.3397     0.9302
 C  C     0.5356     0.2047     0.8988
 C  C     0.3638     0.6900     0.9406
 C  C     0.2640     0.7236     0.9067
 C  C     0.2020     0.5187     0.8994
 C  C     0.2147     0.3862     0.8467
 C  C     0.1548     0.2026     0.8383
 C  C     0.0793     0.1419     0.8829
 C  C     0.0691     0.2682     0.9372
 C  C     0.1292     0.4536     0.9444
 C  C     0.9270     0.8886     0.8878
 C  C     0.8615     0.0116     0.9278
 C  C     0.7674     0.9317     0.9469
 C  C     0.7333     0.7269     0.9272
 C  C     0.7942     0.6073     0.8862
 C  C     0.8896     0.6844     0.8649
 C  C     0.9445     0.5579     0.8165
 C  C     0.5813     0.2276     0.3427
 C  C     0.5555     0.0225     0.3185
 C  C     0.4859     0.8882     0.3503
 C  C     0.4400     0.9547     0.4068
 C  C     0.4659     0.1603     0.4302
 C  C     0.5356     0.2953     0.3988
 C  C     0.3638     0.8100     0.4406
 C  C     0.2640     0.7764     0.4067
 C  C     0.2020     0.9813     0.3994
 C  C     0.2147     0.1138     0.3467
 C  C     0.1548     0.2974     0.3383
 C  C     0.0793     0.3581     0.3829
 C  C     0.0691     0.2318     0.4372
 C  C     0.1292     0.0464     0.4444
 C  C     0.9270     0.6114     0.3878
 C  C     0.8615     0.4884     0.4278
 C  C     0.7674     0.5683     0.4469
 C  C     0.7333     0.7731     0.4272
 C  C     0.7942     0.8927     0.3862
 C  C     0.8896     0.8156     0.3649
 C  C     0.9445     0.9421     0.3165
 C  C     0.4187     0.7276     0.1572
 C  C     0.4445     0.5225     0.1815
 C  C     0.5141     0.3882     0.1497
 C  C     0.5600     0.4547     0.0932
 C  C     0.5341     0.6603     0.0698
 C  C     0.4644     0.7953     0.1012
 C  C     0.6362     0.3100     0.0594
 C  C     0.7360     0.2764     0.0933
 C  C     0.7980     0.4813     0.1006
 C  C     0.7853     0.6138     0.1533
 C  C     0.8452     0.7974     0.1617
 C  C     0.9207     0.8581     0.1171
 C  C     0.9309     0.7318     0.0628
 C  C     0.8708     0.5464     0.0556
 C  C     0.0730     0.1114     0.1122
 C  C     0.1385     0.9884     0.0722
 C  C     0.2326     0.0683     0.0531
 C  C     0.2667     0.2731     0.0728
 C  C     0.2058     0.3927     0.1138
 C  C     0.1104     0.3156     0.1351
 C  C     0.0555     0.4421     0.1835
Cl Cl     0.3328     0.6042     0.6962
Cl Cl     0.3898     0.0656     0.7511
Cl Cl     0.6672     0.1042     0.8039
Cl Cl     0.6102     0.5656     0.7489
Cl Cl     0.6672     0.3958     0.3038
Cl Cl     0.6102     0.9344     0.2489
Cl Cl     0.3328     0.8958     0.1961
Cl Cl     0.3898     0.4344     0.2511
 N  N     0.9772     0.4548     0.6304
 N  N     0.0228     0.9548     0.8696
 N  N     0.0228     0.5452     0.3696
 N  N     0.9772     0.0452     0.1304
 O  O     0.9779     0.1224     0.7127
 O  O     0.0971     0.8642     0.6953
 O  O     0.0221     0.6224     0.7873
 O  O     0.9029     0.3642     0.8047
 O  O     0.0221     0.8776     0.2873
 O  O     0.9029     0.1358     0.3047
 O  O     0.9779     0.3776     0.2127
 O  O     0.0971     0.6358     0.1953
 H  H     0.5329     0.2690     0.6703
 H  H     0.5691     0.7841     0.5260
 H  H     0.4449     0.5447     0.5828
 H  H     0.6025     0.3528     0.5521
 H  H     0.6536     0.1211     0.5132
 H  H     0.7182     0.2952     0.6392
 H  H     0.7812     0.3472     0.5676
 H  H     0.7293     0.9319     0.6894
 H  H     0.8351     0.6055     0.7039
 H  H     0.9831     0.7210     0.5251
 H  H     0.8808     0.0481     0.5129
 H  H     0.9467     0.3570     0.6649
 H  H     0.1158     0.6737     0.5574
 H  H     0.2808     0.5328     0.5227
 H  H     0.3407     0.1641     0.5578
 H  H     0.2313     0.9508     0.6315
 H  H     0.0577     0.7846     0.7289
 H  H     0.4671     0.7690     0.8297
 H  H     0.4309     0.2841     0.9740
 H  H     0.5551     0.0447     0.9172
 H  H     0.3975     0.8528     0.9479
 H  H     0.3464     0.6212     0.9868
 H  H     0.2818     0.7952     0.8608
 H  H     0.2188     0.8472     0.9324
 H  H     0.2707     0.4319     0.8106
 H  H     0.1649     0.1055     0.7961
 H  H     0.0169     0.2210     0.9749
 H  H     0.1192     0.5481     0.9871
 H  H     0.0533     0.8570     0.8351
 H  H     0.8842     0.1737     0.9426
 H  H     0.7192     0.0327     0.9773
 H  H     0.6593     0.6640     0.9422
 H  H     0.7687     0.4508     0.8685
 H  H     0.9423     0.2846     0.7711
 H  H     0.4671     0.7310     0.3297
 H  H     0.4309     0.2159     0.4740
 H  H     0.5551     0.4553     0.4172
 H  H     0.3975     0.6472     0.4479
 H  H     0.3464     0.8789     0.4868
 H  H     0.2818     0.7048     0.3608
 H  H     0.2188     0.6528     0.4324
 H  H     0.2707     0.0681     0.3106
 H  H     0.1649     0.3945     0.2961
 H  H     0.0169     0.2790     0.4749
 H  H     0.1192     0.9519     0.4871
 H  H     0.0533     0.6430     0.3351
 H  H     0.8842     0.3263     0.4426
 H  H     0.7192     0.4672     0.4773
 H  H     0.6593     0.8359     0.4422
 H  H     0.7687     0.0492     0.3685
 H  H     0.9423     0.2154     0.2711
 H  H     0.5329     0.2310     0.1703
 H  H     0.5691     0.7159     0.0260
 H  H     0.4449     0.9553     0.0828
 H  H     0.6025     0.1472     0.0521
 H  H     0.6536     0.3788     0.0132
 H  H     0.7182     0.2048     0.1392
 H  H     0.7812     0.1528     0.0676
 H  H     0.7293     0.5681     0.1894
 H  H     0.8351     0.8945     0.2039
 H  H     0.9831     0.7790     0.0251
 H  H     0.8808     0.4519     0.0129
 H  H     0.9467     0.1430     0.1649
 H  H     0.1158     0.8263     0.0574
 H  H     0.2808     0.9672     0.0227
 H  H     0.3407     0.3360     0.0578
 H  H     0.2313     0.5492     0.1315
 H  H     0.0577     0.7154     0.2289
#END
data_12.P21c.147.batch5.E+15.8
_symmetry_space_group_name_H-M P1     
_symmetry_Int_Tables_number    1
_cell_length_a  9.4222
_cell_length_b 15.3248
_cell_length_c 13.6597
_cell_angle_alpha 89.9999
_cell_angle_beta 111.644
_cell_angle_gamma 90.0000
loop_
_atom_site_label
_atom_site_type_symbol
_atom_site_fract_x
_atom_site_fract_y
_atom_site_fract_z
 C  C     0.5408     0.3558     0.4335
 C  C     0.6201     0.3045     0.3857
 C  C     0.6217     0.3275     0.2873
 C  C     0.5412     0.4006     0.2336
 C  C     0.4603     0.4505     0.2813
 C  C     0.4606     0.4288     0.3802
 C  C     0.5481     0.4281     0.1297
 C  C     0.7020     0.4726     0.1427
 C  C     0.7421     0.5445     0.2234
 C  C     0.6732     0.6268     0.2003
 C  C     0.7000     0.6899     0.2779
 C  C     0.7992     0.6736     0.3816
 C  C     0.8729     0.5925     0.4048
 C  C     0.8426     0.5293     0.3267
 C  C     0.8909     0.7395     0.5615
 C  C     0.8799     0.6640     0.6175
 C  C     0.9470     0.6603     0.7260
 C  C     0.0308     0.7311     0.7839
 C  C     0.0389     0.8068     0.7313
 C  C     0.9679     0.8136     0.6212
 C  C     0.9784     0.8956     0.5704
 C  C     0.4592     0.8558     0.0665
 C  C     0.3799     0.8045     0.1143
 C  C     0.3783     0.8275     0.2127
 C  C     0.4588     0.9006     0.2664
 C  C     0.5397     0.9505     0.2187
 C  C     0.5394     0.9288     0.1198
 C  C     0.4519     0.9281     0.3703
 C  C     0.2980     0.9726     0.3573
 C  C     0.2579     0.0445     0.2766
 C  C     0.3268     0.1268     0.2997
 C  C     0.3000     0.1899     0.2221
 C  C     0.2008     0.1736     0.1184
 C  C     0.1271     0.0925     0.0952
 C  C     0.1574     0.0293     0.1733
 C  C     0.1091     0.2395     0.9385
 C  C     0.1201     0.1640     0.8825
 C  C     0.0530     0.1603     0.7740
 C  C     0.9692     0.2311     0.7161
 C  C     0.9611     0.3068     0.7687
 C  C     0.0321     0.3136     0.8788
 C  C     0.0216     0.3956     0.9296
 C  C     0.4593     0.6444     0.5666
 C  C     0.3800     0.6956     0.6145
 C  C     0.3784     0.6725     0.7128
 C  C     0.4588     0.5994     0.7664
 C  C     0.5397     0.5495     0.7186
 C  C     0.5394     0.5713     0.6198
 C  C     0.4520     0.5718     0.8703
 C  C     0.2981     0.5273     0.8573
 C  C     0.2580     0.4555     0.7766
 C  C     0.3269     0.3732     0.7997
 C  C     0.3001     0.3101     0.7221
 C  C     0.2009     0.3264     0.6183
 C  C     0.1271     0.4075     0.5952
 C  C     0.1574     0.4707     0.6733
 C  C     0.1091     0.2606     0.4385
 C  C     0.1200     0.3360     0.3824
 C  C     0.0529     0.3397     0.2739
 C  C     0.9691     0.2688     0.2160
 C  C     0.9610     0.1932     0.2687
 C  C     0.0320     0.1865     0.3788
 C  C     0.0214     0.1045     0.4297
 C  C     0.5407     0.1444     0.9334
 C  C     0.6200     0.1956     0.8855
 C  C     0.6216     0.1725     0.7872
 C  C     0.5412     0.0994     0.7336
 C  C     0.4603     0.0495     0.7814
 C  C     0.4606     0.0713     0.8802
 C  C     0.5480     0.0718     0.6297
 C  C     0.7019     0.0273     0.6427
 C  C     0.7420     0.9555     0.7234
 C  C     0.6731     0.8732     0.7003
 C  C     0.6999     0.8101     0.7779
 C  C     0.7991     0.8264     0.8817
 C  C     0.8729     0.9075     0.9048
 C  C     0.8426     0.9707     0.8267
 C  C     0.8909     0.7606     0.0615
 C  C     0.8800     0.8360     0.1176
 C  C     0.9471     0.8397     0.2261
 C  C     0.0309     0.7688     0.2840
 C  C     0.0390     0.6932     0.2313
 C  C     0.9680     0.6865     0.1212
 C  C     0.9786     0.6045     0.0703
Cl Cl     0.5382     0.3300     0.5562
Cl Cl     0.7102     0.2092     0.4446
Cl Cl     0.4618     0.8300     0.9438
Cl Cl     0.2898     0.7092     0.0554
Cl Cl     0.4618     0.6702     0.4439
Cl Cl     0.2900     0.7910     0.5557
Cl Cl     0.5382     0.1702     0.0561
Cl Cl     0.7100     0.2910     0.9443
 N  N     0.8279     0.7425     0.4536
 N  N     0.1721     0.2425     0.0464
 N  N     0.1722     0.2576     0.5463
 N  N     0.8278     0.7576     0.9537
 O  O     0.9053     0.9099     0.4740
 O  O     0.0713     0.9552     0.6314
 O  O     0.0947     0.4099     0.0260
 O  O     0.9287     0.4552     0.8686
 O  O     0.0945     0.0903     0.5261
 O  O     0.9284     0.0450     0.3687
 O  O     0.9055     0.5903     0.9739
 O  O     0.0716     0.5450     0.1313
 H  H     0.6864     0.2871     0.2530
 H  H     0.3976     0.5081     0.2414
 H  H     0.3979     0.4683     0.4168
 H  H     0.4542     0.4740     0.0919
 H  H     0.5306     0.3717     0.0768
 H  H     0.6944     0.4977     0.0656
 H  H     0.7925     0.4231     0.1661
 H  H     0.5970     0.6419     0.1201
 H  H     0.6470     0.7538     0.2586
 H  H     0.9571     0.5795     0.4829
 H  H     0.8990     0.4660     0.3463
 H  H     0.8215     0.8041     0.4235
 H  H     0.8147     0.6088     0.5737
 H  H     0.9331     0.6014     0.7662
 H  H     0.0850     0.7280     0.8691
 H  H     0.0984     0.8637     0.7749
 H  H     0.0754     0.0080     0.5864
 H  H     0.3136     0.7871     0.2470
 H  H     0.6024     0.0081     0.2586
 H  H     0.6021     0.9683     0.0832
 H  H     0.5458     0.9740     0.4081
 H  H     0.4694     0.8717     0.4232
 H  H     0.3056     0.9977     0.4344
 H  H     0.2075     0.9231     0.3339
 H  H     0.4030     0.1419     0.3799
 H  H     0.3530     0.2538     0.2414
 H  H     0.0429     0.0795     0.0171
 H  H     0.1010     0.9660     0.1537
 H  H     0.1785     0.3041     0.0764
 H  H     0.1853     0.1088     0.9263
 H  H     0.0669     0.1014     0.7338
 H  H     0.9150     0.2280     0.6309
 H  H     0.9016     0.3637     0.7251
 H  H     0.9246     0.5080     0.9136
 H  H     0.3136     0.7128     0.7472
 H  H     0.6024     0.4919     0.7585
 H  H     0.6020     0.5318     0.5831
 H  H     0.5459     0.5259     0.9081
 H  H     0.4695     0.6282     0.9233
 H  H     0.3057     0.5021     0.9344
 H  H     0.2076     0.5768     0.8340
 H  H     0.4029     0.3580     0.8799
 H  H     0.3530     0.2461     0.7414
 H  H     0.0429     0.4204     0.5171
 H  H     0.1011     0.5339     0.6538
 H  H     0.1785     0.1959     0.5764
 H  H     0.1853     0.3912     0.4262
 H  H     0.0668     0.3986     0.2337
 H  H     0.9148     0.2720     0.1308
 H  H     0.9015     0.1363     0.2251
 H  H     0.9244     0.9921     0.4137
 H  H     0.6864     0.2128     0.7528
 H  H     0.3976     0.9919     0.7415
 H  H     0.3980     0.0318     0.9169
 H  H     0.4541     0.0259     0.5919
 H  H     0.5305     0.1282     0.5767
 H  H     0.6943     0.0021     0.5656
 H  H     0.7924     0.0768     0.6660
 H  H     0.5971     0.8580     0.6201
 H  H     0.6470     0.7461     0.7586
 H  H     0.9571     0.9204     0.9829
 H  H     0.8989     0.0339     0.8462
 H  H     0.8215     0.6959     0.9236
 H  H     0.8147     0.8912     0.0738
 H  H     0.9332     0.8986     0.2663
 H  H     0.0852     0.7720     0.3692
 H  H     0.0985     0.6363     0.2749
 H  H     0.0756     0.4921     0.0863
#END
data_13.P21c.385.batch5.5.E+15.5
_symmetry_space_group_name_H-M P1     
_symmetry_Int_Tables_number    1
_cell_length_a 14.2827
_cell_length_b  5.6690
_cell_length_c 21.7911
_cell_angle_alpha 90.0000
_cell_angle_beta 93.0685
_cell_angle_gamma 90.0000
loop_
_atom_site_label
_atom_site_type_symbol
_atom_site_fract_x
_atom_site_fract_y
_atom_site_fract_z
 C  C     0.9181     0.7349     0.6865
 C  C     0.8856     0.5236     0.6598
 C  C     0.7927     0.4537     0.6655
 C  C     0.7308     0.5944     0.6971
 C  C     0.7635     0.8104     0.7211
 C  C     0.8562     0.8791     0.7166
 C  C     0.6330     0.5102     0.7074
 C  C     0.6220     0.4032     0.7725
 C  C     0.6527     0.5691     0.8236
 C  C     0.7447     0.5632     0.8494
 C  C     0.7776     0.7341     0.8907
 C  C     0.7189     0.9159     0.9099
 C  C     0.6264     0.9241     0.8842
 C  C     0.5951     0.7528     0.8420
 C  C     0.7162     0.2318     0.9905
 C  C     0.6231     0.1991     0.0079
 C  C     0.5808     0.3593     0.0456
 C  C     0.6295     0.5585     0.0684
 C  C     0.7224     0.5876     0.0547
 C  C     0.7678     0.4268     0.0171
 C  C     0.8672     0.4647     0.0065
 C  C     0.0819     0.2349     0.8135
 C  C     0.1144     0.0236     0.8402
 C  C     0.2073     0.9537     0.8345
 C  C     0.2691     0.0944     0.8029
 C  C     0.2365     0.3104     0.7789
 C  C     0.1438     0.3791     0.7835
 C  C     0.3670     0.0102     0.7926
 C  C     0.3780     0.9032     0.7275
 C  C     0.3473     0.0691     0.6764
 C  C     0.2553     0.0632     0.6506
 C  C     0.2224     0.2341     0.6093
 C  C     0.2811     0.4159     0.5901
 C  C     0.3736     0.4241     0.6158
 C  C     0.4049     0.2528     0.6580
 C  C     0.2838     0.7318     0.5095
 C  C     0.3769     0.6991     0.4921
 C  C     0.4192     0.8593     0.4544
 C  C     0.3705     0.0585     0.4316
 C  C     0.2776     0.0876     0.4453
 C  C     0.2322     0.9268     0.4829
 C  C     0.1328     0.9646     0.4935
 C  C     0.0819     0.2651     0.3135
 C  C     0.1144     0.4764     0.3402
 C  C     0.2073     0.5463     0.3345
 C  C     0.2691     0.4056     0.3029
 C  C     0.2365     0.1896     0.2789
 C  C     0.1438     0.1209     0.2835
 C  C     0.3670     0.4898     0.2926
 C  C     0.3780     0.5968     0.2275
 C  C     0.3473     0.4309     0.1764
 C  C     0.2553     0.4368     0.1506
 C  C     0.2224     0.2659     0.1093
 C  C     0.2811     0.0841     0.0901
 C  C     0.3736     0.0759     0.1158
 C  C     0.4049     0.2472     0.1580
 C  C     0.2838     0.7682     0.0095
 C  C     0.3769     0.8009     0.9921
 C  C     0.4192     0.6407     0.9544
 C  C     0.3705     0.4415     0.9316
 C  C     0.2776     0.4124     0.9453
 C  C     0.2322     0.5732     0.9829
 C  C     0.1328     0.5353     0.9935
 C  C     0.9181     0.7651     0.1865
 C  C     0.8856     0.9764     0.1598
 C  C     0.7927     0.0463     0.1655
 C  C     0.7309     0.9056     0.1971
 C  C     0.7635     0.6896     0.2211
 C  C     0.8562     0.6209     0.2165
 C  C     0.6330     0.9898     0.2074
 C  C     0.6220     0.0968     0.2725
 C  C     0.6527     0.9309     0.3236
 C  C     0.7447     0.9368     0.3494
 C  C     0.7776     0.7659     0.3907
 C  C     0.7189     0.5841     0.4099
 C  C     0.6264     0.5759     0.3842
 C  C     0.5951     0.7473     0.3420
 C  C     0.7162     0.2682     0.4905
 C  C     0.6231     0.3009     0.5079
 C  C     0.5808     0.1407     0.5456
 C  C     0.6295     0.9415     0.5684
 C  C     0.7224     0.9124     0.5547
 C  C     0.7678     0.0732     0.5171
 C  C     0.8672     0.0353     0.5065
Cl Cl     0.0335     0.8190     0.6829
Cl Cl     0.9600     0.3481     0.6205
Cl Cl     0.9665     0.3190     0.8171
Cl Cl     0.0400     0.8481     0.8795
Cl Cl     0.9665     0.1810     0.3171
Cl Cl     0.0400     0.6519     0.3795
Cl Cl     0.0335     0.6810     0.1829
Cl Cl     0.9600     0.1519     0.1205
 N  N     0.7583     0.0817     0.9510
 N  N     0.2417     0.5817     0.5490
 N  N     0.2418     0.9183     0.0490
 N  N     0.7582     0.4183     0.4510
 O  O     0.9146     0.3237     0.9758
 O  O     0.9047     0.6583     0.0315
 O  O     0.0854     0.8237     0.5242
 O  O     0.0953     0.1583     0.4685
 O  O     0.0854     0.6762     0.0241
 O  O     0.0953     0.3417     0.9685
 O  O     0.9146     0.1763     0.4759
 O  O     0.9047     0.8417     0.5315
 H  H     0.7689     0.2878     0.6448
 H  H     0.7163     0.9252     0.7449
 H  H     0.8820     0.0428     0.7373
 H  H     0.6129     0.3765     0.6726
 H  H     0.5834     0.6582     0.7010
 H  H     0.6634     0.2400     0.7767
 H  H     0.5481     0.3524     0.7762
 H  H     0.7918     0.4235     0.8359
 H  H     0.8504     0.7299     0.9083
 H  H     0.5798     0.0681     0.8952
 H  H     0.5238     0.7655     0.8219
 H  H     0.8294     0.1060     0.9506
 H  H     0.5849     0.0429     0.9920
 H  H     0.5086     0.3300     0.0575
 H  H     0.5952     0.6869     0.0968
 H  H     0.7625     0.7375     0.0729
 H  H     0.9758     0.6618     0.0269
 H  H     0.2311     0.7878     0.8552
 H  H     0.2837     0.4252     0.7551
 H  H     0.1180     0.5428     0.7627
 H  H     0.3871     0.8765     0.8274
 H  H     0.4166     0.1582     0.7990
 H  H     0.3366     0.7400     0.7233
 H  H     0.4519     0.8524     0.7238
 H  H     0.2082     0.9235     0.6641
 H  H     0.1496     0.2299     0.5917
 H  H     0.4202     0.5681     0.6048
 H  H     0.4762     0.2654     0.6781
 H  H     0.1706     0.6060     0.5494
 H  H     0.4151     0.5429     0.5080
 H  H     0.4914     0.8300     0.4425
 H  H     0.4048     0.1869     0.4032
 H  H     0.2375     0.2375     0.4271
 H  H     0.0242     0.1618     0.4731
 H  H     0.2311     0.7122     0.3552
 H  H     0.2837     0.0748     0.2551
 H  H     0.1180     0.9572     0.2627
 H  H     0.3871     0.6235     0.3274
 H  H     0.4166     0.3418     0.2990
 H  H     0.3366     0.7600     0.2233
 H  H     0.4519     0.6476     0.2238
 H  H     0.2082     0.5765     0.1641
 H  H     0.1496     0.2701     0.0917
 H  H     0.4202     0.9319     0.1048
 H  H     0.4762     0.2345     0.1781
 H  H     0.1706     0.8940     0.0494
 H  H     0.4151     0.9571     0.0080
 H  H     0.4914     0.6700     0.9425
 H  H     0.4048     0.3131     0.9032
 H  H     0.2375     0.2625     0.9271
 H  H     0.0242     0.3382     0.9731
 H  H     0.7689     0.2122     0.1448
 H  H     0.7163     0.5748     0.2449
 H  H     0.8820     0.4572     0.2373
 H  H     0.6129     0.1235     0.1726
 H  H     0.5834     0.8418     0.2010
 H  H     0.6634     0.2600     0.2767
 H  H     0.5481     0.1476     0.2762
 H  H     0.7918     0.0765     0.3359
 H  H     0.8504     0.7701     0.4083
 H  H     0.5798     0.4319     0.3952
 H  H     0.5238     0.7346     0.3219
 H  H     0.8294     0.3940     0.4506
 H  H     0.5849     0.4571     0.4920
 H  H     0.5086     0.1700     0.5575
 H  H     0.5952     0.8131     0.5968
 H  H     0.7625     0.7625     0.5729
 H  H     0.9758     0.8382     0.5269
#END
data_14.P-1.43.batch5.5.E+18.6
_symmetry_space_group_name_H-M P1     
_symmetry_Int_Tables_number    1
_cell_length_a 10.8461
_cell_length_b  6.3551
_cell_length_c 18.8564
_cell_angle_alpha 69.4828
_cell_angle_beta 92.7289
_cell_angle_gamma 129.871
loop_
_atom_site_label
_atom_site_type_symbol
_atom_site_fract_x
_atom_site_fract_y
_atom_site_fract_z
 C  C     0.4452     0.6155     0.6440
 C  C     0.4014     0.7347     0.6759
 C  C     0.3161     0.8191     0.6388
 C  C     0.2722     0.7866     0.5700
 C  C     0.3154     0.6647     0.5394
 C  C     0.4005     0.5800     0.5759
 C  C     0.1835     0.8855     0.5298
 C  C     0.9970     0.6666     0.5692
 C  C     0.9571     0.6259     0.6508
 C  C     0.9853     0.8523     0.6661
 C  C     0.9470     0.8083     0.7421
 C  C     0.8744     0.5325     0.8057
 C  C     0.8496     0.3076     0.7911
 C  C     0.8907     0.3567     0.7147
 C  C     0.8007     0.3171     0.9523
 C  C     0.8802     0.2027     0.9669
 C  C     0.8675     0.0418     0.0425
 C  C     0.7752     0.9857     0.1069
 C  C     0.6948     0.0924     0.0940
 C  C     0.7054     0.2585     0.0180
 C  C     0.6198     0.3697     0.0089
 C  C     0.5548     0.3845     0.3560
 C  C     0.5985     0.2653     0.3241
 C  C     0.6839     0.1809     0.3612
 C  C     0.7278     0.2134     0.4300
 C  C     0.6846     0.3354     0.4606
 C  C     0.5995     0.4200     0.4241
 C  C     0.8165     0.1146     0.4702
 C  C     0.0030     0.3334     0.4308
 C  C     0.0429     0.3741     0.3492
 C  C     0.0147     0.1477     0.3339
 C  C     0.0530     0.1917     0.2579
 C  C     0.1256     0.4675     0.1943
 C  C     0.1504     0.6924     0.2089
 C  C     0.1093     0.6433     0.2853
 C  C     0.1993     0.6829     0.0477
 C  C     0.1198     0.7973     0.0331
 C  C     0.1325     0.9582     0.9575
 C  C     0.2248     0.0143     0.8931
 C  C     0.3052     0.9076     0.9060
 C  C     0.2946     0.7415     0.9820
 C  C     0.3802     0.6303     0.9911
Cl Cl     0.5579     0.5213     0.6861
Cl Cl     0.4507     0.7784     0.7607
Cl Cl     0.4421     0.4786     0.3139
Cl Cl     0.5493     0.2215     0.2393
 N  N     0.8186     0.4922     0.8785
 N  N     0.1814     0.5078     0.1215
 O  O     0.6337     0.5423     0.9441
 O  O     0.5255     0.2777     0.0739
 O  O     0.3663     0.4577     0.0559
 O  O     0.4745     0.7223     0.9261
 H  H     0.2846     0.9122     0.6648
 H  H     0.2885     0.6469     0.4844
 H  H     0.4370     0.4916     0.5509
 H  H     0.1966     0.9132     0.4690
 H  H     0.2433     0.1091     0.5267
 H  H     0.9367     0.4450     0.5706
 H  H     0.9440     0.7500     0.5311
 H  H     0.0382     0.0673     0.6183
 H  H     0.9709     0.9873     0.7532
 H  H     0.7904     0.0890     0.8385
 H  H     0.8637     0.1746     0.7041
 H  H     0.7692     0.5860     0.8784
 H  H     0.9580     0.2543     0.9178
 H  H     0.9337     0.9628     0.0521
 H  H     0.7676     0.8619     0.1660
 H  H     0.6221     0.0513     0.1430
 H  H     0.4685     0.3627     0.0629
 H  H     0.7154     0.0878     0.3352
 H  H     0.7115     0.3531     0.5156
 H  H     0.5630     0.5084     0.4491
 H  H     0.8034     0.0868     0.5310
 H  H     0.7568     0.8909     0.4733
 H  H     0.0633     0.5551     0.4294
 H  H     0.0560     0.2501     0.4689
 H  H     0.9618     0.9328     0.3817
 H  H     0.0291     0.0127     0.2468
 H  H     0.2096     0.9110     0.1615
 H  H     0.1363     0.8254     0.2959
 H  H     0.2308     0.4140     0.1216
 H  H     0.0420     0.7457     0.0822
 H  H     0.0663     0.0372     0.9479
 H  H     0.2324     0.1381     0.8340
 H  H     0.3779     0.9487     0.8570
 H  H     0.5315     0.6373     0.9371
#END
data_15.P21c.48.batch5.E+19.6
_symmetry_space_group_name_H-M P1     
_symmetry_Int_Tables_number    1
_cell_length_a 19.2312
_cell_length_b 12.5101
_cell_length_c  8.3191
_cell_angle_alpha 89.9999
_cell_angle_beta 63.5774
_cell_angle_gamma 89.9998
loop_
_atom_site_label
_atom_site_type_symbol
_atom_site_fract_x
_atom_site_fract_y
_atom_site_fract_z
 C  C     0.7759     0.7148     0.6147
 C  C     0.8449     0.7418     0.4642
 C  C     0.8969     0.6623     0.3635
 C  C     0.8818     0.5545     0.4105
 C  C     0.8117     0.5283     0.5585
 C  C     0.7596     0.6071     0.6598
 C  C     0.9409     0.4702     0.3073
 C  C     0.9256     0.4090     0.1639
 C  C     0.8580     0.3328     0.2400
 C  C     0.8669     0.2283     0.2884
 C  C     0.8043     0.1585     0.3632
 C  C     0.7298     0.1913     0.3928
 C  C     0.7203     0.2958     0.3440
 C  C     0.7834     0.3649     0.2698
 C  C     0.5978     0.1288     0.4640
 C  C     0.5997     0.1525     0.2966
 C  C     0.5320     0.1645     0.2786
 C  C     0.4592     0.1564     0.4278
 C  C     0.4562     0.1279     0.5914
 C  C     0.5240     0.1111     0.6127
 C  C     0.5158     0.0729     0.7863
 C  C     0.2241     0.2148     0.8853
 C  C     0.1551     0.2418     0.0358
 C  C     0.1031     0.1623     0.1365
 C  C     0.1182     0.0545     0.0895
 C  C     0.1883     0.0283     0.9416
 C  C     0.2404     0.1071     0.8402
 C  C     0.0591     0.9702     0.1927
 C  C     0.0744     0.9090     0.3361
 C  C     0.1420     0.8328     0.2600
 C  C     0.1331     0.7283     0.2116
 C  C     0.1957     0.6585     0.1368
 C  C     0.2702     0.6913     0.1072
 C  C     0.2797     0.7958     0.1560
 C  C     0.2166     0.8649     0.2302
 C  C     0.4022     0.6288     0.0360
 C  C     0.4003     0.6525     0.2034
 C  C     0.4680     0.6645     0.2214
 C  C     0.5408     0.6564     0.0722
 C  C     0.5438     0.6279     0.9086
 C  C     0.4760     0.6111     0.8873
 C  C     0.4842     0.5729     0.7137
 C  C     0.2241     0.2852     0.3853
 C  C     0.1551     0.2582     0.5358
 C  C     0.1031     0.3377     0.6365
 C  C     0.1182     0.4455     0.5895
 C  C     0.1883     0.4717     0.4415
 C  C     0.2404     0.3929     0.3402
 C  C     0.0591     0.5297     0.6927
 C  C     0.0744     0.5910     0.8361
 C  C     0.1420     0.6672     0.7600
 C  C     0.1331     0.7717     0.7116
 C  C     0.1957     0.8415     0.6368
 C  C     0.2702     0.8087     0.6072
 C  C     0.2797     0.7042     0.6560
 C  C     0.2166     0.6351     0.7302
 C  C     0.4022     0.8712     0.5360
 C  C     0.4003     0.8475     0.7033
 C  C     0.4680     0.8355     0.7214
 C  C     0.5408     0.8436     0.5722
 C  C     0.5438     0.8721     0.4086
 C  C     0.4760     0.8889     0.3873
 C  C     0.4842     0.9271     0.2137
 C  C     0.7759     0.7852     0.1147
 C  C     0.8449     0.7582     0.9642
 C  C     0.8969     0.8377     0.8635
 C  C     0.8818     0.9455     0.9105
 C  C     0.8117     0.9717     0.0585
 C  C     0.7596     0.8929     0.1598
 C  C     0.9409     0.0298     0.8073
 C  C     0.9256     0.0910     0.6639
 C  C     0.8580     0.1672     0.7400
 C  C     0.8669     0.2717     0.7884
 C  C     0.8043     0.3415     0.8632
 C  C     0.7298     0.3087     0.8928
 C  C     0.7203     0.2042     0.8440
 C  C     0.7834     0.1351     0.7698
 C  C     0.5978     0.3712     0.9640
 C  C     0.5997     0.3475     0.7966
 C  C     0.5320     0.3355     0.7786
 C  C     0.4592     0.3436     0.9278
 C  C     0.4562     0.3721     0.0914
 C  C     0.5240     0.3889     0.1127
 C  C     0.5158     0.4271     0.2863
Cl Cl     0.7125     0.8121     0.7461
Cl Cl     0.8678     0.8737     0.4022
Cl Cl     0.2875     0.3120     0.7538
Cl Cl     0.1322     0.3737     0.0978
Cl Cl     0.2875     0.1880     0.2538
Cl Cl     0.1322     0.1263     0.5978
Cl Cl     0.7125     0.6880     0.2462
Cl Cl     0.8678     0.6263     0.9022
 N  N     0.6664     0.1213     0.4788
 N  N     0.3336     0.6213     0.0212
 N  N     0.3335     0.8787     0.5212
 N  N     0.6665     0.3787     0.9788
 O  O     0.5732     0.0427     0.8106
 O  O     0.4439     0.0691     0.9156
 O  O     0.4268     0.5427     0.6894
 O  O     0.5561     0.5691     0.5844
 O  O     0.4268     0.9573     0.1894
 O  O     0.5561     0.9309     0.0844
 O  O     0.5732     0.4573     0.3106
 O  O     0.4439     0.4309     0.4156
 H  H     0.9504     0.6860     0.2480
 H  H     0.7985     0.4451     0.5988
 H  H     0.7073     0.5848     0.7786
 H  H     0.9449     0.4119     0.4019
 H  H     0.9982     0.5085     0.2393
 H  H     0.9789     0.3645     0.0799
 H  H     0.9164     0.4676     0.0768
 H  H     0.9243     0.2007     0.2667
 H  H     0.8124     0.0774     0.3993
 H  H     0.6631     0.3239     0.3663
 H  H     0.7743     0.4465     0.2369
 H  H     0.6607     0.0850     0.5940
 H  H     0.6559     0.1593     0.1796
 H  H     0.5356     0.1792     0.1462
 H  H     0.4063     0.1690     0.4132
 H  H     0.4011     0.1159     0.7089
 H  H     0.4405     0.0263     0.0248
 H  H     0.0496     0.1860     0.2520
 H  H     0.2015     0.9451     0.9012
 H  H     0.2927     0.0848     0.7214
 H  H     0.0551     0.9119     0.0981
 H  H     0.0018     0.0085     0.2607
 H  H     0.0211     0.8645     0.4201
 H  H     0.0836     0.9676     0.4232
 H  H     0.0757     0.7007     0.2333
 H  H     0.1876     0.5774     0.1007
 H  H     0.3369     0.8239     0.1338
 H  H     0.2257     0.9465     0.2631
 H  H     0.3393     0.5850     0.9060
 H  H     0.3441     0.6593     0.3204
 H  H     0.4644     0.6792     0.3538
 H  H     0.5937     0.6690     0.0868
 H  H     0.5989     0.6159     0.7911
 H  H     0.5595     0.5263     0.4752
 H  H     0.0496     0.3140     0.7520
 H  H     0.2015     0.5549     0.4012
 H  H     0.2927     0.4152     0.2214
 H  H     0.0551     0.5881     0.5981
 H  H     0.0018     0.4915     0.7607
 H  H     0.0211     0.6355     0.9201
 H  H     0.0836     0.5324     0.9233
 H  H     0.0757     0.7993     0.7333
 H  H     0.1876     0.9226     0.6007
 H  H     0.3369     0.6761     0.6337
 H  H     0.2257     0.5535     0.7631
 H  H     0.3393     0.9150     0.4060
 H  H     0.3441     0.8407     0.8204
 H  H     0.4644     0.8208     0.8538
 H  H     0.5937     0.8310     0.5868
 H  H     0.5989     0.8841     0.2911
 H  H     0.5595     0.9737     0.9752
 H  H     0.9504     0.8140     0.7480
 H  H     0.7985     0.0549     0.0988
 H  H     0.7073     0.9152     0.2786
 H  H     0.9449     0.0881     0.9019
 H  H     0.9982     0.9915     0.7393
 H  H     0.9789     0.1355     0.5799
 H  H     0.9164     0.0324     0.5768
 H  H     0.9243     0.2993     0.7667
 H  H     0.8124     0.4226     0.8993
 H  H     0.6631     0.1761     0.8662
 H  H     0.7743     0.0535     0.7369
 H  H     0.6607     0.4150     0.0940
 H  H     0.6559     0.3407     0.6796
 H  H     0.5356     0.3208     0.6462
 H  H     0.4063     0.3310     0.9132
 H  H     0.4011     0.3841     0.2089
 H  H     0.4405     0.4737     0.5248
#END
data_17.P-1.43.batch6.E+21.2
_symmetry_space_group_name_H-M P1     
_symmetry_Int_Tables_number    1
_cell_length_a 14.6358
_cell_length_b  8.1983
_cell_length_c  9.0425
_cell_angle_alpha 99.9615
_cell_angle_beta 82.3014
_cell_angle_gamma 121.423
loop_
_atom_site_label
_atom_site_type_symbol
_atom_site_fract_x
_atom_site_fract_y
_atom_site_fract_z
 C  C     0.4175     0.6683     0.6612
 C  C     0.4975     0.7062     0.7541
 C  C     0.5635     0.8927     0.8216
 C  C     0.5532     0.0463     0.7981
 C  C     0.4736     0.0074     0.7043
 C  C     0.4063     0.8209     0.6378
 C  C     0.6304     0.2473     0.8665
 C  C     0.7362     0.3501     0.7690
 C  C     0.8036     0.2585     0.7582
 C  C     0.7951     0.1153     0.6411
 C  C     0.8552     0.0275     0.6358
 C  C     0.9263     0.0783     0.7486
 C  C     0.9328     0.2174     0.8684
 C  C     0.8729     0.3052     0.8713
 C  C     0.0751     0.0231     0.7907
 C  C     0.1416     0.2005     0.8768
 C  C     0.2375     0.2411     0.9266
 C  C     0.2723     0.1085     0.8943
 C  C     0.2095     0.9348     0.8097
 C  C     0.1117     0.8880     0.7561
 C  C     0.0554     0.7076     0.6568
 C  C     0.5825     0.3317     0.3388
 C  C     0.5025     0.2938     0.2459
 C  C     0.4365     0.1073     0.1784
 C  C     0.4468     0.9537     0.2019
 C  C     0.5264     0.9926     0.2957
 C  C     0.5937     0.1791     0.3622
 C  C     0.3696     0.7527     0.1336
 C  C     0.2638     0.6499     0.2310
 C  C     0.1964     0.7415     0.2418
 C  C     0.2049     0.8847     0.3589
 C  C     0.1448     0.9725     0.3642
 C  C     0.0737     0.9217     0.2514
 C  C     0.0672     0.7826     0.1316
 C  C     0.1271     0.6948     0.1287
 C  C     0.9249     0.9769     0.2093
 C  C     0.8584     0.7995     0.1232
 C  C     0.7625     0.7589     0.0734
 C  C     0.7277     0.8915     0.1057
 C  C     0.7905     0.0652     0.1903
 C  C     0.8883     0.1120     0.2439
 C  C     0.9446     0.2924     0.3432
Cl Cl     0.3344     0.4400     0.5747
Cl Cl     0.5172     0.5264     0.7879
Cl Cl     0.6656     0.5600     0.4253
Cl Cl     0.4828     0.4736     0.2121
 N  N     0.9814     0.9787     0.7341
 N  N     0.0186     0.0213     0.2659
 O  O     0.9716     0.6592     0.5932
 O  O     0.1002     0.6000     0.6336
 O  O     0.0284     0.3408     0.4068
 O  O     0.8998     0.4000     0.3664
 H  H     0.6258     0.9190     0.8917
 H  H     0.4638     0.1235     0.6814
 H  H     0.3442     0.7916     0.5658
 H  H     0.6498     0.2421     0.9784
 H  H     0.5917     0.3340     0.8837
 H  H     0.7826     0.5015     0.8179
 H  H     0.7171     0.3529     0.6564
 H  H     0.7406     0.0713     0.5517
 H  H     0.8490     0.9193     0.5420
 H  H     0.9800     0.2517     0.9641
 H  H     0.8789     0.4107     0.9674
 H  H     0.9507     0.8535     0.6611
 H  H     0.1202     0.3111     0.8975
 H  H     0.2881     0.3811     0.9889
 H  H     0.3489     0.1442     0.9311
 H  H     0.2348     0.8293     0.7822
 H  H     0.0662     0.4925     0.5459
 H  H     0.3742     0.0810     0.1083
 H  H     0.5362     0.8765     0.3186
 H  H     0.6558     0.2084     0.4342
 H  H     0.3502     0.7579     0.0216
 H  H     0.4083     0.6660     0.1163
 H  H     0.2174     0.4985     0.1821
 H  H     0.2829     0.6471     0.3436
 H  H     0.2594     0.9287     0.4483
 H  H     0.1510     0.0807     0.4580
 H  H     0.0200     0.7483     0.0359
 H  H     0.1211     0.5893     0.0326
 H  H     0.0493     0.1465     0.3389
 H  H     0.8798     0.6889     0.1025
 H  H     0.7119     0.6189     0.0111
 H  H     0.6511     0.8558     0.0689
 H  H     0.7652     0.1707     0.2178
 H  H     0.9338     0.5075     0.4541
#END
data_19.P-1.5.batch2.E+21.2
_symmetry_space_group_name_H-M P1     
_symmetry_Int_Tables_number    1
_cell_length_a 14.5695
_cell_length_b 13.4794
_cell_length_c  9.8106
_cell_angle_alpha 90.0000
_cell_angle_beta 102.477
_cell_angle_gamma 90.0001
loop_
_atom_site_label
_atom_site_type_symbol
_atom_site_fract_x
_atom_site_fract_y
_atom_site_fract_z
 C  C     0.1275     0.9502     0.9686
 C  C     0.1356     0.8737     0.0669
 C  C     0.1268     0.8939     0.2026
 C  C     0.1104     0.9903     0.2440
 C  C     0.1017     0.0661     0.1445
 C  C     0.1094     0.0464     0.0083
 C  C     0.1074     0.0111     0.3937
 C  C     0.2072     0.0244     0.4870
 C  C     0.2566     0.1151     0.4498
 C  C     0.3181     0.1118     0.3581
 C  C     0.3617     0.1968     0.3230
 C  C     0.3443     0.2900     0.3768
 C  C     0.2811     0.2940     0.4661
 C  C     0.2392     0.2080     0.5020
 C  C     0.3896     0.4699     0.3727
 C  C     0.3736     0.5003     0.5031
 C  C     0.3718     0.5997     0.5380
 C  C     0.3852     0.6739     0.4446
 C  C     0.4052     0.6459     0.3185
 C  C     0.4099     0.5455     0.2813
 C  C     0.4436     0.5219     0.1551
 C  C     0.8725     0.4502     0.5314
 C  C     0.8644     0.3737     0.4331
 C  C     0.8732     0.3939     0.2974
 C  C     0.8896     0.4903     0.2560
 C  C     0.8983     0.5661     0.3555
 C  C     0.8906     0.5464     0.4917
 C  C     0.8926     0.5111     0.1063
 C  C     0.7928     0.5244     0.0130
 C  C     0.7434     0.6151     0.0502
 C  C     0.6819     0.6118     0.1419
 C  C     0.6383     0.6968     0.1770
 C  C     0.6557     0.7900     0.1232
 C  C     0.7189     0.7940     0.0339
 C  C     0.7608     0.7080     0.9980
 C  C     0.6104     0.9699     0.1273
 C  C     0.6264     0.0003     0.9969
 C  C     0.6282     0.0997     0.9620
 C  C     0.6148     0.1739     0.0554
 C  C     0.5948     0.1459     0.1815
 C  C     0.5901     0.0455     0.2187
 C  C     0.5564     0.0219     0.3449
 C  C     0.8725     0.0498     0.0314
 C  C     0.8644     0.1263     0.9331
 C  C     0.8732     0.1061     0.7974
 C  C     0.8896     0.0097     0.7560
 C  C     0.8983     0.9339     0.8555
 C  C     0.8906     0.9536     0.9917
 C  C     0.8926     0.9889     0.6063
 C  C     0.7928     0.9756     0.5130
 C  C     0.7434     0.8849     0.5502
 C  C     0.6819     0.8882     0.6419
 C  C     0.6383     0.8032     0.6770
 C  C     0.6557     0.7100     0.6232
 C  C     0.7189     0.7060     0.5339
 C  C     0.7608     0.7920     0.4980
 C  C     0.6104     0.5301     0.6273
 C  C     0.6264     0.4997     0.4969
 C  C     0.6282     0.4003     0.4620
 C  C     0.6148     0.3261     0.5554
 C  C     0.5948     0.3541     0.6815
 C  C     0.5901     0.4545     0.7187
 C  C     0.5564     0.4781     0.8449
 C  C     0.1275     0.5498     0.4686
 C  C     0.1356     0.6263     0.5669
 C  C     0.1268     0.6061     0.7026
 C  C     0.1104     0.5097     0.7440
 C  C     0.1017     0.4339     0.6445
 C  C     0.1094     0.4536     0.5083
 C  C     0.1074     0.4889     0.8937
 C  C     0.2072     0.4756     0.9870
 C  C     0.2566     0.3849     0.9498
 C  C     0.3181     0.3882     0.8581
 C  C     0.3617     0.3032     0.8230
 C  C     0.3443     0.2100     0.8768
 C  C     0.2811     0.2060     0.9661
 C  C     0.2392     0.2920     0.0020
 C  C     0.3896     0.0301     0.8727
 C  C     0.3736     0.9997     0.0031
 C  C     0.3718     0.9003     0.0380
 C  C     0.3852     0.8261     0.9446
 C  C     0.4052     0.8541     0.8185
 C  C     0.4099     0.9545     0.7813
 C  C     0.4436     0.9781     0.6551
Cl Cl     0.1377     0.9270     0.7996
Cl Cl     0.1564     0.7525     0.0236
Cl Cl     0.8623     0.4270     0.7004
Cl Cl     0.8436     0.2525     0.4764
Cl Cl     0.8623     0.0730     0.2004
Cl Cl     0.8436     0.2475     0.9764
Cl Cl     0.1377     0.5730     0.2996
Cl Cl     0.1564     0.7475     0.5236
 N  N     0.3881     0.3720     0.3323
 N  N     0.6119     0.8720     0.1677
 N  N     0.6119     0.6280     0.6677
 N  N     0.3881     0.1280     0.8323
 O  O     0.4794     0.4394     0.1371
 O  O     0.4367     0.5942     0.0627
 O  O     0.5206     0.9394     0.3629
 O  O     0.5633     0.0942     0.4373
 O  O     0.5206     0.5606     0.8629
 O  O     0.5633     0.4058     0.9373
 O  O     0.4794     0.0606     0.6371
 O  O     0.4367     0.9058     0.5627
 H  H     0.1334     0.8325     0.2764
 H  H     0.0875     0.1417     0.1738
 H  H     0.0998     0.1051     0.9305
 H  H     0.0717     0.9500     0.4356
 H  H     0.0661     0.0785     0.3999
 H  H     0.2490     0.9576     0.4786
 H  H     0.2007     0.0294     0.5964
 H  H     0.3325     0.0407     0.3138
 H  H     0.4091     0.1924     0.2513
 H  H     0.2627     0.3640     0.5073
 H  H     0.1918     0.2140     0.5740
 H  H     0.4190     0.3603     0.2496
 H  H     0.3665     0.4448     0.5800
 H  H     0.3605     0.6196     0.6408
 H  H     0.3826     0.7518     0.4722
 H  H     0.4200     0.7017     0.2460
 H  H     0.4721     0.5769     0.9853
 H  H     0.8666     0.3325     0.2236
 H  H     0.9125     0.6417     0.3262
 H  H     0.9002     0.6051     0.5695
 H  H     0.9283     0.4500     0.0644
 H  H     0.9339     0.5785     0.1001
 H  H     0.7510     0.4576     0.0214
 H  H     0.7993     0.5294     0.9036
 H  H     0.6675     0.5407     0.1862
 H  H     0.5909     0.6924     0.2487
 H  H     0.7373     0.8640     0.9927
 H  H     0.8082     0.7140     0.9260
 H  H     0.5810     0.8603     0.2504
 H  H     0.6335     0.9448     0.9200
 H  H     0.6395     0.1195     0.8592
 H  H     0.6174     0.2518     0.0278
 H  H     0.5800     0.2017     0.2540
 H  H     0.5279     0.0769     0.5147
 H  H     0.8666     0.1675     0.7236
 H  H     0.9125     0.8583     0.8262
 H  H     0.9002     0.8949     0.0695
 H  H     0.9283     0.0500     0.5644
 H  H     0.9339     0.9215     0.6001
 H  H     0.7510     0.0424     0.5214
 H  H     0.7993     0.9706     0.4036
 H  H     0.6675     0.9593     0.6862
 H  H     0.5909     0.8076     0.7487
 H  H     0.7373     0.6360     0.4927
 H  H     0.8082     0.7860     0.4260
 H  H     0.5810     0.6397     0.7504
 H  H     0.6335     0.5552     0.4200
 H  H     0.6395     0.3804     0.3592
 H  H     0.6174     0.2482     0.5278
 H  H     0.5800     0.2983     0.7540
 H  H     0.5279     0.4231     0.0147
 H  H     0.1334     0.6675     0.7764
 H  H     0.0875     0.3583     0.6738
 H  H     0.0998     0.3949     0.4305
 H  H     0.0717     0.5500     0.9356
 H  H     0.0661     0.4215     0.8999
 H  H     0.2490     0.5424     0.9786
 H  H     0.2007     0.4706     0.0964
 H  H     0.3325     0.4593     0.8138
 H  H     0.4091     0.3076     0.7513
 H  H     0.2627     0.1360     0.0073
 H  H     0.1918     0.2860     0.0740
 H  H     0.4190     0.1397     0.7496
 H  H     0.3665     0.0552     0.0800
 H  H     0.3605     0.8805     0.1408
 H  H     0.3826     0.7482     0.9722
 H  H     0.4200     0.7983     0.7460
 H  H     0.4721     0.9231     0.4853
#END
data_21.P-1.29.batch6.E+21.8
_symmetry_space_group_name_H-M P1     
_symmetry_Int_Tables_number    1
_cell_length_a  9.1837
_cell_length_b  8.1046
_cell_length_c 17.5206
_cell_angle_alpha 64.9079
_cell_angle_beta 112.912
_cell_angle_gamma 130.998
loop_
_atom_site_label
_atom_site_type_symbol
_atom_site_fract_x
_atom_site_fract_y
_atom_site_fract_z
 C  C     0.7189     0.2606     0.0674
 C  C     0.7603     0.2421     0.0038
 C  C     0.8832     0.1783     0.0258
 C  C     0.9641     0.1293     0.1107
 C  C     0.9170     0.1434     0.1738
 C  C     0.7980     0.2111     0.1527
 C  C     0.0981     0.0630     0.1330
 C  C     0.9940     0.8048     0.1609
 C  C     0.8906     0.6902     0.2358
 C  C     0.6869     0.5669     0.2240
 C  C     0.5903     0.4719     0.2917
 C  C     0.6949     0.4964     0.3744
 C  C     0.8998     0.6203     0.3871
 C  C     0.9944     0.7143     0.3185
 C  C     0.6448     0.4211     0.5190
 C  C     0.8010     0.6370     0.5345
 C  C     0.8509     0.6757     0.6136
 C  C     0.7520     0.5010     0.6814
 C  C     0.5954     0.2898     0.6671
 C  C     0.5374     0.2454     0.5870
 C  C     0.3676     0.0212     0.5739
 C  C     0.2811     0.7394     0.9326
 C  C     0.2397     0.7579     0.9962
 C  C     0.1168     0.8217     0.9742
 C  C     0.0359     0.8707     0.8893
 C  C     0.0830     0.8566     0.8262
 C  C     0.2020     0.7889     0.8473
 C  C     0.9019     0.9369     0.8670
 C  C     0.0060     0.1952     0.8391
 C  C     0.1094     0.3098     0.7642
 C  C     0.3131     0.4331     0.7760
 C  C     0.4097     0.5281     0.7083
 C  C     0.3051     0.5036     0.6256
 C  C     0.1002     0.3798     0.6129
 C  C     0.0056     0.2857     0.6815
 C  C     0.3552     0.5789     0.4809
 C  C     0.1990     0.3630     0.4655
 C  C     0.1491     0.3243     0.3864
 C  C     0.2480     0.4990     0.3186
 C  C     0.4046     0.7102     0.3329
 C  C     0.4626     0.7546     0.4130
 C  C     0.6324     0.9789     0.4261
Cl Cl     0.5647     0.3349     0.0424
Cl Cl     0.6620     0.2974     0.8981
Cl Cl     0.4353     0.6651     0.9576
Cl Cl     0.3380     0.7026     0.1019
 N  N     0.5879     0.3795     0.4408
 N  N     0.4121     0.6205     0.5592
 O  O     0.2945     0.9659     0.5049
 O  O     0.2903     0.8696     0.6457
 O  O     0.7055     0.0342     0.4951
 O  O     0.7097     0.1304     0.3543
 H  H     0.9169     0.1699     0.9751
 H  H     0.9748     0.1006     0.2406
 H  H     0.7645     0.2250     0.2020
 H  H     0.2174     0.1393     0.1844
 H  H     0.1678     0.1335     0.0776
 H  H     0.1040     0.7746     0.1759
 H  H     0.8865     0.7309     0.1067
 H  H     0.6026     0.5469     0.1603
 H  H     0.4316     0.3755     0.2813
 H  H     0.9873     0.6424     0.4500
 H  H     0.1532     0.8079     0.3307
 H  H     0.4566     0.2250     0.4364
 H  H     0.8783     0.7753     0.4826
 H  H     0.9678     0.8458     0.6227
 H  H     0.7953     0.5313     0.7440
 H  H     0.5135     0.1539     0.7183
 H  H     0.1833     0.7234     0.6310
 H  H     0.0831     0.8301     0.0249
 H  H     0.0252     0.8994     0.7594
 H  H     0.2355     0.7750     0.7980
 H  H     0.7826     0.8607     0.8156
 H  H     0.8322     0.8664     0.9224
 H  H     0.8960     0.2254     0.8241
 H  H     0.1135     0.2691     0.8933
 H  H     0.3974     0.4531     0.8397
 H  H     0.5684     0.6245     0.7187
 H  H     0.0127     0.3576     0.5500
 H  H     0.8468     0.1921     0.6693
 H  H     0.5434     0.7750     0.5636
 H  H     0.1217     0.2247     0.5174
 H  H     0.0322     0.1542     0.3773
 H  H     0.2047     0.4687     0.2560
 H  H     0.4865     0.8461     0.2817
 H  H     0.8167     0.2766     0.3690
#END
data_16.C2c.351.batch5.5.E+20.2
_symmetry_space_group_name_H-M P1     
_symmetry_Int_Tables_number    1
_cell_length_a 28.4568
_cell_length_b  5.5741
_cell_length_c 22.2126
_cell_angle_alpha 90.0008
_cell_angle_beta 90.3239
_cell_angle_gamma 89.9996
loop_
_atom_site_label
_atom_site_type_symbol
_atom_site_fract_x
_atom_site_fract_y
_atom_site_fract_z
 C  C     0.7056     0.5658     0.5597
 C  C     0.6863     0.7763     0.5834
 C  C     0.6392     0.8343     0.5721
 C  C     0.6107     0.6818     0.5377
 C  C     0.6299     0.4645     0.5177
 C  C     0.6769     0.4078     0.5279
 C  C     0.5620     0.7569     0.5184
 C  C     0.5611     0.8612     0.4533
 C  C     0.5781     0.6871     0.4063
 C  C     0.6252     0.6842     0.3883
 C  C     0.6423     0.5095     0.3496
 C  C     0.6122     0.3349     0.3247
 C  C     0.5650     0.3354     0.3427
 C  C     0.5489     0.5069     0.3831
 C  C     0.6111     0.0158     0.2446
 C  C     0.5654     0.0565     0.2212
 C  C     0.5448     0.8962     0.1813
 C  C     0.5689     0.6911     0.1623
 C  C     0.6145     0.6534     0.1824
 C  C     0.6366     0.8125     0.2225
 C  C     0.6859     0.7669     0.2388
 C  C     0.2944     0.5657     0.9403
 C  C     0.3137     0.7763     0.9166
 C  C     0.3608     0.8343     0.9279
 C  C     0.3893     0.6818     0.9623
 C  C     0.3701     0.4645     0.9823
 C  C     0.3231     0.4078     0.9721
 C  C     0.4380     0.7569     0.9816
 C  C     0.4389     0.8612     0.0467
 C  C     0.4219     0.6871     0.0937
 C  C     0.3748     0.6842     0.1117
 C  C     0.3577     0.5095     0.1505
 C  C     0.3878     0.3349     0.1753
 C  C     0.4350     0.3354     0.1573
 C  C     0.4511     0.5069     0.1169
 C  C     0.3889     0.0158     0.2554
 C  C     0.4346     0.0565     0.2788
 C  C     0.4552     0.8962     0.3187
 C  C     0.4311     0.6911     0.3377
 C  C     0.3855     0.6534     0.3176
 C  C     0.3634     0.8125     0.2775
 C  C     0.3141     0.7669     0.2612
 C  C     0.2944     0.4343     0.4403
 C  C     0.3137     0.2237     0.4166
 C  C     0.3608     0.1657     0.4279
 C  C     0.3893     0.3183     0.4623
 C  C     0.3701     0.5355     0.4823
 C  C     0.3231     0.5922     0.4721
 C  C     0.4380     0.2431     0.4816
 C  C     0.4389     0.1388     0.5467
 C  C     0.4219     0.3129     0.5937
 C  C     0.3748     0.3158     0.6117
 C  C     0.3577     0.4905     0.6505
 C  C     0.3878     0.6651     0.6753
 C  C     0.4350     0.6646     0.6573
 C  C     0.4511     0.4931     0.6169
 C  C     0.3889     0.9842     0.7554
 C  C     0.4346     0.9435     0.7788
 C  C     0.4552     0.1038     0.8187
 C  C     0.4311     0.3089     0.8377
 C  C     0.3855     0.3466     0.8176
 C  C     0.3634     0.1875     0.7775
 C  C     0.3141     0.2331     0.7612
 C  C     0.7056     0.4343     0.0597
 C  C     0.6863     0.2237     0.0834
 C  C     0.6392     0.1657     0.0721
 C  C     0.6107     0.3182     0.0377
 C  C     0.6299     0.5355     0.0177
 C  C     0.6769     0.5922     0.0279
 C  C     0.5620     0.2431     0.0184
 C  C     0.5611     0.1388     0.9533
 C  C     0.5781     0.3129     0.9063
 C  C     0.6252     0.3158     0.8883
 C  C     0.6423     0.4905     0.8495
 C  C     0.6122     0.6651     0.8247
 C  C     0.5650     0.6646     0.8427
 C  C     0.5489     0.4931     0.8831
 C  C     0.6111     0.9842     0.7446
 C  C     0.5654     0.9435     0.7212
 C  C     0.5448     0.1038     0.6813
 C  C     0.5689     0.3089     0.6623
 C  C     0.6145     0.3466     0.6824
 C  C     0.6366     0.1875     0.7225
 C  C     0.6859     0.2331     0.7388
 C  C     0.2056     0.0658     0.5597
 C  C     0.1863     0.2763     0.5834
 C  C     0.1392     0.3343     0.5721
 C  C     0.1107     0.1817     0.5377
 C  C     0.1299     0.9645     0.5177
 C  C     0.1769     0.9078     0.5279
 C  C     0.0620     0.2569     0.5184
 C  C     0.0611     0.3612     0.4533
 C  C     0.0781     0.1871     0.4063
 C  C     0.1252     0.1842     0.3883
 C  C     0.1423     0.0095     0.3495
 C  C     0.1122     0.8349     0.3247
 C  C     0.0650     0.8354     0.3427
 C  C     0.0489     0.0069     0.3831
 C  C     0.1111     0.5158     0.2446
 C  C     0.0654     0.5565     0.2212
 C  C     0.0448     0.3962     0.1813
 C  C     0.0689     0.1911     0.1623
 C  C     0.1145     0.1534     0.1824
 C  C     0.1366     0.3125     0.2225
 C  C     0.1859     0.2669     0.2388
 C  C     0.7944     0.0657     0.9403
 C  C     0.8137     0.2763     0.9166
 C  C     0.8608     0.3343     0.9279
 C  C     0.8893     0.1818     0.9623
 C  C     0.8701     0.9645     0.9823
 C  C     0.8231     0.9078     0.9721
 C  C     0.9380     0.2569     0.9816
 C  C     0.9389     0.3612     0.0467
 C  C     0.9219     0.1871     0.0937
 C  C     0.8748     0.1842     0.1117
 C  C     0.8577     0.0095     0.1504
 C  C     0.8878     0.8349     0.1753
 C  C     0.9350     0.8354     0.1573
 C  C     0.9511     0.0069     0.1169
 C  C     0.8889     0.5158     0.2554
 C  C     0.9346     0.5565     0.2788
 C  C     0.9552     0.3962     0.3187
 C  C     0.9311     0.1911     0.3377
 C  C     0.8855     0.1534     0.3176
 C  C     0.8634     0.3125     0.2775
 C  C     0.8141     0.2669     0.2612
 C  C     0.7944     0.9342     0.4403
 C  C     0.8137     0.7237     0.4166
 C  C     0.8608     0.6657     0.4279
 C  C     0.8893     0.8183     0.4623
 C  C     0.8701     0.0355     0.4823
 C  C     0.8231     0.0922     0.4721
 C  C     0.9380     0.7431     0.4816
 C  C     0.9389     0.6388     0.5467
 C  C     0.9219     0.8129     0.5937
 C  C     0.8748     0.8158     0.6117
 C  C     0.8577     0.9905     0.6504
 C  C     0.8878     0.1651     0.6753
 C  C     0.9350     0.1646     0.6573
 C  C     0.9511     0.9931     0.6169
 C  C     0.8889     0.4842     0.7554
 C  C     0.9346     0.4435     0.7788
 C  C     0.9552     0.6038     0.8187
 C  C     0.9311     0.8089     0.8377
 C  C     0.8855     0.8466     0.8176
 C  C     0.8634     0.6875     0.7775
 C  C     0.8141     0.7331     0.7612
 C  C     0.2056     0.9343     0.0597
 C  C     0.1863     0.7237     0.0834
 C  C     0.1392     0.6657     0.0721
 C  C     0.1107     0.8182     0.0377
 C  C     0.1299     0.0355     0.0177
 C  C     0.1769     0.0922     0.0279
 C  C     0.0620     0.7431     0.0184
 C  C     0.0611     0.6388     0.9533
 C  C     0.0781     0.8129     0.9063
 C  C     0.1252     0.8158     0.8883
 C  C     0.1423     0.9905     0.8495
 C  C     0.1122     0.1651     0.8247
 C  C     0.0650     0.1646     0.8427
 C  C     0.0489     0.9931     0.8831
 C  C     0.1111     0.4842     0.7446
 C  C     0.0654     0.4435     0.7212
 C  C     0.0448     0.6038     0.6813
 C  C     0.0689     0.8089     0.6623
 C  C     0.1145     0.8466     0.6824
 C  C     0.1366     0.6875     0.7225
 C  C     0.1859     0.7331     0.7388
Cl Cl     0.7642     0.5026     0.5706
Cl Cl     0.7215     0.9664     0.6245
Cl Cl     0.2358     0.5026     0.9294
Cl Cl     0.2785     0.9664     0.8755
Cl Cl     0.2358     0.4974     0.4294
Cl Cl     0.2785     0.0336     0.3755
Cl Cl     0.7642     0.4974     0.0706
Cl Cl     0.7215     0.0336     0.1245
Cl Cl     0.2642     0.0026     0.5706
Cl Cl     0.2215     0.4664     0.6245
Cl Cl     0.7358     0.0026     0.9294
Cl Cl     0.7785     0.4664     0.8755
Cl Cl     0.7358    -0.0026     0.4294
Cl Cl     0.7785     0.5336     0.3755
Cl Cl     0.2642    -0.0026     0.0706
Cl Cl     0.2215     0.5336     0.1245
 N  N     0.6319     0.1655     0.2860
 N  N     0.3681     0.1655     0.2140
 N  N     0.3681     0.8345     0.7140
 N  N     0.6319     0.8345     0.7860
 N  N     0.1319     0.6655     0.2860
 N  N     0.8681     0.6655     0.2140
 N  N     0.8681     0.3345     0.7140
 N  N     0.1319     0.3345     0.7860
 O  O     0.7106     0.9107     0.2688
 O  O     0.7022     0.5582     0.2184
 O  O     0.2894     0.9107     0.2312
 O  O     0.2978     0.5582     0.2816
 O  O     0.2894     0.0893     0.7312
 O  O     0.2978     0.4418     0.7816
 O  O     0.7106     0.0893     0.7688
 O  O     0.7022     0.4418     0.7184
 O  O     0.2106     0.4107     0.2688
 O  O     0.2022     0.0582     0.2184
 O  O     0.7894     0.4108     0.2312
 O  O     0.7978     0.0582     0.2816
 O  O     0.7894     0.5893     0.7312
 O  O     0.7978     0.9418     0.7816
 O  O     0.2106     0.5893     0.7688
 O  O     0.2022     0.9418     0.7184
 H  H     0.6252     0.0010     0.5901
 H  H     0.6081     0.3393     0.4922
 H  H     0.6918     0.2435     0.5100
 H  H     0.5483     0.8929     0.5497
 H  H     0.5379     0.6024     0.5201
 H  H     0.5831     0.0230     0.4521
 H  H     0.5249     0.9200     0.4430
 H  H     0.6496     0.8180     0.4060
 H  H     0.6795     0.5070     0.3385
 H  H     0.5413     0.1961     0.3269
 H  H     0.5125     0.4957     0.3981
 H  H     0.6673     0.1355     0.2905
 H  H     0.5468     0.2195     0.2336
 H  H     0.5094     0.9313     0.1646
 H  H     0.5527     0.5631     0.1318
 H  H     0.6341     0.4982     0.1669
 H  H     0.7360     0.5225     0.2283
 H  H     0.3748     0.0010     0.9099
 H  H     0.3919     0.3393     0.0078
 H  H     0.3082     0.2435     0.9900
 H  H     0.4517     0.8929     0.9503
 H  H     0.4621     0.6024     0.9799
 H  H     0.4169     0.0230     0.0479
 H  H     0.4751     0.9200     0.0570
 H  H     0.3504     0.8180     0.0940
 H  H     0.3205     0.5070     0.1615
 H  H     0.4587     0.1961     0.1731
 H  H     0.4875     0.4957     0.1019
 H  H     0.3327     0.1355     0.2095
 H  H     0.4532     0.2195     0.2664
 H  H     0.4906     0.9313     0.3354
 H  H     0.4473     0.5631     0.3682
 H  H     0.3659     0.4983     0.3331
 H  H     0.2640     0.5226     0.2717
 H  H     0.3748    -0.0010     0.4099
 H  H     0.3919     0.6607     0.5078
 H  H     0.3082     0.7565     0.4900
 H  H     0.4517     0.1071     0.4503
 H  H     0.4621     0.3976     0.4799
 H  H     0.4169     0.9770     0.5479
 H  H     0.4751     0.0800     0.5570
 H  H     0.3504     0.1820     0.5940
 H  H     0.3205     0.4930     0.6615
 H  H     0.4587     0.8039     0.6731
 H  H     0.4875     0.5043     0.6019
 H  H     0.3327     0.8645     0.7095
 H  H     0.4532     0.7805     0.7664
 H  H     0.4906     0.0687     0.8354
 H  H     0.4473     0.4369     0.8682
 H  H     0.3659     0.5018     0.8331
 H  H     0.2640     0.4775     0.7717
 H  H     0.6252    -0.0010     0.0901
 H  H     0.6081     0.6607     0.9922
 H  H     0.6918     0.7565     0.0100
 H  H     0.5483     0.1071     0.0497
 H  H     0.5379     0.3976     0.0201
 H  H     0.5831     0.9770     0.9521
 H  H     0.5249     0.0800     0.9430
 H  H     0.6496     0.1820     0.9060
 H  H     0.6795     0.4930     0.8385
 H  H     0.5413     0.8039     0.8269
 H  H     0.5125     0.5043     0.8981
 H  H     0.6673     0.8645     0.7905
 H  H     0.5468     0.7805     0.7336
 H  H     0.5094     0.0687     0.6646
 H  H     0.5527     0.4369     0.6318
 H  H     0.6341     0.5017     0.6669
 H  H     0.7360     0.4774     0.7283
 H  H     0.1252     0.5010     0.5901
 H  H     0.1081     0.8393     0.4922
 H  H     0.1918     0.7435     0.5100
 H  H     0.0483     0.3929     0.5497
 H  H     0.0379     0.1024     0.5201
 H  H     0.0831     0.5230     0.4521
 H  H     0.0249     0.4200     0.4430
 H  H     0.1496     0.3180     0.4060
 H  H     0.1795     0.0071     0.3385
 H  H     0.0413     0.6961     0.3269
 H  H     0.0125    -0.0043     0.3981
 H  H     0.1673     0.6355     0.2905
 H  H     0.0468     0.7195     0.2336
 H  H     0.0094     0.4313     0.1646
 H  H     0.0527     0.0631     0.1318
 H  H     0.1341    -0.0017     0.1669
 H  H     0.2360     0.0225     0.2283
 H  H     0.8748     0.5010     0.9099
 H  H     0.8919     0.8393     0.0078
 H  H     0.8082     0.7435     0.9900
 H  H     0.9517     0.3929     0.9503
 H  H     0.9621     0.1024     0.9799
 H  H     0.9169     0.5230     0.0479
 H  H     0.9751     0.4200     0.0570
 H  H     0.8504     0.3180     0.0940
 H  H     0.8205     0.0070     0.1615
 H  H     0.9587     0.6961     0.1731
 H  H     0.9875    -0.0043     0.1019
 H  H     0.8327     0.6355     0.2095
 H  H     0.9532     0.7195     0.2664
 H  H     0.9906     0.4313     0.3354
 H  H     0.9473     0.0631     0.3682
 H  H     0.8659    -0.0017     0.3331
 H  H     0.7640     0.0225     0.2717
 H  H     0.8748     0.4990     0.4099
 H  H     0.8919     0.1607     0.5078
 H  H     0.8082     0.2565     0.4900
 H  H     0.9517     0.6071     0.4503
 H  H     0.9621     0.8976     0.4799
 H  H     0.9169     0.4770     0.5479
 H  H     0.9751     0.5800     0.5570
 H  H     0.8504     0.6820     0.5940
 H  H     0.8205     0.9930     0.6615
 H  H     0.9587     0.3039     0.6731
 H  H     0.9875     0.0043     0.6019
 H  H     0.8327     0.3645     0.7095
 H  H     0.9532     0.2805     0.7664
 H  H     0.9906     0.5687     0.8354
 H  H     0.9473     0.9369     0.8682
 H  H     0.8659     0.0018     0.8331
 H  H     0.7640     0.9775     0.7717
 H  H     0.1252     0.4990     0.0901
 H  H     0.1081     0.1607     0.9922
 H  H     0.1918     0.2565     0.0100
 H  H     0.0483     0.6071     0.0497
 H  H     0.0379     0.8976     0.0201
 H  H     0.0831     0.4770     0.9521
 H  H     0.0249     0.5800     0.9430
 H  H     0.1496     0.6820     0.9060
 H  H     0.1795     0.9930     0.8385
 H  H     0.0413     0.3039     0.8269
 H  H     0.0125     0.0043     0.8981
 H  H     0.1673     0.3645     0.7905
 H  H     0.0468     0.2805     0.7336
 H  H     0.0094     0.5687     0.6646
 H  H     0.0527     0.9369     0.6318
 H  H     0.1341     0.0017     0.6669
 H  H     0.2360     0.9774     0.7283
#END
data_18.P21c.443.batch5.5.E+21.2
_symmetry_space_group_name_H-M P1     
_symmetry_Int_Tables_number    1
_cell_length_a 11.5721
_cell_length_b 11.6475
_cell_length_c 18.5875
_cell_angle_alpha 90.0002
_cell_angle_beta 130.527
_cell_angle_gamma 89.9995
loop_
_atom_site_label
_atom_site_type_symbol
_atom_site_fract_x
_atom_site_fract_y
_atom_site_fract_z
 C  C     0.9459     0.1795     0.3836
 C  C     0.9878     0.2806     0.3645
 C  C     0.9863     0.2840     0.2890
 C  C     0.9380     0.1895     0.2291
 C  C     0.8933     0.0902     0.2478
 C  C     0.8981     0.0844     0.3244
 C  C     0.9170     0.1999     0.1407
 C  C     0.7514     0.2373     0.0552
 C  C     0.7129     0.3535     0.0697
 C  C     0.7421     0.4540     0.0424
 C  C     0.7238     0.5614     0.0660
 C  C     0.6772     0.5732     0.1190
 C  C     0.6415     0.4734     0.1432
 C  C     0.6586     0.3661     0.1182
 C  C     0.6472     0.7311     0.1993
 C  C     0.6801     0.6691     0.2762
 C  C     0.6622     0.7190     0.3361
 C  C     0.6125     0.8329     0.3234
 C  C     0.5815     0.8961     0.2496
 C  C     0.5987     0.8485     0.1872
 C  C     0.5644     0.9198     0.1109
 C  C     0.0541     0.6795     0.1164
 C  C     0.0122     0.7806     0.1355
 C  C     0.0137     0.7840     0.2110
 C  C     0.0620     0.6895     0.2709
 C  C     0.1067     0.5902     0.2522
 C  C     0.1020     0.5844     0.1756
 C  C     0.0830     0.6999     0.3593
 C  C     0.2486     0.7373     0.4448
 C  C     0.2871     0.8535     0.4303
 C  C     0.2579     0.9540     0.4576
 C  C     0.2762     0.0614     0.4340
 C  C     0.3228     0.0732     0.3810
 C  C     0.3585     0.9734     0.3567
 C  C     0.3414     0.8661     0.3818
 C  C     0.3529     0.2311     0.3007
 C  C     0.3199     0.1691     0.2238
 C  C     0.3378     0.2190     0.1639
 C  C     0.3875     0.3329     0.1767
 C  C     0.4185     0.3961     0.2504
 C  C     0.4013     0.3485     0.3128
 C  C     0.4356     0.4198     0.3891
 C  C     0.0541     0.8205     0.6164
 C  C     0.0122     0.7194     0.6355
 C  C     0.0137     0.7160     0.7110
 C  C     0.0620     0.8105     0.7709
 C  C     0.1067     0.9098     0.7522
 C  C     0.1020     0.9156     0.6756
 C  C     0.0830     0.8001     0.8593
 C  C     0.2486     0.7627     0.9448
 C  C     0.2871     0.6465     0.9303
 C  C     0.2579     0.5460     0.9576
 C  C     0.2762     0.4386     0.9340
 C  C     0.3228     0.4268     0.8810
 C  C     0.3585     0.5266     0.8568
 C  C     0.3414     0.6339     0.8818
 C  C     0.3529     0.2688     0.8007
 C  C     0.3199     0.3309     0.7238
 C  C     0.3378     0.2810     0.6639
 C  C     0.3875     0.1671     0.6767
 C  C     0.4185     0.1039     0.7504
 C  C     0.4013     0.1515     0.8128
 C  C     0.4356     0.0802     0.8891
 C  C     0.9459     0.3205     0.8836
 C  C     0.9878     0.2194     0.8645
 C  C     0.9863     0.2160     0.7890
 C  C     0.9380     0.3105     0.7291
 C  C     0.8933     0.4098     0.7478
 C  C     0.8980     0.4156     0.8244
 C  C     0.9170     0.3001     0.6407
 C  C     0.7514     0.2627     0.5552
 C  C     0.7129     0.1465     0.5697
 C  C     0.7421     0.0460     0.5424
 C  C     0.7238     0.9386     0.5660
 C  C     0.6772     0.9268     0.6190
 C  C     0.6415     0.0266     0.6432
 C  C     0.6586     0.1339     0.6182
 C  C     0.6471     0.7689     0.6993
 C  C     0.6801     0.8309     0.7762
 C  C     0.6622     0.7810     0.8361
 C  C     0.6125     0.6671     0.8233
 C  C     0.5815     0.6039     0.7496
 C  C     0.5987     0.6515     0.6872
 C  C     0.5644     0.5802     0.6109
Cl Cl     0.9550     0.1703     0.4796
Cl Cl     0.0357     0.4034     0.4311
Cl Cl     0.0450     0.6703     0.0204
Cl Cl     0.9643     0.9034     0.0689
Cl Cl     0.0450     0.8297     0.5204
Cl Cl     0.9643     0.5966     0.5689
Cl Cl     0.9550     0.3297     0.9796
Cl Cl     0.0357     0.0966     0.9311
 N  N     0.6619     0.6856     0.1379
 N  N     0.3381     0.1856     0.3621
 N  N     0.3381     0.3144     0.8621
 N  N     0.6619     0.8144     0.6379
 O  O     0.5996     0.8910     0.0615
 O  O     0.4922     0.0177     0.0947
 O  O     0.4004     0.3910     0.4385
 O  O     0.5078     0.5177     0.4053
 O  O     0.4004     0.1090     0.9385
 O  O     0.5078     0.9824     0.9053
 O  O     0.5996     0.6090     0.5615
 O  O     0.4922     0.4824     0.5947
 H  H     0.0183     0.3633     0.2749
 H  H     0.8533     0.0162     0.2010
 H  H     0.8660     0.0063     0.3399
 H  H     0.9405     0.1174     0.1239
 H  H     0.9977     0.2630     0.1513
 H  H     0.6738     0.1728     0.0462
 H  H     0.7372     0.2363     0.9907
 H  H     0.7810     0.4482     0.0026
 H  H     0.7471     0.6386     0.0441
 H  H     0.5962     0.4787     0.1791
 H  H     0.6296     0.2898     0.1377
 H  H     0.6529     0.7467     0.0947
 H  H     0.7260     0.5826     0.2911
 H  H     0.6906     0.6690     0.3953
 H  H     0.6013     0.8713     0.3718
 H  H     0.5452     0.9853     0.2389
 H  H     0.4614     0.0542     0.0342
 H  H     0.9817     0.8633     0.2251
 H  H     0.1467     0.5162     0.2990
 H  H     0.1340     0.5063     0.1601
 H  H     0.0595     0.6174     0.3761
 H  H     0.0023     0.7630     0.3487
 H  H     0.3262     0.6728     0.4538
 H  H     0.2628     0.7363     0.5093
 H  H     0.2190     0.9482     0.4974
 H  H     0.2529     0.1386     0.4559
 H  H     0.4038     0.9787     0.3209
 H  H     0.3704     0.7898     0.3623
 H  H     0.3471     0.2467     0.4053
 H  H     0.2740     0.0826     0.2089
 H  H     0.3094     0.1690     0.1047
 H  H     0.3987     0.3713     0.1282
 H  H     0.4548     0.4853     0.2611
 H  H     0.5386     0.5542     0.4658
 H  H     0.9817     0.6367     0.7251
 H  H     0.1467     0.9838     0.7990
 H  H     0.1340     0.9937     0.6601
 H  H     0.0595     0.8826     0.8761
 H  H     0.0023     0.7370     0.8487
 H  H     0.3262     0.8272     0.9538
 H  H     0.2628     0.7637     0.0093
 H  H     0.2190     0.5518     0.9974
 H  H     0.2529     0.3614     0.9559
 H  H     0.4038     0.5213     0.8209
 H  H     0.3704     0.7102     0.8623
 H  H     0.3471     0.2533     0.9053
 H  H     0.2740     0.4174     0.7089
 H  H     0.3094     0.3310     0.6047
 H  H     0.3987     0.1287     0.6282
 H  H     0.4548     0.0147     0.7611
 H  H     0.5386     0.9458     0.9658
 H  H     0.0183     0.1367     0.7749
 H  H     0.8533     0.4838     0.7010
 H  H     0.8660     0.4937     0.8399
 H  H     0.9405     0.3826     0.6239
 H  H     0.9977     0.2370     0.6513
 H  H     0.6738     0.3272     0.5462
 H  H     0.7372     0.2637     0.4907
 H  H     0.7810     0.0518     0.5026
 H  H     0.7471     0.8614     0.5441
 H  H     0.5962     0.0213     0.6791
 H  H     0.6296     0.2102     0.6377
 H  H     0.6529     0.7534     0.5947
 H  H     0.7260     0.9174     0.7911
 H  H     0.6905     0.8310     0.8952
 H  H     0.6013     0.6287     0.8718
 H  H     0.5452     0.5147     0.7389
 H  H     0.4614     0.4458     0.5342
#END
