# Supplementary material for: Report on the sixth blind test of organic crystal structure prediction methods
Source: Acta Crystallogr B Struct Sci Cryst Eng Mater. 2016 Aug 1;72(Pt 4):439–59. doi: 10.1107/S2052520616007447 (PMC4971545; doi:10.1107/S2052520616007447)
Supplement: Supplementary file 2 [file b-72-00439-sup2.zip › Group_22_Boese_Hofmann/XXIV-1_Boese_Hofmann.cif]

data_1.P21c.11.batch2.E+0.0
_symmetry_space_group_name_H-M P1     
_symmetry_Int_Tables_number    1
_cell_length_a 10.7404
_cell_length_b 11.0603
_cell_length_c  6.8936
_cell_angle_alpha 90.0024
_cell_angle_beta 98.8241
_cell_angle_gamma 90.0010
loop_
_atom_site_label
_atom_site_type_symbol
_atom_site_fract_x
_atom_site_fract_y
_atom_site_fract_z
 C  C     0.0548     0.2044     0.0426
 C  C     0.9311     0.1742     0.0919
 C  C     0.8437     0.2582     0.1146
 C  C     0.7192     0.4722     0.1432
 C  C     0.9452     0.7044     0.4574
 C  C     0.0689     0.6742     0.4081
 C  C     0.1563     0.7582     0.3854
 C  C     0.2808     0.9722     0.3568
 C  C     0.9452     0.7956     0.9574
 C  C     0.0688     0.8258     0.9080
 C  C     0.1563     0.7419     0.8854
 C  C     0.2808     0.5278     0.8569
 C  C     0.0548     0.2956     0.5426
 C  C     0.9312     0.3258     0.5920
 C  C     0.8437     0.2419     0.6146
 C  C     0.7192     0.0278     0.6431
 S  S     0.8644     0.4136     0.0886
 S  S     0.1355     0.9136     0.4115
 S  S     0.1356     0.5864     0.9116
 S  S     0.8644     0.0864     0.5883
 N  N     0.7008     0.5878     0.0965
 N  N     0.6378     0.4120     0.2327
 N  N     0.2992     0.0878     0.4034
 N  N     0.3622     0.9120     0.2673
 N  N     0.2992     0.4122     0.9036
 N  N     0.3622     0.5880     0.7674
 N  N     0.7008     0.9122     0.5964
 N  N     0.6377     0.0880     0.7326
 O  O     0.1225     0.1084     0.0061
 O  O     0.0916     0.3106     0.0336
 O  O     0.8775     0.6084     0.4939
 O  O     0.9084     0.8106     0.4664
 O  O     0.8775     0.8916     0.9937
 O  O     0.9084     0.6894     0.9665
 O  O     0.1225     0.3916     0.5063
 O  O     0.0916     0.1895     0.5335
 O  O     0.3404     0.3621     0.3884
 O  O     0.6597     0.8621     0.1116
 O  O     0.6597     0.6379     0.6117
 O  O     0.3403     0.1379     0.8883
 H  H     0.2069     0.1309     0.9647
 H  H     0.9092     0.0793     0.1060
 H  H     0.7530     0.2269     0.1455
 H  H     0.6372     0.3204     0.2491
 H  H     0.5577     0.4569     0.2543
 H  H     0.7693     0.6364     0.0407
 H  H     0.6242     0.6315     0.1345
 H  H     0.7931     0.6309     0.5353
 H  H     0.0908     0.5793     0.3940
 H  H     0.2470     0.7269     0.3545
 H  H     0.3628     0.8204     0.2509
 H  H     0.4423     0.9569     0.2457
 H  H     0.2307     0.1364     0.4593
 H  H     0.3758     0.1315     0.3655
 H  H     0.7930     0.8691     0.0351
 H  H     0.0908     0.9206     0.8938
 H  H     0.2469     0.7731     0.8545
 H  H     0.3628     0.6796     0.7509
 H  H     0.4423     0.5431     0.7458
 H  H     0.2307     0.3636     0.9594
 H  H     0.3758     0.3685     0.8656
 H  H     0.2070     0.3692     0.4649
 H  H     0.9093     0.4206     0.6062
 H  H     0.7531     0.2731     0.6456
 H  H     0.6372     0.1796     0.7491
 H  H     0.5577     0.0431     0.7542
 H  H     0.7693     0.8636     0.5406
 H  H     0.6242     0.8685     0.6344
 H  H     0.4122     0.3563     0.4972
 H  H     0.3525     0.4424     0.3318
 H  H     0.5878     0.8562     0.0028
 H  H     0.6475     0.9424     0.1682
 H  H     0.5878     0.6437     0.5028
 H  H     0.6475     0.5576     0.6682
 H  H     0.4122     0.1437     0.9972
 H  H     0.3525     0.0576     0.8317
Cl Cl     0.5661     0.1252     0.2272
Cl Cl     0.4339     0.6252     0.2728
Cl Cl     0.4339     0.8748     0.7728
Cl Cl     0.5661     0.3748     0.7272
#END
data_2.P-1.3.batch7.E+13.1
_symmetry_space_group_name_H-M P1     
_symmetry_Int_Tables_number    1
_cell_length_a  4.1395
_cell_length_b 13.7073
_cell_length_c 13.8747
_cell_angle_alpha 39.2300
_cell_angle_beta 70.0698
_cell_angle_gamma 56.1833
loop_
_atom_site_label
_atom_site_type_symbol
_atom_site_fract_x
_atom_site_fract_y
_atom_site_fract_z
 C  C     0.6572     0.2371     0.8244
 C  C     0.7441     0.1276     0.8133
 C  C     0.9074     0.1530     0.6976
 C  C     0.1976     0.2932     0.4269
 C  C     0.3428     0.7628     0.1757
 C  C     0.2558     0.8723     0.1867
 C  C     0.0923     0.8470     0.3024
 C  C     0.8024     0.7068     0.5731
 S  S     0.0340     0.3191     0.5455
 S  S     0.9658     0.6810     0.4545
 N  N     0.3149     0.4070     0.3016
 N  N     0.2043     0.1754     0.4545
 N  N     0.6852     0.5930     0.6984
 N  N     0.7959     0.8245     0.5455
 O  O     0.4695     0.2007     0.9403
 O  O     0.7539     0.3539     0.7325
 O  O     0.5307     0.7993     0.0597
 O  O     0.2460     0.6461     0.2676
 O  O     0.3395     0.3768     0.9799
 O  O     0.6606     0.6233     0.0200
 H  H     0.4320     0.2738     0.9493
 H  H     0.6722     0.0217     0.9013
 H  H     0.9676     0.0628     0.7007
 H  H     0.1376     0.0783     0.5523
 H  H     0.2965     0.1759     0.3760
 H  H     0.3072     0.4999     0.2791
 H  H     0.4702     0.3851     0.2398
 H  H     0.5680     0.7263     0.0507
 H  H     0.3277     0.9783     0.0988
 H  H     0.0320     0.9373     0.2992
 H  H     0.8623     0.9217     0.4477
 H  H     0.7040     0.8240     0.6241
 H  H     0.6928     0.5001     0.7209
 H  H     0.5299     0.6148     0.7603
 H  H     0.5542     0.3122     0.0549
 H  H     0.1352     0.3511     0.0452
 H  H     0.4459     0.6878     0.9450
 H  H     0.8647     0.6491     0.9546
Cl Cl     0.0886     0.8288     0.7513
Cl Cl     0.9116     0.1711     0.2488
#END
data_3.P212121.17.batch7.E+21.1
_symmetry_space_group_name_H-M P1     
_symmetry_Int_Tables_number    1
_cell_length_a 11.1633
_cell_length_b  3.6505
_cell_length_c 19.7516
_cell_angle_alpha 90.0000
_cell_angle_beta 90.0000
_cell_angle_gamma 90.0000
loop_
_atom_site_label
_atom_site_type_symbol
_atom_site_fract_x
_atom_site_fract_y
_atom_site_fract_z
 C  C     0.9008     0.2683     0.6599
 C  C     0.0304     0.2072     0.6605
 C  C     0.1011     0.2887     0.6073
 C  C     0.1687     0.6010     0.4847
 C  C     0.5992     0.7317     0.1599
 C  C     0.4696     0.7928     0.1605
 C  C     0.3989     0.7113     0.1073
 C  C     0.3313     0.3990     0.9847
 C  C     0.0992     0.7683     0.8401
 C  C     0.9696     0.7072     0.8395
 C  C     0.8989     0.7887     0.8927
 C  C     0.8313     0.1010     0.0153
 C  C     0.4008     0.2317     0.3401
 C  C     0.5304     0.2928     0.3395
 C  C     0.6011     0.2113     0.3927
 C  C     0.6687     0.8990     0.5153
 S  S     0.0431     0.4294     0.5293
 S  S     0.4569     0.5706     0.0293
 S  S     0.9569     0.9294     0.9707
 S  S     0.5431     0.0706     0.4707
 N  N     0.1439     0.6826     0.4211
 N  N     0.2741     0.6758     0.5124
 N  N     0.3561     0.3174     0.9211
 N  N     0.2259     0.3242     0.0124
 N  N     0.8561     0.1826     0.0789
 N  N     0.7259     0.1758     0.9876
 N  N     0.6439     0.8174     0.5789
 N  N     0.7741     0.8242     0.4876
 O  O     0.8454     0.1827     0.7173
 O  O     0.8478     0.3973     0.6096
 O  O     0.6546     0.8173     0.2173
 O  O     0.6522     0.6027     0.1096
 O  O     0.1546     0.6827     0.7827
 O  O     0.1522     0.8973     0.8904
 O  O     0.3454     0.3173     0.2827
 O  O     0.3478     0.1027     0.3904
 O  O     0.6384     0.4828     0.7179
 O  O     0.8616     0.5172     0.2179
 O  O     0.3616     0.9828     0.7821
 O  O     0.1384     0.0172     0.2821
 H  H     0.7570     0.2719     0.7158
 H  H     0.0714     0.1031     0.7063
 H  H     0.1975     0.2495     0.6113
 H  H     0.3001     0.5957     0.5597
 H  H     0.3391     0.7834     0.4821
 H  H     0.0630     0.6089     0.4001
 H  H     0.2046     0.8258     0.3925
 H  H     0.7430     0.7281     0.2158
 H  H     0.4286     0.8969     0.2063
 H  H     0.3025     0.7505     0.1113
 H  H     0.1999     0.4043     0.0597
 H  H     0.1609     0.2166     0.9821
 H  H     0.4370     0.3911     0.9001
 H  H     0.2954     0.1742     0.8925
 H  H     0.2430     0.7719     0.7842
 H  H     0.9286     0.6031     0.7937
 H  H     0.8025     0.7495     0.8887
 H  H     0.6999     0.0957     0.9403
 H  H     0.6609     0.2834     0.0179
 H  H     0.9370     0.1089     0.0999
 H  H     0.7954     0.3258     0.1075
 H  H     0.2570     0.2281     0.2842
 H  H     0.5714     0.3969     0.2937
 H  H     0.6975     0.2505     0.3887
 H  H     0.8001     0.9043     0.4403
 H  H     0.8391     0.7166     0.5179
 H  H     0.5630     0.8911     0.5999
 H  H     0.7046     0.6742     0.6075
 H  H     0.5642     0.3848     0.6974
 H  H     0.6192     0.5530     0.7652
 H  H     0.9358     0.6152     0.1974
 H  H     0.8808     0.4470     0.2652
 H  H     0.4358     0.8848     0.8026
 H  H     0.3808     0.0530     0.7348
 H  H     0.0642     0.1152     0.3026
 H  H     0.1192     0.9470     0.2348
Cl Cl     0.9111     0.2677     0.3656
Cl Cl     0.5889     0.7323     0.8656
Cl Cl     0.0889     0.7677     0.1344
Cl Cl     0.4111     0.2323     0.6344
#END
data_4.P-1.32.batch7.E+30.5
_symmetry_space_group_name_H-M P1     
_symmetry_Int_Tables_number    1
_cell_length_a 14.1975
_cell_length_b  6.2752
_cell_length_c  6.6929
_cell_angle_alpha 108.166
_cell_angle_beta 111.015
_cell_angle_gamma 46.9543
loop_
_atom_site_label
_atom_site_type_symbol
_atom_site_fract_x
_atom_site_fract_y
_atom_site_fract_z
 C  C     0.7892     0.2478     0.1331
 C  C     0.7994     0.4710     0.1541
 C  C     0.9119     0.4285     0.2161
 C  C     0.1722     0.1841     0.3416
 C  C     0.2108     0.7522     0.8668
 C  C     0.2006     0.5291     0.8460
 C  C     0.0882     0.5714     0.7839
 C  C     0.8277     0.8160     0.6584
 S  S     0.0675     0.1037     0.3024
 S  S     0.9325     0.8962     0.6976
 N  N     0.2965     0.9772     0.4300
 N  N     0.1332     0.4244     0.2894
 N  N     0.7035     0.0228     0.5700
 N  N     0.8668     0.5756     0.7106
 O  O     0.6669     0.3459     0.0393
 O  O     0.8822     0.9970     0.1893
 O  O     0.3331     0.6541     0.9607
 O  O     0.1178     0.0029     0.8106
 O  O     0.4224     0.9180     0.0319
 O  O     0.5776     0.0819     0.9680
 H  H     0.6507     0.2019     0.0166
 H  H     0.7085     0.6874     0.1115
 H  H     0.9037     0.6145     0.2203
 H  H     0.0377     0.6022     0.2411
 H  H     0.2033     0.4487     0.3286
 H  H     0.3293     0.7763     0.4475
 H  H     0.3664     0.9965     0.4584
 H  H     0.3493     0.7980     0.9834
 H  H     0.2914     0.3127     0.8885
 H  H     0.0962     0.3855     0.7797
 H  H     0.9623     0.3978     0.7589
 H  H     0.7967     0.5514     0.6714
 H  H     0.6707     0.2237     0.5525
 H  H     0.6336     0.0035     0.5416
 H  H     0.4212     0.0408     0.1681
 H  H     0.5145     0.7360     0.0391
 H  H     0.5788     0.9593     0.8319
 H  H     0.4854     0.2641     0.9608
Cl Cl     0.3822     0.3687     0.4382
Cl Cl     0.6179     0.6310     0.5619
#END
data_5.P-1.3.batch1.E+35.6
_symmetry_space_group_name_H-M P1     
_symmetry_Int_Tables_number    1
_cell_length_a 17.5813
_cell_length_b  3.8225
_cell_length_c 12.1825
_cell_angle_alpha 113.924
_cell_angle_beta 46.2224
_cell_angle_gamma 135.155
loop_
_atom_site_label
_atom_site_type_symbol
_atom_site_fract_x
_atom_site_fract_y
_atom_site_fract_z
 C  C     0.6735     0.1249     0.2790
 C  C     0.6854     0.3875     0.3993
 C  C     0.7920     0.8801     0.3721
 C  C     0.0411     0.8285     0.2313
 C  C     0.3265     0.8752     0.7210
 C  C     0.3146     0.6125     0.6008
 C  C     0.2080     0.1199     0.6279
 C  C     0.9589     0.1715     0.7687
 S  S     0.9337     0.2547     0.1896
 S  S     0.0663     0.7453     0.8104
 N  N     0.1739     0.1182     0.1108
 N  N     0.9952     0.9699     0.3688
 N  N     0.8261     0.8818     0.8892
 N  N     0.0048     0.0301     0.6312
 O  O     0.5653     0.6336     0.3239
 O  O     0.7582     0.3492     0.1461
 O  O     0.4347     0.3664     0.6761
 O  O     0.2418     0.6508     0.8539
 O  O     0.4807     0.8034     0.8736
 O  O     0.5193     0.1966     0.1264
 H  H     0.5544     0.4761     0.2398
 H  H     0.6050     0.1742     0.5139
 H  H     0.7944     0.0505     0.4669
 H  H     0.8936     0.8000     0.4600
 H  H     0.0678     0.3185     0.3759
 H  H     0.2102     0.9795     0.0098
 H  H     0.2434     0.4659     0.1206
 H  H     0.4456     0.5239     0.7601
 H  H     0.3950     0.8258     0.4861
 H  H     0.2056     0.9495     0.5331
 H  H     0.1064     0.2000     0.5400
 H  H     0.9322     0.6815     0.6241
 H  H     0.7898     0.0205     0.9902
 H  H     0.7567     0.5341     0.8794
 H  H     0.5336     0.7383     0.8548
 H  H     0.5557     0.1657     0.8280
 H  H     0.4664     0.2617     0.1451
 H  H     0.4444     0.8343     0.1720
Cl Cl     0.2624     0.1076     0.2966
Cl Cl     0.7376     0.8924     0.7034
#END
data_6.P212121.7.batch6.E+36.4
_symmetry_space_group_name_H-M P1     
_symmetry_Int_Tables_number    1
_cell_length_a  3.7567
_cell_length_b 17.8259
_cell_length_c 11.7481
_cell_angle_alpha 90.0000
_cell_angle_beta 90.0000
_cell_angle_gamma 90.0000
loop_
_atom_site_label
_atom_site_type_symbol
_atom_site_fract_x
_atom_site_fract_y
_atom_site_fract_z
 C  C     0.2541     0.1706     0.1446
 C  C     0.2396     0.1685     0.0206
 C  C     0.0882     0.1123     0.9606
 C  C     0.7702     0.9769     0.9067
 C  C     0.2459     0.8294     0.6446
 C  C     0.2604     0.8315     0.5206
 C  C     0.4118     0.8877     0.4606
 C  C     0.7298     0.0231     0.4067
 C  C     0.7459     0.6706     0.3554
 C  C     0.7604     0.6685     0.4794
 C  C     0.9118     0.6123     0.5394
 C  C     0.2298     0.4769     0.5933
 C  C     0.7541     0.3294     0.8554
 C  C     0.7396     0.3315     0.9794
 C  C     0.5882     0.3877     0.0394
 C  C     0.2702     0.5231     0.0933
 S  S     0.9167     0.0317     0.0241
 S  S     0.5833     0.9683     0.5241
 S  S     0.0833     0.5317     0.4759
 S  S     0.4167     0.4683     0.9759
 N  N     0.5940     0.9151     0.9365
 N  N     0.8317     0.9933     0.7991
 N  N     0.9060     0.0849     0.4365
 N  N     0.6683     0.0067     0.2991
 N  N     0.4060     0.4151     0.5635
 N  N     0.1683     0.4933     0.7009
 N  N     0.0940     0.5849     0.0635
 N  N     0.3317     0.5067     0.2009
 O  O     0.4262     0.2300     0.1868
 O  O     0.1148     0.1218     0.2061
 O  O     0.0738     0.7700     0.6868
 O  O     0.3852     0.8782     0.7061
 O  O     0.5738     0.7300     0.3132
 O  O     0.8852     0.6218     0.2939
 O  O     0.9262     0.2700     0.8132
 O  O     0.6148     0.3782     0.7939
 O  O     0.2410     0.2455     0.4080
 O  O     0.2590     0.7545     0.9080
 O  O     0.7590     0.7455     0.0920
 O  O     0.7410     0.2545     0.5920
 H  H     0.3935     0.2324     0.2720
 H  H     0.3533     0.2150     0.9738
 H  H     0.0870     0.1169     0.8683
 H  H     0.9748     0.0386     0.7698
 H  H     0.7181     0.9596     0.7391
 H  H     0.5080     0.9063     0.0192
 H  H     0.4917     0.8813     0.8741
 H  H     0.1065     0.7676     0.7720
 H  H     0.1467     0.7850     0.4738
 H  H     0.4130     0.8831     0.3683
 H  H     0.5252     0.9614     0.2698
 H  H     0.7819     0.0404     0.2391
 H  H     0.9920     0.0937     0.5192
 H  H     0.0083     0.1187     0.3741
 H  H     0.6065     0.7324     0.2280
 H  H     0.6467     0.7150     0.5262
 H  H     0.9130     0.6169     0.6317
 H  H     0.0252     0.5386     0.7302
 H  H     0.2819     0.4596     0.7609
 H  H     0.4920     0.4063     0.4808
 H  H     0.5083     0.3813     0.6259
 H  H     0.8935     0.2676     0.7280
 H  H     0.8533     0.2850     0.0262
 H  H     0.5870     0.3831     0.1317
 H  H     0.4748     0.4614     0.2302
 H  H     0.2181     0.5404     0.2609
 H  H     0.0080     0.5937     0.9808
 H  H     0.9917     0.6187     0.1259
 H  H     0.1254     0.2936     0.3846
 H  H     0.4438     0.2599     0.4563
 H  H     0.3746     0.7064     0.8846
 H  H     0.0562     0.7401     0.9563
 H  H     0.8746     0.7936     0.1154
 H  H     0.5562     0.7599     0.0437
 H  H     0.6254     0.2064     0.6154
 H  H     0.9438     0.2401     0.5437
Cl Cl     0.2058     0.8805     0.1715
Cl Cl     0.2942     0.1195     0.6715
Cl Cl     0.7942     0.3805     0.3285
Cl Cl     0.7058     0.6195     0.8285
#END
data_7.P21c.7.batch7.E+37.5
_symmetry_space_group_name_H-M P1     
_symmetry_Int_Tables_number    1
_cell_length_a  3.6950
_cell_length_b 10.9126
_cell_length_c 20.7766
_cell_angle_alpha 90.0042
_cell_angle_beta 103.968
_cell_angle_gamma 89.9956
loop_
_atom_site_label
_atom_site_type_symbol
_atom_site_fract_x
_atom_site_fract_y
_atom_site_fract_z
 C  C     0.1854     0.1072     0.4100
 C  C     0.0528     0.9822     0.4157
 C  C     0.8186     0.9213     0.3663
 C  C     0.3536     0.8665     0.2433
 C  C     0.8145     0.6072     0.0900
 C  C     0.9471     0.4822     0.0844
 C  C     0.1814     0.4212     0.1337
 C  C     0.6465     0.3666     0.2567
 C  C     0.8146     0.8928     0.5900
 C  C     0.9472     0.0178     0.5843
 C  C     0.1815     0.0787     0.6337
 C  C     0.6465     0.1335     0.7567
 C  C     0.1855     0.3927     0.9100
 C  C     0.0528     0.5177     0.9156
 C  C     0.8186     0.5787     0.8663
 C  C     0.3535     0.6335     0.7433
 S  S     0.6349     0.9847     0.2881
 S  S     0.3651     0.4847     0.2119
 S  S     0.3652     0.0153     0.7120
 S  S     0.6348     0.5153     0.7880
 N  N     0.2092     0.8947     0.1804
 N  N     0.2754     0.7612     0.2687
 N  N     0.7907     0.3947     0.3196
 N  N     0.7248     0.2612     0.2313
 N  N     0.7909     0.1053     0.8196
 N  N     0.7247     0.2388     0.7313
 N  N     0.2092     0.6053     0.6804
 N  N     0.2753     0.7388     0.7687
 O  O     0.3940     0.1515     0.4663
 O  O     0.1122     0.1658     0.3569
 O  O     0.6059     0.6515     0.0338
 O  O     0.8877     0.6658     0.1431
 O  O     0.6060     0.8485     0.5337
 O  O     0.8879     0.8341     0.6431
 O  O     0.3942     0.3485     0.9662
 O  O     0.1122     0.3342     0.8569
 O  O     0.7816     0.3475     0.4625
 O  O     0.2182     0.8475     0.0375
 O  O     0.2184     0.6525     0.5375
 O  O     0.7817     0.1525     0.9626
 H  H     0.5088     0.2361     0.4611
 H  H     0.1555     0.9360     0.4624
 H  H     0.7418     0.8276     0.3753
 H  H     0.3904     0.7295     0.3160
 H  H     0.1174     0.7005     0.2364
 H  H     0.2734     0.9750     0.1590
 H  H     0.0535     0.8300     0.1501
 H  H     0.4909     0.7361     0.0389
 H  H     0.8443     0.4360     0.0375
 H  H     0.2581     0.3276     0.1247
 H  H     0.6096     0.2294     0.1840
 H  H     0.8827     0.2005     0.2636
 H  H     0.7266     0.4750     0.3410
 H  H     0.9464     0.3300     0.3499
 H  H     0.4912     0.7639     0.5389
 H  H     0.8445     0.0640     0.5376
 H  H     0.2582     0.1724     0.6247
 H  H     0.6096     0.2705     0.6840
 H  H     0.8827     0.2995     0.7636
 H  H     0.7267     0.0250     0.8411
 H  H     0.9466     0.1700     0.8499
 H  H     0.5090     0.2639     0.9611
 H  H     0.1557     0.5640     0.9624
 H  H     0.7419     0.6724     0.8753
 H  H     0.3903     0.7706     0.8160
 H  H     0.1173     0.7995     0.7364
 H  H     0.2734     0.5250     0.6589
 H  H     0.0537     0.6701     0.6501
 H  H     0.9447     0.3566     0.5076
 H  H     0.6749     0.4295     0.4506
 H  H     0.0553     0.8566     0.9923
 H  H     0.3251     0.9295     0.0494
 H  H     0.0554     0.6435     0.4924
 H  H     0.3252     0.5706     0.5494
 H  H     0.9447     0.1434     0.0077
 H  H     0.6749     0.0705     0.9506
Cl Cl     0.4165     0.3839     0.5981
Cl Cl     0.5833     0.8839     0.9019
Cl Cl     0.5833     0.6161     0.4019
Cl Cl     0.4161     0.1161     0.0981
#END
data_8.P21.2.batch2.E+39.7
_symmetry_space_group_name_H-M P1     
_symmetry_Int_Tables_number    1
_cell_length_a  4.8350
_cell_length_b  8.7530
_cell_length_c 10.3317
_cell_angle_alpha 90.0033
_cell_angle_beta 103.535
_cell_angle_gamma 90.0003
loop_
_atom_site_label
_atom_site_type_symbol
_atom_site_fract_x
_atom_site_fract_y
_atom_site_fract_z
 C  C     0.5367     0.1235     0.3972
 C  C     0.6322     0.2304     0.5071
 C  C     0.8660     0.2095     0.6058
 C  C     0.3581     0.1017     0.7626
 C  C     0.4633     0.6235     0.6028
 C  C     0.3678     0.7304     0.4929
 C  C     0.1339     0.7095     0.3942
 C  C     0.6419     0.6017     0.2374
 S  S     0.0922     0.0514     0.6182
 S  S     0.9078     0.5514     0.3818
 N  N     0.5056     0.9853     0.8257
 N  N     0.4162     0.2445     0.8005
 N  N     0.4944     0.4853     0.1743
 N  N     0.5838     0.7445     0.1995
 O  O     0.2836     0.1628     0.3202
 O  O     0.6734     0.0082     0.3797
 O  O     0.5895     0.1996     0.0854
 O  O     0.7164     0.6628     0.6798
 O  O     0.3266     0.5082     0.6203
 O  O     0.4106     0.6996     0.9146
 H  H     0.2208     0.0882     0.2448
 H  H     0.4980     0.3283     0.5115
 H  H     0.9173     0.2907     0.6874
 H  H     0.3590     0.3366     0.7390
 H  H     0.5377     0.2645     0.8947
 H  H     0.4260     0.8760     0.8258
 H  H     0.6857     0.0044     0.8993
 H  H     0.4261     0.1300     0.0784
 H  H     0.7571     0.1320     0.0984
 H  H     0.7792     0.5883     0.7552
 H  H     0.5020     0.8283     0.4885
 H  H     0.0827     0.7907     0.3126
 H  H     0.6410     0.8366     0.2610
 H  H     0.4623     0.7645     0.1053
 H  H     0.5740     0.3760     0.1742
 H  H     0.3143     0.5044     0.1006
 H  H     0.5739     0.6300     0.9216
 H  H     0.2430     0.6321     0.9016
Cl Cl     0.0698     0.9720     0.0731
Cl Cl     0.9302     0.4721     0.9269
#END
data_9.P-1.30.batch7.E+40.3
_symmetry_space_group_name_H-M P1     
_symmetry_Int_Tables_number    1
_cell_length_a 10.1147
_cell_length_b  6.7909
_cell_length_c 13.5155
_cell_angle_alpha 48.9719
_cell_angle_beta 124.928
_cell_angle_gamma 143.425
loop_
_atom_site_label
_atom_site_type_symbol
_atom_site_fract_x
_atom_site_fract_y
_atom_site_fract_z
 C  C     0.2828     0.3417     0.2855
 C  C     0.5256     0.5975     0.2998
 C  C     0.6525     0.5618     0.4128
 C  C     0.7963     0.3074     0.6697
 C  C     0.7172     0.6583     0.7145
 C  C     0.4743     0.4025     0.7002
 C  C     0.3475     0.4382     0.5872
 C  C     0.2037     0.6926     0.3303
 S  S     0.5505     0.2052     0.5653
 S  S     0.4495     0.7947     0.4347
 N  N     0.7637     0.0863     0.7959
 N  N    -0.0028     0.5765     0.6302
 N  N     0.2363     0.9137     0.2041
 N  N     0.0028     0.4235     0.3698
 O  O     0.2013     0.4439     0.1617
 O  O     0.1650     0.0590     0.3779
 O  O     0.7987     0.5560     0.8383
 O  O     0.8350     0.9410     0.6221
 O  O     0.2118     0.9725     0.9141
 O  O     0.7882     0.0275     0.0859
 H  H     0.0289     0.2555     0.1424
 H  H     0.6086     0.8308     0.2114
 H  H     0.8312     0.7698     0.4091
 H  H     0.0284     0.7219     0.5345
 H  H     0.1266     0.6100     0.7031
 H  H     0.6131     0.8977     0.8296
 H  H     0.8961     0.1230     0.8630
 H  H     0.9711     0.7445     0.8576
 H  H     0.3914     0.1692     0.7886
 H  H     0.1688     0.2302     0.5909
 H  H     0.9716     0.2781     0.4655
 H  H     0.8734     0.3900     0.2969
 H  H     0.3869     0.1023     0.1704
 H  H     0.1039     0.8770     0.1370
 H  H     0.2553     0.8531     0.0008
 H  H     0.2631     0.1696     0.9167
 H  H     0.7447     0.1469    -0.0008
 H  H     0.7369     0.8304     0.0834
Cl Cl     0.7011     0.4545     0.1053
Cl Cl     0.2989     0.5455     0.8947
#END
data_11.P-1.5.batch7.E+42.3
_symmetry_space_group_name_H-M P1     
_symmetry_Int_Tables_number    1
_cell_length_a 12.9982
_cell_length_b 11.5427
_cell_length_c 11.9012
_cell_angle_alpha 160.480
_cell_angle_beta 44.4540
_cell_angle_gamma 132.225
loop_
_atom_site_label
_atom_site_type_symbol
_atom_site_fract_x
_atom_site_fract_y
_atom_site_fract_z
 C  C     0.8214     0.0822     0.8216
 C  C     0.8264     0.1618     0.7703
 C  C     0.7249     0.0462     0.6707
 C  C     0.4611     0.8280     0.5933
 C  C     0.1786     0.9179     0.1785
 C  C     0.1736     0.8382     0.2297
 C  C     0.2751     0.9538     0.3294
 C  C     0.5389     0.1719     0.4067
 S  S     0.5733     0.7964     0.5990
 S  S     0.4267     0.2036     0.4010
 N  N     0.3428     0.6305     0.5063
 N  N     0.4850     0.0439     0.6869
 N  N     0.6572     0.3695     0.4937
 N  N     0.5150     0.9561     0.3131
 O  O     0.9255     0.2391     0.9433
 O  O     0.7276     0.8843     0.7540
 O  O     0.0744     0.7609     0.0568
 O  O     0.2723     0.1157     0.2461
 O  O     0.9680     0.0906    -0.0177
 O  O     0.0320     0.9095     0.0177
 H  H     0.9298     0.1647     0.9554
 H  H     0.9159     0.3212     0.8158
 H  H     0.7393     0.1078     0.6275
 H  H     0.5769     0.1937     0.7448
 H  H     0.3999     0.1051     0.7562
 H  H     0.3210     0.4556     0.4262
 H  H     0.2730     0.6364     0.4985
 H  H     0.0702     0.8354     0.0447
 H  H     0.0841     0.6788     0.1842
 H  H     0.2607     0.8922     0.3725
 H  H     0.4231     0.8063     0.2552
 H  H     0.6001     0.8948     0.2437
 H  H     0.6790     0.5444     0.5738
 H  H     0.7270     0.3636     0.5015
 H  H     0.0264     0.8753     0.7434
 H  H     0.0435     0.2623     0.1028
 H  H     0.9736     0.1247     0.2566
 H  H     0.9565     0.7377     0.8972
Cl Cl     0.2299     0.5536     0.2650
Cl Cl     0.7702     0.4464     0.7350
#END
data_12.P21c.12.batch7.E+44.5
_symmetry_space_group_name_H-M P1     
_symmetry_Int_Tables_number    1
_cell_length_a  3.6450
_cell_length_b 20.3224
_cell_length_c 11.7011
_cell_angle_alpha 90.0002
_cell_angle_beta 112.961
_cell_angle_gamma 90.0035
loop_
_atom_site_label
_atom_site_type_symbol
_atom_site_fract_x
_atom_site_fract_y
_atom_site_fract_z
 C  C     0.9710     0.5850     0.5847
 C  C     0.6866     0.5891     0.4556
 C  C     0.6618     0.6437     0.3877
 C  C     0.8178     0.7676     0.3228
 C  C     0.0290     0.0850     0.9154
 C  C     0.3133     0.0891     0.0444
 C  C     0.3381     0.1437     0.1123
 C  C     0.1822     0.2676     0.1772
 C  C     0.0290     0.4150     0.4153
 C  C     0.3133     0.4109     0.5444
 C  C     0.3381     0.3563     0.6123
 C  C     0.1822     0.2324     0.6772
 C  C     0.9710     0.9150     0.0847
 C  C     0.6867     0.9109     0.9556
 C  C     0.6618     0.8563     0.8877
 C  C     0.8178     0.7324     0.8228
 S  S     0.9430     0.7142     0.4527
 S  S     0.0570     0.2142     0.0473
 S  S     0.0570     0.2858     0.5473
 S  S     0.9430     0.7858     0.9527
 N  N     0.8683     0.8305     0.3539
 N  N     0.7083     0.7460     0.2077
 N  N     0.1317     0.3305     0.1461
 N  N     0.2917     0.2460     0.2923
 N  N     0.1317     0.1695     0.6461
 N  N     0.2918     0.2540     0.7923
 N  N     0.8683     0.6695     0.8539
 N  N     0.7082     0.7540     0.7077
 O  O     0.9893     0.5273     0.6404
 O  O     0.1828     0.6329     0.6380
 O  O     0.0107     0.0273     0.8596
 O  O     0.8172     0.1329     0.8620
 O  O     0.0107     0.4727     0.3596
 O  O     0.8171     0.3671     0.3620
 O  O     0.9893     0.9727     0.1404
 O  O     0.1828     0.8671     0.1380
 O  O     0.3684     0.4743     0.1550
 O  O     0.6316     0.9743     0.3450
 O  O     0.6315     0.5257     0.8450
 O  O     0.3684     0.0257     0.6550
 H  H     0.2212     0.5270     0.7261
 H  H     0.4954     0.5476     0.4137
 H  H     0.4544     0.6456     0.2912
 H  H     0.7344     0.6977     0.1845
 H  H     0.6417     0.7794     0.1380
 H  H     0.8999     0.8461     0.4416
 H  H     0.7958     0.8659     0.2874
 H  H     0.7787     0.0270     0.7739
 H  H     0.5046     0.0476     0.0863
 H  H     0.5456     0.1457     0.2088
 H  H     0.2656     0.1977     0.3155
 H  H     0.3582     0.2794     0.3620
 H  H     0.1001     0.3461     0.0584
 H  H     0.2042     0.3659     0.2126
 H  H     0.7787     0.4730     0.2739
 H  H     0.5046     0.4524     0.5863
 H  H     0.5456     0.3544     0.7088
 H  H     0.2655     0.3023     0.8155
 H  H     0.3583     0.2206     0.8620
 H  H     0.1001     0.1539     0.5584
 H  H     0.2042     0.1341     0.7126
 H  H     0.2212     0.9730     0.2261
 H  H     0.4954     0.9524     0.9137
 H  H     0.4544     0.8543     0.7912
 H  H     0.7344     0.8023     0.6845
 H  H     0.6418     0.7206     0.6380
 H  H     0.8999     0.6539     0.9416
 H  H     0.7958     0.6341     0.7874
 H  H     0.2502     0.5188     0.1377
 H  H     0.3621     0.4573     0.0756
 H  H     0.7498     0.0188     0.3623
 H  H     0.6378     0.9573     0.4244
 H  H     0.7497     0.4812     0.8623
 H  H     0.6378     0.5427     0.9243
 H  H     0.2502     0.9812     0.6377
 H  H     0.3622     0.0427     0.5757
Cl Cl     0.1425     0.1084     0.3980
Cl Cl     0.8579     0.6084     0.1020
Cl Cl     0.8581     0.8916     0.6020
Cl Cl     0.1424     0.3916     0.8980
#END
data_13.P21c.11.batch7.E+45.9
_symmetry_space_group_name_H-M P1     
_symmetry_Int_Tables_number    1
_cell_length_a  3.6391
_cell_length_b 20.4916
_cell_length_c 11.4265
_cell_angle_alpha 89.9946
_cell_angle_beta 80.4971
_cell_angle_gamma 90.0057
loop_
_atom_site_label
_atom_site_type_symbol
_atom_site_fract_x
_atom_site_fract_y
_atom_site_fract_z
 C  C     0.2669     0.0361     0.2669
 C  C     0.3776     0.1029     0.2347
 C  C     0.3642     0.1284     0.1268
 C  C     0.2630     0.1456     0.8971
 C  C     0.7332     0.5361     0.2332
 C  C     0.6226     0.6029     0.2653
 C  C     0.6359     0.6284     0.3732
 C  C     0.7370     0.6456     0.6028
 C  C     0.7330     0.9638     0.7332
 C  C     0.6224     0.8971     0.7653
 C  C     0.6357     0.8716     0.8732
 C  C     0.7370     0.8544     0.1029
 C  C     0.2669     0.4639     0.7668
 C  C     0.3776     0.3971     0.7347
 C  C     0.3642     0.3716     0.6268
 C  C     0.2631     0.3544     0.3971
 S  S     0.1957     0.0871     0.0135
 S  S     0.8045     0.5871     0.4864
 S  S     0.8043     0.9129     0.9865
 S  S     0.1957     0.4129     0.5135
 N  N     0.2161     0.1224     0.7924
 N  N     0.3623     0.2072     0.9099
 N  N     0.7837     0.6224     0.7076
 N  N     0.6377     0.7072     0.5901
 N  N     0.7839     0.8776     0.2076
 N  N     0.6377     0.7928     0.0901
 N  N     0.2163     0.3776     0.2924
 N  N     0.3624     0.2928     0.4100
 O  O     0.3356     0.0187     0.3741
 O  O     0.1274     0.9993     0.1999
 O  O     0.6644     0.5187     0.1260
 O  O     0.8728     0.4993     0.3002
 O  O     0.6644     0.9813     0.6259
 O  O     0.8726     0.0007     0.8001
 O  O     0.3357     0.4813     0.8741
 O  O     0.1273     0.5007     0.6999
 O  O     0.8213     0.0961     0.5379
 O  O     0.1786     0.5961     0.9622
 O  O     0.1786     0.9039     0.4621
 O  O     0.8214     0.4039     0.0379
 H  H     0.2694     0.9711     0.3951
 H  H     0.4993     0.1319     0.2980
 H  H     0.4724     0.1772     0.1084
 H  H     0.2928     0.2310     0.9896
 H  H     0.4321     0.2341     0.8341
 H  H     0.1192     0.0755     0.7851
 H  H     0.1708     0.1562     0.7292
 H  H     0.7306     0.4710     0.1050
 H  H     0.5009     0.6318     0.2019
 H  H     0.5278     0.6772     0.3915
 H  H     0.7073     0.7310     0.5104
 H  H     0.5679     0.7341     0.6658
 H  H     0.8806     0.5755     0.7149
 H  H     0.8290     0.6562     0.7708
 H  H     0.7305     0.0289     0.6049
 H  H     0.5007     0.8681     0.7020
 H  H     0.5275     0.8228     0.8916
 H  H     0.7071     0.7690     0.0104
 H  H     0.5678     0.7659     0.1658
 H  H     0.8807     0.9245     0.2149
 H  H     0.8292     0.8438     0.2708
 H  H     0.2695     0.5290     0.8951
 H  H     0.4991     0.3682     0.7981
 H  H     0.4723     0.3228     0.6085
 H  H     0.2928     0.2690     0.4896
 H  H     0.4321     0.2659     0.3342
 H  H     0.1194     0.4245     0.2851
 H  H     0.1710     0.3438     0.2292
 H  H     0.0625     0.0868     0.4892
 H  H     0.8391     0.1399     0.5740
 H  H     0.9374     0.5868     0.0108
 H  H     0.1606     0.6399     0.9260
 H  H     0.9373     0.9132     0.5107
 H  H     0.1608     0.8601     0.4260
 H  H     0.0626     0.4132     0.9892
 H  H     0.8393     0.3601     0.0740
Cl Cl     0.1180     0.7677     0.3531
Cl Cl     0.8817     0.2677     0.1469
Cl Cl     0.8821     0.2323     0.6468
Cl Cl     0.1183     0.7323     0.8530
#END
data_14.Cc.51.batch7.E+46.0
_symmetry_space_group_name_H-M P1     
_symmetry_Int_Tables_number    1
_cell_length_a 11.1861
_cell_length_b 10.5629
_cell_length_c  6.8615
_cell_angle_alpha 90.0011
_cell_angle_beta 98.2637
_cell_angle_gamma 90.0018
loop_
_atom_site_label
_atom_site_type_symbol
_atom_site_fract_x
_atom_site_fract_y
_atom_site_fract_z
 C  C     0.1664     0.1250     0.1787
 C  C     0.0683     0.1862     0.0502
 C  C     0.9753     0.1198     0.9533
 C  C     0.8153     0.9272     0.8448
 C  C     0.1664     0.8750     0.6787
 C  C     0.0683     0.8138     0.5501
 C  C     0.9753     0.8802     0.4532
 C  C     0.8153     0.0728     0.3448
 C  C     0.6664     0.6250     0.1787
 C  C     0.5683     0.6862     0.0502
 C  C     0.4753     0.6198     0.9533
 C  C     0.3153     0.4272     0.8448
 C  C     0.6664     0.3750     0.6787
 C  C     0.5683     0.3138     0.5501
 C  C     0.4753     0.3802     0.4532
 C  C     0.3153     0.5728     0.3448
 S  S     0.9625     0.9556     0.9746
 S  S     0.9625     0.0444     0.4745
 S  S     0.4625     0.4556     0.9746
 S  S     0.4625     0.5444     0.4745
 N  N     0.7937     0.8060     0.8010
 N  N     0.7306     0.0137     0.7972
 N  N     0.7937     0.1940     0.3010
 N  N     0.7306     0.9863     0.2972
 N  N     0.2937     0.3060     0.8010
 N  N     0.2306     0.5137     0.7972
 N  N     0.2937     0.6940     0.3010
 N  N     0.2306     0.4863     0.2972
 O  O     0.2469     0.2027     0.2790
 O  O     0.1751     0.0075     0.1922
 O  O     0.2469     0.7973     0.7790
 O  O     0.1751     0.9925     0.6922
 O  O     0.7469     0.7027     0.2790
 O  O     0.6751     0.5075     0.1922
 O  O     0.7469     0.2973     0.7790
 O  O     0.6751     0.4925     0.6922
 O  O     0.3720     0.0895     0.5609
 O  O     0.3720     0.9105     0.0609
 O  O     0.8720     0.5895     0.5609
 O  O     0.8720     0.4105     0.0609
 H  H     0.3046     0.1500     0.3838
 H  H     0.0697     0.2879     0.0321
 H  H     0.9074     0.1684     0.8525
 H  H     0.7393     0.1068     0.8345
 H  H     0.6484     0.9836     0.7237
 H  H     0.8605     0.7399     0.8335
 H  H     0.7100     0.7802     0.7307
 H  H     0.3046     0.8500     0.8838
 H  H     0.0697     0.7121     0.5321
 H  H     0.9074     0.8316     0.3525
 H  H     0.7392     0.8932     0.3345
 H  H     0.6484     0.0164     0.2237
 H  H     0.8605     0.2601     0.3335
 H  H     0.7100     0.2198     0.2307
 H  H     0.8046     0.6500     0.3838
 H  H     0.5697     0.7879     0.0321
 H  H     0.4074     0.6684     0.8525
 H  H     0.2393     0.6068     0.8345
 H  H     0.1484     0.4836     0.7237
 H  H     0.3605     0.2399     0.8335
 H  H     0.2100     0.2802     0.7307
 H  H     0.8046     0.3500     0.8838
 H  H     0.5697     0.2121     0.5321
 H  H     0.4074     0.3316     0.3525
 H  H     0.2392     0.3932     0.3345
 H  H     0.1484     0.5164     0.2237
 H  H     0.3605     0.7601     0.3335
 H  H     0.2100     0.7198     0.2307
 H  H     0.3066     0.0521     0.6257
 H  H     0.4256     0.0165     0.5432
 H  H     0.3066     0.9479     0.1257
 H  H     0.4256     0.9836     0.0432
 H  H     0.8066     0.5521     0.6257
 H  H     0.9256     0.5165     0.5432
 H  H     0.8066     0.4479     0.1257
 H  H     0.9256     0.4836     0.0432
Cl Cl     0.0250     0.6497     0.0528
Cl Cl     0.0250     0.3503     0.5528
Cl Cl     0.5250     0.1497     0.0528
Cl Cl     0.5250     0.8503     0.5528
#END
data_15.Pna21.89.batch7.E+46.8
_symmetry_space_group_name_H-M P1     
_symmetry_Int_Tables_number    1
_cell_length_a 11.0372
_cell_length_b 11.7461
_cell_length_c  7.2907
_cell_angle_alpha 90.0000
_cell_angle_beta 90.0000
_cell_angle_gamma 90.0000
loop_
_atom_site_label
_atom_site_type_symbol
_atom_site_fract_x
_atom_site_fract_y
_atom_site_fract_z
 C  C     0.2701     0.8830     0.2665
 C  C     0.1612     0.8272     0.3391
 C  C     0.0551     0.8823     0.3589
 C  C     0.8731     0.0355     0.2971
 C  C     0.7299     0.1170     0.7665
 C  C     0.8388     0.1728     0.8391
 C  C     0.9449     0.1177     0.8589
 C  C     0.1269     0.9645     0.7971
 C  C     0.7701     0.6170     0.2665
 C  C     0.6612     0.6728     0.3391
 C  C     0.5551     0.6177     0.3589
 C  C     0.3731     0.4645     0.2971
 C  C     0.2299     0.3830     0.7665
 C  C     0.3388     0.3272     0.8391
 C  C     0.4449     0.3823     0.8589
 C  C     0.6269     0.5355     0.7971
 S  S     0.0350     0.0279     0.3104
 S  S     0.9650     0.9721     0.8104
 S  S     0.5350     0.4721     0.3104
 S  S     0.4650     0.5279     0.8104
 N  N     0.8268     0.1391     0.3160
 N  N     0.8050     0.9450     0.2610
 N  N     0.1732     0.8609     0.8160
 N  N     0.1950     0.0550     0.7610
 N  N     0.3268     0.3609     0.3160
 N  N     0.3050     0.5550     0.2610
 N  N     0.6732     0.6391     0.8160
 N  N     0.6950     0.4450     0.7610
 O  O     0.3607     0.8097     0.2254
 O  O     0.2773     0.9867     0.2445
 O  O     0.6393     0.1903     0.7254
 O  O     0.7227     0.0133     0.7445
 O  O     0.8607     0.6903     0.2254
 O  O     0.7773     0.5133     0.2445
 O  O     0.1393     0.3097     0.7254
 O  O     0.2227     0.4867     0.7445
 O  O     0.9449     0.4243     0.6100
 O  O     0.0551     0.5757     0.1100
 O  O     0.4449     0.0757     0.6100
 O  O     0.5551     0.9243     0.1100
 H  H     0.4339     0.8545     0.1802
 H  H     0.1656     0.7385     0.3799
 H  H     0.9785     0.8375     0.4181
 H  H     0.8426     0.8673     0.2365
 H  H     0.7148     0.9518     0.2273
 H  H     0.8852     0.2073     0.3193
 H  H     0.7359     0.1546     0.2900
 H  H     0.5661     0.1455     0.6802
 H  H     0.8344     0.2615     0.8799
 H  H     0.0215     0.1625     0.9181
 H  H     0.1574     0.1327     0.7365
 H  H     0.2852     0.0482     0.7273
 H  H     0.1148     0.7927     0.8193
 H  H     0.2641     0.8454     0.7900
 H  H     0.9339     0.6455     0.1802
 H  H     0.6656     0.7615     0.3799
 H  H     0.4785     0.6625     0.4181
 H  H     0.3426     0.6327     0.2365
 H  H     0.2148     0.5482     0.2273
 H  H     0.3852     0.2927     0.3193
 H  H     0.2359     0.3454     0.2900
 H  H     0.0661     0.3545     0.6802
 H  H     0.3344     0.2385     0.8799
 H  H     0.5215     0.3375     0.9181
 H  H     0.6574     0.3673     0.7365
 H  H     0.7852     0.4518     0.7273
 H  H     0.6148     0.7073     0.8193
 H  H     0.7641     0.6546     0.7900
 H  H     0.9652     0.5063     0.6276
 H  H     0.9505     0.4096     0.4768
 H  H     0.0348     0.4937     0.1276
 H  H     0.0495     0.5904     0.9768
 H  H     0.4652     0.9937     0.6276
 H  H     0.4505     0.0904     0.4768
 H  H     0.5348     0.0063     0.1276
 H  H     0.5495     0.9096     0.9768
Cl Cl     0.4597     0.8253     0.7301
Cl Cl     0.5403     0.1747     0.2301
Cl Cl     0.9597     0.6747     0.7301
Cl Cl     0.0403     0.3253     0.2301
#END
data_16.P21.20.batch7.E+48.6
_symmetry_space_group_name_H-M P1     
_symmetry_Int_Tables_number    1
_cell_length_a 11.1194
_cell_length_b  3.9242
_cell_length_c 10.3835
_cell_angle_alpha 90.0005
_cell_angle_beta 63.7232
_cell_angle_gamma 89.9999
loop_
_atom_site_label
_atom_site_type_symbol
_atom_site_fract_x
_atom_site_fract_y
_atom_site_fract_z
 C  C     0.0633     0.5544     0.7555
 C  C     0.9358     0.6393     0.8771
 C  C     0.8436     0.8345     0.8605
 C  C     0.7118     0.2141     0.7386
 C  C     0.9367     0.0544     0.2445
 C  C     0.0642     0.1393     0.1229
 C  C     0.1564     0.3345     0.1395
 C  C     0.2882     0.7141     0.2614
 S  S     0.8653     0.9902     0.6931
 S  S     0.1347     0.4902     0.3069
 N  N     0.6927     0.3063     0.6260
 N  N     0.6236     0.2974     0.8697
 N  N     0.3073     0.8063     0.3740
 N  N     0.3764     0.7975     0.1302
 O  O     0.1411     0.3389     0.7845
 O  O     0.0956     0.6748     0.6339
 O  O     0.8589     0.8388     0.2155
 O  O     0.9044     0.1748     0.3661
 O  O     0.5963     0.7464     0.4241
 O  O     0.4037     0.2464     0.5759
 H  H     0.2284     0.3071     0.6970
 H  H     0.9145     0.5463     0.9833
 H  H     0.7509     0.8946     0.9546
 H  H     0.6350     0.2630     0.9621
 H  H     0.5397     0.4272     0.8778
 H  H     0.7627     0.2498     0.5230
 H  H     0.6155     0.4697     0.6430
 H  H     0.7716     0.8071     0.3030
 H  H     0.0855     0.0463     0.0167
 H  H     0.2491     0.3946     0.0454
 H  H     0.3650     0.7630     0.0379
 H  H     0.4603     0.9272     0.1222
 H  H     0.2373     0.7498     0.4770
 H  H     0.3845     0.9697     0.3570
 H  H     0.5886     0.7810     0.3339
 H  H     0.5432     0.9376     0.4848
 H  H     0.4114     0.2810     0.6661
 H  H     0.4568     0.4376     0.5152
Cl Cl     0.4082     0.7251     0.8178
Cl Cl     0.5919     0.2251     0.1822
#END
