# Supplementary material for: Report on the sixth blind test of organic crystal structure prediction methods
Source: Acta Crystallogr B Struct Sci Cryst Eng Mater. 2016 Aug 1;72(Pt 4):439–59. doi: 10.1107/S2052520616007447 (PMC4971545; doi:10.1107/S2052520616007447)
Supplement: Supplementary file 2 [file b-72-00439-sup2.zip › Group_22_Boese_Hofmann/XXV-1_Boese_Hofmann.cif]

data_1.P-1.35.batch6.E+0.0
_symmetry_space_group_name_H-M P1     
_symmetry_Int_Tables_number    1
_cell_length_a 15.5944
_cell_length_b 11.4659
_cell_length_c 11.9280
_cell_angle_alpha 81.1397
_cell_angle_beta 73.6841
_cell_angle_gamma 31.6011
loop_
_atom_site_label
_atom_site_type_symbol
_atom_site_fract_x
_atom_site_fract_y
_atom_site_fract_z
 N  N     0.5501     0.5070     0.7232
 N  N     0.3341     0.6008     0.8171
 N  N     0.4499     0.4930     0.2768
 N  N     0.6659     0.3992     0.1829
 N  N     0.2311     0.2318     0.4318
 N  N     0.0237     0.3203     0.8592
 N  N     0.7689     0.7682     0.5682
 N  N     0.9763     0.6797     0.1408
 C  C     0.2379     0.7606     0.7371
 C  C     0.0713     0.9084     0.7580
 C  C     0.9746     0.0623     0.6835
 C  C     0.0446     0.0668     0.5832
 C  C     0.2125     0.9147     0.5621
 C  C     0.3096     0.7651     0.6395
 C  C     0.4858     0.6162     0.6200
 C  C     0.4824     0.6497     0.8186
 C  C     0.5461     0.6914     0.8102
 C  C     0.4849     0.8265     0.9020
 C  C     0.3577     0.9247     0.0053
 C  C     0.2955     0.8815     0.0121
 C  C     0.3549     0.7460     0.9210
 C  C     0.2812     0.7076     0.9319
 C  C     0.5187     0.4174     0.7620
 C  C     0.9375     0.2384     0.5046
 C  C     0.2903     0.0715     0.1052
 C  C     0.7621     0.2394     0.2629
 C  C     0.9287     0.0916     0.2420
 C  C     0.0254     0.9377     0.3165
 C  C     0.9554     0.9332     0.4168
 C  C     0.7875     0.0853     0.4379
 C  C     0.6904     0.2349     0.3605
 C  C     0.5142     0.3838     0.3800
 C  C     0.5176     0.3503     0.1814
 C  C     0.4539     0.3086     0.1897
 C  C     0.5151     0.1735     0.0980
 C  C     0.6423     0.0753     0.9947
 C  C     0.7045     0.1185     0.9879
 C  C     0.6451     0.2540     0.0790
 C  C     0.7188     0.2924     0.0681
 C  C     0.4813     0.5826     0.2380
 C  C     0.0625     0.7616     0.4954
 C  C     0.7097     0.9285     0.8948
 C  C     0.2790     0.3019     0.6927
 C  C     0.3003     0.2606     0.5761
 C  C     0.2255     0.2474     0.5546
 C  C     0.1356     0.2645     0.6459
 C  C     0.1210     0.2987     0.7608
 C  C     0.1875     0.3227     0.7867
 C  C     0.3499     0.3339     0.7109
 C  C     0.7210     0.6981     0.3073
 C  C     0.6997     0.7395     0.4239
 C  C     0.7745     0.7526     0.4454
 C  C     0.8644     0.7355     0.3541
 C  C     0.8790     0.7013     0.2392
 C  C     0.8125     0.6773     0.2133
 C  C     0.6501     0.6661     0.2891
 H  H     0.0195     0.8990     0.8337
 H  H     0.8437     0.1797     0.7006
 H  H     0.2690     0.9164     0.4849
 H  H     0.4827     0.7164     0.6027
 H  H     0.5779     0.4843     0.5415
 H  H     0.6467     0.6133     0.7315
 H  H     0.5376     0.8550     0.8933
 H  H     0.1934     0.9619     0.0907
 H  H     0.3208     0.5995     0.9981
 H  H     0.1410     0.8689     0.9612
 H  H     0.5842     0.3115     0.8287
 H  H     0.5637     0.3184     0.6864
 H  H     0.0157     0.1869     0.4157
 H  H     0.8582     0.4001     0.5426
 H  H     0.8505     0.2707     0.4962
 H  H     0.1763     0.1591     0.1708
 H  H     0.2564     0.1996     0.0721
 H  H     0.3856     0.9732     0.1520
 H  H     0.9805     0.1010     0.1663
 H  H     0.1563     0.8203     0.2994
 H  H     0.7310     0.0836     0.5151
 H  H     0.5173     0.2836     0.3973
 H  H     0.4221     0.5157     0.4585
 H  H     0.3533     0.3867     0.2685
 H  H     0.4624     0.1450     0.1067
 H  H     0.8066     0.0381     0.9093
 H  H     0.6792     0.4005     0.0019
 H  H     0.8590     0.1311     0.0388
 H  H     0.4158     0.6885     0.1713
 H  H     0.4363     0.6816     0.3136
 H  H     0.9843     0.8131     0.5843
 H  H     0.1418     0.5999     0.4574
 H  H     0.1495     0.7293     0.5038
 H  H     0.8237     0.8409     0.8292
 H  H     0.7436     0.8004     0.9279
 H  H     0.6144     0.0268     0.8480
 H  H     0.3165     0.4854     0.8235
 H  H     0.3705     0.2461     0.5034
 H  H     0.0770     0.2543     0.6293
 H  H     0.1654     0.3612     0.8781
 H  H     0.6835     0.5147     0.1765
 H  H     0.6295     0.7539     0.4966
 H  H     0.9230     0.7457     0.3707
 H  H     0.8346     0.6388     0.1219
 O  O     0.4484     0.2852     0.6276
 O  O     0.2926     0.4217     0.8204
 O  O     0.3105     0.2188     0.3526
 O  O     0.1524     0.2386     0.4156
 O  O     0.9980     0.3722     0.9603
 O  O     0.9749     0.2855     0.8338
 O  O     0.5516     0.7148     0.3724
 O  O     0.7073     0.5783     0.1796
 O  O     0.6895     0.7812     0.6474
 O  O     0.8476     0.7614     0.5844
 O  O     0.0020     0.6278     0.0397
 O  O     0.0251     0.7145     0.1662
#END
data_2.P-1.69.batch4.E+7.7
_symmetry_space_group_name_H-M P1     
_symmetry_Int_Tables_number    1
_cell_length_a 19.3194
_cell_length_b  7.7679
_cell_length_c  9.0594
_cell_angle_alpha 84.5961
_cell_angle_beta 126.481
_cell_angle_gamma 100.724
loop_
_atom_site_label
_atom_site_type_symbol
_atom_site_fract_x
_atom_site_fract_y
_atom_site_fract_z
 N  N     0.6032     0.5586     0.4286
 N  N     0.7433     0.7346     0.5358
 N  N     0.3968     0.4415     0.5714
 N  N     0.2567     0.2655     0.4642
 N  N     0.1215     0.1683     0.8446
 N  N     0.1501     0.7589     0.6178
 N  N     0.8785     0.8316     0.1554
 N  N     0.8499     0.2409     0.3822
 C  C     0.7298     0.8536     0.6277
 C  C     0.7875     0.0107     0.7032
 C  C     0.7730     0.1312     0.7824
 C  C     0.7003     0.0982     0.7858
 C  C     0.6438     0.9393     0.7118
 C  C     0.6577     0.8156     0.6339
 C  C     0.5946     0.6460     0.5530
 C  C     0.5642     0.6397     0.2531
 C  C     0.4737     0.6086     0.1232
 C  C     0.4347     0.6873     0.9533
 C  C     0.4848     0.7965     0.9058
 C  C     0.5751     0.8269     0.0369
 C  C     0.6154     0.7515     0.2096
 C  C     0.7128     0.7930     0.3476
 C  C     0.6950     0.5556     0.5187
 C  C     0.6828     0.2299     0.8660
 C  C     0.4431     0.8744     0.7189
 C  C     0.2702     0.1464     0.3723
 C  C     0.2125     0.9893     0.2968
 C  C     0.2270     0.8688     0.2176
 C  C     0.2997     0.9018     0.2142
 C  C     0.3562     0.0607     0.2882
 C  C     0.3423     0.1844     0.3661
 C  C     0.4054     0.3541     0.4470
 C  C     0.4358     0.3603     0.7469
 C  C     0.5263     0.3914     0.8768
 C  C     0.5653     0.3127     0.0467
 C  C     0.5152     0.2035     0.0942
 C  C     0.4250     0.1732     0.9631
 C  C     0.3846     0.2486     0.7904
 C  C     0.2872     0.2071     0.6524
 C  C     0.3050     0.4444     0.4813
 C  C     0.3172     0.7702     0.1339
 C  C     0.5569     0.1256     0.2811
 C  C     0.0047     0.5447     0.7503
 C  C     0.0318     0.3817     0.8069
 C  C     0.0982     0.3464     0.8013
 C  C     0.1401     0.4690     0.7455
 C  C     0.1110     0.6295     0.6887
 C  C     0.0440     0.6696     0.6892
 C  C     0.9288     0.5787     0.7438
 C  C     0.9953     0.4553     0.2497
 C  C     0.9681     0.6182     0.1930
 C  C     0.9018     0.6536     0.1987
 C  C     0.8599     0.5309     0.2545
 C  C     0.8890     0.3704     0.3112
 C  C     0.9560     0.3304     0.3108
 C  C     0.0712     0.4213     0.2561
 H  H     0.8435     0.0391     0.6985
 H  H     0.8187     0.2532     0.8398
 H  H     0.5859     0.9114     0.7102
 H  H     0.5274     0.6704     0.4781
 H  H     0.6057     0.5549     0.6633
 H  H     0.4343     0.5169     0.1549
 H  H     0.3639     0.6613     0.8540
 H  H     0.6157     0.9148     0.0059
 H  H     0.7461     0.7297     0.3079
 H  H     0.7358     0.9340     0.3551
 H  H     0.7036     0.4730     0.4408
 H  H     0.7240     0.5025     0.6563
 H  H     0.6902     0.1829     0.9923
 H  H     0.6156     0.2564     0.7705
 H  H     0.7273     0.3544     0.8994
 H  H     0.4769     0.0068     0.7257
 H  H     0.3746     0.8822     0.6536
 H  H     0.4443     0.7929     0.6276
 H  H     0.1565     0.9609     0.3015
 H  H     0.1813     0.7468     0.1602
 H  H     0.4141     0.0887     0.2898
 H  H     0.4726     0.3297     0.5219
 H  H     0.3943     0.4451     0.3368
 H  H     0.5657     0.4831     0.8452
 H  H     0.6361     0.3387     0.1460
 H  H     0.3843     0.0852     0.9941
 H  H     0.2539     0.2703     0.6921
 H  H     0.2642     0.0660     0.6450
 H  H     0.2964     0.5270     0.5592
 H  H     0.2760     0.4975     0.3437
 H  H     0.3098     0.8171     0.0077
 H  H     0.3844     0.7437     0.2294
 H  H     0.2727     0.6456     0.1005
 H  H     0.5231     0.9933     0.2743
 H  H     0.6255     0.1179     0.3464
 H  H     0.5557     0.2072     0.3724
 H  H     0.8349     0.7274     0.6237
 H  H     0.0000     0.2828     0.8508
 H  H     0.1915     0.4389     0.7411
 H  H     0.0223     0.7958     0.6427
 H  H     0.1651     0.2726     0.3763
 H  H     0.9999     0.7171     0.1492
 H  H     0.8085     0.5609     0.2589
 H  H     0.9777     0.2042     0.3573
 O  O     0.8978     0.4756     0.8093
 O  O     0.8998     0.7226     0.6574
 O  O     0.0716     0.0526     0.8547
 O  O     0.1878     0.1472     0.8629
 O  O     0.1144     0.8876     0.5408
 O  O     0.2161     0.7298     0.6384
 O  O     0.1022     0.5244     0.1907
 O  O     0.1002     0.2774     0.3426
 O  O     0.9283     0.9473     0.1453
 O  O     0.8121     0.8527     0.1370
 O  O     0.8856     0.1123     0.4592
 O  O     0.7839     0.2700     0.3616
#END
data_3.P-1.19.batch4.E+6.5
_symmetry_space_group_name_H-M P1     
_symmetry_Int_Tables_number    1
_cell_length_a 23.4961
_cell_length_b  7.7784
_cell_length_c  7.0304
_cell_angle_alpha 82.8571
_cell_angle_beta 102.044
_cell_angle_gamma 61.1403
loop_
_atom_site_label
_atom_site_type_symbol
_atom_site_fract_x
_atom_site_fract_y
_atom_site_fract_z
 N  N     0.2844     0.5783     0.1926
 N  N     0.3944     0.2807     0.3762
 N  N     0.7156     0.4217     0.8074
 N  N     0.6056     0.7193     0.6238
 N  N     0.9220     0.8909     0.4896
 N  N     0.7301     0.7856     0.2841
 N  N     0.0780     0.1091     0.5104
 N  N     0.2699     0.2144     0.7159
 C  C     0.4186     0.3006     0.2081
 C  C     0.4838     0.1502     0.2139
 C  C     0.5112     0.1751     0.0632
 C  C     0.4738     0.3494     0.9007
 C  C     0.4082     0.4970     0.8947
 C  C     0.3796     0.4750     0.0444
 C  C     0.3077     0.6375     0.0315
 C  C     0.2570     0.4533     0.1543
 C  C     0.1913     0.5385     0.0199
 C  C     0.1615     0.4228     0.9967
 C  C     0.1959     0.2184     0.1074
 C  C     0.2626     0.1326     0.2332
 C  C     0.2943     0.2448     0.2554
 C  C     0.3682     0.1432     0.3831
 C  C     0.3413     0.4798     0.3807
 C  C     0.5032     0.3748     0.7367
 C  C     0.1620     0.0973     0.0915
 C  C     0.5814     0.6994     0.7919
 C  C     0.5162     0.8498     0.7861
 C  C     0.4888     0.8249     0.9368
 C  C     0.5262     0.6506     0.0993
 C  C     0.5918     0.5030     0.1053
 C  C     0.6204     0.5250     0.9556
 C  C     0.6923     0.3625     0.9685
 C  C     0.7430     0.5467     0.8457
 C  C     0.8087     0.4615     0.9801
 C  C     0.8385     0.5772     0.0033
 C  C     0.8041     0.7816     0.8926
 C  C     0.7374     0.8674     0.7668
 C  C     0.7057     0.7552     0.7446
 C  C     0.6318     0.8568     0.6169
 C  C     0.6587     0.5202     0.6193
 C  C     0.4968     0.6252     0.2633
 C  C     0.8380     0.9027     0.9085
 C  C     0.9077     0.4376     0.6365
 C  C     0.9348     0.5617     0.6236
 C  C     0.8935     0.7589     0.5008
 C  C     0.8257     0.8376     0.3931
 C  C     0.8015     0.7065     0.4015
 C  C     0.8410     0.5070     0.5200
 C  C     0.9501     0.2370     0.7883
 C  C     0.0923     0.5624     0.3635
 C  C     0.0652     0.4383     0.3764
 C  C     0.1065     0.2411     0.4992
 C  C     0.1743     0.1624     0.6069
 C  C     0.1985     0.2935     0.5985
 C  C     0.1590     0.4930     0.4800
 C  C     0.0499     0.7630     0.2117
 H  H     0.5133     0.0133     0.3390
 H  H     0.5626     0.0576     0.0718
 H  H     0.3787     0.6354     0.7707
 H  H     0.2718     0.6681     0.8854
 H  H     0.3054     0.7811     0.0407
 H  H     0.1631     0.6981     0.9373
 H  H     0.1096     0.4942     0.8945
 H  H     0.2909     0.9727     0.3179
 H  H     0.3745     0.0822     0.5411
 H  H     0.4002     0.0123     0.3310
 H  H     0.3230     0.4617     0.5085
 H  H     0.3626     0.5770     0.3999
 H  H     0.4846     0.5354     0.6741
 H  H     0.4891     0.3151     0.6128
 H  H     0.5592     0.2927     0.7937
 H  H     0.1862     0.9658     0.2223
 H  H     0.1647     0.0352     0.9591
 H  H     0.1075     0.1922     0.0746
 H  H     0.4867     0.9867     0.6610
 H  H     0.4374     0.9424     0.9282
 H  H     0.6213     0.3646     0.2293
 H  H     0.7282     0.3319     0.1146
 H  H     0.6946     0.2189     0.9592
 H  H     0.8369     0.3019     0.0627
 H  H     0.8904     0.5058     0.1056
 H  H     0.7091     0.0273     0.6821
 H  H     0.6255     0.9178     0.4589
 H  H     0.5998     0.9877     0.6690
 H  H     0.6770     0.5383     0.4915
 H  H     0.6374     0.4230     0.6000
 H  H     0.5154     0.4646     0.3259
 H  H     0.5109     0.6849     0.3872
 H  H     0.4408     0.7073     0.2063
 H  H     0.8138     0.0342     0.7777
 H  H     0.8353     0.9648     0.0409
 H  H     0.8925     0.8078     0.9254
 H  H     0.9496     0.0092     0.9296
 H  H     0.9869     0.5063     0.7132
 H  H     0.7928     0.9948     0.3047
 H  H     0.8199     0.4102     0.5257
 H  H     0.0504     0.9908     0.0704
 H  H     0.0131     0.4937     0.2868
 H  H     0.2072     0.0052     0.6953
 H  H     0.1801     0.5898     0.4743
 O  O     0.0092     0.1791     0.8899
 O  O     0.9192     0.1375     0.8097
 O  O     0.9824     0.8167     0.5864
 O  O     0.8836     0.0673     0.3842
 O  O     0.7128     0.6615     0.2617
 O  O     0.6920     0.9718     0.2179
 O  O     0.9908     0.8209     0.1102
 O  O     0.0808     0.8625     0.1903
 O  O     0.0176     0.1833     0.4136
 O  O     0.1165     0.9327     0.6158
 O  O     0.2872     0.3385     0.7383
 O  O     0.3080     0.0282     0.7821
#END
data_4.P-1.3.batch6.E+10.2
_symmetry_space_group_name_H-M P1     
_symmetry_Int_Tables_number    1
_cell_length_a 14.6593
_cell_length_b  8.0399
_cell_length_c 12.0814
_cell_angle_alpha 128.477
_cell_angle_beta 107.267
_cell_angle_gamma 89.4473
loop_
_atom_site_label
_atom_site_type_symbol
_atom_site_fract_x
_atom_site_fract_y
_atom_site_fract_z
 N  N     0.7115     0.7669     0.0978
 N  N     0.7090     0.4399     0.0687
 N  N     0.2885     0.2331     0.9022
 N  N     0.2910     0.5601     0.9313
 N  N     0.7042     0.5798     0.6174
 N  N     0.4154     0.1561     0.5339
 N  N     0.2958     0.4202     0.3826
 N  N     0.5846     0.8439     0.4661
 C  C     0.7762     0.5636     0.2224
 C  C     0.8080     0.4575     0.2796
 C  C     0.8728     0.5737     0.4284
 C  C     0.9076     0.8007     0.5255
 C  C     0.8745     0.9059     0.4683
 C  C     0.8087     0.7914     0.3188
 C  C     0.7684     0.9129     0.2653
 C  C     0.7758     0.6996     0.0132
 C  C     0.8150     0.8416     0.0003
 C  C     0.8818     0.7882     0.9286
 C  C     0.9094     0.5889     0.8644
 C  C     0.8676     0.4458     0.8748
 C  C     0.8013     0.4975     0.9484
 C  C     0.7558     0.3375     0.9556
 C  C     0.6492     0.5723     0.0510
 C  C     0.9744     0.9264     0.6881
 C  C     0.9795     0.5305     0.7835
 C  C     0.2238     0.4364     0.7776
 C  C     0.1920     0.5425     0.7204
 C  C     0.1272     0.4263     0.5716
 C  C     0.0924     0.1993     0.4745
 C  C     0.1255     0.0941     0.5317
 C  C     0.1913     0.2086     0.6812
 C  C     0.2316     0.0871     0.7347
 C  C     0.2242     0.3004     0.9868
 C  C     0.1850     0.1584     0.9997
 C  C     0.1182     0.2118     0.0714
 C  C     0.0906     0.4111     0.1356
 C  C     0.1324     0.5542     0.1252
 C  C     0.1987     0.5025     0.0516
 C  C     0.2442     0.6625     0.0444
 C  C     0.3508     0.4278     0.9490
 C  C     0.0256     0.0735     0.3119
 C  C     0.0205     0.4695     0.2165
 C  C     0.5008     0.7567     0.7664
 C  C     0.5872     0.7653     0.7419
 C  C     0.6167     0.5731     0.6524
 C  C     0.5620     0.3708     0.5833
 C  C     0.4780     0.3693     0.6139
 C  C     0.4471     0.5579     0.7072
 C  C     0.4626     0.9605     0.8404
 C  C     0.4992     0.2433     0.2336
 C  C     0.4128     0.2347     0.2581
 C  C     0.3833     0.4269     0.3476
 C  C     0.4380     0.6292     0.4167
 C  C     0.5220     0.6307     0.3861
 C  C     0.5529     0.4421     0.2928
 C  C     0.5374     0.0395     0.1596
 H  H     0.7778     0.2829     0.2062
 H  H     0.8952     0.4890     0.4720
 H  H     0.9001     0.0826     0.5423
 H  H     0.8273     0.0326     0.2951
 H  H     0.7190     0.0050     0.3235
 H  H     0.7932     0.9959     0.0478
 H  H     0.9120     0.9015     0.9200
 H  H     0.8879     0.2894     0.8255
 H  H     0.6994     0.2059     0.8430
 H  H     0.8112     0.2609     0.9805
 H  H     0.6004     0.4739     0.9314
 H  H     0.6046     0.6307     0.1211
 H  H     0.9324     0.9539     0.7579
 H  H     0.0146     0.0867     0.7387
 H  H     0.0281     0.8368     0.6992
 H  H     0.0190     0.4143     0.7838
 H  H     0.0341     0.6755     0.8354
 H  H     0.9408     0.4559     0.6639
 H  H     0.2222     0.7171     0.7938
 H  H     0.1048     0.5110     0.5280
 H  H     0.0999     0.9174     0.4577
 H  H     0.1727     0.9674     0.7049
 H  H     0.2810     0.9950     0.6765
 H  H     0.2068     0.0041     0.9522
 H  H     0.0880     0.0985     0.0800
 H  H     0.1121     0.7106     0.1745
 H  H     0.3006     0.7942     0.1570
 H  H     0.1888     0.7391     0.0195
 H  H     0.3996     0.5262     0.0686
 H  H     0.3954     0.3693     0.8789
 H  H     0.0676     0.0461     0.2421
 H  H     0.9854     0.9133     0.2613
 H  H     0.9719     0.1632     0.3008
 H  H     0.9810     0.5857     0.2161
 H  H     0.9659     0.3245     0.1645
 H  H     0.0592     0.5441     0.3361
 H  H     0.3546     0.0820     0.9063
 H  H     0.6279     0.9207     0.7879
 H  H     0.5837     0.2213     0.5076
 H  H     0.3797     0.5488     0.7257
 H  H     0.6454     0.9180     0.0937
 H  H     0.3721     0.0793     0.2121
 H  H     0.4163     0.7787     0.4924
 H  H     0.6203     0.4512     0.2743
 O  O     0.4956     0.1131     0.8532
 O  O     0.3895     0.9512     0.8811
 O  O     0.7435     0.7556     0.6607
 O  O     0.7315     0.4088     0.5450
 O  O     0.3701     0.1430     0.5998
 O  O     0.4125     0.0037     0.4045
 O  O     0.5044     0.8869     0.1468
 O  O     0.6105     0.0488     0.1189
 O  O     0.2565     0.2444     0.3393
 O  O     0.2685     0.5912     0.4550
 O  O     0.6299     0.8570     0.4002
 O  O     0.5875     0.9963     0.5955
#END
data_5.P-1.5.batch2.E+10.4
_symmetry_space_group_name_H-M P1     
_symmetry_Int_Tables_number    1
_cell_length_a  9.9855
_cell_length_b 11.0511
_cell_length_c 10.2145
_cell_angle_alpha 80.2503
_cell_angle_beta 85.4134
_cell_angle_gamma 110.498
loop_
_atom_site_label
_atom_site_type_symbol
_atom_site_fract_x
_atom_site_fract_y
_atom_site_fract_z
 N  N     0.0485     0.4123     0.2672
 N  N     0.9930     0.1857     0.3743
 N  N     0.9515     0.5877     0.7328
 N  N     0.0070     0.8143     0.6257
 N  N     0.5773     0.0494     0.2336
 N  N     0.8209     0.1493     0.7719
 N  N     0.4227     0.9506     0.7664
 N  N     0.1791     0.8507     0.2281
 C  C     0.1379     0.2219     0.4044
 C  C     0.1896     0.1224     0.4496
 C  C     0.3316     0.1536     0.4730
 C  C     0.4266     0.2853     0.4538
 C  C     0.3727     0.3838     0.4113
 C  C     0.2304     0.3550     0.3864
 C  C     0.1780     0.4637     0.3314
 C  C     0.0790     0.3808     0.1414
 C  C     0.1526     0.4836     0.0301
 C  C     0.1868     0.4577     0.9065
 C  C     0.1473     0.3271     0.8882
 C  C     0.0725     0.2254     0.9991
 C  C     0.0393     0.2490     0.1261
 C  C     0.9760     0.1368     0.2489
 C  C     0.9449     0.2970     0.3623
 C  C     0.5810     0.3180     0.4763
 C  C     0.1896     0.3001     0.7549
 C  C     0.8621     0.7781     0.5956
 C  C     0.8104     0.8776     0.5504
 C  C     0.6684     0.8464     0.5270
 C  C     0.5734     0.7147     0.5462
 C  C     0.6273     0.6162     0.5887
 C  C     0.7696     0.6450     0.6136
 C  C     0.8220     0.5363     0.6686
 C  C     0.9210     0.6192     0.8586
 C  C     0.8474     0.5164     0.9699
 C  C     0.8132     0.5423     0.0935
 C  C     0.8527     0.6729     0.1118
 C  C     0.9275     0.7746     0.0009
 C  C     0.9607     0.7510     0.8739
 C  C     0.0240     0.8632     0.7511
 C  C     0.0551     0.7030     0.6377
 C  C     0.4190     0.6820     0.5237
 C  C     0.8104     0.6999     0.2451
 C  C     0.6100     0.8244     0.0065
 C  C     0.5746     0.8663     0.1214
 C  C     0.6227     0.0015     0.1182
 C  C     0.7049     0.0957     0.0057
 C  C     0.7389     0.0503     0.8938
 C  C     0.6935     0.9168     0.8914
 C  C     0.5570     0.6801     0.0063
 C  C     0.3900     0.1756     0.9935
 C  C     0.4254     0.1337     0.8786
 C  C     0.3773     0.9985     0.8818
 C  C     0.2951     0.9043     0.9943
 C  C     0.2611     0.9497     0.1062
 C  C     0.3065     0.0832     0.1086
 C  C     0.4430     0.3199     0.9937
 H  H     0.1187     0.0190     0.4669
 H  H     0.3706     0.0741     0.5035
 H  H     0.4459     0.4870     0.3907
 H  H     0.2634     0.5422     0.2582
 H  H     0.1498     0.5098     0.4115
 H  H     0.1802     0.5849     0.0429
 H  H     0.2444     0.5399     0.8221
 H  H     0.0443     0.1229     0.9881
 H  H     0.8600     0.0810     0.2506
 H  H     0.0287     0.0649     0.2486
 H  H     0.8393     0.2676     0.3276
 H  H     0.9337     0.3227     0.4606
 H  H     0.5932     0.3207     0.5820
 H  H     0.6519     0.4148     0.4159
 H  H     0.6208     0.2431     0.4508
 H  H     0.1609     0.1942     0.7581
 H  H     0.3067     0.3491     0.7215
 H  H     0.1366     0.3374     0.6760
 H  H     0.8813     0.9810     0.5331
 H  H     0.6294     0.9259     0.4965
 H  H     0.5541     0.5130     0.6093
 H  H     0.7366     0.4578     0.7418
 H  H     0.8502     0.4902     0.5885
 H  H     0.8198     0.4151     0.9571
 H  H     0.7556     0.4601     0.1779
 H  H     0.9557     0.8771     0.0119
 H  H     0.1400     0.9190     0.7494
 H  H     0.9713     0.9351     0.7514
 H  H     0.1607     0.7324     0.6724
 H  H     0.0663     0.6772     0.5394
 H  H     0.4068     0.6793     0.4180
 H  H     0.3481     0.5852     0.5841
 H  H     0.3792     0.7569     0.5492
 H  H     0.8391     0.8058     0.2419
 H  H     0.6933     0.6509     0.2785
 H  H     0.8634     0.6626     0.3240
 H  H     0.5555     0.5552     0.8930
 H  H     0.5087     0.7951     0.2107
 H  H     0.7397     0.2005     0.0049
 H  H     0.7185     0.8847     0.8006
 H  H     0.4445     0.4448     0.1070
 H  H     0.4913     0.2049     0.7893
 H  H     0.2603     0.7995     0.9951
 H  H     0.2815     0.1153     0.1994
 O  O     0.4895     0.5961     0.1091
 O  O     0.5882     0.6550     0.8895
 O  O     0.4877     0.9672     0.3256
 O  O     0.6294     0.1694     0.2291
 O  O     0.8898     0.1148     0.6905
 O  O     0.8143     0.2599     0.7597
 O  O     0.5105     0.4039     0.8909
 O  O     0.4118     0.3450     0.1105
 O  O     0.5123     0.0328     0.6744
 O  O     0.3706     0.8306     0.7709
 O  O     0.1102     0.8852     0.3095
 O  O     0.1857     0.7401     0.2403
#END
data_6.P-1.15.batch4.E+11.6
_symmetry_space_group_name_H-M P1     
_symmetry_Int_Tables_number    1
_cell_length_a  7.6776
_cell_length_b 12.3413
_cell_length_c 17.8599
_cell_angle_alpha 52.0528
_cell_angle_beta 125.443
_cell_angle_gamma 124.316
loop_
_atom_site_label
_atom_site_type_symbol
_atom_site_fract_x
_atom_site_fract_y
_atom_site_fract_z
 N  N     0.7750     0.0750     0.0920
 N  N     0.0744     0.2350     0.1730
 N  N     0.2250     0.9250     0.9080
 N  N     0.9256     0.7650     0.8270
 N  N     0.5910     0.6853     0.5661
 N  N     0.8207     0.5964     0.3169
 N  N     0.4090     0.3147     0.4339
 N  N     0.1793     0.4036     0.6831
 C  C     0.1134     0.3414     0.0793
 C  C     0.3097     0.4618     0.0785
 C  C     0.3525     0.5655     0.9888
 C  C     0.1968     0.5555     0.8964
 C  C     0.9996     0.4362     0.8980
 C  C     0.9578     0.3269     0.9878
 C  C     0.7519     0.1925     0.9881
 C  C     0.9319     0.0095     0.1305
 C  C     0.8754     0.9185     0.0923
 C  C     0.0211     0.8485     0.1317
 C  C     0.2319     0.8697     0.2093
 C  C     0.2907     0.9652     0.2439
 C  C     0.1453     0.0350     0.2065
 C  C     0.2197     0.1437     0.2420
 C  C     0.8415     0.1376     0.1561
 C  C     0.2387     0.6683     0.7985
 C  C     0.3895     0.7920     0.2546
 C  C     0.8866     0.6586     0.9207
 C  C     0.6903     0.5382     0.9215
 C  C     0.6475     0.4345     0.0112
 C  C     0.8032     0.4445     0.1036
 C  C     0.0004     0.5638     0.1020
 C  C     0.0422     0.6731     0.0122
 C  C     0.2481     0.8075     0.0119
 C  C     0.0681     0.9905     0.8695
 C  C     0.1246     0.0815     0.9077
 C  C     0.9789     0.1515     0.8683
 C  C     0.7681     0.1303     0.7907
 C  C     0.7093     0.0348     0.7561
 C  C     0.8547     0.9650     0.7935
 C  C     0.7803     0.8563     0.7580
 C  C     0.1585     0.8624     0.8439
 C  C     0.7613     0.3317     0.2015
 C  C     0.6105     0.2080     0.7454
 C  C     0.1185     0.8093     0.4668
 C  C     0.3293     0.7894     0.5222
 C  C     0.3685     0.7064     0.5086
 C  C     0.2043     0.6410     0.4426
 C  C     0.9980     0.6649     0.3875
 C  C     0.9515     0.7482     0.3974
 C  C     0.0740     0.8946     0.4836
 C  C     0.8815     0.1907     0.5332
 C  C     0.6707     0.2106     0.4778
 C  C     0.6315     0.2936     0.4914
 C  C     0.7957     0.3590     0.5574
 C  C     0.0020     0.3351     0.6125
 C  C     0.0485     0.2518     0.6026
 C  C     0.9260     0.1054     0.5164
 H  H     0.4275     0.4745     0.1489
 H  H     0.5105     0.6561     0.9903
 H  H     0.8745     0.4277     0.8265
 H  H     0.7254     0.1524     0.9410
 H  H     0.5982     0.2167     0.9558
 H  H     0.7138     0.9022     0.0314
 H  H     0.9685     0.7745     0.1027
 H  H     0.4553     0.9862     0.3025
 H  H     0.2153     0.0886     0.3185
 H  H     0.3946     0.2129     0.2472
 H  H     0.8267     0.0519     0.2302
 H  H     0.7273     0.1975     0.1178
 H  H     0.0932     0.7068     0.7391
 H  H     0.2669     0.6242     0.7699
 H  H     0.3877     0.7615     0.8091
 H  H     0.5188     0.7980     0.3266
 H  H     0.4770     0.8395     0.2043
 H  H     0.2999     0.6770     0.2697
 H  H     0.5725     0.5255     0.8511
 H  H     0.4895     0.3439     0.0097
 H  H     0.1255     0.5723     0.1735
 H  H     0.2746     0.8476     0.0590
 H  H     0.4018     0.7833     0.0442
 H  H     0.2862     0.0978     0.9686
 H  H     0.0315     0.2255     0.8973
 H  H     0.5447     0.0138     0.6975
 H  H     0.7847     0.9114     0.6815
 H  H     0.6054     0.7871     0.7528
 H  H     0.1733     0.9481     0.7698
 H  H     0.2727     0.8025     0.8822
 H  H     0.9068     0.2932     0.2609
 H  H     0.7331     0.3758     0.2301
 H  H     0.6123     0.2385     0.1909
 H  H     0.4812     0.2020     0.6734
 H  H     0.5230     0.1605     0.7957
 H  H     0.7001     0.3230     0.7303
 H  H     0.8576     0.9826     0.4317
 H  H     0.4597     0.8363     0.5762
 H  H     0.2361     0.5743     0.4342
 H  H     0.7869     0.7628     0.3528
 H  H     0.1424     0.0174     0.5683
 H  H     0.5403     0.1637     0.4238
 H  H     0.7639     0.4257     0.5658
 H  H     0.2131     0.2372     0.6472
 O  O     0.2087     0.9343     0.5530
 O  O     0.8823     0.9229     0.4184
 O  O     0.7404     0.7527     0.6184
 O  O     0.6139     0.6029     0.5571
 O  O     0.6376     0.6169     0.2694
 O  O     0.8669     0.5208     0.3117
 O  O     0.7913     0.0657     0.4470
 O  O     0.1177     0.0771     0.5816
 O  O     0.2596     0.2473     0.3816
 O  O     0.3861     0.3971     0.4429
 O  O     0.3624     0.3831     0.7307
 O  O     0.1331     0.4792     0.6883
#END
data_7.P-1.4.batch2.E+14.1
_symmetry_space_group_name_H-M P1     
_symmetry_Int_Tables_number    1
_cell_length_a 10.0806
_cell_length_b 13.6967
_cell_length_c 16.5723
_cell_angle_alpha 98.2884
_cell_angle_beta 58.5656
_cell_angle_gamma 141.829
loop_
_atom_site_label
_atom_site_type_symbol
_atom_site_fract_x
_atom_site_fract_y
_atom_site_fract_z
 N  N     0.6022     0.3191     0.9739
 N  N     0.1140     0.1025     0.0643
 N  N     0.3978     0.6809     0.0261
 N  N     0.8860     0.8975     0.9357
 N  N     0.6207     0.8578     0.4439
 N  N     0.8862     0.7047     0.4969
 N  N     0.3793     0.1422     0.5561
 N  N     0.1137     0.2953     0.5031
 C  C     0.1161     0.1834     0.1295
 C  C     0.8601     0.0969     0.2190
 C  C     0.8630     0.1775     0.2808
 C  C     0.1200     0.3475     0.2556
 C  C     0.3708     0.4286     0.1688
 C  C     0.3727     0.3490     0.1060
 C  C     0.6469     0.4383     0.0168
 C  C     0.4833     0.1774     0.0448
 C  C     0.6684     0.2213     0.0400
 C  C     0.5670     0.0878     0.1009
 C  C     0.2748     0.9056     0.1697
 C  C     0.0901     0.8633     0.1755
 C  C     0.1894     0.9958     0.1137
 C  C     0.9843     0.9421     0.1183
 C  C     0.4020     0.2331     0.9596
 C  C     0.1232     0.4374     0.3201
 C  C     0.1653     0.7601     0.2340
 C  C     0.8839     0.8166     0.8705
 C  C     0.1399     0.9031     0.7810
 C  C     0.1370     0.8225     0.7192
 C  C     0.8800     0.6525     0.7444
 C  C     0.6292     0.5714     0.8312
 C  C     0.6273     0.6510     0.8940
 C  C     0.3531     0.5617     0.9832
 C  C     0.5167     0.8226     0.9552
 C  C     0.3316     0.7787     0.9600
 C  C     0.4330     0.9122     0.8991
 C  C     0.7252     0.0944     0.8303
 C  C     0.9099     0.1367     0.8245
 C  C     0.8106     0.0042     0.8863
 C  C     0.0157     0.0579     0.8817
 C  C     0.5980     0.7669     0.0404
 C  C     0.8768     0.5626     0.6799
 C  C     0.8347     0.2399     0.7660
 C  C     0.3409     0.1462     0.3130
 C  C     0.1309     0.0947     0.3394
 C  C     0.8444     0.9125     0.4136
 C  C     0.7573     0.7808     0.4649
 C  C     0.9716     0.8384     0.4392
 C  C     0.2618     0.0173     0.3624
 C  C     0.6492     0.3422     0.2320
 C  C     0.6591     0.8538     0.6870
 C  C     0.8691     0.9053     0.6606
 C  C     0.1556     0.0875     0.5864
 C  C     0.2427     0.2192     0.5351
 C  C     0.0284     0.1616     0.5608
 C  C     0.7382     0.9827     0.6376
 C  C     0.3508     0.6578     0.7680
 H  H     0.6579     0.9650     0.2401
 H  H     0.6618     0.1063     0.3521
 H  H     0.5711     0.5552     0.1510
 H  H     0.7455     0.4759     0.0486
 H  H     0.8021     0.5647     0.9470
 H  H     0.8968     0.3606     0.9836
 H  H     0.7167     0.1253     0.0949
 H  H     0.8616     0.7222     0.2292
 H  H     0.9242     0.8636     0.0760
 H  H     0.7851     0.8540     0.2034
 H  H     0.3879     0.1611     0.9158
 H  H     0.4891     0.3424     0.9114
 H  H     0.0946     0.4911     0.3013
 H  H     0.3260     0.5510     0.3029
 H  H     0.9487     0.3411     0.4084
 H  H     0.9320     0.6404     0.3035
 H  H     0.2719     0.8100     0.2649
 H  H     0.2049     0.7127     0.1825
 H  H     0.3421     0.0350     0.7599
 H  H     0.3382     0.8937     0.6479
 H  H     0.4289     0.4448     0.8490
 H  H     0.2545     0.5241     0.9514
 H  H     0.1979     0.4353     0.0530
 H  H     0.1032     0.6394     0.0164
 H  H     0.2833     0.8747     0.9051
 H  H     0.1384     0.2778     0.7708
 H  H     0.0758     0.1364     0.9240
 H  H     0.2149     0.1460     0.7966
 H  H     0.6121     0.8389     0.0842
 H  H     0.5109     0.6576     0.0886
 H  H     0.9054     0.5089     0.6987
 H  H     0.6740     0.4490     0.6971
 H  H     0.0513     0.6589     0.5916
 H  H     0.0680     0.3596     0.6965
 H  H     0.7281     0.1900     0.7351
 H  H     0.7951     0.2873     0.8175
 H  H     0.0454     0.5061     0.1446
 H  H     0.1930     0.1964     0.3021
 H  H     0.5316     0.6397     0.5243
 H  H     0.4243     0.0566     0.3421
 H  H     0.9546     0.4939     0.8554
 H  H     0.8070     0.8036     0.6979
 H  H     0.4684     0.3603     0.4757
 H  H     0.5757     0.9434     0.6579
 O  O     0.7160     0.4558     0.1922
 O  O     0.8322     0.3757     0.2101
 O  O     0.6384     0.9553     0.4675
 O  O     0.4346     0.7202     0.4439
 O  O     0.0743     0.7445     0.4580
 O  O     0.6302     0.5615     0.5809
 O  O     0.2840     0.5442     0.8078
 O  O     0.1678     0.6243     0.7899
 O  O     0.3617     0.0447     0.5325
 O  O     0.5654     0.2798     0.5561
 O  O     0.9257     0.2555     0.5420
 O  O     0.3698     0.4385     0.4191
#END
data_8.P21.6.batch2.E+11.9
_symmetry_space_group_name_H-M P1     
_symmetry_Int_Tables_number    1
_cell_length_a 12.7046
_cell_length_b 13.1387
_cell_length_c  7.5106
_cell_angle_alpha 89.9998
_cell_angle_beta 56.4770
_cell_angle_gamma 90.0001
loop_
_atom_site_label
_atom_site_type_symbol
_atom_site_fract_x
_atom_site_fract_y
_atom_site_fract_z
 N  N     0.8490     0.3471     0.6757
 N  N     0.6719     0.3734     0.6436
 N  N     0.1510     0.8471     0.3243
 N  N     0.3281     0.8734     0.3564
 N  N     0.5463     0.5112     0.2442
 N  N     0.1777     0.5118     0.1895
 N  N     0.4537     0.0112     0.7558
 N  N     0.8223     0.0118     0.8105
 C  C     0.5906     0.3224     0.8425
 C  C     0.4650     0.3035     0.9128
 C  C     0.3837     0.2548     0.1062
 C  C     0.4255     0.2229     0.2350
 C  C     0.5504     0.2442     0.1653
 C  C     0.6340     0.2928     0.9712
 C  C     0.7695     0.3127     0.8990
 C  C     0.8941     0.2672     0.5214
 C  C     0.9982     0.2092     0.4786
 C  C     0.0530     0.1393     0.3133
 C  C     0.0047     0.1230     0.1869
 C  C     0.8954     0.1761     0.2401
 C  C     0.8394     0.2486     0.4049
 C  C     0.7232     0.3074     0.4550
 C  C     0.7774     0.4211     0.6376
 C  C     0.3413     0.1640     0.4371
 C  C     0.0716     0.0535     0.9972
 C  C     0.4094     0.8224     0.1575
 C  C     0.5350     0.8035     0.0872
 C  C     0.6163     0.7548     0.8938
 C  C     0.5745     0.7229     0.7650
 C  C     0.4496     0.7442     0.8347
 C  C     0.3660     0.7928     0.0288
 C  C     0.2305     0.8127     0.1010
 C  C     0.1059     0.7672     0.4786
 C  C     0.0018     0.7092     0.5214
 C  C     0.9470     0.6393     0.6867
 C  C     0.9953     0.6230     0.8131
 C  C     0.1046     0.6761     0.7599
 C  C     0.1606     0.7486     0.5951
 C  C     0.2768     0.8074     0.5450
 C  C     0.2226     0.9211     0.3624
 C  C     0.6587     0.6640     0.5629
 C  C     0.9284     0.5535     0.0028
 C  C     0.2198     0.4101     0.6117
 C  C     0.3445     0.4382     0.5288
 C  C     0.4120     0.4899     0.3360
 C  C     0.3596     0.5169     0.2222
 C  C     0.2348     0.4885     0.3101
 C  C     0.1634     0.4353     0.5018
 C  C     0.1557     0.3484     0.8119
 C  C     0.7802     0.9101     0.3883
 C  C     0.6555     0.9382     0.4712
 C  C     0.5880     0.9899     0.6640
 C  C     0.6404     0.0169     0.7778
 C  C     0.7652     0.9885     0.6899
 C  C     0.8366     0.9353     0.4982
 C  C     0.8443     0.8484     0.1881
 H  H     0.4299     0.3285     0.8165
 H  H     0.2863     0.2417     0.1567
 H  H     0.5848     0.2195     0.2631
 H  H     0.8110     0.2436     0.9173
 H  H     0.7726     0.3715     0.0007
 H  H     0.0375     0.2224     0.5740
 H  H     0.1367     0.0977     0.2770
 H  H     0.8513     0.1586     0.1533
 H  H     0.7456     0.3555     0.3182
 H  H     0.6489     0.2545     0.4816
 H  H     0.8402     0.4564     0.4809
 H  H     0.7409     0.4796     0.7619
 H  H     0.3504     0.1897     0.5672
 H  H     0.3654     0.0826     0.4136
 H  H     0.2417     0.1706     0.4914
 H  H     0.0178     0.0422     0.9246
 H  H     0.0887     0.9787     0.0413
 H  H     0.1647     0.0846     0.8757
 H  H     0.5700     0.8285     0.1835
 H  H     0.7137     0.7417     0.8433
 H  H     0.4152     0.7195     0.7369
 H  H     0.1890     0.7436     0.0827
 H  H     0.2274     0.8715     0.9993
 H  H     0.9625     0.7224     0.4260
 H  H     0.8633     0.5977     0.7230
 H  H     0.1487     0.6586     0.8467
 H  H     0.2544     0.8555     0.6818
 H  H     0.3511     0.7545     0.5184
 H  H     0.1598     0.9564     0.5191
 H  H     0.2591     0.9796     0.2381
 H  H     0.6496     0.6897     0.4329
 H  H     0.6346     0.5826     0.5864
 H  H     0.7583     0.6706     0.5086
 H  H     0.9822     0.5422     0.0754
 H  H     0.9113     0.4787     0.9587
 H  H     0.8353     0.5846     0.1243
 H  H     0.0046     0.2761     0.0031
 H  H     0.3891     0.4178     0.6122
 H  H     0.4140     0.5567     0.0704
 H  H     0.0665     0.4134     0.5611
 H  H     0.9954     0.7761     0.9969
 H  H     0.6109     0.9178     0.3878
 H  H     0.5860     0.0567     0.9296
 H  H     0.9335     0.9134     0.4389
 O  O     0.2047     0.3264     0.9076
 O  O     0.0399     0.3174     0.8711
 O  O     0.5911     0.4820     0.3450
 O  O     0.6062     0.5555     0.0710
 O  O     0.0674     0.4863     0.2689
 O  O     0.2441     0.5551     0.0155
 O  O     0.7953     0.8264     0.0924
 O  O     0.9601     0.8174     0.1289
 O  O     0.4089     0.9819     0.6550
 O  O     0.3938     0.0555     0.9290
 O  O     0.9326     0.9863     0.7310
 O  O     0.7559     0.0551     0.9845
#END
data_9.P21c.3.batch6.E+14.5
_symmetry_space_group_name_H-M P1     
_symmetry_Int_Tables_number    1
_cell_length_a 22.6116
_cell_length_b 25.8326
_cell_length_c 10.9095
_cell_angle_alpha 90.0003
_cell_angle_beta 160.651
_cell_angle_gamma 90.0000
loop_
_atom_site_label
_atom_site_type_symbol
_atom_site_fract_x
_atom_site_fract_y
_atom_site_fract_z
 N  N     0.6768     0.4041     0.8129
 N  N     0.3586     0.3902     0.1764
 N  N     0.3233     0.9041     0.6871
 N  N     0.6415     0.8902     0.3236
 N  N     0.3232     0.5959     0.1871
 N  N     0.6414     0.6098     0.8236
 N  N     0.6767     0.0959     0.3129
 N  N     0.3585     0.1098     0.6764
 N  N     0.0617     0.8903     0.6639
 N  N     0.3765     0.0566     0.2782
 N  N     0.9383     0.3903     0.8361
 N  N     0.6235     0.5566     0.2218
 N  N     0.9383     0.1097     0.3361
 N  N     0.6235     0.9434     0.7217
 N  N     0.0618     0.6097     0.1639
 N  N     0.3765     0.4434     0.7783
 C  C     0.3633     0.3621     0.2987
 C  C     0.2082     0.3380     0.0373
 C  C     0.2066     0.3109     0.1442
 C  C     0.3601     0.3075     0.5169
 C  C     0.5150     0.3320     0.7777
 C  C     0.5194     0.3595     0.6760
 C  C     0.6867     0.3877     0.9615
 C  C     0.7040     0.3635     0.7793
 C  C     0.8775     0.3456     0.0959
 C  C     0.9098     0.3094     0.0678
 C  C     0.7700     0.2902     0.7214
 C  C     0.5974     0.3071     0.4098
 C  C     0.5609     0.3426     0.4320
 C  C     0.3700     0.3576     0.0885
 C  C     0.5023     0.4282     0.4526
 C  C     0.3561     0.2804     0.6308
 C  C     0.8058     0.2536     0.6872
 C  C     0.6367     0.8621     0.2013
 C  C     0.7918     0.8380     0.4627
 C  C     0.7934     0.8109     0.3558
 C  C     0.6399     0.8075     0.9830
 C  C     0.4850     0.8320     0.7223
 C  C     0.4806     0.8595     0.8240
 C  C     0.3133     0.8877     0.5385
 C  C     0.2960     0.8635     0.7207
 C  C     0.1225     0.8456     0.4041
 C  C     0.0902     0.8094     0.4322
 C  C     0.2301     0.7902     0.7786
 C  C     0.4026     0.8071     0.0902
 C  C     0.4391     0.8426     0.0680
 C  C     0.6300     0.8576     0.4115
 C  C     0.4977     0.9282     0.0474
 C  C     0.6439     0.7804     0.8692
 C  C     0.1942     0.7536     0.8127
 C  C     0.6367     0.6379     0.7013
 C  C     0.7918     0.6620     0.9627
 C  C     0.7934     0.6891     0.8558
 C  C     0.6399     0.6925     0.4831
 C  C     0.4850     0.6680     0.2223
 C  C     0.4806     0.6405     0.3240
 C  C     0.3133     0.6123     0.0385
 C  C     0.2960     0.6365     0.2207
 C  C     0.1225     0.6544     0.9041
 C  C     0.0902     0.6906     0.9322
 C  C     0.2301     0.7098     0.2786
 C  C     0.4026     0.6929     0.5902
 C  C     0.4391     0.6574     0.5680
 C  C     0.6300     0.6424     0.9115
 C  C     0.4977     0.5718     0.5474
 C  C     0.6439     0.7196     0.3692
 C  C     0.1942     0.7464     0.3128
 C  C     0.3633     0.1379     0.7987
 C  C     0.2082     0.1620     0.5373
 C  C     0.2066     0.1891     0.6442
 C  C     0.3601     0.1925     0.0169
 C  C     0.5150     0.1680     0.2777
 C  C     0.5194     0.1405     0.1760
 C  C     0.6867     0.1123     0.4615
 C  C     0.7040     0.1365     0.2793
 C  C     0.8775     0.1544     0.5959
 C  C     0.9098     0.1906     0.5678
 C  C     0.7699     0.2098     0.2214
 C  C     0.5974     0.1929     0.9097
 C  C     0.5609     0.1574     0.9320
 C  C     0.3700     0.1424     0.5885
 C  C     0.5023     0.0718     0.9526
 C  C     0.3561     0.2196     0.1308
 C  C     0.8058     0.2464     0.1872
 C  C     0.1344     0.9865     0.5540
 C  C     0.0767     0.9425     0.5040
 C  C     0.1256     0.9362     0.7213
 C  C     0.2238     0.9730     0.9765
 C  C     0.2774     0.0165     0.0165
 C  C     0.2383     0.0239     0.8164
 C  C     0.0709     0.9935     0.3013
 C  C     0.8656     0.4865     0.9459
 C  C     0.9233     0.4425     0.9960
 C  C     0.8744     0.4362     0.7787
 C  C     0.7762     0.4730     0.5235
 C  C     0.7226     0.5165     0.4835
 C  C     0.7617     0.5239     0.6836
 C  C     0.9291     0.4935     0.1986
 C  C     0.8656     0.0135     0.4459
 C  C     0.9233     0.0575     0.4960
 C  C     0.8744     0.0638     0.2787
 C  C     0.7762     0.0270     0.0234
 C  C     0.7226     0.9835     0.9835
 C  C     0.7617     0.9761     0.1836
 C  C     0.9291     0.0065     0.6987
 C  C     0.1344     0.5135     0.0541
 C  C     0.0767     0.5575     0.0041
 C  C     0.1256     0.5638     0.2213
 C  C     0.2239     0.5270     0.4766
 C  C     0.2775     0.4835     0.5165
 C  C     0.2384     0.4761     0.3164
 C  C     0.0709     0.5065     0.8013
 H  H     0.0863     0.3419     0.7449
 H  H     0.0831     0.2933     0.9345
 H  H     0.6359     0.3300     0.0697
 H  H     0.8050     0.3633     0.2058
 H  H     0.7076     0.4227     0.0586
 H  H     0.9886     0.3622     0.3650
 H  H     0.0463     0.2971     0.3168
 H  H     0.4866     0.2913     0.1400
 H  H     0.3096     0.3788     0.8927
 H  H     0.2893     0.3227     0.9455
 H  H     0.4991     0.4472     0.3563
 H  H     0.4815     0.4572     0.4839
 H  H     0.3663     0.3085     0.7261
 H  H     0.4678     0.2532     0.8587
 H  H     0.2311     0.2590     0.3994
 H  H     0.6817     0.2387     0.4054
 H  H     0.8856     0.2204     0.8733
 H  H     0.8817     0.2725     0.7618
 H  H     0.9137     0.8419     0.7551
 H  H     0.9169     0.7933     0.5654
 H  H     0.3640     0.8300     0.4303
 H  H     0.1950     0.8633     0.2942
 H  H     0.2924     0.9227     0.4414
 H  H     0.0114     0.8622     0.1350
 H  H     0.9537     0.7971     0.1832
 H  H     0.5134     0.7913     0.3600
 H  H     0.6904     0.8788     0.6073
 H  H     0.7107     0.8227     0.5545
 H  H     0.5010     0.9472     0.1437
 H  H     0.5185     0.9572     0.0162
 H  H     0.6337     0.8085     0.7739
 H  H     0.5322     0.7532     0.6413
 H  H     0.7689     0.7590     0.1006
 H  H     0.3183     0.7387     0.0946
 H  H     0.1144     0.7204     0.6266
 H  H     0.1183     0.7725     0.7382
 H  H     0.9137     0.6581     0.2551
 H  H     0.9170     0.7067     0.0655
 H  H     0.3641     0.6700     0.9303
 H  H     0.1950     0.6367     0.7942
 H  H     0.2924     0.5773     0.9414
 H  H     0.0114     0.6378     0.6350
 H  H     0.9537     0.7029     0.6832
 H  H     0.5134     0.7087     0.8600
 H  H     0.6904     0.6212     0.1073
 H  H     0.7107     0.6773     0.0545
 H  H     0.5009     0.5528     0.6437
 H  H     0.5185     0.5428     0.5161
 H  H     0.6337     0.6915     0.2739
 H  H     0.5322     0.7468     0.1413
 H  H     0.7689     0.7410     0.6006
 H  H     0.3183     0.7613     0.5946
 H  H     0.1144     0.7796     0.1267
 H  H     0.1183     0.7275     0.2382
 H  H     0.0863     0.1581     0.2449
 H  H     0.0831     0.2067     0.4345
 H  H     0.6359     0.1700     0.5697
 H  H     0.8050     0.1367     0.7058
 H  H     0.7076     0.0773     0.5585
 H  H     0.9886     0.1378     0.8649
 H  H     0.0462     0.2029     0.8168
 H  H     0.4865     0.2087     0.6400
 H  H     0.3096     0.1212     0.3927
 H  H     0.2893     0.1773     0.4455
 H  H     0.4990     0.0528     0.8563
 H  H     0.4815     0.0428     0.9838
 H  H     0.3663     0.1915     0.2261
 H  H     0.4678     0.2468     0.3587
 H  H     0.2311     0.2410     0.8994
 H  H     0.6817     0.2613     0.9054
 H  H     0.8856     0.2796     0.3733
 H  H     0.8817     0.2275     0.2618
 H  H     0.1162     0.0309     0.2389
 H  H     0.9936     0.9140     0.2961
 H  H     0.2561     0.9682     0.1360
 H  H     0.2823     0.0589     0.8553
 H  H     0.8838     0.5309     0.2610
 H  H     0.0064     0.4140     0.2039
 H  H     0.7439     0.4682     0.3640
 H  H     0.7177     0.5589     0.6447
 H  H     0.8838     0.9691     0.7611
 H  H     0.0064     0.0860     0.7039
 H  H     0.7439     0.0318     0.8639
 H  H     0.7177     0.9411     0.1446
 H  H     0.1163     0.4691     0.7390
 H  H     0.9936     0.5860     0.7962
 H  H     0.2561     0.5318     0.6361
 H  H     0.2824     0.4411     0.3554
 O  O     0.9405     0.9688     0.0086
 O  O     0.1604     0.0283     0.4147
 O  O     0.9449     0.8641     0.3863
 O  O     0.1277     0.8819     0.8943
 O  O     0.4476     0.0914     0.3581
 O  O     0.3830     0.0520     0.4037
 O  O     0.0595     0.4688     0.4915
 O  O     0.8396     0.5283     0.0852
 O  O     0.0551     0.3641     0.1137
 O  O     0.8723     0.3819     0.6057
 O  O     0.5524     0.5914     0.1419
 O  O     0.6170     0.5520     0.0963
 O  O     0.0595     0.0312     0.9913
 O  O     0.8396     0.9717     0.5852
 O  O     0.0550     0.1359     0.6137
 O  O     0.8723     0.1181     0.1057
 O  O     0.5524     0.9086     0.6419
 O  O     0.6170     0.9480     0.5963
 O  O     0.9405     0.5312     0.5086
 O  O     0.1605     0.4717     0.9149
 O  O     0.9450     0.6359     0.8864
 O  O     0.1277     0.6181     0.3944
 O  O     0.4476     0.4086     0.8582
 O  O     0.3830     0.4480     0.9038
#END
data_10.P-1.99.batch6.E+18.5
_symmetry_space_group_name_H-M P1     
_symmetry_Int_Tables_number    1
_cell_length_a 11.4184
_cell_length_b 24.0579
_cell_length_c  9.4275
_cell_angle_alpha 34.0261
_cell_angle_beta 70.8561
_cell_angle_gamma 93.6316
loop_
_atom_site_label
_atom_site_type_symbol
_atom_site_fract_x
_atom_site_fract_y
_atom_site_fract_z
 N  N     0.9404     0.1700     0.8319
 N  N     0.2105     0.3694     0.3136
 N  N     0.0596     0.8300     0.1681
 N  N     0.7895     0.6306     0.6864
 N  N     0.5714     0.8785     0.0234
 N  N     0.2522     0.0200     0.9211
 N  N     0.4286     0.1215     0.9767
 N  N     0.7478     0.9800     0.0789
 C  C     0.2206     0.3362     0.5216
 C  C     0.3469     0.4312     0.3577
 C  C     0.3574     0.4028     0.5525
 C  C     0.2432     0.2795     0.9154
 C  C     0.1170     0.1857     0.0760
 C  C     0.1039     0.2114     0.8866
 C  C     0.9612     0.1092     0.0693
 C  C     0.8846     0.2365     0.7572
 C  C     0.7285     0.1679     0.0187
 C  C     0.6676     0.2302     0.9440
 C  C     0.7591     0.3628     0.6044
 C  C     0.9164     0.4304     0.3510
 C  C     0.9832     0.3711     0.4221
 C  C     0.1619     0.4497     0.1590
 C  C     0.0946     0.2552     0.5165
 C  C     0.2571     0.2477     0.1259
 C  C     0.6910     0.4294     0.5192
 C  C     0.7794     0.6638     0.4784
 C  C     0.6531     0.5688     0.6423
 C  C     0.6426     0.5972     0.4475
 C  C     0.7568     0.7205     0.0846
 C  C     0.8830     0.8143     0.9240
 C  C     0.8961     0.7886     0.1134
 C  C     0.0388     0.8908     0.9307
 C  C     0.1154     0.7635     0.2428
 C  C     0.2715     0.8321     0.9813
 C  C     0.3324     0.7698     0.0560
 C  C     0.2409     0.6372     0.3956
 C  C     0.0836     0.5696     0.6490
 C  C     0.0168     0.6289     0.5779
 C  C     0.8381     0.5503     0.8410
 C  C     0.9054     0.7448     0.4835
 C  C     0.7429     0.7523     0.8741
 C  C     0.3090     0.5706     0.4808
 C  C     0.2314     0.7597     0.6557
 C  C     0.3569     0.7741     0.5072
 C  C     0.4413     0.8659     0.1740
 C  C     0.4087     0.9470     0.9772
 C  C     0.2831     0.9307     0.1316
 C  C     0.1923     0.8375     0.4692
 C  C     0.1374     0.6541     0.0224
 C  C     0.7686     0.2403     0.3443
 C  C     0.6431     0.2259     0.4928
 C  C     0.5587     0.1341     0.8260
 C  C     0.5913     0.0530     0.0228
 C  C     0.7169     0.0693     0.8684
 C  C     0.8077     0.1625     0.5308
 C  C     0.8626     0.3459     0.9775
 H  H     0.4387     0.5272     0.0755
 H  H     0.4570     0.4784     0.4189
 H  H     0.0234     0.0898     0.3585
 H  H     0.8524     0.0507     0.3011
 H  H     0.9789     0.0444     0.1518
 H  H     0.6563     0.0648     0.2828
 H  H     0.5462     0.1754     0.1502
 H  H     0.9917     0.5344     0.0881
 H  H     0.1995     0.5018     0.9325
 H  H     0.2267     0.5219     0.0645
 H  H     0.0791     0.2862     0.3556
 H  H     0.1378     0.2015     0.5926
 H  H     0.3204     0.2082     0.1873
 H  H     0.1391     0.1747     0.3749
 H  H     0.3241     0.3327     0.9883
 H  H     0.7853     0.5340     0.2658
 H  H     0.6268     0.3983     0.7120
 H  H     0.6058     0.4083     0.5145
 H  H     0.5613     0.4728     0.9245
 H  H     0.5430     0.5216     0.5811
 H  H     0.9766     0.9102     0.6415
 H  H     0.1476     0.9493     0.6989
 H  H     0.0211     0.9556     0.8482
 H  H     0.3437     0.9352     0.7172
 H  H     0.4538     0.8246     0.8498
 H  H     0.0083     0.4656     0.9119
 H  H     0.8005     0.4982     0.0675
 H  H     0.7733     0.4781     0.9355
 H  H     0.9209     0.7138     0.6444
 H  H     0.8622     0.7985     0.4074
 H  H     0.6796     0.7918     0.8127
 H  H     0.8609     0.8253     0.6251
 H  H     0.6759     0.6673     0.0116
 H  H     0.2147     0.4660     0.7342
 H  H     0.3732     0.6017     0.2880
 H  H     0.3942     0.5917     0.4855
 H  H     0.9408     0.5521     0.4231
 H  H     0.3891     0.7152     0.6495
 H  H     0.4804     0.0219     0.7116
 H  H     0.0954     0.8274     0.5826
 H  H     0.0592     0.4479     0.5769
 H  H     0.6109     0.2848     0.3505
 H  H     0.5196     0.9781     0.2885
 H  H     0.9046     0.1726     0.4174
 O  O     0.1748     0.5853     0.1787
 O  O     0.0140     0.6387     0.1580
 O  O     0.5802     0.7922     0.2206
 O  O     0.6642     0.9757     0.7066
 O  O     0.1361     0.0015     0.0651
 O  O     0.3491     0.1124     0.6086
 O  O     0.8252     0.4147     0.8213
 O  O     0.9860     0.3613     0.8420
 O  O     0.4198     0.2078     0.7794
 O  O     0.3358     0.0242     0.2934
 O  O     0.8639     0.9985     0.9348
 O  O     0.6509     0.8876     0.3914
#END
