# Supplementary material for: Report on the sixth blind test of organic crystal structure prediction methods
Source: Acta Crystallogr B Struct Sci Cryst Eng Mater. 2016 Aug 1;72(Pt 4):439–59. doi: 10.1107/S2052520616007447 (PMC4971545; doi:10.1107/S2052520616007447)
Supplement: Supplementary file 2 [file b-72-00439-sup2.zip › Group_22_Boese_Hofmann/XXVI-1_Boese_Hofmann.cif]

data_1.P-1.56.batch6.E+0.0
_symmetry_space_group_name_H-M P1     
_symmetry_Int_Tables_number    1
_cell_length_a  8.7703
_cell_length_b 20.2618
_cell_length_c 13.0003
_cell_angle_alpha 37.3730
_cell_angle_beta 71.2495
_cell_angle_gamma 67.8952
loop_
_atom_site_label
_atom_site_type_symbol
_atom_site_fract_x
_atom_site_fract_y
_atom_site_fract_z
 C  C     0.1705     0.0818     0.8874
 C  C     0.1841     0.9920     0.0627
 C  C     0.3207     0.9042     0.1368
 C  C     0.4409     0.9048     0.0356
 C  C     0.4300     0.9946     0.8591
 C  C     0.2954     0.0843     0.7863
 C  C     0.5649     0.9950     0.7526
 C  C     0.6986     0.8824     0.7145
 C  C     0.7270     0.7744     0.8024
 C  C     0.8541     0.7422     0.7396
 C  C     0.9510     0.8196     0.5914
 C  C     0.9127     0.9289     0.5040
 C  C     0.7886     0.9607     0.5617
 C  C     0.0818     0.7863     0.5339
 C  C     0.1152     0.6808     0.6165
 C  C     0.0162     0.6052     0.7591
 C  C     0.8896     0.6350     0.8194
 C  C     0.1787     0.7327     0.1419
 C  C     0.1949     0.6810     0.2981
 C  C     0.0725     0.6277     0.4249
 C  C     0.9376     0.6254     0.3949
 C  C     0.9202     0.6732     0.2410
 C  C     0.0442     0.7282     0.1140
 C  C     0.7691     0.6564     0.2378
 C  C     0.6522     0.6364     0.1150
 C  C     0.6267     0.6927     0.9571
 C  C     0.5106     0.6643     0.9462
 C  C     0.4317     0.5741     0.0974
 C  C     0.4643     0.5186     0.2546
 C  C     0.5682     0.5503     0.2635
 C  C     0.3232     0.5436     0.0851
 C  C     0.2922     0.6007     0.9297
 C  C     0.3676     0.6909     0.7804
 C  C     0.4735     0.7223     0.7884
 C  C     0.8295     0.9182     0.1126
 C  C     0.8159     0.0080     0.9373
 C  C     0.6793     0.0958     0.8632
 C  C     0.5591     0.0952     0.9644
 C  C     0.5700     0.0054     0.1409
 C  C     0.7046     0.9157     0.2137
 C  C     0.4351     0.0050     0.2474
 C  C     0.3014     0.1176     0.2855
 C  C     0.2730     0.2256     0.1976
 C  C     0.1459     0.2578     0.2604
 C  C     0.0490     0.1804     0.4086
 C  C     0.0873     0.0711     0.4960
 C  C     0.2114     0.0393     0.4384
 C  C     0.9182     0.2137     0.4661
 C  C     0.8848     0.3192     0.3835
 C  C     0.9838     0.3948     0.2409
 C  C     0.1104     0.3650     0.1806
 C  C     0.8213     0.2673     0.8581
 C  C     0.8051     0.3190     0.7019
 C  C     0.9275     0.3723     0.5751
 C  C     0.0624     0.3746     0.6051
 C  C     0.0798     0.3268     0.7590
 C  C     0.9558     0.2718     0.8861
 C  C     0.2309     0.3436     0.7622
 C  C     0.3478     0.3636     0.8850
 C  C     0.3733     0.3073     0.0429
 C  C     0.4894     0.3357     0.0538
 C  C     0.5683     0.4259     0.9026
 C  C     0.5356     0.4814     0.7454
 C  C     0.4318     0.4497     0.7365
 C  C     0.6768     0.4564     0.9149
 C  C     0.7078     0.3993     0.0703
 C  C     0.6324     0.3091     0.2196
 C  C     0.5265     0.2777     0.2116
 N  N     0.5770     0.9124     0.7795
 N  N     0.7733     0.6602     0.1267
 N  N     0.4230     0.0876     0.2205
 N  N     0.2267     0.3398     0.8733
Cl Cl     0.2797     0.2000     0.5677
Cl Cl     0.0385     0.7977     0.9117
Cl Cl     0.7203     0.8000     0.4323
Cl Cl     0.9615     0.2023     0.0883
 O  O     0.6556     0.0620     0.6540
 O  O     0.6512     0.6350     0.3377
 O  O     0.3444     0.9380     0.3460
 O  O     0.3488     0.3650     0.6623
 H  H     0.0629     0.1495     0.8283
 H  H     0.0869     0.9915     0.1405
 H  H     0.3358     0.8354     0.2728
 H  H     0.5464     0.8354     0.0948
 H  H     0.5006     0.8584     0.8724
 H  H     0.9840     0.9881     0.3886
 H  H     0.7596     0.0449     0.4935
 H  H     0.1582     0.8456     0.4260
 H  H     0.2191     0.6550     0.5741
 H  H     0.0413     0.5218     0.8241
 H  H     0.8155     0.5757     0.9307
 H  H     0.2717     0.7761     0.0403
 H  H     0.3035     0.6827     0.3189
 H  H     0.0810     0.5884     0.5470
 H  H     0.8407     0.5846     0.4922
 H  H     0.8624     0.6952     0.0316
 H  H     0.4051     0.4499     0.3712
 H  H     0.5877     0.5093     0.3843
 H  H     0.2662     0.4735     0.2015
 H  H     0.2086     0.5781     0.9194
 H  H     0.3422     0.7364     0.6576
 H  H     0.5311     0.7919     0.6723
 H  H     0.9371     0.8505     0.1717
 H  H     0.9131     0.0085     0.8595
 H  H     0.6642     0.1646     0.7272
 H  H     0.4537     0.1646     0.9052
 H  H     0.4994     0.1416     0.1276
 H  H     0.0160     0.0119     0.6114
 H  H     0.2404     0.9551     0.5065
 H  H     0.8418     0.1544     0.5740
 H  H     0.7809     0.3450     0.4259
 H  H     0.9587     0.4782     0.1759
 H  H     0.1845     0.4243     0.0693
 H  H     0.7283     0.2239     0.9597
 H  H     0.6965     0.3173     0.6811
 H  H     0.9190     0.4116     0.4530
 H  H     0.1593     0.4154     0.5078
 H  H     0.1376     0.3048     0.9684
 H  H     0.5949     0.5501     0.6288
 H  H     0.4123     0.4907     0.6157
 H  H     0.7338     0.5265     0.7985
 H  H     0.7915     0.4219     0.0806
 H  H     0.6578     0.2636     0.3424
 H  H     0.4689     0.2081     0.3277
#END
data_2.P21c.74.batch6.E+5.00
_symmetry_space_group_name_H-M P1     
_symmetry_Int_Tables_number    1
_cell_length_a 10.9862
_cell_length_b 13.2110
_cell_length_c 21.4575
_cell_angle_alpha 90.0001
_cell_angle_beta 56.8799
_cell_angle_gamma 89.9999
loop_
_atom_site_label
_atom_site_type_symbol
_atom_site_fract_x
_atom_site_fract_y
_atom_site_fract_z
 C  C     0.2261     0.6453     0.8328
 C  C     0.3761     0.6553     0.7956
 C  C     0.4423     0.6544     0.8355
 C  C     0.3571     0.6449     0.9123
 C  C     0.2052     0.6380     0.9518
 C  C     0.1416     0.6366     0.9101
 C  C     0.1314     0.6376     0.0350
 C  C     0.9171     0.6904     0.1545
 C  C     0.9078     0.7844     0.1856
 C  C     0.8262     0.7936     0.2650
 C  C     0.7522     0.7067     0.3103
 C  C     0.7651     0.6125     0.2756
 C  C     0.8472     0.6045     0.1994
 C  C     0.6680     0.7177     0.3889
 C  C     0.6594     0.8098     0.4212
 C  C     0.7352     0.8948     0.3767
 C  C     0.8170     0.8865     0.3003
 C  C     0.3799     0.6001     0.2109
 C  C     0.5298     0.6024     0.1762
 C  C     0.6107     0.6757     0.1224
 C  C     0.5405     0.7473     0.1056
 C  C     0.3887     0.7482     0.1405
 C  C     0.3100     0.6716     0.1932
 C  C     0.3326     0.8384     0.1205
 C  C     0.1244     0.8987     0.1136
 C  C     0.9806     0.8754     0.1386
 C  C     0.8999     0.9427     0.1224
 C  C     0.9628     0.0372     0.0866
 C  C     0.1065     0.0595     0.0652
 C  C     0.1873     0.9915     0.0762
 C  C     0.8798     0.1049     0.0733
 C  C     0.7411     0.0815     0.0930
 C  C     0.6801     0.9871     0.1264
 C  C     0.7574     0.9197     0.1410
 C  C     0.7739     0.1453     0.6672
 C  C     0.6239     0.1553     0.7044
 C  C     0.5577     0.1544     0.6645
 C  C     0.6429     0.1449     0.5877
 C  C     0.7948     0.1380     0.5482
 C  C     0.8584     0.1366     0.5899
 C  C     0.8686     0.1376     0.4650
 C  C     0.0829     0.1904     0.3455
 C  C     0.0922     0.2844     0.3144
 C  C     0.1738     0.2936     0.2350
 C  C     0.2478     0.2067     0.1897
 C  C     0.2349     0.1125     0.2244
 C  C     0.1528     0.1045     0.3006
 C  C     0.3320     0.2177     0.1111
 C  C     0.3406     0.3098     0.0788
 C  C     0.2648     0.3948     0.1233
 C  C     0.1830     0.3865     0.1997
 C  C     0.6201     0.1000     0.2891
 C  C     0.4702     0.1024     0.3238
 C  C     0.3893     0.1757     0.3776
 C  C     0.4595     0.2473     0.3944
 C  C     0.6113     0.2482     0.3595
 C  C     0.6900     0.1715     0.3068
 C  C     0.6674     0.3384     0.3795
 C  C     0.8756     0.3987     0.3864
 C  C     0.0194     0.3754     0.3614
 C  C     0.1001     0.4427     0.3776
 C  C     0.0372     0.5372     0.4134
 C  C     0.8935     0.5595     0.4348
 C  C     0.8127     0.4915     0.4238
 C  C     0.1202     0.6049     0.4267
 C  C     0.2589     0.5815     0.4070
 C  C     0.3199     0.4871     0.3736
 C  C     0.2426     0.4197     0.3590
 C  C     0.7739     0.3547     0.1672
 C  C     0.6239     0.3447     0.2044
 C  C     0.5577     0.3456     0.1645
 C  C     0.6429     0.3551     0.0877
 C  C     0.7948     0.3620     0.0482
 C  C     0.8584     0.3634     0.0899
 C  C     0.8686     0.3624     0.9650
 C  C     0.0829     0.3096     0.8455
 C  C     0.0922     0.2156     0.8144
 C  C     0.1738     0.2064     0.7350
 C  C     0.2478     0.2933     0.6897
 C  C     0.2349     0.3875     0.7244
 C  C     0.1528     0.3955     0.8006
 C  C     0.3320     0.2823     0.6111
 C  C     0.3406     0.1901     0.5788
 C  C     0.2648     0.1052     0.6233
 C  C     0.1830     0.1135     0.6997
 C  C     0.6201     0.4000     0.7891
 C  C     0.4702     0.3976     0.8238
 C  C     0.3893     0.3243     0.8776
 C  C     0.4595     0.2527     0.8944
 C  C     0.6113     0.2518     0.8595
 C  C     0.6900     0.3285     0.8068
 C  C     0.6674     0.1616     0.8795
 C  C     0.8756     0.1013     0.8864
 C  C     0.0194     0.1246     0.8614
 C  C     0.1001     0.0573     0.8776
 C  C     0.0372     0.9628     0.9134
 C  C     0.8935     0.9405     0.9348
 C  C     0.8127     0.0085     0.9238
 C  C     0.1202     0.8951     0.9267
 C  C     0.2589     0.9185     0.9070
 C  C     0.3199     0.0129     0.8736
 C  C     0.2426     0.0803     0.8590
 C  C     0.2261     0.8547     0.3328
 C  C     0.3761     0.8447     0.2956
 C  C     0.4423     0.8456     0.3355
 C  C     0.3571     0.8551     0.4123
 C  C     0.2052     0.8620     0.4518
 C  C     0.1416     0.8634     0.4101
 C  C     0.1314     0.8624     0.5350
 C  C     0.9171     0.8096     0.6545
 C  C     0.9078     0.7156     0.6856
 C  C     0.8262     0.7064     0.7650
 C  C     0.7522     0.7933     0.8103
 C  C     0.7651     0.8875     0.7756
 C  C     0.8472     0.8955     0.6994
 C  C     0.6680     0.7823     0.8889
 C  C     0.6594     0.6902     0.9212
 C  C     0.7352     0.6052     0.8767
 C  C     0.8170     0.6135     0.8003
 C  C     0.3799     0.9000     0.7109
 C  C     0.5298     0.8976     0.6762
 C  C     0.6107     0.8243     0.6224
 C  C     0.5405     0.7527     0.6056
 C  C     0.3887     0.7518     0.6405
 C  C     0.3100     0.8285     0.6932
 C  C     0.3326     0.6616     0.6205
 C  C     0.1244     0.6013     0.6136
 C  C     0.9806     0.6246     0.6386
 C  C     0.8999     0.5573     0.6224
 C  C     0.9628     0.4628     0.5866
 C  C     0.1065     0.4405     0.5652
 C  C     0.1873     0.5085     0.5762
 C  C     0.8798     0.3951     0.5733
 C  C     0.7411     0.4185     0.5930
 C  C     0.6801     0.5129     0.6264
 C  C     0.7574     0.5803     0.6410
 N  N     0.9963     0.6800     0.0756
 N  N     0.2026     0.8275     0.1270
 N  N     0.0037     0.1800     0.4244
 N  N     0.7974     0.3275     0.3730
 N  N     0.0037     0.3200     0.9244
 N  N     0.7974     0.1725     0.8730
 N  N     0.9963     0.8200     0.5756
 N  N     0.2026     0.6725     0.6270
Cl Cl     0.9548     0.6239     0.9500
Cl Cl     0.1212     0.6636     0.2448
Cl Cl     0.0452     0.1239     0.5500
Cl Cl     0.8787     0.1636     0.2553
Cl Cl     0.0452     0.3761     0.0499
Cl Cl     0.8787     0.3364     0.7553
Cl Cl     0.9548     0.8761     0.4501
Cl Cl     0.1212     0.8364     0.7447
 O  O     0.1943     0.6061     0.0644
 O  O     0.4062     0.9169     0.0989
 O  O     0.8057     0.1061     0.4356
 O  O     0.5938     0.4169     0.4011
 O  O     0.8057     0.3939     0.9356
 O  O     0.5938     0.0831     0.9011
 O  O     0.1942     0.8939     0.5644
 O  O     0.4061     0.5831     0.5989
 H  H     0.1726     0.6451     0.8025
 H  H     0.4405     0.6634     0.7354
 H  H     0.5597     0.6601     0.8069
 H  H     0.4058     0.6438     0.9448
 H  H     0.9576     0.7151     0.0477
 H  H     0.7094     0.5465     0.3102
 H  H     0.8584     0.5327     0.1721
 H  H     0.6090     0.6522     0.4231
 H  H     0.5936     0.8179     0.4815
 H  H     0.7303     0.9668     0.4028
 H  H     0.8757     0.9522     0.2665
 H  H     0.3158     0.5434     0.2530
 H  H     0.5824     0.5473     0.1916
 H  H     0.7282     0.6769     0.0939
 H  H     0.6014     0.8073     0.0656
 H  H     0.1537     0.7585     0.1455
 H  H     0.1544     0.1316     0.0380
 H  H     0.2996     0.0071     0.0567
 H  H     0.9298     0.1762     0.0459
 H  H     0.6792     0.1342     0.0817
 H  H     0.5721     0.9675     0.1395
 H  H     0.7094     0.8473     0.1671
 H  H     0.8274     0.1451     0.6975
 H  H     0.5595     0.1634     0.7646
 H  H     0.4403     0.1601     0.6931
 H  H     0.5942     0.1438     0.5552
 H  H     0.0424     0.2151     0.4523
 H  H     0.2906     0.0465     0.1898
 H  H     0.1416     0.0327     0.3279
 H  H     0.3910     0.1522     0.0769
 H  H     0.4064     0.3179     0.0185
 H  H     0.2697     0.4668     0.0972
 H  H     0.1243     0.4522     0.2335
 H  H     0.6842     0.0434     0.2470
 H  H     0.4176     0.0473     0.3084
 H  H     0.2718     0.1769     0.4061
 H  H     0.3986     0.3073     0.4344
 H  H     0.8464     0.2585     0.3545
 H  H     0.8456     0.6316     0.4620
 H  H     0.7004     0.5071     0.4433
 H  H     0.0702     0.6762     0.4541
 H  H     0.3208     0.6342     0.4183
 H  H     0.4279     0.4675     0.3605
 H  H     0.2906     0.3473     0.3329
 H  H     0.8274     0.3549     0.1975
 H  H     0.5595     0.3366     0.2646
 H  H     0.4403     0.3399     0.1931
 H  H     0.5942     0.3562     0.0551
 H  H     0.0424     0.2849     0.9523
 H  H     0.2906     0.4535     0.6898
 H  H     0.1416     0.4673     0.8279
 H  H     0.3910     0.3478     0.5769
 H  H     0.4064     0.1821     0.5185
 H  H     0.2697     0.0332     0.5972
 H  H     0.1243     0.0478     0.7335
 H  H     0.6842     0.4566     0.7470
 H  H     0.4176     0.4527     0.8084
 H  H     0.2718     0.3231     0.9061
 H  H     0.3986     0.1927     0.9344
 H  H     0.8463     0.2415     0.8545
 H  H     0.8456     0.8684     0.9620
 H  H     0.7004     0.9929     0.9433
 H  H     0.0702     0.8238     0.9541
 H  H     0.3208     0.8658     0.9183
 H  H     0.4279     0.0325     0.8605
 H  H     0.2906     0.1527     0.8329
 H  H     0.1726     0.8550     0.3025
 H  H     0.4405     0.8366     0.2354
 H  H     0.5597     0.8399     0.3069
 H  H     0.4058     0.8562     0.4448
 H  H     0.9576     0.7849     0.5477
 H  H     0.7094     0.9535     0.8102
 H  H     0.8584     0.9673     0.6721
 H  H     0.6090     0.8478     0.9231
 H  H     0.5936     0.6821     0.9815
 H  H     0.7303     0.5332     0.9028
 H  H     0.8757     0.5478     0.7665
 H  H     0.3158     0.9566     0.7530
 H  H     0.5824     0.9527     0.6916
 H  H     0.7282     0.8231     0.5939
 H  H     0.6014     0.6927     0.5656
 H  H     0.1537     0.7415     0.6455
 H  H     0.1544     0.3684     0.5380
 H  H     0.2996     0.4929     0.5567
 H  H     0.9298     0.3238     0.5459
 H  H     0.6792     0.3658     0.5817
 H  H     0.5721     0.5325     0.6395
 H  H     0.7094     0.6527     0.6671
#END
data_3.P-1.54.batch6.E+6.5
_symmetry_space_group_name_H-M P1     
_symmetry_Int_Tables_number    1
_cell_length_a  8.7700
_cell_length_b 12.9421
_cell_length_c 13.1992
_cell_angle_alpha 85.3926
_cell_angle_beta 69.3228
_cell_angle_gamma 107.449
loop_
_atom_site_label
_atom_site_type_symbol
_atom_site_fract_x
_atom_site_fract_y
_atom_site_fract_z
 C  C     0.6477     0.9327     0.0476
 C  C     0.7481     0.0196     0.9559
 C  C     0.8886     0.1049     0.9574
 C  C     0.9242     0.1056     0.0521
 C  C     0.8226     0.0199     0.1457
 C  C     0.6881     0.9318     0.1406
 C  C     0.8572     0.0239     0.2494
 C  C     0.8152     0.1271     0.4035
 C  C     0.8121     0.2312     0.4231
 C  C     0.8333     0.2633     0.5199
 C  C     0.8626     0.1901     0.5922
 C  C     0.8603     0.0849     0.5698
 C  C     0.8343     0.0526     0.4790
 C  C     0.8939     0.2239     0.6845
 C  C     0.8927     0.3256     0.7073
 C  C     0.8578     0.3964     0.6385
 C  C     0.8295     0.3667     0.5470
 C  C     0.6201     0.2796     0.0430
 C  C     0.5835     0.2061     0.1382
 C  C     0.4230     0.1749     0.2267
 C  C     0.3002     0.2191     0.2194
 C  C     0.3326     0.2938     0.1243
 C  C     0.4949     0.3217     0.0351
 C  C     0.1937     0.3363     0.1186
 C  C     0.9293     0.3664     0.2433
 C  C     0.7909     0.3091     0.3438
 C  C     0.6316     0.3300     0.3718
 C  C     0.6204     0.4143     0.3004
 C  C     0.7643     0.4698     0.1989
 C  C     0.9143     0.4453     0.1699
 C  C     0.4652     0.4391     0.3335
 C  C     0.3249     0.3807     0.4306
 C  C     0.3332     0.2938     0.4979
 C  C     0.4831     0.2692     0.4692
 C  C     0.3523     0.0673     0.9524
 C  C     0.2519     0.9804     0.0441
 C  C     0.1114     0.8951     0.0426
 C  C     0.0758     0.8944     0.9479
 C  C     0.1774     0.9801     0.8543
 C  C     0.3119     0.0682     0.8594
 C  C     0.1427     0.9761     0.7506
 C  C     0.1848     0.8729     0.5965
 C  C     0.1879     0.7688     0.5769
 C  C     0.1667     0.7367     0.4801
 C  C     0.1374     0.8099     0.4078
 C  C     0.1397     0.9151     0.4302
 C  C     0.1657     0.9474     0.5210
 C  C     0.1061     0.7761     0.3155
 C  C     0.1073     0.6744     0.2927
 C  C     0.1422     0.6036     0.3615
 C  C     0.1705     0.6333     0.4530
 C  C     0.3799     0.7204     0.9570
 C  C     0.4165     0.7939     0.8618
 C  C     0.5770     0.8251     0.7733
 C  C     0.6998     0.7809     0.7806
 C  C     0.6674     0.7062     0.8757
 C  C     0.5051     0.6783     0.9649
 C  C     0.8063     0.6637     0.8814
 C  C     0.0707     0.6336     0.7567
 C  C     0.2091     0.6909     0.6562
 C  C     0.3684     0.6700     0.6282
 C  C     0.3796     0.5857     0.6996
 C  C     0.2357     0.5302     0.8011
 C  C     0.0857     0.5547     0.8301
 C  C     0.5348     0.5609     0.6665
 C  C     0.6751     0.6193     0.5694
 C  C     0.6668     0.7062     0.5021
 C  C     0.5169     0.7308     0.5308
 N  N     0.7968     0.0971     0.3073
 N  N     0.0872     0.3473     0.2194
 N  N     0.2032     0.9029     0.6927
 N  N     0.9128     0.6527     0.7806
Cl Cl     0.5690     0.8195     0.2510
Cl Cl     0.5500     0.4071     0.9103
Cl Cl     0.4310     0.1805     0.7490
Cl Cl     0.4500     0.5929     0.0897
 O  O     0.9316     0.9680     0.2782
 O  O     0.1727     0.3563     0.0327
 O  O     0.0684     0.0320     0.7218
 O  O     0.8273     0.6437     0.9673
 H  H     0.5385     0.8653     0.0474
 H  H     0.7167     0.0188     0.8832
 H  H     0.9726     0.1713     0.8850
 H  H     0.0321     0.1739     0.0527
 H  H     0.7524     0.1458     0.2691
 H  H     0.8822     0.0303     0.6260
 H  H     0.8309     0.9713     0.4628
 H  H     0.9223     0.1677     0.7351
 H  H     0.9189     0.3521     0.7775
 H  H     0.8546     0.4761     0.6579
 H  H     0.8044     0.4230     0.4943
 H  H     0.7454     0.3036     0.9735
 H  H     0.6822     0.1724     0.1402
 H  H     0.3933     0.1169     0.3013
 H  H     0.1744     0.1924     0.2891
 H  H     0.1073     0.3206     0.2865
 H  H     0.7555     0.5322     0.1426
 H  H     0.0241     0.4871     0.0916
 H  H     0.4602     0.5063     0.2808
 H  H     0.2068     0.4010     0.4566
 H  H     0.2216     0.2471     0.5739
 H  H     0.4890     0.2028     0.5222
 H  H     0.4615     0.1347     0.9526
 H  H     0.2833     0.9812     0.1168
 H  H     0.0274     0.8287     0.1150
 H  H     0.9679     0.8261     0.9473
 H  H     0.2476     0.8542     0.7309
 H  H     0.1178     0.9697     0.3740
 H  H     0.1691     0.0287     0.5372
 H  H     0.0777     0.8323     0.2649
 H  H     0.0811     0.6479     0.2225
 H  H     0.1454     0.5239     0.3421
 H  H     0.1956     0.5770     0.5057
 H  H     0.2546     0.6964     0.0265
 H  H     0.3178     0.8276     0.8598
 H  H     0.6067     0.8831     0.6987
 H  H     0.8256     0.8076     0.7109
 H  H     0.8927     0.6794     0.7135
 H  H     0.2445     0.4678     0.8573
 H  H     0.9759     0.5129     0.9083
 H  H     0.5398     0.4937     0.7191
 H  H     0.7932     0.5990     0.5434
 H  H     0.7784     0.7529     0.4261
 H  H     0.5110     0.7972     0.4778
#END
data_4.P-1.55.batch6.E+7.8
_symmetry_space_group_name_H-M P1     
_symmetry_Int_Tables_number    1
_cell_length_a 10.1479
_cell_length_b 19.4685
_cell_length_c 12.5632
_cell_angle_alpha 135.295
_cell_angle_beta 73.0526
_cell_angle_gamma 78.0145
loop_
_atom_site_label
_atom_site_type_symbol
_atom_site_fract_x
_atom_site_fract_y
_atom_site_fract_z
 C  C     0.7657     0.9218     0.3918
 C  C     0.8119     0.9915     0.5013
 C  C     0.7647     0.0351     0.6645
 C  C     0.6654     0.0125     0.7218
 C  C     0.6088     0.9488     0.6205
 C  C     0.6663     0.8998     0.4502
 C  C     0.4752     0.9461     0.7055
 C  C     0.4159     0.8849     0.8192
 C  C     0.4995     0.7718     0.7274
 C  C     0.3977     0.7522     0.7946
 C  C     0.2125     0.8471     0.9505
 C  C     0.1346     0.9605     0.0390
 C  C     0.2331     0.9802     0.9771
 C  C     0.1114     0.8262     0.0135
 C  C     0.1898     0.7161     0.9283
 C  C     0.3725     0.6222     0.7741
 C  C     0.4735     0.6397     0.7084
 C  C     0.1926     0.7487     0.3751
 C  C     0.2374     0.7308     0.2376
 C  C     0.4129     0.6582     0.0866
 C  C     0.5414     0.6043     0.0748
 C  C     0.5012     0.6241     0.2151
 C  C     0.3232     0.6965     0.3643
 C  C     0.6596     0.5639     0.1825
 C  C     0.7542     0.5950     0.3684
 C  C     0.6914     0.6726     0.5582
 C  C     0.8126     0.6581     0.5891
 C  C     0.9960     0.5619     0.4250
 C  C     0.0517     0.4819     0.2355
 C  C     0.9361     0.4977     0.2058
 C  C     0.1160     0.5480     0.4557
 C  C     0.0593     0.6259     0.6411
 C  C     0.8788     0.7200     0.8033
 C  C     0.7585     0.7356     0.7778
 C  C     0.2343     0.0782     0.6082
 C  C     0.1881     0.0085     0.4987
 C  C     0.2353     0.9649     0.3355
 C  C     0.3346     0.9875     0.2782
 C  C     0.3912     0.0512     0.3795
 C  C     0.3337     0.1002     0.5498
 C  C     0.5248     0.0539     0.2945
 C  C     0.5841     0.1151     0.1808
 C  C     0.5005     0.2282     0.2726
 C  C     0.6023     0.2478     0.2054
 C  C     0.7875     0.1528     0.0495
 C  C     0.8655     0.0395     0.9610
 C  C     0.7669     0.0198     0.0229
 C  C     0.8886     0.1738     0.9865
 C  C     0.8103     0.2839     0.0717
 C  C     0.6275     0.3778     0.2259
 C  C     0.5265     0.3603     0.2916
 C  C     0.8074     0.2513     0.6249
 C  C     0.7626     0.2692     0.7624
 C  C     0.5871     0.3418     0.9134
 C  C     0.4586     0.3957     0.9252
 C  C     0.4988     0.3759     0.7849
 C  C     0.6768     0.3035     0.6357
 C  C     0.3404     0.4361     0.8175
 C  C     0.2458     0.4050     0.6316
 C  C     0.3086     0.3274     0.4418
 C  C     0.1874     0.3419     0.4109
 C  C     0.0040     0.4380     0.5750
 C  C     0.9483     0.5181     0.7645
 C  C     0.0639     0.5023     0.7942
 C  C     0.8840     0.4520     0.5443
 C  C     0.9407     0.3741     0.3589
 C  C     0.1212     0.2800     0.1967
 C  C     0.2415     0.2644     0.2222
 N  N     0.5181     0.9029     0.7509
 N  N     0.6317     0.6186     0.3471
 N  N     0.4819     0.0971     0.2491
 N  N     0.3683     0.3814     0.6529
Cl Cl     0.6191     0.8076     0.3047
Cl Cl     0.2517     0.7209     0.5401
Cl Cl     0.3809     0.1924     0.6953
Cl Cl     0.7483     0.2791     0.4599
 O  O     0.3356     0.9844     0.7387
 O  O     0.8044     0.4753     0.0184
 O  O     0.6644     0.0156     0.2613
 O  O     0.1956     0.5247     0.9816
 H  H     0.7992     0.8887     0.2658
 H  H     0.8835     0.0126     0.4592
 H  H     0.8017     0.0886     0.7499
 H  H     0.6274     0.0471     0.8501
 H  H     0.6472     0.8504     0.6821
 H  H     0.9937     0.0324     0.1579
 H  H     0.1725     0.0679     0.0471
 H  H     0.9701     0.8988     0.1282
 H  H     0.1118     0.7000     0.9766
 H  H     0.4337     0.5344     0.7043
 H  H     0.6135     0.5666     0.5873
 H  H     0.0563     0.8022     0.4904
 H  H     0.1345     0.7718     0.2473
 H  H     0.4491     0.6425     0.9770
 H  H     0.6797     0.5433     0.9547
 H  H     0.5049     0.6905     0.4741
 H  H     0.1904     0.4050     0.1098
 H  H     0.9809     0.4384     0.0604
 H  H     0.2548     0.4735     0.3282
 H  H     0.1521     0.6152     0.6645
 H  H     0.8343     0.7803     0.9494
 H  H     0.6195     0.8073     0.9032
 H  H     0.2008     0.1113     0.7342
 H  H     0.1165     0.9874     0.5408
 H  H     0.1983     0.9114     0.2501
 H  H     0.3726     0.9529     0.1499
 H  H     0.3528     0.1496     0.3179
 H  H     0.0063     0.9676     0.8421
 H  H     0.8275     0.9321     0.9529
 H  H     0.0299     0.1012     0.8718
 H  H     0.8882     0.3000     0.0234
 H  H     0.5663     0.4656     0.2957
 H  H     0.3865     0.4334     0.4127
 H  H     0.9437     0.1978     0.5096
 H  H     0.8655     0.2282     0.7527
 H  H     0.5509     0.3575     0.0230
 H  H     0.3203     0.4567     0.0453
 H  H     0.4951     0.3095     0.5259
 H  H     0.8096     0.5950     0.8902
 H  H     0.0191     0.5616     0.9396
 H  H     0.7452     0.5265     0.6718
 H  H     0.8479     0.3848     0.3355
 H  H     0.1657     0.2197     0.0506
 H  H     0.3805     0.1927     0.0968
#END
data_5.P-1.5.batch4.E+10.9
_symmetry_space_group_name_H-M P1     
_symmetry_Int_Tables_number    1
_cell_length_a 10.2409
_cell_length_b 16.5944
_cell_length_c 22.9970
_cell_angle_alpha 118.206
_cell_angle_beta 84.8909
_cell_angle_gamma 59.0321
loop_
_atom_site_label
_atom_site_type_symbol
_atom_site_fract_x
_atom_site_fract_y
_atom_site_fract_z
 C  C     0.6211     0.8395     0.3149
 C  C     0.6177     0.7634     0.2540
 C  C     0.5541     0.7970     0.2116
 C  C     0.4931     0.9068     0.2301
 C  C     0.4918     0.9857     0.2921
 C  C     0.5560     0.9502     0.3339
 C  C     0.4231     0.1046     0.3113
 C  C     0.1489     0.3047     0.3744
 C  C     0.0103     0.3343     0.3583
 C  C     0.9015     0.4467     0.3728
 C  C     0.9315     0.5292     0.4078
 C  C     0.0733     0.4949     0.4237
 C  C     0.1820     0.3846     0.4065
 C  C     0.8198     0.6423     0.4246
 C  C     0.6898     0.6703     0.4039
 C  C     0.6656     0.5867     0.3658
 C  C     0.7677     0.4777     0.3515
 C  C     0.5514     0.1409     0.0850
 C  C     0.6962     0.0316     0.0233
 C  C     0.7222     0.9294     0.0040
 C  C     0.6023     0.9383     0.0457
 C  C     0.4542     0.0476     0.1084
 C  C     0.4338     0.1490     0.1279
 C  C     0.3343     0.0380     0.1418
 C  C     0.0749     0.1501     0.2526
 C  C     0.9777     0.2486     0.3267
 C  C     0.8503     0.2646     0.3730
 C  C     0.8213     0.1809     0.3423
 C  C     0.9200     0.0843     0.2668
 C  C     0.0445     0.0681     0.2229
 C  C     0.6940     0.1970     0.3877
 C  C     0.5988     0.2915     0.4613
 C  C     0.6292     0.3729     0.4922
 C  C     0.7512     0.3603     0.4492
 C  C     0.3789     0.1605     0.6851
 C  C     0.3823     0.2366     0.7460
 C  C     0.4459     0.2030     0.7884
 C  C     0.5069     0.0932     0.7699
 C  C     0.5082     0.0143     0.7079
 C  C     0.4440     0.0498     0.6661
 C  C     0.5769     0.8954     0.6887
 C  C     0.8511     0.6953     0.6256
 C  C     0.9897     0.6657     0.6417
 C  C     0.0985     0.5533     0.6272
 C  C     0.0685     0.4708     0.5922
 C  C     0.9267     0.5051     0.5763
 C  C     0.8180     0.6154     0.5935
 C  C     0.1802     0.3577     0.5754
 C  C     0.3102     0.3297     0.5961
 C  C     0.3344     0.4133     0.6342
 C  C     0.2323     0.5223     0.6485
 C  C     0.4486     0.8591     0.9150
 C  C     0.3038     0.9684     0.9767
 C  C     0.2778     0.0706     0.9960
 C  C     0.3977     0.0617     0.9543
 C  C     0.5458     0.9524     0.8916
 C  C     0.5662     0.8510     0.8721
 C  C     0.6657     0.9620     0.8582
 C  C     0.9251     0.8499     0.7474
 C  C     0.0223     0.7514     0.6733
 C  C     0.1497     0.7354     0.6270
 C  C     0.1787     0.8191     0.6577
 C  C     0.0800     0.9157     0.7332
 C  C     0.9555     0.9319     0.7771
 C  C     0.3060     0.8030     0.6123
 C  C     0.4012     0.7085     0.5387
 C  C     0.3708     0.6271     0.5078
 C  C     0.2489     0.6397     0.5508
 C  C     0.3028     0.7671     0.8008
 C  C     0.4280     0.7071     0.7328
 C  C     0.5537     0.5848     0.6898
 C  C     0.5575     0.5234     0.7157
 C  C     0.4367     0.5827     0.7852
 C  C     0.3083     0.7048     0.8264
 C  C     0.4546     0.5118     0.8119
 C  C     0.6009     0.4429     0.8777
 C  C     0.7717     0.3850     0.8623
 C  C     0.8550     0.2999     0.8758
 C  C     0.7585     0.2812     0.9088
 C  C     0.5844     0.3444     0.9249
 C  C     0.5068     0.4227     0.9090
 C  C     0.8408     0.1982     0.9233
 C  C     0.0128     0.1319     0.9026
 C  C     0.1098     0.1456     0.8663
 C  C     0.0323     0.2288     0.8540
 C  C     0.7789     0.0443     0.5994
 C  C     0.7486     0.0357     0.5399
 C  C     0.7678     0.0943     0.5164
 C  C     0.8183     0.1593     0.5522
 C  C     0.8494     0.1701     0.6128
 C  C     0.8262     0.1119     0.6361
 C  C     0.9123     0.2387     0.6415
 C  C     0.9160     0.3654     0.7568
 C  C     0.8642     0.4115     0.8309
 C  C     0.8945     0.4885     0.8771
 C  C     0.9796     0.5156     0.8465
 C  C     0.0274     0.4679     0.7717
 C  C     0.9952     0.3959     0.7278
 C  C     0.0146     0.5887     0.8915
 C  C     0.9646     0.6363     0.9648
 C  C     0.8755     0.6131     0.9958
 C  C     0.8426     0.5402     0.9530
 C  C     0.6972     0.2329     0.1992
 C  C     0.5720     0.2929     0.2672
 C  C     0.4463     0.4152     0.3102
 C  C     0.4425     0.4766     0.2843
 C  C     0.5633     0.4173     0.2148
 C  C     0.6917     0.2952     0.1736
 C  C     0.5454     0.4882     0.1881
 C  C     0.3991     0.5571     0.1223
 C  C     0.2283     0.6150     0.1377
 C  C     0.1450     0.7001     0.1242
 C  C     0.2415     0.7188     0.0912
 C  C     0.4156     0.6556     0.0751
 C  C     0.4932     0.5773     0.0910
 C  C     0.1592     0.8018     0.0767
 C  C     0.9872     0.8681     0.0974
 C  C     0.8902     0.8544     0.1337
 C  C     0.9677     0.7712     0.1460
 C  C     0.2211     0.9557     0.4006
 C  C     0.2514     0.9643     0.4601
 C  C     0.2322     0.9057     0.4836
 C  C     0.1817     0.8407     0.4478
 C  C     0.1506     0.8299     0.3872
 C  C     0.1738     0.8881     0.3639
 C  C     0.0877     0.7613     0.3585
 C  C     0.0840     0.6346     0.2432
 C  C     0.1358     0.5885     0.1691
 C  C     0.1055     0.5115     0.1229
 C  C     0.0203     0.4844     0.1535
 C  C     0.9726     0.5321     0.2283
 C  C     0.0048     0.6041     0.2721
 C  C     0.9854     0.4113     0.1085
 C  C     0.0354     0.3637     0.0352
 C  C     0.1245     0.3869     0.0042
 C  C     0.1574     0.4598     0.0470
 N  N     0.2537     0.1923     0.3595
 N  N     0.2007     0.1366     0.2093
 N  N     0.7463     0.8077     0.6405
 N  N     0.7993     0.8634     0.7907
 N  N     0.5242     0.5236     0.8611
 N  N     0.8846     0.2899     0.7134
 N  N     0.4758     0.4764     0.1389
 N  N     0.1154     0.7101     0.2866
Cl Cl     0.5464     0.0485     0.4141
Cl Cl     0.2625     0.2926     0.2046
Cl Cl     0.4536     0.9515     0.5859
Cl Cl     0.7375     0.7074     0.7954
Cl Cl     0.1542     0.7826     0.9129
Cl Cl     0.8597     0.1142     0.7096
Cl Cl     0.8458     0.2174     0.0871
Cl Cl     0.1403     0.8858     0.2904
 O  O     0.5108     0.1193     0.2847
 O  O     0.3606     0.9430     0.1084
 O  O     0.4892     0.8807     0.7153
 O  O     0.6394     0.0570     0.8916
 O  O     0.4182     0.4465     0.7890
 O  O     0.9770     0.2509     0.6016
 O  O     0.5818     0.5535     0.2110
 O  O     0.0230     0.7491     0.3984
 H  H     0.6700     0.8149     0.3487
 H  H     0.6609     0.6790     0.2406
 H  H     0.5482     0.7388     0.1649
 H  H     0.4436     0.9316     0.1964
 H  H     0.1917     0.1633     0.3667
 H  H     0.0934     0.5592     0.4508
 H  H     0.2903     0.3588     0.4192
 H  H     0.8415     0.7056     0.4522
 H  H     0.6063     0.7564     0.4156
 H  H     0.5660     0.6090     0.3477
 H  H     0.7482     0.4136     0.3227
 H  H     0.5270     0.2219     0.1005
 H  H     0.7861     0.0271     0.9902
 H  H     0.8339     0.8430     0.9554
 H  H     0.6175     0.8600     0.0299
 H  H     0.1963     0.2084     0.2332
 H  H     0.8942     0.0228     0.2434
 H  H     0.1214     0.9929     0.1653
 H  H     0.6721     0.1335     0.3629
 H  H     0.5007     0.3034     0.4957
 H  H     0.5533     0.4473     0.5504
 H  H     0.7699     0.4257     0.4732
 H  H     0.3300     0.1851     0.6513
 H  H     0.3391     0.3210     0.7594
 H  H     0.4518     0.2612     0.8351
 H  H     0.5564     0.0684     0.8036
 H  H     0.8083     0.8367     0.6333
 H  H     0.9066     0.4408     0.5492
 H  H     0.7098     0.6412     0.5808
 H  H     0.1585     0.2944     0.5478
 H  H     0.3937     0.2435     0.5844
 H  H     0.4340     0.3910     0.6523
 H  H     0.2518     0.5864     0.6773
 H  H     0.4730     0.7781     0.8995
 H  H     0.2139     0.9729     0.0098
 H  H     0.1661     0.1570     0.0446
 H  H     0.3825     0.1400     0.9701
 H  H     0.8037     0.7916     0.7668
 H  H     0.1058     0.9772     0.7566
 H  H     0.8786     0.0071     0.8347
 H  H     0.3279     0.8665     0.6371
 H  H     0.4994     0.6966     0.5043
 H  H     0.4467     0.5527     0.4496
 H  H     0.2301     0.5743     0.5268
 H  H     0.2028     0.8623     0.8348
 H  H     0.4292     0.7564     0.7144
 H  H     0.6521     0.5369     0.6367
 H  H     0.6576     0.4284     0.6823
 H  H     0.5760     0.5631     0.8641
 H  H     0.5130     0.3290     0.9500
 H  H     0.3729     0.4714     0.9214
 H  H     0.7657     0.1862     0.9497
 H  H     0.0759     0.0671     0.9130
 H  H     0.2464     0.0895     0.8478
 H  H     0.1071     0.2397     0.8264
 H  H     0.7666     0.9986     0.6183
 H  H     0.7133     0.9817     0.5114
 H  H     0.7478     0.0868     0.4691
 H  H     0.8388     0.2025     0.5331
 H  H     0.8340     0.2700     0.7395
 H  H     0.0926     0.4884     0.7485
 H  H     0.0308     0.3603     0.6706
 H  H     0.0838     0.6053     0.8665
 H  H     0.9923     0.6923     0.9989
 H  H     0.8353     0.6516     0.0539
 H  H     0.7799     0.5191     0.9767
 H  H     0.7972     0.1377     0.1652
 H  H     0.5708     0.2436     0.2856
 H  H     0.3479     0.4631     0.3633
 H  H     0.3424     0.5716     0.3177
 H  H     0.4240     0.4369     0.1359
 H  H     0.4870     0.6710     0.0500
 H  H     0.6271     0.5286     0.0786
 H  H     0.2343     0.8138     0.0503
 H  H     0.9241     0.9329     0.0870
 H  H     0.7536     0.9105     0.1522
 H  H     0.8929     0.7603     0.1736
 H  H     0.2334     0.0014     0.3817
 H  H     0.2867     0.0183     0.4886
 H  H     0.2522     0.9132     0.5309
 H  H     0.1612     0.7975     0.4669
 H  H     0.1660     0.7300     0.2605
 H  H     0.9074     0.5116     0.2515
 H  H     0.9692     0.6397     0.3294
 H  H     0.9162     0.3947     0.1335
 H  H     0.0077     0.3077     0.0011
 H  H     0.1647     0.3484     0.9461
 H  H     0.2201     0.4809     0.0233
#END
data_6.P-1.90.batch6.E+11.2
_symmetry_space_group_name_H-M P1     
_symmetry_Int_Tables_number    1
_cell_length_a 10.0083
_cell_length_b 15.0819
_cell_length_c 11.7388
_cell_angle_alpha 129.416
_cell_angle_beta 82.7458
_cell_angle_gamma 80.8957
loop_
_atom_site_label
_atom_site_type_symbol
_atom_site_fract_x
_atom_site_fract_y
_atom_site_fract_z
 C  C     0.8793     0.7355     0.8728
 C  C     0.7881     0.7660     0.8149
 C  C     0.7304     0.8865     0.8871
 C  C     0.7675     0.9754     0.0145
 C  C     0.8577     0.9475     0.0771
 C  C     0.9112     0.8260     0.0048
 C  C     0.8928     0.0522     0.2105
 C  C     0.9079     0.1622     0.4718
 C  C     0.7932     0.2377     0.6052
 C  C     0.8046     0.3478     0.7405
 C  C     0.9331     0.3773     0.7361
 C  C     0.0486     0.2944     0.5991
 C  C     0.0366     0.1895     0.4697
 C  C     0.9393     0.4907     0.8662
 C  C     0.8234     0.5733     0.9952
 C  C     0.6972     0.5441     0.0001
 C  C     0.6884     0.4337     0.8763
 C  C     0.7469     0.4825     0.3491
 C  C     0.6918     0.4751     0.2413
 C  C     0.6009     0.4064     0.1795
 C  C     0.5648     0.3481     0.2284
 C  C     0.6168     0.3545     0.3385
 C  C     0.7110     0.4227     0.3965
 C  C     0.5576     0.2886     0.3790
 C  C     0.5662     0.2321     0.5369
 C  C     0.6566     0.2100     0.6035
 C  C     0.6149     0.1646     0.6733
 C  C     0.4795     0.1449     0.6780
 C  C     0.3943     0.1642     0.6038
 C  C     0.4359     0.2058     0.5342
 C  C     0.4357     0.1073     0.7564
 C  C     0.5212     0.0886     0.8269
 C  C     0.6562     0.1047     0.8186
 C  C     0.7023     0.1407     0.7427
 C  C     0.1207     0.2645     0.1272
 C  C     0.2119     0.2340     0.1851
 C  C     0.2696     0.1135     0.1129
 C  C     0.2325     0.0246     0.9855
 C  C     0.1423     0.0525     0.9229
 C  C     0.0888     0.1740     0.9952
 C  C     0.1072     0.9478     0.7895
 C  C     0.0921     0.8378     0.5282
 C  C     0.2068     0.7623     0.3948
 C  C     0.1954     0.6522     0.2595
 C  C     0.0669     0.6227     0.2639
 C  C     0.9515     0.7056     0.4009
 C  C     0.9634     0.8105     0.5303
 C  C     0.0607     0.5093     0.1338
 C  C     0.1766     0.4267     0.0048
 C  C     0.3028     0.4559     0.9999
 C  C     0.3116     0.5663     0.1237
 C  C     0.2531     0.5175     0.6509
 C  C     0.3082     0.5249     0.7587
 C  C     0.3991     0.5936     0.8205
 C  C     0.4352     0.6519     0.7716
 C  C     0.3832     0.6455     0.6615
 C  C     0.2890     0.5773     0.6035
 C  C     0.4424     0.7114     0.6210
 C  C     0.4338     0.7679     0.4631
 C  C     0.3434     0.7900     0.3965
 C  C     0.3851     0.8354     0.3267
 C  C     0.5205     0.8551     0.3220
 C  C     0.6057     0.8358     0.3962
 C  C     0.5641     0.7942     0.4658
 C  C     0.5643     0.8927     0.2436
 C  C     0.4788     0.9114     0.1731
 C  C     0.3438     0.8953     0.1814
 C  C     0.2977     0.8593     0.2573
 N  N     0.8952     0.0580     0.3324
 N  N     0.6069     0.2847     0.4795
 N  N     0.1048     0.9420     0.6676
 N  N     0.3931     0.7153     0.5205
Cl Cl     0.0235     0.7808     0.0732
Cl Cl     0.7902     0.4420     0.5319
Cl Cl     0.9764     0.2192     0.9268
Cl Cl     0.2098     0.5580     0.4681
 O  O     0.9122     0.1315     0.2126
 O  O     0.4677     0.2408     0.3216
 O  O     0.0878     0.8685     0.7874
 O  O     0.5323     0.7592     0.6784
 H  H     0.9246     0.6418     0.8173
 H  H     0.7598     0.6962     0.7144
 H  H     0.6560     0.9091     0.8428
 H  H     0.7276     0.0696     0.0696
 H  H     0.8531     0.0028     0.3365
 H  H     0.1469     0.3163     0.5970
 H  H     0.1242     0.1270     0.3635
 H  H     0.0375     0.5125     0.8629
 H  H     0.8298     0.6606     0.0934
 H  H     0.6063     0.6104     0.1027
 H  H     0.5907     0.4115     0.8796
 H  H     0.8181     0.5356     0.3992
 H  H     0.7204     0.5223     0.2053
 H  H     0.5584     0.3976     0.0932
 H  H     0.4926     0.2952     0.1829
 H  H     0.6886     0.3192     0.5114
 H  H     0.2940     0.1441     0.6005
 H  H     0.3723     0.2181     0.4744
 H  H     0.3326     0.0927     0.7597
 H  H     0.4848     0.0605     0.8876
 H  H     0.7245     0.0902     0.8742
 H  H     0.8065     0.1530     0.7372
 H  H     0.0754     0.3582     0.1827
 H  H     0.2402     0.3038     0.2856
 H  H     0.3440     0.0909     0.1572
 H  H     0.2724     0.9304     0.9304
 H  H     0.1469     0.9972     0.6635
 H  H     0.8531     0.6837     0.4030
 H  H     0.8758     0.8730     0.6365
 H  H     0.9625     0.4875     0.1371
 H  H     0.1702     0.3394     0.9066
 H  H     0.3937     0.3896     0.8973
 H  H     0.4093     0.5885     0.1204
 H  H     0.1819     0.4644     0.6008
 H  H     0.2796     0.4777     0.7947
 H  H     0.4416     0.6024     0.9068
 H  H     0.5074     0.7048     0.8171
 H  H     0.3114     0.6808     0.4886
 H  H     0.7060     0.8559     0.3995
 H  H     0.6277     0.7819     0.5256
 H  H     0.6674     0.9073     0.2403
 H  H     0.5152     0.9395     0.1124
 H  H     0.2755     0.9098     0.1258
 H  H     0.1935     0.8470     0.2628
#END
data_7.P-1.2.batch4.E+11.3
_symmetry_space_group_name_H-M P1     
_symmetry_Int_Tables_number    1
_cell_length_a 10.9198
_cell_length_b 20.3638
_cell_length_c 14.6012
_cell_angle_alpha 85.4425
_cell_angle_beta 99.8493
_cell_angle_gamma 121.580
loop_
_atom_site_label
_atom_site_type_symbol
_atom_site_fract_x
_atom_site_fract_y
_atom_site_fract_z
 C  C     0.1261     0.9800     0.1518
 C  C     0.2118     0.9573     0.2102
 C  C     0.2810     0.9932     0.2967
 C  C     0.2626     0.0507     0.3242
 C  C     0.1758     0.0744     0.2673
 C  C     0.1089     0.0382     0.1802
 C  C     0.1735     0.1395     0.3071
 C  C     0.0037     0.1819     0.3321
 C  C     0.8564     0.1590     0.3191
 C  C     0.8154     0.2068     0.3549
 C  C     0.9257     0.2787     0.3993
 C  C     0.0728     0.3004     0.4070
 C  C     0.1120     0.2534     0.3758
 C  C     0.8852     0.3259     0.4348
 C  C     0.7413     0.3035     0.4277
 C  C     0.6316     0.2333     0.3830
 C  C     0.6680     0.1861     0.3472
 C  C     0.1216     0.3951     0.0337
 C  C     0.1774     0.3984     0.9536
 C  C     0.1228     0.3311     0.9027
 C  C     0.0142     0.2616     0.9324
 C  C     0.9575     0.2557     0.0143
 C  C     0.0144     0.3247     0.0642
 C  C     0.8430     0.1747     0.0353
 C  C     0.7318     0.0889     0.1671
 C  C     0.7457     0.0875     0.2645
 C  C     0.6527     0.0178     0.3089
 C  C     0.5501     0.9499     0.2539
 C  C     0.5431     0.9539     0.1561
 C  C     0.6302     0.0214     0.1133
 C  C     0.4562     0.8813     0.2979
 C  C     0.4593     0.8795     0.3927
 C  C     0.5578     0.9466     0.4468
 C  C     0.6544     0.0137     0.4066
 C  C     0.8739     0.0200     0.8482
 C  C     0.7882     0.0427     0.7898
 C  C     0.7190     0.0068     0.7033
 C  C     0.7374     0.9493     0.6758
 C  C     0.8242     0.9256     0.7327
 C  C     0.8911     0.9618     0.8198
 C  C     0.8265     0.8605     0.6929
 C  C     0.9963     0.8181     0.6679
 C  C     0.1436     0.8410     0.6809
 C  C     0.1846     0.7932     0.6451
 C  C     0.0743     0.7213     0.6007
 C  C     0.9272     0.6996     0.5930
 C  C     0.8880     0.7466     0.6242
 C  C     0.1148     0.6741     0.5652
 C  C     0.2587     0.6966     0.5723
 C  C     0.3684     0.7667     0.6170
 C  C     0.3320     0.8139     0.6528
 C  C     0.8784     0.6049     0.9663
 C  C     0.8226     0.6016     0.0464
 C  C     0.8772     0.6689     0.0973
 C  C     0.9858     0.7384     0.0676
 C  C     0.0425     0.7443     0.9857
 C  C     0.9856     0.6753     0.9358
 C  C     0.1570     0.8253     0.9647
 C  C     0.2682     0.9111     0.8329
 C  C     0.2543     0.9125     0.7355
 C  C     0.3473     0.9822     0.6911
 C  C     0.4499     0.0501     0.7462
 C  C     0.4569     0.0461     0.8439
 C  C     0.3698     0.9786     0.8867
 C  C     0.5438     0.1187     0.7021
 C  C     0.5407     0.1205     0.6073
 C  C     0.4422     0.0534     0.5532
 C  C     0.3456     0.9863     0.5934
 C  C     0.0752     0.5099     0.8330
 C  C     0.1678     0.5404     0.7665
 C  C     0.1159     0.5135     0.6748
 C  C     0.9708     0.4569     0.6499
 C  C     0.8750     0.4253     0.7156
 C  C     0.9302     0.4521     0.8076
 C  C     0.7250     0.3583     0.6835
 C  C     0.4611     0.3171     0.6588
 C  C     0.3646     0.3387     0.6759
 C  C     0.2118     0.2873     0.6497
 C  C     0.1596     0.2136     0.6090
 C  C     0.2618     0.1953     0.5918
 C  C     0.4085     0.2455     0.6149
 C  C     0.0080     0.1620     0.5861
 C  C     0.9110     0.1821     0.6018
 C  C     0.9614     0.2546     0.6411
 C  C     0.1083     0.3061     0.6639
 C  C     0.3398     0.1257     0.9917
 C  C     0.4340     0.1287     0.0708
 C  C     0.5435     0.1999     0.1099
 C  C     0.5564     0.2669     0.0700
 C  C     0.4641     0.2665     0.9897
 C  C     0.3557     0.1936     0.9511
 C  C     0.4961     0.3459     0.9593
 C  C     0.4649     0.4196     0.8210
 C  C     0.4212     0.4132     0.7244
 C  C     0.4326     0.4788     0.6740
 C  C     0.4972     0.5512     0.7212
 C  C     0.5399     0.5547     0.8186
 C  C     0.5219     0.4907     0.8676
 C  C     0.5155     0.6168     0.6696
 C  C     0.4681     0.6112     0.5752
 C  C     0.3967     0.5390     0.5296
 C  C     0.3811     0.4747     0.5776
 C  C     0.9248     0.4901     0.1670
 C  C     0.8321     0.4596     0.2335
 C  C     0.8840     0.4865     0.3252
 C  C     0.0292     0.5431     0.3501
 C  C     0.1250     0.5747     0.2844
 C  C     0.0697     0.5479     0.1924
 C  C     0.2750     0.6417     0.3165
 C  C     0.5389     0.6829     0.3412
 C  C     0.6354     0.6613     0.3241
 C  C     0.7882     0.7127     0.3503
 C  C     0.8404     0.7864     0.3910
 C  C     0.7382     0.8047     0.4082
 C  C     0.5915     0.7545     0.3851
 C  C     0.9920     0.8380     0.4139
 C  C     0.0890     0.8179     0.3982
 C  C     0.0386     0.7454     0.3589
 C  C     0.8917     0.6939     0.3361
 C  C     0.6602     0.8743     0.0083
 C  C     0.5660     0.8713     0.9292
 C  C     0.4565     0.8001     0.8901
 C  C     0.4436     0.7331     0.9300
 C  C     0.5359     0.7335     0.0103
 C  C     0.6443     0.8064     0.0489
 C  C     0.5039     0.6541     0.0407
 C  C     0.5351     0.5804     0.1790
 C  C     0.5788     0.5868     0.2756
 C  C     0.5674     0.5212     0.3260
 C  C     0.5028     0.4488     0.2788
 C  C     0.4601     0.4453     0.1814
 C  C     0.4781     0.5093     0.1324
 C  C     0.4845     0.3832     0.3304
 C  C     0.5319     0.3888     0.4248
 C  C     0.6033     0.4610     0.4704
 C  C     0.6189     0.5253     0.4224
 N  N     0.0401     0.1323     0.2990
 N  N     0.8213     0.1592     0.1261
 N  N     0.9599     0.8677     0.7010
 N  N     0.1787     0.8408     0.8739
 N  N     0.6112     0.3687     0.6856
 N  N     0.4470     0.3534     0.8686
 N  N     0.3888     0.6313     0.3144
 N  N     0.5530     0.6466     0.1314
Cl Cl     0.0080     0.0672     0.1009
Cl Cl     0.9569     0.3296     0.1667
Cl Cl     0.9920     0.9328     0.8991
Cl Cl     0.0431     0.6704     0.8333
Cl Cl     0.8210     0.4106     0.8944
Cl Cl     0.2317     0.1808     0.8507
Cl Cl     0.1790     0.5894     0.1056
Cl Cl     0.7683     0.8192     0.1493
 O  O     0.2868     0.1929     0.3488
 O  O     0.7792     0.1253     0.9728
 O  O     0.7132     0.8071     0.6512
 O  O     0.2208     0.8747     0.0272
 O  O     0.7121     0.2999     0.6533
 O  O     0.5686     0.4006     0.0148
 O  O     0.2879     0.7001     0.3467
 O  O     0.4314     0.5994     0.9852
 H  H     0.0741     0.9537     0.0834
 H  H     0.2255     0.9126     0.1863
 H  H     0.3488     0.9761     0.3427
 H  H     0.3157     0.0798     0.3912
 H  H     0.9544     0.0845     0.2648
 H  H     0.1564     0.3555     0.4399
 H  H     0.2248     0.2694     0.3846
 H  H     0.9712     0.3801     0.4688
 H  H     0.7109     0.3397     0.4563
 H  H     0.5180     0.2168     0.3760
 H  H     0.5830     0.1321     0.3126
 H  H     0.1610     0.4473     0.0734
 H  H     0.2622     0.4536     0.9312
 H  H     0.1635     0.3325     0.8393
 H  H     0.9700     0.2088     0.8928
 H  H     0.8812     0.2048     0.1716
 H  H     0.4639     0.9027     0.1141
 H  H     0.6240     0.0246     0.0384
 H  H     0.3802     0.8296     0.2557
 H  H     0.3865     0.8265     0.4260
 H  H     0.5543     0.9451     0.5209
 H  H     0.7300     0.0651     0.4491
 H  H     0.9259     0.0462     0.9166
 H  H     0.7745     0.0874     0.8137
 H  H     0.6512     0.0239     0.6572
 H  H     0.6843     0.9202     0.6088
 H  H     0.0456     0.9155     0.7352
 H  H     0.8437     0.6445     0.5601
 H  H     0.7752     0.7306     0.6154
 H  H     0.0288     0.6199     0.5312
 H  H     0.2891     0.6603     0.5437
 H  H     0.4820     0.7832     0.6240
 H  H     0.4170     0.8679     0.6874
 H  H     0.8390     0.5527     0.9266
 H  H     0.7378     0.5464     0.0688
 H  H     0.8365     0.6675     0.1607
 H  H     0.0300     0.7912     0.1072
 H  H     0.1188     0.7952     0.8284
 H  H     0.5361     0.0973     0.8859
 H  H     0.3760     0.9754     0.9616
 H  H     0.6198     0.1704     0.7443
 H  H     0.6135     0.1735     0.5740
 H  H     0.4457     0.0549     0.4791
 H  H     0.2700     0.9349     0.5509
 H  H     0.1148     0.5299     0.9049
 H  H     0.2814     0.5847     0.7870
 H  H     0.1888     0.5364     0.6231
 H  H     0.9291     0.4352     0.5787
 H  H     0.6366     0.4192     0.7144
 H  H     0.2233     0.1401     0.5589
 H  H     0.4857     0.2309     0.6011
 H  H     0.9695     0.1061     0.5552
 H  H     0.7946     0.1425     0.5832
 H  H     0.8839     0.2705     0.6520
 H  H     0.1460     0.3627     0.6923
 H  H     0.2530     0.0708     0.9603
 H  H     0.4210     0.0754     0.1017
 H  H     0.6174     0.2035     0.1720
 H  H     0.6403     0.3229     0.1002
 H  H     0.3903     0.3041     0.8290
 H  H     0.5851     0.6088     0.8559
 H  H     0.5519     0.4932     0.9424
 H  H     0.5683     0.6723     0.7052
 H  H     0.4872     0.6626     0.5359
 H  H     0.3566     0.5342     0.4554
 H  H     0.3313     0.4198     0.5413
 H  H     0.8852     0.4701     0.0951
 H  H     0.7186     0.4153     0.2130
 H  H     0.8112     0.4636     0.3769
 H  H     0.0709     0.5648     0.4213
 H  H     0.3634     0.5808     0.2856
 H  H     0.7766     0.8599     0.4411
 H  H     0.5143     0.7691     0.3989
 H  H     0.0305     0.8939     0.4448
 H  H     0.2054     0.8575     0.4168
 H  H     0.1161     0.7295     0.3480
 H  H     0.8540     0.6374     0.3077
 H  H     0.7470     0.9292     0.0397
 H  H     0.5790     0.9246     0.8983
 H  H     0.3826     0.7965     0.8280
 H  H     0.3597     0.6771     0.8998
 H  H     0.6097     0.6959     0.1710
 H  H     0.4149     0.3912     0.1441
 H  H     0.4480     0.5068     0.0576
 H  H     0.4317     0.3277     0.2948
 H  H     0.5128     0.3374     0.4641
 H  H     0.6434     0.4658     0.5446
 H  H     0.6687     0.5802     0.4587
#END
data_8.P-1.1.batch3.E+11.5
_symmetry_space_group_name_H-M P1     
_symmetry_Int_Tables_number    1
_cell_length_a 22.4735
_cell_length_b 11.0192
_cell_length_c 14.9416
_cell_angle_alpha 84.7069
_cell_angle_beta 106.785
_cell_angle_gamma 131.822
loop_
_atom_site_label
_atom_site_type_symbol
_atom_site_fract_x
_atom_site_fract_y
_atom_site_fract_z
 C  C     0.4245     0.3089     0.1228
 C  C     0.5114     0.4129     0.1477
 C  C     0.5600     0.5764     0.1320
 C  C     0.5207     0.6328     0.0868
 C  C     0.4332     0.5290     0.0578
 C  C     0.3858     0.3674     0.0797
 C  C     0.3926     0.5857     0.9968
 C  C     0.3909     0.8050     0.9751
 C  C     0.3363     0.7931     0.0097
 C  C     0.2961     0.8492     0.9587
 C  C     0.3141     0.9194     0.8742
 C  C     0.3708     0.9297     0.8424
 C  C     0.4078     0.8727     0.8913
 C  C     0.2742     0.9754     0.8244
 C  C     0.2170     0.9586     0.8546
 C  C     0.1975     0.8850     0.9364
 C  C     0.2371     0.8338     0.9882
 C  C     0.0937     0.1514     0.7277
 C  C     0.0557     0.9890     0.7375
 C  C     0.0405     0.9304     0.8224
 C  C     0.0654     0.0360     0.8974
 C  C     0.1059     0.2012     0.8898
 C  C     0.1186     0.2568     0.8032
 C  C     0.1317     0.3033     0.9769
 C  C     0.2587     0.5463     0.0913
 C  C     0.3190     0.7166     0.0971
 C  C     0.3671     0.8152     0.1875
 C  C     0.3564     0.7373     0.2710
 C  C     0.2980     0.5633     0.2613
 C  C     0.2486     0.4697     0.1741
 C  C     0.4028     0.8359     0.3605
 C  C     0.4567     0.0047     0.3681
 C  C     0.4667     0.0817     0.2861
 C  C     0.4239     0.9894     0.1980
 C  C     0.5755     0.6911     0.8772
 C  C     0.4886     0.5871     0.8523
 C  C     0.4400     0.4236     0.8680
 C  C     0.4793     0.3672     0.9132
 C  C     0.5668     0.4710     0.9422
 C  C     0.6142     0.6326     0.9203
 C  C     0.6074     0.4143     0.0032
 C  C     0.6091     0.1950     0.0249
 C  C     0.6637     0.2069     0.9903
 C  C     0.7039     0.1508     0.0413
 C  C     0.6859     0.0806     0.1258
 C  C     0.6292     0.0703     0.1576
 C  C     0.5921     0.1273     0.1087
 C  C     0.7258     0.0246     0.1756
 C  C     0.7830     0.0414     0.1454
 C  C     0.8025     0.1150     0.0636
 C  C     0.7629     0.1662     0.0118
 C  C     0.9063     0.8486     0.2723
 C  C     0.9443     0.0110     0.2625
 C  C     0.9595     0.0696     0.1776
 C  C     0.9346     0.9640     0.1026
 C  C     0.8941     0.7988     0.1102
 C  C     0.8814     0.7432     0.1968
 C  C     0.8683     0.6967     0.0231
 C  C     0.7413     0.4537     0.9087
 C  C     0.6810     0.2834     0.9029
 C  C     0.6329     0.1848     0.8125
 C  C     0.6436     0.2627     0.7290
 C  C     0.7020     0.4367     0.7387
 C  C     0.7514     0.5303     0.8259
 C  C     0.5972     0.1641     0.6395
 C  C     0.5433     0.9953     0.6319
 C  C     0.5333     0.9183     0.7139
 C  C     0.5761     0.0106     0.8020
 C  C     0.7133     0.5587     0.3176
 C  C     0.6840     0.4012     0.3230
 C  C     0.6910     0.3477     0.4105
 C  C     0.7297     0.4546     0.4922
 C  C     0.7586     0.6133     0.4894
 C  C     0.7490     0.6626     0.4004
 C  C     0.8025     0.7168     0.5840
 C  C     0.8086     0.9062     0.6760
 C  C     0.7769     0.9825     0.6671
 C  C     0.8150     0.1133     0.7377
 C  C     0.8832     0.1602     0.8181
 C  C     0.9088     0.0711     0.8271
 C  C     0.8736     0.9482     0.7580
 C  C     0.9247     0.2966     0.8854
 C  C     0.9008     0.3856     0.8737
 C  C     0.8325     0.3379     0.7954
 C  C     0.7899     0.2038     0.7298
 C  C     0.0477     0.3701     0.4711
 C  C     0.0634     0.4422     0.3896
 C  C     0.0043     0.4417     0.3255
 C  C     0.9306     0.3702     0.3441
 C  C     0.9122     0.2963     0.4257
 C  C     0.9730     0.2972     0.4886
 C  C     0.8273     0.2225     0.4295
 C  C     0.7174     0.0115     0.5047
 C  C     0.7046     0.9300     0.5844
 C  C     0.6212     0.7940     0.5864
 C  C     0.5511     0.7481     0.5096
 C  C     0.5671     0.8364     0.4317
 C  C     0.6473     0.9627     0.4283
 C  C     0.4686     0.6121     0.5120
 C  C     0.4554     0.5194     0.5849
 C  C     0.5243     0.5601     0.6584
 C  C     0.6052     0.6963     0.6607
 C  C     0.2867     0.4413     0.6824
 C  C     0.3160     0.5988     0.6770
 C  C     0.3090     0.6523     0.5895
 C  C     0.2703     0.5454     0.5077
 C  C     0.2414     0.3867     0.5106
 C  C     0.2510     0.3374     0.5996
 C  C     0.1975     0.2832     0.4159
 C  C     0.1914     0.0938     0.3240
 C  C     0.2231     0.0175     0.3329
 C  C     0.1850     0.8867     0.2623
 C  C     0.1168     0.8398     0.1819
 C  C     0.0912     0.9289     0.1729
 C  C     0.1264     0.0518     0.2420
 C  C     0.0753     0.7034     0.1146
 C  C     0.0992     0.6143     0.1263
 C  C     0.1675     0.6621     0.2046
 C  C     0.2101     0.7962     0.2702
 C  C     0.9523     0.6299     0.5289
 C  C     0.9366     0.5578     0.6104
 C  C     0.9957     0.5583     0.6745
 C  C     0.0694     0.6298     0.6559
 C  C     0.0878     0.7037     0.5743
 C  C     0.0270     0.7028     0.5114
 C  C     0.1727     0.7775     0.5705
 C  C     0.2826     0.9885     0.4953
 C  C     0.2954     0.0700     0.4156
 C  C     0.3788     0.2060     0.4136
 C  C     0.4489     0.2519     0.4904
 C  C     0.4329     0.1636     0.5683
 C  C     0.3527     0.0373     0.5717
 C  C     0.5314     0.3879     0.4880
 C  C     0.5446     0.4806     0.4151
 C  C     0.4757     0.4399     0.3416
 C  C     0.3948     0.3037     0.3393
 N  N     0.4284     0.7420     0.0230
 N  N     0.2129     0.4491     0.0023
 N  N     0.5716     0.2580     0.9770
 N  N     0.7871     0.5509     0.9977
 N  N     0.7749     0.7903     0.5999
 N  N     0.7999     0.1329     0.5017
 N  N     0.2251     0.2097     0.4001
 N  N     0.2001     0.8671     0.4983
Cl Cl     0.2787     0.2374     0.0600
Cl Cl     0.1615     0.4556     0.7843
Cl Cl     0.7213     0.7626     0.9400
Cl Cl     0.8385     0.5444     0.2157
Cl Cl     0.7857     0.8593     0.3886
Cl Cl     0.9622     0.2099     0.5929
Cl Cl     0.2143     0.1407     0.6114
Cl Cl     0.0378     0.7901     0.4071
 O  O     0.3313     0.4979     0.9256
 O  O     0.0835     0.2530     0.0235
 O  O     0.6687     0.5021     0.0744
 O  O     0.9165     0.7470     0.9765
 O  O     0.8555     0.7222     0.6432
 O  O     0.7841     0.2383     0.3670
 O  O     0.1445     0.2778     0.3568
 O  O     0.2159     0.7617     0.6330
 H  H     0.3860     0.1831     0.1385
 H  H     0.5417     0.3669     0.1804
 H  H     0.6278     0.6577     0.1508
 H  H     0.5583     0.7575     0.0691
 H  H     0.4753     0.8059     0.0851
 H  H     0.3834     0.9811     0.7774
 H  H     0.4510     0.8792     0.8669
 H  H     0.2892     0.0307     0.7610
 H  H     0.1864     0.0014     0.8157
 H  H     0.1515     0.8703     0.9594
 H  H     0.2228     0.7800     0.0520
 H  H     0.1030     0.1967     0.6608
 H  H     0.0358     0.9075     0.6779
 H  H     0.0079     0.8019     0.8295
 H  H     0.0516     0.9901     0.9629
 H  H     0.2460     0.4804     0.9564
 H  H     0.2917     0.5032     0.3243
 H  H     0.2025     0.3364     0.1675
 H  H     0.3943     0.7755     0.4236
 H  H     0.4910     0.0794     0.4369
 H  H     0.5083     0.2151     0.2936
 H  H     0.4310     0.0486     0.1345
 H  H     0.6140     0.8169     0.8615
 H  H     0.4583     0.6331     0.8196
 H  H     0.3722     0.3423     0.8492
 H  H     0.4417     0.2425     0.9309
 H  H     0.5247     0.1941     0.9149
 H  H     0.6166     0.0189     0.2226
 H  H     0.5490     0.1208     0.1331
 H  H     0.7108     0.9693     0.2390
 H  H     0.8136     0.9986     0.1843
 H  H     0.8485     0.1297     0.0406
 H  H     0.7772     0.2200     0.9480
 H  H     0.8970     0.8033     0.3392
 H  H     0.9642     0.0925     0.3221
 H  H     0.9921     0.1981     0.1705
 H  H     0.9484     0.0099     0.0371
 H  H     0.7539     0.5196     0.0435
 H  H     0.7084     0.4968     0.6757
 H  H     0.7975     0.6636     0.8325
 H  H     0.6057     0.2245     0.5764
 H  H     0.5090     0.9206     0.5631
 H  H     0.4917     0.7849     0.7064
 H  H     0.5690     0.9514     0.8655
 H  H     0.7108     0.6024     0.2495
 H  H     0.6578     0.3226     0.2582
 H  H     0.6685     0.2250     0.4151
 H  H     0.7400     0.4183     0.5613
 H  H     0.7302     0.7750     0.5447
 H  H     0.9590     0.1040     0.8898
 H  H     0.8960     0.8851     0.7639
 H  H     0.9770     0.3306     0.9453
 H  H     0.9334     0.4924     0.9243
 H  H     0.8144     0.4095     0.7867
 H  H     0.7371     0.1679     0.6700
 H  H     0.0936     0.3710     0.5223
 H  H     0.1213     0.4960     0.3762
 H  H     0.0154     0.4972     0.2613
 H  H     0.8840     0.3697     0.2953
 H  H     0.8434     0.1401     0.5545
 H  H     0.5142     0.8007     0.3722
 H  H     0.6593     0.0280     0.3676
 H  H     0.4158     0.5781     0.4531
 H  H     0.3922     0.4118     0.5856
 H  H     0.5130     0.4817     0.7134
 H  H     0.6578     0.7278     0.7186
 H  H     0.2892     0.3976     0.7505
 H  H     0.3422     0.6774     0.7418
 H  H     0.3315     0.7750     0.5849
 H  H     0.2600     0.5817     0.4387
 H  H     0.2698     0.2250     0.4553
 H  H     0.0410     0.8960     0.1102
 H  H     0.1040     0.1149     0.2361
 H  H     0.0230     0.6693     0.0547
 H  H     0.0666     0.5076     0.0757
 H  H     0.1856     0.5905     0.2133
 H  H     0.2629     0.8321     0.3300
 H  H     0.9064     0.6290     0.4777
 H  H     0.8787     0.5040     0.6238
 H  H     0.9846     0.5028     0.7387
 H  H     0.1160     0.6303     0.7047
 H  H     0.1566     0.8599     0.4455
 H  H     0.4858     0.1993     0.6278
 H  H     0.3407     0.9720     0.6324
 H  H     0.5842     0.4219     0.5469
 H  H     0.6078     0.5882     0.4144
 H  H     0.4870     0.5183     0.2866
 H  H     0.3422     0.2722     0.2814
#END
data_9.Pna21.5.batch6.E+12.3
_symmetry_space_group_name_H-M P1     
_symmetry_Int_Tables_number    1
_cell_length_a 10.9080
_cell_length_b 17.2390
_cell_length_c 14.4011
_cell_angle_alpha 90.0000
_cell_angle_beta 90.0000
_cell_angle_gamma 90.0000
loop_
_atom_site_label
_atom_site_type_symbol
_atom_site_fract_x
_atom_site_fract_y
_atom_site_fract_z
 C  C     0.3544     0.4575     0.0260
 C  C     0.4271     0.4074     0.0783
 C  C     0.4048     0.3975     0.1728
 C  C     0.3114     0.4394     0.2156
 C  C     0.2362     0.4896     0.1644
 C  C     0.2579     0.4967     0.0688
 C  C     0.1493     0.5423     0.2165
 C  C     0.9293     0.5616     0.2565
 C  C     0.8116     0.5460     0.2231
 C  C     0.7087     0.5859     0.2615
 C  C     0.7277     0.6431     0.3323
 C  C     0.8481     0.6540     0.3665
 C  C     0.9466     0.6151     0.3303
 C  C     0.6260     0.6853     0.3669
 C  C     0.5095     0.6697     0.3356
 C  C     0.4896     0.6113     0.2686
 C  C     0.5871     0.5709     0.2315
 C  C     0.9506     0.8390     0.0342
 C  C     0.0435     0.8561     0.9714
 C  C     0.0835     0.7993     0.9095
 C  C     0.0275     0.7270     0.9093
 C  C     0.9338     0.7077     0.9723
 C  C     0.8971     0.7653     0.0360
 C  C     0.8830     0.6273     0.9604
 C  C     0.8118     0.5133     0.0537
 C  C     0.7939     0.4896     0.1458
 C  C     0.7586     0.4116     0.1647
 C  C     0.7429     0.3578     0.0897
 C  C     0.7613     0.3847     0.9978
 C  C     0.7942     0.4602     0.9794
 C  C     0.7067     0.2805     0.1104
 C  C     0.6846     0.2574     0.2006
 C  C     0.7003     0.3107     0.2742
 C  C     0.7371     0.3858     0.2568
 C  C     0.6456     0.5425     0.5260
 C  C     0.5729     0.5926     0.5783
 C  C     0.5952     0.6025     0.6728
 C  C     0.6886     0.5606     0.7156
 C  C     0.7638     0.5104     0.6644
 C  C     0.7421     0.5033     0.5688
 C  C     0.8507     0.4577     0.7165
 C  C     0.0707     0.4384     0.7565
 C  C     0.1884     0.4540     0.7231
 C  C     0.2913     0.4141     0.7615
 C  C     0.2723     0.3569     0.8323
 C  C     0.1519     0.3460     0.8665
 C  C     0.0534     0.3849     0.8303
 C  C     0.3740     0.3147     0.8669
 C  C     0.4905     0.3303     0.8356
 C  C     0.5104     0.3887     0.7686
 C  C     0.4129     0.4291     0.7315
 C  C     0.0494     0.1610     0.5342
 C  C     0.9565     0.1439     0.4714
 C  C     0.9165     0.2007     0.4095
 C  C     0.9725     0.2730     0.4093
 C  C     0.0662     0.2923     0.4723
 C  C     0.1029     0.2347     0.5360
 C  C     0.1170     0.3727     0.4604
 C  C     0.1882     0.4867     0.5537
 C  C     0.2061     0.5104     0.6458
 C  C     0.2414     0.5884     0.6647
 C  C     0.2571     0.6422     0.5897
 C  C     0.2387     0.6153     0.4978
 C  C     0.2058     0.5398     0.4794
 C  C     0.2933     0.7195     0.6104
 C  C     0.3154     0.7426     0.7006
 C  C     0.2997     0.6893     0.7742
 C  C     0.2629     0.6142     0.7568
 C  C     0.8544     0.0425     0.0260
 C  C     0.9271     0.0926     0.0783
 C  C     0.9048     0.1025     0.1728
 C  C     0.8114     0.0606     0.2156
 C  C     0.7362     0.0104     0.1644
 C  C     0.7579     0.0033     0.0688
 C  C     0.6493     0.9577     0.2165
 C  C     0.4293     0.9384     0.2565
 C  C     0.3116     0.9540     0.2231
 C  C     0.2087     0.9141     0.2615
 C  C     0.2277     0.8569     0.3323
 C  C     0.3481     0.8460     0.3665
 C  C     0.4466     0.8849     0.3303
 C  C     0.1260     0.8147     0.3669
 C  C     0.0095     0.8303     0.3356
 C  C     0.9896     0.8887     0.2686
 C  C     0.0871     0.9291     0.2315
 C  C     0.4506     0.6610     0.0342
 C  C     0.5435     0.6439     0.9714
 C  C     0.5835     0.7007     0.9095
 C  C     0.5275     0.7730     0.9093
 C  C     0.4338     0.7923     0.9723
 C  C     0.3971     0.7347     0.0360
 C  C     0.3830     0.8727     0.9604
 C  C     0.3118     0.9867     0.0537
 C  C     0.2939     0.0104     0.1458
 C  C     0.2586     0.0884     0.1647
 C  C     0.2429     0.1422     0.0897
 C  C     0.2613     0.1153     0.9978
 C  C     0.2942     0.0398     0.9794
 C  C     0.2067     0.2195     0.1104
 C  C     0.1846     0.2426     0.2006
 C  C     0.2003     0.1893     0.2742
 C  C     0.2371     0.1142     0.2568
 C  C     0.1456     0.9575     0.5260
 C  C     0.0729     0.9074     0.5783
 C  C     0.0952     0.8975     0.6728
 C  C     0.1886     0.9394     0.7156
 C  C     0.2638     0.9896     0.6644
 C  C     0.2421     0.9967     0.5688
 C  C     0.3507     0.0423     0.7165
 C  C     0.5707     0.0616     0.7565
 C  C     0.6884     0.0460     0.7231
 C  C     0.7913     0.0859     0.7615
 C  C     0.7723     0.1431     0.8323
 C  C     0.6519     0.1540     0.8665
 C  C     0.5534     0.1151     0.8303
 C  C     0.8740     0.1853     0.8669
 C  C     0.9905     0.1697     0.8356
 C  C     0.0104     0.1113     0.7686
 C  C     0.9129     0.0709     0.7315
 C  C     0.5494     0.3390     0.5342
 C  C     0.4565     0.3561     0.4714
 C  C     0.4165     0.2993     0.4095
 C  C     0.4725     0.2270     0.4093
 C  C     0.5662     0.2077     0.4723
 C  C     0.6029     0.2653     0.5360
 C  C     0.6170     0.1273     0.4604
 C  C     0.6882     0.0133     0.5537
 C  C     0.7061     0.9896     0.6458
 C  C     0.7414     0.9116     0.6647
 C  C     0.7571     0.8578     0.5897
 C  C     0.7387     0.8847     0.4978
 C  C     0.7058     0.9602     0.4794
 C  C     0.7933     0.7805     0.6104
 C  C     0.8154     0.7574     0.7006
 C  C     0.7997     0.8107     0.7742
 C  C     0.7629     0.8858     0.7568
 N  N     0.0283     0.5219     0.2159
 N  N     0.8478     0.5903     0.0399
 N  N     0.9717     0.4781     0.7159
 N  N     0.1522     0.4097     0.5399
 N  N     0.5283     0.9781     0.2159
 N  N     0.3478     0.9097     0.0399
 N  N     0.4717     0.0219     0.7159
 N  N     0.6522     0.0903     0.5399
Cl Cl     0.1653     0.5560     0.0013
Cl Cl     0.7833     0.7502     0.1183
Cl Cl     0.8347     0.4440     0.5013
Cl Cl     0.2167     0.2498     0.6183
Cl Cl     0.6653     0.9440     0.0013
Cl Cl     0.2833     0.7498     0.1183
Cl Cl     0.3347     0.0560     0.5013
Cl Cl     0.7167     0.2502     0.6183
 O  O     0.1911     0.5995     0.2579
 O  O     0.8804     0.5971     0.8821
 O  O     0.8089     0.4005     0.7579
 O  O     0.1196     0.4029     0.3821
 O  O     0.6911     0.9005     0.2579
 O  O     0.3804     0.9029     0.8821
 O  O     0.3089     0.0995     0.7579
 O  O     0.6196     0.0971     0.3821
 H  H     0.3718     0.4659     0.9524
 H  H     0.5019     0.3764     0.0448
 H  H     0.4615     0.3582     0.2135
 H  H     0.2943     0.4339     0.2899
 H  H     0.0057     0.4745     0.1773
 H  H     0.8623     0.6942     0.4241
 H  H     0.0384     0.6251     0.3565
 H  H     0.6411     0.7295     0.4200
 H  H     0.4313     0.7021     0.3617
 H  H     0.3957     0.5995     0.2471
 H  H     0.5711     0.5266     0.1788
 H  H     0.9187     0.8825     0.0832
 H  H     0.0841     0.9139     0.9713
 H  H     0.1573     0.8110     0.8607
 H  H     0.0542     0.6830     0.8589
 H  H     0.8515     0.6226     0.0993
 H  H     0.7482     0.3452     0.9395
 H  H     0.8083     0.4799     0.9087
 H  H     0.6963     0.2393     0.0535
 H  H     0.6555     0.1983     0.2158
 H  H     0.6827     0.2925     0.3453
 H  H     0.7486     0.4265     0.3141
 H  H     0.6282     0.5341     0.4524
 H  H     0.4981     0.6236     0.5448
 H  H     0.5385     0.6418     0.7135
 H  H     0.7057     0.5661     0.7899
 H  H     0.9943     0.5255     0.6773
 H  H     0.1377     0.3058     0.9241
 H  H     0.9616     0.3749     0.8565
 H  H     0.3589     0.2705     0.9200
 H  H     0.5687     0.2979     0.8617
 H  H     0.6043     0.4005     0.7471
 H  H     0.4289     0.4734     0.6788
 H  H     0.0813     0.1175     0.5832
 H  H     0.9159     0.0861     0.4713
 H  H     0.8427     0.1890     0.3607
 H  H     0.9458     0.3170     0.3589
 H  H     0.1485     0.3774     0.5993
 H  H     0.2518     0.6548     0.4395
 H  H     0.1917     0.5201     0.4087
 H  H     0.3037     0.7607     0.5535
 H  H     0.3445     0.8017     0.7158
 H  H     0.3173     0.7075     0.8453
 H  H     0.2514     0.5735     0.8141
 H  H     0.8718     0.0341     0.9524
 H  H     0.0019     0.1236     0.0448
 H  H     0.9615     0.1418     0.2135
 H  H     0.7943     0.0661     0.2899
 H  H     0.5057     0.0255     0.1773
 H  H     0.3623     0.8058     0.4241
 H  H     0.5384     0.8749     0.3565
 H  H     0.1411     0.7705     0.4200
 H  H     0.9313     0.7979     0.3617
 H  H     0.8957     0.9005     0.2471
 H  H     0.0711     0.9734     0.1788
 H  H     0.4187     0.6175     0.0832
 H  H     0.5841     0.5861     0.9713
 H  H     0.6573     0.6890     0.8607
 H  H     0.5542     0.8170     0.8589
 H  H     0.3515     0.8774     0.0993
 H  H     0.2482     0.1548     0.9395
 H  H     0.3083     0.0201     0.9087
 H  H     0.1963     0.2607     0.0535
 H  H     0.1555     0.3017     0.2158
 H  H     0.1827     0.2075     0.3453
 H  H     0.2486     0.0735     0.3141
 H  H     0.1282     0.9659     0.4524
 H  H     0.9981     0.8764     0.5448
 H  H     0.0385     0.8582     0.7135
 H  H     0.2057     0.9339     0.7899
 H  H     0.4943     0.9745     0.6773
 H  H     0.6377     0.1942     0.9241
 H  H     0.4616     0.1251     0.8565
 H  H     0.8589     0.2295     0.9200
 H  H     0.0687     0.2021     0.8617
 H  H     0.1043     0.0995     0.7471
 H  H     0.9289     0.0266     0.6788
 H  H     0.5813     0.3825     0.5832
 H  H     0.4159     0.4139     0.4713
 H  H     0.3427     0.3110     0.3607
 H  H     0.4458     0.1830     0.3589
 H  H     0.6485     0.1226     0.5993
 H  H     0.7518     0.8452     0.4395
 H  H     0.6917     0.9799     0.4087
 H  H     0.8037     0.7393     0.5535
 H  H     0.8445     0.6983     0.7158
 H  H     0.8173     0.7925     0.8453
 H  H     0.7514     0.9265     0.8141
#END
data_10.P-1.13.batch4.E+13.8
_symmetry_space_group_name_H-M P1     
_symmetry_Int_Tables_number    1
_cell_length_a 21.9708
_cell_length_b 11.0057
_cell_length_c 15.7901
_cell_angle_alpha 125.688
_cell_angle_beta 59.4138
_cell_angle_gamma 114.418
loop_
_atom_site_label
_atom_site_type_symbol
_atom_site_fract_x
_atom_site_fract_y
_atom_site_fract_z
 C  C     0.6035     0.9407     0.4291
 C  C     0.5771     0.9032     0.3516
 C  C     0.5600     0.0153     0.3552
 C  C     0.5704     0.1655     0.4358
 C  C     0.5979     0.2062     0.5135
 C  C     0.6129     0.0914     0.5104
 C  C     0.6054     0.3702     0.5997
 C  C     0.6978     0.5987     0.6532
 C  C     0.7660     0.6414     0.6571
 C  C     0.7880     0.7952     0.7307
 C  C     0.7400     0.9026     0.7996
 C  C     0.6719     0.8540     0.7904
 C  C     0.6516     0.7070     0.7183
 C  C     0.7628     0.0544     0.8714
 C  C     0.8303     0.0997     0.8754
 C  C     0.8770     0.9936     0.8099
 C  C     0.8564     0.8448     0.7392
 C  C     0.5577     0.4759     0.0356
 C  C     0.5419     0.3588     0.0579
 C  C     0.5892     0.2558     0.9930
 C  C     0.6525     0.2746     0.9095
 C  C     0.6705     0.3919     0.8852
 C  C     0.6202     0.4894     0.9482
 C  C     0.7442     0.3983     0.7974
 C  C     0.8116     0.4438     0.6319
 C  C     0.8162     0.5312     0.5902
 C  C     0.8738     0.5261     0.4895
 C  C     0.9274     0.4356     0.4345
 C  C     0.9198     0.3482     0.4794
 C  C     0.8635     0.3504     0.5746
 C  C     0.9872     0.4393     0.3393
 C  C     0.9935     0.5245     0.2964
 C  C     0.9394     0.6093     0.3480
 C  C     0.8818     0.6129     0.4434
 C  C     0.3965     0.0593     0.5710
 C  C     0.4229     0.0968     0.6484
 C  C     0.4400     0.9847     0.6448
 C  C     0.4296     0.8345     0.5642
 C  C     0.4021     0.7938     0.4865
 C  C     0.3871     0.9086     0.4896
 C  C     0.3946     0.6298     0.4003
 C  C     0.3022     0.4013     0.3468
 C  C     0.2340     0.3586     0.3429
 C  C     0.2120     0.2048     0.2693
 C  C     0.2600     0.0974     0.2004
 C  C     0.3281     0.1460     0.2096
 C  C     0.3484     0.2930     0.2817
 C  C     0.2372     0.9456     0.1286
 C  C     0.1697     0.9002     0.1246
 C  C     0.1230     0.0064     0.1901
 C  C     0.1436     0.1552     0.2608
 C  C     0.4423     0.5241     0.9644
 C  C     0.4581     0.6412     0.9421
 C  C     0.4108     0.7442     0.0070
 C  C     0.3475     0.7254     0.0905
 C  C     0.3295     0.6081     0.1148
 C  C     0.3798     0.5106     0.0518
 C  C     0.2558     0.6017     0.2025
 C  C     0.1884     0.5562     0.3681
 C  C     0.1838     0.4688     0.4098
 C  C     0.1262     0.4739     0.5105
 C  C     0.0726     0.5644     0.5655
 C  C     0.0802     0.6518     0.5206
 C  C     0.1365     0.6496     0.4254
 C  C     0.0128     0.5607     0.6607
 C  C     0.0065     0.4755     0.7036
 C  C     0.0606     0.3907     0.6520
 C  C     0.1182     0.3871     0.5566
 C  C     0.9530     0.0168     0.4272
 C  C     0.9344     0.0873     0.5425
 C  C     0.8646     0.0580     0.6111
 C  C     0.8127     0.9582     0.5639
 C  C     0.8299     0.8876     0.4483
 C  C     0.9005     0.9180     0.3808
 C  C     0.7708     0.7882     0.4031
 C  C     0.6966     0.5344     0.3535
 C  C     0.7101     0.3908     0.2634
 C  C     0.6518     0.2824     0.2284
 C  C     0.5825     0.3250     0.2836
 C  C     0.5726     0.4741     0.3728
 C  C     0.6278     0.5754     0.4089
 C  C     0.5248     0.2160     0.2500
 C  C     0.5347     0.0706     0.1639
 C  C     0.6033     0.0298     0.1076
 C  C     0.6602     0.1328     0.1395
 C  C     0.7375     0.7883     0.0820
 C  C     0.7900     0.8551     0.0158
 C  C     0.8588     0.8190     0.9569
 C  C     0.8739     0.7161     0.9646
 C  C     0.8222     0.6450     0.0299
 C  C     0.7531     0.6832     0.0881
 C  C     0.8501     0.5362     0.0250
 C  C     0.8353     0.4137     0.1277
 C  C     0.7849     0.3565     0.2022
 C  C     0.8064     0.2677     0.2188
 C  C     0.8782     0.2355     0.1577
 C  C     0.9272     0.2988     0.0858
 C  C     0.9073     0.3873     0.0723
 C  C     0.8988     0.1454     0.1729
 C  C     0.8511     0.0888     0.2463
 C  C     0.7804     0.1200     0.3067
 C  C     0.7586     0.2068     0.2932
 C  C     0.0470     0.9832     0.5728
 C  C     0.0656     0.9127     0.4575
 C  C     0.1354     0.9420     0.3889
 C  C     0.1873     0.0418     0.4361
 C  C     0.1701     0.1124     0.5517
 C  C     0.0995     0.0820     0.6192
 C  C     0.2292     0.2118     0.5969
 C  C     0.3034     0.4656     0.6465
 C  C     0.2899     0.6092     0.7366
 C  C     0.3482     0.7176     0.7716
 C  C     0.4175     0.6750     0.7164
 C  C     0.4274     0.5259     0.6272
 C  C     0.3722     0.4246     0.5911
 C  C     0.4752     0.7840     0.7500
 C  C     0.4653     0.9294     0.8361
 C  C     0.3967     0.9702     0.8924
 C  C     0.3398     0.8672     0.8605
 C  C     0.2625     0.2117     0.9180
 C  C     0.2100     0.1449     0.9842
 C  C     0.1412     0.1810     0.0431
 C  C     0.1261     0.2839     0.0354
 C  C     0.1778     0.3550     0.9701
 C  C     0.2469     0.3168     0.9119
 C  C     0.1499     0.4638     0.9750
 C  C     0.1647     0.5863     0.8723
 C  C     0.2151     0.6435     0.7978
 C  C     0.1936     0.7323     0.7812
 C  C     0.1218     0.7645     0.8423
 C  C     0.0728     0.7012     0.9142
 C  C     0.0927     0.6127     0.9277
 C  C     0.1012     0.8546     0.8271
 C  C     0.1490     0.9112     0.7537
 C  C     0.2196     0.8800     0.6933
 C  C     0.2414     0.7932     0.7068
 N  N     0.6749     0.4463     0.5841
 N  N     0.7537     0.4501     0.7302
 N  N     0.3251     0.5537     0.4159
 N  N     0.2463     0.5499     0.2698
 N  N     0.7527     0.6445     0.3906
 N  N     0.8139     0.4982     0.1096
 N  N     0.2473     0.3555     0.6094
 N  N     0.1861     0.5018     0.8904
Cl Cl     0.6393     0.1339     0.6129
Cl Cl     0.6327     0.6341     0.9232
Cl Cl     0.3607     0.8661     0.3871
Cl Cl     0.3673     0.3659     0.0768
Cl Cl     0.9246     0.8263     0.2363
Cl Cl     0.6818     0.5983     0.1661
Cl Cl     0.0754     0.1737     0.7637
Cl Cl     0.3182     0.4017     0.8340
 O  O     0.5519     0.4300     0.6746
 O  O     0.7911     0.3506     0.7868
 O  O     0.4481     0.5700     0.3254
 O  O     0.2089     0.6494     0.2132
 O  O     0.7397     0.8360     0.3841
 O  O     0.9064     0.4895     0.9480
 O  O     0.2603     0.1640     0.6159
 O  O     0.0936     0.5104     0.0520
 H  H     0.6170     0.8541     0.4268
 H  H     0.5675     0.7844     0.2909
 H  H     0.5376     0.9857     0.2966
 H  H     0.5564     0.2539     0.4404
 H  H     0.7144     0.3820     0.5231
 H  H     0.6354     0.9352     0.8412
 H  H     0.5994     0.6698     0.7115
 H  H     0.7266     0.1363     0.9235
 H  H     0.8483     0.2173     0.9278
 H  H     0.9296     0.0312     0.8159
 H  H     0.8924     0.7628     0.6888
 H  H     0.5219     0.5584     0.0868
 H  H     0.4935     0.3519     0.1274
 H  H     0.5776     0.1645     0.0103
 H  H     0.6919     0.2001     0.8603
 H  H     0.7139     0.5014     0.7552
 H  H     0.9604     0.2791     0.4378
 H  H     0.8592     0.2852     0.6093
 H  H     0.0288     0.3738     0.3008
 H  H     0.0395     0.5282     0.2235
 H  H     0.9443     0.6735     0.3117
 H  H     0.8432     0.6877     0.4877
 H  H     0.3830     0.1459     0.5732
 H  H     0.4325     0.2156     0.7091
 H  H     0.4624     0.0143     0.7034
 H  H     0.4436     0.7461     0.5596
 H  H     0.2856     0.6180     0.4769
 H  H     0.3646     0.0648     0.1588
 H  H     0.4006     0.3302     0.2885
 H  H     0.2734     0.8637     0.0765
 H  H     0.1517     0.7827     0.0722
 H  H     0.0704     0.9688     0.1841
 H  H     0.1076     0.2372     0.3112
 H  H     0.4781     0.4416     0.9132
 H  H     0.5065     0.6481     0.8726
 H  H     0.4224     0.8355     0.9897
 H  H     0.3081     0.7999     0.1397
 H  H     0.2861     0.4986     0.2448
 H  H     0.0396     0.7209     0.5622
 H  H     0.1408     0.7148     0.3907
 H  H     0.9712     0.6262     0.6992
 H  H     0.9605     0.4718     0.7765
 H  H     0.0557     0.3265     0.6883
 H  H     0.1568     0.3123     0.5123
 H  H     0.0082     0.0362     0.3737
 H  H     0.9753     0.1664     0.5784
 H  H     0.8503     0.1152     0.7011
 H  H     0.7577     0.9345     0.6164
 H  H     0.7894     0.6071     0.3877
 H  H     0.5203     0.5067     0.4126
 H  H     0.6201     0.6889     0.4790
 H  H     0.4721     0.2493     0.2950
 H  H     0.4898     0.9866     0.1398
 H  H     0.6111     0.9152     0.0395
 H  H     0.7127     0.1002     0.0968
 H  H     0.6839     0.8168     0.1296
 H  H     0.7774     0.9358     0.0107
 H  H     0.9007     0.8726     0.9064
 H  H     0.9271     0.6858     0.9188
 H  H     0.7648     0.5306     0.1630
 H  H     0.9826     0.2799     0.0419
 H  H     0.9455     0.4349     0.0167
 H  H     0.9536     0.1219     0.1251
 H  H     0.8668     0.0190     0.2576
 H  H     0.7431     0.0716     0.3624
 H  H     0.7034     0.2263     0.3378
 H  H     0.9918     0.9638     0.6263
 H  H     0.0247     0.8336     0.4216
 H  H     0.1497     0.8848     0.2988
 H  H     0.2423     0.0655     0.3836
 H  H     0.2106     0.3929     0.6123
 H  H     0.4797     0.4933     0.5874
 H  H     0.3799     0.3111     0.5210
 H  H     0.5279     0.7507     0.7050
 H  H     0.5102     0.0134     0.8602
 H  H     0.3889     0.0848     0.9606
 H  H     0.2873     0.8998     0.9032
 H  H     0.3161     0.1832     0.8704
 H  H     0.2226     0.0642     0.9893
 H  H     0.0993     0.1274     0.0936
 H  H     0.0729     0.3142     0.0812
 H  H     0.2352     0.4694     0.8370
 H  H     0.0174     0.7201     0.9581
 H  H     0.0545     0.5651     0.9833
 H  H     0.0464     0.8781     0.8749
 H  H     0.1332     0.9810     0.7424
 H  H     0.2570     0.9284     0.6376
 H  H     0.2966     0.7737     0.6622
#END
data_12.P21c.10.batch4.E+14.6
_symmetry_space_group_name_H-M P1     
_symmetry_Int_Tables_number    1
_cell_length_a 11.9888
_cell_length_b 14.0788
_cell_length_c 19.1478
_cell_angle_alpha 116.878
_cell_angle_beta 109.633
_cell_angle_gamma 91.2393
loop_
_atom_site_label
_atom_site_type_symbol
_atom_site_fract_x
_atom_site_fract_y
_atom_site_fract_z
 C  C     0.3134     0.2873     0.8055
 C  C     0.2973     0.3930     0.8259
 C  C     0.3961     0.4804     0.8776
 C  C     0.5111     0.4619     0.9102
 C  C     0.5284     0.3568     0.8931
 C  C     0.4284     0.2699     0.8401
 C  C     0.6511     0.3408     0.9361
 C  C     0.8586     0.3510     0.9401
 C  C     0.9077     0.2806     0.8851
 C  C     0.0326     0.2768     0.9186
 C  C     0.1052     0.3482     0.0066
 C  C     0.0497     0.4164     0.0600
 C  C     0.9290     0.4173     0.0279
 C  C     0.2300     0.3462     0.0379
 C  C     0.2796     0.2725     0.9863
 C  C     0.2059     0.1974     0.9011
 C  C     0.0860     0.2011     0.8677
 C  C     0.7836     0.0574     0.0528
 C  C     0.6842     0.9943     0.0444
 C  C     0.5906     0.9330     0.9648
 C  C     0.5948     0.9390     0.8953
 C  C     0.6927     0.0038     0.9016
 C  C     0.7883     0.0610     0.9822
 C  C     0.6798     0.0009     0.8195
 C  C     0.7511     0.1137     0.7660
 C  C     0.8312     0.2090     0.7933
 C  C     0.8394     0.2379     0.7325
 C  C     0.7658     0.1695     0.6441
 C  C     0.6876     0.0731     0.6194
 C  C     0.6795     0.0455     0.6781
 C  C     0.7722     0.2019     0.5853
 C  C     0.8458     0.2978     0.6111
 C  C     0.9204     0.3641     0.6979
 C  C     0.9184     0.3340     0.7568
 C  C     0.6866     0.7127     0.1945
 C  C     0.7027     0.6070     0.1741
 C  C     0.6039     0.5196     0.1224
 C  C     0.4889     0.5381     0.0898
 C  C     0.4716     0.6432     0.1069
 C  C     0.5716     0.7301     0.1599
 C  C     0.3489     0.6592     0.0639
 C  C     0.1414     0.6490     0.0599
 C  C     0.0923     0.7194     0.1149
 C  C     0.9674     0.7232     0.0814
 C  C     0.8948     0.6518     0.9934
 C  C     0.9503     0.5836     0.9400
 C  C     0.0710     0.5827     0.9721
 C  C     0.7700     0.6538     0.9621
 C  C     0.7204     0.7275     0.0137
 C  C     0.7941     0.8026     0.0989
 C  C     0.9140     0.7989     0.1323
 C  C     0.2164     0.9426     0.9472
 C  C     0.3158     0.0057     0.9556
 C  C     0.4094     0.0670     0.0352
 C  C     0.4052     0.0610     0.1047
 C  C     0.3073     0.9962     0.0984
 C  C     0.2117     0.9390     0.0178
 C  C     0.3202     0.9991     0.1805
 C  C     0.2489     0.8863     0.2340
 C  C     0.1688     0.7910     0.2067
 C  C     0.1606     0.7621     0.2675
 C  C     0.2342     0.8305     0.3559
 C  C     0.3124     0.9269     0.3806
 C  C     0.3205     0.9545     0.3219
 C  C     0.2278     0.7981     0.4147
 C  C     0.1542     0.7022     0.3889
 C  C     0.0796     0.6359     0.3021
 C  C     0.0816     0.6660     0.2432
 C  C     0.7530     0.9567     0.4124
 C  C     0.8218     0.8863     0.4305
 C  C     0.9251     0.8705     0.4122
 C  C     0.9580     0.9251     0.3747
 C  C     0.8905     0.9972     0.3562
 C  C     0.7882     0.0138     0.3771
 C  C     0.9247     0.0488     0.3109
 C  C     0.0960     0.1425     0.3078
 C  C     0.1624     0.2483     0.3641
 C  C     0.2078     0.3090     0.3329
 C  C     0.1840     0.2593     0.2441
 C  C     0.1181     0.1504     0.1899
 C  C     0.0744     0.0929     0.2204
 C  C     0.2243     0.3211     0.2127
 C  C     0.2841     0.4283     0.2665
 C  C     0.3073     0.4777     0.3541
 C  C     0.2705     0.4191     0.3867
 C  C     0.6667     0.3198     0.2047
 C  C     0.5580     0.3250     0.2164
 C  C     0.5548     0.3381     0.2924
 C  C     0.6610     0.3487     0.3563
 C  C     0.7732     0.3461     0.3479
 C  C     0.7731     0.3306     0.2699
 C  C     0.8776     0.3663     0.4274
 C  C     0.0897     0.3420     0.4820
 C  C     0.1813     0.2991     0.4553
 C  C     0.2926     0.3022     0.5154
 C  C     0.3123     0.3531     0.6037
 C  C     0.2179     0.3971     0.6279
 C  C     0.1092     0.3911     0.5694
 C  C     0.4218     0.3525     0.6627
 C  C     0.5068     0.3001     0.6353
 C  C     0.4871     0.2494     0.5481
 C  C     0.3838     0.2520     0.4897
 C  C     0.2470     0.0433     0.5876
 C  C     0.1782     0.1137     0.5695
 C  C     0.0749     0.1295     0.5878
 C  C     0.0420     0.0749     0.6253
 C  C     0.1095     0.0028     0.6438
 C  C     0.2118     0.9862     0.6229
 C  C     0.0753     0.9512     0.6891
 C  C     0.9040     0.8575     0.6922
 C  C     0.8376     0.7517     0.6359
 C  C     0.7922     0.6909     0.6671
 C  C     0.8160     0.7407     0.7559
 C  C     0.8819     0.8496     0.8101
 C  C     0.9256     0.9071     0.7796
 C  C     0.7757     0.6789     0.7873
 C  C     0.7159     0.5717     0.7335
 C  C     0.6927     0.5223     0.6459
 C  C     0.7295     0.5809     0.6133
 C  C     0.3333     0.6802     0.7953
 C  C     0.4420     0.6750     0.7836
 C  C     0.4452     0.6619     0.7076
 C  C     0.3390     0.6513     0.6437
 C  C     0.2268     0.6539     0.6521
 C  C     0.2269     0.6694     0.7301
 C  C     0.1224     0.6337     0.5726
 C  C     0.9103     0.6580     0.5180
 C  C     0.8187     0.7009     0.5447
 C  C     0.7074     0.6978     0.4846
 C  C     0.6877     0.6469     0.3963
 C  C     0.7821     0.6029     0.3721
 C  C     0.8908     0.6089     0.4306
 C  C     0.5782     0.6475     0.3373
 C  C     0.4932     0.6999     0.3647
 C  C     0.5129     0.7506     0.4519
 C  C     0.6162     0.7480     0.5103
 N  N     0.7361     0.3583     0.9075
 N  N     0.7447     0.0899     0.8279
 N  N     0.2639     0.6417     0.0925
 N  N     0.2553     0.9101     0.1721
 N  N     0.0475     0.0844     0.3388
 N  N     0.9814     0.3341     0.4194
 N  N     0.9525     0.9156     0.6612
 N  N     0.0186     0.6659     0.5806
Cl Cl     0.4471     0.1391     0.8170
Cl Cl     0.9217     0.1375     0.0005
Cl Cl     0.5529     0.8609     0.1830
Cl Cl     0.0783     0.8625     0.9995
Cl Cl     0.7040     0.1063     0.3628
Cl Cl     0.9041     0.3321     0.2493
Cl Cl     0.2960     0.8937     0.6372
Cl Cl     0.0959     0.6679     0.7507
 O  O     0.6739     0.3175     0.9936
 O  O     0.6109     0.9244     0.7505
 O  O     0.3261     0.6825     0.0064
 O  O     0.3891     0.0756     0.2495
 O  O     0.8497     0.0560     0.2516
 O  O     0.8651     0.4087     0.4962
 O  O     0.1503     0.9440     0.7484
 O  O     0.1349     0.5913     0.5038
 H  H     0.2371     0.2187     0.7639
 H  H     0.2064     0.4060     0.8005
 H  H     0.3835     0.5632     0.8951
 H  H     0.5883     0.5299     0.9524
 H  H     0.7045     0.3561     0.8503
 H  H     0.1044     0.4684     0.1274
 H  H     0.8857     0.4699     0.0684
 H  H     0.2861     0.4042     0.1039
 H  H     0.3756     0.2711     0.0107
 H  H     0.2436     0.1360     0.8614
 H  H     0.0299     0.1449     0.8015
 H  H     0.8580     0.1040     0.1143
 H  H     0.6811     0.9944     0.1007
 H  H     0.5126     0.8831     0.9576
 H  H     0.5216     0.8936     0.8329
 H  H     0.8004     0.1454     0.8886
 H  H     0.6317     0.0200     0.5522
 H  H     0.6187     0.9724     0.6594
 H  H     0.7164     0.1502     0.5181
 H  H     0.8463     0.3231     0.5651
 H  H     0.9793     0.4397     0.7183
 H  H     0.9774     0.3840     0.8234
 H  H     0.7629     0.7813     0.2361
 H  H     0.7936     0.5940     0.1995
 H  H     0.6165     0.4368     0.1049
 H  H     0.4117     0.4701     0.0476
 H  H     0.2955     0.6439     0.1497
 H  H     0.8956     0.5316     0.8726
 H  H     0.1143     0.5301     0.9316
 H  H     0.7139     0.5958     0.8961
 H  H     0.6244     0.7289     0.9893
 H  H     0.7564     0.8640     0.1386
 H  H     0.9701     0.8551     0.1985
 H  H     0.1420     0.8960     0.8857
 H  H     0.3189     0.0056     0.8993
 H  H     0.4874     0.1169     0.0424
 H  H     0.4784     0.1064     0.1671
 H  H     0.1996     0.8546     0.1114
 H  H     0.3683     0.9800     0.4478
 H  H     0.3813     0.0276     0.3406
 H  H     0.2836     0.8498     0.4819
 H  H     0.1537     0.6769     0.4349
 H  H     0.0207     0.5603     0.2817
 H  H     0.0226     0.6160     0.1766
 H  H     0.6707     0.9672     0.4250
 H  H     0.7927     0.8426     0.4580
 H  H     0.9792     0.8156     0.4262
 H  H     0.0369     0.9107     0.3581
 H  H     0.1002     0.0940     0.3966
 H  H     0.1011     0.1129     0.1226
 H  H     0.0238     0.0094     0.1781
 H  H     0.2069     0.2819     0.1451
 H  H     0.3158     0.4757     0.2423
 H  H     0.3545     0.5623     0.3958
 H  H     0.2861     0.4581     0.4539
 H  H     0.6713     0.3082     0.1455
 H  H     0.4754     0.3172     0.1657
 H  H     0.4699     0.3395     0.3014
 H  H     0.6608     0.3605     0.4166
 H  H     0.9822     0.3022     0.3599
 H  H     0.2319     0.4356     0.6947
 H  H     0.0377     0.4253     0.5887
 H  H     0.4361     0.3924     0.7297
 H  H     0.5898     0.2972     0.6802
 H  H     0.5551     0.2091     0.5270
 H  H     0.3708     0.2142     0.4229
 H  H     0.3293     0.0328     0.5750
 H  H     0.2073     0.1574     0.5420
 H  H     0.0208     0.1844     0.5738
 H  H     0.9631     0.0893     0.6419
 H  H     0.8998     0.9060     0.6034
 H  H     0.8989     0.8870     0.8774
 H  H     0.9762     0.9906     0.8219
 H  H     0.7931     0.7181     0.8549
 H  H     0.6842     0.5243     0.7577
 H  H     0.6455     0.4377     0.6042
 H  H     0.7139     0.5419     0.5461
 H  H     0.3287     0.6918     0.8545
 H  H     0.5246     0.6828     0.8343
 H  H     0.5301     0.6605     0.6986
 H  H     0.3392     0.6395     0.5834
 H  H     0.0178     0.6978     0.6401
 H  H     0.7681     0.5644     0.3053
 H  H     0.9623     0.5747     0.4113
 H  H     0.5639     0.6076     0.2703
 H  H     0.4102     0.7028     0.3198
 H  H     0.4449     0.7909     0.4730
 H  H     0.6292     0.7858     0.5771
#END
data_13.P-1.68.batch6.E+15.7
_symmetry_space_group_name_H-M P1     
_symmetry_Int_Tables_number    1
_cell_length_a 16.0991
_cell_length_b 14.3984
_cell_length_c  9.2631
_cell_angle_alpha 130.990
_cell_angle_beta 113.864
_cell_angle_gamma 92.6709
loop_
_atom_site_label
_atom_site_type_symbol
_atom_site_fract_x
_atom_site_fract_y
_atom_site_fract_z
 C  C     0.2290     0.1789     0.7690
 C  C     0.1482     0.0943     0.5373
 C  C     0.0540     0.0950     0.4808
 C  C     0.0396     0.1803     0.6573
 C  C     0.1194     0.2663     0.8913
 C  C     0.2141     0.2661     0.9442
 C  C     0.0999     0.3487     0.0772
 C  C     0.1161     0.5840     0.3738
 C  C     0.1897     0.7203     0.5492
 C  C     0.1771     0.8265     0.7245
 C  C     0.0926     0.7899     0.7243
 C  C     0.0209     0.6494     0.5438
 C  C     0.0309     0.5487     0.3702
 C  C     0.0811     0.8949     0.9002
 C  C     0.1493     0.0318     0.0686
 C  C     0.2314     0.0684     0.0664
 C  C     0.2450     0.9685     0.8987
 C  C     0.3065     0.3843     0.7173
 C  C     0.3680     0.3185     0.6760
 C  C     0.4525     0.3752     0.7018
 C  C     0.4751     0.4977     0.7704
 C  C     0.4133     0.5652     0.8091
 C  C     0.3288     0.5058     0.7816
 C  C     0.4451     0.6911     0.8662
 C  C     0.3723     0.7689     0.6903
 C  C     0.2817     0.7616     0.5630
 C  C     0.2811     0.8076     0.4654
 C  C     0.3751     0.8809     0.5299
 C  C     0.4660     0.8949     0.6739
 C  C     0.4646     0.8358     0.7443
 C  C     0.3734     0.9357     0.4466
 C  C     0.2829     0.9087     0.2880
 C  C     0.1898     0.8273     0.2103
 C  C     0.1891     0.7819     0.3026
 C  C     0.7710     0.8211     0.2310
 C  C     0.8518     0.9057     0.4627
 C  C     0.9460     0.9050     0.5192
 C  C     0.9604     0.8198     0.3427
 C  C     0.8806     0.7337     0.1087
 C  C     0.7859     0.7339     0.0558
 C  C     0.9001     0.6513     0.9228
 C  C     0.8840     0.4160     0.6262
 C  C     0.8103     0.2797     0.4508
 C  C     0.8229     0.1735     0.2755
 C  C     0.9073     0.2101     0.2757
 C  C     0.9791     0.3506     0.4562
 C  C     0.9691     0.4513     0.6297
 C  C     0.9189     0.1051     0.0998
 C  C     0.8507     0.9682     0.9314
 C  C     0.7686     0.9316     0.9336
 C  C     0.7550     0.0315     0.1013
 C  C     0.6935     0.6157     0.2827
 C  C     0.6320     0.6815     0.3240
 C  C     0.5475     0.6248     0.2982
 C  C     0.5249     0.5023     0.2296
 C  C     0.5867     0.4348     0.1909
 C  C     0.6712     0.4942     0.2184
 C  C     0.5549     0.3089     0.1338
 C  C     0.6277     0.2311     0.3097
 C  C     0.7183     0.2384     0.4370
 C  C     0.7189     0.1924     0.5346
 C  C     0.6249     0.1191     0.4701
 C  C     0.5340     0.1051     0.3261
 C  C     0.5354     0.1642     0.2557
 C  C     0.6266     0.0643     0.5534
 C  C     0.7171     0.0913     0.7120
 C  C     0.8102     0.1727     0.7897
 C  C     0.8109     0.2181     0.6974
 N  N     0.1256     0.4822     0.1925
 N  N     0.3677     0.7038     0.7532
 N  N     0.8744     0.5178     0.8075
 N  N     0.6323     0.2962     0.2468
Cl Cl     0.3154     0.3782     0.2356
Cl Cl     0.2504     0.5843     0.8368
Cl Cl     0.6846     0.6218     0.7645
Cl Cl     0.7496     0.4157     0.1632
 O  O     0.0619     0.2969     0.1151
 O  O     0.5364     0.7692     0.9899
 O  O     0.9381     0.7031     0.8849
 O  O     0.4636     0.2308     0.0100
 H  H     0.3030     0.1791     0.8148
 H  H     0.1593     0.0263     0.3997
 H  H     0.9913     0.0265     0.2989
 H  H     0.9652     0.1779     0.6135
 H  H     0.1671     0.5159     0.1639
 H  H     0.9562     0.6222     0.5429
 H  H     0.9742     0.4417     0.2300
 H  H     0.0172     0.8645     0.8987
 H  H     0.1398     0.1122     0.2022
 H  H     0.2840     0.1767     0.1973
 H  H     0.3074     0.9984     0.8963
 H  H     0.2415     0.3424     0.7016
 H  H     0.3506     0.2240     0.6267
 H  H     0.5014     0.3251     0.6713
 H  H     0.5413     0.5442     0.7941
 H  H     0.2960     0.6428     0.6773
 H  H     0.5385     0.9521     0.7274
 H  H     0.5339     0.8430     0.8489
 H  H     0.4456     0.0000     0.5105
 H  H     0.2829     0.9485     0.2208
 H  H     0.1178     0.8025     0.0807
 H  H     0.1170     0.7222     0.2464
 H  H     0.6970     0.8209     0.1852
 H  H     0.8407     0.9737     0.6003
 H  H     0.0087     0.9735     0.7011
 H  H     0.0348     0.8221     0.3865
 H  H     0.8329     0.4841     0.8361
 H  H     0.0438     0.3778     0.4571
 H  H     0.0258     0.5583     0.7700
 H  H     0.9828     0.1355     0.1013
 H  H     0.8602     0.8878     0.7978
 H  H     0.7160     0.8233     0.8027
 H  H     0.6926     0.0016     0.1037
 H  H     0.7585     0.6576     0.2984
 H  H     0.6494     0.7760     0.3733
 H  H     0.4986     0.6749     0.3287
 H  H     0.4587     0.4558     0.2059
 H  H     0.7040     0.3572     0.3227
 H  H     0.4615     0.0479     0.2726
 H  H     0.4661     0.1570     0.1511
 H  H     0.5544    -0.0000     0.4895
 H  H     0.7171     0.0515     0.7792
 H  H     0.8822     0.1975     0.9193
 H  H     0.8830     0.2778     0.7536
#END
data_14.P-1.33.batch6.E+17.1
_symmetry_space_group_name_H-M P1     
_symmetry_Int_Tables_number    1
_cell_length_a 17.4488
_cell_length_b 11.5878
_cell_length_c 11.3977
_cell_angle_alpha 76.5739
_cell_angle_beta 53.2282
_cell_angle_gamma 49.2105
loop_
_atom_site_label
_atom_site_type_symbol
_atom_site_fract_x
_atom_site_fract_y
_atom_site_fract_z
 C  C     0.4587     0.0276     0.3023
 C  C     0.5493     0.0005     0.3019
 C  C     0.6788     0.8741     0.1941
 C  C     0.7171     0.7731     0.0884
 C  C     0.6275     0.7951     0.0896
 C  C     0.4978     0.9252     0.1965
 C  C     0.6770     0.6768     0.9756
 C  C     0.6779     0.4702     0.9522
 C  C     0.7211     0.3286     0.9943
 C  C     0.7715     0.1980     0.9025
 C  C     0.7806     0.2143     0.7669
 C  C     0.7314     0.3625     0.7324
 C  C     0.6792     0.4888     0.8238
 C  C     0.8400     0.0814     0.6697
 C  C     0.8867     0.9381     0.7053
 C  C     0.8747     0.9231     0.8406
 C  C     0.8195     0.0494     0.9364
 C  C     0.1152     0.3402     0.5124
 C  C     0.1339     0.4414     0.5087
 C  C     0.1115     0.4898     0.6346
 C  C     0.0669     0.4407     0.7646
 C  C     0.0417     0.3444     0.7744
 C  C     0.0696     0.2926     0.6435
 C  C     0.9815     0.3174     0.9290
 C  C     0.8225     0.2842     0.1066
 C  C     0.7253     0.3093     0.1251
 C  C     0.6325     0.3154     0.2684
 C  C     0.6430     0.2890     0.3891
 C  C     0.7458     0.2582     0.3626
 C  C     0.8330     0.2572     0.2261
 C  C     0.5500     0.2962     0.5313
 C  C     0.4480     0.3320     0.5563
 C  C     0.4369     0.3600     0.4377
 C  C     0.5274     0.3501     0.2967
 C  C     0.5413     0.9724     0.6977
 C  C     0.4507     0.9995     0.6981
 C  C     0.3212     0.1259     0.8059
 C  C     0.2829     0.2269     0.9116
 C  C     0.3725     0.2049     0.9104
 C  C     0.5022     0.0748     0.8035
 C  C     0.3230     0.3232     0.0244
 C  C     0.3221     0.5298     0.0478
 C  C     0.2789     0.6714     0.0057
 C  C     0.2285     0.8020     0.0975
 C  C     0.2194     0.7857     0.2331
 C  C     0.2686     0.6375     0.2676
 C  C     0.3208     0.5112     0.1762
 C  C     0.1600     0.9186     0.3303
 C  C     0.1133     0.0619     0.2947
 C  C     0.1253     0.0769     0.1594
 C  C     0.1805     0.9506     0.0636
 C  C     0.8848     0.6598     0.4876
 C  C     0.8661     0.5586     0.4913
 C  C     0.8885     0.5102     0.3654
 C  C     0.9331     0.5593     0.2354
 C  C     0.9583     0.6556     0.2256
 C  C     0.9304     0.7074     0.3565
 C  C     0.0185     0.6826     0.0710
 C  C     0.1775     0.7158     0.8934
 C  C     0.2747     0.6907     0.8749
 C  C     0.3675     0.6846     0.7316
 C  C     0.3570     0.7110     0.6109
 C  C     0.2542     0.7418     0.6374
 C  C     0.1670     0.7428     0.7739
 C  C     0.4500     0.7038     0.4687
 C  C     0.5520     0.6680     0.4437
 C  C     0.5631     0.6400     0.5623
 C  C     0.4726     0.6499     0.7033
 N  N     0.6340     0.5966     0.0378
 N  N     0.9082     0.2852     0.9651
 N  N     0.3660     0.4034     0.9622
 N  N     0.0918     0.7148     0.0349
Cl Cl     0.3828     0.9635     0.1986
Cl Cl     0.0519     0.1641     0.6340
Cl Cl     0.6172     0.0365     0.8014
Cl Cl     0.9481     0.8359     0.3660
 O  O     0.7546     0.6491     0.8378
 O  O     0.9926     0.3347     0.0200
 O  O     0.2454     0.3509     0.1622
 O  O     0.0074     0.6653     0.9800
 H  H     0.3577     0.1275     0.3843
 H  H     0.5186     0.0794     0.3855
 H  H     0.7499     0.8538     0.1920
 H  H     0.8179     0.6747     0.0034
 H  H     0.5911     0.6050     0.1505
 H  H     0.7358     0.3746     0.6312
 H  H     0.6393     0.6038     0.7994
 H  H     0.8488     0.0944     0.5654
 H  H     0.9319     0.8369     0.6297
 H  H     0.9111     0.8106     0.8694
 H  H     0.8136     0.0350     0.0388
 H  H     0.1362     0.2996     0.4123
 H  H     0.1659     0.4801     0.4060
 H  H     0.1271     0.5673     0.6335
 H  H     0.0478     0.4798     0.8638
 H  H     0.9025     0.2802     0.8826
 H  H     0.7542     0.2368     0.4543
 H  H     0.9109     0.2348     0.2072
 H  H     0.5627     0.2712     0.6195
 H  H     0.3757     0.3394     0.6661
 H  H     0.3564     0.3872     0.4582
 H  H     0.5195     0.3692     0.2050
 H  H     0.6423     0.8725     0.6157
 H  H     0.4814     0.9206     0.6145
 H  H     0.2501     0.1462     0.8080
 H  H     0.1821     0.3253     0.9966
 H  H     0.4089     0.3950     0.8495
 H  H     0.2642     0.6254     0.3688
 H  H     0.3607     0.3962     0.2006
 H  H     0.1512     0.9056     0.4346
 H  H     0.0681     0.1631     0.3703
 H  H     0.0889     0.1894     0.1306
 H  H     0.1864     0.9650     0.9612
 H  H     0.8638     0.7004     0.5877
 H  H     0.8341     0.5199     0.5940
 H  H     0.8729     0.4327     0.3665
 H  H     0.9522     0.5202     0.1362
 H  H     0.0975     0.7198     0.1174
 H  H     0.2458     0.7632     0.5457
 H  H     0.0891     0.7652     0.7928
 H  H     0.4373     0.7288     0.3805
 H  H     0.6243     0.6606     0.3339
 H  H     0.6436     0.6128     0.5418
 H  H     0.4805     0.6308     0.7950
#END
data_15.P21c.7.batch6.E+17.8
_symmetry_space_group_name_H-M P1     
_symmetry_Int_Tables_number    1
_cell_length_a  9.3952
_cell_length_b 19.6422
_cell_length_c 16.1310
_cell_angle_alpha 90.0001
_cell_angle_beta 117.877
_cell_angle_gamma 89.9999
loop_
_atom_site_label
_atom_site_type_symbol
_atom_site_fract_x
_atom_site_fract_y
_atom_site_fract_z
 C  C     0.0948     0.8222     0.0346
 C  C     0.1460     0.7591     0.0193
 C  C     0.2390     0.7172     0.0955
 C  C     0.2791     0.7385     0.1860
 C  C     0.2328     0.8028     0.2035
 C  C     0.1410     0.8444     0.1258
 C  C     0.2918     0.8187     0.3053
 C  C     0.4665     0.8898     0.4374
 C  C     0.6258     0.8674     0.4789
 C  C     0.7228     0.8746     0.5780
 C  C     0.6564     0.9074     0.6318
 C  C     0.4945     0.9302     0.5858
 C  C     0.4007     0.9209     0.4909
 C  C     0.7540     0.9155     0.7298
 C  C     0.9096     0.8911     0.7734
 C  C     0.9737     0.8567     0.7213
 C  C     0.8827     0.8492     0.6255
 C  C     0.3063     0.5386     0.4382
 C  C     0.3286     0.5431     0.5297
 C  C     0.4431     0.5876     0.5936
 C  C     0.5368     0.6275     0.5665
 C  C     0.5193     0.6220     0.4757
 C  C     0.4024     0.5779     0.4122
 C  C     0.6327     0.6573     0.4483
 C  C     0.6809     0.7697     0.3968
 C  C     0.6954     0.8384     0.4202
 C  C     0.7775     0.8824     0.3861
 C  C     0.8395     0.8555     0.3268
 C  C     0.8113     0.7862     0.2996
 C  C     0.7339     0.7443     0.3336
 C  C     0.9278     0.8986     0.2973
 C  C     0.9553     0.9658     0.3246
 C  C     0.8926     0.9927     0.3820
 C  C     0.8058     0.9521     0.4118
 C  C     0.9052     0.3222     0.4654
 C  C     0.8540     0.2591     0.4807
 C  C     0.7610     0.2172     0.4045
 C  C     0.7209     0.2385     0.3140
 C  C     0.7672     0.3028     0.2965
 C  C     0.8590     0.3444     0.3742
 C  C     0.7082     0.3188     0.1948
 C  C     0.5335     0.3898     0.0626
 C  C     0.3742     0.3674     0.0211
 C  C     0.2772     0.3746     0.9220
 C  C     0.3436     0.4074     0.8682
 C  C     0.5055     0.4302     0.9142
 C  C     0.5993     0.4209     0.0091
 C  C     0.2460     0.4155     0.7702
 C  C     0.0904     0.3911     0.7266
 C  C     0.0263     0.3567     0.7787
 C  C     0.1173     0.3492     0.8745
 C  C     0.6937     0.0386     0.0618
 C  C     0.6714     0.0431     0.9703
 C  C     0.5569     0.0876     0.9064
 C  C     0.4632     0.1275     0.9335
 C  C     0.4807     0.1220     0.0243
 C  C     0.5976     0.0779     0.0878
 C  C     0.3673     0.1573     0.0518
 C  C     0.3191     0.2697     0.1032
 C  C     0.3046     0.3384     0.0798
 C  C     0.2225     0.3824     0.1139
 C  C     0.1605     0.3555     0.1732
 C  C     0.1887     0.2862     0.2004
 C  C     0.2661     0.2443     0.1664
 C  C     0.0722     0.3986     0.2027
 C  C     0.0447     0.4658     0.1754
 C  C     0.1074     0.4927     0.1180
 C  C     0.1942     0.4521     0.0882
 C  C     0.9052     0.1778     0.9654
 C  C     0.8540     0.2409     0.9807
 C  C     0.7610     0.2828     0.9045
 C  C     0.7209     0.2615     0.8140
 C  C     0.7672     0.1972     0.7965
 C  C     0.8590     0.1556     0.8742
 C  C     0.7082     0.1812     0.6948
 C  C     0.5335     0.1102     0.5626
 C  C     0.3742     0.1326     0.5211
 C  C     0.2772     0.1254     0.4220
 C  C     0.3436     0.0926     0.3682
 C  C     0.5055     0.0698     0.4142
 C  C     0.5993     0.0791     0.5091
 C  C     0.2460     0.0845     0.2702
 C  C     0.0904     0.1089     0.2266
 C  C     0.0263     0.1433     0.2787
 C  C     0.1173     0.1508     0.3745
 C  C     0.6937     0.4614     0.5618
 C  C     0.6714     0.4569     0.4703
 C  C     0.5569     0.4124     0.4064
 C  C     0.4632     0.3725     0.4335
 C  C     0.4807     0.3780     0.5243
 C  C     0.5976     0.4221     0.5878
 C  C     0.3673     0.3427     0.5518
 C  C     0.3191     0.2303     0.6032
 C  C     0.3046     0.1616     0.5798
 C  C     0.2225     0.1176     0.6139
 C  C     0.1605     0.1445     0.6732
 C  C     0.1887     0.2138     0.7004
 C  C     0.2661     0.2557     0.6664
 C  C     0.0722     0.1014     0.7027
 C  C     0.0447     0.0342     0.6754
 C  C     0.1074     0.0073     0.6180
 C  C     0.1942     0.0479     0.5882
 C  C     0.0948     0.6778     0.5346
 C  C     0.1460     0.7409     0.5193
 C  C     0.2390     0.7828     0.5955
 C  C     0.2791     0.7615     0.6860
 C  C     0.2328     0.6972     0.7035
 C  C     0.1410     0.6556     0.6258
 C  C     0.2918     0.6813     0.8053
 C  C     0.4665     0.6102     0.9374
 C  C     0.6258     0.6326     0.9789
 C  C     0.7228     0.6254     0.0780
 C  C     0.6564     0.5926     0.1318
 C  C     0.4945     0.5698     0.0858
 C  C     0.4007     0.5791     0.9909
 C  C     0.7540     0.5845     0.2298
 C  C     0.9096     0.6089     0.2734
 C  C     0.9737     0.6433     0.2213
 C  C     0.8827     0.6508     0.1255
 C  C     0.3063     0.9614     0.9382
 C  C     0.3286     0.9569     0.0297
 C  C     0.4431     0.9124     0.0936
 C  C     0.5368     0.8725     0.0665
 C  C     0.5193     0.8780     0.9757
 C  C     0.4024     0.9221     0.9122
 C  C     0.6327     0.8427     0.9483
 C  C     0.6809     0.7303     0.8968
 C  C     0.6954     0.6616     0.9202
 C  C     0.7775     0.6176     0.8861
 C  C     0.8395     0.6445     0.8268
 C  C     0.8113     0.7138     0.7996
 C  C     0.7339     0.7557     0.8336
 C  C     0.9278     0.6014     0.7973
 C  C     0.9553     0.5342     0.8246
 C  C     0.8926     0.5073     0.8820
 C  C     0.8058     0.5479     0.9118
 N  N     0.3663     0.8798     0.3387
 N  N     0.6054     0.7256     0.4331
 N  N     0.6337     0.3798     0.1613
 N  N     0.3946     0.2256     0.0669
 N  N     0.6337     0.1202     0.6613
 N  N     0.3946     0.2744     0.5669
 N  N     0.3663     0.6202     0.8387
 N  N     0.6054     0.7744     0.9331
Cl Cl     0.0834     0.9263     0.1391
Cl Cl     0.3799     0.5705     0.2996
Cl Cl     0.9166     0.4263     0.3609
Cl Cl     0.6201     0.0705     0.2004
Cl Cl     0.9166     0.0737     0.8609
Cl Cl     0.6201     0.4295     0.7004
Cl Cl     0.0834     0.5737     0.6391
Cl Cl     0.3799     0.9295     0.7996
 O  O     0.2861     0.7745     0.3589
 O  O     0.7395     0.6252     0.4408
 O  O     0.7139     0.2745     0.1411
 O  O     0.2605     0.1252     0.0592
 O  O     0.7139     0.2255     0.6411
 O  O     0.2605     0.3748     0.5592
 O  O     0.2861     0.7255     0.8589
 O  O     0.7395     0.8748     0.9408
 H  H     0.0175     0.8548     0.9765
 H  H     0.1145     0.7432     0.9481
 H  H     0.2803     0.6679     0.0845
 H  H     0.3488     0.7053     0.2454
 H  H     0.3686     0.9145     0.2925
 H  H     0.4451     0.9551     0.6271
 H  H     0.2753     0.9372     0.4549
 H  H     0.7029     0.9397     0.7708
 H  H     0.9831     0.8971     0.8488
 H  H     0.0948     0.8355     0.7573
 H  H     0.9326     0.8228     0.5855
 H  H     0.2195     0.5031     0.3883
 H  H     0.2583     0.5100     0.5508
 H  H     0.4624     0.5909     0.6656
 H  H     0.6266     0.6621     0.6163
 H  H     0.5089     0.7448     0.4390
 H  H     0.8543     0.7660     0.2524
 H  H     0.7132     0.6911     0.3131
 H  H     0.9739     0.8774     0.2522
 H  H     0.0228     0.9986     0.3010
 H  H     0.9144     0.0459     0.4034
 H  H     0.7623     0.9727     0.4584
 H  H     0.9825     0.3548     0.5235
 H  H     0.8854     0.2432     0.5519
 H  H     0.7197     0.1679     0.4155
 H  H     0.6512     0.2053     0.2546
 H  H     0.6314     0.4145     0.2075
 H  H     0.5549     0.4551     0.8729
 H  H     0.7247     0.4372     0.0451
 H  H     0.2971     0.4397     0.7292
 H  H     0.0169     0.3971     0.6512
 H  H     0.9052     0.3355     0.7427
 H  H     0.0674     0.3228     0.9145
 H  H     0.7805     0.0031     0.1117
 H  H     0.7417     0.0100     0.9492
 H  H     0.5376     0.0909     0.8344
 H  H     0.3735     0.1621     0.8837
 H  H     0.4911     0.2448     0.0610
 H  H     0.1457     0.2660     0.2476
 H  H     0.2868     0.1911     0.1869
 H  H     0.0261     0.3774     0.2478
 H  H     0.9772     0.4986     0.1990
 H  H     0.0856     0.5459     0.0966
 H  H     0.2377     0.4727     0.0416
 H  H     0.9825     0.1452     0.0235
 H  H     0.8854     0.2568     0.0519
 H  H     0.7197     0.3321     0.9155
 H  H     0.6512     0.2947     0.7546
 H  H     0.6314     0.0855     0.7075
 H  H     0.5549     0.0449     0.3729
 H  H     0.7247     0.0628     0.5451
 H  H     0.2971     0.0603     0.2292
 H  H     0.0169     0.1029     0.1512
 H  H     0.9052     0.1645     0.2427
 H  H     0.0674     0.1772     0.4145
 H  H     0.7805     0.4969     0.6117
 H  H     0.7417     0.4900     0.4492
 H  H     0.5376     0.4091     0.3344
 H  H     0.3734     0.3379     0.3837
 H  H     0.4911     0.2552     0.5610
 H  H     0.1457     0.2340     0.7476
 H  H     0.2868     0.3089     0.6869
 H  H     0.0261     0.1226     0.7478
 H  H     0.9772     0.0014     0.6990
 H  H     0.0856     0.9541     0.5966
 H  H     0.2377     0.0273     0.5416
 H  H     0.0175     0.6452     0.4765
 H  H     0.1145     0.7568     0.4481
 H  H     0.2803     0.8321     0.5845
 H  H     0.3488     0.7947     0.7454
 H  H     0.3686     0.5855     0.7925
 H  H     0.4451     0.5449     0.1271
 H  H     0.2753     0.5628     0.9549
 H  H     0.7029     0.5603     0.2708
 H  H     0.9831     0.6029     0.3488
 H  H     0.0948     0.6645     0.2573
 H  H     0.9326     0.6772     0.0855
 H  H     0.2195     0.9969     0.8883
 H  H     0.2583     0.9900     0.0508
 H  H     0.4624     0.9091     0.1656
 H  H     0.6266     0.8379     0.1163
 H  H     0.5089     0.7552     0.9390
 H  H     0.8543     0.7340     0.7524
 H  H     0.7132     0.8089     0.8131
 H  H     0.9738     0.6226     0.7522
 H  H     0.0228     0.5014     0.8010
 H  H     0.9144     0.4541     0.9034
 H  H     0.7623     0.5273     0.9584
#END
data_16.P-1.14.batch6.E+20.0
_symmetry_space_group_name_H-M P1     
_symmetry_Int_Tables_number    1
_cell_length_a 20.7732
_cell_length_b 10.3874
_cell_length_c 10.4420
_cell_angle_alpha 67.4506
_cell_angle_beta 48.8736
_cell_angle_gamma 95.9926
loop_
_atom_site_label
_atom_site_type_symbol
_atom_site_fract_x
_atom_site_fract_y
_atom_site_fract_z
 C  C     0.8443     0.9100     0.3879
 C  C     0.8184     0.8269     0.5692
 C  C     0.8739     0.9032     0.5773
 C  C     0.9526     0.0626     0.4061
 C  C     0.9803     0.1508     0.2209
 C  C     0.9247     0.0691     0.2153
 C  C     0.0612     0.3263     0.0613
 C  C     0.1898     0.5730     0.6905
 C  C     0.2823     0.6301     0.6039
 C  C     0.3554     0.7994     0.4329
 C  C     0.3340     0.9039     0.3470
 C  C     0.2390     0.8384     0.4393
 C  C     0.1679     0.6774     0.6098
 C  C     0.4096     0.0688     0.1685
 C  C     0.5024     0.1287     0.0777
 C  C     0.5231     0.0268     0.1642
 C  C     0.4511     0.8663     0.3381
 C  C     0.1045     0.7146     0.3605
 C  C     0.1347     0.8650     0.2077
 C  C     0.2121     0.9316     0.9922
 C  C     0.2586     0.8465     0.9286
 C  C     0.2301     0.6956     0.0789
 C  C     0.1533     0.6325     0.2944
 C  C     0.2831     0.6080     0.0045
 C  C     0.3108     0.4959     0.8076
 C  C     0.3113     0.5179     0.6663
 C  C     0.3482     0.4421     0.5642
 C  C     0.3861     0.3471     0.6051
 C  C     0.3839     0.3283     0.7500
 C  C     0.3478     0.4009     0.8484
 C  C     0.4269     0.2790     0.4951
 C  C     0.4309     0.3027     0.3504
 C  C     0.3927     0.3948     0.3114
 C  C     0.3516     0.4618     0.4170
 C  C     0.1557     0.0900     0.6121
 C  C     0.1816     0.1731     0.4308
 C  C     0.1261     0.0968     0.4227
 C  C     0.0474     0.9374     0.5939
 C  C     0.0197     0.8492     0.7791
 C  C     0.0753     0.9309     0.7847
 C  C     0.9388     0.6737     0.9387
 C  C     0.8102     0.4270     0.3095
 C  C     0.7177     0.3699     0.3961
 C  C     0.6446     0.2006     0.5671
 C  C     0.6660     0.0961     0.6530
 C  C     0.7610     0.1616     0.5607
 C  C     0.8321     0.3226     0.3902
 C  C     0.5904     0.9312     0.8315
 C  C     0.4976     0.8713     0.9223
 C  C     0.4769     0.9732     0.8358
 C  C     0.5489     0.1337     0.6619
 C  C     0.8955     0.2854     0.6395
 C  C     0.8653     0.1350     0.7923
 C  C     0.7879     0.0684     0.0078
 C  C     0.7414     0.1535     0.0713
 C  C     0.7699     0.3044     0.9211
 C  C     0.8467     0.3675     0.7056
 C  C     0.7169     0.3920     0.9955
 C  C     0.6892     0.5041     0.1924
 C  C     0.6887     0.4821     0.3337
 C  C     0.6518     0.5579     0.4358
 C  C     0.6139     0.6529     0.3949
 C  C     0.6161     0.6717     0.2500
 C  C     0.6522     0.5991     0.1516
 C  C     0.5731     0.7210     0.5049
 C  C     0.5691     0.6973     0.6496
 C  C     0.6073     0.6052     0.6886
 C  C     0.6484     0.5382     0.5830
 N  N     0.1160     0.4044     0.8546
 N  N     0.2709     0.5697     0.9077
 N  N     0.8840     0.5956     0.1455
 N  N     0.7291     0.4303     0.0923
Cl Cl     0.9474     0.1588     0.0013
Cl Cl     0.1138     0.4441     0.4854
Cl Cl     0.0526     0.8412     0.9987
Cl Cl     0.8862     0.5559     0.5146
 O  O     0.0765     0.3946     0.1213
 O  O     0.3335     0.5806     0.0251
 O  O     0.9234     0.6054     0.8787
 O  O     0.6665     0.4194     0.9749
 H  H     0.8016     0.8524     0.3794
 H  H     0.7559     0.7024     0.7021
 H  H     0.8545     0.8387     0.7184
 H  H     0.9950     0.1270     0.4107
 H  H     0.0914     0.3473     0.8224
 H  H     0.2228     0.9170     0.3730
 H  H     0.0942     0.6266     0.6835
 H  H     0.3930     0.1474     0.1032
 H  H     0.5602     0.2549     0.9398
 H  H     0.5968     0.0758     0.0914
 H  H     0.4667     0.7869     0.4048
 H  H     0.0426     0.6601     0.5298
 H  H     0.0957     0.9286     0.2580
 H  H     0.2354     0.0486     0.8734
 H  H     0.3177     0.8967     0.7604
 H  H     0.2170     0.5817     0.9281
 H  H     0.4129     0.2567     0.7810
 H  H     0.3501     0.3913     0.9525
 H  H     0.4568     0.2084     0.5243
 H  H     0.4644     0.2522     0.2645
 H  H     0.3960     0.4140     0.1964
 H  H     0.3210     0.5306     0.3881
 H  H     0.1984     0.1476     0.6206
 H  H     0.2441     0.2976     0.2979
 H  H     0.1455     0.1613     0.2816
 H  H     0.0050     0.8729     0.5893
 H  H     0.9086     0.6527     0.1776
 H  H     0.7772     0.0830     0.6270
 H  H     0.9058     0.3734     0.3166
 H  H     0.6070     0.8526     0.8969
 H  H     0.4398     0.7451     0.0602
 H  H     0.4032     0.9242     0.9086
 H  H     0.5333     0.2131     0.5952
 H  H     0.9575     0.3399     0.4702
 H  H     0.9043     0.0714     0.7420
 H  H     0.7646     0.9514     0.1265
 H  H     0.6823     0.1033     0.2396
 H  H     0.7830     0.4183     0.0719
 H  H     0.5871     0.7433     0.2190
 H  H     0.6499     0.6087     0.0475
 H  H     0.5432     0.7916     0.4757
 H  H     0.5356     0.7478     0.7355
 H  H     0.6040     0.5860     0.8036
 H  H     0.6790     0.4694     0.6119
#END
