# Supplementary material for: Report on the sixth blind test of organic crystal structure prediction methods
Source: Acta Crystallogr B Struct Sci Cryst Eng Mater. 2016 Aug 1;72(Pt 4):439–59. doi: 10.1107/S2052520616007447 (PMC4971545; doi:10.1107/S2052520616007447)
Supplement: Supplementary file 2 [file b-72-00439-sup2.zip › Group_23_Brandenburg_Grimme/XXII-1_Brandenburg_Grimme.cif]

#===============================================================================

data_list1_1_a2p7                    

#===============================================================================

# 5. CHEMICAL DATA

_chemical_name_systematic                        
;
;
_chemical_name_common                             ?
_chemical_melting_point                           ?
_chemical_formula_moiety                         
'C8 N4 S3'
# Ex: 'C12 H16 N2 O6, H2 O' and '(Cd 2+)3, (C6 N6 Cr 3-)2, 2(H2 O)' 
_chemical_formula_structural                      ?
_chemical_formula_sum                            
'C8 N4 S3'
_chemical_formula_iupac                           ?
_chemical_formula_weight                             248.30
_chemical_compound_source                        'see text'

loop_
_atom_type_symbol                                
_atom_type_description                           
_atom_type_scat_dispersion_real                  
_atom_type_scat_dispersion_imag                  
_atom_type_scat_source                           
 C   C    0.0033    0.0016
' International Tables Vol C Tables 4.2.6.8 and 6.1.1.4'
 N   N    0.0061    0.0033
' International Tables Vol C Tables 4.2.6.8 and 6.1.1.4'
 S   S    0.1246    0.1234
' International Tables Vol C Tables 4.2.6.8 and 6.1.1.4'

#===============================================================================

# 6. CRYSTAL DATA

_symmetry_cell_setting                                trigonal
_symmetry_space_group_name_Hall                   '-R 3'
_symmetry_space_group_name_H-M                    'R -3'
_symmetry_Int_Tables_number                             148

loop_
_space_group_symop_id                            
_space_group_symop_operation_xyz                 
   1 x,y,z                         
   2 -y,x-y,z                      
   3 -x+y,-x,z                     
   4 -x,-y,-z                      
   5 y,-x+y,-z                     
   6 x-y,x,-z                      
   7 1/3+x,2/3+y,2/3+z             
   8 1/3-y,2/3+x-y,2/3+z           
   9 1/3-x+y,2/3-x,2/3+z           
  10 1/3-x,2/3-y,2/3-z             
  11 1/3+y,2/3-x+y,2/3-z           
  12 1/3+x-y,2/3+x,2/3-z           
  13 2/3+x,1/3+y,1/3+z             
  14 2/3-y,1/3+x-y,1/3+z           
  15 2/3-x+y,1/3-x,1/3+z           
  16 2/3-x,1/3-y,1/3-z             
  17 2/3+y,1/3-x+y,1/3-z           
  18 2/3+x-y,1/3+x,1/3-z           

_cell_length_a                                         24.17420
_cell_length_b                                         24.17420
_cell_length_c                                          8.96220
_cell_angle_alpha                                            90
_cell_angle_beta                                             90
_cell_angle_gamma                                           120
_cell_volume                                           4535.754
_cell_formula_units_Z                                18
_cell_measurement_temperature                     ?
_cell_measurement_reflns_used                     ?
_cell_measurement_theta_min                       ?
_cell_measurement_theta_max                       ?
_cell_special_details                            
;
 
;

#===============================================================================

# 9. ATOMIC COORDINATES AND DISPLACEMENT PARAMETERS

loop_
_atom_site_label                                 
_atom_site_type_symbol                           
_atom_site_thermal_displace_type                 
_atom_site_fract_x                               
_atom_site_fract_y                               
_atom_site_fract_z                               
_atom_site_occupancy                             
_atom_site_U_iso_or_equiv                        
_atom_site_calc_flag                             
_atom_site_refinement_flags                      
_atom_site_disorder_assembly                     
_atom_site_disorder_group                        
S1 S Uiso 0.08829 0.27185 0.16509 1.000 0.0127 . . . .                          
S2 S Uiso -0.00391 0.19156 -0.25419 1.000 0.0127 . . . .                        
S3 S Uiso -0.02251 0.11343 0.17117 1.000 0.0127 . . . .                         
N1 N Uiso -0.03015 0.13808 -0.11815 1.000 0.0127 . . . .                        
N2 N Uiso -0.11068 0.12610 0.49310 1.000 0.0127 . . . .                         
N3 N Uiso 0.02028 0.30665 0.50371 1.000 0.0127 . . . .                          
N4 N Uiso 0.12579 0.36618 -0.23172 1.000 0.0127 . . . .                         
C1 C Uiso 0.04473 0.22950 0.00621 1.000 0.0127 . . . .                          
C2 C Uiso -0.00315 0.16114 0.00795 1.000 0.0127 . . . .                         
C3 C Uiso -0.01906 0.17170 0.29890 1.000 0.0127 . . . .                         
C4 C Uiso 0.02487 0.23364 0.29780 1.000 0.0127 . . . .                          
C5 C Uiso 0.04965 0.25251 -0.13370 1.000 0.0127 . . . .                         
C6 C Uiso -0.07010 0.14673 0.40889 1.000 0.0127 . . . .                         
C7 C Uiso 0.02256 0.27523 0.41228 1.000 0.0127 . . . .                          
C8 C Uiso 0.09178 0.31654 -0.18713 1.000 0.0127 . . . .                         

#===============================================================================

#===============================================================================

data_list1_2_a7p62                   

#===============================================================================

# 5. CHEMICAL DATA

_chemical_name_systematic                        
;
;
_chemical_name_common                             ?
_chemical_melting_point                           ?
_chemical_formula_moiety                         
'C8 N4 S3'
# Ex: 'C12 H16 N2 O6, H2 O' and '(Cd 2+)3, (C6 N6 Cr 3-)2, 2(H2 O)' 
_chemical_formula_structural                      ?
_chemical_formula_sum                            
'C8 N4 S3'
_chemical_formula_iupac                           ?
_chemical_formula_weight                             248.30
_chemical_compound_source                        'see text'

loop_
_atom_type_symbol                                
_atom_type_description                           
_atom_type_scat_dispersion_real                  
_atom_type_scat_dispersion_imag                  
_atom_type_scat_source                           
 C   C    0.0033    0.0016
' International Tables Vol C Tables 4.2.6.8 and 6.1.1.4'
 N   N    0.0061    0.0033
' International Tables Vol C Tables 4.2.6.8 and 6.1.1.4'
 S   S    0.1246    0.1234
' International Tables Vol C Tables 4.2.6.8 and 6.1.1.4'

#===============================================================================

# 6. CRYSTAL DATA

_symmetry_cell_setting                               triclinic
_symmetry_space_group_name_Hall                   '-P 1'
_symmetry_space_group_name_H-M                    'P -1'
_symmetry_Int_Tables_number                               2

loop_
_space_group_symop_id                            
_space_group_symop_operation_xyz                 
   1 x,y,z                         
   2 -x,-y,-z                      

_cell_length_a                                          7.39900
_cell_length_b                                          8.27750
_cell_length_c                                          8.36490
_cell_angle_alpha                                       81.0010
_cell_angle_beta                                        76.1700
_cell_angle_gamma                                       65.5870
_cell_volume                                            452.017
_cell_formula_units_Z                                 2
_cell_measurement_temperature                     ?
_cell_measurement_reflns_used                     ?
_cell_measurement_theta_min                       ?
_cell_measurement_theta_max                       ?
_cell_special_details                            
;
 
;

#===============================================================================

# 9. ATOMIC COORDINATES AND DISPLACEMENT PARAMETERS

loop_
_atom_site_label                                 
_atom_site_type_symbol                           
_atom_site_thermal_displace_type                 
_atom_site_fract_x                               
_atom_site_fract_y                               
_atom_site_fract_z                               
_atom_site_occupancy                             
_atom_site_U_iso_or_equiv                        
_atom_site_calc_flag                             
_atom_site_refinement_flags                      
_atom_site_disorder_assembly                     
_atom_site_disorder_group                        
S1 S Uiso 0.37668 0.16708 0.68126 1.000 0.0127 . . . .                          
S2 S Uiso 0.80126 0.41843 0.57700 1.000 0.0127 . . . .                          
S3 S Uiso 0.26575 0.50524 0.92502 1.000 0.0127 . . . .                          
N1 N Uiso 0.60896 0.51046 0.72806 1.000 0.0127 . . . .                          
N2 N Uiso 0.13985 0.25655 1.31120 1.000 0.0127 . . . .                          
N3 N Uiso 0.24610 -0.12373 1.03697 1.000 0.0127 . . . .                         
N4 N Uiso 0.86453 0.03551 0.33014 1.000 0.0127 . . . .                          
C1 C Uiso 0.53218 0.28560 0.66591 1.000 0.0127 . . . .                          
C2 C Uiso 0.48376 0.43351 0.76510 1.000 0.0127 . . . .                          
C3 C Uiso 0.25351 0.29445 0.99424 1.000 0.0127 . . . .                          
C4 C Uiso 0.29177 0.16393 0.89959 1.000 0.0127 . . . .                          
C5 C Uiso 0.70561 0.26218 0.55486 1.000 0.0127 . . . .                          
C6 C Uiso 0.19082 0.27120 1.17240 1.000 0.0127 . . . .                          
C7 C Uiso 0.26555 0.00228 0.97596 1.000 0.0127 . . . .                          
C8 C Uiso 0.79743 0.13455 0.42968 1.000 0.0127 . . . .                          

#===============================================================================

#===============================================================================

data_list1_3_a5p                     

#===============================================================================

# 5. CHEMICAL DATA

_chemical_name_systematic                        
;
;
_chemical_name_common                             ?
_chemical_melting_point                           ?
_chemical_formula_moiety                         
'C8 N4 S3'
# Ex: 'C12 H16 N2 O6, H2 O' and '(Cd 2+)3, (C6 N6 Cr 3-)2, 2(H2 O)' 
_chemical_formula_structural                      ?
_chemical_formula_sum                            
'C8 N4 S3'
_chemical_formula_iupac                           ?
_chemical_formula_weight                             248.30
_chemical_compound_source                        'see text'

loop_
_atom_type_symbol                                
_atom_type_description                           
_atom_type_scat_dispersion_real                  
_atom_type_scat_dispersion_imag                  
_atom_type_scat_source                           
 C   C    0.0033    0.0016
' International Tables Vol C Tables 4.2.6.8 and 6.1.1.4'
 N   N    0.0061    0.0033
' International Tables Vol C Tables 4.2.6.8 and 6.1.1.4'
 S   S    0.1246    0.1234
' International Tables Vol C Tables 4.2.6.8 and 6.1.1.4'

#===============================================================================

# 6. CRYSTAL DATA

_symmetry_cell_setting                               triclinic
_symmetry_space_group_name_Hall                   '-P 1'
_symmetry_space_group_name_H-M                    'P -1'
_symmetry_Int_Tables_number                               2

loop_
_space_group_symop_id                            
_space_group_symop_operation_xyz                 
   1 x,y,z                         
   2 -x,-y,-z                      

_cell_length_a                                          6.73510
_cell_length_b                                          7.01400
_cell_length_c                                         10.12480
_cell_angle_alpha                                      100.3420
_cell_angle_beta                                        96.0050
_cell_angle_gamma                                      112.8440
_cell_volume                                            425.529
_cell_formula_units_Z                                 2
_cell_measurement_temperature                     ?
_cell_measurement_reflns_used                     ?
_cell_measurement_theta_min                       ?
_cell_measurement_theta_max                       ?
_cell_special_details                            
;
 
;

#===============================================================================

# 9. ATOMIC COORDINATES AND DISPLACEMENT PARAMETERS

loop_
_atom_site_label                                 
_atom_site_type_symbol                           
_atom_site_thermal_displace_type                 
_atom_site_fract_x                               
_atom_site_fract_y                               
_atom_site_fract_z                               
_atom_site_occupancy                             
_atom_site_U_iso_or_equiv                        
_atom_site_calc_flag                             
_atom_site_refinement_flags                      
_atom_site_disorder_assembly                     
_atom_site_disorder_group                        
S1 S Uiso 0.50330 0.75541 0.16247 1.000 0.0127 . . . .                          
S2 S Uiso 0.01666 0.75138 -0.14764 1.000 0.0127 . . . .                         
S3 S Uiso 0.01877 0.79117 0.26827 1.000 0.0127 . . . .                          
N1 N Uiso -0.06146 0.76441 0.00241 1.000 0.0127 . . . .                         
N2 N Uiso 0.18395 0.74142 0.60846 1.000 0.0127 . . . .                          
N3 N Uiso 0.70172 0.70668 0.49510 1.000 0.0127 . . . .                          
N4 N Uiso 0.57154 0.73120 -0.20256 1.000 0.0127 . . . .                         
C1 C Uiso 0.27615 0.75705 0.05987 1.000 0.0127 . . . .                          
C2 C Uiso 0.07854 0.76833 0.10059 1.000 0.0127 . . . .                          
C3 C Uiso 0.23755 0.75840 0.36015 1.000 0.0127 . . . .                          
C4 C Uiso 0.41624 0.74559 0.32154 1.000 0.0127 . . . .                          
C5 C Uiso 0.26418 0.74815 -0.07549 1.000 0.0127 . . . .                         
C6 C Uiso 0.20829 0.74795 0.49986 1.000 0.0127 . . . .                          
C7 C Uiso 0.57469 0.72292 0.42019 1.000 0.0127 . . . .                          
C8 C Uiso 0.43322 0.73753 -0.14929 1.000 0.0127 . . . .                         

#===============================================================================

#===============================================================================

data_list1_4_a6p44                   

#===============================================================================

# 5. CHEMICAL DATA

_chemical_name_systematic                        
;
;
_chemical_name_common                             ?
_chemical_melting_point                           ?
_chemical_formula_moiety                         
'C8 N4 S3'
# Ex: 'C12 H16 N2 O6, H2 O' and '(Cd 2+)3, (C6 N6 Cr 3-)2, 2(H2 O)' 
_chemical_formula_structural                      ?
_chemical_formula_sum                            
'C8 N4 S3'
_chemical_formula_iupac                           ?
_chemical_formula_weight                             248.30
_chemical_compound_source                        'see text'

loop_
_atom_type_symbol                                
_atom_type_description                           
_atom_type_scat_dispersion_real                  
_atom_type_scat_dispersion_imag                  
_atom_type_scat_source                           
 C   C    0.0033    0.0016
' International Tables Vol C Tables 4.2.6.8 and 6.1.1.4'
 N   N    0.0061    0.0033
' International Tables Vol C Tables 4.2.6.8 and 6.1.1.4'
 S   S    0.1246    0.1234
' International Tables Vol C Tables 4.2.6.8 and 6.1.1.4'

#===============================================================================

# 6. CRYSTAL DATA

_symmetry_cell_setting                               triclinic
_symmetry_space_group_name_Hall                   '-P 1'
_symmetry_space_group_name_H-M                    'P -1'
_symmetry_Int_Tables_number                               2

loop_
_space_group_symop_id                            
_space_group_symop_operation_xyz                 
   1 x,y,z                         
   2 -x,-y,-z                      

_cell_length_a                                          6.73790
_cell_length_b                                          7.01430
_cell_length_c                                         10.13100
_cell_angle_alpha                                       99.6330
_cell_angle_beta                                        95.9070
_cell_angle_gamma                                      112.9210
_cell_volume                                            427.271
_cell_formula_units_Z                                 2
_cell_measurement_temperature                     ?
_cell_measurement_reflns_used                     ?
_cell_measurement_theta_min                       ?
_cell_measurement_theta_max                       ?
_cell_special_details                            
;
 
;

#===============================================================================

# 9. ATOMIC COORDINATES AND DISPLACEMENT PARAMETERS

loop_
_atom_site_label                                 
_atom_site_type_symbol                           
_atom_site_thermal_displace_type                 
_atom_site_fract_x                               
_atom_site_fract_y                               
_atom_site_fract_z                               
_atom_site_occupancy                             
_atom_site_U_iso_or_equiv                        
_atom_site_calc_flag                             
_atom_site_refinement_flags                      
_atom_site_disorder_assembly                     
_atom_site_disorder_group                        
S1 S Uiso 0.49798 0.24838 0.15983 1.000 0.0127 . . . .                          
S2 S Uiso 0.01669 0.25525 -0.14823 1.000 0.0127 . . . .                         
S3 S Uiso 0.01196 0.28202 0.26537 1.000 0.0127 . . . .                          
N1 N Uiso -0.06333 0.26426 0.00116 1.000 0.0127 . . . .                         
N2 N Uiso 0.18278 0.24294 0.60741 1.000 0.0127 . . . .                          
N3 N Uiso 0.70048 0.21040 0.49478 1.000 0.0127 . . . .                          
N4 N Uiso 0.57317 0.23948 -0.20291 1.000 0.0127 . . . .                         
C1 C Uiso 0.27290 0.25434 0.05806 1.000 0.0127 . . . .                          
C2 C Uiso 0.07492 0.26467 0.09870 1.000 0.0127 . . . .                          
C3 C Uiso 0.23330 0.25436 0.35801 1.000 0.0127 . . . .                          
C4 C Uiso 0.41249 0.24261 0.31960 1.000 0.0127 . . . .                          
C5 C Uiso 0.26299 0.24976 -0.07657 1.000 0.0127 . . . .                         
C6 C Uiso 0.20572 0.24709 0.49835 1.000 0.0127 . . . .                          
C7 C Uiso 0.57244 0.22365 0.41908 1.000 0.0127 . . . .                          
C8 C Uiso 0.43353 0.24259 -0.14996 1.000 0.0127 . . . .                         

#===============================================================================

#===============================================================================

data_list1_5_a8p21                   

#===============================================================================

# 5. CHEMICAL DATA

_chemical_name_systematic                        
;
;
_chemical_name_common                             ?
_chemical_melting_point                           ?
_chemical_formula_moiety                         
'C8 N4 S3'
# Ex: 'C12 H16 N2 O6, H2 O' and '(Cd 2+)3, (C6 N6 Cr 3-)2, 2(H2 O)' 
_chemical_formula_structural                      ?
_chemical_formula_sum                            
'C8 N4 S3'
_chemical_formula_iupac                           ?
_chemical_formula_weight                             248.30
_chemical_compound_source                        'see text'

loop_
_atom_type_symbol                                
_atom_type_description                           
_atom_type_scat_dispersion_real                  
_atom_type_scat_dispersion_imag                  
_atom_type_scat_source                           
 C   C    0.0033    0.0016
' International Tables Vol C Tables 4.2.6.8 and 6.1.1.4'
 N   N    0.0061    0.0033
' International Tables Vol C Tables 4.2.6.8 and 6.1.1.4'
 S   S    0.1246    0.1234
' International Tables Vol C Tables 4.2.6.8 and 6.1.1.4'

#===============================================================================

# 6. CRYSTAL DATA

_symmetry_cell_setting                              monoclinic
_symmetry_space_group_name_Hall                   '-P 2yn'
_symmetry_space_group_name_H-M                    'P 21/n'
_symmetry_Int_Tables_number                              14

loop_
_space_group_symop_id                            
_space_group_symop_operation_xyz                 
   1 x,y,z                         
   2 1/2-x,1/2+y,1/2-z             
   3 -x,-y,-z                      
   4 1/2+x,1/2-y,1/2+z             

_cell_length_a                                          3.70820
_cell_length_b                                         18.75770
_cell_length_c                                         12.47010
_cell_angle_alpha                                            90
_cell_angle_beta                                        96.4880
_cell_angle_gamma                                            90
_cell_volume                                            861.831
_cell_formula_units_Z                                 4
_cell_measurement_temperature                     ?
_cell_measurement_reflns_used                     ?
_cell_measurement_theta_min                       ?
_cell_measurement_theta_max                       ?
_cell_special_details                            
;
 
;

#===============================================================================

# 9. ATOMIC COORDINATES AND DISPLACEMENT PARAMETERS

loop_
_atom_site_label                                 
_atom_site_type_symbol                           
_atom_site_thermal_displace_type                 
_atom_site_fract_x                               
_atom_site_fract_y                               
_atom_site_fract_z                               
_atom_site_occupancy                             
_atom_site_U_iso_or_equiv                        
_atom_site_calc_flag                             
_atom_site_refinement_flags                      
_atom_site_disorder_assembly                     
_atom_site_disorder_group                        
S4 S Uiso 0.20282 0.24344 0.07313 1.000 0.0127 . . . .                          
S5 S Uiso 0.62403 0.40258 0.30157 1.000 0.0127 . . . .                          
S6 S Uiso 0.19371 0.19864 0.33847 1.000 0.0127 . . . .                          
N5 N Uiso 0.49187 0.32983 0.36186 1.000 0.0127 . . . .                          
N6 N Uiso 0.59128 0.01860 0.29857 1.000 0.0127 . . . .                          
N7 N Uiso 0.64529 0.07302 0.00751 1.000 0.0127 . . . .                          
N8 N Uiso 0.60567 0.42365 -0.00909 1.000 0.0127 . . . .                         
C9 C Uiso 0.36460 0.29970 0.18167 1.000 0.0127 . . . .                          
C10 C Uiso 0.36214 0.28150 0.29498 1.000 0.0127 . . . .                         
C11 C Uiso 0.35157 0.14361 0.23707 1.000 0.0127 . . . .                         
C12 C Uiso 0.35931 0.16127 0.13364 1.000 0.0127 . . . .                         
C13 C Uiso 0.50583 0.36570 0.17294 1.000 0.0127 . . . .                         
C14 C Uiso 0.48518 0.07355 0.27309 1.000 0.0127 . . . .                         
C15 C Uiso 0.51305 0.11130 0.06192 1.000 0.0127 . . . .                         
C16 C Uiso 0.56121 0.40001 0.07231 1.000 0.0127 . . . .                         

#===============================================================================

#===============================================================================

data_list1_6_a4p                     

#===============================================================================

# 5. CHEMICAL DATA

_chemical_name_systematic                        
;
;
_chemical_name_common                             ?
_chemical_melting_point                           ?
_chemical_formula_moiety                         
'C8 N4 S3'
# Ex: 'C12 H16 N2 O6, H2 O' and '(Cd 2+)3, (C6 N6 Cr 3-)2, 2(H2 O)' 
_chemical_formula_structural                      ?
_chemical_formula_sum                            
'C8 N4 S3'
_chemical_formula_iupac                           ?
_chemical_formula_weight                             248.30
_chemical_compound_source                        'see text'

loop_
_atom_type_symbol                                
_atom_type_description                           
_atom_type_scat_dispersion_real                  
_atom_type_scat_dispersion_imag                  
_atom_type_scat_source                           
 C   C    0.0033    0.0016
' International Tables Vol C Tables 4.2.6.8 and 6.1.1.4'
 N   N    0.0061    0.0033
' International Tables Vol C Tables 4.2.6.8 and 6.1.1.4'
 S   S    0.1246    0.1234
' International Tables Vol C Tables 4.2.6.8 and 6.1.1.4'

#===============================================================================

# 6. CRYSTAL DATA

_symmetry_cell_setting                              monoclinic
_symmetry_space_group_name_Hall                   '-P 2ybc'
_symmetry_space_group_name_H-M                    'P 21/c'
_symmetry_Int_Tables_number                              14

loop_
_space_group_symop_id                            
_space_group_symop_operation_xyz                 
   1 x,y,z                         
   2 -x,1/2+y,1/2-z                
   3 -x,-y,-z                      
   4 x,1/2-y,1/2+z                 

_cell_length_a                                         10.88480
_cell_length_b                                          6.69680
_cell_length_c                                         12.24700
_cell_angle_alpha                                            90
_cell_angle_beta                                        95.5610
_cell_angle_gamma                                            90
_cell_volume                                            888.523
_cell_formula_units_Z                                 4
_cell_measurement_temperature                     ?
_cell_measurement_reflns_used                     ?
_cell_measurement_theta_min                       ?
_cell_measurement_theta_max                       ?
_cell_special_details                            
;
 
;

#===============================================================================

# 9. ATOMIC COORDINATES AND DISPLACEMENT PARAMETERS

loop_
_atom_site_label                                 
_atom_site_type_symbol                           
_atom_site_thermal_displace_type                 
_atom_site_fract_x                               
_atom_site_fract_y                               
_atom_site_fract_z                               
_atom_site_occupancy                             
_atom_site_U_iso_or_equiv                        
_atom_site_calc_flag                             
_atom_site_refinement_flags                      
_atom_site_disorder_assembly                     
_atom_site_disorder_group                        
S1 S Uiso 0.23243 0.53579 0.17125 1.000 0.0127 . . . .                          
S2 S Uiso 0.08275 0.11865 0.39060 1.000 0.0127 . . . .                          
S3 S Uiso 0.27898 0.04323 0.11587 1.000 0.0127 . . . .                          
N1 N Uiso 0.15538 0.00516 0.29485 1.000 0.0127 . . . .                          
N2 N Uiso 0.61172 0.11730 0.08134 1.000 0.0127 . . . .                          
N3 N Uiso 0.55604 0.67513 0.13249 1.000 0.0127 . . . .                          
N4 N Uiso 0.04695 0.68324 0.42685 1.000 0.0127 . . . .                          
C1 C Uiso 0.18271 0.33880 0.25210 1.000 0.0127 . . . .                          
C2 C Uiso 0.20227 0.12754 0.22954 1.000 0.0127 . . . .                          
C3 C Uiso 0.39284 0.23463 0.11918 1.000 0.0127 . . . .                          
C4 C Uiso 0.37411 0.42738 0.13971 1.000 0.0127 . . . .                          
C5 C Uiso 0.11790 0.35671 0.34026 1.000 0.0127 . . . .                          
C6 C Uiso 0.51585 0.16895 0.09778 1.000 0.0127 . . . .                          
C7 C Uiso 0.47631 0.56678 0.13619 1.000 0.0127 . . . .                          
C8 C Uiso 0.07928 0.54057 0.38851 1.000 0.0127 . . . .                          

#===============================================================================

#===============================================================================

data_list1_7_a4p1                    

#===============================================================================

# 5. CHEMICAL DATA

_chemical_name_systematic                        
;
;
_chemical_name_common                             ?
_chemical_melting_point                           ?
_chemical_formula_moiety                         
'C8 N4 S3'
# Ex: 'C12 H16 N2 O6, H2 O' and '(Cd 2+)3, (C6 N6 Cr 3-)2, 2(H2 O)' 
_chemical_formula_structural                      ?
_chemical_formula_sum                            
'C8 N4 S3'
_chemical_formula_iupac                           ?
_chemical_formula_weight                             248.30
_chemical_compound_source                        'see text'

loop_
_atom_type_symbol                                
_atom_type_description                           
_atom_type_scat_dispersion_real                  
_atom_type_scat_dispersion_imag                  
_atom_type_scat_source                           
 C   C    0.0033    0.0016
' International Tables Vol C Tables 4.2.6.8 and 6.1.1.4'
 N   N    0.0061    0.0033
' International Tables Vol C Tables 4.2.6.8 and 6.1.1.4'
 S   S    0.1246    0.1234
' International Tables Vol C Tables 4.2.6.8 and 6.1.1.4'

#===============================================================================

# 6. CRYSTAL DATA

_symmetry_cell_setting                               triclinic
_symmetry_space_group_name_Hall                   '-P 1'
_symmetry_space_group_name_H-M                    'P -1'
_symmetry_Int_Tables_number                               2

loop_
_space_group_symop_id                            
_space_group_symop_operation_xyz                 
   1 x,y,z                         
   2 -x,-y,-z                      

_cell_length_a                                          6.72220
_cell_length_b                                          7.22260
_cell_length_c                                          9.79490
_cell_angle_alpha                                       70.9140
_cell_angle_beta                                        84.1840
_cell_angle_gamma                                       72.7440
_cell_volume                                            429.184
_cell_formula_units_Z                                 2
_cell_measurement_temperature                     ?
_cell_measurement_reflns_used                     ?
_cell_measurement_theta_min                       ?
_cell_measurement_theta_max                       ?
_cell_special_details                            
;
 
;

#===============================================================================

# 9. ATOMIC COORDINATES AND DISPLACEMENT PARAMETERS

loop_
_atom_site_label                                 
_atom_site_type_symbol                           
_atom_site_thermal_displace_type                 
_atom_site_fract_x                               
_atom_site_fract_y                               
_atom_site_fract_z                               
_atom_site_occupancy                             
_atom_site_U_iso_or_equiv                        
_atom_site_calc_flag                             
_atom_site_refinement_flags                      
_atom_site_disorder_assembly                     
_atom_site_disorder_group                        
S1 S Uiso 0.32593 0.57163 0.20151 1.000 0.0127 . . . .                          
S2 S Uiso -0.15491 0.85938 -0.11811 1.000 0.0127 . . . .                        
S3 S Uiso -0.17682 0.48208 0.30563 1.000 0.0127 . . . .                         
N1 N Uiso -0.24136 0.72183 0.03452 1.000 0.0127 . . . .                         
N2 N Uiso 0.02592 0.08865 0.63720 1.000 0.0127 . . . .                          
N3 N Uiso 0.57191 0.17695 0.52138 1.000 0.0127 . . . .                          
N4 N Uiso 0.41301 0.90142 -0.17305 1.000 0.0127 . . . .                         
C1 C Uiso 0.10001 0.66626 0.09453 1.000 0.0127 . . . .                          
C2 C Uiso -0.10422 0.63172 0.13498 1.000 0.0127 . . . .                         
C3 C Uiso 0.06751 0.35788 0.39325 1.000 0.0127 . . . .                          
C4 C Uiso 0.25333 0.39026 0.35467 1.000 0.0127 . . . .                          
C5 C Uiso 0.09440 0.78953 -0.04369 1.000 0.0127 . . . .                         
C6 C Uiso 0.04740 0.20416 0.53004 1.000 0.0127 . . . .                          
C7 C Uiso 0.43104 0.26854 0.44938 1.000 0.0127 . . . .                          
C8 C Uiso 0.27047 0.85435 -0.11847 1.000 0.0127 . . . .                         

#===============================================================================

#===============================================================================

data_list1_8_a2p56                   

#===============================================================================

# 5. CHEMICAL DATA

_chemical_name_systematic                        
;
;
_chemical_name_common                             ?
_chemical_melting_point                           ?
_chemical_formula_moiety                         
'C8 N4 S3'
# Ex: 'C12 H16 N2 O6, H2 O' and '(Cd 2+)3, (C6 N6 Cr 3-)2, 2(H2 O)' 
_chemical_formula_structural                      ?
_chemical_formula_sum                            
'C8 N4 S3'
_chemical_formula_iupac                           ?
_chemical_formula_weight                             248.30
_chemical_compound_source                        'see text'

loop_
_atom_type_symbol                                
_atom_type_description                           
_atom_type_scat_dispersion_real                  
_atom_type_scat_dispersion_imag                  
_atom_type_scat_source                           
 C   C    0.0033    0.0016
' International Tables Vol C Tables 4.2.6.8 and 6.1.1.4'
 N   N    0.0061    0.0033
' International Tables Vol C Tables 4.2.6.8 and 6.1.1.4'
 S   S    0.1246    0.1234
' International Tables Vol C Tables 4.2.6.8 and 6.1.1.4'

#===============================================================================

# 6. CRYSTAL DATA

_symmetry_cell_setting                              monoclinic
_symmetry_space_group_name_Hall                   '-P 2ybc'
_symmetry_space_group_name_H-M                    'P 21/c'
_symmetry_Int_Tables_number                              14

loop_
_space_group_symop_id                            
_space_group_symop_operation_xyz                 
   1 x,y,z                         
   2 -x,1/2+y,1/2-z                
   3 -x,-y,-z                      
   4 x,1/2-y,1/2+z                 

_cell_length_a                                          9.13900
_cell_length_b                                         12.41080
_cell_length_c                                          8.08960
_cell_angle_alpha                                            90
_cell_angle_beta                                       100.7540
_cell_angle_gamma                                            90
_cell_volume                                            901.427
_cell_formula_units_Z                                 4
_cell_measurement_temperature                     ?
_cell_measurement_reflns_used                     ?
_cell_measurement_theta_min                       ?
_cell_measurement_theta_max                       ?
_cell_special_details                            
;
 
;

#===============================================================================

# 9. ATOMIC COORDINATES AND DISPLACEMENT PARAMETERS

loop_
_atom_site_label                                 
_atom_site_type_symbol                           
_atom_site_thermal_displace_type                 
_atom_site_fract_x                               
_atom_site_fract_y                               
_atom_site_fract_z                               
_atom_site_occupancy                             
_atom_site_U_iso_or_equiv                        
_atom_site_calc_flag                             
_atom_site_refinement_flags                      
_atom_site_disorder_assembly                     
_atom_site_disorder_group                        
S1 S Uiso 0.20581 0.48233 0.33643 1.000 0.0127 . . . .                          
S2 S Uiso 0.00421 0.29063 -0.08811 1.000 0.0127 . . . .                         
S3 S Uiso 0.44492 0.38378 0.10378 1.000 0.0127 . . . .                          
N1 N Uiso 0.18832 0.29808 -0.06906 1.000 0.0127 . . . .                         
N2 N Uiso 0.70908 0.27149 0.46124 1.000 0.0127 . . . .                          
N3 N Uiso 0.41471 0.37608 0.74101 1.000 0.0127 . . . .                          
N4 N Uiso -0.22844 0.43537 0.19759 1.000 0.0127 . . . .                         
C1 C Uiso 0.14734 0.40112 0.15692 1.000 0.0127 . . . .                          
C2 C Uiso 0.25033 0.35546 0.05727 1.000 0.0127 . . . .                          
C3 C Uiso 0.46592 0.37038 0.32647 1.000 0.0127 . . . .                          
C4 C Uiso 0.37112 0.40800 0.41943 1.000 0.0127 . . . .                          
C5 C Uiso 0.00605 0.37293 0.08961 1.000 0.0127 . . . .                          
C6 C Uiso 0.60155 0.31440 0.40508 1.000 0.0127 . . . .                          
C7 C Uiso 0.39705 0.39020 0.60007 1.000 0.0127 . . . .                          
C8 C Uiso -0.12611 0.40686 0.14917 1.000 0.0127 . . . .                         

#===============================================================================

#===============================================================================

data_list1_9_a1p8                    

#===============================================================================

# 5. CHEMICAL DATA

_chemical_name_systematic                        
;
;
_chemical_name_common                             ?
_chemical_melting_point                           ?
_chemical_formula_moiety                         
'C8 N4 S3'
# Ex: 'C12 H16 N2 O6, H2 O' and '(Cd 2+)3, (C6 N6 Cr 3-)2, 2(H2 O)' 
_chemical_formula_structural                      ?
_chemical_formula_sum                            
'C8 N4 S3'
_chemical_formula_iupac                           ?
_chemical_formula_weight                             248.30
_chemical_compound_source                        'see text'

loop_
_atom_type_symbol                                
_atom_type_description                           
_atom_type_scat_dispersion_real                  
_atom_type_scat_dispersion_imag                  
_atom_type_scat_source                           
 C   C    0.0033    0.0016
' International Tables Vol C Tables 4.2.6.8 and 6.1.1.4'
 N   N    0.0061    0.0033
' International Tables Vol C Tables 4.2.6.8 and 6.1.1.4'
 S   S    0.1246    0.1234
' International Tables Vol C Tables 4.2.6.8 and 6.1.1.4'

#===============================================================================

# 6. CRYSTAL DATA

_symmetry_cell_setting                              monoclinic
_symmetry_space_group_name_Hall                   '-P 2yn'
_symmetry_space_group_name_H-M                    'P 21/n'
_symmetry_Int_Tables_number                              14

loop_
_space_group_symop_id                            
_space_group_symop_operation_xyz                 
   1 x,y,z                         
   2 1/2-x,1/2+y,1/2-z             
   3 -x,-y,-z                      
   4 1/2+x,1/2-y,1/2+z             

_cell_length_a                                         11.63850
_cell_length_b                                          6.65980
_cell_length_c                                         12.76980
_cell_angle_alpha                                            90
_cell_angle_beta                                       115.8760
_cell_angle_gamma                                            90
_cell_volume                                            890.553
_cell_formula_units_Z                                 4
_cell_measurement_temperature                     ?
_cell_measurement_reflns_used                     ?
_cell_measurement_theta_min                       ?
_cell_measurement_theta_max                       ?
_cell_special_details                            
;
 
;

#===============================================================================

# 9. ATOMIC COORDINATES AND DISPLACEMENT PARAMETERS

loop_
_atom_site_label                                 
_atom_site_type_symbol                           
_atom_site_thermal_displace_type                 
_atom_site_fract_x                               
_atom_site_fract_y                               
_atom_site_fract_z                               
_atom_site_occupancy                             
_atom_site_U_iso_or_equiv                        
_atom_site_calc_flag                             
_atom_site_refinement_flags                      
_atom_site_disorder_assembly                     
_atom_site_disorder_group                        
S1 S Uiso 0.45818 -0.06811 0.68649 1.000 0.0127 . . . .                         
S2 S Uiso 0.31997 0.35392 0.40343 1.000 0.0127 . . . .                          
S3 S Uiso 0.50324 0.42653 0.76548 1.000 0.0127 . . . .                          
N1 N Uiso 0.38502 0.46699 0.53210 1.000 0.0127 . . . .                          
N2 N Uiso 0.37488 0.36967 0.98414 1.000 0.0127 . . . .                          
N3 N Uiso 0.33082 -0.19486 0.89836 1.000 0.0127 . . . .                         
N4 N Uiso 0.29094 -0.21913 0.35383 1.000 0.0127 . . . .                         
C1 C Uiso 0.40774 0.13141 0.58544 1.000 0.0127 . . . .                          
C2 C Uiso 0.42654 0.34330 0.61793 1.000 0.0127 . . . .                          
C3 C Uiso 0.43899 0.24053 0.82532 1.000 0.0127 . . . .                          
C4 C Uiso 0.42288 0.04701 0.79516 1.000 0.0127 . . . .                          
C5 C Uiso 0.34940 0.11413 0.46833 1.000 0.0127 . . . .                          
C6 C Uiso 0.40252 0.31232 0.91446 1.000 0.0127 . . . .                          
C7 C Uiso 0.37085 -0.08854 0.85301 1.000 0.0127 . . . .                         
C8 C Uiso 0.31519 -0.07194 0.40367 1.000 0.0127 . . . .                         

#===============================================================================

#===============================================================================

data_list1_10_ap8                    

#===============================================================================

# 5. CHEMICAL DATA

_chemical_name_systematic                        
;
;
_chemical_name_common                             ?
_chemical_melting_point                           ?
_chemical_formula_moiety                         
'C8 N4 S3'
# Ex: 'C12 H16 N2 O6, H2 O' and '(Cd 2+)3, (C6 N6 Cr 3-)2, 2(H2 O)' 
_chemical_formula_structural                      ?
_chemical_formula_sum                            
'C8 N4 S3'
_chemical_formula_iupac                           ?
_chemical_formula_weight                             248.30
_chemical_compound_source                        'see text'

loop_
_atom_type_symbol                                
_atom_type_description                           
_atom_type_scat_dispersion_real                  
_atom_type_scat_dispersion_imag                  
_atom_type_scat_source                           
 C   C    0.0033    0.0016
' International Tables Vol C Tables 4.2.6.8 and 6.1.1.4'
 N   N    0.0061    0.0033
' International Tables Vol C Tables 4.2.6.8 and 6.1.1.4'
 S   S    0.1246    0.1234
' International Tables Vol C Tables 4.2.6.8 and 6.1.1.4'

#===============================================================================

# 6. CRYSTAL DATA

_symmetry_cell_setting                              monoclinic
_symmetry_space_group_name_Hall                   '-P 2yn'
_symmetry_space_group_name_H-M                    'P 21/n'
_symmetry_Int_Tables_number                              14

loop_
_space_group_symop_id                            
_space_group_symop_operation_xyz                 
   1 x,y,z                         
   2 1/2-x,1/2+y,1/2-z             
   3 -x,-y,-z                      
   4 1/2+x,1/2-y,1/2+z             

_cell_length_a                                          6.70660
_cell_length_b                                         11.66100
_cell_length_c                                         11.46670
_cell_angle_alpha                                            90
_cell_angle_beta                                        93.7160
_cell_angle_gamma                                            90
_cell_volume                                            894.875
_cell_formula_units_Z                                 4
_cell_measurement_temperature                     ?
_cell_measurement_reflns_used                     ?
_cell_measurement_theta_min                       ?
_cell_measurement_theta_max                       ?
_cell_special_details                            
;
 
;

#===============================================================================

# 9. ATOMIC COORDINATES AND DISPLACEMENT PARAMETERS

loop_
_atom_site_label                                 
_atom_site_type_symbol                           
_atom_site_thermal_displace_type                 
_atom_site_fract_x                               
_atom_site_fract_y                               
_atom_site_fract_z                               
_atom_site_occupancy                             
_atom_site_U_iso_or_equiv                        
_atom_site_calc_flag                             
_atom_site_refinement_flags                      
_atom_site_disorder_assembly                     
_atom_site_disorder_group                        
S1 S Uiso -0.05086 0.30718 0.36126 1.000 0.0127 . . . .                         
S2 S Uiso 0.36318 0.58707 0.35214 1.000 0.0127 . . . .                          
S3 S Uiso 0.44419 0.23167 0.37713 1.000 0.0127 . . . .                          
N1 N Uiso 0.47964 0.46155 0.36565 1.000 0.0127 . . . .                          
N2 N Uiso 0.38740 0.02664 0.62026 1.000 0.0127 . . . .                          
N3 N Uiso -0.16830 0.11136 0.60371 1.000 0.0127 . . . .                         
N4 N Uiso -0.20738 0.63127 0.35338 1.000 0.0127 . . . .                         
C1 C Uiso 0.14711 0.40683 0.36439 1.000 0.0127 . . . .                          
C2 C Uiso 0.35835 0.37643 0.37003 1.000 0.0127 . . . .                          
C3 C Uiso 0.25804 0.17541 0.46517 1.000 0.0127 . . . .                          
C4 C Uiso 0.06491 0.20392 0.45835 1.000 0.0127 . . . .                          
C5 C Uiso 0.12718 0.52187 0.35665 1.000 0.0127 . . . .                          
C6 C Uiso 0.33050 0.09205 0.55268 1.000 0.0127 . . . .                          
C7 C Uiso -0.06677 0.15155 0.53946 1.000 0.0127 . . . .                         
C8 C Uiso -0.05974 0.58371 0.35338 1.000 0.0127 . . . .                         

#===============================================================================

#===============================================================================

data_list1_11_ap5                    

#===============================================================================

# 5. CHEMICAL DATA

_chemical_name_systematic                        
;
;
_chemical_name_common                             ?
_chemical_melting_point                           ?
_chemical_formula_moiety                         
'C8 N4 S3'
# Ex: 'C12 H16 N2 O6, H2 O' and '(Cd 2+)3, (C6 N6 Cr 3-)2, 2(H2 O)' 
_chemical_formula_structural                      ?
_chemical_formula_sum                            
'C8 N4 S3'
_chemical_formula_iupac                           ?
_chemical_formula_weight                             248.30
_chemical_compound_source                        'see text'

loop_
_atom_type_symbol                                
_atom_type_description                           
_atom_type_scat_dispersion_real                  
_atom_type_scat_dispersion_imag                  
_atom_type_scat_source                           
 C   C    0.0033    0.0016
' International Tables Vol C Tables 4.2.6.8 and 6.1.1.4'
 N   N    0.0061    0.0033
' International Tables Vol C Tables 4.2.6.8 and 6.1.1.4'
 S   S    0.1246    0.1234
' International Tables Vol C Tables 4.2.6.8 and 6.1.1.4'

#===============================================================================

# 6. CRYSTAL DATA

_symmetry_cell_setting                              monoclinic
_symmetry_space_group_name_Hall                   '-P 2yn'
_symmetry_space_group_name_H-M                    'P 21/n'
_symmetry_Int_Tables_number                              14

loop_
_space_group_symop_id                            
_space_group_symop_operation_xyz                 
   1 x,y,z                         
   2 1/2-x,1/2+y,1/2-z             
   3 -x,-y,-z                      
   4 1/2+x,1/2-y,1/2+z             

_cell_length_a                                         10.52820
_cell_length_b                                          6.72850
_cell_length_c                                         13.26440
_cell_angle_alpha                                            90
_cell_angle_beta                                       113.1170
_cell_angle_gamma                                            90
_cell_volume                                            864.189
_cell_formula_units_Z                                 4
_cell_measurement_temperature                     ?
_cell_measurement_reflns_used                     ?
_cell_measurement_theta_min                       ?
_cell_measurement_theta_max                       ?
_cell_special_details                            
;
 
;

#===============================================================================

# 9. ATOMIC COORDINATES AND DISPLACEMENT PARAMETERS

loop_
_atom_site_label                                 
_atom_site_type_symbol                           
_atom_site_thermal_displace_type                 
_atom_site_fract_x                               
_atom_site_fract_y                               
_atom_site_fract_z                               
_atom_site_occupancy                             
_atom_site_U_iso_or_equiv                        
_atom_site_calc_flag                             
_atom_site_refinement_flags                      
_atom_site_disorder_assembly                     
_atom_site_disorder_group                        
S1 S Uiso 0.52181 0.55423 0.32218 1.000 0.0127 . . . .                          
S2 S Uiso 0.61421 0.12966 0.11938 1.000 0.0127 . . . .                          
S3 S Uiso 0.46834 0.05029 0.36704 1.000 0.0127 . . . .                          
N1 N Uiso 0.55990 0.01914 0.20682 1.000 0.0127 . . . .                          
N2 N Uiso 0.19188 0.17714 0.46107 1.000 0.0127 . . . .                          
N3 N Uiso 0.25016 0.72634 0.40578 1.000 0.0127 . . . .                          
N4 N Uiso 0.65291 0.69986 0.09902 1.000 0.0127 . . . .                          
C1 C Uiso 0.54751 0.35080 0.24837 1.000 0.0127 . . . .                          
C2 C Uiso 0.52848 0.14185 0.26764 1.000 0.0127 . . . .                          
C3 C Uiso 0.37661 0.26079 0.38363 1.000 0.0127 . . . .                          
C4 C Uiso 0.39712 0.45142 0.36666 1.000 0.0127 . . . .                          
C5 C Uiso 0.59374 0.36674 0.16684 1.000 0.0127 . . . .                          
C6 C Uiso 0.27162 0.21262 0.42578 1.000 0.0127 . . . .                          
C7 C Uiso 0.31351 0.60352 0.38932 1.000 0.0127 . . . .                          
C8 C Uiso 0.62602 0.55168 0.12667 1.000 0.0127 . . . .                          

#===============================================================================

#===============================================================================

data_list1_12_ap649                  

#===============================================================================

# 5. CHEMICAL DATA

_chemical_name_systematic                        
;
;
_chemical_name_common                             ?
_chemical_melting_point                           ?
_chemical_formula_moiety                         
'C8 N4 S3'
# Ex: 'C12 H16 N2 O6, H2 O' and '(Cd 2+)3, (C6 N6 Cr 3-)2, 2(H2 O)' 
_chemical_formula_structural                      ?
_chemical_formula_sum                            
'C8 N4 S3'
_chemical_formula_iupac                           ?
_chemical_formula_weight                             248.30
_chemical_compound_source                        'see text'

loop_
_atom_type_symbol                                
_atom_type_description                           
_atom_type_scat_dispersion_real                  
_atom_type_scat_dispersion_imag                  
_atom_type_scat_source                           
 C   C    0.0033    0.0016
' International Tables Vol C Tables 4.2.6.8 and 6.1.1.4'
 N   N    0.0061    0.0033
' International Tables Vol C Tables 4.2.6.8 and 6.1.1.4'
 S   S    0.1246    0.1234
' International Tables Vol C Tables 4.2.6.8 and 6.1.1.4'

#===============================================================================

# 6. CRYSTAL DATA

_symmetry_cell_setting                               triclinic
_symmetry_space_group_name_Hall                   '-P 1'
_symmetry_space_group_name_H-M                    'P -1'
_symmetry_Int_Tables_number                               2

loop_
_space_group_symop_id                            
_space_group_symop_operation_xyz                 
   1 x,y,z                         
   2 -x,-y,-z                      

_cell_length_a                                          6.49320
_cell_length_b                                          7.30160
_cell_length_c                                          9.83500
_cell_angle_alpha                                       84.9690
_cell_angle_beta                                        79.9820
_cell_angle_gamma                                       78.9030
_cell_volume                                            449.880
_cell_formula_units_Z                                 2
_cell_measurement_temperature                     ?
_cell_measurement_reflns_used                     ?
_cell_measurement_theta_min                       ?
_cell_measurement_theta_max                       ?
_cell_special_details                            
;
 
;

#===============================================================================

# 9. ATOMIC COORDINATES AND DISPLACEMENT PARAMETERS

loop_
_atom_site_label                                 
_atom_site_type_symbol                           
_atom_site_thermal_displace_type                 
_atom_site_fract_x                               
_atom_site_fract_y                               
_atom_site_fract_z                               
_atom_site_occupancy                             
_atom_site_U_iso_or_equiv                        
_atom_site_calc_flag                             
_atom_site_refinement_flags                      
_atom_site_disorder_assembly                     
_atom_site_disorder_group                        
S1 S Uiso 0.18936 0.56866 0.24779 1.000 0.0127 . . . .                          
S2 S Uiso -0.25325 0.88295 0.55808 1.000 0.0127 . . . .                         
S3 S Uiso -0.30344 0.75792 0.15894 1.000 0.0127 . . . .                         
N1 N Uiso -0.35289 0.88196 0.41402 1.000 0.0127 . . . .                         
N2 N Uiso -0.06621 0.89856 -0.19842 1.000 0.0127 . . . .                        
N3 N Uiso 0.48116 0.70636 -0.08830 1.000 0.0127 . . . .                         
N4 N Uiso 0.31713 0.63725 0.60820 1.000 0.0127 . . . .                          
C1 C Uiso -0.01753 0.70645 0.35573 1.000 0.0127 . . . .                         
C2 C Uiso -0.22457 0.78868 0.31913 1.000 0.0127 . . . .                         
C3 C Uiso -0.05265 0.75232 0.05057 1.000 0.0127 . . . .                         
C4 C Uiso 0.13749 0.68070 0.08546 1.000 0.0127 . . . .                          
C5 C Uiso -0.01057 0.74661 0.48631 1.000 0.0127 . . . .                         
C6 C Uiso -0.06184 0.83477 -0.08921 1.000 0.0127 . . . .                        
C7 C Uiso 0.32827 0.69440 -0.01471 1.000 0.0127 . . . .                         
C8 C Uiso 0.17135 0.68706 0.55630 1.000 0.0127 . . . .                          

#===============================================================================

#===============================================================================

data_list1_13_ap515                  

#===============================================================================

# 5. CHEMICAL DATA

_chemical_name_systematic                        
;
;
_chemical_name_common                             ?
_chemical_melting_point                           ?
_chemical_formula_moiety                         
'C8 N4 S3'
# Ex: 'C12 H16 N2 O6, H2 O' and '(Cd 2+)3, (C6 N6 Cr 3-)2, 2(H2 O)' 
_chemical_formula_structural                      ?
_chemical_formula_sum                            
'C8 N4 S3'
_chemical_formula_iupac                           ?
_chemical_formula_weight                             248.30
_chemical_compound_source                        'see text'

loop_
_atom_type_symbol                                
_atom_type_description                           
_atom_type_scat_dispersion_real                  
_atom_type_scat_dispersion_imag                  
_atom_type_scat_source                           
 C   C    0.0033    0.0016
' International Tables Vol C Tables 4.2.6.8 and 6.1.1.4'
 N   N    0.0061    0.0033
' International Tables Vol C Tables 4.2.6.8 and 6.1.1.4'
 S   S    0.1246    0.1234
' International Tables Vol C Tables 4.2.6.8 and 6.1.1.4'

#===============================================================================

# 6. CRYSTAL DATA

_symmetry_cell_setting                               triclinic
_symmetry_space_group_name_Hall                   '-P 1'
_symmetry_space_group_name_H-M                    'P -1'
_symmetry_Int_Tables_number                               2

loop_
_space_group_symop_id                            
_space_group_symop_operation_xyz                 
   1 x,y,z                         
   2 -x,-y,-z                      

_cell_length_a                                          6.50900
_cell_length_b                                          7.31260
_cell_length_c                                          9.81920
_cell_angle_alpha                                       85.1030
_cell_angle_beta                                        79.9990
_cell_angle_gamma                                       78.4570
_cell_volume                                            450.340
_cell_formula_units_Z                                 2
_cell_measurement_temperature                     ?
_cell_measurement_reflns_used                     ?
_cell_measurement_theta_min                       ?
_cell_measurement_theta_max                       ?
_cell_special_details                            
;
 
;

#===============================================================================

# 9. ATOMIC COORDINATES AND DISPLACEMENT PARAMETERS

loop_
_atom_site_label                                 
_atom_site_type_symbol                           
_atom_site_thermal_displace_type                 
_atom_site_fract_x                               
_atom_site_fract_y                               
_atom_site_fract_z                               
_atom_site_occupancy                             
_atom_site_U_iso_or_equiv                        
_atom_site_calc_flag                             
_atom_site_refinement_flags                      
_atom_site_disorder_assembly                     
_atom_site_disorder_group                        
S1 S Uiso 0.68986 0.56699 0.24732 1.000 0.0127 . . . .                          
S2 S Uiso 0.24666 0.88392 0.55814 1.000 0.0127 . . . .                          
S3 S Uiso 0.19713 0.75522 0.15894 1.000 0.0127 . . . .                          
N1 N Uiso 0.14690 0.88173 0.41412 1.000 0.0127 . . . .                          
N2 N Uiso 0.43264 0.90104 -0.19772 1.000 0.0127 . . . .                         
N3 N Uiso 0.98037 0.70868 -0.08748 1.000 0.0127 . . . .                         
N4 N Uiso 0.81827 0.63794 0.60767 1.000 0.0127 . . . .                          
C1 C Uiso 0.48273 0.70541 0.35572 1.000 0.0127 . . . .                          
C2 C Uiso 0.27542 0.78752 0.31920 1.000 0.0127 . . . .                          
C3 C Uiso 0.44707 0.75127 0.05036 1.000 0.0127 . . . .                          
C4 C Uiso 0.63746 0.67986 0.08515 1.000 0.0127 . . . .                          
C5 C Uiso 0.48975 0.74672 0.48627 1.000 0.0127 . . . .                          
C6 C Uiso 0.43705 0.83542 -0.08895 1.000 0.0127 . . . .                         
C7 C Uiso 0.82781 0.69519 -0.01449 1.000 0.0127 . . . .                         
C8 C Uiso 0.67210 0.68761 0.55602 1.000 0.0127 . . . .                          

#===============================================================================

#===============================================================================

data_list1_14_ap04                   

#===============================================================================

# 5. CHEMICAL DATA

_chemical_name_systematic                        
;
;
_chemical_name_common                             ?
_chemical_melting_point                           ?
_chemical_formula_moiety                         
'C8 N4 S3'
# Ex: 'C12 H16 N2 O6, H2 O' and '(Cd 2+)3, (C6 N6 Cr 3-)2, 2(H2 O)' 
_chemical_formula_structural                      ?
_chemical_formula_sum                            
'C8 N4 S3'
_chemical_formula_iupac                           ?
_chemical_formula_weight                             248.30
_chemical_compound_source                        'see text'

loop_
_atom_type_symbol                                
_atom_type_description                           
_atom_type_scat_dispersion_real                  
_atom_type_scat_dispersion_imag                  
_atom_type_scat_source                           
 C   C    0.0033    0.0016
' International Tables Vol C Tables 4.2.6.8 and 6.1.1.4'
 N   N    0.0061    0.0033
' International Tables Vol C Tables 4.2.6.8 and 6.1.1.4'
 S   S    0.1246    0.1234
' International Tables Vol C Tables 4.2.6.8 and 6.1.1.4'

#===============================================================================

# 6. CRYSTAL DATA

_symmetry_cell_setting                              monoclinic
_symmetry_space_group_name_Hall                   '-P 2ybc'
_symmetry_space_group_name_H-M                    'P 21/c'
_symmetry_Int_Tables_number                              14

loop_
_space_group_symop_id                            
_space_group_symop_operation_xyz                 
   1 x,y,z                         
   2 -x,1/2+y,1/2-z                
   3 -x,-y,-z                      
   4 x,1/2-y,1/2+z                 

_cell_length_a                                          6.71160
_cell_length_b                                          7.13230
_cell_length_c                                         18.70560
_cell_angle_alpha                                            90
_cell_angle_beta                                        99.3770
_cell_angle_gamma                                            90
_cell_volume                                            883.456
_cell_formula_units_Z                                 4
_cell_measurement_temperature                     ?
_cell_measurement_reflns_used                     ?
_cell_measurement_theta_min                       ?
_cell_measurement_theta_max                       ?
_cell_special_details                            
;
 
;

#===============================================================================

# 9. ATOMIC COORDINATES AND DISPLACEMENT PARAMETERS

loop_
_atom_site_label                                 
_atom_site_type_symbol                           
_atom_site_thermal_displace_type                 
_atom_site_fract_x                               
_atom_site_fract_y                               
_atom_site_fract_z                               
_atom_site_occupancy                             
_atom_site_U_iso_or_equiv                        
_atom_site_calc_flag                             
_atom_site_refinement_flags                      
_atom_site_disorder_assembly                     
_atom_site_disorder_group                        
S4 S Uiso 0.56116 0.66728 0.07268 1.000 0.0127 . . . .                          
S5 S Uiso 0.07377 0.83741 -0.09278 1.000 0.0127 . . . .                         
S6 S Uiso 0.09791 0.64775 0.12095 1.000 0.0127 . . . .                          
N5 N Uiso -0.00589 0.77828 -0.01629 1.000 0.0127 . . . .                        
N6 N Uiso 0.25594 0.92838 0.28973 1.000 0.0127 . . . .                          
N7 N Uiso 0.78794 0.93977 0.23444 1.000 0.0127 . . . .                          
N8 N Uiso 0.63088 0.84088 -0.12144 1.000 0.0127 . . . .                         
C9 C Uiso 0.34028 0.74062 0.01505 1.000 0.0127 . . . .                          
C10 C Uiso 0.13887 0.73071 0.03445 1.000 0.0127 . . . .                         
C11 C Uiso 0.31410 0.75530 0.17292 1.000 0.0127 . . . .                         
C12 C Uiso 0.49804 0.75926 0.15472 1.000 0.0127 . . . .                         
C13 C Uiso 0.32754 0.80032 -0.05408 1.000 0.0127 . . . .                        
C14 C Uiso 0.28036 0.85058 0.23887 1.000 0.0127 . . . .                         
C15 C Uiso 0.66164 0.85739 0.20055 1.000 0.0127 . . . .                         
C16 C Uiso 0.49644 0.82259 -0.09230 1.000 0.0127 . . . .                        

#===============================================================================

#===============================================================================

data_list1_15_ap05                   

#===============================================================================

# 5. CHEMICAL DATA

_chemical_name_systematic                        
;
;
_chemical_name_common                             ?
_chemical_melting_point                           ?
_chemical_formula_moiety                         
'C8 N4 S3'
# Ex: 'C12 H16 N2 O6, H2 O' and '(Cd 2+)3, (C6 N6 Cr 3-)2, 2(H2 O)' 
_chemical_formula_structural                      ?
_chemical_formula_sum                            
'C8 N4 S3'
_chemical_formula_iupac                           ?
_chemical_formula_weight                             248.30
_chemical_compound_source                        'see text'

loop_
_atom_type_symbol                                
_atom_type_description                           
_atom_type_scat_dispersion_real                  
_atom_type_scat_dispersion_imag                  
_atom_type_scat_source                           
 C   C    0.0033    0.0016
' International Tables Vol C Tables 4.2.6.8 and 6.1.1.4'
 N   N    0.0061    0.0033
' International Tables Vol C Tables 4.2.6.8 and 6.1.1.4'
 S   S    0.1246    0.1234
' International Tables Vol C Tables 4.2.6.8 and 6.1.1.4'

#===============================================================================

# 6. CRYSTAL DATA

_symmetry_cell_setting                            orthorhombic
_symmetry_space_group_name_Hall                   '-P 2ac 2ab'
_symmetry_space_group_name_H-M                    'P b c a'
_symmetry_Int_Tables_number                              61

loop_
_space_group_symop_id                            
_space_group_symop_operation_xyz                 
   1 x,y,z                         
   2 1/2-x,-y,1/2+z                
   3 1/2+x,1/2-y,-z                
   4 -x,1/2+y,1/2-z                
   5 -x,-y,-z                      
   6 1/2+x,y,1/2-z                 
   7 1/2-x,1/2+y,z                 
   8 x,1/2-y,1/2+z                 

_cell_length_a                                          6.97660
_cell_length_b                                         13.06620
_cell_length_c                                         19.43070
_cell_angle_alpha                                            90
_cell_angle_beta                                             90
_cell_angle_gamma                                            90
_cell_volume                                           1771.257
_cell_formula_units_Z                                 8
_cell_measurement_temperature                     ?
_cell_measurement_reflns_used                     ?
_cell_measurement_theta_min                       ?
_cell_measurement_theta_max                       ?
_cell_special_details                            
;
 
;

#===============================================================================

# 9. ATOMIC COORDINATES AND DISPLACEMENT PARAMETERS

loop_
_atom_site_label                                 
_atom_site_type_symbol                           
_atom_site_thermal_displace_type                 
_atom_site_fract_x                               
_atom_site_fract_y                               
_atom_site_fract_z                               
_atom_site_occupancy                             
_atom_site_U_iso_or_equiv                        
_atom_site_calc_flag                             
_atom_site_refinement_flags                      
_atom_site_disorder_assembly                     
_atom_site_disorder_group                        
S1 S Uiso 0.57551 0.34359 0.13580 1.000 0.0127 . . . .                          
S2 S Uiso 0.65223 0.54837 0.30649 1.000 0.0127 . . . .                          
S3 S Uiso 0.60036 0.60262 0.09561 1.000 0.0127 . . . .                          
N1 N Uiso 0.65128 0.61034 0.23200 1.000 0.0127 . . . .                          
N2 N Uiso 0.85728 0.55475 -0.06686 1.000 0.0127 . . . .                         
N3 N Uiso 0.86177 0.27094 -0.01810 1.000 0.0127 . . . .                         
N4 N Uiso 0.61014 0.25476 0.32697 1.000 0.0127 . . . .                          
C1 C Uiso 0.61503 0.44236 0.19616 1.000 0.0127 . . . .                          
C2 C Uiso 0.62845 0.55122 0.17978 1.000 0.0127 . . . .                          
C3 C Uiso 0.69846 0.49909 0.04777 1.000 0.0127 . . . .                          
C4 C Uiso 0.69069 0.39955 0.06299 1.000 0.0127 . . . .                          
C5 C Uiso 0.62531 0.42923 0.26509 1.000 0.0127 . . . .                          
C6 C Uiso 0.78889 0.53053 -0.01644 1.000 0.0127 . . . .                         
C7 C Uiso 0.78356 0.32668 0.01688 1.000 0.0127 . . . .                          
C8 C Uiso 0.61643 0.33212 0.30041 1.000 0.0127 . . . .                          

#===============================================================================

#===============================================================================

data_list1_16_ap86                   

#===============================================================================

# 5. CHEMICAL DATA

_chemical_name_systematic                        
;
;
_chemical_name_common                             ?
_chemical_melting_point                           ?
_chemical_formula_moiety                         
'C8 N4 S3'
# Ex: 'C12 H16 N2 O6, H2 O' and '(Cd 2+)3, (C6 N6 Cr 3-)2, 2(H2 O)' 
_chemical_formula_structural                      ?
_chemical_formula_sum                            
'C8 N4 S3'
_chemical_formula_iupac                           ?
_chemical_formula_weight                             248.30
_chemical_compound_source                        'see text'

loop_
_atom_type_symbol                                
_atom_type_description                           
_atom_type_scat_dispersion_real                  
_atom_type_scat_dispersion_imag                  
_atom_type_scat_source                           
 C   C    0.0033    0.0016
' International Tables Vol C Tables 4.2.6.8 and 6.1.1.4'
 N   N    0.0061    0.0033
' International Tables Vol C Tables 4.2.6.8 and 6.1.1.4'
 S   S    0.1246    0.1234
' International Tables Vol C Tables 4.2.6.8 and 6.1.1.4'

#===============================================================================

# 6. CRYSTAL DATA

_symmetry_cell_setting                            orthorhombic
_symmetry_space_group_name_Hall                   '-P 2n 2ab'
_symmetry_space_group_name_H-M                    'P b c n'
_symmetry_Int_Tables_number                              60

loop_
_space_group_symop_id                            
_space_group_symop_operation_xyz                 
   1 x,y,z                         
   2 1/2-x,1/2-y,1/2+z             
   3 1/2+x,1/2-y,-z                
   4 -x,y,1/2-z                    
   5 -x,-y,-z                      
   6 1/2+x,1/2+y,1/2-z             
   7 1/2-x,1/2+y,z                 
   8 x,-y,1/2+z                    

_cell_length_a                                          8.04850
_cell_length_b                                         23.84920
_cell_length_c                                          9.45020
_cell_angle_alpha                                            90
_cell_angle_beta                                             90
_cell_angle_gamma                                            90
_cell_volume                                           1813.969
_cell_formula_units_Z                                 8
_cell_measurement_temperature                     ?
_cell_measurement_reflns_used                     ?
_cell_measurement_theta_min                       ?
_cell_measurement_theta_max                       ?
_cell_special_details                            
;
 
;

#===============================================================================

# 9. ATOMIC COORDINATES AND DISPLACEMENT PARAMETERS

loop_
_atom_site_label                                 
_atom_site_type_symbol                           
_atom_site_thermal_displace_type                 
_atom_site_fract_x                               
_atom_site_fract_y                               
_atom_site_fract_z                               
_atom_site_occupancy                             
_atom_site_U_iso_or_equiv                        
_atom_site_calc_flag                             
_atom_site_refinement_flags                      
_atom_site_disorder_assembly                     
_atom_site_disorder_group                        
S7 S Uiso 1.01882 0.06824 0.54273 1.000 0.0127 . . . .                          
S8 S Uiso 1.08176 0.24694 0.50491 1.000 0.0127 . . . .                          
S9 S Uiso 0.76570 0.12979 0.31177 1.000 0.0127 . . . .                          
N9 N Uiso 0.93144 0.22241 0.40118 1.000 0.0127 . . . .                          
N10 N Uiso 0.37650 0.08295 0.49149 1.000 0.0127 . . . .                         
N11 N Uiso 0.67863 0.00254 0.75275 1.000 0.0127 . . . .                         
N12 N Uiso 1.32394 0.16299 0.78308 1.000 0.0127 . . . .                         
C17 C Uiso 1.02315 0.14134 0.51296 1.000 0.0127 . . . .                         
C18 C Uiso 0.91346 0.16895 0.41148 1.000 0.0127 . . . .                         
C19 C Uiso 0.69565 0.08794 0.45703 1.000 0.0127 . . . .                         
C20 C Uiso 0.79728 0.06269 0.54824 1.000 0.0127 . . . .                         
C21 C Uiso 1.12115 0.17996 0.57601 1.000 0.0127 . . . .                         
C22 C Uiso 0.51631 0.08426 0.47559 1.000 0.0127 . . . .                         
C23 C Uiso 0.72969 0.02908 0.66297 1.000 0.0127 . . . .                         
C24 C Uiso 1.23749 0.17043 0.68993 1.000 0.0127 . . . .                         

#===============================================================================

#===============================================================================

data_list1_17_ap59                   

#===============================================================================

# 5. CHEMICAL DATA

_chemical_name_systematic                        
;
;
_chemical_name_common                             ?
_chemical_melting_point                           ?
_chemical_formula_moiety                         
'C8 N4 S3'
# Ex: 'C12 H16 N2 O6, H2 O' and '(Cd 2+)3, (C6 N6 Cr 3-)2, 2(H2 O)' 
_chemical_formula_structural                      ?
_chemical_formula_sum                            
'C8 N4 S3'
_chemical_formula_iupac                           ?
_chemical_formula_weight                             248.30
_chemical_compound_source                        'see text'

loop_
_atom_type_symbol                                
_atom_type_description                           
_atom_type_scat_dispersion_real                  
_atom_type_scat_dispersion_imag                  
_atom_type_scat_source                           
 C   C    0.0033    0.0016
' International Tables Vol C Tables 4.2.6.8 and 6.1.1.4'
 N   N    0.0061    0.0033
' International Tables Vol C Tables 4.2.6.8 and 6.1.1.4'
 S   S    0.1246    0.1234
' International Tables Vol C Tables 4.2.6.8 and 6.1.1.4'

#===============================================================================

# 6. CRYSTAL DATA

_symmetry_cell_setting                            orthorhombic
_symmetry_space_group_name_Hall                   'P 2 2ab'
_symmetry_space_group_name_H-M                    'P 21 21 2'
_symmetry_Int_Tables_number                              18

loop_
_space_group_symop_id                            
_space_group_symop_operation_xyz                 
   1 x,y,z                         
   2 -x,-y,z                       
   3 1/2+x,1/2-y,-z                
   4 1/2-x,1/2+y,-z                

_cell_length_a                                          7.32460
_cell_length_b                                         17.59620
_cell_length_c                                          6.88180
_cell_angle_alpha                                            90
_cell_angle_beta                                             90
_cell_angle_gamma                                            90
_cell_volume                                            886.962
_cell_formula_units_Z                                 4
_cell_measurement_temperature                     ?
_cell_measurement_reflns_used                     ?
_cell_measurement_theta_min                       ?
_cell_measurement_theta_max                       ?
_cell_special_details                            
;
 
;

#===============================================================================

# 9. ATOMIC COORDINATES AND DISPLACEMENT PARAMETERS

loop_
_atom_site_label                                 
_atom_site_type_symbol                           
_atom_site_thermal_displace_type                 
_atom_site_fract_x                               
_atom_site_fract_y                               
_atom_site_fract_z                               
_atom_site_occupancy                             
_atom_site_U_iso_or_equiv                        
_atom_site_calc_flag                             
_atom_site_refinement_flags                      
_atom_site_disorder_assembly                     
_atom_site_disorder_group                        
S1 S Uiso 0.19639 0.05275 0.06059 1.000 0.0127 . . . .                          
S2 S Uiso 0.26067 -0.03438 0.63956 1.000 0.0127 . . . .                         
S3 S Uiso 0.15326 0.18381 0.42438 1.000 0.0127 . . . .                          
N1 N Uiso 0.22569 0.05860 0.63819 1.000 0.0127 . . . .                          
N2 N Uiso 0.45554 0.32366 0.18593 1.000 0.0127 . . . .                          
N3 N Uiso 0.50086 0.17735 -0.23537 1.000 0.0127 . . . .                         
N4 N Uiso 0.29689 -0.16374 0.19359 1.000 0.0127 . . . .                         
C1 C Uiso 0.22640 0.03120 0.30913 1.000 0.0127 . . . .                          
C2 C Uiso 0.20875 0.08651 0.46623 1.000 0.0127 . . . .                          
C3 C Uiso 0.28048 0.19577 0.20522 1.000 0.0127 . . . .                          
C4 C Uiso 0.29735 0.14518 0.06210 1.000 0.0127 . . . .                          
C5 C Uiso 0.25698 -0.03869 0.38452 1.000 0.0127 . . . .                         
C6 C Uiso 0.37704 0.26805 0.19180 1.000 0.0127 . . . .                          
C7 C Uiso 0.41007 0.16353 -0.10632 1.000 0.0127 . . . .                         
C8 C Uiso 0.27958 -0.10867 0.27775 1.000 0.0127 . . . .                         

#===============================================================================

#===============================================================================

data_list1_18_ap80                   

#===============================================================================

# 5. CHEMICAL DATA

_chemical_name_systematic                        
;
;
_chemical_name_common                             ?
_chemical_melting_point                           ?
_chemical_formula_moiety                         
'C8 N4 S3'
# Ex: 'C12 H16 N2 O6, H2 O' and '(Cd 2+)3, (C6 N6 Cr 3-)2, 2(H2 O)' 
_chemical_formula_structural                      ?
_chemical_formula_sum                            
'C8 N4 S3'
_chemical_formula_iupac                           ?
_chemical_formula_weight                             248.30
_chemical_compound_source                        'see text'

loop_
_atom_type_symbol                                
_atom_type_description                           
_atom_type_scat_dispersion_real                  
_atom_type_scat_dispersion_imag                  
_atom_type_scat_source                           
 C   C    0.0033    0.0016
' International Tables Vol C Tables 4.2.6.8 and 6.1.1.4'
 N   N    0.0061    0.0033
' International Tables Vol C Tables 4.2.6.8 and 6.1.1.4'
 S   S    0.1246    0.1234
' International Tables Vol C Tables 4.2.6.8 and 6.1.1.4'

#===============================================================================

# 6. CRYSTAL DATA

_symmetry_cell_setting                              monoclinic
_symmetry_space_group_name_Hall                   '-P 2ybc'
_symmetry_space_group_name_H-M                    'P 21/c'
_symmetry_Int_Tables_number                              14

loop_
_space_group_symop_id                            
_space_group_symop_operation_xyz                 
   1 x,y,z                         
   2 -x,1/2+y,1/2-z                
   3 -x,-y,-z                      
   4 x,1/2-y,1/2+z                 

_cell_length_a                                          6.95880
_cell_length_b                                          6.91610
_cell_length_c                                         18.55750
_cell_angle_alpha                                            90
_cell_angle_beta                                        93.5960
_cell_angle_gamma                                            90
_cell_volume                                            891.372
_cell_formula_units_Z                                 4
_cell_measurement_temperature                     ?
_cell_measurement_reflns_used                     ?
_cell_measurement_theta_min                       ?
_cell_measurement_theta_max                       ?
_cell_special_details                            
;
 
;

#===============================================================================

# 9. ATOMIC COORDINATES AND DISPLACEMENT PARAMETERS

loop_
_atom_site_label                                 
_atom_site_type_symbol                           
_atom_site_thermal_displace_type                 
_atom_site_fract_x                               
_atom_site_fract_y                               
_atom_site_fract_z                               
_atom_site_occupancy                             
_atom_site_U_iso_or_equiv                        
_atom_site_calc_flag                             
_atom_site_refinement_flags                      
_atom_site_disorder_assembly                     
_atom_site_disorder_group                        
S4 S Uiso 0.02908 0.10475 0.41231 1.000 0.0127 . . . .                          
S5 S Uiso -0.28249 0.63983 0.42260 1.000 0.0127 . . . .                         
S6 S Uiso 0.00932 0.36590 0.25985 1.000 0.0127 . . . .                          
N5 N Uiso -0.18741 0.60907 0.34333 1.000 0.0127 . . . .                         
N6 N Uiso 0.53924 0.37191 0.24403 1.000 0.0127 . . . .                          
N7 N Uiso 0.56476 0.06309 0.42320 1.000 0.0127 . . . .                          
N8 N Uiso -0.23175 0.29457 0.58474 1.000 0.0127 . . . .                         
C9 C Uiso -0.08797 0.33087 0.40501 1.000 0.0127 . . . .                         
C10 C Uiso -0.09447 0.44865 0.33952 1.000 0.0127 . . . .                        
C11 C Uiso 0.22606 0.27621 0.30410 1.000 0.0127 . . . .                         
C12 C Uiso 0.23422 0.17132 0.36454 1.000 0.0127 . . . .                         
C13 C Uiso -0.18669 0.41958 0.45589 1.000 0.0127 . . . .                        
C14 C Uiso 0.40271 0.32769 0.27027 1.000 0.0127 . . . .                         
C15 C Uiso 0.41979 0.10829 0.39699 1.000 0.0127 . . . .                         
C16 C Uiso -0.21309 0.34941 0.52789 1.000 0.0127 . . . .                        

#===============================================================================

#===============================================================================

data_list1_19_ap23                   

#===============================================================================

# 5. CHEMICAL DATA

_chemical_name_systematic                        
;
;
_chemical_name_common                             ?
_chemical_melting_point                           ?
_chemical_formula_moiety                         
'C8 N4 S3'
# Ex: 'C12 H16 N2 O6, H2 O' and '(Cd 2+)3, (C6 N6 Cr 3-)2, 2(H2 O)' 
_chemical_formula_structural                      ?
_chemical_formula_sum                            
'C8 N4 S3'
_chemical_formula_iupac                           ?
_chemical_formula_weight                             248.30
_chemical_compound_source                        'see text'

loop_
_atom_type_symbol                                
_atom_type_description                           
_atom_type_scat_dispersion_real                  
_atom_type_scat_dispersion_imag                  
_atom_type_scat_source                           
 C   C    0.0033    0.0016
' International Tables Vol C Tables 4.2.6.8 and 6.1.1.4'
 N   N    0.0061    0.0033
' International Tables Vol C Tables 4.2.6.8 and 6.1.1.4'
 S   S    0.1246    0.1234
' International Tables Vol C Tables 4.2.6.8 and 6.1.1.4'

#===============================================================================

# 6. CRYSTAL DATA

_symmetry_cell_setting                               triclinic
_symmetry_space_group_name_Hall                   '-P 1'
_symmetry_space_group_name_H-M                    'P -1'
_symmetry_Int_Tables_number                               2

loop_
_space_group_symop_id                            
_space_group_symop_operation_xyz                 
   1 x,y,z                         
   2 -x,-y,-z                      

_cell_length_a                                          6.74530
_cell_length_b                                          7.48720
_cell_length_c                                          9.78010
_cell_angle_alpha                                       82.9970
_cell_angle_beta                                        69.9340
_cell_angle_gamma                                       74.2720
_cell_volume                                            446.347
_cell_formula_units_Z                                 2
_cell_measurement_temperature                     ?
_cell_measurement_reflns_used                     ?
_cell_measurement_theta_min                       ?
_cell_measurement_theta_max                       ?
_cell_special_details                            
;
 
;

#===============================================================================

# 9. ATOMIC COORDINATES AND DISPLACEMENT PARAMETERS

loop_
_atom_site_label                                 
_atom_site_type_symbol                           
_atom_site_thermal_displace_type                 
_atom_site_fract_x                               
_atom_site_fract_y                               
_atom_site_fract_z                               
_atom_site_occupancy                             
_atom_site_U_iso_or_equiv                        
_atom_site_calc_flag                             
_atom_site_refinement_flags                      
_atom_site_disorder_assembly                     
_atom_site_disorder_group                        
S1 S Uiso 0.27734 0.98496 0.19724 1.000 0.0127 . . . .                          
S2 S Uiso 0.46996 1.28711 0.45526 1.000 0.0127 . . . .                          
S3 S Uiso 0.82947 0.86660 0.15874 1.000 0.0127 . . . .                          
N1 N Uiso 0.67950 1.12767 0.35887 1.000 0.0127 . . . .                          
N2 N Uiso 0.87999 0.36729 0.12769 1.000 0.0127 . . . .                          
N3 N Uiso 0.27858 0.50100 0.15367 1.000 0.0127 . . . .                          
N4 N Uiso -0.12875 1.35160 0.48078 1.000 0.0127 . . . .                         
C1 C Uiso 0.39608 1.08101 0.29616 1.000 0.0127 . . . .                          
C2 C Uiso 0.62767 1.03454 0.28003 1.000 0.0127 . . . .                          
C3 C Uiso 0.66769 0.71293 0.16107 1.000 0.0127 . . . .                          
C4 C Uiso 0.45680 0.75879 0.17376 1.000 0.0127 . . . .                          
C5 C Uiso 0.28736 1.21635 0.39353 1.000 0.0127 . . . .                          
C6 C Uiso 0.78670 0.51848 0.14289 1.000 0.0127 . . . .                          
C7 C Uiso 0.35563 0.61388 0.16400 1.000 0.0127 . . . .                          
C8 C Uiso 0.05459 1.29351 0.44167 1.000 0.0127 . . . .                          

#===============================================================================

#===============================================================================

data_list1_20_ap8                    

#===============================================================================

# 5. CHEMICAL DATA

_chemical_name_systematic                        
;
;
_chemical_name_common                             ?
_chemical_melting_point                           ?
_chemical_formula_moiety                         
'C8 N4 S3'
# Ex: 'C12 H16 N2 O6, H2 O' and '(Cd 2+)3, (C6 N6 Cr 3-)2, 2(H2 O)' 
_chemical_formula_structural                      ?
_chemical_formula_sum                            
'C8 N4 S3'
_chemical_formula_iupac                           ?
_chemical_formula_weight                             248.30
_chemical_compound_source                        'see text'

loop_
_atom_type_symbol                                
_atom_type_description                           
_atom_type_scat_dispersion_real                  
_atom_type_scat_dispersion_imag                  
_atom_type_scat_source                           
 C   C    0.0033    0.0016
' International Tables Vol C Tables 4.2.6.8 and 6.1.1.4'
 N   N    0.0061    0.0033
' International Tables Vol C Tables 4.2.6.8 and 6.1.1.4'
 S   S    0.1246    0.1234
' International Tables Vol C Tables 4.2.6.8 and 6.1.1.4'

#===============================================================================

# 6. CRYSTAL DATA

_symmetry_cell_setting                            orthorhombic
_symmetry_space_group_name_Hall                   'P 2ac 2ab'
_symmetry_space_group_name_H-M                    'P 21 21 21'
_symmetry_Int_Tables_number                              19

loop_
_space_group_symop_id                            
_space_group_symop_operation_xyz                 
   1 x,y,z                         
   2 1/2-x,-y,1/2+z                
   3 1/2+x,1/2-y,-z                
   4 -x,1/2+y,1/2-z                

_cell_length_a                                          6.60830
_cell_length_b                                         11.17080
_cell_length_c                                         12.00410
_cell_angle_alpha                                            90
_cell_angle_beta                                             90
_cell_angle_gamma                                            90
_cell_volume                                            886.143
_cell_formula_units_Z                                 4
_cell_measurement_temperature                     ?
_cell_measurement_reflns_used                     ?
_cell_measurement_theta_min                       ?
_cell_measurement_theta_max                       ?
_cell_special_details                            
;
 
;

#===============================================================================

# 9. ATOMIC COORDINATES AND DISPLACEMENT PARAMETERS

loop_
_atom_site_label                                 
_atom_site_type_symbol                           
_atom_site_thermal_displace_type                 
_atom_site_fract_x                               
_atom_site_fract_y                               
_atom_site_fract_z                               
_atom_site_occupancy                             
_atom_site_U_iso_or_equiv                        
_atom_site_calc_flag                             
_atom_site_refinement_flags                      
_atom_site_disorder_assembly                     
_atom_site_disorder_group                        
S7 S Uiso 0.82913 0.04089 0.12892 1.000 0.0127 . . . .                          
S8 S Uiso 0.37862 0.31756 0.14671 1.000 0.0127 . . . .                          
S9 S Uiso 0.34466 -0.05489 0.10929 1.000 0.0127 . . . .                         
N9 N Uiso 0.27627 0.18272 0.13138 1.000 0.0127 . . . .                          
N10 N Uiso 0.44858 -0.23539 -0.14767 1.000 0.0127 . . . .                       
N11 N Uiso 0.99652 -0.12600 -0.12373 1.000 0.0127 . . . .                       
N12 N Uiso 0.94495 0.39277 0.13829 1.000 0.0127 . . . .                         
C17 C Uiso 0.62036 0.13936 0.12939 1.000 0.0127 . . . .                         
C18 C Uiso 0.41005 0.09955 0.12468 1.000 0.0127 . . . .                         
C19 C Uiso 0.54376 -0.09456 0.01579 1.000 0.0127 . . . .                        
C20 C Uiso 0.73511 -0.05778 0.02435 1.000 0.0127 . . . .                        
C21 C Uiso 0.62572 0.25982 0.13877 1.000 0.0127 . . . .                         
C22 C Uiso 0.48856 -0.17278 -0.07640 1.000 0.0127 . . . .                       
C23 C Uiso 0.88202 -0.09628 -0.05880 1.000 0.0127 . . . .                       
C24 C Uiso 0.80449 0.33424 0.14007 1.000 0.0127 . . . .                         

#===============================================================================

#===============================================================================

data_list1_21_ap02                   

#===============================================================================

# 5. CHEMICAL DATA

_chemical_name_systematic                        
;
;
_chemical_name_common                             ?
_chemical_melting_point                           ?
_chemical_formula_moiety                         
'C8 N4 S3'
# Ex: 'C12 H16 N2 O6, H2 O' and '(Cd 2+)3, (C6 N6 Cr 3-)2, 2(H2 O)' 
_chemical_formula_structural                      ?
_chemical_formula_sum                            
'C8 N4 S3'
_chemical_formula_iupac                           ?
_chemical_formula_weight                             248.30
_chemical_compound_source                        'see text'

loop_
_atom_type_symbol                                
_atom_type_description                           
_atom_type_scat_dispersion_real                  
_atom_type_scat_dispersion_imag                  
_atom_type_scat_source                           
 C   C    0.0033    0.0016
' International Tables Vol C Tables 4.2.6.8 and 6.1.1.4'
 N   N    0.0061    0.0033
' International Tables Vol C Tables 4.2.6.8 and 6.1.1.4'
 S   S    0.1246    0.1234
' International Tables Vol C Tables 4.2.6.8 and 6.1.1.4'

#===============================================================================

# 6. CRYSTAL DATA

_symmetry_cell_setting                              monoclinic
_symmetry_space_group_name_Hall                   '-P 2yn'
_symmetry_space_group_name_H-M                    'P 21/n'
_symmetry_Int_Tables_number                              14

loop_
_space_group_symop_id                            
_space_group_symop_operation_xyz                 
   1 x,y,z                         
   2 1/2-x,1/2+y,1/2-z             
   3 -x,-y,-z                      
   4 1/2+x,1/2-y,1/2+z             

_cell_length_a                                          6.73830
_cell_length_b                                         12.93190
_cell_length_c                                         10.11260
_cell_angle_alpha                                            90
_cell_angle_beta                                        95.6710
_cell_angle_gamma                                            90
_cell_volume                                            876.889
_cell_formula_units_Z                                 4
_cell_measurement_temperature                     ?
_cell_measurement_reflns_used                     ?
_cell_measurement_theta_min                       ?
_cell_measurement_theta_max                       ?
_cell_special_details                            
;
 
;

#===============================================================================

# 9. ATOMIC COORDINATES AND DISPLACEMENT PARAMETERS

loop_
_atom_site_label                                 
_atom_site_type_symbol                           
_atom_site_thermal_displace_type                 
_atom_site_fract_x                               
_atom_site_fract_y                               
_atom_site_fract_z                               
_atom_site_occupancy                             
_atom_site_U_iso_or_equiv                        
_atom_site_calc_flag                             
_atom_site_refinement_flags                      
_atom_site_disorder_assembly                     
_atom_site_disorder_group                        
S1 S Uiso 0.88210 0.12249 0.12899 1.000 0.0127 . . . .                          
S2 S Uiso 0.40044 0.12593 -0.18084 1.000 0.0127 . . . .                         
S3 S Uiso 0.37986 0.12937 0.22985 1.000 0.0127 . . . .                          
N1 N Uiso 0.31495 0.13055 -0.03254 1.000 0.0127 . . . .                         
N2 N Uiso 0.57103 0.11921 0.57869 1.000 0.0127 . . . .                          
N3 N Uiso 1.09855 0.11257 0.47101 1.000 0.0127 . . . .                          
N4 N Uiso 0.96509 0.11171 -0.23112 1.000 0.0127 . . . .                         
C1 C Uiso 0.65505 0.12497 0.02629 1.000 0.0127 . . . .                          
C2 C Uiso 0.45211 0.12930 0.06521 1.000 0.0127 . . . .                          
C3 C Uiso 0.61360 0.12212 0.32661 1.000 0.0127 . . . .                          
C4 C Uiso 0.79807 0.11885 0.28965 1.000 0.0127 . . . .                          
C5 C Uiso 0.64851 0.12280 -0.10784 1.000 0.0127 . . . .                         
C6 C Uiso 0.59003 0.12039 0.46845 1.000 0.0127 . . . .                          
C7 C Uiso 0.96562 0.11457 0.39263 1.000 0.0127 . . . .                          
C8 C Uiso 0.82321 0.11658 -0.17947 1.000 0.0127 . . . .                         

#===============================================================================

#===============================================================================

data_list1_22_ap0                    

#===============================================================================

# 5. CHEMICAL DATA

_chemical_name_systematic                        
;
;
_chemical_name_common                             ?
_chemical_melting_point                           ?
_chemical_formula_moiety                         
'C8 N4 S3'
# Ex: 'C12 H16 N2 O6, H2 O' and '(Cd 2+)3, (C6 N6 Cr 3-)2, 2(H2 O)' 
_chemical_formula_structural                      ?
_chemical_formula_sum                            
'C8 N4 S3'
_chemical_formula_iupac                           ?
_chemical_formula_weight                             248.30
_chemical_compound_source                        'see text'

loop_
_atom_type_symbol                                
_atom_type_description                           
_atom_type_scat_dispersion_real                  
_atom_type_scat_dispersion_imag                  
_atom_type_scat_source                           
 C   C    0.0033    0.0016
' International Tables Vol C Tables 4.2.6.8 and 6.1.1.4'
 N   N    0.0061    0.0033
' International Tables Vol C Tables 4.2.6.8 and 6.1.1.4'
 S   S    0.1246    0.1234
' International Tables Vol C Tables 4.2.6.8 and 6.1.1.4'

#===============================================================================

# 6. CRYSTAL DATA

_symmetry_cell_setting                              monoclinic
_symmetry_space_group_name_Hall                   '-P 2yn'
_symmetry_space_group_name_H-M                    'P 21/n'
_symmetry_Int_Tables_number                              14

loop_
_space_group_symop_id                            
_space_group_symop_operation_xyz                 
   1 x,y,z                         
   2 1/2-x,1/2+y,1/2-z             
   3 -x,-y,-z                      
   4 1/2+x,1/2-y,1/2+z             

_cell_length_a                                          7.94940
_cell_length_b                                         14.03340
_cell_length_c                                          8.13160
_cell_angle_alpha                                            90
_cell_angle_beta                                        90.4550
_cell_angle_gamma                                            90
_cell_volume                                            907.109
_cell_formula_units_Z                                 4
_cell_measurement_temperature                     ?
_cell_measurement_reflns_used                     ?
_cell_measurement_theta_min                       ?
_cell_measurement_theta_max                       ?
_cell_special_details                            
;
 
;

#===============================================================================

# 9. ATOMIC COORDINATES AND DISPLACEMENT PARAMETERS

loop_
_atom_site_label                                 
_atom_site_type_symbol                           
_atom_site_thermal_displace_type                 
_atom_site_fract_x                               
_atom_site_fract_y                               
_atom_site_fract_z                               
_atom_site_occupancy                             
_atom_site_U_iso_or_equiv                        
_atom_site_calc_flag                             
_atom_site_refinement_flags                      
_atom_site_disorder_assembly                     
_atom_site_disorder_group                        
S1 S Uiso 0.84345 0.23430 -0.08940 1.000 0.0127 . . . .                         
S5 S Uiso 0.83240 -0.06773 -0.17594 1.000 0.0127 . . . .                        
S9 S Uiso 0.63302 0.09983 0.20071 1.000 0.0127 . . . .                          
N1 N Uiso 0.73367 -0.03857 -0.00393 1.000 0.0127 . . . .                        
N5 N Uiso 0.78201 0.24513 0.54688 1.000 0.0127 . . . .                          
N9 N Uiso 1.01279 0.40158 0.22201 1.000 0.0127 . . . .                          
N13 N Uiso 1.08710 0.09727 -0.45088 1.000 0.0127 . . . .                        
C1 C Uiso 0.83189 0.10867 -0.09185 1.000 0.0127 . . . .                         
C5 C Uiso 0.73781 0.05130 0.02656 1.000 0.0127 . . . .                          
C9 C Uiso 0.76555 0.19988 0.23829 1.000 0.0127 . . . .                          
C13 C Uiso 0.84692 0.25198 0.12749 1.000 0.0127 . . . .                         
C17 C Uiso 0.89611 0.05095 -0.20866 1.000 0.0127 . . . .                        
C21 C Uiso 0.77589 0.22618 0.41130 1.000 0.0127 . . . .                         
C25 C Uiso 0.94110 0.33565 0.18073 1.000 0.0127 . . . .                         
C29 C Uiso 1.00237 0.07800 -0.34414 1.000 0.0127 . . . .                        

#===============================================================================

#===============================================================================

data_list1_23_ap26                   

#===============================================================================

# 5. CHEMICAL DATA

_chemical_name_systematic                        
;
;
_chemical_name_common                             ?
_chemical_melting_point                           ?
_chemical_formula_moiety                         
'C8 N4 S3'
# Ex: 'C12 H16 N2 O6, H2 O' and '(Cd 2+)3, (C6 N6 Cr 3-)2, 2(H2 O)' 
_chemical_formula_structural                      ?
_chemical_formula_sum                            
'C8 N4 S3'
_chemical_formula_iupac                           ?
_chemical_formula_weight                             248.30
_chemical_compound_source                        'see text'

loop_
_atom_type_symbol                                
_atom_type_description                           
_atom_type_scat_dispersion_real                  
_atom_type_scat_dispersion_imag                  
_atom_type_scat_source                           
 C   C    0.0033    0.0016
' International Tables Vol C Tables 4.2.6.8 and 6.1.1.4'
 N   N    0.0061    0.0033
' International Tables Vol C Tables 4.2.6.8 and 6.1.1.4'
 S   S    0.1246    0.1234
' International Tables Vol C Tables 4.2.6.8 and 6.1.1.4'

#===============================================================================

# 6. CRYSTAL DATA

_symmetry_cell_setting                            orthorhombic
_symmetry_space_group_name_Hall                   'P 2ac 2ab'
_symmetry_space_group_name_H-M                    'P 21 21 21'
_symmetry_Int_Tables_number                              19

loop_
_space_group_symop_id                            
_space_group_symop_operation_xyz                 
   1 x,y,z                         
   2 1/2-x,-y,1/2+z                
   3 1/2+x,1/2-y,-z                
   4 -x,1/2+y,1/2-z                

_cell_length_a                                          6.89390
_cell_length_b                                          6.96200
_cell_length_c                                         18.48930
_cell_angle_alpha                                            90
_cell_angle_beta                                             90
_cell_angle_gamma                                            90
_cell_volume                                            887.400
_cell_formula_units_Z                                 4
_cell_measurement_temperature                     ?
_cell_measurement_reflns_used                     ?
_cell_measurement_theta_min                       ?
_cell_measurement_theta_max                       ?
_cell_special_details                            
;
 
;

#===============================================================================

# 9. ATOMIC COORDINATES AND DISPLACEMENT PARAMETERS

loop_
_atom_site_label                                 
_atom_site_type_symbol                           
_atom_site_thermal_displace_type                 
_atom_site_fract_x                               
_atom_site_fract_y                               
_atom_site_fract_z                               
_atom_site_occupancy                             
_atom_site_U_iso_or_equiv                        
_atom_site_calc_flag                             
_atom_site_refinement_flags                      
_atom_site_disorder_assembly                     
_atom_site_disorder_group                        
S4 S Uiso 0.11235 0.75457 0.16046 1.000 0.0127 . . . .                          
S5 S Uiso 0.65693 1.05344 0.17671 1.000 0.0127 . . . .                          
S6 S Uiso 0.38368 0.74513 0.01048 1.000 0.0127 . . . .                          
N5 N Uiso 0.62823 0.94740 0.09678 1.000 0.0127 . . . .                          
N6 N Uiso 0.38597 0.21204 -0.00463 1.000 0.0127 . . . .                         
N7 N Uiso 0.07014 0.21566 0.16867 1.000 0.0127 . . . .                          
N8 N Uiso 0.28500 1.05515 0.33231 1.000 0.0127 . . . .                          
C9 C Uiso 0.34244 0.86549 0.15576 1.000 0.0127 . . . .                          
C10 C Uiso 0.46505 0.85852 0.09128 1.000 0.0127 . . . .                         
C11 C Uiso 0.28865 0.53701 0.05381 1.000 0.0127 . . . .                         
C12 C Uiso 0.17989 0.54019 0.11350 1.000 0.0127 . . . .                         
C13 C Uiso 0.43003 0.97104 0.20758 1.000 0.0127 . . . .                         
C14 C Uiso 0.34099 0.35387 0.02075 1.000 0.0127 . . . .                         
C15 C Uiso 0.11504 0.35914 0.14471 1.000 0.0127 . . . .                         
C16 C Uiso 0.35042 1.01856 0.27763 1.000 0.0127 . . . .                         

#===============================================================================

#===============================================================================

data_list1_24_ap67                   

#===============================================================================

# 5. CHEMICAL DATA

_chemical_name_systematic                        
;
;
_chemical_name_common                             ?
_chemical_melting_point                           ?
_chemical_formula_moiety                         
'C8 N4 S3'
# Ex: 'C12 H16 N2 O6, H2 O' and '(Cd 2+)3, (C6 N6 Cr 3-)2, 2(H2 O)' 
_chemical_formula_structural                      ?
_chemical_formula_sum                            
'C8 N4 S3'
_chemical_formula_iupac                           ?
_chemical_formula_weight                             248.30
_chemical_compound_source                        'see text'

loop_
_atom_type_symbol                                
_atom_type_description                           
_atom_type_scat_dispersion_real                  
_atom_type_scat_dispersion_imag                  
_atom_type_scat_source                           
 C   C    0.0033    0.0016
' International Tables Vol C Tables 4.2.6.8 and 6.1.1.4'
 N   N    0.0061    0.0033
' International Tables Vol C Tables 4.2.6.8 and 6.1.1.4'
 S   S    0.1246    0.1234
' International Tables Vol C Tables 4.2.6.8 and 6.1.1.4'

#===============================================================================

# 6. CRYSTAL DATA

_symmetry_cell_setting                              monoclinic
_symmetry_space_group_name_Hall                   '-P 2ybc'
_symmetry_space_group_name_H-M                    'P 21/c'
_symmetry_Int_Tables_number                              14

loop_
_space_group_symop_id                            
_space_group_symop_operation_xyz                 
   1 x,y,z                         
   2 -x,1/2+y,1/2-z                
   3 -x,-y,-z                      
   4 x,1/2-y,1/2+z                 

_cell_length_a                                         10.17190
_cell_length_b                                          6.46130
_cell_length_c                                         13.79160
_cell_angle_alpha                                            90
_cell_angle_beta                                        98.7950
_cell_angle_gamma                                            90
_cell_volume                                            895.777
_cell_formula_units_Z                                 4
_cell_measurement_temperature                     ?
_cell_measurement_reflns_used                     ?
_cell_measurement_theta_min                       ?
_cell_measurement_theta_max                       ?
_cell_special_details                            
;
 
;

#===============================================================================

# 9. ATOMIC COORDINATES AND DISPLACEMENT PARAMETERS

loop_
_atom_site_label                                 
_atom_site_type_symbol                           
_atom_site_thermal_displace_type                 
_atom_site_fract_x                               
_atom_site_fract_y                               
_atom_site_fract_z                               
_atom_site_occupancy                             
_atom_site_U_iso_or_equiv                        
_atom_site_calc_flag                             
_atom_site_refinement_flags                      
_atom_site_disorder_assembly                     
_atom_site_disorder_group                        
S1 S Uiso 0.26812 0.61368 0.25686 1.000 0.0127 . . . .                          
S2 S Uiso 0.06508 0.13200 0.38898 1.000 0.0127 . . . .                          
S3 S Uiso 0.38008 0.11955 0.22654 1.000 0.0127 . . . .                          
N1 N Uiso 0.18213 0.03819 0.33002 1.000 0.0127 . . . .                          
N2 N Uiso 0.42097 0.20612 -0.03210 1.000 0.0127 . . . .                         
N3 N Uiso 0.26967 0.76183 -0.00064 1.000 0.0127 . . . .                         
N4 N Uiso -0.04245 0.69718 0.39823 1.000 0.0127 . . . .                         
C1 C Uiso 0.19782 0.39049 0.30146 1.000 0.0127 . . . .                          
C2 C Uiso 0.24418 0.17938 0.28931 1.000 0.0127 . . . .                          
C3 C Uiso 0.35383 0.31529 0.13449 1.000 0.0127 . . . .                          
C4 C Uiso 0.30854 0.50604 0.14596 1.000 0.0127 . . . .                          
C5 C Uiso 0.09687 0.38695 0.35471 1.000 0.0127 . . . .                          
C6 C Uiso 0.38991 0.25375 0.04041 1.000 0.0127 . . . .                          
C7 C Uiso 0.28841 0.64900 0.06321 1.000 0.0127 . . . .                          
C8 C Uiso 0.02046 0.56162 0.37999 1.000 0.0127 . . . .                          

#===============================================================================

#===============================================================================

data_list1_25_ap89                   

#===============================================================================

# 5. CHEMICAL DATA

_chemical_name_systematic                        
;
;
_chemical_name_common                             ?
_chemical_melting_point                           ?
_chemical_formula_moiety                         
'C8 N4 S3'
# Ex: 'C12 H16 N2 O6, H2 O' and '(Cd 2+)3, (C6 N6 Cr 3-)2, 2(H2 O)' 
_chemical_formula_structural                      ?
_chemical_formula_sum                            
'C8 N4 S3'
_chemical_formula_iupac                           ?
_chemical_formula_weight                             248.30
_chemical_compound_source                        'see text'

loop_
_atom_type_symbol                                
_atom_type_description                           
_atom_type_scat_dispersion_real                  
_atom_type_scat_dispersion_imag                  
_atom_type_scat_source                           
 C   C    0.0033    0.0016
' International Tables Vol C Tables 4.2.6.8 and 6.1.1.4'
 N   N    0.0061    0.0033
' International Tables Vol C Tables 4.2.6.8 and 6.1.1.4'
 S   S    0.1246    0.1234
' International Tables Vol C Tables 4.2.6.8 and 6.1.1.4'

#===============================================================================

# 6. CRYSTAL DATA

_symmetry_cell_setting                               triclinic
_symmetry_space_group_name_Hall                   '-P 1'
_symmetry_space_group_name_H-M                    'P -1'
_symmetry_Int_Tables_number                               2

loop_
_space_group_symop_id                            
_space_group_symop_operation_xyz                 
   1 x,y,z                         
   2 -x,-y,-z                      

_cell_length_a                                          6.72370
_cell_length_b                                          7.17820
_cell_length_c                                          9.90100
_cell_angle_alpha                                       87.1790
_cell_angle_beta                                        74.9500
_cell_angle_gamma                                       78.8060
_cell_volume                                            452.692
_cell_formula_units_Z                                 2
_cell_measurement_temperature                     ?
_cell_measurement_reflns_used                     ?
_cell_measurement_theta_min                       ?
_cell_measurement_theta_max                       ?
_cell_special_details                            
;
 
;

#===============================================================================

# 9. ATOMIC COORDINATES AND DISPLACEMENT PARAMETERS

loop_
_atom_site_label                                 
_atom_site_type_symbol                           
_atom_site_thermal_displace_type                 
_atom_site_fract_x                               
_atom_site_fract_y                               
_atom_site_fract_z                               
_atom_site_occupancy                             
_atom_site_U_iso_or_equiv                        
_atom_site_calc_flag                             
_atom_site_refinement_flags                      
_atom_site_disorder_assembly                     
_atom_site_disorder_group                        
S1 S Uiso 1.03658 0.01523 0.19937 1.000 0.0127 . . . .                          
S2 S Uiso 0.57957 -0.27559 0.46342 1.000 0.0127 . . . .                         
S3 S Uiso 0.54588 0.11872 0.14096 1.000 0.0127 . . . .                          
N1 N Uiso 0.47750 -0.12747 0.35445 1.000 0.0127 . . . .                         
N2 N Uiso 0.54542 0.63696 0.10957 1.000 0.0127 . . . .                          
N3 N Uiso 1.09414 0.52347 0.17159 1.000 0.0127 . . . .                          
N4 N Uiso 1.14178 -0.32579 0.50663 1.000 0.0127 . . . .                         
C1 C Uiso 0.82036 -0.07861 0.29895 1.000 0.0127 . . . .                         
C2 C Uiso 0.61152 -0.03802 0.27439 1.000 0.0127 . . . .                         
C3 C Uiso 0.70538 0.28656 0.15078 1.000 0.0127 . . . .                          
C4 C Uiso 0.89729 0.24637 0.17204 1.000 0.0127 . . . .                          
C5 C Uiso 0.82435 -0.20569 0.40396 1.000 0.0127 . . . .                         
C6 C Uiso 0.61482 0.48372 0.12873 1.000 0.0127 . . . .                          
C7 C Uiso 1.00899 0.40119 0.17227 1.000 0.0127 . . . .                          
C8 C Uiso 1.00208 -0.27503 0.46107 1.000 0.0127 . . . .                         

#===============================================================================

#===============================================================================

data_list1_26_ap1                    

#===============================================================================

# 5. CHEMICAL DATA

_chemical_name_systematic                        
;
;
_chemical_name_common                             ?
_chemical_melting_point                           ?
_chemical_formula_moiety                         
'C8 N4 S3'
# Ex: 'C12 H16 N2 O6, H2 O' and '(Cd 2+)3, (C6 N6 Cr 3-)2, 2(H2 O)' 
_chemical_formula_structural                      ?
_chemical_formula_sum                            
'C8 N4 S3'
_chemical_formula_iupac                           ?
_chemical_formula_weight                             248.30
_chemical_compound_source                        'see text'

loop_
_atom_type_symbol                                
_atom_type_description                           
_atom_type_scat_dispersion_real                  
_atom_type_scat_dispersion_imag                  
_atom_type_scat_source                           
 C   C    0.0033    0.0016
' International Tables Vol C Tables 4.2.6.8 and 6.1.1.4'
 N   N    0.0061    0.0033
' International Tables Vol C Tables 4.2.6.8 and 6.1.1.4'
 S   S    0.1246    0.1234
' International Tables Vol C Tables 4.2.6.8 and 6.1.1.4'

#===============================================================================

# 6. CRYSTAL DATA

_symmetry_cell_setting                              monoclinic
_symmetry_space_group_name_Hall                   '-P 2ybc'
_symmetry_space_group_name_H-M                    'P 21/c'
_symmetry_Int_Tables_number                              14

loop_
_space_group_symop_id                            
_space_group_symop_operation_xyz                 
   1 x,y,z                         
   2 -x,1/2+y,1/2-z                
   3 -x,-y,-z                      
   4 x,1/2-y,1/2+z                 

_cell_length_a                                          6.62880
_cell_length_b                                          6.63680
_cell_length_c                                         20.64520
_cell_angle_alpha                                            90
_cell_angle_beta                                        90.0400
_cell_angle_gamma                                            90
_cell_volume                                            908.265
_cell_formula_units_Z                                 4
_cell_measurement_temperature                     ?
_cell_measurement_reflns_used                     ?
_cell_measurement_theta_min                       ?
_cell_measurement_theta_max                       ?
_cell_special_details                            
;
 
;

#===============================================================================

# 9. ATOMIC COORDINATES AND DISPLACEMENT PARAMETERS

loop_
_atom_site_label                                 
_atom_site_type_symbol                           
_atom_site_thermal_displace_type                 
_atom_site_fract_x                               
_atom_site_fract_y                               
_atom_site_fract_z                               
_atom_site_occupancy                             
_atom_site_U_iso_or_equiv                        
_atom_site_calc_flag                             
_atom_site_refinement_flags                      
_atom_site_disorder_assembly                     
_atom_site_disorder_group                        
S1 S Uiso 0.62811 1.06098 0.11660 1.000 0.0127 . . . .                          
S2 S Uiso 0.22605 0.62170 0.03407 1.000 0.0127 . . . .                          
S3 S Uiso 0.76671 0.57049 0.13861 1.000 0.0127 . . . .                          
N1 N Uiso 0.42111 0.51558 0.07106 1.000 0.0127 . . . .                          
N2 N Uiso 0.86529 0.63913 0.31477 1.000 0.0127 . . . .                          
N3 N Uiso 0.71571 1.19995 0.28785 1.000 0.0127 . . . .                          
N4 N Uiso 0.12783 1.19327 0.02262 1.000 0.0127 . . . .                          
C1 C Uiso 0.48656 0.85445 0.08759 1.000 0.0127 . . . .                          
C2 C Uiso 0.54328 0.64384 0.09635 1.000 0.0127 . . . .                          
C3 C Uiso 0.75848 0.75878 0.20016 1.000 0.0127 . . . .                          
C4 C Uiso 0.70635 0.95094 0.19121 1.000 0.0127 . . . .                          
C5 C Uiso 0.31249 0.86531 0.05370 1.000 0.0127 . . . .                          
C6 C Uiso 0.81756 0.69171 0.26465 1.000 0.0127 . . . .                          
C7 C Uiso 0.71086 1.08993 0.24575 1.000 0.0127 . . . .                          
C8 C Uiso 0.20855 1.04899 0.03665 1.000 0.0127 . . . .                          

#===============================================================================

#===============================================================================

data_list1_27_ap81                   

#===============================================================================

# 5. CHEMICAL DATA

_chemical_name_systematic                        
;
;
_chemical_name_common                             ?
_chemical_melting_point                           ?
_chemical_formula_moiety                         
'C8 N4 S3'
# Ex: 'C12 H16 N2 O6, H2 O' and '(Cd 2+)3, (C6 N6 Cr 3-)2, 2(H2 O)' 
_chemical_formula_structural                      ?
_chemical_formula_sum                            
'C8 N4 S3'
_chemical_formula_iupac                           ?
_chemical_formula_weight                             248.30
_chemical_compound_source                        'see text'

loop_
_atom_type_symbol                                
_atom_type_description                           
_atom_type_scat_dispersion_real                  
_atom_type_scat_dispersion_imag                  
_atom_type_scat_source                           
 C   C    0.0033    0.0016
' International Tables Vol C Tables 4.2.6.8 and 6.1.1.4'
 N   N    0.0061    0.0033
' International Tables Vol C Tables 4.2.6.8 and 6.1.1.4'
 S   S    0.1246    0.1234
' International Tables Vol C Tables 4.2.6.8 and 6.1.1.4'

#===============================================================================

# 6. CRYSTAL DATA

_symmetry_cell_setting                               triclinic
_symmetry_space_group_name_Hall                   'P 1'
_symmetry_space_group_name_H-M                    'P 1'
_symmetry_Int_Tables_number                               1

loop_
_space_group_symop_id                            
_space_group_symop_operation_xyz                 
   1 x,y,z                         

_cell_length_a                                          3.67400
_cell_length_b                                          6.58660
_cell_length_c                                          9.52170
_cell_angle_alpha                                       98.8070
_cell_angle_beta                                        97.4370
_cell_angle_gamma                                      104.2970
_cell_volume                                            217.257
_cell_formula_units_Z                                 1
_cell_measurement_temperature                     ?
_cell_measurement_reflns_used                     ?
_cell_measurement_theta_min                       ?
_cell_measurement_theta_max                       ?
_cell_special_details                            
;
 
;

#===============================================================================

# 9. ATOMIC COORDINATES AND DISPLACEMENT PARAMETERS

loop_
_atom_site_label                                 
_atom_site_type_symbol                           
_atom_site_thermal_displace_type                 
_atom_site_fract_x                               
_atom_site_fract_y                               
_atom_site_fract_z                               
_atom_site_occupancy                             
_atom_site_U_iso_or_equiv                        
_atom_site_calc_flag                             
_atom_site_refinement_flags                      
_atom_site_disorder_assembly                     
_atom_site_disorder_group                        
S1 S Uiso -0.13759 0.22417 0.00941 1.000 0.0127 . . . .                         
S2 S Uiso -0.02998 -0.27174 -0.31941 1.000 0.0127 . . . .                       
S3 S Uiso -0.30243 -0.26954 0.09451 1.000 0.0127 . . . .                        
N1 N Uiso -0.13779 -0.36152 -0.17259 1.000 0.0127 . . . .                       
N2 N Uiso 0.33319 -0.07477 0.45318 1.000 0.0127 . . . .                         
N3 N Uiso 0.52400 0.49579 0.34701 1.000 0.0127 . . . .                          
N4 N Uiso 0.11451 0.31056 -0.37087 1.000 0.0127 . . . .                         
C1 C Uiso -0.11016 -0.00413 -0.10826 1.000 0.0127 . . . .                       
C2 C Uiso -0.17565 -0.21559 -0.07309 1.000 0.0127 . . . .                       
C3 C Uiso 0.00033 -0.03018 0.20702 1.000 0.0127 . . . .                         
C4 C Uiso 0.06257 0.16370 0.17396 1.000 0.0127 . . . .                          
C5 C Uiso -0.02563 -0.01117 -0.24277 1.000 0.0127 . . . .                       
C6 C Uiso 0.18671 -0.05569 0.34528 1.000 0.0127 . . . .                         
C7 C Uiso 0.31863 0.34820 0.27408 1.000 0.0127 . . . .                          
C8 C Uiso 0.05473 0.16806 -0.31520 1.000 0.0127 . . . .                         

#===============================================================================

#===============================================================================

data_list1_28_ap004                  

#===============================================================================

# 5. CHEMICAL DATA

_chemical_name_systematic                        
;
;
_chemical_name_common                             ?
_chemical_melting_point                           ?
_chemical_formula_moiety                         
'C8 N4 S3'
# Ex: 'C12 H16 N2 O6, H2 O' and '(Cd 2+)3, (C6 N6 Cr 3-)2, 2(H2 O)' 
_chemical_formula_structural                      ?
_chemical_formula_sum                            
'C8 N4 S3'
_chemical_formula_iupac                           ?
_chemical_formula_weight                             248.30
_chemical_compound_source                        'see text'

loop_
_atom_type_symbol                                
_atom_type_description                           
_atom_type_scat_dispersion_real                  
_atom_type_scat_dispersion_imag                  
_atom_type_scat_source                           
 C   C    0.0033    0.0016
' International Tables Vol C Tables 4.2.6.8 and 6.1.1.4'
 N   N    0.0061    0.0033
' International Tables Vol C Tables 4.2.6.8 and 6.1.1.4'
 S   S    0.1246    0.1234
' International Tables Vol C Tables 4.2.6.8 and 6.1.1.4'

#===============================================================================

# 6. CRYSTAL DATA

_symmetry_cell_setting                              monoclinic
_symmetry_space_group_name_Hall                   'P -2yac'
_symmetry_space_group_name_H-M                    'P n'
_symmetry_Int_Tables_number                               7

loop_
_space_group_symop_id                            
_space_group_symop_operation_xyz                 
   1 x,y,z                         
   2 1/2+x,-y,1/2+z                

_cell_length_a                                         10.41360
_cell_length_b                                          3.67660
_cell_length_c                                         12.23930
_cell_angle_alpha                                            90
_cell_angle_beta                                       110.1610
_cell_angle_gamma                                            90
_cell_volume                                            439.889
_cell_formula_units_Z                                 2
_cell_measurement_temperature                     ?
_cell_measurement_reflns_used                     ?
_cell_measurement_theta_min                       ?
_cell_measurement_theta_max                       ?
_cell_special_details                            
;
 
;

#===============================================================================

# 9. ATOMIC COORDINATES AND DISPLACEMENT PARAMETERS

loop_
_atom_site_label                                 
_atom_site_type_symbol                           
_atom_site_thermal_displace_type                 
_atom_site_fract_x                               
_atom_site_fract_y                               
_atom_site_fract_z                               
_atom_site_occupancy                             
_atom_site_U_iso_or_equiv                        
_atom_site_calc_flag                             
_atom_site_refinement_flags                      
_atom_site_disorder_assembly                     
_atom_site_disorder_group                        
S1 S Uiso 0.38659 1.09383 0.39030 1.000 0.0127 . . . .                          
S2 S Uiso 0.79200 0.65774 0.47400 1.000 0.0127 . . . .                          
S3 S Uiso 0.57923 1.11093 0.67665 1.000 0.0127 . . . .                          
N1 N Uiso 0.76111 0.79980 0.59114 1.000 0.0127 . . . .                          
N2 N Uiso 0.31145 0.67340 0.76929 1.000 0.0127 . . . .                          
N3 N Uiso 0.09249 0.63386 0.43399 1.000 0.0127 . . . .                          
N4 N Uiso 0.52506 0.67016 0.16089 1.000 0.0127 . . . .                          
C1 C Uiso 0.55624 0.93137 0.44545 1.000 0.0127 . . . .                          
C2 C Uiso 0.64061 0.93545 0.56791 1.000 0.0127 . . . .                          
C3 C Uiso 0.40946 0.93644 0.61785 1.000 0.0127 . . . .                          
C4 C Uiso 0.33344 0.92777 0.50511 1.000 0.0127 . . . .                          
C5 C Uiso 0.62681 0.78162 0.38246 1.000 0.0127 . . . .                          
C6 C Uiso 0.35423 0.79031 0.70307 1.000 0.0127 . . . .                          
C7 C Uiso 0.19749 0.76645 0.46719 1.000 0.0127 . . . .                          
C8 C Uiso 0.57206 0.72034 0.25826 1.000 0.0127 . . . .                          

#===============================================================================

#===============================================================================

data_list1_29_ap044                  

#===============================================================================

# 5. CHEMICAL DATA

_chemical_name_systematic                        
;
;
_chemical_name_common                             ?
_chemical_melting_point                           ?
_chemical_formula_moiety                         
'C8 N4 S3'
# Ex: 'C12 H16 N2 O6, H2 O' and '(Cd 2+)3, (C6 N6 Cr 3-)2, 2(H2 O)' 
_chemical_formula_structural                      ?
_chemical_formula_sum                            
'C8 N4 S3'
_chemical_formula_iupac                           ?
_chemical_formula_weight                             248.30
_chemical_compound_source                        'see text'

loop_
_atom_type_symbol                                
_atom_type_description                           
_atom_type_scat_dispersion_real                  
_atom_type_scat_dispersion_imag                  
_atom_type_scat_source                           
 C   C    0.0033    0.0016
' International Tables Vol C Tables 4.2.6.8 and 6.1.1.4'
 N   N    0.0061    0.0033
' International Tables Vol C Tables 4.2.6.8 and 6.1.1.4'
 S   S    0.1246    0.1234
' International Tables Vol C Tables 4.2.6.8 and 6.1.1.4'

#===============================================================================

# 6. CRYSTAL DATA

_symmetry_cell_setting                            orthorhombic
_symmetry_space_group_name_Hall                   'P 2 2ab'
_symmetry_space_group_name_H-M                    'P 21 21 2'
_symmetry_Int_Tables_number                              18

loop_
_space_group_symop_id                            
_space_group_symop_operation_xyz                 
   1 x,y,z                         
   2 -x,-y,z                       
   3 1/2+x,1/2-y,-z                
   4 1/2-x,1/2+y,-z                

_cell_length_a                                         12.85550
_cell_length_b                                         18.63080
_cell_length_c                                          3.66980
_cell_angle_alpha                                            90
_cell_angle_beta                                             90
_cell_angle_gamma                                            90
_cell_volume                                            878.947
_cell_formula_units_Z                                 4
_cell_measurement_temperature                     ?
_cell_measurement_reflns_used                     ?
_cell_measurement_theta_min                       ?
_cell_measurement_theta_max                       ?
_cell_special_details                            
;
 
;

#===============================================================================

# 9. ATOMIC COORDINATES AND DISPLACEMENT PARAMETERS

loop_
_atom_site_label                                 
_atom_site_type_symbol                           
_atom_site_thermal_displace_type                 
_atom_site_fract_x                               
_atom_site_fract_y                               
_atom_site_fract_z                               
_atom_site_occupancy                             
_atom_site_U_iso_or_equiv                        
_atom_site_calc_flag                             
_atom_site_refinement_flags                      
_atom_site_disorder_assembly                     
_atom_site_disorder_group                        
S1 S Uiso 0.40416 0.25821 0.40220 1.000 0.0127 . . . .                          
S2 S Uiso 0.19352 0.09906 0.81675 1.000 0.0127 . . . .                          
S3 S Uiso 0.14884 0.30558 0.38656 1.000 0.0127 . . . .                          
N1 N Uiso 0.13178 0.17261 0.67887 1.000 0.0127 . . . .                          
N2 N Uiso 0.20040 0.48364 0.82296 1.000 0.0127 . . . .                          
N3 N Uiso 0.48902 0.42131 0.88716 1.000 0.0127 . . . .                          
N4 N Uiso 0.49499 0.07764 0.81163 1.000 0.0127 . . . .                          
C1 C Uiso 0.30338 0.20185 0.55937 1.000 0.0127 . . . .                          
C2 C Uiso 0.19367 0.22101 0.55300 1.000 0.0127 . . . .                          
C3 C Uiso 0.25219 0.35935 0.56082 1.000 0.0127 . . . .                          
C4 C Uiso 0.35228 0.34053 0.57064 1.000 0.0127 . . . .                          
C5 C Uiso 0.31526 0.13547 0.70224 1.000 0.0127 . . . .                          
C6 C Uiso 0.22179 0.42908 0.70674 1.000 0.0127 . . . .                          
C7 C Uiso 0.42862 0.38733 0.74129 1.000 0.0127 . . . .                          
C8 C Uiso 0.41442 0.10097 0.76390 1.000 0.0127 . . . .                          

#===============================================================================

#===============================================================================

data_list1_30_ap                     

#===============================================================================

# 5. CHEMICAL DATA

_chemical_name_systematic                        
;
;
_chemical_name_common                             ?
_chemical_melting_point                           ?
_chemical_formula_moiety                         
'C8 N4 S3'
# Ex: 'C12 H16 N2 O6, H2 O' and '(Cd 2+)3, (C6 N6 Cr 3-)2, 2(H2 O)' 
_chemical_formula_structural                      ?
_chemical_formula_sum                            
'C8 N4 S3'
_chemical_formula_iupac                           ?
_chemical_formula_weight                             248.30
_chemical_compound_source                        'see text'

loop_
_atom_type_symbol                                
_atom_type_description                           
_atom_type_scat_dispersion_real                  
_atom_type_scat_dispersion_imag                  
_atom_type_scat_source                           
 C   C    0.0033    0.0016
' International Tables Vol C Tables 4.2.6.8 and 6.1.1.4'
 N   N    0.0061    0.0033
' International Tables Vol C Tables 4.2.6.8 and 6.1.1.4'
 S   S    0.1246    0.1234
' International Tables Vol C Tables 4.2.6.8 and 6.1.1.4'

#===============================================================================

# 6. CRYSTAL DATA

_symmetry_cell_setting                              monoclinic
_symmetry_space_group_name_Hall                   '-P 2yn'
_symmetry_space_group_name_H-M                    'P 21/n'
_symmetry_Int_Tables_number                              14

loop_
_space_group_symop_id                            
_space_group_symop_operation_xyz                 
   1 x,y,z                         
   2 1/2-x,1/2+y,1/2-z             
   3 -x,-y,-z                      
   4 1/2+x,1/2-y,1/2+z             

_cell_length_a                                          6.26450
_cell_length_b                                          7.41000
_cell_length_c                                         19.32890
_cell_angle_alpha                                            90
_cell_angle_beta                                        95.3490
_cell_angle_gamma                                            90
_cell_volume                                            893.339
_cell_formula_units_Z                                 4
_cell_measurement_temperature                     ?
_cell_measurement_reflns_used                     ?
_cell_measurement_theta_min                       ?
_cell_measurement_theta_max                       ?
_cell_special_details                            
;
 
;

#===============================================================================

# 9. ATOMIC COORDINATES AND DISPLACEMENT PARAMETERS

loop_
_atom_site_label                                 
_atom_site_type_symbol                           
_atom_site_thermal_displace_type                 
_atom_site_fract_x                               
_atom_site_fract_y                               
_atom_site_fract_z                               
_atom_site_occupancy                             
_atom_site_U_iso_or_equiv                        
_atom_site_calc_flag                             
_atom_site_refinement_flags                      
_atom_site_disorder_assembly                     
_atom_site_disorder_group                        
S4 S Uiso -0.16387 0.29182 0.07248 1.000 0.0127 . . . .                         
S5 S Uiso 0.25234 0.22214 -0.08900 1.000 0.0127 . . . .                         
S6 S Uiso 0.34982 0.45199 0.10960 1.000 0.0127 . . . .                          
N5 N Uiso 0.38045 0.31698 -0.01927 1.000 0.0127 . . . .                         
N6 N Uiso 0.40124 0.26003 0.28671 1.000 0.0127 . . . .                          
N7 N Uiso -0.18663 0.08821 0.24650 1.000 0.0127 . . . .                         
N8 N Uiso -0.31912 0.03312 -0.10256 1.000 0.0127 . . . .                        
C9 C Uiso 0.04069 0.27457 0.01619 1.000 0.0127 . . . .                          
C10 C Uiso 0.25945 0.34077 0.03046 1.000 0.0127 . . . .                         
C11 C Uiso 0.19706 0.32660 0.16657 1.000 0.0127 . . . .                         
C12 C Uiso -0.00325 0.26699 0.15289 1.000 0.0127 . . . .                        
C13 C Uiso 0.01516 0.20230 -0.04827 1.000 0.0127 . . . .                        
C14 C Uiso 0.31057 0.28893 0.23425 1.000 0.0127 . . . .                         
C15 C Uiso -0.10669 0.16805 0.20579 1.000 0.0127 . . . .                        
C16 C Uiso -0.17395 0.11109 -0.07912 1.000 0.0127 . . . .                       

#===============================================================================

#===============================================================================

data_list1_31_ap945                  

#===============================================================================

# 5. CHEMICAL DATA

_chemical_name_systematic                        
;
;
_chemical_name_common                             ?
_chemical_melting_point                           ?
_chemical_formula_moiety                         
'C8 N4 S3'
# Ex: 'C12 H16 N2 O6, H2 O' and '(Cd 2+)3, (C6 N6 Cr 3-)2, 2(H2 O)' 
_chemical_formula_structural                      ?
_chemical_formula_sum                            
'C8 N4 S3'
_chemical_formula_iupac                           ?
_chemical_formula_weight                             248.30
_chemical_compound_source                        'see text'

loop_
_atom_type_symbol                                
_atom_type_description                           
_atom_type_scat_dispersion_real                  
_atom_type_scat_dispersion_imag                  
_atom_type_scat_source                           
 C   C    0.0033    0.0016
' International Tables Vol C Tables 4.2.6.8 and 6.1.1.4'
 N   N    0.0061    0.0033
' International Tables Vol C Tables 4.2.6.8 and 6.1.1.4'
 S   S    0.1246    0.1234
' International Tables Vol C Tables 4.2.6.8 and 6.1.1.4'

#===============================================================================

# 6. CRYSTAL DATA

_symmetry_cell_setting                              monoclinic
_symmetry_space_group_name_Hall                   '-P 2ybc'
_symmetry_space_group_name_H-M                    'P 21/c'
_symmetry_Int_Tables_number                              14

loop_
_space_group_symop_id                            
_space_group_symop_operation_xyz                 
   1 x,y,z                         
   2 -x,1/2+y,1/2-z                
   3 -x,-y,-z                      
   4 x,1/2-y,1/2+z                 

_cell_length_a                                          7.05310
_cell_length_b                                         12.65630
_cell_length_c                                         10.19960
_cell_angle_alpha                                            90
_cell_angle_beta                                        95.6970
_cell_angle_gamma                                            90
_cell_volume                                            905.982
_cell_formula_units_Z                                 4
_cell_measurement_temperature                     ?
_cell_measurement_reflns_used                     ?
_cell_measurement_theta_min                       ?
_cell_measurement_theta_max                       ?
_cell_special_details                            
;
 
;

#===============================================================================

# 9. ATOMIC COORDINATES AND DISPLACEMENT PARAMETERS

loop_
_atom_site_label                                 
_atom_site_type_symbol                           
_atom_site_thermal_displace_type                 
_atom_site_fract_x                               
_atom_site_fract_y                               
_atom_site_fract_z                               
_atom_site_occupancy                             
_atom_site_U_iso_or_equiv                        
_atom_site_calc_flag                             
_atom_site_refinement_flags                      
_atom_site_disorder_assembly                     
_atom_site_disorder_group                        
S4 S Uiso 1.00371 -0.08120 0.25388 1.000 0.0127 . . . .                         
S5 S Uiso 1.28277 0.17736 0.08008 1.000 0.0127 . . . .                          
S6 S Uiso 0.95274 0.16135 0.39912 1.000 0.0127 . . . .                          
N5 N Uiso 1.15993 0.21795 0.20107 1.000 0.0127 . . . .                          
N6 N Uiso 0.43940 0.12193 0.43007 1.000 0.0127 . . . .                          
N7 N Uiso 0.48054 -0.13809 0.24937 1.000 0.0127 . . . .                         
N8 N Uiso 1.29653 -0.10657 -0.05187 1.000 0.0127 . . . .                        
C9 C Uiso 1.10179 0.03771 0.20034 1.000 0.0127 . . . .                          
C10 C Uiso 1.07698 0.14202 0.25717 1.000 0.0127 . . . .                         
C11 C Uiso 0.76907 0.06663 0.36049 1.000 0.0127 . . . .                         
C12 C Uiso 0.78762 -0.02707 0.30297 1.000 0.0127 . . . .                        
C13 C Uiso 1.21218 0.04578 0.09979 1.000 0.0127 . . . .                         
C14 C Uiso 0.58320 0.09823 0.39818 1.000 0.0127 . . . .                         
C15 C Uiso 0.61699 -0.09117 0.27329 1.000 0.0127 . . . .                        
C16 C Uiso 1.26235 -0.03947 0.01588 1.000 0.0127 . . . .                        

#===============================================================================

#===============================================================================

data_list1_32_ap393                  

#===============================================================================

# 5. CHEMICAL DATA

_chemical_name_systematic                        
;
;
_chemical_name_common                             ?
_chemical_melting_point                           ?
_chemical_formula_moiety                         
'C8 N4 S3'
# Ex: 'C12 H16 N2 O6, H2 O' and '(Cd 2+)3, (C6 N6 Cr 3-)2, 2(H2 O)' 
_chemical_formula_structural                      ?
_chemical_formula_sum                            
'C8 N4 S3'
_chemical_formula_iupac                           ?
_chemical_formula_weight                             248.30
_chemical_compound_source                        'see text'

loop_
_atom_type_symbol                                
_atom_type_description                           
_atom_type_scat_dispersion_real                  
_atom_type_scat_dispersion_imag                  
_atom_type_scat_source                           
 C   C    0.0033    0.0016
' International Tables Vol C Tables 4.2.6.8 and 6.1.1.4'
 N   N    0.0061    0.0033
' International Tables Vol C Tables 4.2.6.8 and 6.1.1.4'
 S   S    0.1246    0.1234
' International Tables Vol C Tables 4.2.6.8 and 6.1.1.4'

#===============================================================================

# 6. CRYSTAL DATA

_symmetry_cell_setting                            orthorhombic
_symmetry_space_group_name_Hall                   'P 2ac 2ab'
_symmetry_space_group_name_H-M                    'P 21 21 21'
_symmetry_Int_Tables_number                              19

loop_
_space_group_symop_id                            
_space_group_symop_operation_xyz                 
   1 x,y,z                         
   2 1/2-x,-y,1/2+z                
   3 1/2+x,1/2-y,-z                
   4 -x,1/2+y,1/2-z                

_cell_length_a                                          6.63780
_cell_length_b                                         10.32080
_cell_length_c                                         12.90460
_cell_angle_alpha                                            90
_cell_angle_beta                                             90
_cell_angle_gamma                                            90
_cell_volume                                            884.061
_cell_formula_units_Z                                 4
_cell_measurement_temperature                     ?
_cell_measurement_reflns_used                     ?
_cell_measurement_theta_min                       ?
_cell_measurement_theta_max                       ?
_cell_special_details                            
;
 
;

#===============================================================================

# 9. ATOMIC COORDINATES AND DISPLACEMENT PARAMETERS

loop_
_atom_site_label                                 
_atom_site_type_symbol                           
_atom_site_thermal_displace_type                 
_atom_site_fract_x                               
_atom_site_fract_y                               
_atom_site_fract_z                               
_atom_site_occupancy                             
_atom_site_U_iso_or_equiv                        
_atom_site_calc_flag                             
_atom_site_refinement_flags                      
_atom_site_disorder_assembly                     
_atom_site_disorder_group                        
S4 S Uiso 0.83638 0.45588 0.35098 1.000 0.0127 . . . .                          
S5 S Uiso 0.40658 0.30758 0.13162 1.000 0.0127 . . . .                          
S6 S Uiso 0.34049 0.49377 0.41774 1.000 0.0127 . . . .                          
N5 N Uiso 0.29567 0.37257 0.23434 1.000 0.0127 . . . .                          
N6 N Uiso 0.41814 0.38178 0.68734 1.000 0.0127 . . . .                          
N7 N Uiso 0.98370 0.34468 0.61336 1.000 0.0127 . . . .                          
N8 N Uiso 0.97797 0.28076 0.08648 1.000 0.0127 . . . .                          
C9 C Uiso 0.63382 0.40113 0.27382 1.000 0.0127 . . . .                          
C10 C Uiso 0.42156 0.41741 0.30096 1.000 0.0127 . . . .                         
C11 C Uiso 0.53501 0.43470 0.50032 1.000 0.0127 . . . .                         
C12 C Uiso 0.72836 0.42109 0.47435 1.000 0.0127 . . . .                         
C13 C Uiso 0.64850 0.34044 0.18132 1.000 0.0127 . . . .                         
C14 C Uiso 0.47058 0.40440 0.60547 1.000 0.0127 . . . .                         
C15 C Uiso 0.87157 0.37738 0.55227 1.000 0.0127 . . . .                         
C16 C Uiso 0.83276 0.30585 0.12845 1.000 0.0127 . . . .                         

#===============================================================================

#===============================================================================

data_list1_33_ap440                  

#===============================================================================

# 5. CHEMICAL DATA

_chemical_name_systematic                        
;
;
_chemical_name_common                             ?
_chemical_melting_point                           ?
_chemical_formula_moiety                         
'C8 N4 S3'
# Ex: 'C12 H16 N2 O6, H2 O' and '(Cd 2+)3, (C6 N6 Cr 3-)2, 2(H2 O)' 
_chemical_formula_structural                      ?
_chemical_formula_sum                            
'C8 N4 S3'
_chemical_formula_iupac                           ?
_chemical_formula_weight                             248.30
_chemical_compound_source                        'see text'

loop_
_atom_type_symbol                                
_atom_type_description                           
_atom_type_scat_dispersion_real                  
_atom_type_scat_dispersion_imag                  
_atom_type_scat_source                           
 C   C    0.0033    0.0016
' International Tables Vol C Tables 4.2.6.8 and 6.1.1.4'
 N   N    0.0061    0.0033
' International Tables Vol C Tables 4.2.6.8 and 6.1.1.4'
 S   S    0.1246    0.1234
' International Tables Vol C Tables 4.2.6.8 and 6.1.1.4'

#===============================================================================

# 6. CRYSTAL DATA

_symmetry_cell_setting                            orthorhombic
_symmetry_space_group_name_Hall                   'P 2ac 2ab'
_symmetry_space_group_name_H-M                    'P 21 21 21'
_symmetry_Int_Tables_number                              19

loop_
_space_group_symop_id                            
_space_group_symop_operation_xyz                 
   1 x,y,z                         
   2 1/2-x,-y,1/2+z                
   3 1/2+x,1/2-y,-z                
   4 -x,1/2+y,1/2-z                

_cell_length_a                                          4.76170
_cell_length_b                                         11.58560
_cell_length_c                                         17.12190
_cell_angle_alpha                                            90
_cell_angle_beta                                             90
_cell_angle_gamma                                            90
_cell_volume                                            944.567
_cell_formula_units_Z                                 4
_cell_measurement_temperature                     ?
_cell_measurement_reflns_used                     ?
_cell_measurement_theta_min                       ?
_cell_measurement_theta_max                       ?
_cell_special_details                            
;
 
;

#===============================================================================

# 9. ATOMIC COORDINATES AND DISPLACEMENT PARAMETERS

loop_
_atom_site_label                                 
_atom_site_type_symbol                           
_atom_site_thermal_displace_type                 
_atom_site_fract_x                               
_atom_site_fract_y                               
_atom_site_fract_z                               
_atom_site_occupancy                             
_atom_site_U_iso_or_equiv                        
_atom_site_calc_flag                             
_atom_site_refinement_flags                      
_atom_site_disorder_assembly                     
_atom_site_disorder_group                        
S10 S Uiso 0.00295 0.45179 0.11501 1.000 0.0127 . . . .                         
S11 S Uiso 0.21201 0.50973 -0.12625 1.000 0.0127 . . . .                        
S12 S Uiso 0.44547 0.68731 0.07511 1.000 0.0127 . . . .                         
N13 N Uiso 0.37431 0.60224 -0.06786 1.000 0.0127 . . . .                        
N14 N Uiso 0.13766 0.86123 0.23325 1.000 0.0127 . . . .                         
N15 N Uiso -0.35721 0.61595 0.27330 1.000 0.0127 . . . .                        
N16 N Uiso -0.32805 0.28115 -0.05952 1.000 0.0127 . . . .                       
C25 C Uiso 0.10880 0.49773 0.02094 1.000 0.0127 . . . .                         
C26 C Uiso 0.30758 0.59033 0.00436 1.000 0.0127 . . . .                         
C27 C Uiso 0.17981 0.67738 0.14774 1.000 0.0127 . . . .                         
C28 C Uiso 0.00962 0.58864 0.16276 1.000 0.0127 . . . .                         
C29 C Uiso 0.03247 0.44657 -0.04695 1.000 0.0127 . . . .                        
C30 C Uiso 0.15702 0.78084 0.19575 1.000 0.0127 . . . .                         
C31 C Uiso -0.19549 0.60234 0.22546 1.000 0.0127 . . . .                        
C32 C Uiso -0.16710 0.35319 -0.05475 1.000 0.0127 . . . .                       

#===============================================================================

#===============================================================================

data_list1_34_ap922                  

#===============================================================================

# 5. CHEMICAL DATA

_chemical_name_systematic                        
;
;
_chemical_name_common                             ?
_chemical_melting_point                           ?
_chemical_formula_moiety                         
'C8 N4 S3'
# Ex: 'C12 H16 N2 O6, H2 O' and '(Cd 2+)3, (C6 N6 Cr 3-)2, 2(H2 O)' 
_chemical_formula_structural                      ?
_chemical_formula_sum                            
'C8 N4 S3'
_chemical_formula_iupac                           ?
_chemical_formula_weight                             248.30
_chemical_compound_source                        'see text'

loop_
_atom_type_symbol                                
_atom_type_description                           
_atom_type_scat_dispersion_real                  
_atom_type_scat_dispersion_imag                  
_atom_type_scat_source                           
 C   C    0.0033    0.0016
' International Tables Vol C Tables 4.2.6.8 and 6.1.1.4'
 N   N    0.0061    0.0033
' International Tables Vol C Tables 4.2.6.8 and 6.1.1.4'
 S   S    0.1246    0.1234
' International Tables Vol C Tables 4.2.6.8 and 6.1.1.4'

#===============================================================================

# 6. CRYSTAL DATA

_symmetry_cell_setting                              monoclinic
_symmetry_space_group_name_Hall                   '-P 2yn'
_symmetry_space_group_name_H-M                    'P 21/n'
_symmetry_Int_Tables_number                              14

loop_
_space_group_symop_id                            
_space_group_symop_operation_xyz                 
   1 x,y,z                         
   2 1/2-x,1/2+y,1/2-z             
   3 -x,-y,-z                      
   4 1/2+x,1/2-y,1/2+z             

_cell_length_a                                          7.83230
_cell_length_b                                          6.21900
_cell_length_c                                         18.34800
_cell_angle_alpha                                            90
_cell_angle_beta                                        90.9830
_cell_angle_gamma                                            90
_cell_volume                                            893.583
_cell_formula_units_Z                                 4
_cell_measurement_temperature                     ?
_cell_measurement_reflns_used                     ?
_cell_measurement_theta_min                       ?
_cell_measurement_theta_max                       ?
_cell_special_details                            
;
 
;

#===============================================================================

# 9. ATOMIC COORDINATES AND DISPLACEMENT PARAMETERS

loop_
_atom_site_label                                 
_atom_site_type_symbol                           
_atom_site_thermal_displace_type                 
_atom_site_fract_x                               
_atom_site_fract_y                               
_atom_site_fract_z                               
_atom_site_occupancy                             
_atom_site_U_iso_or_equiv                        
_atom_site_calc_flag                             
_atom_site_refinement_flags                      
_atom_site_disorder_assembly                     
_atom_site_disorder_group                        
S1 S Uiso -0.13068 0.02315 0.27695 1.000 0.0127 . . . .                         
S2 S Uiso 0.02239 0.33338 0.07998 1.000 0.0127 . . . .                          
S3 S Uiso 0.09025 0.50604 0.29837 1.000 0.0127 . . . .                          
N1 N Uiso 0.08929 0.46652 0.15315 1.000 0.0127 . . . .                          
N2 N Uiso 0.30726 0.32928 0.46721 1.000 0.0127 . . . .                          
N3 N Uiso 0.03741 -0.20919 0.44551 1.000 0.0127 . . . .                         
N4 N Uiso -0.21303 -0.21303 0.08313 1.000 0.0127 . . . .                        
C1 C Uiso -0.04712 0.17664 0.20516 1.000 0.0127 . . . .                         
C2 C Uiso 0.04635 0.37764 0.21339 1.000 0.0127 . . . .                          
C3 C Uiso 0.10138 0.27683 0.35649 1.000 0.0127 . . . .                          
C4 C Uiso 0.01490 0.09353 0.34864 1.000 0.0127 . . . .                          
C5 C Uiso -0.06840 0.13043 0.13345 1.000 0.0127 . . . .                         
C6 C Uiso 0.21552 0.30555 0.41931 1.000 0.0127 . . . .                          
C7 C Uiso 0.02942 -0.07407 0.40387 1.000 0.0127 . . . .                         
C8 C Uiso -0.15052 -0.05978 0.10421 1.000 0.0127 . . . .                        

#===============================================================================

#===============================================================================

data_list1_35_ap692                  

#===============================================================================

# 5. CHEMICAL DATA

_chemical_name_systematic                        
;
;
_chemical_name_common                             ?
_chemical_melting_point                           ?
_chemical_formula_moiety                         
'C8 N4 S3'
# Ex: 'C12 H16 N2 O6, H2 O' and '(Cd 2+)3, (C6 N6 Cr 3-)2, 2(H2 O)' 
_chemical_formula_structural                      ?
_chemical_formula_sum                            
'C8 N4 S3'
_chemical_formula_iupac                           ?
_chemical_formula_weight                             248.30
_chemical_compound_source                        'see text'

loop_
_atom_type_symbol                                
_atom_type_description                           
_atom_type_scat_dispersion_real                  
_atom_type_scat_dispersion_imag                  
_atom_type_scat_source                           
 C   C    0.0033    0.0016
' International Tables Vol C Tables 4.2.6.8 and 6.1.1.4'
 N   N    0.0061    0.0033
' International Tables Vol C Tables 4.2.6.8 and 6.1.1.4'
 S   S    0.1246    0.1234
' International Tables Vol C Tables 4.2.6.8 and 6.1.1.4'

#===============================================================================

# 6. CRYSTAL DATA

_symmetry_cell_setting                              monoclinic
_symmetry_space_group_name_Hall                   '-P 2yn'
_symmetry_space_group_name_H-M                    'P 21/n'
_symmetry_Int_Tables_number                              14

loop_
_space_group_symop_id                            
_space_group_symop_operation_xyz                 
   1 x,y,z                         
   2 1/2-x,1/2+y,1/2-z             
   3 -x,-y,-z                      
   4 1/2+x,1/2-y,1/2+z             

_cell_length_a                                          3.68200
_cell_length_b                                         12.77270
_cell_length_c                                         18.55890
_cell_angle_alpha                                            90
_cell_angle_beta                                        90.8060
_cell_angle_gamma                                            90
_cell_volume                                            872.722
_cell_formula_units_Z                                 4
_cell_measurement_temperature                     ?
_cell_measurement_reflns_used                     ?
_cell_measurement_theta_min                       ?
_cell_measurement_theta_max                       ?
_cell_special_details                            
;
 
;

#===============================================================================

# 9. ATOMIC COORDINATES AND DISPLACEMENT PARAMETERS

loop_
_atom_site_label                                 
_atom_site_type_symbol                           
_atom_site_thermal_displace_type                 
_atom_site_fract_x                               
_atom_site_fract_y                               
_atom_site_fract_z                               
_atom_site_occupancy                             
_atom_site_U_iso_or_equiv                        
_atom_site_calc_flag                             
_atom_site_refinement_flags                      
_atom_site_disorder_assembly                     
_atom_site_disorder_group                        
S1 S Uiso 0.68050 0.09160 0.24088 1.000 0.0127 . . . .                          
S2 S Uiso 1.07831 0.30794 0.40041 1.000 0.0127 . . . .                          
S3 S Uiso 0.61557 0.34879 0.19434 1.000 0.0127 . . . .                          
N1 N Uiso 0.92322 0.36894 0.32707 1.000 0.0127 . . . .                          
N2 N Uiso 0.99874 0.30454 0.01222 1.000 0.0127 . . . .                          
N3 N Uiso 1.14989 0.01616 0.07346 1.000 0.0127 . . . .                          
N4 N Uiso 1.12361 0.00572 0.42248 1.000 0.0127 . . . .                          
C1 C Uiso 0.82834 0.19491 0.29721 1.000 0.0127 . . . .                          
C2 C Uiso 0.80154 0.30534 0.27852 1.000 0.0127 . . . .                          
C3 C Uiso 0.79307 0.24714 0.13931 1.000 0.0127 . . . .                          
C4 C Uiso 0.82503 0.14660 0.15780 1.000 0.0127 . . . .                          
C5 C Uiso 0.98008 0.18436 0.36355 1.000 0.0127 . . . .                          
C6 C Uiso 0.91058 0.28026 0.06822 1.000 0.0127 . . . .                          
C7 C Uiso 0.99928 0.07313 0.10934 1.000 0.0127 . . . .                          
C8 C Uiso 1.06043 0.08560 0.39836 1.000 0.0127 . . . .                          

#===============================================================================

#===============================================================================

data_list1_36_ap7                    

#===============================================================================

# 5. CHEMICAL DATA

_chemical_name_systematic                        
;
;
_chemical_name_common                             ?
_chemical_melting_point                           ?
_chemical_formula_moiety                         
'C8 N4 S3'
# Ex: 'C12 H16 N2 O6, H2 O' and '(Cd 2+)3, (C6 N6 Cr 3-)2, 2(H2 O)' 
_chemical_formula_structural                      ?
_chemical_formula_sum                            
'C8 N4 S3'
_chemical_formula_iupac                           ?
_chemical_formula_weight                             248.30
_chemical_compound_source                        'see text'

loop_
_atom_type_symbol                                
_atom_type_description                           
_atom_type_scat_dispersion_real                  
_atom_type_scat_dispersion_imag                  
_atom_type_scat_source                           
 C   C    0.0033    0.0016
' International Tables Vol C Tables 4.2.6.8 and 6.1.1.4'
 N   N    0.0061    0.0033
' International Tables Vol C Tables 4.2.6.8 and 6.1.1.4'
 S   S    0.1246    0.1234
' International Tables Vol C Tables 4.2.6.8 and 6.1.1.4'

#===============================================================================

# 6. CRYSTAL DATA

_symmetry_cell_setting                              monoclinic
_symmetry_space_group_name_Hall                   '-P 2yn'
_symmetry_space_group_name_H-M                    'P 21/n'
_symmetry_Int_Tables_number                              14

loop_
_space_group_symop_id                            
_space_group_symop_operation_xyz                 
   1 x,y,z                         
   2 1/2-x,1/2+y,1/2-z             
   3 -x,-y,-z                      
   4 1/2+x,1/2-y,1/2+z             

_cell_length_a                                          6.71910
_cell_length_b                                         18.79830
_cell_length_c                                          7.08830
_cell_angle_alpha                                            90
_cell_angle_beta                                        90.9620
_cell_angle_gamma                                            90
_cell_volume                                            895.180
_cell_formula_units_Z                                 4
_cell_measurement_temperature                     ?
_cell_measurement_reflns_used                     ?
_cell_measurement_theta_min                       ?
_cell_measurement_theta_max                       ?
_cell_special_details                            
;
 
;

#===============================================================================

# 9. ATOMIC COORDINATES AND DISPLACEMENT PARAMETERS

loop_
_atom_site_label                                 
_atom_site_type_symbol                           
_atom_site_thermal_displace_type                 
_atom_site_fract_x                               
_atom_site_fract_y                               
_atom_site_fract_z                               
_atom_site_occupancy                             
_atom_site_U_iso_or_equiv                        
_atom_site_calc_flag                             
_atom_site_refinement_flags                      
_atom_site_disorder_assembly                     
_atom_site_disorder_group                        
S1 S Uiso 1.03874 0.07178 0.67138 1.000 0.0127 . . . .                          
S5 S Uiso 0.62123 -0.08918 0.83124 1.000 0.0127 . . . .                         
S9 S Uiso 0.55222 0.12293 0.65785 1.000 0.0127 . . . .                          
N1 N Uiso 0.50912 -0.01299 0.77638 1.000 0.0127 . . . .                         
N5 N Uiso 0.65983 0.29182 0.91912 1.000 0.0127 . . . .                          
N9 N Uiso 1.20892 0.23294 0.92575 1.000 0.0127 . . . .                          
N13 N Uiso 1.19160 -0.11886 0.83793 1.000 0.0127 . . . .                        
C1 C Uiso 0.84159 0.01645 0.74173 1.000 0.0127 . . . .                          
C5 C Uiso 0.63214 0.03665 0.73244 1.000 0.0127 . . . .                          
C9 C Uiso 0.75313 0.17266 0.75876 1.000 0.0127 . . . .                          
C13 C Uiso 0.94394 0.15330 0.76049 1.000 0.0127 . . . .                         
C17 C Uiso 0.85818 -0.05207 0.79745 1.000 0.0127 . . . .                        
C21 C Uiso 0.69893 0.23966 0.84785 1.000 0.0127 . . . .                         
C25 C Uiso 1.09242 0.19886 0.85100 1.000 0.0127 . . . .                         
C29 C Uiso 1.04352 -0.09040 0.81910 1.000 0.0127 . . . .                        

#===============================================================================

#===============================================================================

data_list1_37_ap45                   

#===============================================================================

# 5. CHEMICAL DATA

_chemical_name_systematic                        
;
;
_chemical_name_common                             ?
_chemical_melting_point                           ?
_chemical_formula_moiety                         
'C8 N4 S3'
# Ex: 'C12 H16 N2 O6, H2 O' and '(Cd 2+)3, (C6 N6 Cr 3-)2, 2(H2 O)' 
_chemical_formula_structural                      ?
_chemical_formula_sum                            
'C8 N4 S3'
_chemical_formula_iupac                           ?
_chemical_formula_weight                             248.30
_chemical_compound_source                        'see text'

loop_
_atom_type_symbol                                
_atom_type_description                           
_atom_type_scat_dispersion_real                  
_atom_type_scat_dispersion_imag                  
_atom_type_scat_source                           
 C   C    0.0033    0.0016
' International Tables Vol C Tables 4.2.6.8 and 6.1.1.4'
 N   N    0.0061    0.0033
' International Tables Vol C Tables 4.2.6.8 and 6.1.1.4'
 S   S    0.1246    0.1234
' International Tables Vol C Tables 4.2.6.8 and 6.1.1.4'

#===============================================================================

# 6. CRYSTAL DATA

_symmetry_cell_setting                              monoclinic
_symmetry_space_group_name_Hall                   '-P 2ybc'
_symmetry_space_group_name_H-M                    'P 21/c'
_symmetry_Int_Tables_number                              14

loop_
_space_group_symop_id                            
_space_group_symop_operation_xyz                 
   1 x,y,z                         
   2 -x,1/2+y,1/2-z                
   3 -x,-y,-z                      
   4 x,1/2-y,1/2+z                 

_cell_length_a                                          8.13260
_cell_length_b                                          7.94970
_cell_length_c                                         13.90650
_cell_angle_alpha                                            90
_cell_angle_beta                                        96.5220
_cell_angle_gamma                                            90
_cell_volume                                            893.261
_cell_formula_units_Z                                 4
_cell_measurement_temperature                     ?
_cell_measurement_reflns_used                     ?
_cell_measurement_theta_min                       ?
_cell_measurement_theta_max                       ?
_cell_special_details                            
;
 
;

#===============================================================================

# 9. ATOMIC COORDINATES AND DISPLACEMENT PARAMETERS

loop_
_atom_site_label                                 
_atom_site_type_symbol                           
_atom_site_thermal_displace_type                 
_atom_site_fract_x                               
_atom_site_fract_y                               
_atom_site_fract_z                               
_atom_site_occupancy                             
_atom_site_U_iso_or_equiv                        
_atom_site_calc_flag                             
_atom_site_refinement_flags                      
_atom_site_disorder_assembly                     
_atom_site_disorder_group                        
S1 S Uiso 0.46148 0.34833 0.23294 1.000 0.0127 . . . .                          
S2 S Uiso 0.31059 0.33006 -0.07278 1.000 0.0127 . . . .                         
S3 S Uiso 0.72760 0.13587 0.09483 1.000 0.0127 . . . .                          
N1 N Uiso 0.48881 0.23011 -0.04416 1.000 0.0127 . . . .                         
N2 N Uiso 1.10032 0.29791 0.23678 1.000 0.0127 . . . .                          
N3 N Uiso 0.80140 0.52647 0.39827 1.000 0.0127 . . . .                          
N4 N Uiso 0.07564 0.59354 0.09531 1.000 0.0127 . . . .                          
C1 C Uiso 0.43355 0.33162 0.10552 1.000 0.0127 . . . .                          
C2 C Uiso 0.53954 0.23615 0.04700 1.000 0.0127 . . . .                          
C3 C Uiso 0.78264 0.26814 0.19689 1.000 0.0127 . . . .                          
C4 C Uiso 0.68176 0.34875 0.25034 1.000 0.0127 . . . .                          
C5 C Uiso 0.30456 0.39639 0.04721 1.000 0.0127 . . . .                          
C6 C Uiso 0.96099 0.28398 0.22099 1.000 0.0127 . . . .                          
C7 C Uiso 0.75039 0.44765 0.33350 1.000 0.0127 . . . .                          
C8 C Uiso 0.17641 0.50601 0.07489 1.000 0.0127 . . . .                          

#===============================================================================

#===============================================================================

data_list1_38_ap28                   

#===============================================================================

# 5. CHEMICAL DATA

_chemical_name_systematic                        
;
;
_chemical_name_common                             ?
_chemical_melting_point                           ?
_chemical_formula_moiety                         
'C8 N4 S3'
# Ex: 'C12 H16 N2 O6, H2 O' and '(Cd 2+)3, (C6 N6 Cr 3-)2, 2(H2 O)' 
_chemical_formula_structural                      ?
_chemical_formula_sum                            
'C8 N4 S3'
_chemical_formula_iupac                           ?
_chemical_formula_weight                             248.30
_chemical_compound_source                        'see text'

loop_
_atom_type_symbol                                
_atom_type_description                           
_atom_type_scat_dispersion_real                  
_atom_type_scat_dispersion_imag                  
_atom_type_scat_source                           
 C   C    0.0033    0.0016
' International Tables Vol C Tables 4.2.6.8 and 6.1.1.4'
 N   N    0.0061    0.0033
' International Tables Vol C Tables 4.2.6.8 and 6.1.1.4'
 S   S    0.1246    0.1234
' International Tables Vol C Tables 4.2.6.8 and 6.1.1.4'

#===============================================================================

# 6. CRYSTAL DATA

_symmetry_cell_setting                            orthorhombic
_symmetry_space_group_name_Hall                   '-P 2n 2ab'
_symmetry_space_group_name_H-M                    'P b c n'
_symmetry_Int_Tables_number                              60

loop_
_space_group_symop_id                            
_space_group_symop_operation_xyz                 
   1 x,y,z                         
   2 1/2-x,1/2-y,1/2+z             
   3 1/2+x,1/2-y,-z                
   4 -x,y,1/2-z                    
   5 -x,-y,-z                      
   6 1/2+x,1/2+y,1/2-z             
   7 1/2-x,1/2+y,z                 
   8 x,-y,1/2+z                    

_cell_length_a                                          7.24220
_cell_length_b                                         13.96750
_cell_length_c                                         17.55350
_cell_angle_alpha                                            90
_cell_angle_beta                                             90
_cell_angle_gamma                                            90
_cell_volume                                           1775.632
_cell_formula_units_Z                                 8
_cell_measurement_temperature                     ?
_cell_measurement_reflns_used                     ?
_cell_measurement_theta_min                       ?
_cell_measurement_theta_max                       ?
_cell_special_details                            
;
 
;

#===============================================================================

# 9. ATOMIC COORDINATES AND DISPLACEMENT PARAMETERS

loop_
_atom_site_label                                 
_atom_site_type_symbol                           
_atom_site_thermal_displace_type                 
_atom_site_fract_x                               
_atom_site_fract_y                               
_atom_site_fract_z                               
_atom_site_occupancy                             
_atom_site_U_iso_or_equiv                        
_atom_site_calc_flag                             
_atom_site_refinement_flags                      
_atom_site_disorder_assembly                     
_atom_site_disorder_group                        
S7 S Uiso 0.29028 0.21521 0.30481 1.000 0.0127 . . . .                          
S8 S Uiso 0.24183 -0.07019 0.21558 1.000 0.0127 . . . .                         
S9 S Uiso 0.31336 0.03428 0.43718 1.000 0.0127 . . . .                          
N9 N Uiso 0.25783 -0.06975 0.30962 1.000 0.0127 . . . .                         
N10 N Uiso 0.00917 0.15593 0.57412 1.000 0.0127 . . . .                         
N11 N Uiso -0.02984 0.35985 0.42666 1.000 0.0127 . . . .                        
N12 N Uiso 0.24124 0.15103 0.08578 1.000 0.0127 . . . .                         
C17 C Uiso 0.26558 0.09250 0.28247 1.000 0.0127 . . . .                         
C18 C Uiso 0.27143 0.01483 0.33826 1.000 0.0127 . . . .                         
C19 C Uiso 0.18834 0.14347 0.44654 1.000 0.0127 . . . .                         
C20 C Uiso 0.17841 0.21401 0.39556 1.000 0.0127 . . . .                         
C21 C Uiso 0.24967 0.05552 0.21151 1.000 0.0127 . . . .                         
C22 C Uiso 0.08803 0.15163 0.51829 1.000 0.0127 . . . .                         
C23 C Uiso 0.06392 0.29707 0.41284 1.000 0.0127 . . . .                         
C24 C Uiso 0.24421 0.10869 0.14103 1.000 0.0127 . . . .                         

#===============================================================================

#===============================================================================

data_list1_39_ap64                   

#===============================================================================

# 5. CHEMICAL DATA

_chemical_name_systematic                        
;
;
_chemical_name_common                             ?
_chemical_melting_point                           ?
_chemical_formula_moiety                         
'C8 N4 S3'
# Ex: 'C12 H16 N2 O6, H2 O' and '(Cd 2+)3, (C6 N6 Cr 3-)2, 2(H2 O)' 
_chemical_formula_structural                      ?
_chemical_formula_sum                            
'C8 N4 S3'
_chemical_formula_iupac                           ?
_chemical_formula_weight                             248.30
_chemical_compound_source                        'see text'

loop_
_atom_type_symbol                                
_atom_type_description                           
_atom_type_scat_dispersion_real                  
_atom_type_scat_dispersion_imag                  
_atom_type_scat_source                           
 C   C    0.0033    0.0016
' International Tables Vol C Tables 4.2.6.8 and 6.1.1.4'
 N   N    0.0061    0.0033
' International Tables Vol C Tables 4.2.6.8 and 6.1.1.4'
 S   S    0.1246    0.1234
' International Tables Vol C Tables 4.2.6.8 and 6.1.1.4'

#===============================================================================

# 6. CRYSTAL DATA

_symmetry_cell_setting                              monoclinic
_symmetry_space_group_name_Hall                   '-P 2yn'
_symmetry_space_group_name_H-M                    'P 21/n'
_symmetry_Int_Tables_number                              14

loop_
_space_group_symop_id                            
_space_group_symop_operation_xyz                 
   1 x,y,z                         
   2 1/2-x,1/2+y,1/2-z             
   3 -x,-y,-z                      
   4 1/2+x,1/2-y,1/2+z             

_cell_length_a                                         11.11420
_cell_length_b                                          6.73080
_cell_length_c                                         12.81200
_cell_angle_alpha                                            90
_cell_angle_beta                                       113.9230
_cell_angle_gamma                                            90
_cell_volume                                            876.095
_cell_formula_units_Z                                 4
_cell_measurement_temperature                     ?
_cell_measurement_reflns_used                     ?
_cell_measurement_theta_min                       ?
_cell_measurement_theta_max                       ?
_cell_special_details                            
;
 
;

#===============================================================================

# 9. ATOMIC COORDINATES AND DISPLACEMENT PARAMETERS

loop_
_atom_site_label                                 
_atom_site_type_symbol                           
_atom_site_thermal_displace_type                 
_atom_site_fract_x                               
_atom_site_fract_y                               
_atom_site_fract_z                               
_atom_site_occupancy                             
_atom_site_U_iso_or_equiv                        
_atom_site_calc_flag                             
_atom_site_refinement_flags                      
_atom_site_disorder_assembly                     
_atom_site_disorder_group                        
S1 S Uiso 0.51053 0.12231 0.24909 1.000 0.0127 . . . .                          
S2 S Uiso 0.92549 0.15879 0.33579 1.000 0.0127 . . . .                          
S3 S Uiso 0.71882 0.11306 0.54315 1.000 0.0127 . . . .                          
N1 N Uiso 0.89398 0.15152 0.45150 1.000 0.0127 . . . .                          
N2 N Uiso 0.46776 0.33591 0.62300 1.000 0.0127 . . . .                          
N3 N Uiso 0.24837 0.38070 0.29706 1.000 0.0127 . . . .                          
N4 N Uiso 0.66238 0.15846 0.02583 1.000 0.0127 . . . .                          
C1 C Uiso 0.68359 0.14187 0.30836 1.000 0.0127 . . . .                          
C2 C Uiso 0.77051 0.14079 0.42945 1.000 0.0127 . . . .                          
C3 C Uiso 0.55575 0.20696 0.47648 1.000 0.0127 . . . .                          
C4 C Uiso 0.47773 0.21304 0.36528 1.000 0.0127 . . . .                          
C5 C Uiso 0.75672 0.15069 0.24591 1.000 0.0127 . . . .                          
C6 C Uiso 0.50589 0.28093 0.55832 1.000 0.0127 . . . .                          
C7 C Uiso 0.34787 0.30405 0.32840 1.000 0.0127 . . . .                          
C8 C Uiso 0.70487 0.15448 0.12279 1.000 0.0127 . . . .                          

#===============================================================================

#===============================================================================

data_list1_40_ap71                   

#===============================================================================

# 5. CHEMICAL DATA

_chemical_name_systematic                        
;
;
_chemical_name_common                             ?
_chemical_melting_point                           ?
_chemical_formula_moiety                         
'C8 N4 S3'
# Ex: 'C12 H16 N2 O6, H2 O' and '(Cd 2+)3, (C6 N6 Cr 3-)2, 2(H2 O)' 
_chemical_formula_structural                      ?
_chemical_formula_sum                            
'C8 N4 S3'
_chemical_formula_iupac                           ?
_chemical_formula_weight                             248.30
_chemical_compound_source                        'see text'

loop_
_atom_type_symbol                                
_atom_type_description                           
_atom_type_scat_dispersion_real                  
_atom_type_scat_dispersion_imag                  
_atom_type_scat_source                           
 C   C    0.0033    0.0016
' International Tables Vol C Tables 4.2.6.8 and 6.1.1.4'
 N   N    0.0061    0.0033
' International Tables Vol C Tables 4.2.6.8 and 6.1.1.4'
 S   S    0.1246    0.1234
' International Tables Vol C Tables 4.2.6.8 and 6.1.1.4'

#===============================================================================

# 6. CRYSTAL DATA

_symmetry_cell_setting                              monoclinic
_symmetry_space_group_name_Hall                   '-P 2yn'
_symmetry_space_group_name_H-M                    'P 21/n'
_symmetry_Int_Tables_number                              14

loop_
_space_group_symop_id                            
_space_group_symop_operation_xyz                 
   1 x,y,z                         
   2 1/2-x,1/2+y,1/2-z             
   3 -x,-y,-z                      
   4 1/2+x,1/2-y,1/2+z             

_cell_length_a                                          6.83780
_cell_length_b                                         19.12040
_cell_length_c                                          7.13810
_cell_angle_alpha                                            90
_cell_angle_beta                                       107.0300
_cell_angle_gamma                                            90
_cell_volume                                            892.324
_cell_formula_units_Z                                 4
_cell_measurement_temperature                     ?
_cell_measurement_reflns_used                     ?
_cell_measurement_theta_min                       ?
_cell_measurement_theta_max                       ?
_cell_special_details                            
;
 
;

#===============================================================================

# 9. ATOMIC COORDINATES AND DISPLACEMENT PARAMETERS

loop_
_atom_site_label                                 
_atom_site_type_symbol                           
_atom_site_thermal_displace_type                 
_atom_site_fract_x                               
_atom_site_fract_y                               
_atom_site_fract_z                               
_atom_site_occupancy                             
_atom_site_U_iso_or_equiv                        
_atom_site_calc_flag                             
_atom_site_refinement_flags                      
_atom_site_disorder_assembly                     
_atom_site_disorder_group                        
S1 S Uiso 0.37678 0.08892 -0.02739 1.000 0.0127 . . . .                         
S2 S Uiso 0.66653 0.23349 -0.32196 1.000 0.0127 . . . .                         
S3 S Uiso 0.90347 0.08235 0.11021 1.000 0.0127 . . . .                          
N1 N Uiso 0.83683 0.18696 -0.15353 1.000 0.0127 . . . .                         
N2 N Uiso 0.94191 0.06322 0.63882 1.000 0.0127 . . . .                          
N3 N Uiso 0.35032 0.06941 0.47840 1.000 0.0127 . . . .                          
N4 N Uiso 0.07913 0.22458 -0.39689 1.000 0.0127 . . . .                         
C1 C Uiso 0.53148 0.14401 -0.12213 1.000 0.0127 . . . .                         
C2 C Uiso 0.75436 0.14251 -0.06449 1.000 0.0127 . . . .                         
C3 C Uiso 0.74666 0.07943 0.27067 1.000 0.0127 . . . .                          
C4 C Uiso 0.54261 0.08159 0.21651 1.000 0.0127 . . . .                          
C5 C Uiso 0.46132 0.19339 -0.26090 1.000 0.0127 . . . .                         
C6 C Uiso 0.85715 0.07095 0.47766 1.000 0.0127 . . . .                          
C7 C Uiso 0.43545 0.07514 0.36449 1.000 0.0127 . . . .                          
C8 C Uiso 0.24810 0.21130 -0.34135 1.000 0.0127 . . . .                         

#===============================================================================

#===============================================================================

data_list1_41_ap92                   

#===============================================================================

# 5. CHEMICAL DATA

_chemical_name_systematic                        
;
;
_chemical_name_common                             ?
_chemical_melting_point                           ?
_chemical_formula_moiety                         
'C8 N4 S3'
# Ex: 'C12 H16 N2 O6, H2 O' and '(Cd 2+)3, (C6 N6 Cr 3-)2, 2(H2 O)' 
_chemical_formula_structural                      ?
_chemical_formula_sum                            
'C8 N4 S3'
_chemical_formula_iupac                           ?
_chemical_formula_weight                             248.30
_chemical_compound_source                        'see text'

loop_
_atom_type_symbol                                
_atom_type_description                           
_atom_type_scat_dispersion_real                  
_atom_type_scat_dispersion_imag                  
_atom_type_scat_source                           
 C   C    0.0033    0.0016
' International Tables Vol C Tables 4.2.6.8 and 6.1.1.4'
 N   N    0.0061    0.0033
' International Tables Vol C Tables 4.2.6.8 and 6.1.1.4'
 S   S    0.1246    0.1234
' International Tables Vol C Tables 4.2.6.8 and 6.1.1.4'

#===============================================================================

# 6. CRYSTAL DATA

_symmetry_cell_setting                               triclinic
_symmetry_space_group_name_Hall                   '-P 1'
_symmetry_space_group_name_H-M                    'P -1'
_symmetry_Int_Tables_number                               2

loop_
_space_group_symop_id                            
_space_group_symop_operation_xyz                 
   1 x,y,z                         
   2 -x,-y,-z                      

_cell_length_a                                          6.73790
_cell_length_b                                          7.09060
_cell_length_c                                          9.68440
_cell_angle_alpha                                      107.2130
_cell_angle_beta                                        90.3840
_cell_angle_gamma                                       97.8870
_cell_volume                                            437.228
_cell_formula_units_Z                                 2
_cell_measurement_temperature                     ?
_cell_measurement_reflns_used                     ?
_cell_measurement_theta_min                       ?
_cell_measurement_theta_max                       ?
_cell_special_details                            
;
 
;

#===============================================================================

# 9. ATOMIC COORDINATES AND DISPLACEMENT PARAMETERS

loop_
_atom_site_label                                 
_atom_site_type_symbol                           
_atom_site_thermal_displace_type                 
_atom_site_fract_x                               
_atom_site_fract_y                               
_atom_site_fract_z                               
_atom_site_occupancy                             
_atom_site_U_iso_or_equiv                        
_atom_site_calc_flag                             
_atom_site_refinement_flags                      
_atom_site_disorder_assembly                     
_atom_site_disorder_group                        
S1 S Uiso -0.08424 0.96273 0.22815 1.000 0.0127 . . . .                         
S2 S Uiso 0.39612 1.27953 0.53624 1.000 0.0127 . . . .                          
S3 S Uiso 0.41556 0.84670 0.13926 1.000 0.0127 . . . .                          
N1 N Uiso 0.48156 1.12464 0.39325 1.000 0.0127 . . . .                          
N2 N Uiso 0.23238 0.53425 -0.22291 1.000 0.0127 . . . .                         
N3 N Uiso -0.29079 0.66832 -0.12712 1.000 0.0127 . . . .                        
N4 N Uiso -0.16528 1.34076 0.58257 1.000 0.0127 . . . .                         
C1 C Uiso 0.14237 1.06893 0.33111 1.000 0.0127 . . . .                          
C2 C Uiso 0.34426 1.02443 0.29647 1.000 0.0127 . . . .                          
C3 C Uiso 0.18747 0.77065 0.03297 1.000 0.0127 . . . .                          
C4 C Uiso 0.00339 0.81290 0.06575 1.000 0.0127 . . . .                          
C5 C Uiso 0.14895 1.20865 0.46194 1.000 0.0127 . . . .                          
C6 C Uiso 0.21367 0.63866 -0.11116 1.000 0.0127 . . . .                         
C7 C Uiso -0.16014 0.72899 -0.04381 1.000 0.0127 . . . .                        
C8 C Uiso -0.02479 1.28608 0.53075 1.000 0.0127 . . . .                         

#===============================================================================

#===============================================================================

data_list1_42_ap988                  

#===============================================================================

# 5. CHEMICAL DATA

_chemical_name_systematic                        
;
;
_chemical_name_common                             ?
_chemical_melting_point                           ?
_chemical_formula_moiety                         
'C8 N4 S3'
# Ex: 'C12 H16 N2 O6, H2 O' and '(Cd 2+)3, (C6 N6 Cr 3-)2, 2(H2 O)' 
_chemical_formula_structural                      ?
_chemical_formula_sum                            
'C8 N4 S3'
_chemical_formula_iupac                           ?
_chemical_formula_weight                             248.30
_chemical_compound_source                        'see text'

loop_
_atom_type_symbol                                
_atom_type_description                           
_atom_type_scat_dispersion_real                  
_atom_type_scat_dispersion_imag                  
_atom_type_scat_source                           
 C   C    0.0033    0.0016
' International Tables Vol C Tables 4.2.6.8 and 6.1.1.4'
 N   N    0.0061    0.0033
' International Tables Vol C Tables 4.2.6.8 and 6.1.1.4'
 S   S    0.1246    0.1234
' International Tables Vol C Tables 4.2.6.8 and 6.1.1.4'

#===============================================================================

# 6. CRYSTAL DATA

_symmetry_cell_setting                              monoclinic
_symmetry_space_group_name_Hall                   'I -2ya'
_symmetry_space_group_name_H-M                    'I a'
_symmetry_Int_Tables_number                               9

loop_
_space_group_symop_id                            
_space_group_symop_operation_xyz                 
   1 x,y,z                         
   2 1/2+x,-y,z                    
   3 1/2+x,1/2+y,1/2+z             
   4 x,1/2-y,1/2+z                 

_cell_length_a                                         13.22230
_cell_length_b                                          3.70070
_cell_length_c                                         18.21100
_cell_angle_alpha                                            90
_cell_angle_beta                                        99.6080
_cell_angle_gamma                                            90
_cell_volume                                            878.597
_cell_formula_units_Z                                 4
_cell_measurement_temperature                     ?
_cell_measurement_reflns_used                     ?
_cell_measurement_theta_min                       ?
_cell_measurement_theta_max                       ?
_cell_special_details                            
;
 
;

#===============================================================================

# 9. ATOMIC COORDINATES AND DISPLACEMENT PARAMETERS

loop_
_atom_site_label                                 
_atom_site_type_symbol                           
_atom_site_thermal_displace_type                 
_atom_site_fract_x                               
_atom_site_fract_y                               
_atom_site_fract_z                               
_atom_site_occupancy                             
_atom_site_U_iso_or_equiv                        
_atom_site_calc_flag                             
_atom_site_refinement_flags                      
_atom_site_disorder_assembly                     
_atom_site_disorder_group                        
S3 S Uiso 0.10959 0.42761 0.00498 1.000 0.0127 . . . .                          
S7 S Uiso -0.13197 0.02359 -0.16311 1.000 0.0127 . . . .                        
S11 S Uiso -0.12496 0.41175 0.05398 1.000 0.0127 . . . .                        
N3 N Uiso -0.17386 0.14433 -0.08588 1.000 0.0127 . . . .                        
N7 N Uiso -0.03893 -0.13973 0.22506 1.000 0.0127 . . . .                        
N11 N Uiso 0.23410 -0.08130 0.17199 1.000 0.0127 . . . .                        
N15 N Uiso 0.15053 0.07836 -0.19279 1.000 0.0127 . . . .                        
C3 C Uiso -0.00040 0.26842 -0.05497 1.000 0.0127 . . . .                        
C7 C Uiso -0.10232 0.26438 -0.03500 1.000 0.0127 . . . .                        
C11 C Uiso -0.01262 0.21776 0.10725 1.000 0.0127 . . . .                        
C15 C Uiso 0.08076 0.22973 0.08868 1.000 0.0127 . . . .                         
C19 C Uiso -0.00492 0.13776 -0.12478 1.000 0.0127 . . . .                       
C23 C Uiso -0.02738 0.02396 0.17436 1.000 0.0127 . . . .                        
C27 C Uiso 0.16692 0.05950 0.13630 1.000 0.0127 . . . .                         
C31 C Uiso 0.08148 0.10207 -0.16344 1.000 0.0127 . . . .                        

#===============================================================================

#===============================================================================

data_list1_43_ap1                    

#===============================================================================

# 5. CHEMICAL DATA

_chemical_name_systematic                        
;
;
_chemical_name_common                             ?
_chemical_melting_point                           ?
_chemical_formula_moiety                         
'C8 N4 S3'
# Ex: 'C12 H16 N2 O6, H2 O' and '(Cd 2+)3, (C6 N6 Cr 3-)2, 2(H2 O)' 
_chemical_formula_structural                      ?
_chemical_formula_sum                            
'C8 N4 S3'
_chemical_formula_iupac                           ?
_chemical_formula_weight                             248.30
_chemical_compound_source                        'see text'

loop_
_atom_type_symbol                                
_atom_type_description                           
_atom_type_scat_dispersion_real                  
_atom_type_scat_dispersion_imag                  
_atom_type_scat_source                           
 C   C    0.0033    0.0016
' International Tables Vol C Tables 4.2.6.8 and 6.1.1.4'
 N   N    0.0061    0.0033
' International Tables Vol C Tables 4.2.6.8 and 6.1.1.4'
 S   S    0.1246    0.1234
' International Tables Vol C Tables 4.2.6.8 and 6.1.1.4'

#===============================================================================

# 6. CRYSTAL DATA

_symmetry_cell_setting                              monoclinic
_symmetry_space_group_name_Hall                   'P 2yb'
_symmetry_space_group_name_H-M                    'P 21'
_symmetry_Int_Tables_number                               4

loop_
_space_group_symop_id                            
_space_group_symop_operation_xyz                 
   1 x,y,z                         
   2 -x,1/2+y,-z                   

_cell_length_a                                          6.16890
_cell_length_b                                          6.65210
_cell_length_c                                         10.89000
_cell_angle_alpha                                            90
_cell_angle_beta                                        91.1220
_cell_angle_gamma                                            90
_cell_volume                                            446.798
_cell_formula_units_Z                                 2
_cell_measurement_temperature                     ?
_cell_measurement_reflns_used                     ?
_cell_measurement_theta_min                       ?
_cell_measurement_theta_max                       ?
_cell_special_details                            
;
 
;

#===============================================================================

# 9. ATOMIC COORDINATES AND DISPLACEMENT PARAMETERS

loop_
_atom_site_label                                 
_atom_site_type_symbol                           
_atom_site_thermal_displace_type                 
_atom_site_fract_x                               
_atom_site_fract_y                               
_atom_site_fract_z                               
_atom_site_occupancy                             
_atom_site_U_iso_or_equiv                        
_atom_site_calc_flag                             
_atom_site_refinement_flags                      
_atom_site_disorder_assembly                     
_atom_site_disorder_group                        
S1 S Uiso 0.69194 0.22269 0.25904 1.000 0.0127 . . . .                          
S2 S Uiso 0.25494 -0.20408 0.41792 1.000 0.0127 . . . .                         
S3 S Uiso 0.78937 -0.26361 0.18887 1.000 0.0127 . . . .                         
N1 N Uiso 0.44347 -0.31409 0.33439 1.000 0.0127 . . . .                         
N2 N Uiso 0.82292 -0.16282 -0.14735 1.000 0.0127 . . . .                        
N3 N Uiso 0.72186 0.39254 -0.06659 1.000 0.0127 . . . .                         
N4 N Uiso 0.17757 0.36513 0.46101 1.000 0.0127 . . . .                          
C1 C Uiso 0.52721 0.02381 0.31020 1.000 0.0127 . . . .                          
C2 C Uiso 0.57136 -0.18749 0.28389 1.000 0.0127 . . . .                         
C3 C Uiso 0.76918 -0.06380 0.08029 1.000 0.0127 . . . .                         
C4 C Uiso 0.73265 0.12832 0.10815 1.000 0.0127 . . . .                          
C5 C Uiso 0.35227 0.03784 0.38243 1.000 0.0127 . . . .                          
C6 C Uiso 0.79759 -0.11970 -0.04769 1.000 0.0127 . . . .                        
C7 C Uiso 0.72482 0.27651 0.00986 1.000 0.0127 . . . .                          
C8 C Uiso 0.25402 0.22108 0.42635 1.000 0.0127 . . . .                          

#===============================================================================

#===============================================================================

data_list1_44_ap96                   

#===============================================================================

# 5. CHEMICAL DATA

_chemical_name_systematic                        
;
;
_chemical_name_common                             ?
_chemical_melting_point                           ?
_chemical_formula_moiety                         
'C8 N4 S3'
# Ex: 'C12 H16 N2 O6, H2 O' and '(Cd 2+)3, (C6 N6 Cr 3-)2, 2(H2 O)' 
_chemical_formula_structural                      ?
_chemical_formula_sum                            
'C8 N4 S3'
_chemical_formula_iupac                           ?
_chemical_formula_weight                             248.30
_chemical_compound_source                        'see text'

loop_
_atom_type_symbol                                
_atom_type_description                           
_atom_type_scat_dispersion_real                  
_atom_type_scat_dispersion_imag                  
_atom_type_scat_source                           
 C   C    0.0033    0.0016
' International Tables Vol C Tables 4.2.6.8 and 6.1.1.4'
 N   N    0.0061    0.0033
' International Tables Vol C Tables 4.2.6.8 and 6.1.1.4'
 S   S    0.1246    0.1234
' International Tables Vol C Tables 4.2.6.8 and 6.1.1.4'

#===============================================================================

# 6. CRYSTAL DATA

_symmetry_cell_setting                              monoclinic
_symmetry_space_group_name_Hall                   '-P 2yn'
_symmetry_space_group_name_H-M                    'P 21/n'
_symmetry_Int_Tables_number                              14

loop_
_space_group_symop_id                            
_space_group_symop_operation_xyz                 
   1 x,y,z                         
   2 1/2-x,1/2+y,1/2-z             
   3 -x,-y,-z                      
   4 1/2+x,1/2-y,1/2+z             

_cell_length_a                                         11.85160
_cell_length_b                                          6.46190
_cell_length_c                                         12.46380
_cell_angle_alpha                                            90
_cell_angle_beta                                       105.9280
_cell_angle_gamma                                            90
_cell_volume                                            917.879
_cell_formula_units_Z                                 4
_cell_measurement_temperature                     ?
_cell_measurement_reflns_used                     ?
_cell_measurement_theta_min                       ?
_cell_measurement_theta_max                       ?
_cell_special_details                            
;
 
;

#===============================================================================

# 9. ATOMIC COORDINATES AND DISPLACEMENT PARAMETERS

loop_
_atom_site_label                                 
_atom_site_type_symbol                           
_atom_site_thermal_displace_type                 
_atom_site_fract_x                               
_atom_site_fract_y                               
_atom_site_fract_z                               
_atom_site_occupancy                             
_atom_site_U_iso_or_equiv                        
_atom_site_calc_flag                             
_atom_site_refinement_flags                      
_atom_site_disorder_assembly                     
_atom_site_disorder_group                        
S1 S Uiso 0.01075 0.63970 0.16042 1.000 0.0127 . . . .                          
S2 S Uiso 0.23996 0.17945 0.08603 1.000 0.0127 . . . .                          
S3 S Uiso -0.10308 0.16010 0.11765 1.000 0.0127 . . . .                         
N1 N Uiso 0.11201 0.07983 0.09001 1.000 0.0127 . . . .                          
N2 N Uiso -0.19206 0.13946 0.37893 1.000 0.0127 . . . .                         
N3 N Uiso -0.06417 0.71377 0.42930 1.000 0.0127 . . . .                         
N4 N Uiso 0.33644 0.74473 0.13967 1.000 0.0127 . . . .                          
C1 C Uiso 0.08975 0.42628 0.12987 1.000 0.0127 . . . .                          
C2 C Uiso 0.04249 0.21677 0.11169 1.000 0.0127 . . . .                          
C3 C Uiso -0.10037 0.31686 0.23626 1.000 0.0127 . . . .                         
C4 C Uiso -0.05653 0.50773 0.25284 1.000 0.0127 . . . .                         
C5 C Uiso 0.19958 0.42810 0.11760 1.000 0.0127 . . . .                          
C6 C Uiso -0.15164 0.22016 0.31738 1.000 0.0127 . . . .                         
C7 C Uiso -0.06072 0.62293 0.35209 1.000 0.0127 . . . .                         
C8 C Uiso 0.27657 0.60470 0.12945 1.000 0.0127 . . . .                          

#===============================================================================

#===============================================================================

data_list1_45_ap518                  

#===============================================================================

# 5. CHEMICAL DATA

_chemical_name_systematic                        
;
;
_chemical_name_common                             ?
_chemical_melting_point                           ?
_chemical_formula_moiety                         
'C8 N4 S3'
# Ex: 'C12 H16 N2 O6, H2 O' and '(Cd 2+)3, (C6 N6 Cr 3-)2, 2(H2 O)' 
_chemical_formula_structural                      ?
_chemical_formula_sum                            
'C8 N4 S3'
_chemical_formula_iupac                           ?
_chemical_formula_weight                             248.30
_chemical_compound_source                        'see text'

loop_
_atom_type_symbol                                
_atom_type_description                           
_atom_type_scat_dispersion_real                  
_atom_type_scat_dispersion_imag                  
_atom_type_scat_source                           
 C   C    0.0033    0.0016
' International Tables Vol C Tables 4.2.6.8 and 6.1.1.4'
 N   N    0.0061    0.0033
' International Tables Vol C Tables 4.2.6.8 and 6.1.1.4'
 S   S    0.1246    0.1234
' International Tables Vol C Tables 4.2.6.8 and 6.1.1.4'

#===============================================================================

# 6. CRYSTAL DATA

_symmetry_cell_setting                            orthorhombic
_symmetry_space_group_name_Hall                   'P 2c -2n'
_symmetry_space_group_name_H-M                    'P n a 21'
_symmetry_Int_Tables_number                              33

loop_
_space_group_symop_id                            
_space_group_symop_operation_xyz                 
   1 x,y,z                         
   2 -x,-y,1/2+z                   
   3 1/2-x,1/2+y,1/2+z             
   4 1/2+x,1/2-y,z                 

_cell_length_a                                         19.26920
_cell_length_b                                         12.42260
_cell_length_c                                          3.67990
_cell_angle_alpha                                            90
_cell_angle_beta                                             90
_cell_angle_gamma                                            90
_cell_volume                                            880.871
_cell_formula_units_Z                                 4
_cell_measurement_temperature                     ?
_cell_measurement_reflns_used                     ?
_cell_measurement_theta_min                       ?
_cell_measurement_theta_max                       ?
_cell_special_details                            
;
 
;

#===============================================================================

# 9. ATOMIC COORDINATES AND DISPLACEMENT PARAMETERS

loop_
_atom_site_label                                 
_atom_site_type_symbol                           
_atom_site_thermal_displace_type                 
_atom_site_fract_x                               
_atom_site_fract_y                               
_atom_site_fract_z                               
_atom_site_occupancy                             
_atom_site_U_iso_or_equiv                        
_atom_site_calc_flag                             
_atom_site_refinement_flags                      
_atom_site_disorder_assembly                     
_atom_site_disorder_group                        
S10 S Uiso 0.25753 0.09068 0.26716 1.000 0.0127 . . . .                         
S11 S Uiso 0.10154 0.30534 0.68359 1.000 0.0127 . . . .                         
S12 S Uiso 0.30269 0.35778 0.29453 1.000 0.0127 . . . .                         
N13 N Uiso 0.17413 0.36976 0.57832 1.000 0.0127 . . . .                         
N14 N Uiso 0.47521 0.29776 0.70959 1.000 0.0127 . . . .                         
N15 N Uiso 0.42870 0.00398 0.64273 1.000 0.0127 . . . .                         
N16 N Uiso 0.07491 -0.00254 0.61498 1.000 0.0127 . . . .                        
C25 C Uiso 0.20245 0.19409 0.42925 1.000 0.0127 . . . .                         
C26 C Uiso 0.22131 0.30743 0.44736 1.000 0.0127 . . . .                         
C27 C Uiso 0.35492 0.24812 0.44288 1.000 0.0127 . . . .                         
C28 C Uiso 0.33786 0.14404 0.42698 1.000 0.0127 . . . .                         
C29 C Uiso 0.13690 0.18082 0.55410 1.000 0.0127 . . . .                         
C30 C Uiso 0.42254 0.27733 0.58953 1.000 0.0127 . . . .                         
C31 C Uiso 0.38833 0.06444 0.54749 1.000 0.0127 . . . .                         
C32 C Uiso 0.10083 0.07924 0.58667 1.000 0.0127 . . . .                         

#===============================================================================

#===============================================================================

data_list1_46_ap643                  

#===============================================================================

# 5. CHEMICAL DATA

_chemical_name_systematic                        
;
;
_chemical_name_common                             ?
_chemical_melting_point                           ?
_chemical_formula_moiety                         
'C8 N4 S3'
# Ex: 'C12 H16 N2 O6, H2 O' and '(Cd 2+)3, (C6 N6 Cr 3-)2, 2(H2 O)' 
_chemical_formula_structural                      ?
_chemical_formula_sum                            
'C8 N4 S3'
_chemical_formula_iupac                           ?
_chemical_formula_weight                             248.30
_chemical_compound_source                        'see text'

loop_
_atom_type_symbol                                
_atom_type_description                           
_atom_type_scat_dispersion_real                  
_atom_type_scat_dispersion_imag                  
_atom_type_scat_source                           
 C   C    0.0033    0.0016
' International Tables Vol C Tables 4.2.6.8 and 6.1.1.4'
 N   N    0.0061    0.0033
' International Tables Vol C Tables 4.2.6.8 and 6.1.1.4'
 S   S    0.1246    0.1234
' International Tables Vol C Tables 4.2.6.8 and 6.1.1.4'

#===============================================================================

# 6. CRYSTAL DATA

_symmetry_cell_setting                              monoclinic
_symmetry_space_group_name_Hall                   'P 2yb'
_symmetry_space_group_name_H-M                    'P 21'
_symmetry_Int_Tables_number                               4

loop_
_space_group_symop_id                            
_space_group_symop_operation_xyz                 
   1 x,y,z                         
   2 -x,1/2+y,-z                   

_cell_length_a                                          3.69450
_cell_length_b                                         18.85380
_cell_length_c                                          6.40310
_cell_angle_alpha                                            90
_cell_angle_beta                                       100.3870
_cell_angle_gamma                                            90
_cell_volume                                            438.701
_cell_formula_units_Z                                 2
_cell_measurement_temperature                     ?
_cell_measurement_reflns_used                     ?
_cell_measurement_theta_min                       ?
_cell_measurement_theta_max                       ?
_cell_special_details                            
;
 
;

#===============================================================================

# 9. ATOMIC COORDINATES AND DISPLACEMENT PARAMETERS

loop_
_atom_site_label                                 
_atom_site_type_symbol                           
_atom_site_thermal_displace_type                 
_atom_site_fract_x                               
_atom_site_fract_y                               
_atom_site_fract_z                               
_atom_site_occupancy                             
_atom_site_U_iso_or_equiv                        
_atom_site_calc_flag                             
_atom_site_refinement_flags                      
_atom_site_disorder_assembly                     
_atom_site_disorder_group                        
S1 S Uiso 0.87426 0.49865 0.64064 1.000 0.0127 . . . .                          
S2 S Uiso 0.67720 0.65553 1.09419 1.000 0.0127 . . . .                          
S3 S Uiso 1.14588 0.45300 1.16123 1.000 0.0127 . . . .                          
N1 N Uiso 0.87289 0.58322 1.20986 1.000 0.0127 . . . .                          
N2 N Uiso 0.70338 0.27508 1.08818 1.000 0.0127 . . . .                          
N3 N Uiso 0.38930 0.33075 0.49073 1.000 0.0127 . . . .                          
N4 N Uiso 0.35858 0.68181 0.49338 1.000 0.0127 . . . .                          
C1 C Uiso 0.81622 0.55412 0.85438 1.000 0.0127 . . . .                          
C2 C Uiso 0.93478 0.53558 1.07674 1.000 0.0127 . . . .                          
C3 C Uiso 0.88734 0.39831 0.96108 1.000 0.0127 . . . .                          
C4 C Uiso 0.78139 0.41613 0.75766 1.000 0.0127 . . . .                          
C5 C Uiso 0.66294 0.61956 0.83971 1.000 0.0127 . . . .                          
C6 C Uiso 0.78650 0.32899 1.03324 1.000 0.0127 . . . .                          
C7 C Uiso 0.56571 0.36690 0.60990 1.000 0.0127 . . . .                          
C8 C Uiso 0.49660 0.65508 0.64622 1.000 0.0127 . . . .                          

#===============================================================================

#===============================================================================

data_list1_47_ap3                    

#===============================================================================

# 5. CHEMICAL DATA

_chemical_name_systematic                        
;
;
_chemical_name_common                             ?
_chemical_melting_point                           ?
_chemical_formula_moiety                         
'C8 N4 S3'
# Ex: 'C12 H16 N2 O6, H2 O' and '(Cd 2+)3, (C6 N6 Cr 3-)2, 2(H2 O)' 
_chemical_formula_structural                      ?
_chemical_formula_sum                            
'C8 N4 S3'
_chemical_formula_iupac                           ?
_chemical_formula_weight                             248.30
_chemical_compound_source                        'see text'

loop_
_atom_type_symbol                                
_atom_type_description                           
_atom_type_scat_dispersion_real                  
_atom_type_scat_dispersion_imag                  
_atom_type_scat_source                           
 C   C    0.0033    0.0016
' International Tables Vol C Tables 4.2.6.8 and 6.1.1.4'
 N   N    0.0061    0.0033
' International Tables Vol C Tables 4.2.6.8 and 6.1.1.4'
 S   S    0.1246    0.1234
' International Tables Vol C Tables 4.2.6.8 and 6.1.1.4'

#===============================================================================

# 6. CRYSTAL DATA

_symmetry_cell_setting                              monoclinic
_symmetry_space_group_name_Hall                   '-P 2ybc'
_symmetry_space_group_name_H-M                    'P 21/c'
_symmetry_Int_Tables_number                              14

loop_
_space_group_symop_id                            
_space_group_symop_operation_xyz                 
   1 x,y,z                         
   2 -x,1/2+y,1/2-z                
   3 -x,-y,-z                      
   4 x,1/2-y,1/2+z                 

_cell_length_a                                          9.86310
_cell_length_b                                          7.00710
_cell_length_c                                         13.02840
_cell_angle_alpha                                            90
_cell_angle_beta                                       100.3700
_cell_angle_gamma                                            90
_cell_volume                                            885.708
_cell_formula_units_Z                                 4
_cell_measurement_temperature                     ?
_cell_measurement_reflns_used                     ?
_cell_measurement_theta_min                       ?
_cell_measurement_theta_max                       ?
_cell_special_details                            
;
 
;

#===============================================================================

# 9. ATOMIC COORDINATES AND DISPLACEMENT PARAMETERS

loop_
_atom_site_label                                 
_atom_site_type_symbol                           
_atom_site_thermal_displace_type                 
_atom_site_fract_x                               
_atom_site_fract_y                               
_atom_site_fract_z                               
_atom_site_occupancy                             
_atom_site_U_iso_or_equiv                        
_atom_site_calc_flag                             
_atom_site_refinement_flags                      
_atom_site_disorder_assembly                     
_atom_site_disorder_group                        
S4 S Uiso 0.17965 0.89631 0.22978 1.000 0.0127 . . . .                          
S5 S Uiso -0.15591 0.71833 -0.00881 1.000 0.0127 . . . .                        
S6 S Uiso 0.26141 0.79358 -0.01591 1.000 0.0127 . . . .                         
N5 N Uiso -0.00761 0.71759 -0.05125 1.000 0.0127 . . . .                        
N6 N Uiso 0.61015 0.63178 0.09871 1.000 0.0127 . . . .                          
N7 N Uiso 0.51139 0.69186 0.36513 1.000 0.0127 . . . .                          
N8 N Uiso -0.20446 0.90016 0.26235 1.000 0.0127 . . . .                         
C9 C Uiso 0.06188 0.81759 0.11938 1.000 0.0127 . . . .                          
C10 C Uiso 0.09564 0.76995 0.01806 1.000 0.0127 . . . .                         
C11 C Uiso 0.36516 0.75627 0.10833 1.000 0.0127 . . . .                         
C12 C Uiso 0.33344 0.79029 0.20201 1.000 0.0127 . . . .                         
C13 C Uiso -0.07565 0.79850 0.11538 1.000 0.0127 . . . .                        
C14 C Uiso 0.50217 0.68356 0.10281 1.000 0.0127 . . . .                         
C15 C Uiso 0.43407 0.73786 0.29394 1.000 0.0127 . . . .                         
C16 C Uiso -0.14879 0.85170 0.19779 1.000 0.0127 . . . .                        

#===============================================================================

#===============================================================================

data_list1_48_ap328                  

#===============================================================================

# 5. CHEMICAL DATA

_chemical_name_systematic                        
;
;
_chemical_name_common                             ?
_chemical_melting_point                           ?
_chemical_formula_moiety                         
'C8 N4 S3'
# Ex: 'C12 H16 N2 O6, H2 O' and '(Cd 2+)3, (C6 N6 Cr 3-)2, 2(H2 O)' 
_chemical_formula_structural                      ?
_chemical_formula_sum                            
'C8 N4 S3'
_chemical_formula_iupac                           ?
_chemical_formula_weight                             248.30
_chemical_compound_source                        'see text'

loop_
_atom_type_symbol                                
_atom_type_description                           
_atom_type_scat_dispersion_real                  
_atom_type_scat_dispersion_imag                  
_atom_type_scat_source                           
 C   C    0.0033    0.0016
' International Tables Vol C Tables 4.2.6.8 and 6.1.1.4'
 N   N    0.0061    0.0033
' International Tables Vol C Tables 4.2.6.8 and 6.1.1.4'
 S   S    0.1246    0.1234
' International Tables Vol C Tables 4.2.6.8 and 6.1.1.4'

#===============================================================================

# 6. CRYSTAL DATA

_symmetry_cell_setting                              monoclinic
_symmetry_space_group_name_Hall                   '-P 2ybc'
_symmetry_space_group_name_H-M                    'P 21/c'
_symmetry_Int_Tables_number                              14

loop_
_space_group_symop_id                            
_space_group_symop_operation_xyz                 
   1 x,y,z                         
   2 -x,1/2+y,1/2-z                
   3 -x,-y,-z                      
   4 x,1/2-y,1/2+z                 

_cell_length_a                                          6.73490
_cell_length_b                                         11.29210
_cell_length_c                                         11.76130
_cell_angle_alpha                                            90
_cell_angle_beta                                        96.6140
_cell_angle_gamma                                            90
_cell_volume                                            888.508
_cell_formula_units_Z                                 4
_cell_measurement_temperature                     ?
_cell_measurement_reflns_used                     ?
_cell_measurement_theta_min                       ?
_cell_measurement_theta_max                       ?
_cell_special_details                            
;
 
;

#===============================================================================

# 9. ATOMIC COORDINATES AND DISPLACEMENT PARAMETERS

loop_
_atom_site_label                                 
_atom_site_type_symbol                           
_atom_site_thermal_displace_type                 
_atom_site_fract_x                               
_atom_site_fract_y                               
_atom_site_fract_z                               
_atom_site_occupancy                             
_atom_site_U_iso_or_equiv                        
_atom_site_calc_flag                             
_atom_site_refinement_flags                      
_atom_site_disorder_assembly                     
_atom_site_disorder_group                        
S1 S Uiso 0.45903 0.15049 0.19706 1.000 0.0127 . . . .                          
S2 S Uiso 0.80278 0.13469 -0.08819 1.000 0.0127 . . . .                         
S3 S Uiso 0.96221 0.11095 0.26551 1.000 0.0127 . . . .                          
N1 N Uiso 0.94528 0.11979 0.03587 1.000 0.0127 . . . .                          
N2 N Uiso 0.89014 -0.13235 0.47153 1.000 0.0127 . . . .                         
N3 N Uiso 0.33257 -0.08496 0.40037 1.000 0.0127 . . . .                         
N4 N Uiso 0.23200 0.15298 -0.13306 1.000 0.0127 . . . .                         
C1 C Uiso 0.62882 0.13668 0.09424 1.000 0.0127 . . . .                          
C2 C Uiso 0.84413 0.12259 0.12206 1.000 0.0127 . . . .                          
C3 C Uiso 0.77016 0.03030 0.32355 1.000 0.0127 . . . .                          
C4 C Uiso 0.57355 0.04629 0.29828 1.000 0.0127 . . . .                          
C5 C Uiso 0.58358 0.14185 -0.02064 1.000 0.0127 . . . .                         
C6 C Uiso 0.83877 -0.06130 0.40631 1.000 0.0127 . . . .                         
C7 C Uiso 0.43700 -0.02712 0.35510 1.000 0.0127 . . . .                         
C8 C Uiso 0.38639 0.15006 -0.08283 1.000 0.0127 . . . .                         

#===============================================================================

#===============================================================================

data_list1_49_ap82                   

#===============================================================================

# 5. CHEMICAL DATA

_chemical_name_systematic                        
;
;
_chemical_name_common                             ?
_chemical_melting_point                           ?
_chemical_formula_moiety                         
'C8 N4 S3'
# Ex: 'C12 H16 N2 O6, H2 O' and '(Cd 2+)3, (C6 N6 Cr 3-)2, 2(H2 O)' 
_chemical_formula_structural                      ?
_chemical_formula_sum                            
'C8 N4 S3'
_chemical_formula_iupac                           ?
_chemical_formula_weight                             248.30
_chemical_compound_source                        'see text'

loop_
_atom_type_symbol                                
_atom_type_description                           
_atom_type_scat_dispersion_real                  
_atom_type_scat_dispersion_imag                  
_atom_type_scat_source                           
 C   C    0.0033    0.0016
' International Tables Vol C Tables 4.2.6.8 and 6.1.1.4'
 N   N    0.0061    0.0033
' International Tables Vol C Tables 4.2.6.8 and 6.1.1.4'
 S   S    0.1246    0.1234
' International Tables Vol C Tables 4.2.6.8 and 6.1.1.4'

#===============================================================================

# 6. CRYSTAL DATA

_symmetry_cell_setting                              monoclinic
_symmetry_space_group_name_Hall                   '-P 2ybc'
_symmetry_space_group_name_H-M                    'P 21/c'
_symmetry_Int_Tables_number                              14

loop_
_space_group_symop_id                            
_space_group_symop_operation_xyz                 
   1 x,y,z                         
   2 -x,1/2+y,1/2-z                
   3 -x,-y,-z                      
   4 x,1/2-y,1/2+z                 

_cell_length_a                                         15.46590
_cell_length_b                                          6.84830
_cell_length_c                                          8.69910
_cell_angle_alpha                                            90
_cell_angle_beta                                        91.8380
_cell_angle_gamma                                            90
_cell_volume                                            920.892
_cell_formula_units_Z                                 4
_cell_measurement_temperature                     ?
_cell_measurement_reflns_used                     ?
_cell_measurement_theta_min                       ?
_cell_measurement_theta_max                       ?
_cell_special_details                            
;
 
;

#===============================================================================

# 9. ATOMIC COORDINATES AND DISPLACEMENT PARAMETERS

loop_
_atom_site_label                                 
_atom_site_type_symbol                           
_atom_site_thermal_displace_type                 
_atom_site_fract_x                               
_atom_site_fract_y                               
_atom_site_fract_z                               
_atom_site_occupancy                             
_atom_site_U_iso_or_equiv                        
_atom_site_calc_flag                             
_atom_site_refinement_flags                      
_atom_site_disorder_assembly                     
_atom_site_disorder_group                        
S1 S Uiso 0.30807 -0.11251 0.41440 1.000 0.0127 . . . .                         
S2 S Uiso 0.38468 0.47167 0.53346 1.000 0.0127 . . . .                          
S3 S Uiso 0.19305 0.24401 0.23260 1.000 0.0127 . . . .                          
N1 N Uiso 0.30330 0.46724 0.40507 1.000 0.0127 . . . .                          
N2 N Uiso -0.02018 0.04285 0.32111 1.000 0.0127 . . . .                         
N3 N Uiso 0.11644 -0.40383 0.51461 1.000 0.0127 . . . .                         
N4 N Uiso 0.49422 0.00923 0.71042 1.000 0.0127 . . . .                          
C1 C Uiso 0.32684 0.13792 0.44685 1.000 0.0127 . . . .                          
C2 C Uiso 0.27850 0.29335 0.36879 1.000 0.0127 . . . .                          
C3 C Uiso 0.14755 0.03929 0.32831 1.000 0.0127 . . . .                          
C4 C Uiso 0.19248 -0.10372 0.39757 1.000 0.0127 . . . .                         
C5 C Uiso 0.38850 0.21577 0.54238 1.000 0.0127 . . . .                          
C6 C Uiso 0.05331 0.03736 0.32325 1.000 0.0127 . . . .                          
C7 C Uiso 0.14883 -0.27072 0.46375 1.000 0.0127 . . . .                         
C8 C Uiso 0.44849 0.10401 0.63800 1.000 0.0127 . . . .                          

#===============================================================================

#===============================================================================

data_list1_50_ap62                   

#===============================================================================

# 5. CHEMICAL DATA

_chemical_name_systematic                        
;
;
_chemical_name_common                             ?
_chemical_melting_point                           ?
_chemical_formula_moiety                         
'C8 N4 S3'
# Ex: 'C12 H16 N2 O6, H2 O' and '(Cd 2+)3, (C6 N6 Cr 3-)2, 2(H2 O)' 
_chemical_formula_structural                      ?
_chemical_formula_sum                            
'C8 N4 S3'
_chemical_formula_iupac                           ?
_chemical_formula_weight                             248.30
_chemical_compound_source                        'see text'

loop_
_atom_type_symbol                                
_atom_type_description                           
_atom_type_scat_dispersion_real                  
_atom_type_scat_dispersion_imag                  
_atom_type_scat_source                           
 C   C    0.0033    0.0016
' International Tables Vol C Tables 4.2.6.8 and 6.1.1.4'
 N   N    0.0061    0.0033
' International Tables Vol C Tables 4.2.6.8 and 6.1.1.4'
 S   S    0.1246    0.1234
' International Tables Vol C Tables 4.2.6.8 and 6.1.1.4'

#===============================================================================

# 6. CRYSTAL DATA

_symmetry_cell_setting                            orthorhombic
_symmetry_space_group_name_Hall                   '-P 2n 2ab'
_symmetry_space_group_name_H-M                    'P b c n'
_symmetry_Int_Tables_number                              60

loop_
_space_group_symop_id                            
_space_group_symop_operation_xyz                 
   1 x,y,z                         
   2 1/2-x,1/2-y,1/2+z             
   3 1/2+x,1/2-y,-z                
   4 -x,y,1/2-z                    
   5 -x,-y,-z                      
   6 1/2+x,1/2+y,1/2-z             
   7 1/2-x,1/2+y,z                 
   8 x,-y,1/2+z                    

_cell_length_a                                         14.92760
_cell_length_b                                         10.89430
_cell_length_c                                         11.26280
_cell_angle_alpha                                            90
_cell_angle_beta                                             90
_cell_angle_gamma                                            90
_cell_volume                                           1831.621
_cell_formula_units_Z                                 8
_cell_measurement_temperature                     ?
_cell_measurement_reflns_used                     ?
_cell_measurement_theta_min                       ?
_cell_measurement_theta_max                       ?
_cell_special_details                            
;
 
;

#===============================================================================

# 9. ATOMIC COORDINATES AND DISPLACEMENT PARAMETERS

loop_
_atom_site_label                                 
_atom_site_type_symbol                           
_atom_site_thermal_displace_type                 
_atom_site_fract_x                               
_atom_site_fract_y                               
_atom_site_fract_z                               
_atom_site_occupancy                             
_atom_site_U_iso_or_equiv                        
_atom_site_calc_flag                             
_atom_site_refinement_flags                      
_atom_site_disorder_assembly                     
_atom_site_disorder_group                        
S1 S Uiso 0.37019 0.16590 0.28915 1.000 0.0127 . . . .                          
S2 S Uiso 0.38195 0.56000 0.28272 1.000 0.0127 . . . .                          
S3 S Uiso 0.25222 0.30200 0.06686 1.000 0.0127 . . . .                          
N1 N Uiso 0.32219 0.50417 0.17080 1.000 0.0127 . . . .                          
N2 N Uiso 0.33350 0.08839 -0.16396 1.000 0.0127 . . . .                         
N3 N Uiso 0.45676 -0.08286 0.09362 1.000 0.0127 . . . .                         
N4 N Uiso 0.51274 0.36072 0.50969 1.000 0.0127 . . . .                          
C1 C Uiso 0.36793 0.32585 0.26500 1.000 0.0127 . . . .                          
C2 C Uiso 0.31783 0.38632 0.17047 1.000 0.0127 . . . .                          
C3 C Uiso 0.32545 0.17378 0.05037 1.000 0.0127 . . . .                          
C4 C Uiso 0.36964 0.11784 0.13796 1.000 0.0127 . . . .                          
C5 C Uiso 0.40807 0.41100 0.33405 1.000 0.0127 . . . .                          
C6 C Uiso 0.33058 0.12547 -0.06984 1.000 0.0127 . . . .                         
C7 C Uiso 0.41954 0.00577 0.11368 1.000 0.0127 . . . .                          
C8 C Uiso 0.46584 0.38303 0.43331 1.000 0.0127 . . . .                          

#===============================================================================

#===============================================================================

data_list1_51_ap06                   

#===============================================================================

# 5. CHEMICAL DATA

_chemical_name_systematic                        
;
;
_chemical_name_common                             ?
_chemical_melting_point                           ?
_chemical_formula_moiety                         
'C8 N4 S3'
# Ex: 'C12 H16 N2 O6, H2 O' and '(Cd 2+)3, (C6 N6 Cr 3-)2, 2(H2 O)' 
_chemical_formula_structural                      ?
_chemical_formula_sum                            
'C8 N4 S3'
_chemical_formula_iupac                           ?
_chemical_formula_weight                             248.30
_chemical_compound_source                        'see text'

loop_
_atom_type_symbol                                
_atom_type_description                           
_atom_type_scat_dispersion_real                  
_atom_type_scat_dispersion_imag                  
_atom_type_scat_source                           
 C   C    0.0033    0.0016
' International Tables Vol C Tables 4.2.6.8 and 6.1.1.4'
 N   N    0.0061    0.0033
' International Tables Vol C Tables 4.2.6.8 and 6.1.1.4'
 S   S    0.1246    0.1234
' International Tables Vol C Tables 4.2.6.8 and 6.1.1.4'

#===============================================================================

# 6. CRYSTAL DATA

_symmetry_cell_setting                              monoclinic
_symmetry_space_group_name_Hall                   '-C 2yc'
_symmetry_space_group_name_H-M                    'C 2/c'
_symmetry_Int_Tables_number                              15

loop_
_space_group_symop_id                            
_space_group_symop_operation_xyz                 
   1 x,y,z                         
   2 -x,y,1/2-z                    
   3 -x,-y,-z                      
   4 x,-y,1/2+z                    
   5 1/2+x,1/2+y,z                 
   6 1/2-x,1/2+y,1/2-z             
   7 1/2-x,1/2-y,-z                
   8 1/2+x,1/2-y,1/2+z             

_cell_length_a                                         13.67520
_cell_length_b                                          6.74660
_cell_length_c                                         19.43900
_cell_angle_alpha                                            90
_cell_angle_beta                                       102.0950
_cell_angle_gamma                                            90
_cell_volume                                           1753.651
_cell_formula_units_Z                                 8
_cell_measurement_temperature                     ?
_cell_measurement_reflns_used                     ?
_cell_measurement_theta_min                       ?
_cell_measurement_theta_max                       ?
_cell_special_details                            
;
 
;

#===============================================================================

# 9. ATOMIC COORDINATES AND DISPLACEMENT PARAMETERS

loop_
_atom_site_label                                 
_atom_site_type_symbol                           
_atom_site_thermal_displace_type                 
_atom_site_fract_x                               
_atom_site_fract_y                               
_atom_site_fract_z                               
_atom_site_occupancy                             
_atom_site_U_iso_or_equiv                        
_atom_site_calc_flag                             
_atom_site_refinement_flags                      
_atom_site_disorder_assembly                     
_atom_site_disorder_group                        
S1 S Uiso 0.05672 0.28753 0.14583 1.000 0.0127 . . . .                          
S9 S Uiso 0.14660 -0.10534 -0.00353 1.000 0.0127 . . . .                        
S17 S Uiso 0.07988 -0.20135 0.19383 1.000 0.0127 . . . .                        
N1 N Uiso 0.12914 -0.22373 0.06746 1.000 0.0127 . . . .                         
N9 N Uiso 0.20294 -0.08885 0.37828 1.000 0.0127 . . . .                         
N17 N Uiso 0.18277 0.47071 0.32035 1.000 0.0127 . . . .                         
N25 N Uiso 0.10773 0.45541 -0.03844 1.000 0.0127 . . . .                        
C1 C Uiso 0.09624 0.10104 0.09404 1.000 0.0127 . . . .                          
C9 C Uiso 0.10426 -0.10774 0.11340 1.000 0.0127 . . . .                         
C17 C Uiso 0.12438 0.00411 0.24911 1.000 0.0127 . . . .                         
C25 C Uiso 0.11593 0.19441 0.23020 1.000 0.0127 . . . .                         
C33 C Uiso 0.11824 0.12518 0.02986 1.000 0.0127 . . . .                         
C41 C Uiso 0.16961 -0.04768 0.32154 1.000 0.0127 . . . .                        
C49 C Uiso 0.15362 0.34774 0.28156 1.000 0.0127 . . . .                         
C57 C Uiso 0.11388 0.30960 -0.00856 1.000 0.0127 . . . .                        

#===============================================================================

#===============================================================================

data_list1_52_ap61                   

#===============================================================================

# 5. CHEMICAL DATA

_chemical_name_systematic                        
;
;
_chemical_name_common                             ?
_chemical_melting_point                           ?
_chemical_formula_moiety                         
'C8 N4 S3'
# Ex: 'C12 H16 N2 O6, H2 O' and '(Cd 2+)3, (C6 N6 Cr 3-)2, 2(H2 O)' 
_chemical_formula_structural                      ?
_chemical_formula_sum                            
'C8 N4 S3'
_chemical_formula_iupac                           ?
_chemical_formula_weight                             248.30
_chemical_compound_source                        'see text'

loop_
_atom_type_symbol                                
_atom_type_description                           
_atom_type_scat_dispersion_real                  
_atom_type_scat_dispersion_imag                  
_atom_type_scat_source                           
 C   C    0.0033    0.0016
' International Tables Vol C Tables 4.2.6.8 and 6.1.1.4'
 N   N    0.0061    0.0033
' International Tables Vol C Tables 4.2.6.8 and 6.1.1.4'
 S   S    0.1246    0.1234
' International Tables Vol C Tables 4.2.6.8 and 6.1.1.4'

#===============================================================================

# 6. CRYSTAL DATA

_symmetry_cell_setting                              monoclinic
_symmetry_space_group_name_Hall                   '-P 2yn'
_symmetry_space_group_name_H-M                    'P 21/n'
_symmetry_Int_Tables_number                              14

loop_
_space_group_symop_id                            
_space_group_symop_operation_xyz                 
   1 x,y,z                         
   2 1/2-x,1/2+y,1/2-z             
   3 -x,-y,-z                      
   4 1/2+x,1/2-y,1/2+z             

_cell_length_a                                         11.62670
_cell_length_b                                          6.59780
_cell_length_c                                         12.39090
_cell_angle_alpha                                            90
_cell_angle_beta                                       107.7460
_cell_angle_gamma                                            90
_cell_volume                                            905.286
_cell_formula_units_Z                                 4
_cell_measurement_temperature                     ?
_cell_measurement_reflns_used                     ?
_cell_measurement_theta_min                       ?
_cell_measurement_theta_max                       ?
_cell_special_details                            
;
 
;

#===============================================================================

# 9. ATOMIC COORDINATES AND DISPLACEMENT PARAMETERS

loop_
_atom_site_label                                 
_atom_site_type_symbol                           
_atom_site_thermal_displace_type                 
_atom_site_fract_x                               
_atom_site_fract_y                               
_atom_site_fract_z                               
_atom_site_occupancy                             
_atom_site_U_iso_or_equiv                        
_atom_site_calc_flag                             
_atom_site_refinement_flags                      
_atom_site_disorder_assembly                     
_atom_site_disorder_group                        
S1 S Uiso 0.31790 0.61720 0.60075 1.000 0.0127 . . . .                          
S2 S Uiso 0.59601 0.16764 0.64811 1.000 0.0127 . . . .                          
S3 S Uiso 0.22330 0.12119 0.59255 1.000 0.0127 . . . .                          
N1 N Uiso 0.46047 0.06229 0.62401 1.000 0.0127 . . . .                          
N2 N Uiso -0.05355 0.21644 0.35400 1.000 0.0127 . . . .                         
N3 N Uiso 0.05546 0.76483 0.35564 1.000 0.0127 . . . .                          
N4 N Uiso 0.66350 0.73730 0.64960 1.000 0.0127 . . . .                          
C1 C Uiso 0.41424 0.40586 0.61516 1.000 0.0127 . . . .                          
C2 C Uiso 0.37577 0.19406 0.60992 1.000 0.0127 . . . .                          
C3 C Uiso 0.15026 0.31907 0.49919 1.000 0.0127 . . . .                          
C4 C Uiso 0.18677 0.51129 0.50199 1.000 0.0127 . . . .                          
C5 C Uiso 0.53503 0.41385 0.63528 1.000 0.0127 . . . .                          
C6 C Uiso 0.03681 0.26002 0.41641 1.000 0.0127 . . . .                          
C7 C Uiso 0.11378 0.65434 0.41956 1.000 0.0127 . . . .                          
C8 C Uiso 0.60700 0.59505 0.64428 1.000 0.0127 . . . .                          

#===============================================================================

#===============================================================================

data_list1_53_ap23                   

#===============================================================================

# 5. CHEMICAL DATA

_chemical_name_systematic                        
;
;
_chemical_name_common                             ?
_chemical_melting_point                           ?
_chemical_formula_moiety                         
'C8 N4 S3'
# Ex: 'C12 H16 N2 O6, H2 O' and '(Cd 2+)3, (C6 N6 Cr 3-)2, 2(H2 O)' 
_chemical_formula_structural                      ?
_chemical_formula_sum                            
'C8 N4 S3'
_chemical_formula_iupac                           ?
_chemical_formula_weight                             248.30
_chemical_compound_source                        'see text'

loop_
_atom_type_symbol                                
_atom_type_description                           
_atom_type_scat_dispersion_real                  
_atom_type_scat_dispersion_imag                  
_atom_type_scat_source                           
 C   C    0.0033    0.0016
' International Tables Vol C Tables 4.2.6.8 and 6.1.1.4'
 N   N    0.0061    0.0033
' International Tables Vol C Tables 4.2.6.8 and 6.1.1.4'
 S   S    0.1246    0.1234
' International Tables Vol C Tables 4.2.6.8 and 6.1.1.4'

#===============================================================================

# 6. CRYSTAL DATA

_symmetry_cell_setting                              monoclinic
_symmetry_space_group_name_Hall                   '-C 2yc'
_symmetry_space_group_name_H-M                    'C 2/c'
_symmetry_Int_Tables_number                              15

loop_
_space_group_symop_id                            
_space_group_symop_operation_xyz                 
   1 x,y,z                         
   2 -x,y,1/2-z                    
   3 -x,-y,-z                      
   4 x,-y,1/2+z                    
   5 1/2+x,1/2+y,z                 
   6 1/2-x,1/2+y,1/2-z             
   7 1/2-x,1/2-y,-z                
   8 1/2+x,1/2-y,1/2+z             

_cell_length_a                                         17.21030
_cell_length_b                                          8.16680
_cell_length_c                                         13.02950
_cell_angle_alpha                                            90
_cell_angle_beta                                       100.5730
_cell_angle_gamma                                            90
_cell_volume                                           1800.244
_cell_formula_units_Z                                 8
_cell_measurement_temperature                     ?
_cell_measurement_reflns_used                     ?
_cell_measurement_theta_min                       ?
_cell_measurement_theta_max                       ?
_cell_special_details                            
;
 
;

#===============================================================================

# 9. ATOMIC COORDINATES AND DISPLACEMENT PARAMETERS

loop_
_atom_site_label                                 
_atom_site_type_symbol                           
_atom_site_thermal_displace_type                 
_atom_site_fract_x                               
_atom_site_fract_y                               
_atom_site_fract_z                               
_atom_site_occupancy                             
_atom_site_U_iso_or_equiv                        
_atom_site_calc_flag                             
_atom_site_refinement_flags                      
_atom_site_disorder_assembly                     
_atom_site_disorder_group                        
S1 S Uiso 0.08086 0.22926 -0.04996 1.000 0.0127 . . . .                         
S9 S Uiso 0.24428 0.21165 0.24178 1.000 0.0127 . . . .                          
S17 S Uiso 0.21626 0.55015 -0.00197 1.000 0.0127 . . . .                        
N1 N Uiso 0.25648 0.37989 0.17470 1.000 0.0127 . . . .                          
N9 N Uiso 0.07508 0.85526 -0.13100 1.000 0.0127 . . . .                         
N17 N Uiso -0.07690 0.50736 -0.18337 1.000 0.0127 . . . .                       
N25 N Uiso 0.09029 -0.12646 0.15313 1.000 0.0127 . . . .                        
C1 C Uiso 0.15286 0.25281 0.06460 1.000 0.0127 . . . .                          
C9 C Uiso 0.20906 0.38754 0.08629 1.000 0.0127 . . . .                          
C17 C Uiso 0.11561 0.56261 -0.06468 1.000 0.0127 . . . .                        
C25 C Uiso 0.06368 0.43983 -0.08246 1.000 0.0127 . . . .                        
C33 C Uiso 0.16517 0.14587 0.14524 1.000 0.0127 . . . .                         
C41 C Uiso 0.09202 0.72669 -0.10179 1.000 0.0127 . . . .                        
C49 C Uiso -0.01575 0.47604 -0.13853 1.000 0.0127 . . . .                       
C57 C Uiso 0.12291 -0.00583 0.15099 1.000 0.0127 . . . .                        

#===============================================================================

#===============================================================================

data_list1_54_ap92                   

#===============================================================================

# 5. CHEMICAL DATA

_chemical_name_systematic                        
;
;
_chemical_name_common                             ?
_chemical_melting_point                           ?
_chemical_formula_moiety                         
'C8 N4 S3'
# Ex: 'C12 H16 N2 O6, H2 O' and '(Cd 2+)3, (C6 N6 Cr 3-)2, 2(H2 O)' 
_chemical_formula_structural                      ?
_chemical_formula_sum                            
'C8 N4 S3'
_chemical_formula_iupac                           ?
_chemical_formula_weight                             248.30
_chemical_compound_source                        'see text'

loop_
_atom_type_symbol                                
_atom_type_description                           
_atom_type_scat_dispersion_real                  
_atom_type_scat_dispersion_imag                  
_atom_type_scat_source                           
 C   C    0.0033    0.0016
' International Tables Vol C Tables 4.2.6.8 and 6.1.1.4'
 N   N    0.0061    0.0033
' International Tables Vol C Tables 4.2.6.8 and 6.1.1.4'
 S   S    0.1246    0.1234
' International Tables Vol C Tables 4.2.6.8 and 6.1.1.4'

#===============================================================================

# 6. CRYSTAL DATA

_symmetry_cell_setting                            orthorhombic
_symmetry_space_group_name_Hall                   'P 2c -2ac'
_symmetry_space_group_name_H-M                    'P c a 21'
_symmetry_Int_Tables_number                              29

loop_
_space_group_symop_id                            
_space_group_symop_operation_xyz                 
   1 x,y,z                         
   2 -x,-y,1/2+z                   
   3 1/2-x,y,1/2+z                 
   4 1/2+x,-y,z                    

_cell_length_a                                         17.63360
_cell_length_b                                          6.92580
_cell_length_c                                          7.20760
_cell_angle_alpha                                            90
_cell_angle_beta                                             90
_cell_angle_gamma                                            90
_cell_volume                                            880.241
_cell_formula_units_Z                                 4
_cell_measurement_temperature                     ?
_cell_measurement_reflns_used                     ?
_cell_measurement_theta_min                       ?
_cell_measurement_theta_max                       ?
_cell_special_details                            
;
 
;

#===============================================================================

# 9. ATOMIC COORDINATES AND DISPLACEMENT PARAMETERS

loop_
_atom_site_label                                 
_atom_site_type_symbol                           
_atom_site_thermal_displace_type                 
_atom_site_fract_x                               
_atom_site_fract_y                               
_atom_site_fract_z                               
_atom_site_occupancy                             
_atom_site_U_iso_or_equiv                        
_atom_site_calc_flag                             
_atom_site_refinement_flags                      
_atom_site_disorder_assembly                     
_atom_site_disorder_group                        
S10 S Uiso 0.19565 0.93490 0.41874 1.000 0.0127 . . . .                         
S11 S Uiso 0.28516 0.36082 0.47637 1.000 0.0127 . . . .                         
S12 S Uiso 0.06455 0.56811 0.39836 1.000 0.0127 . . . .                         
N13 N Uiso 0.19153 0.36060 0.46023 1.000 0.0127 . . . .                         
N14 N Uiso -0.07232 0.81141 0.70106 1.000 0.0127 . . . .                        
N15 N Uiso 0.07289 1.22859 0.73713 1.000 0.0127 . . . .                         
N16 N Uiso 0.41403 0.80709 0.46022 1.000 0.0127 . . . .                         
C25 C Uiso 0.21814 0.68775 0.44529 1.000 0.0127 . . . .                         
C26 C Uiso 0.16285 0.53051 0.44257 1.000 0.0127 . . . .                         
C27 C Uiso 0.05464 0.79014 0.52080 1.000 0.0127 . . . .                         
C28 C Uiso 0.10512 0.93309 0.53045 1.000 0.0127 . . . .                         
C29 C Uiso 0.28890 0.61411 0.46215 1.000 0.0127 . . . .                         
C30 C Uiso -0.01681 0.80576 0.62140 1.000 0.0127 . . . .                        
C31 C Uiso 0.08733 1.10143 0.64411 1.000 0.0127 . . . .                         
C32 C Uiso 0.35900 0.72178 0.46267 1.000 0.0127 . . . .                         

#===============================================================================

#===============================================================================

data_list1_55_ap81                   

#===============================================================================

# 5. CHEMICAL DATA

_chemical_name_systematic                        
;
;
_chemical_name_common                             ?
_chemical_melting_point                           ?
_chemical_formula_moiety                         
'C8 N4 S3'
# Ex: 'C12 H16 N2 O6, H2 O' and '(Cd 2+)3, (C6 N6 Cr 3-)2, 2(H2 O)' 
_chemical_formula_structural                      ?
_chemical_formula_sum                            
'C8 N4 S3'
_chemical_formula_iupac                           ?
_chemical_formula_weight                             248.30
_chemical_compound_source                        'see text'

loop_
_atom_type_symbol                                
_atom_type_description                           
_atom_type_scat_dispersion_real                  
_atom_type_scat_dispersion_imag                  
_atom_type_scat_source                           
 C   C    0.0033    0.0016
' International Tables Vol C Tables 4.2.6.8 and 6.1.1.4'
 N   N    0.0061    0.0033
' International Tables Vol C Tables 4.2.6.8 and 6.1.1.4'
 S   S    0.1246    0.1234
' International Tables Vol C Tables 4.2.6.8 and 6.1.1.4'

#===============================================================================

# 6. CRYSTAL DATA

_symmetry_cell_setting                               triclinic
_symmetry_space_group_name_Hall                   '-P 1'
_symmetry_space_group_name_H-M                    'P -1'
_symmetry_Int_Tables_number                               2

loop_
_space_group_symop_id                            
_space_group_symop_operation_xyz                 
   1 x,y,z                         
   2 -x,-y,-z                      

_cell_length_a                                          6.75260
_cell_length_b                                          7.07260
_cell_length_c                                          9.97150
_cell_angle_alpha                                       83.0760
_cell_angle_beta                                        81.9140
_cell_angle_gamma                                       69.9500
_cell_volume                                            441.572
_cell_formula_units_Z                                 2
_cell_measurement_temperature                     ?
_cell_measurement_reflns_used                     ?
_cell_measurement_theta_min                       ?
_cell_measurement_theta_max                       ?
_cell_special_details                            
;
 
;

#===============================================================================

# 9. ATOMIC COORDINATES AND DISPLACEMENT PARAMETERS

loop_
_atom_site_label                                 
_atom_site_type_symbol                           
_atom_site_thermal_displace_type                 
_atom_site_fract_x                               
_atom_site_fract_y                               
_atom_site_fract_z                               
_atom_site_occupancy                             
_atom_site_U_iso_or_equiv                        
_atom_site_calc_flag                             
_atom_site_refinement_flags                      
_atom_site_disorder_assembly                     
_atom_site_disorder_group                        
S1 S Uiso 0.05441 0.34016 0.29197 1.000 0.0127 . . . .                          
S2 S Uiso 0.57247 0.23672 -0.02437 1.000 0.0127 . . . .                         
S3 S Uiso 0.54629 0.32589 0.38485 1.000 0.0127 . . . .                          
N1 N Uiso 0.64660 0.26276 0.12209 1.000 0.0127 . . . .                          
N2 N Uiso 0.42247 0.16016 0.73742 1.000 0.0127 . . . .                          
N3 N Uiso -0.12003 0.17144 0.63417 1.000 0.0127 . . . .                         
N4 N Uiso 0.00311 0.26230 -0.07306 1.000 0.0127 . . . .                         
C1 C Uiso 0.29376 0.29574 0.18393 1.000 0.0127 . . . .                          
C2 C Uiso 0.49710 0.29099 0.22030 1.000 0.0127 . . . .                          
C3 C Uiso 0.33931 0.25935 0.48759 1.000 0.0127 . . . .                          
C4 C Uiso 0.15404 0.26374 0.45269 1.000 0.0127 . . . .                          
C5 C Uiso 0.31247 0.26633 0.05058 1.000 0.0127 . . . .                          
C6 C Uiso 0.38499 0.20146 0.62809 1.000 0.0127 . . . .                          
C7 C Uiso 0.00236 0.21025 0.55581 1.000 0.0127 . . . .                          
C8 C Uiso 0.14148 0.26276 -0.02032 1.000 0.0127 . . . .                         

#===============================================================================

#===============================================================================

data_list1_56_ap131                  

#===============================================================================

# 5. CHEMICAL DATA

_chemical_name_systematic                        
;
;
_chemical_name_common                             ?
_chemical_melting_point                           ?
_chemical_formula_moiety                         
'C8 N4 S3'
# Ex: 'C12 H16 N2 O6, H2 O' and '(Cd 2+)3, (C6 N6 Cr 3-)2, 2(H2 O)' 
_chemical_formula_structural                      ?
_chemical_formula_sum                            
'C8 N4 S3'
_chemical_formula_iupac                           ?
_chemical_formula_weight                             248.30
_chemical_compound_source                        'see text'

loop_
_atom_type_symbol                                
_atom_type_description                           
_atom_type_scat_dispersion_real                  
_atom_type_scat_dispersion_imag                  
_atom_type_scat_source                           
 C   C    0.0033    0.0016
' International Tables Vol C Tables 4.2.6.8 and 6.1.1.4'
 N   N    0.0061    0.0033
' International Tables Vol C Tables 4.2.6.8 and 6.1.1.4'
 S   S    0.1246    0.1234
' International Tables Vol C Tables 4.2.6.8 and 6.1.1.4'

#===============================================================================

# 6. CRYSTAL DATA

_symmetry_cell_setting                              monoclinic
_symmetry_space_group_name_Hall                   '-C 2yc'
_symmetry_space_group_name_H-M                    'C 2/c'
_symmetry_Int_Tables_number                              15

loop_
_space_group_symop_id                            
_space_group_symop_operation_xyz                 
   1 x,y,z                         
   2 -x,y,1/2-z                    
   3 -x,-y,-z                      
   4 x,-y,1/2+z                    
   5 1/2+x,1/2+y,z                 
   6 1/2-x,1/2+y,1/2-z             
   7 1/2-x,1/2-y,-z                
   8 1/2+x,1/2-y,1/2+z             

_cell_length_a                                         12.71730
_cell_length_b                                          9.25740
_cell_length_c                                         16.88460
_cell_angle_alpha                                            90
_cell_angle_beta                                       108.5400
_cell_angle_gamma                                            90
_cell_volume                                           1884.646
_cell_formula_units_Z                                 8
_cell_measurement_temperature                     ?
_cell_measurement_reflns_used                     ?
_cell_measurement_theta_min                       ?
_cell_measurement_theta_max                       ?
_cell_special_details                            
;
 
;

#===============================================================================

# 9. ATOMIC COORDINATES AND DISPLACEMENT PARAMETERS

loop_
_atom_site_label                                 
_atom_site_type_symbol                           
_atom_site_thermal_displace_type                 
_atom_site_fract_x                               
_atom_site_fract_y                               
_atom_site_fract_z                               
_atom_site_occupancy                             
_atom_site_U_iso_or_equiv                        
_atom_site_calc_flag                             
_atom_site_refinement_flags                      
_atom_site_disorder_assembly                     
_atom_site_disorder_group                        
S2 S Uiso 0.43034 0.39854 0.35161 1.000 0.0127 . . . .                          
S10 S Uiso 0.09636 0.47640 0.19315 1.000 0.0127 . . . .                         
S18 S Uiso 0.25309 0.54045 0.44936 1.000 0.0127 . . . .                         
N2 N Uiso 0.11370 0.51917 0.29201 1.000 0.0127 . . . .                          
N10 N Uiso 0.35088 0.30445 0.63218 1.000 0.0127 . . . .                         
N18 N Uiso 0.55981 0.14791 0.53033 1.000 0.0127 . . . .                         
N26 N Uiso 0.33385 0.32620 0.11654 1.000 0.0127 . . . .                         
C2 C Uiso 0.28904 0.43843 0.30092 1.000 0.0127 . . . .                          
C10 C Uiso 0.21275 0.49695 0.34118 1.000 0.0127 . . . .                         
C18 C Uiso 0.35064 0.39823 0.48734 1.000 0.0127 . . . .                         
C26 C Uiso 0.42058 0.34387 0.45046 1.000 0.0127 . . . .                         
C34 C Uiso 0.23586 0.42178 0.21826 1.000 0.0127 . . . .                         
C42 C Uiso 0.35240 0.34394 0.56885 1.000 0.0127 . . . .                         
C50 C Uiso 0.49893 0.23266 0.49387 1.000 0.0127 . . . .                         
C58 C Uiso 0.28807 0.36778 0.15975 1.000 0.0127 . . . .                         

#===============================================================================

#===============================================================================

data_list1_57_ap685                  

#===============================================================================

# 5. CHEMICAL DATA

_chemical_name_systematic                        
;
;
_chemical_name_common                             ?
_chemical_melting_point                           ?
_chemical_formula_moiety                         
'C8 N4 S3'
# Ex: 'C12 H16 N2 O6, H2 O' and '(Cd 2+)3, (C6 N6 Cr 3-)2, 2(H2 O)' 
_chemical_formula_structural                      ?
_chemical_formula_sum                            
'C8 N4 S3'
_chemical_formula_iupac                           ?
_chemical_formula_weight                             248.30
_chemical_compound_source                        'see text'

loop_
_atom_type_symbol                                
_atom_type_description                           
_atom_type_scat_dispersion_real                  
_atom_type_scat_dispersion_imag                  
_atom_type_scat_source                           
 C   C    0.0033    0.0016
' International Tables Vol C Tables 4.2.6.8 and 6.1.1.4'
 N   N    0.0061    0.0033
' International Tables Vol C Tables 4.2.6.8 and 6.1.1.4'
 S   S    0.1246    0.1234
' International Tables Vol C Tables 4.2.6.8 and 6.1.1.4'

#===============================================================================

# 6. CRYSTAL DATA

_symmetry_cell_setting                              monoclinic
_symmetry_space_group_name_Hall                   '-P 2yc'
_symmetry_space_group_name_H-M                    'P 2/c'
_symmetry_Int_Tables_number                              13

loop_
_space_group_symop_id                            
_space_group_symop_operation_xyz                 
   1 x,y,z                         
   2 -x,y,1/2-z                    
   3 -x,-y,-z                      
   4 x,-y,1/2+z                    

_cell_length_a                                          8.42640
_cell_length_b                                          9.85640
_cell_length_c                                         10.81600
_cell_angle_alpha                                            90
_cell_angle_beta                                        95.2610
_cell_angle_gamma                                            90
_cell_volume                                            894.527
_cell_formula_units_Z                                 4
_cell_measurement_temperature                     ?
_cell_measurement_reflns_used                     ?
_cell_measurement_theta_min                       ?
_cell_measurement_theta_max                       ?
_cell_special_details                            
;
 
;

#===============================================================================

# 9. ATOMIC COORDINATES AND DISPLACEMENT PARAMETERS

loop_
_atom_site_label                                 
_atom_site_type_symbol                           
_atom_site_thermal_displace_type                 
_atom_site_fract_x                               
_atom_site_fract_y                               
_atom_site_fract_z                               
_atom_site_occupancy                             
_atom_site_U_iso_or_equiv                        
_atom_site_calc_flag                             
_atom_site_refinement_flags                      
_atom_site_disorder_assembly                     
_atom_site_disorder_group                        
S4 S Uiso 0.40426 0.14417 0.39387 1.000 0.0127 . . . .                          
S5 S Uiso 0.11812 -0.09036 0.12279 1.000 0.0127 . . . .                         
S6 S Uiso 0.19733 0.32863 0.16121 1.000 0.0127 . . . .                          
N5 N Uiso 0.09950 0.07530 0.09565 1.000 0.0127 . . . .                          
N6 N Uiso 0.08129 0.59314 0.38198 1.000 0.0127 . . . .                          
N7 N Uiso 0.30452 0.39017 0.63805 1.000 0.0127 . . . .                          
N8 N Uiso 0.37499 -0.24273 0.40665 1.000 0.0127 . . . .                         
C9 C Uiso 0.27405 0.07291 0.27409 1.000 0.0127 . . . .                          
C10 C Uiso 0.18368 0.14893 0.17549 1.000 0.0127 . . . .                         
C11 C Uiso 0.22037 0.37058 0.32251 1.000 0.0127 . . . .                         
C12 C Uiso 0.30071 0.29952 0.41275 1.000 0.0127 . . . .                         
C13 C Uiso 0.24871 -0.06136 0.25654 1.000 0.0127 . . . .                        
C14 C Uiso 0.14324 0.49647 0.35544 1.000 0.0127 . . . .                         
C15 C Uiso 0.30522 0.35022 0.53959 1.000 0.0127 . . . .                         
C16 C Uiso 0.31781 -0.16546 0.33853 1.000 0.0127 . . . .                        

#===============================================================================

#===============================================================================

data_list1_58_ap558                  

#===============================================================================

# 5. CHEMICAL DATA

_chemical_name_systematic                        
;
;
_chemical_name_common                             ?
_chemical_melting_point                           ?
_chemical_formula_moiety                         
'C8 N5 S3, 3(C8 N4 S3)'
# Ex: 'C12 H16 N2 O6, H2 O' and '(Cd 2+)3, (C6 N6 Cr 3-)2, 2(H2 O)' 
_chemical_formula_structural                      ?
_chemical_formula_sum                            
'3(C8 N4 S3)'
_chemical_formula_iupac                           ?
_chemical_formula_weight                            1007.21
_chemical_compound_source                        'see text'

loop_
_atom_type_symbol                                
_atom_type_description                           
_atom_type_scat_dispersion_real                  
_atom_type_scat_dispersion_imag                  
_atom_type_scat_source                           
 C   C    0.0033    0.0016
' International Tables Vol C Tables 4.2.6.8 and 6.1.1.4'
 N   N    0.0061    0.0033
' International Tables Vol C Tables 4.2.6.8 and 6.1.1.4'
 S   S    0.1246    0.1234
' International Tables Vol C Tables 4.2.6.8 and 6.1.1.4'

#===============================================================================

# 6. CRYSTAL DATA

_symmetry_cell_setting                              monoclinic
_symmetry_space_group_name_Hall                   'P 2yb'
_symmetry_space_group_name_H-M                    'P 21'
_symmetry_Int_Tables_number                               4

loop_
_space_group_symop_id                            
_space_group_symop_operation_xyz                 
   1 x,y,z                         
   2 -x,1/2+y,-z                   

_cell_length_a                                         24.77900
_cell_length_b                                          3.69320
_cell_length_c                                         38.07150
_cell_angle_alpha                                       89.6310
_cell_angle_beta                                        90.2360
_cell_angle_gamma                                       89.4190
_cell_volume                                           3483.786
_cell_formula_units_Z                                 4
_cell_measurement_temperature                     ?
_cell_measurement_reflns_used                     ?
_cell_measurement_theta_min                       ?
_cell_measurement_theta_max                       ?
_cell_special_details                            
;
 
;

#===============================================================================

# 9. ATOMIC COORDINATES AND DISPLACEMENT PARAMETERS

loop_
_atom_site_label                                 
_atom_site_type_symbol                           
_atom_site_thermal_displace_type                 
_atom_site_fract_x                               
_atom_site_fract_y                               
_atom_site_fract_z                               
_atom_site_occupancy                             
_atom_site_U_iso_or_equiv                        
_atom_site_calc_flag                             
_atom_site_refinement_flags                      
_atom_site_disorder_assembly                     
_atom_site_disorder_group                        
S8 S Uiso 0.20925 0.17839 0.62625 1.000 0.0127 . . . .                          
S24 S Uiso 0.09770 0.54385 0.54770 1.000 0.0127 . . . .                         
S40 S Uiso 0.07611 0.11154 0.64834 1.000 0.0127 . . . .                         
S16 S Uiso 0.29023 0.05565 0.36916 1.000 0.0127 . . . .                         
S32 S Uiso 0.40015 0.37417 0.45026 1.000 0.0127 . . . .                         
S48 S Uiso 0.42414 -0.04429 0.34948 1.000 0.0127 . . . .                        
S5 S Uiso 0.03677 0.00065 0.38070 1.000 0.0127 . . . .                          
S21 S Uiso 0.15215 0.20166 0.29976 1.000 0.0127 . . . .                         
S37 S Uiso 0.16989 -0.25053 0.40023 1.000 0.0127 . . . .                        
S6 S Uiso 0.54313 0.24470 0.37983 1.000 0.0127 . . . .                          
S22 S Uiso 0.65409 0.57751 0.29982 1.000 0.0127 . . . .                         
S38 S Uiso 0.67646 0.17637 0.40145 1.000 0.0127 . . . .                         
S7 S Uiso 0.20645 0.56005 0.13023 1.000 0.0127 . . . .                          
S23 S Uiso 0.09448 0.89025 0.04980 1.000 0.0127 . . . .                         
S39 S Uiso 0.07273 0.45761 0.15080 1.000 0.0127 . . . .                         
N8 N Uiso 0.06613 0.39820 0.58340 1.000 0.0127 . . . .                          
N19 N Uiso 0.09346 0.37699 0.73845 1.000 0.0127 . . . .                         
N24 N Uiso 0.10196 0.56749 0.73569 1.000 0.0127 . . . .                         
N40 N Uiso 0.24699 0.61668 0.71162 1.000 0.0127 . . . .                         
N56 N Uiso 0.25235 0.60783 0.53670 1.000 0.0127 . . . .                         
C8 C Uiso 0.15582 0.31382 0.59851 1.000 0.0127 . . . .                          
S9 S Uiso 0.46036 0.36812 0.12097 1.000 0.0127 . . . .                          
C24 C Uiso 0.09879 0.28594 0.60733 1.000 0.0127 . . . .                         
S25 S Uiso 0.34632 0.68915 0.19950 1.000 0.0127 . . . .                         
C40 C Uiso 0.12841 0.29994 0.67519 1.000 0.0127 . . . .                         
S41 S Uiso 0.32685 0.20388 0.10054 1.000 0.0127 . . . .                         
C56 C Uiso 0.18053 0.32406 0.66672 1.000 0.0127 . . . .                         
C72 C Uiso 0.16123 0.45705 0.56608 1.000 0.0127 . . . .                         
C88 C Uiso 0.11201 0.44383 0.70920 1.000 0.0127 . . . .                         
C104 C Uiso 0.21820 0.48677 0.69182 1.000 0.0127 . . . .                        
C120 C Uiso 0.21175 0.53811 0.54886 1.000 0.0127 . . . .                        
N16 N Uiso 0.43250 0.24030 0.41448 1.000 0.0127 . . . .                         
N27 N Uiso 0.40372 0.15089 0.25398 1.000 0.0127 . . . .                         
N32 N Uiso 0.40612 0.36663 0.26043 1.000 0.0127 . . . .                         
N48 N Uiso 0.25941 0.52840 0.28443 1.000 0.0127 . . . .                         
N64 N Uiso 0.24364 0.44246 0.45739 1.000 0.0127 . . . .                         
S10 S Uiso 0.95927 0.83883 0.11934 1.000 0.0127 . . . .                         
C16 C Uiso 0.34325 0.16739 0.39804 1.000 0.0127 . . . .                         
S26 S Uiso 0.84275 1.00206 0.20060 1.000 0.0127 . . . .                         
C32 C Uiso 0.40038 0.13425 0.38997 1.000 0.0127 . . . .                         
S42 S Uiso 0.82634 0.62442 0.09783 1.000 0.0127 . . . .                         
C48 C Uiso 0.37369 0.15092 0.32158 1.000 0.0127 . . . .                         
C64 C Uiso 0.32160 0.19514 0.32935 1.000 0.0127 . . . .                         
C80 C Uiso 0.33701 0.29990 0.43082 1.000 0.0127 . . . .                         
C96 C Uiso 0.39276 0.27173 0.28743 1.000 0.0127 . . . .                         
C112 C Uiso 0.28616 0.37638 0.30402 1.000 0.0127 . . . .                        
C128 C Uiso 0.28550 0.37959 0.44683 1.000 0.0127 . . . .                        
N5 N Uiso 0.18159 0.02678 0.33530 1.000 0.0127 . . . .                          
N21 N Uiso 0.15148 -0.06619 0.49474 1.000 0.0127 . . . .                        
N37 N Uiso 0.01029 0.32431 0.46981 1.000 0.0127 . . . .                         
N53 N Uiso 0.00048 0.44103 0.29119 1.000 0.0127 . . . .                         
C5 C Uiso 0.09232 0.06123 0.35262 1.000 0.0127 . . . .                          
S12 S Uiso 0.70870 0.06827 0.12752 1.000 0.0127 . . . .                         
C21 C Uiso 0.14804 -0.03973 0.36028 1.000 0.0127 . . . .                        
S28 S Uiso 0.59663 0.41055 0.04836 1.000 0.0127 . . . .                         
C37 C Uiso 0.12070 -0.07238 0.42955 1.000 0.0127 . . . .                        
S44 S Uiso 0.57560 -0.02635 0.14878 1.000 0.0127 . . . .                        
C53 C Uiso 0.07042 0.03407 0.42187 1.000 0.0127 . . . .                         
C69 C Uiso 0.08858 0.19944 0.31966 1.000 0.0127 . . . .                         
C85 C Uiso 0.13855 -0.06154 0.46606 1.000 0.0127 . . . .                        
C101 C Uiso 0.03675 0.18979 0.44927 1.000 0.0127 . . . .                        
C117 C Uiso 0.03969 0.33293 0.30306 1.000 0.0127 . . . .                        
N6 N Uiso 0.68588 0.45380 0.33622 1.000 0.0127 . . . .                          
N22 N Uiso 0.65819 0.61505 0.48871 1.000 0.0127 . . . .                         
N38 N Uiso 0.51017 0.73510 0.46311 1.000 0.0127 . . . .                         
N54 N Uiso 0.49836 0.62277 0.28961 1.000 0.0127 . . . .                         
C6 C Uiso 0.59640 0.36839 0.35158 1.000 0.0127 . . . .                          
C22 C Uiso 0.65342 0.34594 0.36042 1.000 0.0127 . . . .                         
C38 C Uiso 0.62537 0.36809 0.42836 1.000 0.0127 . . . .                         
C54 C Uiso 0.57336 0.39968 0.41988 1.000 0.0127 . . . .                         
C70 C Uiso 0.59060 0.49619 0.31859 1.000 0.0127 . . . .                         
C86 C Uiso 0.64405 0.50585 0.46224 1.000 0.0127 . . . .                         
C102 C Uiso 0.53734 0.58098 0.44432 1.000 0.0127 . . . .                        
C118 C Uiso 0.53942 0.56928 0.30184 1.000 0.0127 . . . .                        
N7 N Uiso 0.06291 0.74698 0.08556 1.000 0.0127 . . . .                          
N23 N Uiso 0.09026 0.81482 0.24088 1.000 0.0127 . . . .                         
N39 N Uiso 0.23746 1.00688 0.21533 1.000 0.0127 . . . .                         
N55 N Uiso 0.25056 0.94479 0.04102 1.000 0.0127 . . . .                         
C7 C Uiso 0.15251 0.67954 0.10193 1.000 0.0127 . . . .                          
C23 C Uiso 0.09556 0.64220 0.11015 1.000 0.0127 . . . .                         
C39 C Uiso 0.12352 0.63911 0.17871 1.000 0.0127 . . . .                         
C55 C Uiso 0.17527 0.68804 0.17050 1.000 0.0127 . . . .                         
C71 C Uiso 0.15799 0.81511 0.06907 1.000 0.0127 . . . .                         
C87 C Uiso 0.10457 0.74076 0.21349 1.000 0.0127 . . . .                         
C103 C Uiso 0.21078 0.85977 0.19583 1.000 0.0127 . . . .                        
C119 C Uiso 0.20904 0.88935 0.05236 1.000 0.0127 . . . .                        
N9 N Uiso 0.31584 0.51356 0.16432 1.000 0.0127 . . . .                          
N25 N Uiso 0.34408 0.49611 0.00818 1.000 0.0127 . . . .                         
N41 N Uiso 0.49058 0.76214 0.03400 1.000 0.0127 . . . .                         
N57 N Uiso 0.50074 0.82295 0.20979 1.000 0.0127 . . . .                         
C9 C Uiso 0.40586 0.47740 0.14871 1.000 0.0127 . . . .                          
C25 C Uiso 0.34921 0.41294 0.14039 1.000 0.0127 . . . .                         
C41 C Uiso 0.37676 0.38585 0.07194 1.000 0.0127 . . . .                         
C57 C Uiso 0.42824 0.45756 0.08001 1.000 0.0127 . . . .                         
C73 C Uiso 0.41034 0.63097 0.18096 1.000 0.0127 . . . .                         
C89 C Uiso 0.35792 0.45224 0.03631 1.000 0.0127 . . . .                         
C105 C Uiso 0.46319 0.62273 0.05379 1.000 0.0127 . . . .                        
C121 C Uiso 0.46045 0.73841 0.19775 1.000 0.0127 . . . .                        
N10 N Uiso 0.81395 0.85729 0.16395 1.000 0.0127 . . . .                         
N26 N Uiso 0.84473 0.88392 0.00482 1.000 0.0127 . . . .                         
N42 N Uiso 0.98647 1.22619 0.03201 1.000 0.0127 . . . .                         
N58 N Uiso 0.99496 1.23888 0.20888 1.000 0.0127 . . . .                         
C10 C Uiso 0.90329 0.89420 0.14725 1.000 0.0127 . . . .                         
C26 C Uiso 0.84770 0.80415 0.13885 1.000 0.0127 . . . .                         
C42 C Uiso 0.87598 0.81559 0.06974 1.000 0.0127 . . . .                         
C58 C Uiso 0.92633 0.90676 0.07816 1.000 0.0127 . . . .                         
C74 C Uiso 0.90654 1.01293 0.18074 1.000 0.0127 . . . .                         
C90 C Uiso 0.85788 0.86137 0.03344 1.000 0.0127 . . . .                         
C106 C Uiso 0.96025 1.08019 0.05194 1.000 0.0127 . . . .                        
C122 C Uiso 0.95553 1.13790 0.19729 1.000 0.0127 . . . .                        
N12 N Uiso 0.56513 0.26533 0.08412 1.000 0.0127 . . . .                         
N28 N Uiso 0.59577 0.39974 0.23705 1.000 0.0127 . . . .                         
N44 N Uiso 0.74217 0.53082 0.21279 1.000 0.0127 . . . .                         
N60 N Uiso 0.75211 0.46122 0.03764 1.000 0.0127 . . . .                         
C12 C Uiso 0.65496 0.19118 0.09951 1.000 0.0127 . . . .                         
C28 C Uiso 0.59800 0.15564 0.10809 1.000 0.0127 . . . .                         
C44 C Uiso 0.62681 0.16990 0.17601 1.000 0.0127 . . . .                         
C60 C Uiso 0.67881 0.20929 0.16781 1.000 0.0127 . . . .                         
C76 C Uiso 0.66028 0.32971 0.06690 1.000 0.0127 . . . .                         
C92 C Uiso 0.60844 0.29783 0.21012 1.000 0.0127 . . . .                         
C108 C Uiso 0.71492 0.38509 0.19307 1.000 0.0127 . . . .                        
C124 C Uiso 0.71101 0.40411 0.04968 1.000 0.0127 . . . .                        

#===============================================================================

#===============================================================================

data_list1_59_ap663                  

#===============================================================================

# 5. CHEMICAL DATA

_chemical_name_systematic                        
;
;
_chemical_name_common                             ?
_chemical_melting_point                           ?
_chemical_formula_moiety                         
'C8 N4 S3'
# Ex: 'C12 H16 N2 O6, H2 O' and '(Cd 2+)3, (C6 N6 Cr 3-)2, 2(H2 O)' 
_chemical_formula_structural                      ?
_chemical_formula_sum                            
'C8 N4 S3'
_chemical_formula_iupac                           ?
_chemical_formula_weight                             248.30
_chemical_compound_source                        'see text'

loop_
_atom_type_symbol                                
_atom_type_description                           
_atom_type_scat_dispersion_real                  
_atom_type_scat_dispersion_imag                  
_atom_type_scat_source                           
 C   C    0.0033    0.0016
' International Tables Vol C Tables 4.2.6.8 and 6.1.1.4'
 N   N    0.0061    0.0033
' International Tables Vol C Tables 4.2.6.8 and 6.1.1.4'
 S   S    0.1246    0.1234
' International Tables Vol C Tables 4.2.6.8 and 6.1.1.4'

#===============================================================================

# 6. CRYSTAL DATA

_symmetry_cell_setting                              monoclinic
_symmetry_space_group_name_Hall                   'P 2yb'
_symmetry_space_group_name_H-M                    'P 21'
_symmetry_Int_Tables_number                               4

loop_
_space_group_symop_id                            
_space_group_symop_operation_xyz                 
   1 x,y,z                         
   2 -x,1/2+y,-z                   

_cell_length_a                                          6.66750
_cell_length_b                                          7.00980
_cell_length_c                                          9.60950
_cell_angle_alpha                                            90
_cell_angle_beta                                        96.9480
_cell_angle_gamma                                            90
_cell_volume                                            445.829
_cell_formula_units_Z                                 2
_cell_measurement_temperature                     ?
_cell_measurement_reflns_used                     ?
_cell_measurement_theta_min                       ?
_cell_measurement_theta_max                       ?
_cell_special_details                            
;
 
;

#===============================================================================

# 9. ATOMIC COORDINATES AND DISPLACEMENT PARAMETERS

loop_
_atom_site_label                                 
_atom_site_type_symbol                           
_atom_site_thermal_displace_type                 
_atom_site_fract_x                               
_atom_site_fract_y                               
_atom_site_fract_z                               
_atom_site_occupancy                             
_atom_site_U_iso_or_equiv                        
_atom_site_calc_flag                             
_atom_site_refinement_flags                      
_atom_site_disorder_assembly                     
_atom_site_disorder_group                        
S1 S Uiso -0.08244 0.56271 0.35137 1.000 0.0127 . . . .                         
S2 S Uiso 0.41274 0.54654 0.68045 1.000 0.0127 . . . .                          
S3 S Uiso 0.40035 0.58800 0.24489 1.000 0.0127 . . . .                          
N1 N Uiso 0.49398 0.55795 0.52383 1.000 0.0127 . . . .                          
N2 N Uiso 0.24664 0.29961 -0.07238 1.000 0.0127 . . . .                         
N3 N Uiso -0.28309 0.27708 0.04559 1.000 0.0127 . . . .                         
N4 N Uiso -0.14669 0.53781 0.74563 1.000 0.0127 . . . .                         
C1 C Uiso 0.14672 0.55106 0.46392 1.000 0.0127 . . . .                          
C2 C Uiso 0.34957 0.56000 0.42171 1.000 0.0127 . . . .                          
C3 C Uiso 0.18439 0.47025 0.15819 1.000 0.0127 . . . .                          
C4 C Uiso -0.00073 0.46400 0.19720 1.000 0.0127 . . . .                         
C5 C Uiso 0.15929 0.54332 0.60526 1.000 0.0127 . . . .                          
C6 C Uiso 0.22029 0.37452 0.02866 1.000 0.0127 . . . .                          
C7 C Uiso -0.15961 0.36128 0.11039 1.000 0.0127 . . . .                         
C8 C Uiso -0.01088 0.53771 0.68483 1.000 0.0127 . . . .                         

#===============================================================================

#===============================================================================

data_list1_60_ap3                    

#===============================================================================

# 5. CHEMICAL DATA

_chemical_name_systematic                        
;
;
_chemical_name_common                             ?
_chemical_melting_point                           ?
_chemical_formula_moiety                         
'C8 N4 S3'
# Ex: 'C12 H16 N2 O6, H2 O' and '(Cd 2+)3, (C6 N6 Cr 3-)2, 2(H2 O)' 
_chemical_formula_structural                      ?
_chemical_formula_sum                            
'C8 N4 S3'
_chemical_formula_iupac                           ?
_chemical_formula_weight                             248.30
_chemical_compound_source                        'see text'

loop_
_atom_type_symbol                                
_atom_type_description                           
_atom_type_scat_dispersion_real                  
_atom_type_scat_dispersion_imag                  
_atom_type_scat_source                           
 C   C    0.0033    0.0016
' International Tables Vol C Tables 4.2.6.8 and 6.1.1.4'
 N   N    0.0061    0.0033
' International Tables Vol C Tables 4.2.6.8 and 6.1.1.4'
 S   S    0.1246    0.1234
' International Tables Vol C Tables 4.2.6.8 and 6.1.1.4'

#===============================================================================

# 6. CRYSTAL DATA

_symmetry_cell_setting                              monoclinic
_symmetry_space_group_name_Hall                   '-P 2yn'
_symmetry_space_group_name_H-M                    'P 21/n'
_symmetry_Int_Tables_number                              14

loop_
_space_group_symop_id                            
_space_group_symop_operation_xyz                 
   1 x,y,z                         
   2 1/2-x,1/2+y,1/2-z             
   3 -x,-y,-z                      
   4 1/2+x,1/2-y,1/2+z             

_cell_length_a                                          7.20390
_cell_length_b                                          6.63070
_cell_length_c                                         18.86510
_cell_angle_alpha                                            90
_cell_angle_beta                                        96.7530
_cell_angle_gamma                                            90
_cell_volume                                            894.876
_cell_formula_units_Z                                 4
_cell_measurement_temperature                     ?
_cell_measurement_reflns_used                     ?
_cell_measurement_theta_min                       ?
_cell_measurement_theta_max                       ?
_cell_special_details                            
;
 
;

#===============================================================================

# 9. ATOMIC COORDINATES AND DISPLACEMENT PARAMETERS

loop_
_atom_site_label                                 
_atom_site_type_symbol                           
_atom_site_thermal_displace_type                 
_atom_site_fract_x                               
_atom_site_fract_y                               
_atom_site_fract_z                               
_atom_site_occupancy                             
_atom_site_U_iso_or_equiv                        
_atom_site_calc_flag                             
_atom_site_refinement_flags                      
_atom_site_disorder_assembly                     
_atom_site_disorder_group                        
S1 S Uiso 0.48411 0.41541 0.13709 1.000 0.0127 . . . .                          
S2 S Uiso 0.23306 0.85672 -0.01092 1.000 0.0127 . . . .                         
S3 S Uiso 0.57892 0.91009 0.18293 1.000 0.0127 . . . .                          
N1 N Uiso 0.35839 0.96327 0.05854 1.000 0.0127 . . . .                          
N2 N Uiso 0.50956 0.82737 0.37247 1.000 0.0127 . . . .                          
N3 N Uiso 0.39751 0.26587 0.31761 1.000 0.0127 . . . .                          
N4 N Uiso 0.18075 0.27967 -0.04010 1.000 0.0127 . . . .                         
C1 C Uiso 0.39575 0.62400 0.08565 1.000 0.0127 . . . .                          
C2 C Uiso 0.43428 0.83458 0.10401 1.000 0.0127 . . . .                          
C3 C Uiso 0.51757 0.71592 0.24117 1.000 0.0127 . . . .                          
C4 C Uiso 0.48206 0.52386 0.22334 1.000 0.0127 . . . .                          
C5 C Uiso 0.28533 0.61316 0.02270 1.000 0.0127 . . . .                          
C6 C Uiso 0.51163 0.77873 0.31483 1.000 0.0127 . . . .                          
C7 C Uiso 0.43562 0.38079 0.27708 1.000 0.0127 . . . .                          
C8 C Uiso 0.22248 0.42823 -0.01280 1.000 0.0127 . . . .                         

#===============================================================================

#===============================================================================

data_list1_61_ap24                   

#===============================================================================

# 5. CHEMICAL DATA

_chemical_name_systematic                        
;
;
_chemical_name_common                             ?
_chemical_melting_point                           ?
_chemical_formula_moiety                         
'C8 N4 S3'
# Ex: 'C12 H16 N2 O6, H2 O' and '(Cd 2+)3, (C6 N6 Cr 3-)2, 2(H2 O)' 
_chemical_formula_structural                      ?
_chemical_formula_sum                            
'C8 N4 S3'
_chemical_formula_iupac                           ?
_chemical_formula_weight                             248.30
_chemical_compound_source                        'see text'

loop_
_atom_type_symbol                                
_atom_type_description                           
_atom_type_scat_dispersion_real                  
_atom_type_scat_dispersion_imag                  
_atom_type_scat_source                           
 C   C    0.0033    0.0016
' International Tables Vol C Tables 4.2.6.8 and 6.1.1.4'
 N   N    0.0061    0.0033
' International Tables Vol C Tables 4.2.6.8 and 6.1.1.4'
 S   S    0.1246    0.1234
' International Tables Vol C Tables 4.2.6.8 and 6.1.1.4'

#===============================================================================

# 6. CRYSTAL DATA

_symmetry_cell_setting                            orthorhombic
_symmetry_space_group_name_Hall                   'P 2c -2n'
_symmetry_space_group_name_H-M                    'P n a 21'
_symmetry_Int_Tables_number                              33

loop_
_space_group_symop_id                            
_space_group_symop_operation_xyz                 
   1 x,y,z                         
   2 -x,-y,1/2+z                   
   3 1/2-x,1/2+y,1/2+z             
   4 1/2+x,1/2-y,z                 

_cell_length_a                                          9.48480
_cell_length_b                                         24.01410
_cell_length_c                                          3.85160
_cell_angle_alpha                                            90
_cell_angle_beta                                             90
_cell_angle_gamma                                            90
_cell_volume                                            877.275
_cell_formula_units_Z                                 4
_cell_measurement_temperature                     ?
_cell_measurement_reflns_used                     ?
_cell_measurement_theta_min                       ?
_cell_measurement_theta_max                       ?
_cell_special_details                            
;
 
;

#===============================================================================

# 9. ATOMIC COORDINATES AND DISPLACEMENT PARAMETERS

loop_
_atom_site_label                                 
_atom_site_type_symbol                           
_atom_site_thermal_displace_type                 
_atom_site_fract_x                               
_atom_site_fract_y                               
_atom_site_fract_z                               
_atom_site_occupancy                             
_atom_site_U_iso_or_equiv                        
_atom_site_calc_flag                             
_atom_site_refinement_flags                      
_atom_site_disorder_assembly                     
_atom_site_disorder_group                        
S1 S Uiso 0.78907 0.18717 -0.07111 1.000 0.0127 . . . .                         
S2 S Uiso 1.15114 0.09017 0.20782 1.000 0.0127 . . . .                          
S3 S Uiso 0.78726 0.04786 -0.34265 1.000 0.0127 . . . .                         
N1 N Uiso 1.03419 0.05219 -0.00783 1.000 0.0127 . . . .                         
N2 N Uiso 0.40455 0.03553 -0.23616 1.000 0.0127 . . . .                         
N3 N Uiso 0.40056 0.18151 0.10800 1.000 0.0127 . . . .                          
N4 N Uiso 1.09523 0.23963 0.53376 1.000 0.0127 . . . .                          
C1 C Uiso 0.92064 0.13760 0.02517 1.000 0.0127 . . . .                          
C2 C Uiso 0.92325 0.07986 -0.09379 1.000 0.0127 . . . .                         
C3 C Uiso 0.64192 0.08867 -0.19952 1.000 0.0127 . . . .                         
C4 C Uiso 0.64144 0.14154 -0.09256 1.000 0.0127 . . . .                         
C5 C Uiso 1.04044 0.14875 0.20291 1.000 0.0127 . . . .                          
C6 C Uiso 0.50806 0.05905 -0.21731 1.000 0.0127 . . . .                         
C7 C Uiso 0.50703 0.16534 0.01728 1.000 0.0127 . . . .                          
C8 C Uiso 1.07373 0.20005 0.38119 1.000 0.0127 . . . .                          

#===============================================================================

#===============================================================================

data_list1_62_ap05                   

#===============================================================================

# 5. CHEMICAL DATA

_chemical_name_systematic                        
;
;
_chemical_name_common                             ?
_chemical_melting_point                           ?
_chemical_formula_moiety                         
'C8 N4 S3'
# Ex: 'C12 H16 N2 O6, H2 O' and '(Cd 2+)3, (C6 N6 Cr 3-)2, 2(H2 O)' 
_chemical_formula_structural                      ?
_chemical_formula_sum                            
'C8 N4 S3'
_chemical_formula_iupac                           ?
_chemical_formula_weight                             248.30
_chemical_compound_source                        'see text'

loop_
_atom_type_symbol                                
_atom_type_description                           
_atom_type_scat_dispersion_real                  
_atom_type_scat_dispersion_imag                  
_atom_type_scat_source                           
 C   C    0.0033    0.0016
' International Tables Vol C Tables 4.2.6.8 and 6.1.1.4'
 N   N    0.0061    0.0033
' International Tables Vol C Tables 4.2.6.8 and 6.1.1.4'
 S   S    0.1246    0.1234
' International Tables Vol C Tables 4.2.6.8 and 6.1.1.4'

#===============================================================================

# 6. CRYSTAL DATA

_symmetry_cell_setting                              monoclinic
_symmetry_space_group_name_Hall                   '-P 2ybc'
_symmetry_space_group_name_H-M                    'P 21/c'
_symmetry_Int_Tables_number                              14

loop_
_space_group_symop_id                            
_space_group_symop_operation_xyz                 
   1 x,y,z                         
   2 -x,1/2+y,1/2-z                
   3 -x,-y,-z                      
   4 x,1/2-y,1/2+z                 

_cell_length_a                                          9.98490
_cell_length_b                                          7.40090
_cell_length_c                                         12.16560
_cell_angle_alpha                                            90
_cell_angle_beta                                        98.8930
_cell_angle_gamma                                            90
_cell_volume                                            888.197
_cell_formula_units_Z                                 4
_cell_measurement_temperature                     ?
_cell_measurement_reflns_used                     ?
_cell_measurement_theta_min                       ?
_cell_measurement_theta_max                       ?
_cell_special_details                            
;
 
;

#===============================================================================

# 9. ATOMIC COORDINATES AND DISPLACEMENT PARAMETERS

loop_
_atom_site_label                                 
_atom_site_type_symbol                           
_atom_site_thermal_displace_type                 
_atom_site_fract_x                               
_atom_site_fract_y                               
_atom_site_fract_z                               
_atom_site_occupancy                             
_atom_site_U_iso_or_equiv                        
_atom_site_calc_flag                             
_atom_site_refinement_flags                      
_atom_site_disorder_assembly                     
_atom_site_disorder_group                        
S1 S Uiso 0.64847 0.22344 0.14016 1.000 0.0127 . . . .                          
S2 S Uiso 0.33384 0.28152 -0.14048 1.000 0.0127 . . . .                         
S3 S Uiso 0.74270 0.42607 -0.09944 1.000 0.0127 . . . .                         
N1 N Uiso 0.48120 0.35617 -0.16923 1.000 0.0127 . . . .                         
N2 N Uiso 1.08620 0.24567 -0.04344 1.000 0.0127 . . . .                         
N3 N Uiso 0.98789 0.04264 0.23233 1.000 0.0127 . . . .                          
N4 N Uiso 0.28347 0.04339 0.13229 1.000 0.0127 . . . .                          
C1 C Uiso 0.54230 0.25623 0.01184 1.000 0.0127 . . . .                          
C2 C Uiso 0.57906 0.34094 -0.08768 1.000 0.0127 . . . .                         
C3 C Uiso 0.84407 0.29296 0.00330 1.000 0.0127 . . . .                          
C4 C Uiso 0.80964 0.21905 0.09494 1.000 0.0127 . . . .                          
C5 C Uiso 0.40923 0.21212 -0.00674 1.000 0.0127 . . . .                         
C6 C Uiso 0.98099 0.26693 -0.02132 1.000 0.0127 . . . .                         
C7 C Uiso 0.91114 0.12047 0.17139 1.000 0.0127 . . . .                          
C8 C Uiso 0.33776 0.11962 0.07112 1.000 0.0127 . . . .                          

#===============================================================================

#===============================================================================

data_list1_63_ap85                   

#===============================================================================

# 5. CHEMICAL DATA

_chemical_name_systematic                        
;
;
_chemical_name_common                             ?
_chemical_melting_point                           ?
_chemical_formula_moiety                         
'C8 N4 S3'
# Ex: 'C12 H16 N2 O6, H2 O' and '(Cd 2+)3, (C6 N6 Cr 3-)2, 2(H2 O)' 
_chemical_formula_structural                      ?
_chemical_formula_sum                            
'C8 N4 S3'
_chemical_formula_iupac                           ?
_chemical_formula_weight                             248.30
_chemical_compound_source                        'see text'

loop_
_atom_type_symbol                                
_atom_type_description                           
_atom_type_scat_dispersion_real                  
_atom_type_scat_dispersion_imag                  
_atom_type_scat_source                           
 C   C    0.0033    0.0016
' International Tables Vol C Tables 4.2.6.8 and 6.1.1.4'
 N   N    0.0061    0.0033
' International Tables Vol C Tables 4.2.6.8 and 6.1.1.4'
 S   S    0.1246    0.1234
' International Tables Vol C Tables 4.2.6.8 and 6.1.1.4'

#===============================================================================

# 6. CRYSTAL DATA

_symmetry_cell_setting                            orthorhombic
_symmetry_space_group_name_Hall                   '-P 2ac 2ab'
_symmetry_space_group_name_H-M                    'P b c a'
_symmetry_Int_Tables_number                              61

loop_
_space_group_symop_id                            
_space_group_symop_operation_xyz                 
   1 x,y,z                         
   2 1/2-x,-y,1/2+z                
   3 1/2+x,1/2-y,-z                
   4 -x,1/2+y,1/2-z                
   5 -x,-y,-z                      
   6 1/2+x,y,1/2-z                 
   7 1/2-x,1/2+y,z                 
   8 x,1/2-y,1/2+z                 

_cell_length_a                                          7.20790
_cell_length_b                                         13.93260
_cell_length_c                                         17.62820
_cell_angle_alpha                                            90
_cell_angle_beta                                             90
_cell_angle_gamma                                            90
_cell_volume                                           1770.308
_cell_formula_units_Z                                 8
_cell_measurement_temperature                     ?
_cell_measurement_reflns_used                     ?
_cell_measurement_theta_min                       ?
_cell_measurement_theta_max                       ?
_cell_special_details                            
;
 
;

#===============================================================================

# 9. ATOMIC COORDINATES AND DISPLACEMENT PARAMETERS

loop_
_atom_site_label                                 
_atom_site_type_symbol                           
_atom_site_thermal_displace_type                 
_atom_site_fract_x                               
_atom_site_fract_y                               
_atom_site_fract_z                               
_atom_site_occupancy                             
_atom_site_U_iso_or_equiv                        
_atom_site_calc_flag                             
_atom_site_refinement_flags                      
_atom_site_disorder_assembly                     
_atom_site_disorder_group                        
S4 S Uiso 0.22088 0.21541 0.19508 1.000 0.0127 . . . .                          
S5 S Uiso 0.25392 -0.07115 0.28375 1.000 0.0127 . . . .                         
S6 S Uiso 0.19371 0.03378 0.06261 1.000 0.0127 . . . .                          
N5 N Uiso 0.23834 -0.07060 0.19010 1.000 0.0127 . . . .                         
N6 N Uiso 0.50032 0.15596 -0.07338 1.000 0.0127 . . . .                         
N7 N Uiso 0.53807 0.36092 0.07346 1.000 0.0127 . . . .                          
N8 N Uiso 0.26200 0.15078 0.41286 1.000 0.0127 . . . .                          
C9 C Uiso 0.24049 0.09212 0.21693 1.000 0.0127 . . . .                          
C10 C Uiso 0.23087 0.01429 0.16142 1.000 0.0127 . . . .                         
C11 C Uiso 0.32075 0.14289 0.05372 1.000 0.0127 . . . .                         
C12 C Uiso 0.33145 0.21368 0.10442 1.000 0.0127 . . . .                         
C13 C Uiso 0.25404 0.05495 0.28766 1.000 0.0127 . . . .                         
C14 C Uiso 0.42133 0.15124 -0.01775 1.000 0.0127 . . . .                        
C15 C Uiso 0.44546 0.29726 0.08698 1.000 0.0127 . . . .                         
C16 C Uiso 0.25988 0.10835 0.35781 1.000 0.0127 . . . .                         

#===============================================================================

#===============================================================================

data_list1_64_ap32                   

#===============================================================================

# 5. CHEMICAL DATA

_chemical_name_systematic                        
;
;
_chemical_name_common                             ?
_chemical_melting_point                           ?
_chemical_formula_moiety                         
'C8 N4 S3'
# Ex: 'C12 H16 N2 O6, H2 O' and '(Cd 2+)3, (C6 N6 Cr 3-)2, 2(H2 O)' 
_chemical_formula_structural                      ?
_chemical_formula_sum                            
'C8 N4 S3'
_chemical_formula_iupac                           ?
_chemical_formula_weight                             248.30
_chemical_compound_source                        'see text'

loop_
_atom_type_symbol                                
_atom_type_description                           
_atom_type_scat_dispersion_real                  
_atom_type_scat_dispersion_imag                  
_atom_type_scat_source                           
 C   C    0.0033    0.0016
' International Tables Vol C Tables 4.2.6.8 and 6.1.1.4'
 N   N    0.0061    0.0033
' International Tables Vol C Tables 4.2.6.8 and 6.1.1.4'
 S   S    0.1246    0.1234
' International Tables Vol C Tables 4.2.6.8 and 6.1.1.4'

#===============================================================================

# 6. CRYSTAL DATA

_symmetry_cell_setting                            orthorhombic
_symmetry_space_group_name_Hall                   'P 2c -2n'
_symmetry_space_group_name_H-M                    'P n a 21'
_symmetry_Int_Tables_number                              33

loop_
_space_group_symop_id                            
_space_group_symop_operation_xyz                 
   1 x,y,z                         
   2 -x,-y,1/2+z                   
   3 1/2-x,1/2+y,1/2+z             
   4 1/2+x,1/2-y,z                 

_cell_length_a                                         19.21060
_cell_length_b                                          6.68020
_cell_length_c                                          6.94160
_cell_angle_alpha                                            90
_cell_angle_beta                                             90
_cell_angle_gamma                                            90
_cell_volume                                            890.820
_cell_formula_units_Z                                 4
_cell_measurement_temperature                     ?
_cell_measurement_reflns_used                     ?
_cell_measurement_theta_min                       ?
_cell_measurement_theta_max                       ?
_cell_special_details                            
;
 
;

#===============================================================================

# 9. ATOMIC COORDINATES AND DISPLACEMENT PARAMETERS

loop_
_atom_site_label                                 
_atom_site_type_symbol                           
_atom_site_thermal_displace_type                 
_atom_site_fract_x                               
_atom_site_fract_y                               
_atom_site_fract_z                               
_atom_site_occupancy                             
_atom_site_U_iso_or_equiv                        
_atom_site_calc_flag                             
_atom_site_refinement_flags                      
_atom_site_disorder_assembly                     
_atom_site_disorder_group                        
S10 S Uiso 0.07116 0.43338 0.55274 1.000 0.0127 . . . .                         
S11 S Uiso -0.09007 0.87623 0.54165 1.000 0.0127 . . . .                        
S12 S Uiso 0.12627 0.93769 0.57391 1.000 0.0127 . . . .                         
N13 N Uiso -0.01203 0.98261 0.55352 1.000 0.0127 . . . .                        
N14 N Uiso 0.28911 0.82022 0.31619 1.000 0.0127 . . . .                         
N15 N Uiso 0.22948 0.27646 0.30064 1.000 0.0127 . . . .                         
N16 N Uiso -0.12278 0.30506 0.53326 1.000 0.0127 . . . .                        
C25 C Uiso 0.01677 0.64582 0.54400 1.000 0.0127 . . . .                         
C26 C Uiso 0.03833 0.85514 0.55379 1.000 0.0127 . . . .                         
C27 C Uiso 0.16981 0.73025 0.46863 1.000 0.0127 . . . .                         
C28 C Uiso 0.14972 0.53938 0.46401 1.000 0.0127 . . . .                         
C29 C Uiso -0.05348 0.63565 0.53676 1.000 0.0127 . . . .                        
C30 C Uiso 0.23678 0.78201 0.38290 1.000 0.0127 . . . .                         
C31 C Uiso 0.19507 0.39218 0.37344 1.000 0.0127 . . . .                         
C32 C Uiso -0.09320 0.45225 0.53165 1.000 0.0127 . . . .                        

#===============================================================================

#===============================================================================

data_list1_65_ap966                  

#===============================================================================

# 5. CHEMICAL DATA

_chemical_name_systematic                        
;
;
_chemical_name_common                             ?
_chemical_melting_point                           ?
_chemical_formula_moiety                         
'C8 N4 S3'
# Ex: 'C12 H16 N2 O6, H2 O' and '(Cd 2+)3, (C6 N6 Cr 3-)2, 2(H2 O)' 
_chemical_formula_structural                      ?
_chemical_formula_sum                            
'C8 N4 S3'
_chemical_formula_iupac                           ?
_chemical_formula_weight                             248.30
_chemical_compound_source                        'see text'

loop_
_atom_type_symbol                                
_atom_type_description                           
_atom_type_scat_dispersion_real                  
_atom_type_scat_dispersion_imag                  
_atom_type_scat_source                           
 C   C    0.0033    0.0016
' International Tables Vol C Tables 4.2.6.8 and 6.1.1.4'
 N   N    0.0061    0.0033
' International Tables Vol C Tables 4.2.6.8 and 6.1.1.4'
 S   S    0.1246    0.1234
' International Tables Vol C Tables 4.2.6.8 and 6.1.1.4'

#===============================================================================

# 6. CRYSTAL DATA

_symmetry_cell_setting                            orthorhombic
_symmetry_space_group_name_Hall                   'P 2c -2n'
_symmetry_space_group_name_H-M                    'P n a 21'
_symmetry_Int_Tables_number                              33

loop_
_space_group_symop_id                            
_space_group_symop_operation_xyz                 
   1 x,y,z                         
   2 -x,-y,1/2+z                   
   3 1/2-x,1/2+y,1/2+z             
   4 1/2+x,1/2-y,z                 

_cell_length_a                                         12.38170
_cell_length_b                                         19.12140
_cell_length_c                                          3.75120
_cell_angle_alpha                                            90
_cell_angle_beta                                             90
_cell_angle_gamma                                            90
_cell_volume                                            888.117
_cell_formula_units_Z                                 4
_cell_measurement_temperature                     ?
_cell_measurement_reflns_used                     ?
_cell_measurement_theta_min                       ?
_cell_measurement_theta_max                       ?
_cell_special_details                            
;
 
;

#===============================================================================

# 9. ATOMIC COORDINATES AND DISPLACEMENT PARAMETERS

loop_
_atom_site_label                                 
_atom_site_type_symbol                           
_atom_site_thermal_displace_type                 
_atom_site_fract_x                               
_atom_site_fract_y                               
_atom_site_fract_z                               
_atom_site_occupancy                             
_atom_site_U_iso_or_equiv                        
_atom_site_calc_flag                             
_atom_site_refinement_flags                      
_atom_site_disorder_assembly                     
_atom_site_disorder_group                        
S1 S Uiso 0.06100 0.26201 0.43284 1.000 0.0127 . . . .                          
S2 S Uiso 0.29321 0.09941 0.60860 1.000 0.0127 . . . .                          
S3 S Uiso 0.32285 0.29953 0.16362 1.000 0.0127 . . . .                          
N1 N Uiso 0.34967 0.16945 0.42556 1.000 0.0127 . . . .                          
N2 N Uiso 0.30065 0.48440 0.44714 1.000 0.0127 . . . .                          
N3 N Uiso 0.01905 0.43723 0.81739 1.000 0.0127 . . . .                          
N4 N Uiso -0.01022 0.08867 0.88100 1.000 0.0127 . . . .                         
C1 C Uiso 0.17207 0.20510 0.48081 1.000 0.0127 . . . .                          
C2 C Uiso 0.28236 0.21960 0.36911 1.000 0.0127 . . . .                          
C3 C Uiso 0.23026 0.35752 0.37410 1.000 0.0127 . . . .                          
C4 C Uiso 0.13026 0.34290 0.48359 1.000 0.0127 . . . .                          
C5 C Uiso 0.16593 0.13999 0.62095 1.000 0.0127 . . . .                          
C6 C Uiso 0.27102 0.42845 0.41887 1.000 0.0127 . . . .                          
C7 C Uiso 0.06738 0.39652 0.66468 1.000 0.0127 . . . .                          
C8 C Uiso 0.06850 0.10936 0.76582 1.000 0.0127 . . . .                          

#===============================================================================

#===============================================================================

data_list1_66_ap19                   

#===============================================================================

# 5. CHEMICAL DATA

_chemical_name_systematic                        
;
;
_chemical_name_common                             ?
_chemical_melting_point                           ?
_chemical_formula_moiety                         
'C8 N4 S3'
# Ex: 'C12 H16 N2 O6, H2 O' and '(Cd 2+)3, (C6 N6 Cr 3-)2, 2(H2 O)' 
_chemical_formula_structural                      ?
_chemical_formula_sum                            
'C8 N4 S3'
_chemical_formula_iupac                           ?
_chemical_formula_weight                             248.30
_chemical_compound_source                        'see text'

loop_
_atom_type_symbol                                
_atom_type_description                           
_atom_type_scat_dispersion_real                  
_atom_type_scat_dispersion_imag                  
_atom_type_scat_source                           
 C   C    0.0033    0.0016
' International Tables Vol C Tables 4.2.6.8 and 6.1.1.4'
 N   N    0.0061    0.0033
' International Tables Vol C Tables 4.2.6.8 and 6.1.1.4'
 S   S    0.1246    0.1234
' International Tables Vol C Tables 4.2.6.8 and 6.1.1.4'

#===============================================================================

# 6. CRYSTAL DATA

_symmetry_cell_setting                              monoclinic
_symmetry_space_group_name_Hall                   '-P 2ybc'
_symmetry_space_group_name_H-M                    'P 21/c'
_symmetry_Int_Tables_number                              14

loop_
_space_group_symop_id                            
_space_group_symop_operation_xyz                 
   1 x,y,z                         
   2 -x,1/2+y,1/2-z                
   3 -x,-y,-z                      
   4 x,1/2-y,1/2+z                 

_cell_length_a                                          9.39660
_cell_length_b                                         11.12260
_cell_length_c                                          8.97310
_cell_angle_alpha                                            90
_cell_angle_beta                                        96.5840
_cell_angle_gamma                                            90
_cell_volume                                            931.635
_cell_formula_units_Z                                 4
_cell_measurement_temperature                     ?
_cell_measurement_reflns_used                     ?
_cell_measurement_theta_min                       ?
_cell_measurement_theta_max                       ?
_cell_special_details                            
;
 
;

#===============================================================================

# 9. ATOMIC COORDINATES AND DISPLACEMENT PARAMETERS

loop_
_atom_site_label                                 
_atom_site_type_symbol                           
_atom_site_thermal_displace_type                 
_atom_site_fract_x                               
_atom_site_fract_y                               
_atom_site_fract_z                               
_atom_site_occupancy                             
_atom_site_U_iso_or_equiv                        
_atom_site_calc_flag                             
_atom_site_refinement_flags                      
_atom_site_disorder_assembly                     
_atom_site_disorder_group                        
S4 S Uiso 0.19324 0.71768 0.65295 1.000 0.0127 . . . .                          
S5 S Uiso -0.18364 0.50081 0.67205 1.000 0.0127 . . . .                         
S6 S Uiso 0.21751 0.50889 0.92793 1.000 0.0127 . . . .                          
N5 N Uiso -0.05250 0.46352 0.80388 1.000 0.0127 . . . .                         
N6 N Uiso 0.55693 0.37915 0.83118 1.000 0.0127 . . . .                          
N7 N Uiso 0.54718 0.63292 0.52736 1.000 0.0127 . . . .                          
N8 N Uiso -0.16446 0.73154 0.35877 1.000 0.0127 . . . .                         
C9 C Uiso 0.05338 0.61577 0.67769 1.000 0.0127 . . . .                          
C10 C Uiso 0.06106 0.52716 0.79827 1.000 0.0127 . . . .                         
C11 C Uiso 0.34475 0.52917 0.79695 1.000 0.0127 . . . .                         
C12 C Uiso 0.33742 0.61331 0.69031 1.000 0.0127 . . . .                         
C13 C Uiso -0.07689 0.60982 0.59656 1.000 0.0127 . . . .                        
C14 C Uiso 0.46518 0.44606 0.81572 1.000 0.0127 . . . .                         
C15 C Uiso 0.45435 0.62505 0.59754 1.000 0.0127 . . . .                         
C16 C Uiso -0.12643 0.67923 0.46466 1.000 0.0127 . . . .                        

#===============================================================================

#===============================================================================

data_list1_67_ap4                    

#===============================================================================

# 5. CHEMICAL DATA

_chemical_name_systematic                        
;
;
_chemical_name_common                             ?
_chemical_melting_point                           ?
_chemical_formula_moiety                         
'C8 N4 S3'
# Ex: 'C12 H16 N2 O6, H2 O' and '(Cd 2+)3, (C6 N6 Cr 3-)2, 2(H2 O)' 
_chemical_formula_structural                      ?
_chemical_formula_sum                            
'C8 N4 S3'
_chemical_formula_iupac                           ?
_chemical_formula_weight                             248.30
_chemical_compound_source                        'see text'

loop_
_atom_type_symbol                                
_atom_type_description                           
_atom_type_scat_dispersion_real                  
_atom_type_scat_dispersion_imag                  
_atom_type_scat_source                           
 C   C    0.0033    0.0016
' International Tables Vol C Tables 4.2.6.8 and 6.1.1.4'
 N   N    0.0061    0.0033
' International Tables Vol C Tables 4.2.6.8 and 6.1.1.4'
 S   S    0.1246    0.1234
' International Tables Vol C Tables 4.2.6.8 and 6.1.1.4'

#===============================================================================

# 6. CRYSTAL DATA

_symmetry_cell_setting                            orthorhombic
_symmetry_space_group_name_Hall                   'P 2c -2n'
_symmetry_space_group_name_H-M                    'P n a 21'
_symmetry_Int_Tables_number                              33

loop_
_space_group_symop_id                            
_space_group_symop_operation_xyz                 
   1 x,y,z                         
   2 -x,-y,1/2+z                   
   3 1/2-x,1/2+y,1/2+z             
   4 1/2+x,1/2-y,z                 

_cell_length_a                                         11.04150
_cell_length_b                                         12.48710
_cell_length_c                                          6.62980
_cell_angle_alpha                                            90
_cell_angle_beta                                             90
_cell_angle_gamma                                            90
_cell_volume                                            914.092
_cell_formula_units_Z                                 4
_cell_measurement_temperature                     ?
_cell_measurement_reflns_used                     ?
_cell_measurement_theta_min                       ?
_cell_measurement_theta_max                       ?
_cell_special_details                            
;
 
;

#===============================================================================

# 9. ATOMIC COORDINATES AND DISPLACEMENT PARAMETERS

loop_
_atom_site_label                                 
_atom_site_type_symbol                           
_atom_site_thermal_displace_type                 
_atom_site_fract_x                               
_atom_site_fract_y                               
_atom_site_fract_z                               
_atom_site_occupancy                             
_atom_site_U_iso_or_equiv                        
_atom_site_calc_flag                             
_atom_site_refinement_flags                      
_atom_site_disorder_assembly                     
_atom_site_disorder_group                        
S1 S Uiso 0.27597 0.12835 0.77564 1.000 0.0127 . . . .                          
S2 S Uiso 0.57030 0.13054 1.20032 1.000 0.0127 . . . .                          
S3 S Uiso 0.19356 0.10258 1.25929 1.000 0.0127 . . . .                          
N1 N Uiso 0.43636 0.11984 1.31266 1.000 0.0127 . . . .                          
N2 N Uiso 0.02728 -0.15361 1.17639 1.000 0.0127 . . . .                         
N3 N Uiso 0.11550 -0.12417 0.61699 1.000 0.0127 . . . .                         
N4 N Uiso 0.63109 0.12972 0.63065 1.000 0.0127 . . . .                          
C1 C Uiso 0.38297 0.12476 0.97357 1.000 0.0127 . . . .                          
C2 C Uiso 0.34838 0.11802 1.18566 1.000 0.0127 . . . .                          
C3 C Uiso 0.15244 0.01146 1.06366 1.000 0.0127 . . . .                          
C4 C Uiso 0.18374 0.02209 0.87039 1.000 0.0127 . . . .                          
C5 C Uiso 0.50476 0.12984 0.95828 1.000 0.0127 . . . .                          
C6 C Uiso 0.08209 -0.08135 1.12635 1.000 0.0127 . . . .                         
C7 C Uiso 0.14541 -0.05950 0.72683 1.000 0.0127 . . . .                         
C8 C Uiso 0.57553 0.13150 0.77471 1.000 0.0127 . . . .                          

#===============================================================================

#===============================================================================

data_list1_68_ap82                   

#===============================================================================

# 5. CHEMICAL DATA

_chemical_name_systematic                        
;
;
_chemical_name_common                             ?
_chemical_melting_point                           ?
_chemical_formula_moiety                         
'C8 N4 S3'
# Ex: 'C12 H16 N2 O6, H2 O' and '(Cd 2+)3, (C6 N6 Cr 3-)2, 2(H2 O)' 
_chemical_formula_structural                      ?
_chemical_formula_sum                            
'C8 N4 S3'
_chemical_formula_iupac                           ?
_chemical_formula_weight                             248.30
_chemical_compound_source                        'see text'

loop_
_atom_type_symbol                                
_atom_type_description                           
_atom_type_scat_dispersion_real                  
_atom_type_scat_dispersion_imag                  
_atom_type_scat_source                           
 C   C    0.0033    0.0016
' International Tables Vol C Tables 4.2.6.8 and 6.1.1.4'
 N   N    0.0061    0.0033
' International Tables Vol C Tables 4.2.6.8 and 6.1.1.4'
 S   S    0.1246    0.1234
' International Tables Vol C Tables 4.2.6.8 and 6.1.1.4'

#===============================================================================

# 6. CRYSTAL DATA

_symmetry_cell_setting                              monoclinic
_symmetry_space_group_name_Hall                   '-P 2ybc'
_symmetry_space_group_name_H-M                    'P 21/c'
_symmetry_Int_Tables_number                              14

loop_
_space_group_symop_id                            
_space_group_symop_operation_xyz                 
   1 x,y,z                         
   2 -x,1/2+y,1/2-z                
   3 -x,-y,-z                      
   4 x,1/2-y,1/2+z                 

_cell_length_a                                          6.68540
_cell_length_b                                          6.70560
_cell_length_c                                         19.81040
_cell_angle_alpha                                            90
_cell_angle_beta                                        94.9600
_cell_angle_gamma                                            90
_cell_volume                                            884.767
_cell_formula_units_Z                                 4
_cell_measurement_temperature                     ?
_cell_measurement_reflns_used                     ?
_cell_measurement_theta_min                       ?
_cell_measurement_theta_max                       ?
_cell_special_details                            
;
 
;

#===============================================================================

# 9. ATOMIC COORDINATES AND DISPLACEMENT PARAMETERS

loop_
_atom_site_label                                 
_atom_site_type_symbol                           
_atom_site_thermal_displace_type                 
_atom_site_fract_x                               
_atom_site_fract_y                               
_atom_site_fract_z                               
_atom_site_occupancy                             
_atom_site_U_iso_or_equiv                        
_atom_site_calc_flag                             
_atom_site_refinement_flags                      
_atom_site_disorder_assembly                     
_atom_site_disorder_group                        
S1 S Uiso 0.58062 0.58001 0.13484 1.000 0.0127 . . . .                          
S2 S Uiso 0.12119 0.22484 0.02881 1.000 0.0127 . . . .                          
S3 S Uiso 0.07653 0.69707 0.16342 1.000 0.0127 . . . .                          
N1 N Uiso 0.02298 0.40095 0.07433 1.000 0.0127 . . . .                          
N2 N Uiso 0.21611 1.21008 0.21313 1.000 0.0127 . . . .                          
N3 N Uiso 0.73823 1.10171 0.17071 1.000 0.0127 . . . .                          
N4 N Uiso 0.68239 0.16110 0.00582 1.000 0.0127 . . . .                          
C1 C Uiso 0.36316 0.46509 0.09583 1.000 0.0127 . . . .                          
C2 C Uiso 0.15506 0.51204 0.10704 1.000 0.0127 . . . .                          
C3 C Uiso 0.28964 0.85531 0.16946 1.000 0.0127 . . . .                          
C4 C Uiso 0.47891 0.81339 0.15793 1.000 0.0127 . . . .                          
C5 C Uiso 0.36644 0.31010 0.05225 1.000 0.0127 . . . .                          
C6 C Uiso 0.24570 1.05525 0.19306 1.000 0.0127 . . . .                          
C7 C Uiso 0.62683 0.97340 0.16582 1.000 0.0127 . . . .                          
C8 C Uiso 0.54365 0.22594 0.02674 1.000 0.0127 . . . .                          

#===============================================================================

#===============================================================================

data_list1_69_ap051                  

#===============================================================================

# 5. CHEMICAL DATA

_chemical_name_systematic                        
;
;
_chemical_name_common                             ?
_chemical_melting_point                           ?
_chemical_formula_moiety                         
'C8 N4 S3'
# Ex: 'C12 H16 N2 O6, H2 O' and '(Cd 2+)3, (C6 N6 Cr 3-)2, 2(H2 O)' 
_chemical_formula_structural                      ?
_chemical_formula_sum                            
'C8 N4 S3'
_chemical_formula_iupac                           ?
_chemical_formula_weight                             248.30
_chemical_compound_source                        'see text'

loop_
_atom_type_symbol                                
_atom_type_description                           
_atom_type_scat_dispersion_real                  
_atom_type_scat_dispersion_imag                  
_atom_type_scat_source                           
 C   C    0.0033    0.0016
' International Tables Vol C Tables 4.2.6.8 and 6.1.1.4'
 N   N    0.0061    0.0033
' International Tables Vol C Tables 4.2.6.8 and 6.1.1.4'
 S   S    0.1246    0.1234
' International Tables Vol C Tables 4.2.6.8 and 6.1.1.4'

#===============================================================================

# 6. CRYSTAL DATA

_symmetry_cell_setting                               triclinic
_symmetry_space_group_name_Hall                   '-P 1'
_symmetry_space_group_name_H-M                    'P -1'
_symmetry_Int_Tables_number                               2

loop_
_space_group_symop_id                            
_space_group_symop_operation_xyz                 
   1 x,y,z                         
   2 -x,-y,-z                      

_cell_length_a                                          6.93290
_cell_length_b                                          8.04100
_cell_length_c                                          8.44380
_cell_angle_alpha                                       91.0090
_cell_angle_beta                                       104.1890
_cell_angle_gamma                                      102.2980
_cell_volume                                            444.675
_cell_formula_units_Z                                 2
_cell_measurement_temperature                     ?
_cell_measurement_reflns_used                     ?
_cell_measurement_theta_min                       ?
_cell_measurement_theta_max                       ?
_cell_special_details                            
;
 
;

#===============================================================================

# 9. ATOMIC COORDINATES AND DISPLACEMENT PARAMETERS

loop_
_atom_site_label                                 
_atom_site_type_symbol                           
_atom_site_thermal_displace_type                 
_atom_site_fract_x                               
_atom_site_fract_y                               
_atom_site_fract_z                               
_atom_site_occupancy                             
_atom_site_U_iso_or_equiv                        
_atom_site_calc_flag                             
_atom_site_refinement_flags                      
_atom_site_disorder_assembly                     
_atom_site_disorder_group                        
S1 S Uiso 0.16962 0.92665 0.19530 1.000 0.0127 . . . .                          
S2 S Uiso 0.82218 1.11142 0.33781 1.000 0.0127 . . . .                          
S3 S Uiso 0.43630 0.70000 0.02572 1.000 0.0127 . . . .                          
N1 N Uiso 0.75113 0.93767 0.20952 1.000 0.0127 . . . .                          
N2 N Uiso 0.19949 0.28520 0.15113 1.000 0.0127 . . . .                          
N3 N Uiso -0.13398 0.53320 0.32959 1.000 0.0127 . . . .                         
N4 N Uiso 0.46804 1.31538 0.52555 1.000 0.0127 . . . .                          
C1 C Uiso 0.43902 0.97887 0.23691 1.000 0.0127 . . . .                          
C2 C Uiso 0.55617 0.88245 0.16483 1.000 0.0127 . . . .                          
C3 C Uiso 0.24756 0.61160 0.12971 1.000 0.0127 . . . .                          
C4 C Uiso 0.14064 0.70036 0.19544 1.000 0.0127 . . . .                          
C5 C Uiso 0.56802 1.10958 0.33823 1.000 0.0127 . . . .                          
C6 C Uiso 0.21701 0.42801 0.14204 1.000 0.0127 . . . .                          
C7 C Uiso -0.01379 0.60880 0.27201 1.000 0.0127 . . . .                         
C8 C Uiso 0.51273 1.22778 0.44058 1.000 0.0127 . . . .                          

#===============================================================================

#===============================================================================

data_list1_70_ap994                  

#===============================================================================

# 5. CHEMICAL DATA

_chemical_name_systematic                        
;
;
_chemical_name_common                             ?
_chemical_melting_point                           ?
_chemical_formula_moiety                         
'C8 N4 S3'
# Ex: 'C12 H16 N2 O6, H2 O' and '(Cd 2+)3, (C6 N6 Cr 3-)2, 2(H2 O)' 
_chemical_formula_structural                      ?
_chemical_formula_sum                            
'C8 N4 S3'
_chemical_formula_iupac                           ?
_chemical_formula_weight                             248.30
_chemical_compound_source                        'see text'

loop_
_atom_type_symbol                                
_atom_type_description                           
_atom_type_scat_dispersion_real                  
_atom_type_scat_dispersion_imag                  
_atom_type_scat_source                           
 C   C    0.0033    0.0016
' International Tables Vol C Tables 4.2.6.8 and 6.1.1.4'
 N   N    0.0061    0.0033
' International Tables Vol C Tables 4.2.6.8 and 6.1.1.4'
 S   S    0.1246    0.1234
' International Tables Vol C Tables 4.2.6.8 and 6.1.1.4'

#===============================================================================

# 6. CRYSTAL DATA

_symmetry_cell_setting                              monoclinic
_symmetry_space_group_name_Hall                   '-P 2yn'
_symmetry_space_group_name_H-M                    'P 21/n'
_symmetry_Int_Tables_number                              14

loop_
_space_group_symop_id                            
_space_group_symop_operation_xyz                 
   1 x,y,z                         
   2 1/2-x,1/2+y,1/2-z             
   3 -x,-y,-z                      
   4 1/2+x,1/2-y,1/2+z             

_cell_length_a                                         10.91630
_cell_length_b                                          6.81930
_cell_length_c                                         12.27670
_cell_angle_alpha                                            90
_cell_angle_beta                                       103.3760
_cell_angle_gamma                                            90
_cell_volume                                            889.105
_cell_formula_units_Z                                 4
_cell_measurement_temperature                     ?
_cell_measurement_reflns_used                     ?
_cell_measurement_theta_min                       ?
_cell_measurement_theta_max                       ?
_cell_special_details                            
;
 
;

#===============================================================================

# 9. ATOMIC COORDINATES AND DISPLACEMENT PARAMETERS

loop_
_atom_site_label                                 
_atom_site_type_symbol                           
_atom_site_thermal_displace_type                 
_atom_site_fract_x                               
_atom_site_fract_y                               
_atom_site_fract_z                               
_atom_site_occupancy                             
_atom_site_U_iso_or_equiv                        
_atom_site_calc_flag                             
_atom_site_refinement_flags                      
_atom_site_disorder_assembly                     
_atom_site_disorder_group                        
S4 S Uiso 0.46363 0.72334 0.14343 1.000 0.0127 . . . .                          
S5 S Uiso 0.37425 0.36449 0.40259 1.000 0.0127 . . . .                          
S6 S Uiso 0.56115 0.24599 0.14908 1.000 0.0127 . . . .                          
N5 N Uiso 0.44857 0.23980 0.32144 1.000 0.0127 . . . .                          
N6 N Uiso 0.87857 0.37579 0.11361 1.000 0.0127 . . . .                          
N7 N Uiso 0.75733 0.91636 0.08011 1.000 0.0127 . . . .                          
N8 N Uiso 0.29859 0.91091 0.38842 1.000 0.0127 . . . .                          
C9 C Uiso 0.44417 0.55318 0.24666 1.000 0.0127 . . . .                          
C10 C Uiso 0.47985 0.34691 0.24621 1.000 0.0127 . . . .                         
C11 C Uiso 0.65235 0.45581 0.13198 1.000 0.0127 . . . .                         
C12 C Uiso 0.61356 0.64177 0.12731 1.000 0.0127 . . . .                         
C13 C Uiso 0.38674 0.58528 0.33147 1.000 0.0127 . . . .                         
C14 C Uiso 0.77893 0.41119 0.12048 1.000 0.0127 . . . .                         
C15 C Uiso 0.69552 0.79584 0.10233 1.000 0.0127 . . . .                         
C16 C Uiso 0.33815 0.76868 0.36273 1.000 0.0127 . . . .                         

#===============================================================================

#===============================================================================

data_list1_71_ap55                   

#===============================================================================

# 5. CHEMICAL DATA

_chemical_name_systematic                        
;
;
_chemical_name_common                             ?
_chemical_melting_point                           ?
_chemical_formula_moiety                         
'C8 N4 S3'
# Ex: 'C12 H16 N2 O6, H2 O' and '(Cd 2+)3, (C6 N6 Cr 3-)2, 2(H2 O)' 
_chemical_formula_structural                      ?
_chemical_formula_sum                            
'C8 N4 S3'
_chemical_formula_iupac                           ?
_chemical_formula_weight                             248.30
_chemical_compound_source                        'see text'

loop_
_atom_type_symbol                                
_atom_type_description                           
_atom_type_scat_dispersion_real                  
_atom_type_scat_dispersion_imag                  
_atom_type_scat_source                           
 C   C    0.0033    0.0016
' International Tables Vol C Tables 4.2.6.8 and 6.1.1.4'
 N   N    0.0061    0.0033
' International Tables Vol C Tables 4.2.6.8 and 6.1.1.4'
 S   S    0.1246    0.1234
' International Tables Vol C Tables 4.2.6.8 and 6.1.1.4'

#===============================================================================

# 6. CRYSTAL DATA

_symmetry_cell_setting                              monoclinic
_symmetry_space_group_name_Hall                   '-P 2ybc'
_symmetry_space_group_name_H-M                    'P 21/c'
_symmetry_Int_Tables_number                              14

loop_
_space_group_symop_id                            
_space_group_symop_operation_xyz                 
   1 x,y,z                         
   2 -x,1/2+y,1/2-z                
   3 -x,-y,-z                      
   4 x,1/2-y,1/2+z                 

_cell_length_a                                          6.75070
_cell_length_b                                          6.71170
_cell_length_c                                         19.40990
_cell_angle_alpha                                            90
_cell_angle_beta                                        96.6540
_cell_angle_gamma                                            90
_cell_volume                                            873.513
_cell_formula_units_Z                                 4
_cell_measurement_temperature                     ?
_cell_measurement_reflns_used                     ?
_cell_measurement_theta_min                       ?
_cell_measurement_theta_max                       ?
_cell_special_details                            
;
 
;

#===============================================================================

# 9. ATOMIC COORDINATES AND DISPLACEMENT PARAMETERS

loop_
_atom_site_label                                 
_atom_site_type_symbol                           
_atom_site_thermal_displace_type                 
_atom_site_fract_x                               
_atom_site_fract_y                               
_atom_site_fract_z                               
_atom_site_occupancy                             
_atom_site_U_iso_or_equiv                        
_atom_site_calc_flag                             
_atom_site_refinement_flags                      
_atom_site_disorder_assembly                     
_atom_site_disorder_group                        
S4 S Uiso 0.53200 0.55508 0.16020 1.000 0.0127 . . . .                          
S5 S Uiso 0.05897 0.75695 0.01000 1.000 0.0127 . . . .                          
S6 S Uiso 0.04057 0.52708 0.20868 1.000 0.0127 . . . .                          
N5 N Uiso -0.02814 0.67626 0.08108 1.000 0.0127 . . . .                         
N6 N Uiso 0.22598 0.58462 0.39334 1.000 0.0127 . . . .                          
N7 N Uiso 0.75687 0.56944 0.33981 1.000 0.0127 . . . .                          
N8 N Uiso 0.61820 0.76340 -0.01773 1.000 0.0127 . . . .                         
C9 C Uiso 0.31064 0.63120 0.10966 1.000 0.0127 . . . .                          
C10 C Uiso 0.10865 0.61717 0.12830 1.000 0.0127 . . . .                         
C11 C Uiso 0.26955 0.55585 0.26270 1.000 0.0127 . . . .                         
C12 C Uiso 0.45424 0.56250 0.24459 1.000 0.0127 . . . .                         
C13 C Uiso 0.30574 0.70813 0.04495 1.000 0.0127 . . . .                         
C14 C Uiso 0.24441 0.56890 0.33619 1.000 0.0127 . . . .                         
C15 C Uiso 0.62270 0.56934 0.29867 1.000 0.0127 . . . .                         
C16 C Uiso 0.47902 0.74141 0.00917 1.000 0.0127 . . . .                         

#===============================================================================

#===============================================================================

data_list1_72_ap62                   

#===============================================================================

# 5. CHEMICAL DATA

_chemical_name_systematic                        
;
;
_chemical_name_common                             ?
_chemical_melting_point                           ?
_chemical_formula_moiety                         
'C8 N4 S3'
# Ex: 'C12 H16 N2 O6, H2 O' and '(Cd 2+)3, (C6 N6 Cr 3-)2, 2(H2 O)' 
_chemical_formula_structural                      ?
_chemical_formula_sum                            
'C8 N4 S3'
_chemical_formula_iupac                           ?
_chemical_formula_weight                             248.30
_chemical_compound_source                        'see text'

loop_
_atom_type_symbol                                
_atom_type_description                           
_atom_type_scat_dispersion_real                  
_atom_type_scat_dispersion_imag                  
_atom_type_scat_source                           
 C   C    0.0033    0.0016
' International Tables Vol C Tables 4.2.6.8 and 6.1.1.4'
 N   N    0.0061    0.0033
' International Tables Vol C Tables 4.2.6.8 and 6.1.1.4'
 S   S    0.1246    0.1234
' International Tables Vol C Tables 4.2.6.8 and 6.1.1.4'

#===============================================================================

# 6. CRYSTAL DATA

_symmetry_cell_setting                            orthorhombic
_symmetry_space_group_name_Hall                   '-P 2n 2ab'
_symmetry_space_group_name_H-M                    'P b c n'
_symmetry_Int_Tables_number                              60

loop_
_space_group_symop_id                            
_space_group_symop_operation_xyz                 
   1 x,y,z                         
   2 1/2-x,1/2-y,1/2+z             
   3 1/2+x,1/2-y,-z                
   4 -x,y,1/2-z                    
   5 -x,-y,-z                      
   6 1/2+x,1/2+y,1/2-z             
   7 1/2-x,1/2+y,z                 
   8 x,-y,1/2+z                    

_cell_length_a                                          7.00100
_cell_length_b                                         13.02110
_cell_length_c                                         19.52870
_cell_angle_alpha                                            90
_cell_angle_beta                                             90
_cell_angle_gamma                                            90
_cell_volume                                           1780.250
_cell_formula_units_Z                                 8
_cell_measurement_temperature                     ?
_cell_measurement_reflns_used                     ?
_cell_measurement_theta_min                       ?
_cell_measurement_theta_max                       ?
_cell_special_details                            
;
 
;

#===============================================================================

# 9. ATOMIC COORDINATES AND DISPLACEMENT PARAMETERS

loop_
_atom_site_label                                 
_atom_site_type_symbol                           
_atom_site_thermal_displace_type                 
_atom_site_fract_x                               
_atom_site_fract_y                               
_atom_site_fract_z                               
_atom_site_occupancy                             
_atom_site_U_iso_or_equiv                        
_atom_site_calc_flag                             
_atom_site_refinement_flags                      
_atom_site_disorder_assembly                     
_atom_site_disorder_group                        
S1 S Uiso 0.33879 0.16809 0.14135 1.000 0.0127 . . . .                          
S2 S Uiso 0.21006 -0.05087 0.29931 1.000 0.0127 . . . .                         
S3 S Uiso 0.38065 -0.08768 0.09583 1.000 0.0127 . . . .                         
N1 N Uiso 0.26863 -0.10740 0.22631 1.000 0.0127 . . . .                         
N2 N Uiso 0.15712 -0.04505 -0.07358 1.000 0.0127 . . . .                        
N3 N Uiso 0.10110 0.23713 -0.02226 1.000 0.0127 . . . .                         
N4 N Uiso 0.14555 0.23828 0.32835 1.000 0.0127 . . . .                          
C1 C Uiso 0.28251 0.06454 0.19616 1.000 0.0127 . . . .                          
C2 C Uiso 0.30472 -0.04361 0.17783 1.000 0.0127 . . . .                         
C3 C Uiso 0.28201 0.01271 0.04523 1.000 0.0127 . . . .                          
C4 C Uiso 0.26608 0.11157 0.06234 1.000 0.0127 . . . .                          
C5 C Uiso 0.22590 0.07207 0.26225 1.000 0.0127 . . . .                          
C6 C Uiso 0.21277 -0.02023 -0.02158 1.000 0.0127 . . . .                        
C7 C Uiso 0.17592 0.18245 0.01430 1.000 0.0127 . . . .                          
C8 C Uiso 0.18275 0.16529 0.29938 1.000 0.0127 . . . .                          

#===============================================================================

#===============================================================================

data_list1_73_ap6                    

#===============================================================================

# 5. CHEMICAL DATA

_chemical_name_systematic                        
;
;
_chemical_name_common                             ?
_chemical_melting_point                           ?
_chemical_formula_moiety                         
'C8 N4 S3'
# Ex: 'C12 H16 N2 O6, H2 O' and '(Cd 2+)3, (C6 N6 Cr 3-)2, 2(H2 O)' 
_chemical_formula_structural                      ?
_chemical_formula_sum                            
'C8 N4 S3'
_chemical_formula_iupac                           ?
_chemical_formula_weight                             248.30
_chemical_compound_source                        'see text'

loop_
_atom_type_symbol                                
_atom_type_description                           
_atom_type_scat_dispersion_real                  
_atom_type_scat_dispersion_imag                  
_atom_type_scat_source                           
 C   C    0.0033    0.0016
' International Tables Vol C Tables 4.2.6.8 and 6.1.1.4'
 N   N    0.0061    0.0033
' International Tables Vol C Tables 4.2.6.8 and 6.1.1.4'
 S   S    0.1246    0.1234
' International Tables Vol C Tables 4.2.6.8 and 6.1.1.4'

#===============================================================================

# 6. CRYSTAL DATA

_symmetry_cell_setting                              monoclinic
_symmetry_space_group_name_Hall                   '-P 2yn'
_symmetry_space_group_name_H-M                    'P 21/n'
_symmetry_Int_Tables_number                              14

loop_
_space_group_symop_id                            
_space_group_symop_operation_xyz                 
   1 x,y,z                         
   2 1/2-x,1/2+y,1/2-z             
   3 -x,-y,-z                      
   4 1/2+x,1/2-y,1/2+z             

_cell_length_a                                          6.41650
_cell_length_b                                          7.51940
_cell_length_c                                         19.36920
_cell_angle_alpha                                            90
_cell_angle_beta                                        98.2210
_cell_angle_gamma                                            90
_cell_volume                                            924.926
_cell_formula_units_Z                                 4
_cell_measurement_temperature                     ?
_cell_measurement_reflns_used                     ?
_cell_measurement_theta_min                       ?
_cell_measurement_theta_max                       ?
_cell_special_details                            
;
 
;

#===============================================================================

# 9. ATOMIC COORDINATES AND DISPLACEMENT PARAMETERS

loop_
_atom_site_label                                 
_atom_site_type_symbol                           
_atom_site_thermal_displace_type                 
_atom_site_fract_x                               
_atom_site_fract_y                               
_atom_site_fract_z                               
_atom_site_occupancy                             
_atom_site_U_iso_or_equiv                        
_atom_site_calc_flag                             
_atom_site_refinement_flags                      
_atom_site_disorder_assembly                     
_atom_site_disorder_group                        
S1 S Uiso 0.42032 -0.00306 0.35230 1.000 0.0127 . . . .                         
S2 S Uiso 0.63447 0.18735 0.16601 1.000 0.0127 . . . .                          
S3 S Uiso 0.91251 0.19019 0.37527 1.000 0.0127 . . . .                          
N1 N Uiso 0.80884 0.22579 0.23647 1.000 0.0127 . . . .                          
N2 N Uiso 0.83032 0.39778 0.54336 1.000 0.0127 . . . .                          
N3 N Uiso 0.26350 0.20172 0.50928 1.000 0.0127 . . . .                          
N4 N Uiso 0.08922 -0.03636 0.17104 1.000 0.0127 . . . .                         
C1 C Uiso 0.53888 0.09189 0.28451 1.000 0.0127 . . . .                          
C2 C Uiso 0.74753 0.17208 0.29332 1.000 0.0127 . . . .                          
C3 C Uiso 0.71488 0.21717 0.43020 1.000 0.0127 . . . .                          
C4 C Uiso 0.52293 0.14488 0.42076 1.000 0.0127 . . . .                          
C5 C Uiso 0.45558 0.09294 0.21635 1.000 0.0127 . . . .                          
C6 C Uiso 0.77943 0.32190 0.49303 1.000 0.0127 . . . .                          
C7 C Uiso 0.37925 0.17878 0.47095 1.000 0.0127 . . . .                          
C8 C Uiso 0.25111 0.02172 0.18934 1.000 0.0127 . . . .                          

#===============================================================================

#===============================================================================

data_list1_74_ap227                  

#===============================================================================

# 5. CHEMICAL DATA

_chemical_name_systematic                        
;
;
_chemical_name_common                             ?
_chemical_melting_point                           ?
_chemical_formula_moiety                         
'C8 N4 S3'
# Ex: 'C12 H16 N2 O6, H2 O' and '(Cd 2+)3, (C6 N6 Cr 3-)2, 2(H2 O)' 
_chemical_formula_structural                      ?
_chemical_formula_sum                            
'C8 N4 S3'
_chemical_formula_iupac                           ?
_chemical_formula_weight                             248.30
_chemical_compound_source                        'see text'

loop_
_atom_type_symbol                                
_atom_type_description                           
_atom_type_scat_dispersion_real                  
_atom_type_scat_dispersion_imag                  
_atom_type_scat_source                           
 C   C    0.0033    0.0016
' International Tables Vol C Tables 4.2.6.8 and 6.1.1.4'
 N   N    0.0061    0.0033
' International Tables Vol C Tables 4.2.6.8 and 6.1.1.4'
 S   S    0.1246    0.1234
' International Tables Vol C Tables 4.2.6.8 and 6.1.1.4'

#===============================================================================

# 6. CRYSTAL DATA

_symmetry_cell_setting                              monoclinic
_symmetry_space_group_name_Hall                   '-P 2ybc'
_symmetry_space_group_name_H-M                    'P 21/c'
_symmetry_Int_Tables_number                              14

loop_
_space_group_symop_id                            
_space_group_symop_operation_xyz                 
   1 x,y,z                         
   2 -x,1/2+y,1/2-z                
   3 -x,-y,-z                      
   4 x,1/2-y,1/2+z                 

_cell_length_a                                          6.73160
_cell_length_b                                          7.19830
_cell_length_c                                         18.38970
_cell_angle_alpha                                            90
_cell_angle_beta                                        99.3530
_cell_angle_gamma                                            90
_cell_volume                                            879.246
_cell_formula_units_Z                                 4
_cell_measurement_temperature                     ?
_cell_measurement_reflns_used                     ?
_cell_measurement_theta_min                       ?
_cell_measurement_theta_max                       ?
_cell_special_details                            
;
 
;

#===============================================================================

# 9. ATOMIC COORDINATES AND DISPLACEMENT PARAMETERS

loop_
_atom_site_label                                 
_atom_site_type_symbol                           
_atom_site_thermal_displace_type                 
_atom_site_fract_x                               
_atom_site_fract_y                               
_atom_site_fract_z                               
_atom_site_occupancy                             
_atom_site_U_iso_or_equiv                        
_atom_site_calc_flag                             
_atom_site_refinement_flags                      
_atom_site_disorder_assembly                     
_atom_site_disorder_group                        
S4 S Uiso 0.63686 -0.05405 0.24877 1.000 0.0127 . . . .                         
S5 S Uiso 0.14776 0.11664 0.08189 1.000 0.0127 . . . .                          
S6 S Uiso 0.16787 -0.07420 0.29815 1.000 0.0127 . . . .                         
N5 N Uiso 0.06932 0.04962 0.15849 1.000 0.0127 . . . .                          
N6 N Uiso 0.33200 0.16497 0.47629 1.000 0.0127 . . . .                          
N7 N Uiso 0.87363 0.15827 0.42426 1.000 0.0127 . . . .                          
N8 N Uiso 0.70693 0.12828 0.05507 1.000 0.0127 . . . .                          
C9 C Uiso 0.41306 0.00840 0.18984 1.000 0.0127 . . . .                          
C10 C Uiso 0.21278 -0.00118 0.20964 1.000 0.0127 . . . .                        
C11 C Uiso 0.38782 0.02253 0.35175 1.000 0.0127 . . . .                         
C12 C Uiso 0.57162 0.02644 0.33346 1.000 0.0127 . . . .                         
C13 C Uiso 0.40020 0.07326 0.12014 1.000 0.0127 . . . .                         
C14 C Uiso 0.35679 0.10092 0.42206 1.000 0.0127 . . . .                         
C15 C Uiso 0.73996 0.10167 0.38470 1.000 0.0127 . . . .                         
C16 C Uiso 0.56984 0.10383 0.08257 1.000 0.0127 . . . .                         

#===============================================================================

#===============================================================================

data_list1_75_ap624                  

#===============================================================================

# 5. CHEMICAL DATA

_chemical_name_systematic                        
;
;
_chemical_name_common                             ?
_chemical_melting_point                           ?
_chemical_formula_moiety                         
'C8 N4 S3'
# Ex: 'C12 H16 N2 O6, H2 O' and '(Cd 2+)3, (C6 N6 Cr 3-)2, 2(H2 O)' 
_chemical_formula_structural                      ?
_chemical_formula_sum                            
'C8 N4 S3'
_chemical_formula_iupac                           ?
_chemical_formula_weight                             248.30
_chemical_compound_source                        'see text'

loop_
_atom_type_symbol                                
_atom_type_description                           
_atom_type_scat_dispersion_real                  
_atom_type_scat_dispersion_imag                  
_atom_type_scat_source                           
 C   C    0.0033    0.0016
' International Tables Vol C Tables 4.2.6.8 and 6.1.1.4'
 N   N    0.0061    0.0033
' International Tables Vol C Tables 4.2.6.8 and 6.1.1.4'
 S   S    0.1246    0.1234
' International Tables Vol C Tables 4.2.6.8 and 6.1.1.4'

#===============================================================================

# 6. CRYSTAL DATA

_symmetry_cell_setting                              monoclinic
_symmetry_space_group_name_Hall                   'P -2yac'
_symmetry_space_group_name_H-M                    'P n'
_symmetry_Int_Tables_number                               7

loop_
_space_group_symop_id                            
_space_group_symop_operation_xyz                 
   1 x,y,z                         
   2 1/2+x,-y,1/2+z                

_cell_length_a                                          6.33470
_cell_length_b                                         10.93760
_cell_length_c                                          6.66730
_cell_angle_alpha                                            90
_cell_angle_beta                                        96.9560
_cell_angle_gamma                                            90
_cell_volume                                            458.553
_cell_formula_units_Z                                 2
_cell_measurement_temperature                     ?
_cell_measurement_reflns_used                     ?
_cell_measurement_theta_min                       ?
_cell_measurement_theta_max                       ?
_cell_special_details                            
;
 
;

#===============================================================================

# 9. ATOMIC COORDINATES AND DISPLACEMENT PARAMETERS

loop_
_atom_site_label                                 
_atom_site_type_symbol                           
_atom_site_thermal_displace_type                 
_atom_site_fract_x                               
_atom_site_fract_y                               
_atom_site_fract_z                               
_atom_site_occupancy                             
_atom_site_U_iso_or_equiv                        
_atom_site_calc_flag                             
_atom_site_refinement_flags                      
_atom_site_disorder_assembly                     
_atom_site_disorder_group                        
S1 S Uiso 0.63275 0.22595 0.28545 1.000 0.0127 . . . .                          
S3 S Uiso 0.62304 -0.07191 0.70655 1.000 0.0127 . . . .                         
S5 S Uiso 0.61434 0.31032 0.76270 1.000 0.0127 . . . .                          
N1 N Uiso 0.61851 0.06408 0.81718 1.000 0.0127 . . . .                          
N3 N Uiso 0.12149 0.49872 0.64207 1.000 0.0127 . . . .                          
N5 N Uiso 0.12337 0.38019 0.08804 1.000 0.0127 . . . .                          
N7 N Uiso 0.62708 -0.13099 0.13817 1.000 0.0127 . . . .                         
C1 C Uiso 0.62720 0.11736 0.48072 1.000 0.0127 . . . .                          
C3 C Uiso 0.62120 0.15312 0.69150 1.000 0.0127 . . . .                          
C5 C Uiso 0.42393 0.35575 0.55629 1.000 0.0127 . . . .                          
C7 C Uiso 0.42904 0.32091 0.36549 1.000 0.0127 . . . .                          
C9 C Uiso 0.62737 -0.00574 0.46633 1.000 0.0127 . . . .                         
C11 C Uiso 0.25360 0.43526 0.60591 1.000 0.0127 . . . .                         
C13 C Uiso 0.25907 0.35662 0.20941 1.000 0.0127 . . . .                         
C15 C Uiso 0.62776 -0.07655 0.28331 1.000 0.0127 . . . .                        

#===============================================================================

#===============================================================================

data_list1_76_ap670                  

#===============================================================================

# 5. CHEMICAL DATA

_chemical_name_systematic                        
;
;
_chemical_name_common                             ?
_chemical_melting_point                           ?
_chemical_formula_moiety                         
'C8 N4 S3'
# Ex: 'C12 H16 N2 O6, H2 O' and '(Cd 2+)3, (C6 N6 Cr 3-)2, 2(H2 O)' 
_chemical_formula_structural                      ?
_chemical_formula_sum                            
'C8 N4 S3'
_chemical_formula_iupac                           ?
_chemical_formula_weight                             248.30
_chemical_compound_source                        'see text'

loop_
_atom_type_symbol                                
_atom_type_description                           
_atom_type_scat_dispersion_real                  
_atom_type_scat_dispersion_imag                  
_atom_type_scat_source                           
 C   C    0.0033    0.0016
' International Tables Vol C Tables 4.2.6.8 and 6.1.1.4'
 N   N    0.0061    0.0033
' International Tables Vol C Tables 4.2.6.8 and 6.1.1.4'
 S   S    0.1246    0.1234
' International Tables Vol C Tables 4.2.6.8 and 6.1.1.4'

#===============================================================================

# 6. CRYSTAL DATA

_symmetry_cell_setting                              monoclinic
_symmetry_space_group_name_Hall                   '-P 2ybc'
_symmetry_space_group_name_H-M                    'P 21/c'
_symmetry_Int_Tables_number                              14

loop_
_space_group_symop_id                            
_space_group_symop_operation_xyz                 
   1 x,y,z                         
   2 -x,1/2+y,1/2-z                
   3 -x,-y,-z                      
   4 x,1/2-y,1/2+z                 

_cell_length_a                                         20.27990
_cell_length_b                                          6.75300
_cell_length_c                                         13.04130
_cell_angle_alpha                                       89.4830
_cell_angle_beta                                        98.0710
_cell_angle_gamma                                       90.1440
_cell_volume                                           1768.244
_cell_formula_units_Z                                 8
_cell_measurement_temperature                     ?
_cell_measurement_reflns_used                     ?
_cell_measurement_theta_min                       ?
_cell_measurement_theta_max                       ?
_cell_special_details                            
;
 
;

#===============================================================================

# 9. ATOMIC COORDINATES AND DISPLACEMENT PARAMETERS

loop_
_atom_site_label                                 
_atom_site_type_symbol                           
_atom_site_thermal_displace_type                 
_atom_site_fract_x                               
_atom_site_fract_y                               
_atom_site_fract_z                               
_atom_site_occupancy                             
_atom_site_U_iso_or_equiv                        
_atom_site_calc_flag                             
_atom_site_refinement_flags                      
_atom_site_disorder_assembly                     
_atom_site_disorder_group                        
S1 S Uiso 0.13838 0.28523 0.11196 1.000 0.0127 . . . .                          
S9 S Uiso 0.29483 -0.14846 0.14245 1.000 0.0127 . . . .                         
S17 S Uiso 0.08933 -0.22932 0.11671 1.000 0.0127 . . . .                        
S8 S Uiso 0.36403 0.14736 0.39681 1.000 0.0127 . . . .                          
S16 S Uiso 0.20662 0.57755 0.36760 1.000 0.0127 . . . .                         
S24 S Uiso 0.41155 0.66384 0.38175 1.000 0.0127 . . . .                         
N1 N Uiso 0.22082 -0.25579 0.13507 1.000 0.0127 . . . .                         
N9 N Uiso -0.08132 -0.09604 0.13844 1.000 0.0127 . . . .                        
N17 N Uiso -0.02794 0.45790 0.13029 1.000 0.0127 . . . .                        
N25 N Uiso 0.31967 0.42406 0.14157 1.000 0.0127 . . . .                         
C1 C Uiso 0.19096 0.07503 0.12572 1.000 0.0127 . . . .                          
C9 C Uiso 0.17181 -0.13288 0.12682 1.000 0.0127 . . . .                         
C17 C Uiso 0.04167 -0.01100 0.12482 1.000 0.0127 . . . .                        
C25 C Uiso 0.05967 0.17872 0.12259 1.000 0.0127 . . . .                         
C33 C Uiso 0.25825 0.08860 0.13487 1.000 0.0127 . . . .                         
C41 C Uiso -0.02773 -0.05666 0.13229 1.000 0.0127 . . . .                       
C49 C Uiso 0.00945 0.33266 0.12731 1.000 0.0127 . . . .                         
C57 C Uiso 0.29413 0.27385 0.13783 1.000 0.0127 . . . .                         
N8 N Uiso 0.28038 0.68591 0.37101 1.000 0.0127 . . . .                          
N16 N Uiso 0.58136 0.53111 0.35389 1.000 0.0127 . . . .                         
N24 N Uiso 0.52995 -0.02068 0.37570 1.000 0.0127 . . . .                        
N32 N Uiso 0.18135 0.00683 0.37394 1.000 0.0127 . . . .                         
C8 C Uiso 0.31102 0.35623 0.38348 1.000 0.0127 . . . .                          
C16 C Uiso 0.32975 0.56459 0.37874 1.000 0.0127 . . . .                         
C24 C Uiso 0.45917 0.44591 0.37470 1.000 0.0127 . . . .                         
C32 C Uiso 0.44185 0.25592 0.38105 1.000 0.0127 . . . .                         
C40 C Uiso 0.24362 0.34116 0.37709 1.000 0.0127 . . . .                         
C48 C Uiso 0.52782 0.49273 0.36177 1.000 0.0127 . . . .                         
C56 C Uiso 0.49235 0.10397 0.37671 1.000 0.0127 . . . .                         
C64 C Uiso 0.20801 0.15533 0.37646 1.000 0.0127 . . . .                         

#===============================================================================

#===============================================================================

data_list1_77_ap56                   

#===============================================================================

# 5. CHEMICAL DATA

_chemical_name_systematic                        
;
;
_chemical_name_common                             ?
_chemical_melting_point                           ?
_chemical_formula_moiety                         
'C8 N4 S3'
# Ex: 'C12 H16 N2 O6, H2 O' and '(Cd 2+)3, (C6 N6 Cr 3-)2, 2(H2 O)' 
_chemical_formula_structural                      ?
_chemical_formula_sum                            
'C8 N4 S3'
_chemical_formula_iupac                           ?
_chemical_formula_weight                             248.30
_chemical_compound_source                        'see text'

loop_
_atom_type_symbol                                
_atom_type_description                           
_atom_type_scat_dispersion_real                  
_atom_type_scat_dispersion_imag                  
_atom_type_scat_source                           
 C   C    0.0033    0.0016
' International Tables Vol C Tables 4.2.6.8 and 6.1.1.4'
 N   N    0.0061    0.0033
' International Tables Vol C Tables 4.2.6.8 and 6.1.1.4'
 S   S    0.1246    0.1234
' International Tables Vol C Tables 4.2.6.8 and 6.1.1.4'

#===============================================================================

# 6. CRYSTAL DATA

_symmetry_cell_setting                            orthorhombic
_symmetry_space_group_name_Hall                   '-P 2ab 2ac'
_symmetry_space_group_name_H-M                    'P c c n'
_symmetry_Int_Tables_number                              56

loop_
_space_group_symop_id                            
_space_group_symop_operation_xyz                 
   1 x,y,z                         
   2 1/2-x,1/2-y,z                 
   3 1/2+x,-y,1/2-z                
   4 -x,1/2+y,1/2-z                
   5 -x,-y,-z                      
   6 1/2+x,1/2+y,-z                
   7 1/2-x,y,1/2+z                 
   8 x,1/2-y,1/2+z                 

_cell_length_a                                          9.25340
_cell_length_b                                         26.99330
_cell_length_c                                          7.14950
_cell_angle_alpha                                            90
_cell_angle_beta                                             90
_cell_angle_gamma                                            90
_cell_volume                                           1785.801
_cell_formula_units_Z                                 8
_cell_measurement_temperature                     ?
_cell_measurement_reflns_used                     ?
_cell_measurement_theta_min                       ?
_cell_measurement_theta_max                       ?
_cell_special_details                            
;
 
;

#===============================================================================

# 9. ATOMIC COORDINATES AND DISPLACEMENT PARAMETERS

loop_
_atom_site_label                                 
_atom_site_type_symbol                           
_atom_site_thermal_displace_type                 
_atom_site_fract_x                               
_atom_site_fract_y                               
_atom_site_fract_z                               
_atom_site_occupancy                             
_atom_site_U_iso_or_equiv                        
_atom_site_calc_flag                             
_atom_site_refinement_flags                      
_atom_site_disorder_assembly                     
_atom_site_disorder_group                        
S1 S Uiso 0.30187 0.15298 0.57985 1.000 0.0127 . . . .                          
S2 S Uiso 0.20228 0.01106 0.34140 1.000 0.0127 . . . .                          
S3 S Uiso 0.59111 0.08459 0.46345 1.000 0.0127 . . . .                          
N1 N Uiso 0.37981 0.02118 0.35362 1.000 0.0127 . . . .                          
N2 N Uiso 0.77246 0.19017 0.21325 1.000 0.0127 . . . .                          
N3 N Uiso 0.41811 0.26350 0.30821 1.000 0.0127 . . . .                          
N4 N Uiso -0.09626 0.10264 0.48247 1.000 0.0127 . . . .                         
C1 C Uiso 0.28568 0.09451 0.47275 1.000 0.0127 . . . .                          
C2 C Uiso 0.41049 0.06407 0.42260 1.000 0.0127 . . . .                          
C3 C Uiso 0.56475 0.14785 0.39710 1.000 0.0127 . . . .                          
C4 C Uiso 0.44838 0.17468 0.43991 1.000 0.0127 . . . .                          
C5 C Uiso 0.16264 0.06984 0.43332 1.000 0.0127 . . . .                          
C6 C Uiso 0.68185 0.17104 0.29275 1.000 0.0127 . . . .                          
C7 C Uiso 0.43381 0.22502 0.36930 1.000 0.0127 . . . .                          
C8 C Uiso 0.01750 0.08802 0.46022 1.000 0.0127 . . . .                          

#===============================================================================

#===============================================================================

data_list1_78_ap64                   

#===============================================================================

# 5. CHEMICAL DATA

_chemical_name_systematic                        
;
;
_chemical_name_common                             ?
_chemical_melting_point                           ?
_chemical_formula_moiety                         
'C8 N4 S3'
# Ex: 'C12 H16 N2 O6, H2 O' and '(Cd 2+)3, (C6 N6 Cr 3-)2, 2(H2 O)' 
_chemical_formula_structural                      ?
_chemical_formula_sum                            
'C8 N4 S3'
_chemical_formula_iupac                           ?
_chemical_formula_weight                             248.30
_chemical_compound_source                        'see text'

loop_
_atom_type_symbol                                
_atom_type_description                           
_atom_type_scat_dispersion_real                  
_atom_type_scat_dispersion_imag                  
_atom_type_scat_source                           
 C   C    0.0033    0.0016
' International Tables Vol C Tables 4.2.6.8 and 6.1.1.4'
 N   N    0.0061    0.0033
' International Tables Vol C Tables 4.2.6.8 and 6.1.1.4'
 S   S    0.1246    0.1234
' International Tables Vol C Tables 4.2.6.8 and 6.1.1.4'

#===============================================================================

# 6. CRYSTAL DATA

_symmetry_cell_setting                               triclinic
_symmetry_space_group_name_Hall                   '-P 1'
_symmetry_space_group_name_H-M                    'P -1'
_symmetry_Int_Tables_number                               2

loop_
_space_group_symop_id                            
_space_group_symop_operation_xyz                 
   1 x,y,z                         
   2 -x,-y,-z                      

_cell_length_a                                          6.72550
_cell_length_b                                          7.55170
_cell_length_c                                          9.35070
_cell_angle_alpha                                       93.3880
_cell_angle_beta                                        94.6390
_cell_angle_gamma                                      107.5170
_cell_volume                                            449.663
_cell_formula_units_Z                                 2
_cell_measurement_temperature                     ?
_cell_measurement_reflns_used                     ?
_cell_measurement_theta_min                       ?
_cell_measurement_theta_max                       ?
_cell_special_details                            
;
 
;

#===============================================================================

# 9. ATOMIC COORDINATES AND DISPLACEMENT PARAMETERS

loop_
_atom_site_label                                 
_atom_site_type_symbol                           
_atom_site_thermal_displace_type                 
_atom_site_fract_x                               
_atom_site_fract_y                               
_atom_site_fract_z                               
_atom_site_occupancy                             
_atom_site_U_iso_or_equiv                        
_atom_site_calc_flag                             
_atom_site_refinement_flags                      
_atom_site_disorder_assembly                     
_atom_site_disorder_group                        
S1 S Uiso 0.38844 0.50151 0.30498 1.000 0.0127 . . . .                          
S2 S Uiso 0.05023 0.79173 0.04898 1.000 0.0127 . . . .                          
S3 S Uiso -0.15633 0.36935 0.32050 1.000 0.0127 . . . .                         
N1 N Uiso -0.10858 0.63312 0.13762 1.000 0.0127 . . . .                         
N2 N Uiso -0.18947 -0.12016 0.36169 1.000 0.0127 . . . .                        
N3 N Uiso 0.40870 0.02624 0.34900 1.000 0.0127 . . . .                          
N4 N Uiso 0.63668 0.86295 0.03008 1.000 0.0127 . . . .                          
C1 C Uiso 0.21290 0.59186 0.20502 1.000 0.0127 . . . .                          
C2 C Uiso -0.01293 0.54264 0.21481 1.000 0.0127 . . . .                         
C3 C Uiso 0.00896 0.22454 0.32822 1.000 0.0127 . . . .                          
C4 C Uiso 0.21594 0.27456 0.32292 1.000 0.0127 . . . .                          
C5 C Uiso 0.26860 0.72462 0.11231 1.000 0.0127 . . . .                          
C6 C Uiso -0.10287 0.03065 0.34641 1.000 0.0127 . . . .                         
C7 C Uiso 0.32355 0.13444 0.33728 1.000 0.0127 . . . .                          
C8 C Uiso 0.47562 0.80283 0.06784 1.000 0.0127 . . . .                          

#===============================================================================

#===============================================================================

data_list1_79_ap54                   

#===============================================================================

# 5. CHEMICAL DATA

_chemical_name_systematic                        
;
;
_chemical_name_common                             ?
_chemical_melting_point                           ?
_chemical_formula_moiety                         
'C8 N4 S3'
# Ex: 'C12 H16 N2 O6, H2 O' and '(Cd 2+)3, (C6 N6 Cr 3-)2, 2(H2 O)' 
_chemical_formula_structural                      ?
_chemical_formula_sum                            
'C8 N4 S3'
_chemical_formula_iupac                           ?
_chemical_formula_weight                             248.30
_chemical_compound_source                        'see text'

loop_
_atom_type_symbol                                
_atom_type_description                           
_atom_type_scat_dispersion_real                  
_atom_type_scat_dispersion_imag                  
_atom_type_scat_source                           
 C   C    0.0033    0.0016
' International Tables Vol C Tables 4.2.6.8 and 6.1.1.4'
 N   N    0.0061    0.0033
' International Tables Vol C Tables 4.2.6.8 and 6.1.1.4'
 S   S    0.1246    0.1234
' International Tables Vol C Tables 4.2.6.8 and 6.1.1.4'

#===============================================================================

# 6. CRYSTAL DATA

_symmetry_cell_setting                               triclinic
_symmetry_space_group_name_Hall                   '-P 1'
_symmetry_space_group_name_H-M                    'P -1'
_symmetry_Int_Tables_number                               2

loop_
_space_group_symop_id                            
_space_group_symop_operation_xyz                 
   1 x,y,z                         
   2 -x,-y,-z                      

_cell_length_a                                          4.96160
_cell_length_b                                          9.36090
_cell_length_c                                         11.11190
_cell_angle_alpha                                       70.2370
_cell_angle_beta                                        78.0250
_cell_angle_gamma                                       77.8630
_cell_volume                                            469.592
_cell_formula_units_Z                                 2
_cell_measurement_temperature                     ?
_cell_measurement_reflns_used                     ?
_cell_measurement_theta_min                       ?
_cell_measurement_theta_max                       ?
_cell_special_details                            
;
 
;

#===============================================================================

# 9. ATOMIC COORDINATES AND DISPLACEMENT PARAMETERS

loop_
_atom_site_label                                 
_atom_site_type_symbol                           
_atom_site_thermal_displace_type                 
_atom_site_fract_x                               
_atom_site_fract_y                               
_atom_site_fract_z                               
_atom_site_occupancy                             
_atom_site_U_iso_or_equiv                        
_atom_site_calc_flag                             
_atom_site_refinement_flags                      
_atom_site_disorder_assembly                     
_atom_site_disorder_group                        
S1 S Uiso 0.11619 0.15474 0.40100 1.000 0.0127 . . . .                          
S2 S Uiso 0.22191 -0.08808 0.12365 1.000 0.0127 . . . .                         
S3 S Uiso -0.31476 0.30609 0.16596 1.000 0.0127 . . . .                         
N1 N Uiso -0.02875 0.06123 0.09800 1.000 0.0127 . . . .                         
N2 N Uiso -0.24979 0.70462 0.11829 1.000 0.0127 . . . .                         
N3 N Uiso 0.26203 0.54111 0.37205 1.000 0.0127 . . . .                          
N4 N Uiso 0.69236 -0.20810 0.38545 1.000 0.0127 . . . .                         
C1 C Uiso 0.12484 0.07861 0.27464 1.000 0.0127 . . . .                          
C2 C Uiso -0.06099 0.13822 0.17764 1.000 0.0127 . . . .                         
C3 C Uiso -0.13818 0.41053 0.22468 1.000 0.0127 . . . .                         
C4 C Uiso 0.02951 0.35319 0.31500 1.000 0.0127 . . . .                          
C5 C Uiso 0.29691 -0.04735 0.25536 1.000 0.0127 . . . .                         
C6 C Uiso -0.19757 0.57597 0.16519 1.000 0.0127 . . . .                         
C7 C Uiso 0.15782 0.45832 0.34885 1.000 0.0127 . . . .                          
C8 C Uiso 0.51664 -0.13818 0.32902 1.000 0.0127 . . . .                         

#===============================================================================

#===============================================================================

data_list1_80_ap78                   

#===============================================================================

# 5. CHEMICAL DATA

_chemical_name_systematic                        
;
;
_chemical_name_common                             ?
_chemical_melting_point                           ?
_chemical_formula_moiety                         
'C8 N4 S3'
# Ex: 'C12 H16 N2 O6, H2 O' and '(Cd 2+)3, (C6 N6 Cr 3-)2, 2(H2 O)' 
_chemical_formula_structural                      ?
_chemical_formula_sum                            
'C8 N4 S3'
_chemical_formula_iupac                           ?
_chemical_formula_weight                             248.30
_chemical_compound_source                        'see text'

loop_
_atom_type_symbol                                
_atom_type_description                           
_atom_type_scat_dispersion_real                  
_atom_type_scat_dispersion_imag                  
_atom_type_scat_source                           
 C   C    0.0033    0.0016
' International Tables Vol C Tables 4.2.6.8 and 6.1.1.4'
 N   N    0.0061    0.0033
' International Tables Vol C Tables 4.2.6.8 and 6.1.1.4'
 S   S    0.1246    0.1234
' International Tables Vol C Tables 4.2.6.8 and 6.1.1.4'

#===============================================================================

# 6. CRYSTAL DATA

_symmetry_cell_setting                            orthorhombic
_symmetry_space_group_name_Hall                   'P 2ac 2ab'
_symmetry_space_group_name_H-M                    'P 21 21 21'
_symmetry_Int_Tables_number                              19

loop_
_space_group_symop_id                            
_space_group_symop_operation_xyz                 
   1 x,y,z                         
   2 1/2-x,-y,1/2+z                
   3 1/2+x,1/2-y,-z                
   4 -x,1/2+y,1/2-z                

_cell_length_a                                          7.08000
_cell_length_b                                         10.45110
_cell_length_c                                         12.29430
_cell_angle_alpha                                            90
_cell_angle_beta                                             90
_cell_angle_gamma                                            90
_cell_volume                                            909.702
_cell_formula_units_Z                                 4
_cell_measurement_temperature                     ?
_cell_measurement_reflns_used                     ?
_cell_measurement_theta_min                       ?
_cell_measurement_theta_max                       ?
_cell_special_details                            
;
 
;

#===============================================================================

# 9. ATOMIC COORDINATES AND DISPLACEMENT PARAMETERS

loop_
_atom_site_label                                 
_atom_site_type_symbol                           
_atom_site_thermal_displace_type                 
_atom_site_fract_x                               
_atom_site_fract_y                               
_atom_site_fract_z                               
_atom_site_occupancy                             
_atom_site_U_iso_or_equiv                        
_atom_site_calc_flag                             
_atom_site_refinement_flags                      
_atom_site_disorder_assembly                     
_atom_site_disorder_group                        
S1 S Uiso 0.73488 0.00532 -0.10125 1.000 0.0127 . . . .                         
S2 S Uiso 1.06200 0.16740 0.15768 1.000 0.0127 . . . .                          
S3 S Uiso 0.70416 -0.15176 0.14295 1.000 0.0127 . . . .                         
N1 N Uiso 0.93976 0.04124 0.19945 1.000 0.0127 . . . .                          
N2 N Uiso 0.18340 -0.18202 0.12988 1.000 0.0127 . . . .                         
N3 N Uiso 0.21164 -0.00094 -0.14231 1.000 0.0127 . . . .                        
N4 N Uiso 1.04485 0.30835 -0.13329 1.000 0.0127 . . . .                         
C1 C Uiso 0.85391 0.05280 0.01802 1.000 0.0127 . . . .                          
C2 C Uiso 0.84104 -0.01058 0.12331 1.000 0.0127 . . . .                         
C3 C Uiso 0.51054 -0.10962 0.05737 1.000 0.0127 . . . .                         
C4 C Uiso 0.52221 -0.04879 -0.03793 1.000 0.0127 . . . .                        
C5 C Uiso 0.97174 0.15414 0.02498 1.000 0.0127 . . . .                          
C6 C Uiso 0.32639 -0.14961 0.09826 1.000 0.0127 . . . .                         
C7 C Uiso 0.34871 -0.02182 -0.09759 1.000 0.0127 . . . .                        
C8 C Uiso 1.01492 0.24063 -0.06311 1.000 0.0127 . . . .                         

#===============================================================================

#===============================================================================

data_list1_81_ap4                    

#===============================================================================

# 5. CHEMICAL DATA

_chemical_name_systematic                        
;
;
_chemical_name_common                             ?
_chemical_melting_point                           ?
_chemical_formula_moiety                         
'C8 N4 S3'
# Ex: 'C12 H16 N2 O6, H2 O' and '(Cd 2+)3, (C6 N6 Cr 3-)2, 2(H2 O)' 
_chemical_formula_structural                      ?
_chemical_formula_sum                            
'C8 N4 S3'
_chemical_formula_iupac                           ?
_chemical_formula_weight                             248.30
_chemical_compound_source                        'see text'

loop_
_atom_type_symbol                                
_atom_type_description                           
_atom_type_scat_dispersion_real                  
_atom_type_scat_dispersion_imag                  
_atom_type_scat_source                           
 C   C    0.0033    0.0016
' International Tables Vol C Tables 4.2.6.8 and 6.1.1.4'
 N   N    0.0061    0.0033
' International Tables Vol C Tables 4.2.6.8 and 6.1.1.4'
 S   S    0.1246    0.1234
' International Tables Vol C Tables 4.2.6.8 and 6.1.1.4'

#===============================================================================

# 6. CRYSTAL DATA

_symmetry_cell_setting                            orthorhombic
_symmetry_space_group_name_Hall                   'P 2ac 2ab'
_symmetry_space_group_name_H-M                    'P 21 21 21'
_symmetry_Int_Tables_number                              19

loop_
_space_group_symop_id                            
_space_group_symop_operation_xyz                 
   1 x,y,z                         
   2 1/2-x,-y,1/2+z                
   3 1/2+x,1/2-y,-z                
   4 -x,1/2+y,1/2-z                

_cell_length_a                                          6.22950
_cell_length_b                                          7.79960
_cell_length_c                                         18.99490
_cell_angle_alpha                                            90
_cell_angle_beta                                             90
_cell_angle_gamma                                            90
_cell_volume                                            922.917
_cell_formula_units_Z                                 4
_cell_measurement_temperature                     ?
_cell_measurement_reflns_used                     ?
_cell_measurement_theta_min                       ?
_cell_measurement_theta_max                       ?
_cell_special_details                            
;
 
;

#===============================================================================

# 9. ATOMIC COORDINATES AND DISPLACEMENT PARAMETERS

loop_
_atom_site_label                                 
_atom_site_type_symbol                           
_atom_site_thermal_displace_type                 
_atom_site_fract_x                               
_atom_site_fract_y                               
_atom_site_fract_z                               
_atom_site_occupancy                             
_atom_site_U_iso_or_equiv                        
_atom_site_calc_flag                             
_atom_site_refinement_flags                      
_atom_site_disorder_assembly                     
_atom_site_disorder_group                        
S1 S Uiso 0.64806 0.27768 0.14509 1.000 0.0127 . . . .                          
S2 S Uiso 0.88382 0.05824 0.33722 1.000 0.0127 . . . .                          
S3 S Uiso 1.11388 0.05602 0.12964 1.000 0.0127 . . . .                          
N1 N Uiso 1.04383 0.01713 0.26909 1.000 0.0127 . . . .                          
N2 N Uiso 0.92231 -0.17285 -0.03343 1.000 0.0127 . . . .                        
N3 N Uiso 0.38735 0.07223 -0.00697 1.000 0.0127 . . . .                         
N4 N Uiso 0.34077 0.30260 0.32263 1.000 0.0127 . . . .                          
C1 C Uiso 0.76959 0.17051 0.21622 1.000 0.0127 . . . .                          
C2 C Uiso 0.97290 0.07914 0.21084 1.000 0.0127 . . . .                          
C3 C Uiso 0.88740 0.03458 0.07278 1.000 0.0127 . . . .                          
C4 C Uiso 0.70362 0.12108 0.07921 1.000 0.0127 . . . .                          
C5 C Uiso 0.69870 0.16699 0.28338 1.000 0.0127 . . . .                          
C6 C Uiso 0.91027 -0.08402 0.01387 1.000 0.0127 . . . .                         
C7 C Uiso 0.52927 0.09264 0.02960 1.000 0.0127 . . . .                          
C8 C Uiso 0.49983 0.24249 0.30705 1.000 0.0127 . . . .                          

#===============================================================================

#===============================================================================

data_list1_82_ap047                  

#===============================================================================

# 5. CHEMICAL DATA

_chemical_name_systematic                        
;
;
_chemical_name_common                             ?
_chemical_melting_point                           ?
_chemical_formula_moiety                         
'C8 N4 S3'
# Ex: 'C12 H16 N2 O6, H2 O' and '(Cd 2+)3, (C6 N6 Cr 3-)2, 2(H2 O)' 
_chemical_formula_structural                      ?
_chemical_formula_sum                            
'C8 N4 S3'
_chemical_formula_iupac                           ?
_chemical_formula_weight                             248.30
_chemical_compound_source                        'see text'

loop_
_atom_type_symbol                                
_atom_type_description                           
_atom_type_scat_dispersion_real                  
_atom_type_scat_dispersion_imag                  
_atom_type_scat_source                           
 C   C    0.0033    0.0016
' International Tables Vol C Tables 4.2.6.8 and 6.1.1.4'
 N   N    0.0061    0.0033
' International Tables Vol C Tables 4.2.6.8 and 6.1.1.4'
 S   S    0.1246    0.1234
' International Tables Vol C Tables 4.2.6.8 and 6.1.1.4'

#===============================================================================

# 6. CRYSTAL DATA

_symmetry_cell_setting                               triclinic
_symmetry_space_group_name_Hall                   '-P 1'
_symmetry_space_group_name_H-M                    'P -1'
_symmetry_Int_Tables_number                               2

loop_
_space_group_symop_id                            
_space_group_symop_operation_xyz                 
   1 x,y,z                         
   2 -x,-y,-z                      

_cell_length_a                                          6.92190
_cell_length_b                                          6.95740
_cell_length_c                                         10.27700
_cell_angle_alpha                                       79.8210
_cell_angle_beta                                        80.4150
_cell_angle_gamma                                       73.9750
_cell_volume                                            464.565
_cell_formula_units_Z                                 2
_cell_measurement_temperature                     ?
_cell_measurement_reflns_used                     ?
_cell_measurement_theta_min                       ?
_cell_measurement_theta_max                       ?
_cell_special_details                            
;
 
;

#===============================================================================

# 9. ATOMIC COORDINATES AND DISPLACEMENT PARAMETERS

loop_
_atom_site_label                                 
_atom_site_type_symbol                           
_atom_site_thermal_displace_type                 
_atom_site_fract_x                               
_atom_site_fract_y                               
_atom_site_fract_z                               
_atom_site_occupancy                             
_atom_site_U_iso_or_equiv                        
_atom_site_calc_flag                             
_atom_site_refinement_flags                      
_atom_site_disorder_assembly                     
_atom_site_disorder_group                        
S1 S Uiso 0.64201 -0.07382 0.75147 1.000 0.0127 . . . .                         
S2 S Uiso 0.13073 -0.19771 0.62854 1.000 0.0127 . . . .                         
S3 S Uiso 0.18311 0.10748 0.93175 1.000 0.0127 . . . .                          
N1 N Uiso 0.06136 -0.05816 0.75202 1.000 0.0127 . . . .                         
N2 N Uiso 0.28744 0.59237 0.95023 1.000 0.0127 . . . .                          
N3 N Uiso 0.79050 0.41119 0.73186 1.000 0.0127 . . . .                          
N4 N Uiso 0.66611 -0.35641 0.44383 1.000 0.0127 . . . .                         
C1 C Uiso 0.40911 -0.09762 0.71672 1.000 0.0127 . . . .                         
C2 C Uiso 0.21219 -0.01919 0.79105 1.000 0.0127 . . . .                         
C3 C Uiso 0.37529 0.23841 0.87539 1.000 0.0127 . . . .                          
C4 C Uiso 0.55339 0.17024 0.80414 1.000 0.0127 . . . .                          
C5 C Uiso 0.38617 -0.19777 0.62127 1.000 0.0127 . . . .                         
C6 C Uiso 0.32554 0.43819 0.91614 1.000 0.0127 . . . .                          
C7 C Uiso 0.68981 0.30247 0.76389 1.000 0.0127 . . . .                          
C8 C Uiso 0.54365 -0.28859 0.52311 1.000 0.0127 . . . .                         

#===============================================================================

#===============================================================================

data_list1_83_ap1                    

#===============================================================================

# 5. CHEMICAL DATA

_chemical_name_systematic                        
;
;
_chemical_name_common                             ?
_chemical_melting_point                           ?
_chemical_formula_moiety                         
'C8 N4 S3'
# Ex: 'C12 H16 N2 O6, H2 O' and '(Cd 2+)3, (C6 N6 Cr 3-)2, 2(H2 O)' 
_chemical_formula_structural                      ?
_chemical_formula_sum                            
'C8 N4 S3'
_chemical_formula_iupac                           ?
_chemical_formula_weight                             248.30
_chemical_compound_source                        'see text'

loop_
_atom_type_symbol                                
_atom_type_description                           
_atom_type_scat_dispersion_real                  
_atom_type_scat_dispersion_imag                  
_atom_type_scat_source                           
 C   C    0.0033    0.0016
' International Tables Vol C Tables 4.2.6.8 and 6.1.1.4'
 N   N    0.0061    0.0033
' International Tables Vol C Tables 4.2.6.8 and 6.1.1.4'
 S   S    0.1246    0.1234
' International Tables Vol C Tables 4.2.6.8 and 6.1.1.4'

#===============================================================================

# 6. CRYSTAL DATA

_symmetry_cell_setting                            orthorhombic
_symmetry_space_group_name_Hall                   'P 2ac 2ab'
_symmetry_space_group_name_H-M                    'P 21 21 21'
_symmetry_Int_Tables_number                              19

loop_
_space_group_symop_id                            
_space_group_symop_operation_xyz                 
   1 x,y,z                         
   2 1/2-x,-y,1/2+z                
   3 1/2+x,1/2-y,-z                
   4 -x,1/2+y,1/2-z                

_cell_length_a                                          6.58890
_cell_length_b                                         11.29140
_cell_length_c                                         12.33000
_cell_angle_alpha                                            90
_cell_angle_beta                                             90
_cell_angle_gamma                                            90
_cell_volume                                            917.326
_cell_formula_units_Z                                 4
_cell_measurement_temperature                     ?
_cell_measurement_reflns_used                     ?
_cell_measurement_theta_min                       ?
_cell_measurement_theta_max                       ?
_cell_special_details                            
;
 
;

#===============================================================================

# 9. ATOMIC COORDINATES AND DISPLACEMENT PARAMETERS

loop_
_atom_site_label                                 
_atom_site_type_symbol                           
_atom_site_thermal_displace_type                 
_atom_site_fract_x                               
_atom_site_fract_y                               
_atom_site_fract_z                               
_atom_site_occupancy                             
_atom_site_U_iso_or_equiv                        
_atom_site_calc_flag                             
_atom_site_refinement_flags                      
_atom_site_disorder_assembly                     
_atom_site_disorder_group                        
S1 S Uiso 0.59082 0.03486 0.12420 1.000 0.0127 . . . .                          
S2 S Uiso 0.15222 0.31668 0.13771 1.000 0.0127 . . . .
[truncated: 82,565 more chars]
