# Supplementary material for: Report on the sixth blind test of organic crystal structure prediction methods
Source: Acta Crystallogr B Struct Sci Cryst Eng Mater. 2016 Aug 1;72(Pt 4):439–59. doi: 10.1107/S2052520616007447 (PMC4971545; doi:10.1107/S2052520616007447)
Supplement: Supplementary file 2 [file b-72-00439-sup2.zip › Group_23_Brandenburg_Grimme/XXII-2_Brandenburg_Grimme.cif]

#===============================================================================

data_22_list2_bpandenburg_1_a467     

#===============================================================================

# 5. CHEMICAL DATA

_chemical_name_systematic                        
;
;
_chemical_name_common                             ?
_chemical_melting_point                           ?
_chemical_formula_moiety                         
'C8 N4 S3'
# Ex: 'C12 H16 N2 O6, H2 O' and '(Cd 2+)3, (C6 N6 Cr 3-)2, 2(H2 O)' 
_chemical_formula_structural                      ?
_chemical_formula_sum                            
'C8 N4 S3'
_chemical_formula_iupac                           ?
_chemical_formula_weight                             248.30
_chemical_compound_source                        'see text'

loop_
_atom_type_symbol                                
_atom_type_description                           
_atom_type_scat_dispersion_real                  
_atom_type_scat_dispersion_imag                  
_atom_type_scat_source                           
 C   C    0.0033    0.0016
' International Tables Vol C Tables 4.2.6.8 and 6.1.1.4'
 N   N    0.0061    0.0033
' International Tables Vol C Tables 4.2.6.8 and 6.1.1.4'
 S   S    0.1246    0.1234
' International Tables Vol C Tables 4.2.6.8 and 6.1.1.4'

#===============================================================================

# 6. CRYSTAL DATA

_symmetry_cell_setting                              monoclinic
_symmetry_space_group_name_Hall                   '-P 2ybc'
_symmetry_space_group_name_H-M                    'P 21/c'
_symmetry_Int_Tables_number                              14

loop_
_space_group_symop_id                            
_space_group_symop_operation_xyz                 
   1 x,y,z                         
   2 -x,1/2+y,1/2-z                
   3 -x,-y,-z                      
   4 x,1/2-y,1/2+z                 

_cell_length_a                                         10.00140
_cell_length_b                                          6.58570
_cell_length_c                                         14.23680
_cell_angle_alpha                                            90
_cell_angle_beta                                        91.6400
_cell_angle_gamma                                            90
_cell_volume                                            937.340
_cell_formula_units_Z                                 4
_cell_measurement_temperature                     ?
_cell_measurement_reflns_used                     ?
_cell_measurement_theta_min                       ?
_cell_measurement_theta_max                       ?
_cell_special_details                            
;
 
;

#===============================================================================

# 9. ATOMIC COORDINATES AND DISPLACEMENT PARAMETERS

loop_
_atom_site_label                                 
_atom_site_type_symbol                           
_atom_site_thermal_displace_type                 
_atom_site_fract_x                               
_atom_site_fract_y                               
_atom_site_fract_z                               
_atom_site_occupancy                             
_atom_site_U_iso_or_equiv                        
_atom_site_calc_flag                             
_atom_site_refinement_flags                      
_atom_site_disorder_assembly                     
_atom_site_disorder_group                        
S1 S Uiso 0.26508 -0.11417 0.27593 1.000 0.0127 . . . .                         
S5 S Uiso 0.07040 0.35482 0.11844 1.000 0.0127 . . . .                          
S9 S Uiso 0.38017 0.36430 0.31601 1.000 0.0127 . . . .                          
N1 N Uiso 0.18570 0.44971 0.19014 1.000 0.0127 . . . .                          
N5 N Uiso 0.41896 0.29471 0.57200 1.000 0.0127 . . . .                          
N9 N Uiso 0.26643 -0.26227 0.52264 1.000 0.0127 . . . .                         
N13 N Uiso -0.04985 -0.18978 0.09432 1.000 0.0127 . . . .                       
C1 C Uiso 0.19880 0.10261 0.22196 1.000 0.0127 . . . .                          
C5 C Uiso 0.24603 0.30301 0.23843 1.000 0.0127 . . . .                          
C9 C Uiso 0.35438 0.18040 0.40342 1.000 0.0127 . . . .                          
C13 C Uiso 0.30723 -0.01129 0.38720 1.000 0.0127 . . . .                        
C17 C Uiso 0.09493 0.10674 0.15520 1.000 0.0127 . . . .                         
C21 C Uiso 0.38689 0.24367 0.49630 1.000 0.0127 . . . .                         
C25 C Uiso 0.28559 -0.14674 0.46246 1.000 0.0127 . . . .                        
C29 C Uiso 0.01734 -0.05664 0.12177 1.000 0.0127 . . . .                        

#===============================================================================

#===============================================================================

data_22_list2_bpandenburg_2_a1       

#===============================================================================

# 5. CHEMICAL DATA

_chemical_name_systematic                        
;
;
_chemical_name_common                             ?
_chemical_melting_point                           ?
_chemical_formula_moiety                         
'C8 N4 S3'
# Ex: 'C12 H16 N2 O6, H2 O' and '(Cd 2+)3, (C6 N6 Cr 3-)2, 2(H2 O)' 
_chemical_formula_structural                      ?
_chemical_formula_sum                            
'C8 N4 S3'
_chemical_formula_iupac                           ?
_chemical_formula_weight                             248.30
_chemical_compound_source                        'see text'

loop_
_atom_type_symbol                                
_atom_type_description                           
_atom_type_scat_dispersion_real                  
_atom_type_scat_dispersion_imag                  
_atom_type_scat_source                           
 C   C    0.0033    0.0016
' International Tables Vol C Tables 4.2.6.8 and 6.1.1.4'
 N   N    0.0061    0.0033
' International Tables Vol C Tables 4.2.6.8 and 6.1.1.4'
 S   S    0.1246    0.1234
' International Tables Vol C Tables 4.2.6.8 and 6.1.1.4'

#===============================================================================

# 6. CRYSTAL DATA

_symmetry_cell_setting                              monoclinic
_symmetry_space_group_name_Hall                   '-P 2yn'
_symmetry_space_group_name_H-M                    'P 21/n'
_symmetry_Int_Tables_number                              14

loop_
_space_group_symop_id                            
_space_group_symop_operation_xyz                 
   1 x,y,z                         
   2 1/2-x,1/2+y,1/2-z             
   3 -x,-y,-z                      
   4 1/2+x,1/2-y,1/2+z             

_cell_length_a                                          6.19060
_cell_length_b                                          7.56310
_cell_length_c                                         19.50350
_cell_angle_alpha                                            90
_cell_angle_beta                                        95.8960
_cell_angle_gamma                                            90
_cell_volume                                            908.326
_cell_formula_units_Z                                 4
_cell_measurement_temperature                     ?
_cell_measurement_reflns_used                     ?
_cell_measurement_theta_min                       ?
_cell_measurement_theta_max                       ?
_cell_special_details                            
;
 
;

#===============================================================================

# 9. ATOMIC COORDINATES AND DISPLACEMENT PARAMETERS

loop_
_atom_site_label                                 
_atom_site_type_symbol                           
_atom_site_thermal_displace_type                 
_atom_site_fract_x                               
_atom_site_fract_y                               
_atom_site_fract_z                               
_atom_site_occupancy                             
_atom_site_U_iso_or_equiv                        
_atom_site_calc_flag                             
_atom_site_refinement_flags                      
_atom_site_disorder_assembly                     
_atom_site_disorder_group                        
S2 S Uiso -0.19923 0.23900 0.07551 1.000 0.0127 . . . .                         
S6 S Uiso 0.18697 0.25914 -0.09188 1.000 0.0127 . . . .                         
S10 S Uiso 0.31735 0.42729 0.11054 1.000 0.0127 . . . .                         
N2 N Uiso 0.32548 0.33967 -0.02198 1.000 0.0127 . . . .                         
N6 N Uiso 0.36814 0.28065 0.28926 1.000 0.0127 . . . .                          
N10 N Uiso -0.21191 0.07659 0.25115 1.000 0.0127 . . . .                        
N14 N Uiso -0.37090 0.02695 -0.09827 1.000 0.0127 . . . .                       
C2 C Uiso -0.00163 0.26063 0.01856 1.000 0.0127 . . . .                         
C6 C Uiso 0.20875 0.33642 0.03120 1.000 0.0127 . . . .                          
C10 C Uiso 0.16539 0.31254 0.16771 1.000 0.0127 . . . .                         
C14 C Uiso -0.03716 0.24036 0.15458 1.000 0.0127 . . . .                        
C18 C Uiso -0.03693 0.20586 -0.04975 1.000 0.0127 . . . .                       
C22 C Uiso 0.27549 0.29442 0.23453 1.000 0.0127 . . . .                         
C26 C Uiso -0.13321 0.15228 0.20802 1.000 0.0127 . . . .                        
C30 C Uiso -0.22057 0.11195 -0.07813 1.000 0.0127 . . . .                       

#===============================================================================

#===============================================================================

data_22_list2_bpandenburg_3_a645     

#===============================================================================

# 5. CHEMICAL DATA

_chemical_name_systematic                        
;
;
_chemical_name_common                             ?
_chemical_melting_point                           ?
_chemical_formula_moiety                         
'C8 N4 S3'
# Ex: 'C12 H16 N2 O6, H2 O' and '(Cd 2+)3, (C6 N6 Cr 3-)2, 2(H2 O)' 
_chemical_formula_structural                      ?
_chemical_formula_sum                            
'C8 N4 S3'
_chemical_formula_iupac                           ?
_chemical_formula_weight                             248.30
_chemical_compound_source                        'see text'

loop_
_atom_type_symbol                                
_atom_type_description                           
_atom_type_scat_dispersion_real                  
_atom_type_scat_dispersion_imag                  
_atom_type_scat_source                           
 C   C    0.0033    0.0016
' International Tables Vol C Tables 4.2.6.8 and 6.1.1.4'
 N   N    0.0061    0.0033
' International Tables Vol C Tables 4.2.6.8 and 6.1.1.4'
 S   S    0.1246    0.1234
' International Tables Vol C Tables 4.2.6.8 and 6.1.1.4'

#===============================================================================

# 6. CRYSTAL DATA

_symmetry_cell_setting                              monoclinic
_symmetry_space_group_name_Hall                   '-P 2ybc'
_symmetry_space_group_name_H-M                    'P 21/c'
_symmetry_Int_Tables_number                              14

loop_
_space_group_symop_id                            
_space_group_symop_operation_xyz                 
   1 x,y,z                         
   2 -x,1/2+y,1/2-z                
   3 -x,-y,-z                      
   4 x,1/2-y,1/2+z                 

_cell_length_a                                          8.19910
_cell_length_b                                          7.88150
_cell_length_c                                         14.40980
_cell_angle_alpha                                            90
_cell_angle_beta                                        99.4640
_cell_angle_gamma                                            90
_cell_volume                                            918.504
_cell_formula_units_Z                                 4
_cell_measurement_temperature                     ?
_cell_measurement_reflns_used                     ?
_cell_measurement_theta_min                       ?
_cell_measurement_theta_max                       ?
_cell_special_details                            
;
 
;

#===============================================================================

# 9. ATOMIC COORDINATES AND DISPLACEMENT PARAMETERS

loop_
_atom_site_label                                 
_atom_site_type_symbol                           
_atom_site_thermal_displace_type                 
_atom_site_fract_x                               
_atom_site_fract_y                               
_atom_site_fract_z                               
_atom_site_occupancy                             
_atom_site_U_iso_or_equiv                        
_atom_site_calc_flag                             
_atom_site_refinement_flags                      
_atom_site_disorder_assembly                     
_atom_site_disorder_group                        
S1 S Uiso 0.48215 0.35902 0.23871 1.000 0.0127 . . . .                          
S5 S Uiso 0.30798 0.32144 -0.05547 1.000 0.0127 . . . .                         
S9 S Uiso 0.74031 0.15213 0.10657 1.000 0.0127 . . . .                          
N1 N Uiso 0.48866 0.22633 -0.02863 1.000 0.0127 . . . .                         
N5 N Uiso 1.11725 0.29976 0.24976 1.000 0.0127 . . . .                          
N9 N Uiso 0.81602 0.52542 0.41038 1.000 0.0127 . . . .                          
N13 N Uiso 0.07825 0.59358 0.09452 1.000 0.0127 . . . .                         
C1 C Uiso 0.44640 0.33511 0.11642 1.000 0.0127 . . . .                          
C5 C Uiso 0.54619 0.24144 0.06244 1.000 0.0127 . . . .                          
C9 C Uiso 0.79996 0.27909 0.20677 1.000 0.0127 . . . .                          
C13 C Uiso 0.69981 0.35969 0.25965 1.000 0.0127 . . . .                         
C17 C Uiso 0.30770 0.39603 0.05725 1.000 0.0127 . . . .                         
C21 C Uiso 0.97381 0.29130 0.23203 1.000 0.0127 . . . .                         
C25 C Uiso 0.76720 0.45080 0.34162 1.000 0.0127 . . . .                         
C29 C Uiso 0.18268 0.50240 0.07967 1.000 0.0127 . . . .                         

#===============================================================================

#===============================================================================

data_22_list2_bpandenburg_4_a10      

#===============================================================================

# 5. CHEMICAL DATA

_chemical_name_systematic                        
;
;
_chemical_name_common                             ?
_chemical_melting_point                           ?
_chemical_formula_moiety                         
'C8 N4 S3'
# Ex: 'C12 H16 N2 O6, H2 O' and '(Cd 2+)3, (C6 N6 Cr 3-)2, 2(H2 O)' 
_chemical_formula_structural                      ?
_chemical_formula_sum                            
'C8 N4 S3'
_chemical_formula_iupac                           ?
_chemical_formula_weight                             248.30
_chemical_compound_source                        'see text'

loop_
_atom_type_symbol                                
_atom_type_description                           
_atom_type_scat_dispersion_real                  
_atom_type_scat_dispersion_imag                  
_atom_type_scat_source                           
 C   C    0.0033    0.0016
' International Tables Vol C Tables 4.2.6.8 and 6.1.1.4'
 N   N    0.0061    0.0033
' International Tables Vol C Tables 4.2.6.8 and 6.1.1.4'
 S   S    0.1246    0.1234
' International Tables Vol C Tables 4.2.6.8 and 6.1.1.4'

#===============================================================================

# 6. CRYSTAL DATA

_symmetry_cell_setting                              monoclinic
_symmetry_space_group_name_Hall                   '-P 2yn'
_symmetry_space_group_name_H-M                    'P 21/n'
_symmetry_Int_Tables_number                              14

loop_
_space_group_symop_id                            
_space_group_symop_operation_xyz                 
   1 x,y,z                         
   2 1/2-x,1/2+y,1/2-z             
   3 -x,-y,-z                      
   4 1/2+x,1/2-y,1/2+z             

_cell_length_a                                          7.86070
_cell_length_b                                         14.72010
_cell_length_c                                          8.12670
_cell_angle_alpha                                            90
_cell_angle_beta                                        91.6550
_cell_angle_gamma                                            90
_cell_volume                                            939.951
_cell_formula_units_Z                                 4
_cell_measurement_temperature                     ?
_cell_measurement_reflns_used                     ?
_cell_measurement_theta_min                       ?
_cell_measurement_theta_max                       ?
_cell_special_details                            
;
 
;

#===============================================================================

# 9. ATOMIC COORDINATES AND DISPLACEMENT PARAMETERS

loop_
_atom_site_label                                 
_atom_site_type_symbol                           
_atom_site_thermal_displace_type                 
_atom_site_fract_x                               
_atom_site_fract_y                               
_atom_site_fract_z                               
_atom_site_occupancy                             
_atom_site_U_iso_or_equiv                        
_atom_site_calc_flag                             
_atom_site_refinement_flags                      
_atom_site_disorder_assembly                     
_atom_site_disorder_group                        
S1 S Uiso 0.32593 0.23825 -0.10712 1.000 0.0127 . . . .                         
S5 S Uiso 0.33017 -0.04898 -0.17244 1.000 0.0127 . . . .                        
S9 S Uiso 0.14527 0.11194 0.19757 1.000 0.0127 . . . .                          
N1 N Uiso 0.23736 -0.02169 -0.00051 1.000 0.0127 . . . .                        
N5 N Uiso 0.26849 0.26702 0.52608 1.000 0.0127 . . . .                          
N9 N Uiso 0.49972 0.41080 0.17174 1.000 0.0127 . . . .                          
N13 N Uiso 0.55751 0.10282 -0.47198 1.000 0.0127 . . . .                        
C1 C Uiso 0.32117 0.11965 -0.10044 1.000 0.0127 . . . .                         
C5 C Uiso 0.23948 0.06721 0.02131 1.000 0.0127 . . . .                          
C9 C Uiso 0.26434 0.21201 0.22493 1.000 0.0127 . . . .                          
C13 C Uiso 0.33930 0.26180 0.10529 1.000 0.0127 . . . .                         
C17 C Uiso 0.38498 0.06198 -0.21900 1.000 0.0127 . . . .                        
C21 C Uiso 0.27086 0.24243 0.39007 1.000 0.0127 . . . .                         
C25 C Uiso 0.42798 0.34295 0.14463 1.000 0.0127 . . . .                         
C29 C Uiso 0.47825 0.08548 -0.35727 1.000 0.0127 . . . .                        

#===============================================================================

#===============================================================================

data_22_list2_bpandenburg_5_a1515    

#===============================================================================

# 5. CHEMICAL DATA

_chemical_name_systematic                        
;
;
_chemical_name_common                             ?
_chemical_melting_point                           ?
_chemical_formula_moiety                         
'C8 N4 S3'
# Ex: 'C12 H16 N2 O6, H2 O' and '(Cd 2+)3, (C6 N6 Cr 3-)2, 2(H2 O)' 
_chemical_formula_structural                      ?
_chemical_formula_sum                            
'C8 N4 S3'
_chemical_formula_iupac                           ?
_chemical_formula_weight                             248.30
_chemical_compound_source                        'see text'

loop_
_atom_type_symbol                                
_atom_type_description                           
_atom_type_scat_dispersion_real                  
_atom_type_scat_dispersion_imag                  
_atom_type_scat_source                           
 C   C    0.0033    0.0016
' International Tables Vol C Tables 4.2.6.8 and 6.1.1.4'
 N   N    0.0061    0.0033
' International Tables Vol C Tables 4.2.6.8 and 6.1.1.4'
 S   S    0.1246    0.1234
' International Tables Vol C Tables 4.2.6.8 and 6.1.1.4'

#===============================================================================

# 6. CRYSTAL DATA

_symmetry_cell_setting                               triclinic
_symmetry_space_group_name_Hall                   '-P 1'
_symmetry_space_group_name_H-M                    'P -1'
_symmetry_Int_Tables_number                               2

loop_
_space_group_symop_id                            
_space_group_symop_operation_xyz                 
   1 x,y,z                         
   2 -x,-y,-z                      

_cell_length_a                                          6.69470
_cell_length_b                                          7.26020
_cell_length_c                                          9.95230
_cell_angle_alpha                                       84.6340
_cell_angle_beta                                        81.2480
_cell_angle_gamma                                       75.9230
_cell_volume                                            462.934
_cell_formula_units_Z                                 2
_cell_measurement_temperature                     ?
_cell_measurement_reflns_used                     ?
_cell_measurement_theta_min                       ?
_cell_measurement_theta_max                       ?
_cell_special_details                            
;
 
;

#===============================================================================

# 9. ATOMIC COORDINATES AND DISPLACEMENT PARAMETERS

loop_
_atom_site_label                                 
_atom_site_type_symbol                           
_atom_site_thermal_displace_type                 
_atom_site_fract_x                               
_atom_site_fract_y                               
_atom_site_fract_z                               
_atom_site_occupancy                             
_atom_site_U_iso_or_equiv                        
_atom_site_calc_flag                             
_atom_site_refinement_flags                      
_atom_site_disorder_assembly                     
_atom_site_disorder_group                        
S1 S Uiso 0.71047 0.57570 0.24322 1.000 0.0127 . . . .                          
S3 S Uiso 0.25740 0.86465 0.54984 1.000 0.0127 . . . .                          
S5 S Uiso 0.21675 0.75095 0.15713 1.000 0.0127 . . . .                          
N1 N Uiso 0.15702 0.86845 0.40833 1.000 0.0127 . . . .                          
N3 N Uiso 0.41196 0.89288 -0.19536 1.000 0.0127 . . . .                         
N5 N Uiso 0.96874 0.72136 -0.08347 1.000 0.0127 . . . .                         
N7 N Uiso 0.81900 0.63555 0.61310 1.000 0.0127 . . . .                          
C1 C Uiso 0.49920 0.70388 0.34857 1.000 0.0127 . . . .                          
C3 C Uiso 0.29630 0.77833 0.31344 1.000 0.0127 . . . .                          
C5 C Uiso 0.45015 0.74732 0.04877 1.000 0.0127 . . . .                          
C7 C Uiso 0.64614 0.68014 0.08378 1.000 0.0127 . . . .                          
C9 C Uiso 0.50321 0.74158 0.48237 1.000 0.0127 . . . .                          
C11 C Uiso 0.42795 0.82710 -0.08512 1.000 0.0127 . . . .                        
C13 C Uiso 0.82042 0.70179 -0.01097 1.000 0.0127 . . . .                        
C15 C Uiso 0.67527 0.68552 0.55456 1.000 0.0127 . . . .                         

#===============================================================================

#===============================================================================

data_22_list2_bpandenburg_6_a389     

#===============================================================================

# 5. CHEMICAL DATA

_chemical_name_systematic                        
;
;
_chemical_name_common                             ?
_chemical_melting_point                           ?
_chemical_formula_moiety                         
'C8 N4 S3'
# Ex: 'C12 H16 N2 O6, H2 O' and '(Cd 2+)3, (C6 N6 Cr 3-)2, 2(H2 O)' 
_chemical_formula_structural                      ?
_chemical_formula_sum                            
'C8 N4 S3'
_chemical_formula_iupac                           ?
_chemical_formula_weight                             248.30
_chemical_compound_source                        'see text'

loop_
_atom_type_symbol                                
_atom_type_description                           
_atom_type_scat_dispersion_real                  
_atom_type_scat_dispersion_imag                  
_atom_type_scat_source                           
 C   C    0.0033    0.0016
' International Tables Vol C Tables 4.2.6.8 and 6.1.1.4'
 N   N    0.0061    0.0033
' International Tables Vol C Tables 4.2.6.8 and 6.1.1.4'
 S   S    0.1246    0.1234
' International Tables Vol C Tables 4.2.6.8 and 6.1.1.4'

#===============================================================================

# 6. CRYSTAL DATA

_symmetry_cell_setting                               triclinic
_symmetry_space_group_name_Hall                   '-P 1'
_symmetry_space_group_name_H-M                    'P -1'
_symmetry_Int_Tables_number                               2

loop_
_space_group_symop_id                            
_space_group_symop_operation_xyz                 
   1 x,y,z                         
   2 -x,-y,-z                      

_cell_length_a                                          6.82460
_cell_length_b                                          7.10350
_cell_length_c                                         10.21260
_cell_angle_alpha                                       86.8880
_cell_angle_beta                                        76.6540
_cell_angle_gamma                                       78.6620
_cell_volume                                            472.300
_cell_formula_units_Z                                 2
_cell_measurement_temperature                     ?
_cell_measurement_reflns_used                     ?
_cell_measurement_theta_min                       ?
_cell_measurement_theta_max                       ?
_cell_special_details                            
;
 
;

#===============================================================================

# 9. ATOMIC COORDINATES AND DISPLACEMENT PARAMETERS

loop_
_atom_site_label                                 
_atom_site_type_symbol                           
_atom_site_thermal_displace_type                 
_atom_site_fract_x                               
_atom_site_fract_y                               
_atom_site_fract_z                               
_atom_site_occupancy                             
_atom_site_U_iso_or_equiv                        
_atom_site_calc_flag                             
_atom_site_refinement_flags                      
_atom_site_disorder_assembly                     
_atom_site_disorder_group                        
S1 S Uiso 1.03943 0.02464 0.19747 1.000 0.0127 . . . .                          
S3 S Uiso 0.60264 -0.26390 0.45312 1.000 0.0127 . . . .                         
S5 S Uiso 0.55969 0.12753 0.14269 1.000 0.0127 . . . .                          
N1 N Uiso 0.49440 -0.11560 0.35009 1.000 0.0127 . . . .                         
N3 N Uiso 0.55613 0.65123 0.10330 1.000 0.0127 . . . .                          
N5 N Uiso 1.10232 0.53277 0.17034 1.000 0.0127 . . . .                          
N7 N Uiso 1.14350 -0.32146 0.51099 1.000 0.0127 . . . .                         
C1 C Uiso 0.83278 -0.06796 0.29434 1.000 0.0127 . . . .                         
C3 C Uiso 0.63153 -0.02672 0.27139 1.000 0.0127 . . . .                         
C5 C Uiso 0.71299 0.29882 0.14666 1.000 0.0127 . . . .                          
C7 C Uiso 0.90747 0.25685 0.16814 1.000 0.0127 . . . .                          
C9 C Uiso 0.84041 -0.19924 0.39983 1.000 0.0127 . . . .                         
C11 C Uiso 0.62495 0.49220 0.12449 1.000 0.0127 . . . .                         
C13 C Uiso 1.01518 0.40736 0.16971 1.000 0.0127 . . . .                         
C15 C Uiso 1.00756 -0.26831 0.45874 1.000 0.0127 . . . .                        

#===============================================================================

#===============================================================================

data_22_list2_bpandenburg_7_a32      

#===============================================================================

# 5. CHEMICAL DATA

_chemical_name_systematic                        
;
;
_chemical_name_common                             ?
_chemical_melting_point                           ?
_chemical_formula_moiety                         
'C8 N4 S3'
# Ex: 'C12 H16 N2 O6, H2 O' and '(Cd 2+)3, (C6 N6 Cr 3-)2, 2(H2 O)' 
_chemical_formula_structural                      ?
_chemical_formula_sum                            
'C8 N4 S3'
_chemical_formula_iupac                           ?
_chemical_formula_weight                             248.30
_chemical_compound_source                        'see text'

loop_
_atom_type_symbol                                
_atom_type_description                           
_atom_type_scat_dispersion_real                  
_atom_type_scat_dispersion_imag                  
_atom_type_scat_source                           
 C   C    0.0033    0.0016
' International Tables Vol C Tables 4.2.6.8 and 6.1.1.4'
 N   N    0.0061    0.0033
' International Tables Vol C Tables 4.2.6.8 and 6.1.1.4'
 S   S    0.1246    0.1234
' International Tables Vol C Tables 4.2.6.8 and 6.1.1.4'

#===============================================================================

# 6. CRYSTAL DATA

_symmetry_cell_setting                              monoclinic
_symmetry_space_group_name_Hall                   'P 2yb'
_symmetry_space_group_name_H-M                    'P 21'
_symmetry_Int_Tables_number                               4

loop_
_space_group_symop_id                            
_space_group_symop_operation_xyz                 
   1 x,y,z                         
   2 -x,1/2+y,-z                   

_cell_length_a                                          7.39620
_cell_length_b                                          6.51910
_cell_length_c                                         10.05510
_cell_angle_alpha                                            90
_cell_angle_beta                                        91.1310
_cell_angle_gamma                                            90
_cell_volume                                            484.728
_cell_formula_units_Z                                 2
_cell_measurement_temperature                     ?
_cell_measurement_reflns_used                     ?
_cell_measurement_theta_min                       ?
_cell_measurement_theta_max                       ?
_cell_special_details                            
;
 
;

#===============================================================================

# 9. ATOMIC COORDINATES AND DISPLACEMENT PARAMETERS

loop_
_atom_site_label                                 
_atom_site_type_symbol                           
_atom_site_thermal_displace_type                 
_atom_site_fract_x                               
_atom_site_fract_y                               
_atom_site_fract_z                               
_atom_site_occupancy                             
_atom_site_U_iso_or_equiv                        
_atom_site_calc_flag                             
_atom_site_refinement_flags                      
_atom_site_disorder_assembly                     
_atom_site_disorder_group                        
S1 S Uiso 0.56136 0.75337 0.23396 1.000 0.0127 . . . .                          
S3 S Uiso 0.23176 0.24873 0.11499 1.000 0.0127 . . . .                          
S5 S Uiso 0.61714 0.31531 0.41513 1.000 0.0127 . . . .                          
N1 N Uiso 0.36311 0.18582 0.24234 1.000 0.0127 . . . .                          
N3 N Uiso 1.11240 0.38824 0.45102 1.000 0.0127 . . . .                          
N5 N Uiso 1.04518 0.86251 0.21503 1.000 0.0127 . . . .                          
N7 N Uiso 0.22893 0.75052 -0.08272 1.000 0.0127 . . . .                         
C1 C Uiso 0.44690 0.52448 0.20197 1.000 0.0127 . . . .                          
C3 C Uiso 0.46636 0.34238 0.27821 1.000 0.0127 . . . .                          
C5 C Uiso 0.79152 0.47910 0.36469 1.000 0.0127 . . . .                          
C7 C Uiso 0.77013 0.65148 0.28913 1.000 0.0127 . . . .                          
C9 C Uiso 0.31945 0.49388 0.10076 1.000 0.0127 . . . .                          
C11 C Uiso 0.96736 0.42522 0.41051 1.000 0.0127 . . . .                         
C13 C Uiso 0.92219 0.76625 0.25001 1.000 0.0127 . . . .                         
C15 C Uiso 0.26884 0.63451 0.00101 1.000 0.0127 . . . .                         

#===============================================================================

#===============================================================================

data_22_list2_bpandenburg_8_a98      

#===============================================================================

# 5. CHEMICAL DATA

_chemical_name_systematic                        
;
;
_chemical_name_common                             ?
_chemical_melting_point                           ?
_chemical_formula_moiety                         
'C8 N4 S3'
# Ex: 'C12 H16 N2 O6, H2 O' and '(Cd 2+)3, (C6 N6 Cr 3-)2, 2(H2 O)' 
_chemical_formula_structural                      ?
_chemical_formula_sum                            
'C8 N4 S3'
_chemical_formula_iupac                           ?
_chemical_formula_weight                             248.30
_chemical_compound_source                        'see text'

loop_
_atom_type_symbol                                
_atom_type_description                           
_atom_type_scat_dispersion_real                  
_atom_type_scat_dispersion_imag                  
_atom_type_scat_source                           
 C   C    0.0033    0.0016
' International Tables Vol C Tables 4.2.6.8 and 6.1.1.4'
 N   N    0.0061    0.0033
' International Tables Vol C Tables 4.2.6.8 and 6.1.1.4'
 S   S    0.1246    0.1234
' International Tables Vol C Tables 4.2.6.8 and 6.1.1.4'

#===============================================================================

# 6. CRYSTAL DATA

_symmetry_cell_setting                              monoclinic
_symmetry_space_group_name_Hall                   '-P 2yn'
_symmetry_space_group_name_H-M                    'P 21/n'
_symmetry_Int_Tables_number                              14

loop_
_space_group_symop_id                            
_space_group_symop_operation_xyz                 
   1 x,y,z                         
   2 1/2-x,1/2+y,1/2-z             
   3 -x,-y,-z                      
   4 1/2+x,1/2-y,1/2+z             

_cell_length_a                                          6.84310
_cell_length_b                                         11.51040
_cell_length_c                                         11.84400
_cell_angle_alpha                                            90
_cell_angle_beta                                        93.5550
_cell_angle_gamma                                            90
_cell_volume                                            931.119
_cell_formula_units_Z                                 4
_cell_measurement_temperature                     ?
_cell_measurement_reflns_used                     ?
_cell_measurement_theta_min                       ?
_cell_measurement_theta_max                       ?
_cell_special_details                            
;
 
;

#===============================================================================

# 9. ATOMIC COORDINATES AND DISPLACEMENT PARAMETERS

loop_
_atom_site_label                                 
_atom_site_type_symbol                           
_atom_site_thermal_displace_type                 
_atom_site_fract_x                               
_atom_site_fract_y                               
_atom_site_fract_z                               
_atom_site_occupancy                             
_atom_site_U_iso_or_equiv                        
_atom_site_calc_flag                             
_atom_site_refinement_flags                      
_atom_site_disorder_assembly                     
_atom_site_disorder_group                        
S1 S Uiso 1.04289 0.19684 0.13651 1.000 0.0127 . . . .                          
S5 S Uiso 0.64426 -0.08627 0.14899 1.000 0.0127 . . . .                         
S9 S Uiso 0.56149 0.26782 0.11541 1.000 0.0127 . . . .                          
N1 N Uiso 0.52575 0.03747 0.13227 1.000 0.0127 . . . .                          
N5 N Uiso 0.61380 0.46974 -0.12356 1.000 0.0127 . . . .                         
N9 N Uiso 1.16628 0.38400 -0.10187 1.000 0.0127 . . . .                         
N13 N Uiso 1.19563 -0.13967 0.15256 1.000 0.0127 . . . .                        
C1 C Uiso 0.85266 0.09562 0.13410 1.000 0.0127 . . . .                          
C5 C Uiso 0.65082 0.12437 0.12705 1.000 0.0127 . . . .                          
C9 C Uiso 0.74072 0.32737 0.03232 1.000 0.0127 . . . .                          
C13 C Uiso 0.93507 0.29964 0.04149 1.000 0.0127 . . . .                         
C17 C Uiso 0.87423 -0.02387 0.14428 1.000 0.0127 . . . .                        
C21 C Uiso 0.67079 0.40524 -0.05333 1.000 0.0127 . . . .                        
C25 C Uiso 1.06232 0.34735 -0.03615 1.000 0.0127 . . . .                        
C29 C Uiso 1.05029 -0.08681 0.15051 1.000 0.0127 . . . .                        

#===============================================================================

#===============================================================================

data_22_list2_bpandenburg_9_a224     

#===============================================================================

# 5. CHEMICAL DATA

_chemical_name_systematic                        
;
;
_chemical_name_common                             ?
_chemical_melting_point                           ?
_chemical_formula_moiety                         
'C8 N4 S3'
# Ex: 'C12 H16 N2 O6, H2 O' and '(Cd 2+)3, (C6 N6 Cr 3-)2, 2(H2 O)' 
_chemical_formula_structural                      ?
_chemical_formula_sum                            
'C8 N4 S3'
_chemical_formula_iupac                           ?
_chemical_formula_weight                             248.30
_chemical_compound_source                        'see text'

loop_
_atom_type_symbol                                
_atom_type_description                           
_atom_type_scat_dispersion_real                  
_atom_type_scat_dispersion_imag                  
_atom_type_scat_source                           
 C   C    0.0033    0.0016
' International Tables Vol C Tables 4.2.6.8 and 6.1.1.4'
 N   N    0.0061    0.0033
' International Tables Vol C Tables 4.2.6.8 and 6.1.1.4'
 S   S    0.1246    0.1234
' International Tables Vol C Tables 4.2.6.8 and 6.1.1.4'

#===============================================================================

# 6. CRYSTAL DATA

_symmetry_cell_setting                            orthorhombic
_symmetry_space_group_name_Hall                   'P 2c -2n'
_symmetry_space_group_name_H-M                    'P n a 21'
_symmetry_Int_Tables_number                              33

loop_
_space_group_symop_id                            
_space_group_symop_operation_xyz                 
   1 x,y,z                         
   2 -x,-y,1/2+z                   
   3 1/2-x,1/2+y,1/2+z             
   4 1/2+x,1/2-y,z                 

_cell_length_a                                          9.32260
_cell_length_b                                         24.79180
_cell_length_c                                          3.93510
_cell_angle_alpha                                            90
_cell_angle_beta                                             90
_cell_angle_gamma                                            90
_cell_volume                                            909.496
_cell_formula_units_Z                                 4
_cell_measurement_temperature                     ?
_cell_measurement_reflns_used                     ?
_cell_measurement_theta_min                       ?
_cell_measurement_theta_max                       ?
_cell_special_details                            
;
 
;

#===============================================================================

# 9. ATOMIC COORDINATES AND DISPLACEMENT PARAMETERS

loop_
_atom_site_label                                 
_atom_site_type_symbol                           
_atom_site_thermal_displace_type                 
_atom_site_fract_x                               
_atom_site_fract_y                               
_atom_site_fract_z                               
_atom_site_occupancy                             
_atom_site_U_iso_or_equiv                        
_atom_site_calc_flag                             
_atom_site_refinement_flags                      
_atom_site_disorder_assembly                     
_atom_site_disorder_group                        
S4 S Uiso 0.77541 0.18528 -0.07476 1.000 0.0127 . . . .                         
S8 S Uiso 1.14112 0.09445 0.22559 1.000 0.0127 . . . .                          
S12 S Uiso 0.78112 0.05067 -0.31700 1.000 0.0127 . . . .                        
N4 N Uiso 1.02807 0.05566 0.01869 1.000 0.0127 . . . .                          
N8 N Uiso 0.39180 0.03639 -0.25330 1.000 0.0127 . . . .                         
N12 N Uiso 0.38101 0.18088 0.07240 1.000 0.0127 . . . .                         
N16 N Uiso 1.08688 0.23879 0.53083 1.000 0.0127 . . . .                         
C4 C Uiso 0.90791 0.13831 0.03104 1.000 0.0127 . . . .                          
C8 C Uiso 0.91328 0.08347 -0.07354 1.000 0.0127 . . . .                         
C12 C Uiso 0.62997 0.08885 -0.20150 1.000 0.0127 . . . .                        
C16 C Uiso 0.62689 0.14180 -0.10219 1.000 0.0127 . . . .                        
C20 C Uiso 1.03144 0.15067 0.21398 1.000 0.0127 . . . .                         
C24 C Uiso 0.49897 0.06014 -0.22517 1.000 0.0127 . . . .                        
C28 C Uiso 0.49294 0.16447 -0.00902 1.000 0.0127 . . . .                        
C32 C Uiso 1.06381 0.19942 0.37915 1.000 0.0127 . . . .                         

#===============================================================================

#===============================================================================

data_22_list2_bpandenburg_10_a580    

#===============================================================================

# 5. CHEMICAL DATA

_chemical_name_systematic                        
;
;
_chemical_name_common                             ?
_chemical_melting_point                           ?
_chemical_formula_moiety                         
'C8 N4 S3'
# Ex: 'C12 H16 N2 O6, H2 O' and '(Cd 2+)3, (C6 N6 Cr 3-)2, 2(H2 O)' 
_chemical_formula_structural                      ?
_chemical_formula_sum                            
'C8 N4 S3'
_chemical_formula_iupac                           ?
_chemical_formula_weight                             248.30
_chemical_compound_source                        'see text'

loop_
_atom_type_symbol                                
_atom_type_description                           
_atom_type_scat_dispersion_real                  
_atom_type_scat_dispersion_imag                  
_atom_type_scat_source                           
 C   C    0.0033    0.0016
' International Tables Vol C Tables 4.2.6.8 and 6.1.1.4'
 N   N    0.0061    0.0033
' International Tables Vol C Tables 4.2.6.8 and 6.1.1.4'
 S   S    0.1246    0.1234
' International Tables Vol C Tables 4.2.6.8 and 6.1.1.4'

#===============================================================================

# 6. CRYSTAL DATA

_symmetry_cell_setting                              monoclinic
_symmetry_space_group_name_Hall                   '-P 2ybc'
_symmetry_space_group_name_H-M                    'P 21/c'
_symmetry_Int_Tables_number                              14

loop_
_space_group_symop_id                            
_space_group_symop_operation_xyz                 
   1 x,y,z                         
   2 -x,1/2+y,1/2-z                
   3 -x,-y,-z                      
   4 x,1/2-y,1/2+z                 

_cell_length_a                                          7.08880
_cell_length_b                                          6.86800
_cell_length_c                                         19.26010
_cell_angle_alpha                                            90
_cell_angle_beta                                        92.2090
_cell_angle_gamma                                            90
_cell_volume                                            936.998
_cell_formula_units_Z                                 4
_cell_measurement_temperature                     ?
_cell_measurement_reflns_used                     ?
_cell_measurement_theta_min                       ?
_cell_measurement_theta_max                       ?
_cell_special_details                            
;
 
;

#===============================================================================

# 9. ATOMIC COORDINATES AND DISPLACEMENT PARAMETERS

loop_
_atom_site_label                                 
_atom_site_type_symbol                           
_atom_site_thermal_displace_type                 
_atom_site_fract_x                               
_atom_site_fract_y                               
_atom_site_fract_z                               
_atom_site_occupancy                             
_atom_site_U_iso_or_equiv                        
_atom_site_calc_flag                             
_atom_site_refinement_flags                      
_atom_site_disorder_assembly                     
_atom_site_disorder_group                        
S2 S Uiso 0.05311 0.13287 0.41011 1.000 0.0127 . . . .                          
S6 S Uiso -0.28408 0.64463 0.41929 1.000 0.0127 . . . .                         
S10 S Uiso 0.05204 0.42319 0.26740 1.000 0.0127 . . . .                         
N2 N Uiso -0.17507 0.63535 0.34562 1.000 0.0127 . . . .                         
N6 N Uiso 0.56405 0.37738 0.24473 1.000 0.0127 . . . .                          
N10 N Uiso 0.57244 0.06926 0.41582 1.000 0.0127 . . . .                         
N14 N Uiso -0.24770 0.29954 0.57326 1.000 0.0127 . . . .                        
C2 C Uiso -0.07045 0.35210 0.40177 1.000 0.0127 . . . .                         
C6 C Uiso -0.07071 0.47574 0.34275 1.000 0.0127 . . . .                         
C10 C Uiso 0.25315 0.31208 0.30624 1.000 0.0127 . . . .                         
C14 C Uiso 0.25510 0.19745 0.36427 1.000 0.0127 . . . .                         
C18 C Uiso -0.18552 0.43072 0.45131 1.000 0.0127 . . . .                        
C22 C Uiso 0.42390 0.34887 0.27267 1.000 0.0127 . . . .                         
C26 C Uiso 0.42839 0.12441 0.39221 1.000 0.0127 . . . .                         
C30 C Uiso -0.22020 0.35619 0.51748 1.000 0.0127 . . . .                        

#===============================================================================

#===============================================================================

data_22_list2_bpandenburg_11_a426    

#===============================================================================

# 5. CHEMICAL DATA

_chemical_name_systematic                        
;
;
_chemical_name_common                             ?
_chemical_melting_point                           ?
_chemical_formula_moiety                         
'C8 N4 S3'
# Ex: 'C12 H16 N2 O6, H2 O' and '(Cd 2+)3, (C6 N6 Cr 3-)2, 2(H2 O)' 
_chemical_formula_structural                      ?
_chemical_formula_sum                            
'C8 N4 S3'
_chemical_formula_iupac                           ?
_chemical_formula_weight                             248.30
_chemical_compound_source                        'see text'

loop_
_atom_type_symbol                                
_atom_type_description                           
_atom_type_scat_dispersion_real                  
_atom_type_scat_dispersion_imag                  
_atom_type_scat_source                           
 C   C    0.0033    0.0016
' International Tables Vol C Tables 4.2.6.8 and 6.1.1.4'
 N   N    0.0061    0.0033
' International Tables Vol C Tables 4.2.6.8 and 6.1.1.4'
 S   S    0.1246    0.1234
' International Tables Vol C Tables 4.2.6.8 and 6.1.1.4'

#===============================================================================

# 6. CRYSTAL DATA

_symmetry_cell_setting                            orthorhombic
_symmetry_space_group_name_Hall                   'P 2ac 2ab'
_symmetry_space_group_name_H-M                    'P 21 21 21'
_symmetry_Int_Tables_number                              19

loop_
_space_group_symop_id                            
_space_group_symop_operation_xyz                 
   1 x,y,z                         
   2 1/2-x,-y,1/2+z                
   3 1/2+x,1/2-y,-z                
   4 -x,1/2+y,1/2-z                

_cell_length_a                                          6.75660
_cell_length_b                                          7.23020
_cell_length_c                                         19.18330
_cell_angle_alpha                                            90
_cell_angle_beta                                             90
_cell_angle_gamma                                            90
_cell_volume                                            937.134
_cell_formula_units_Z                                 4
_cell_measurement_temperature                     ?
_cell_measurement_reflns_used                     ?
_cell_measurement_theta_min                       ?
_cell_measurement_theta_max                       ?
_cell_special_details                            
;
 
;

#===============================================================================

# 9. ATOMIC COORDINATES AND DISPLACEMENT PARAMETERS

loop_
_atom_site_label                                 
_atom_site_type_symbol                           
_atom_site_thermal_displace_type                 
_atom_site_fract_x                               
_atom_site_fract_y                               
_atom_site_fract_z                               
_atom_site_occupancy                             
_atom_site_U_iso_or_equiv                        
_atom_site_calc_flag                             
_atom_site_refinement_flags                      
_atom_site_disorder_assembly                     
_atom_site_disorder_group                        
S2 S Uiso 0.13483 0.29057 0.33751 1.000 0.0127 . . . .                          
S6 S Uiso 0.65620 -0.03953 0.32858 1.000 0.0127 . . . .                         
S10 S Uiso 0.42473 0.29907 0.48210 1.000 0.0127 . . . .                         
N2 N Uiso 0.64259 0.07042 0.40345 1.000 0.0127 . . . .                          
N6 N Uiso 0.38147 0.80504 0.50511 1.000 0.0127 . . . .                          
N10 N Uiso 0.08007 0.79989 0.33207 1.000 0.0127 . . . .                         
N14 N Uiso 0.29913 -0.02412 0.17507 1.000 0.0127 . . . .                        
C2 C Uiso 0.35743 0.16979 0.34608 1.000 0.0127 . . . .                          
C6 C Uiso 0.48046 0.17305 0.40606 1.000 0.0127 . . . .                          
C10 C Uiso 0.31399 0.49374 0.44354 1.000 0.0127 . . . .                         
C14 C Uiso 0.20006 0.49148 0.38468 1.000 0.0127 . . . .                         
C18 C Uiso 0.43926 0.05382 0.29610 1.000 0.0127 . . . .                         
C22 C Uiso 0.35207 0.66436 0.47742 1.000 0.0127 . . . .                         
C26 C Uiso 0.13117 0.65997 0.35624 1.000 0.0127 . . . .                         
C30 C Uiso 0.36181 0.01084 0.23014 1.000 0.0127 . . . .                         

#===============================================================================

#===============================================================================

data_22_list2_bpandenburg_12_a58     

#===============================================================================

# 5. CHEMICAL DATA

_chemical_name_systematic                        
;
;
_chemical_name_common                             ?
_chemical_melting_point                           ?
_chemical_formula_moiety                         
'C8 N4 S3'
# Ex: 'C12 H16 N2 O6, H2 O' and '(Cd 2+)3, (C6 N6 Cr 3-)2, 2(H2 O)' 
_chemical_formula_structural                      ?
_chemical_formula_sum                            
'C8 N4 S3'
_chemical_formula_iupac                           ?
_chemical_formula_weight                             248.30
_chemical_compound_source                        'see text'

loop_
_atom_type_symbol                                
_atom_type_description                           
_atom_type_scat_dispersion_real                  
_atom_type_scat_dispersion_imag                  
_atom_type_scat_source                           
 C   C    0.0033    0.0016
' International Tables Vol C Tables 4.2.6.8 and 6.1.1.4'
 N   N    0.0061    0.0033
' International Tables Vol C Tables 4.2.6.8 and 6.1.1.4'
 S   S    0.1246    0.1234
' International Tables Vol C Tables 4.2.6.8 and 6.1.1.4'

#===============================================================================

# 6. CRYSTAL DATA

_symmetry_cell_setting                            orthorhombic
_symmetry_space_group_name_Hall                   'P 2ac 2ab'
_symmetry_space_group_name_H-M                    'P 21 21 21'
_symmetry_Int_Tables_number                              19

loop_
_space_group_symop_id                            
_space_group_symop_operation_xyz                 
   1 x,y,z                         
   2 1/2-x,-y,1/2+z                
   3 1/2+x,1/2-y,-z                
   4 -x,1/2+y,1/2-z                

_cell_length_a                                          6.72910
_cell_length_b                                         11.51680
_cell_length_c                                         12.09150
_cell_angle_alpha                                            90
_cell_angle_beta                                             90
_cell_angle_gamma                                            90
_cell_volume                                            937.063
_cell_formula_units_Z                                 4
_cell_measurement_temperature                     ?
_cell_measurement_reflns_used                     ?
_cell_measurement_theta_min                       ?
_cell_measurement_theta_max                       ?
_cell_special_details                            
;
 
;

#===============================================================================

# 9. ATOMIC COORDINATES AND DISPLACEMENT PARAMETERS

loop_
_atom_site_label                                 
_atom_site_type_symbol                           
_atom_site_thermal_displace_type                 
_atom_site_fract_x                               
_atom_site_fract_y                               
_atom_site_fract_z                               
_atom_site_occupancy                             
_atom_site_U_iso_or_equiv                        
_atom_site_calc_flag                             
_atom_site_refinement_flags                      
_atom_site_disorder_assembly                     
_atom_site_disorder_group                        
S3 S Uiso 0.83373 0.05190 0.11844 1.000 0.0127 . . . .                          
S7 S Uiso 0.38213 0.30655 0.16052 1.000 0.0127 . . . .                          
S11 S Uiso 0.36057 -0.04704 0.10586 1.000 0.0127 . . . .                        
N3 N Uiso 0.28394 0.17811 0.13873 1.000 0.0127 . . . .                          
N7 N Uiso 0.46156 -0.23982 -0.13336 1.000 0.0127 . . . .                        
N11 N Uiso 1.00087 -0.11469 -0.12419 1.000 0.0127 . . . .                       
N15 N Uiso 0.92476 0.39833 0.14437 1.000 0.0127 . . . .                         
C3 C Uiso 0.62446 0.14076 0.12769 1.000 0.0127 . . . .                          
C7 C Uiso 0.42540 0.10002 0.12500 1.000 0.0127 . . . .                          
C11 C Uiso 0.55302 -0.08900 0.01590 1.000 0.0127 . . . .                        
C15 C Uiso 0.74352 -0.04886 0.02106 1.000 0.0127 . . . .                        
C19 C Uiso 0.62510 0.26015 0.14412 1.000 0.0127 . . . .                         
C23 C Uiso 0.50087 -0.17010 -0.06708 1.000 0.0127 . . . .                       
C27 C Uiso 0.88399 -0.08536 -0.05874 1.000 0.0127 . . . .                       
C31 C Uiso 0.78971 0.33503 0.14569 1.000 0.0127 . . . .                         

#===============================================================================

#===============================================================================

data_22_list2_bpandenburg_13_a161    

#===============================================================================

# 5. CHEMICAL DATA

_chemical_name_systematic                        
;
;
_chemical_name_common                             ?
_chemical_melting_point                           ?
_chemical_formula_moiety                         
'C8 N4 S3'
# Ex: 'C12 H16 N2 O6, H2 O' and '(Cd 2+)3, (C6 N6 Cr 3-)2, 2(H2 O)' 
_chemical_formula_structural                      ?
_chemical_formula_sum                            
'C8 N4 S3'
_chemical_formula_iupac                           ?
_chemical_formula_weight                             248.30
_chemical_compound_source                        'see text'

loop_
_atom_type_symbol                                
_atom_type_description                           
_atom_type_scat_dispersion_real                  
_atom_type_scat_dispersion_imag                  
_atom_type_scat_source                           
 C   C    0.0033    0.0016
' International Tables Vol C Tables 4.2.6.8 and 6.1.1.4'
 N   N    0.0061    0.0033
' International Tables Vol C Tables 4.2.6.8 and 6.1.1.4'
 S   S    0.1246    0.1234
' International Tables Vol C Tables 4.2.6.8 and 6.1.1.4'

#===============================================================================

# 6. CRYSTAL DATA

_symmetry_cell_setting                              monoclinic
_symmetry_space_group_name_Hall                   '-P 2yn'
_symmetry_space_group_name_H-M                    'P 21/n'
_symmetry_Int_Tables_number                              14

loop_
_space_group_symop_id                            
_space_group_symop_operation_xyz                 
   1 x,y,z                         
   2 1/2-x,1/2+y,1/2-z             
   3 -x,-y,-z                      
   4 1/2+x,1/2-y,1/2+z             

_cell_length_a                                         12.01480
_cell_length_b                                          6.63290
_cell_length_c                                         12.55440
_cell_angle_alpha                                            90
_cell_angle_beta                                       109.2500
_cell_angle_gamma                                            90
_cell_volume                                            944.559
_cell_formula_units_Z                                 4
_cell_measurement_temperature                     ?
_cell_measurement_reflns_used                     ?
_cell_measurement_theta_min                       ?
_cell_measurement_theta_max                       ?
_cell_special_details                            
;
 
;

#===============================================================================

# 9. ATOMIC COORDINATES AND DISPLACEMENT PARAMETERS

loop_
_atom_site_label                                 
_atom_site_type_symbol                           
_atom_site_thermal_displace_type                 
_atom_site_fract_x                               
_atom_site_fract_y                               
_atom_site_fract_z                               
_atom_site_occupancy                             
_atom_site_U_iso_or_equiv                        
_atom_site_calc_flag                             
_atom_site_refinement_flags                      
_atom_site_disorder_assembly                     
_atom_site_disorder_group                        
S1 S Uiso 0.32644 0.61329 0.60433 1.000 0.0127 . . . .                          
S5 S Uiso 0.59412 0.16860 0.65154 1.000 0.0127 . . . .                          
S9 S Uiso 0.23897 0.12571 0.60617 1.000 0.0127 . . . .                          
N1 N Uiso 0.46549 0.06266 0.63158 1.000 0.0127 . . . .                          
N5 N Uiso -0.04085 0.20106 0.37286 1.000 0.0127 . . . .                         
N9 N Uiso 0.06921 0.75292 0.35931 1.000 0.0127 . . . .                          
N13 N Uiso 0.66970 0.72311 0.64455 1.000 0.0127 . . . .                         
C1 C Uiso 0.41979 0.40554 0.62171 1.000 0.0127 . . . .                          
C5 C Uiso 0.38338 0.20161 0.61935 1.000 0.0127 . . . .                          
C9 C Uiso 0.16031 0.31257 0.51201 1.000 0.0127 . . . .                          
C13 C Uiso 0.19624 0.50775 0.51048 1.000 0.0127 . . . .                         
C17 C Uiso 0.53999 0.41284 0.63887 1.000 0.0127 . . . .                         
C21 C Uiso 0.05123 0.25009 0.43389 1.000 0.0127 . . . .                         
C25 C Uiso 0.12674 0.64245 0.42758 1.000 0.0127 . . . .                         
C29 C Uiso 0.61012 0.58390 0.64348 1.000 0.0127 . . . .                         

#===============================================================================

#===============================================================================

data_22_list2_bpandenburg_14_a5945   

#===============================================================================

# 5. CHEMICAL DATA

_chemical_name_systematic                        
;
;
_chemical_name_common                             ?
_chemical_melting_point                           ?
_chemical_formula_moiety                         
'C8 N4 S3'
# Ex: 'C12 H16 N2 O6, H2 O' and '(Cd 2+)3, (C6 N6 Cr 3-)2, 2(H2 O)' 
_chemical_formula_structural                      ?
_chemical_formula_sum                            
'C8 N4 S3'
_chemical_formula_iupac                           ?
_chemical_formula_weight                             248.30
_chemical_compound_source                        'see text'

loop_
_atom_type_symbol                                
_atom_type_description                           
_atom_type_scat_dispersion_real                  
_atom_type_scat_dispersion_imag                  
_atom_type_scat_source                           
 C   C    0.0033    0.0016
' International Tables Vol C Tables 4.2.6.8 and 6.1.1.4'
 N   N    0.0061    0.0033
' International Tables Vol C Tables 4.2.6.8 and 6.1.1.4'
 S   S    0.1246    0.1234
' International Tables Vol C Tables 4.2.6.8 and 6.1.1.4'

#===============================================================================

# 6. CRYSTAL DATA

_symmetry_cell_setting                              monoclinic
_symmetry_space_group_name_Hall                   '-P 2ybc'
_symmetry_space_group_name_H-M                    'P 21/c'
_symmetry_Int_Tables_number                              14

loop_
_space_group_symop_id                            
_space_group_symop_operation_xyz                 
   1 x,y,z                         
   2 -x,1/2+y,1/2-z                
   3 -x,-y,-z                      
   4 x,1/2-y,1/2+z                 

_cell_length_a                                          7.07220
_cell_length_b                                         13.20140
_cell_length_c                                         10.14170
_cell_angle_alpha                                            90
_cell_angle_beta                                        91.5340
_cell_angle_gamma                                            90
_cell_volume                                            946.520
_cell_formula_units_Z                                 4
_cell_measurement_temperature                     ?
_cell_measurement_reflns_used                     ?
_cell_measurement_theta_min                       ?
_cell_measurement_theta_max                       ?
_cell_special_details                            
;
 
;

#===============================================================================

# 9. ATOMIC COORDINATES AND DISPLACEMENT PARAMETERS

loop_
_atom_site_label                                 
_atom_site_type_symbol                           
_atom_site_thermal_displace_type                 
_atom_site_fract_x                               
_atom_site_fract_y                               
_atom_site_fract_z                               
_atom_site_occupancy                             
_atom_site_U_iso_or_equiv                        
_atom_site_calc_flag                             
_atom_site_refinement_flags                      
_atom_site_disorder_assembly                     
_atom_site_disorder_group                        
S2 S Uiso 0.99380 -0.06004 0.27132 1.000 0.0127 . . . .                         
S6 S Uiso 1.25814 0.17553 0.05724 1.000 0.0127 . . . .                          
S10 S Uiso 0.88949 0.18038 0.36748 1.000 0.0127 . . . .                         
N2 N Uiso 1.11910 0.22335 0.16862 1.000 0.0127 . . . .                          
N6 N Uiso 0.38446 0.12463 0.41129 1.000 0.0127 . . . .                          
N10 N Uiso 0.48888 -0.13996 0.26833 1.000 0.0127 . . . .                        
N14 N Uiso 1.31985 -0.10139 -0.03826 1.000 0.0127 . . . .                       
C2 C Uiso 1.07935 0.04972 0.19782 1.000 0.0127 . . . .                          
C6 C Uiso 1.03742 0.15036 0.23617 1.000 0.0127 . . . .                          
C10 C Uiso 0.72666 0.08043 0.35071 1.000 0.0127 . . . .                         
C14 C Uiso 0.76613 -0.01574 0.30964 1.000 0.0127 . . . .                        
C18 C Uiso 1.20223 0.05126 0.09333 1.000 0.0127 . . . .                         
C22 C Uiso 0.53841 0.10565 0.38163 1.000 0.0127 . . . .                         
C26 C Uiso 0.61556 -0.08502 0.28827 1.000 0.0127 . . . .                        
C30 C Uiso 1.26908 -0.03237 0.02320 1.000 0.0127 . . . .                        

#===============================================================================

#===============================================================================

data_22_list2_bpandenburg_15_a519    

#===============================================================================

# 5. CHEMICAL DATA

_chemical_name_systematic                        
;
;
_chemical_name_common                             ?
_chemical_melting_point                           ?
_chemical_formula_moiety                         
'C8 N4 S3'
# Ex: 'C12 H16 N2 O6, H2 O' and '(Cd 2+)3, (C6 N6 Cr 3-)2, 2(H2 O)' 
_chemical_formula_structural                      ?
_chemical_formula_sum                            
'C8 N4 S3'
_chemical_formula_iupac                           ?
_chemical_formula_weight                             248.30
_chemical_compound_source                        'see text'

loop_
_atom_type_symbol                                
_atom_type_description                           
_atom_type_scat_dispersion_real                  
_atom_type_scat_dispersion_imag                  
_atom_type_scat_source                           
 C   C    0.0033    0.0016
' International Tables Vol C Tables 4.2.6.8 and 6.1.1.4'
 N   N    0.0061    0.0033
' International Tables Vol C Tables 4.2.6.8 and 6.1.1.4'
 S   S    0.1246    0.1234
' International Tables Vol C Tables 4.2.6.8 and 6.1.1.4'

#===============================================================================

# 6. CRYSTAL DATA

_symmetry_cell_setting                              monoclinic
_symmetry_space_group_name_Hall                   '-P 2ybc'
_symmetry_space_group_name_H-M                    'P 21/c'
_symmetry_Int_Tables_number                              14

loop_
_space_group_symop_id                            
_space_group_symop_operation_xyz                 
   1 x,y,z                         
   2 -x,1/2+y,1/2-z                
   3 -x,-y,-z                      
   4 x,1/2-y,1/2+z                 

_cell_length_a                                          9.56400
_cell_length_b                                         10.89950
_cell_length_c                                          9.36110
_cell_angle_alpha                                            90
_cell_angle_beta                                        94.6830
_cell_angle_gamma                                            90
_cell_volume                                            972.570
_cell_formula_units_Z                                 4
_cell_measurement_temperature                     ?
_cell_measurement_reflns_used                     ?
_cell_measurement_theta_min                       ?
_cell_measurement_theta_max                       ?
_cell_special_details                            
;
 
;

#===============================================================================

# 9. ATOMIC COORDINATES AND DISPLACEMENT PARAMETERS

loop_
_atom_site_label                                 
_atom_site_type_symbol                           
_atom_site_thermal_displace_type                 
_atom_site_fract_x                               
_atom_site_fract_y                               
_atom_site_fract_z                               
_atom_site_occupancy                             
_atom_site_U_iso_or_equiv                        
_atom_site_calc_flag                             
_atom_site_refinement_flags                      
_atom_site_disorder_assembly                     
_atom_site_disorder_group                        
S2 S Uiso 0.19477 0.71799 0.62731 1.000 0.0127 . . . .                          
S6 S Uiso -0.17857 0.51620 0.67837 1.000 0.0127 . . . .                         
S10 S Uiso 0.21068 0.51264 0.90460 1.000 0.0127 . . . .                         
N2 N Uiso -0.05436 0.47594 0.80164 1.000 0.0127 . . . .                         
N6 N Uiso 0.56359 0.40736 0.84995 1.000 0.0127 . . . .                          
N10 N Uiso 0.55048 0.64407 0.52578 1.000 0.0127 . . . .                         
N14 N Uiso -0.15156 0.73443 0.36277 1.000 0.0127 . . . .                        
C2 C Uiso 0.05850 0.62014 0.66705 1.000 0.0127 . . . .                          
C6 C Uiso 0.06230 0.53756 0.78459 1.000 0.0127 . . . .                          
C10 C Uiso 0.34275 0.53876 0.78772 1.000 0.0127 . . . .                         
C14 C Uiso 0.33808 0.62104 0.67713 1.000 0.0127 . . . .                         
C18 C Uiso -0.07328 0.61614 0.59272 1.000 0.0127 . . . .                        
C22 C Uiso 0.46424 0.46647 0.81925 1.000 0.0127 . . . .                         
C26 C Uiso 0.45459 0.63385 0.59408 1.000 0.0127 . . . .                         
C30 C Uiso -0.11736 0.68191 0.46818 1.000 0.0127 . . . .                        

#===============================================================================

#===============================================================================

data_22_list2_bpandenburg_16_a108    

#===============================================================================

# 5. CHEMICAL DATA

_chemical_name_systematic                        
;
;
_chemical_name_common                             ?
_chemical_melting_point                           ?
_chemical_formula_moiety                         
'C8 N4 S3'
# Ex: 'C12 H16 N2 O6, H2 O' and '(Cd 2+)3, (C6 N6 Cr 3-)2, 2(H2 O)' 
_chemical_formula_structural                      ?
_chemical_formula_sum                            
'C8 N4 S3'
_chemical_formula_iupac                           ?
_chemical_formula_weight                             248.30
_chemical_compound_source                        'see text'

loop_
_atom_type_symbol                                
_atom_type_description                           
_atom_type_scat_dispersion_real                  
_atom_type_scat_dispersion_imag                  
_atom_type_scat_source                           
 C   C    0.0033    0.0016
' International Tables Vol C Tables 4.2.6.8 and 6.1.1.4'
 N   N    0.0061    0.0033
' International Tables Vol C Tables 4.2.6.8 and 6.1.1.4'
 S   S    0.1246    0.1234
' International Tables Vol C Tables 4.2.6.8 and 6.1.1.4'

#===============================================================================

# 6. CRYSTAL DATA

_symmetry_cell_setting                              monoclinic
_symmetry_space_group_name_Hall                   '-P 2yn'
_symmetry_space_group_name_H-M                    'P 21/n'
_symmetry_Int_Tables_number                              14

loop_
_space_group_symop_id                            
_space_group_symop_operation_xyz                 
   1 x,y,z                         
   2 1/2-x,1/2+y,1/2-z             
   3 -x,-y,-z                      
   4 1/2+x,1/2-y,1/2+z             

_cell_length_a                                         12.01600
_cell_length_b                                          6.66840
_cell_length_c                                         12.91420
_cell_angle_alpha                                            90
_cell_angle_beta                                       116.5570
_cell_angle_gamma                                            90
_cell_volume                                            925.603
_cell_formula_units_Z                                 4
_cell_measurement_temperature                     ?
_cell_measurement_reflns_used                     ?
_cell_measurement_theta_min                       ?
_cell_measurement_theta_max                       ?
_cell_special_details                            
;
 
;

#===============================================================================

# 9. ATOMIC COORDINATES AND DISPLACEMENT PARAMETERS

loop_
_atom_site_label                                 
_atom_site_type_symbol                           
_atom_site_thermal_displace_type                 
_atom_site_fract_x                               
_atom_site_fract_y                               
_atom_site_fract_z                               
_atom_site_occupancy                             
_atom_site_U_iso_or_equiv                        
_atom_site_calc_flag                             
_atom_site_refinement_flags                      
_atom_site_disorder_assembly                     
_atom_site_disorder_group                        
S1 S Uiso 0.45345 -0.06591 0.68492 1.000 0.0127 . . . .                         
S5 S Uiso 0.32151 0.37011 0.41472 1.000 0.0127 . . . .                          
S9 S Uiso 0.49881 0.41899 0.77135 1.000 0.0127 . . . .                          
N1 N Uiso 0.38512 0.47757 0.54247 1.000 0.0127 . . . .                          
N5 N Uiso 0.37237 0.34877 0.98395 1.000 0.0127 . . . .                          
N9 N Uiso 0.32677 -0.20958 0.88687 1.000 0.0127 . . . .                         
N13 N Uiso 0.28532 -0.18884 0.34247 1.000 0.0127 . . . .                        
C1 C Uiso 0.40736 0.13752 0.58966 1.000 0.0127 . . . .                          
C5 C Uiso 0.42632 0.34115 0.62528 1.000 0.0127 . . . .                          
C9 C Uiso 0.43934 0.23271 0.82949 1.000 0.0127 . . . .                          
C13 C Uiso 0.42242 0.03674 0.79496 1.000 0.0127 . . . .                         
C17 C Uiso 0.34699 0.12746 0.46955 1.000 0.0127 . . . .                         
C21 C Uiso 0.40291 0.29716 0.91433 1.000 0.0127 . . . .                         
C25 C Uiso 0.36989 -0.09850 0.84513 1.000 0.0127 . . . .                        
C29 C Uiso 0.31193 -0.04584 0.40042 1.000 0.0127 . . . .                        

#===============================================================================

#===============================================================================

data_22_list2_bpandenburg_17_a1393   

#===============================================================================

# 5. CHEMICAL DATA

_chemical_name_systematic                        
;
;
_chemical_name_common                             ?
_chemical_melting_point                           ?
_chemical_formula_moiety                         
'C8 N4 S3'
# Ex: 'C12 H16 N2 O6, H2 O' and '(Cd 2+)3, (C6 N6 Cr 3-)2, 2(H2 O)' 
_chemical_formula_structural                      ?
_chemical_formula_sum                            
'C8 N4 S3'
_chemical_formula_iupac                           ?
_chemical_formula_weight                             248.30
_chemical_compound_source                        'see text'

loop_
_atom_type_symbol                                
_atom_type_description                           
_atom_type_scat_dispersion_real                  
_atom_type_scat_dispersion_imag                  
_atom_type_scat_source                           
 C   C    0.0033    0.0016
' International Tables Vol C Tables 4.2.6.8 and 6.1.1.4'
 N   N    0.0061    0.0033
' International Tables Vol C Tables 4.2.6.8 and 6.1.1.4'
 S   S    0.1246    0.1234
' International Tables Vol C Tables 4.2.6.8 and 6.1.1.4'

#===============================================================================

# 6. CRYSTAL DATA

_symmetry_cell_setting                            orthorhombic
_symmetry_space_group_name_Hall                   'P 2ac 2ab'
_symmetry_space_group_name_H-M                    'P 21 21 21'
_symmetry_Int_Tables_number                              19

loop_
_space_group_symop_id                            
_space_group_symop_operation_xyz                 
   1 x,y,z                         
   2 1/2-x,-y,1/2+z                
   3 1/2+x,1/2-y,-z                
   4 -x,1/2+y,1/2-z                

_cell_length_a                                          6.81890
_cell_length_b                                         10.05890
_cell_length_c                                         13.43410
_cell_angle_alpha                                            90
_cell_angle_beta                                             90
_cell_angle_gamma                                            90
_cell_volume                                            921.453
_cell_formula_units_Z                                 4
_cell_measurement_temperature                     ?
_cell_measurement_reflns_used                     ?
_cell_measurement_theta_min                       ?
_cell_measurement_theta_max                       ?
_cell_special_details                            
;
 
;

#===============================================================================

# 9. ATOMIC COORDINATES AND DISPLACEMENT PARAMETERS

loop_
_atom_site_label                                 
_atom_site_type_symbol                           
_atom_site_thermal_displace_type                 
_atom_site_fract_x                               
_atom_site_fract_y                               
_atom_site_fract_z                               
_atom_site_occupancy                             
_atom_site_U_iso_or_equiv                        
_atom_site_calc_flag                             
_atom_site_refinement_flags                      
_atom_site_disorder_assembly                     
_atom_site_disorder_group                        
S2 S Uiso 0.82437 0.44414 0.34494 1.000 0.0127 . . . .                          
S6 S Uiso 0.40993 0.27749 0.14295 1.000 0.0127 . . . .                          
S10 S Uiso 0.34055 0.46322 0.41363 1.000 0.0127 . . . .                         
N2 N Uiso 0.29923 0.33841 0.24101 1.000 0.0127 . . . .                          
N6 N Uiso 0.44388 0.39739 0.67805 1.000 0.0127 . . . .                          
N10 N Uiso 0.99703 0.38185 0.59876 1.000 0.0127 . . . .                         
N14 N Uiso 0.95502 0.26038 0.08480 1.000 0.0127 . . . .                         
C2 C Uiso 0.62901 0.38014 0.27594 1.000 0.0127 . . . .                          
C6 C Uiso 0.42828 0.38991 0.30315 1.000 0.0127 . . . .                          
C10 C Uiso 0.53801 0.42897 0.49351 1.000 0.0127 . . . .                         
C14 C Uiso 0.73056 0.42190 0.46574 1.000 0.0127 . . . .                         
C18 C Uiso 0.64425 0.31494 0.18505 1.000 0.0127 . . . .                         
C22 C Uiso 0.48658 0.41077 0.59468 1.000 0.0127 . . . .                         
C26 C Uiso 0.87556 0.39832 0.53896 1.000 0.0127 . . . .                         
C30 C Uiso 0.81523 0.28473 0.13129 1.000 0.0127 . . . .                         

#===============================================================================

#===============================================================================

data_22_list2_bpandenburg_18_a134    

#===============================================================================

# 5. CHEMICAL DATA

_chemical_name_systematic                        
;
;
_chemical_name_common                             ?
_chemical_melting_point                           ?
_chemical_formula_moiety                         
'C8 N4 S3'
# Ex: 'C12 H16 N2 O6, H2 O' and '(Cd 2+)3, (C6 N6 Cr 3-)2, 2(H2 O)' 
_chemical_formula_structural                      ?
_chemical_formula_sum                            
'C8 N4 S3'
_chemical_formula_iupac                           ?
_chemical_formula_weight                             248.30
_chemical_compound_source                        'see text'

loop_
_atom_type_symbol                                
_atom_type_description                           
_atom_type_scat_dispersion_real                  
_atom_type_scat_dispersion_imag                  
_atom_type_scat_source                           
 C   C    0.0033    0.0016
' International Tables Vol C Tables 4.2.6.8 and 6.1.1.4'
 N   N    0.0061    0.0033
' International Tables Vol C Tables 4.2.6.8 and 6.1.1.4'
 S   S    0.1246    0.1234
' International Tables Vol C Tables 4.2.6.8 and 6.1.1.4'

#===============================================================================

# 6. CRYSTAL DATA

_symmetry_cell_setting                              monoclinic
_symmetry_space_group_name_Hall                   '-P 2ybc'
_symmetry_space_group_name_H-M                    'P 21/c'
_symmetry_Int_Tables_number                              14

loop_
_space_group_symop_id                            
_space_group_symop_operation_xyz                 
   1 x,y,z                         
   2 -x,1/2+y,1/2-z                
   3 -x,-y,-z                      
   4 x,1/2-y,1/2+z                 

_cell_length_a                                          7.47510
_cell_length_b                                          6.62550
_cell_length_c                                         19.22870
_cell_angle_alpha                                            90
_cell_angle_beta                                        92.8990
_cell_angle_gamma                                            90
_cell_volume                                            951.107
_cell_formula_units_Z                                 4
_cell_measurement_temperature                     ?
_cell_measurement_reflns_used                     ?
_cell_measurement_theta_min                       ?
_cell_measurement_theta_max                       ?
_cell_special_details                            
;
 
;

#===============================================================================

# 9. ATOMIC COORDINATES AND DISPLACEMENT PARAMETERS

loop_
_atom_site_label                                 
_atom_site_type_symbol                           
_atom_site_thermal_displace_type                 
_atom_site_fract_x                               
_atom_site_fract_y                               
_atom_site_fract_z                               
_atom_site_occupancy                             
_atom_site_U_iso_or_equiv                        
_atom_site_calc_flag                             
_atom_site_refinement_flags                      
_atom_site_disorder_assembly                     
_atom_site_disorder_group                        
S1 S Uiso 0.95077 0.58608 0.11125 1.000 0.0127 . . . .                          
S5 S Uiso 1.25156 0.12138 0.21572 1.000 0.0127 . . . .                          
S9 S Uiso 0.85768 0.10729 0.05760 1.000 0.0127 . . . .                          
N1 N Uiso 1.10762 0.02551 0.15769 1.000 0.0127 . . . .                          
N5 N Uiso 0.36692 0.19706 0.04450 1.000 0.0127 . . . .                          
N9 N Uiso 0.47896 0.73434 0.11875 1.000 0.0127 . . . .                          
N13 N Uiso 1.30730 0.66968 0.27298 1.000 0.0127 . . . .                         
C1 C Uiso 1.05336 0.37116 0.14739 1.000 0.0127 . . . .                          
C5 C Uiso 1.01573 0.17088 0.12517 1.000 0.0127 . . . .                          
C9 C Uiso 0.69717 0.29564 0.07083 1.000 0.0127 . . . .                          
C13 C Uiso 0.73451 0.48730 0.09319 1.000 0.0127 . . . .                         
C17 C Uiso 1.18493 0.36863 0.20112 1.000 0.0127 . . . .                         
C21 C Uiso 0.51631 0.23827 0.05754 1.000 0.0127 . . . .                         
C25 C Uiso 0.59356 0.62221 0.10668 1.000 0.0127 . . . .                         
C29 C Uiso 1.25311 0.53363 0.23978 1.000 0.0127 . . . .                         

#===============================================================================

#===============================================================================

data_22_list2_bpandenburg_19_a41     

#===============================================================================

# 5. CHEMICAL DATA

_chemical_name_systematic                        
;
;
_chemical_name_common                             ?
_chemical_melting_point                           ?
_chemical_formula_moiety                         
'C8 N4 S3'
# Ex: 'C12 H16 N2 O6, H2 O' and '(Cd 2+)3, (C6 N6 Cr 3-)2, 2(H2 O)' 
_chemical_formula_structural                      ?
_chemical_formula_sum                            
'C8 N4 S3'
_chemical_formula_iupac                           ?
_chemical_formula_weight                             248.30
_chemical_compound_source                        'see text'

loop_
_atom_type_symbol                                
_atom_type_description                           
_atom_type_scat_dispersion_real                  
_atom_type_scat_dispersion_imag                  
_atom_type_scat_source                           
 C   C    0.0033    0.0016
' International Tables Vol C Tables 4.2.6.8 and 6.1.1.4'
 N   N    0.0061    0.0033
' International Tables Vol C Tables 4.2.6.8 and 6.1.1.4'
 S   S    0.1246    0.1234
' International Tables Vol C Tables 4.2.6.8 and 6.1.1.4'

#===============================================================================

# 6. CRYSTAL DATA

_symmetry_cell_setting                              monoclinic
_symmetry_space_group_name_Hall                   '-P 2ybc'
_symmetry_space_group_name_H-M                    'P 21/c'
_symmetry_Int_Tables_number                              14

loop_
_space_group_symop_id                            
_space_group_symop_operation_xyz                 
   1 x,y,z                         
   2 -x,1/2+y,1/2-z                
   3 -x,-y,-z                      
   4 x,1/2-y,1/2+z                 

_cell_length_a                                          6.85590
_cell_length_b                                          6.68600
_cell_length_c                                         20.75980
_cell_angle_alpha                                            90
_cell_angle_beta                                        93.1650
_cell_angle_gamma                                            90
_cell_volume                                            950.148
_cell_formula_units_Z                                 4
_cell_measurement_temperature                     ?
_cell_measurement_reflns_used                     ?
_cell_measurement_theta_min                       ?
_cell_measurement_theta_max                       ?
_cell_special_details                            
;
 
;

#===============================================================================

# 9. ATOMIC COORDINATES AND DISPLACEMENT PARAMETERS

loop_
_atom_site_label                                 
_atom_site_type_symbol                           
_atom_site_thermal_displace_type                 
_atom_site_fract_x                               
_atom_site_fract_y                               
_atom_site_fract_z                               
_atom_site_occupancy                             
_atom_site_U_iso_or_equiv                        
_atom_site_calc_flag                             
_atom_site_refinement_flags                      
_atom_site_disorder_assembly                     
_atom_site_disorder_group                        
S1 S Uiso 0.39294 -0.08616 0.11411 1.000 0.0127 . . . .                         
S5 S Uiso 0.76925 0.35639 0.04079 1.000 0.0127 . . . .                          
S9 S Uiso 0.24970 0.39571 0.13234 1.000 0.0127 . . . .                          
N1 N Uiso 0.58108 0.46035 0.07323 1.000 0.0127 . . . .                          
N5 N Uiso 0.13540 0.32347 0.30358 1.000 0.0127 . . . .                          
N9 N Uiso 0.29835 -0.23257 0.27945 1.000 0.0127 . . . .                         
N13 N Uiso 0.89056 -0.19888 0.02755 1.000 0.0127 . . . .                        
C1 C Uiso 0.52221 0.12057 0.08794 1.000 0.0127 . . . .                          
C5 C Uiso 0.46404 0.32268 0.09532 1.000 0.0127 . . . .                          
C9 C Uiso 0.24687 0.21021 0.19260 1.000 0.0127 . . . .                          
C13 C Uiso 0.30320 0.01631 0.18468 1.000 0.0127 . . . .                         
C17 C Uiso 0.69751 0.11357 0.05750 1.000 0.0127 . . . .                         
C21 C Uiso 0.18580 0.27312 0.25340 1.000 0.0127 . . . .                         
C25 C Uiso 0.29989 -0.11926 0.23686 1.000 0.0127 . . . .                        
C29 C Uiso 0.80318 -0.05795 0.04194 1.000 0.0127 . . . .                        

#===============================================================================
