# Supplementary material for: Report on the sixth blind test of organic crystal structure prediction methods
Source: Acta Crystallogr B Struct Sci Cryst Eng Mater. 2016 Aug 1;72(Pt 4):439–59. doi: 10.1107/S2052520616007447 (PMC4971545; doi:10.1107/S2052520616007447)
Supplement: Supplementary file 2 [file b-72-00439-sup2.zip › Group_23_Brandenburg_Grimme/XXIII-1_Brandenburg_Grimme.cif]

#===============================================================================

data_23_list1_bpandenburg_1_a2383    

#===============================================================================

# 5. CHEMICAL DATA

_chemical_name_systematic                        
;
;
_chemical_name_common                             ?
_chemical_melting_point                           ?
_chemical_formula_moiety                         
'C21 H17 Cl2 N O2'
# Ex: 'C12 H16 N2 O6, H2 O' and '(Cd 2+)3, (C6 N6 Cr 3-)2, 2(H2 O)' 
_chemical_formula_structural                      ?
_chemical_formula_sum                            
'C21 H17 Cl2 N O2'
_chemical_formula_iupac                           ?
_chemical_formula_weight                             386.26
_chemical_compound_source                        'see text'

loop_
_atom_type_symbol                                
_atom_type_description                           
_atom_type_scat_dispersion_real                  
_atom_type_scat_dispersion_imag                  
_atom_type_scat_source                           
 C   C    0.0033    0.0016
' International Tables Vol C Tables 4.2.6.8 and 6.1.1.4'
 H   H    0.0000    0.0000
' International Tables Vol C Tables 4.2.6.8 and 6.1.1.4'
Cl  Cl    0.1484    0.1585
' International Tables Vol C Tables 4.2.6.8 and 6.1.1.4'
 N   N    0.0061    0.0033
' International Tables Vol C Tables 4.2.6.8 and 6.1.1.4'
 O   O    0.0106    0.0060
' International Tables Vol C Tables 4.2.6.8 and 6.1.1.4'

#===============================================================================

# 6. CRYSTAL DATA

_symmetry_cell_setting                               triclinic
_symmetry_space_group_name_Hall                   '-P 1'
_symmetry_space_group_name_H-M                    'P -1'
_symmetry_Int_Tables_number                               2

loop_
_space_group_symop_id                            
_space_group_symop_operation_xyz                 
   1 x,y,z                         
   2 -x,-y,-z                      

_cell_length_a                                          3.79040
_cell_length_b                                         14.48920
_cell_length_c                                         16.00280
_cell_angle_alpha                                      106.1050
_cell_angle_beta                                        95.7430
_cell_angle_gamma                                       96.1980
_cell_volume                                            831.631
_cell_formula_units_Z                                 2
_cell_measurement_temperature                     ?
_cell_measurement_reflns_used                     ?
_cell_measurement_theta_min                       ?
_cell_measurement_theta_max                       ?
_cell_special_details                            
;
 
;

#===============================================================================

# 9. ATOMIC COORDINATES AND DISPLACEMENT PARAMETERS

loop_
_atom_site_label                                 
_atom_site_type_symbol                           
_atom_site_thermal_displace_type                 
_atom_site_fract_x                               
_atom_site_fract_y                               
_atom_site_fract_z                               
_atom_site_occupancy                             
_atom_site_U_iso_or_equiv                        
_atom_site_calc_flag                             
_atom_site_refinement_flags                      
_atom_site_disorder_assembly                     
_atom_site_disorder_group                        
Cl1 Cl Uiso 0.81257 0.26774 -0.34500 1.000 0.0127 . . . .                       
Cl2 Cl Uiso 1.17808 0.33632 -0.49212 1.000 0.0127 . . . .                       
O1 O Uiso 0.88093 0.94605 0.39234 1.000 0.0127 . . . .                          
O2 O Uiso 0.75621 1.08964 0.47327 1.000 0.0127 . . . .                          
N1 N Uiso 0.58906 0.88850 0.22085 1.000 0.0127 . . . .                          
C1 C Uiso 0.55705 1.04547 0.32073 1.000 0.0127 . . . .                          
C2 C Uiso 0.48475 0.97944 0.23588 1.000 0.0127 . . . .                          
C3 C Uiso 0.29258 1.00910 0.17035 1.000 0.0127 . . . .                          
C4 C Uiso 0.19048 1.10014 0.18818 1.000 0.0127 . . . .                          
C5 C Uiso 0.27677 1.16657 0.27149 1.000 0.0127 . . . .                          
C6 C Uiso 0.45568 1.13767 0.33702 1.000 0.0127 . . . .                          
C7 C Uiso 0.74801 1.02067 0.39730 1.000 0.0127 . . . .                          
C8 C Uiso 0.61192 0.81985 0.14079 1.000 0.0127 . . . .                          
C9 C Uiso 0.63688 0.84081 0.06165 1.000 0.0127 . . . .                          
C10 C Uiso 0.68368 0.76898 -0.01270 1.000 0.0127 . . . .                        
C11 C Uiso 0.70977 0.67506 -0.01118 1.000 0.0127 . . . .                        
C12 C Uiso 0.68334 0.65397 0.06796 1.000 0.0127 . . . .                         
C13 C Uiso 0.63429 0.72429 0.14225 1.000 0.0127 . . . .                         
C14 C Uiso 0.76518 0.59511 -0.09182 1.000 0.0127 . . . .                        
C15 C Uiso 0.90835 0.63487 -0.16361 1.000 0.0127 . . . .                        
C16 C Uiso 0.98159 0.55716 -0.24378 1.000 0.0127 . . . .                        
C17 C Uiso 0.88719 0.45900 -0.25542 1.000 0.0127 . . . .                        
C18 C Uiso 0.94430 0.39038 -0.33158 1.000 0.0127 . . . .                        
C19 C Uiso 1.10220 0.42035 -0.39651 1.000 0.0127 . . . .                        
C20 C Uiso 1.20265 0.51916 -0.38418 1.000 0.0127 . . . .                        
C21 C Uiso 1.14115 0.58635 -0.30889 1.000 0.0127 . . . .                        
H1 H Uiso 0.21428 0.95851 0.10654 1.000 0.0152 . . . .                          
H2 H Uiso 0.03515 1.11926 0.13667 1.000 0.0152 . . . .                          
H3 H Uiso 0.19657 1.23762 0.28511 1.000 0.0152 . . . .                          
H4 H Uiso 0.52212 1.18574 0.40326 1.000 0.0152 . . . .                          
H5 H Uiso 0.63094 0.91330 0.05768 1.000 0.0152 . . . .                          
H6 H Uiso 0.70497 0.78859 -0.07220 1.000 0.0152 . . . .                         
H7 H Uiso 0.70424 0.58139 0.07121 1.000 0.0152 . . . .                          
H8 H Uiso 0.61800 0.70711 0.20315 1.000 0.0152 . . . .                          
H9 H Uiso 0.51370 0.54801 -0.11919 1.000 0.0152 . . . .                         
H10 H Uiso 0.95001 0.55100 -0.07136 1.000 0.0152 . . . .                        
H11 H Uiso 1.15145 0.68530 -0.13567 1.000 0.0152 . . . .                        
H12 H Uiso 0.71535 0.67567 -0.18614 1.000 0.0152 . . . .                        
H13 H Uiso 0.76408 0.43372 -0.20644 1.000 0.0152 . . . .                        
H14 H Uiso 1.32871 0.54276 -0.43386 1.000 0.0152 . . . .                        
H15 H Uiso 1.21837 0.66261 -0.30065 1.000 0.0152 . . . .                        
H16 H Uiso 0.69288 0.87337 0.27560 1.000 0.0152 . . . .                         
H17 H Uiso 0.89965 1.07886 0.52493 1.000 0.0191 . . . .                         

#===============================================================================

#===============================================================================

data_23_list1_bpandenburg_2_b116     

#===============================================================================

# 5. CHEMICAL DATA

_chemical_name_systematic                        
;
;
_chemical_name_common                             ?
_chemical_melting_point                           ?
_chemical_formula_moiety                         
'C21 H17 Cl2 N O2'
# Ex: 'C12 H16 N2 O6, H2 O' and '(Cd 2+)3, (C6 N6 Cr 3-)2, 2(H2 O)' 
_chemical_formula_structural                      ?
_chemical_formula_sum                            
'C21 H17 Cl2 N O2'
_chemical_formula_iupac                           ?
_chemical_formula_weight                             386.26
_chemical_compound_source                        'see text'

loop_
_atom_type_symbol                                
_atom_type_description                           
_atom_type_scat_dispersion_real                  
_atom_type_scat_dispersion_imag                  
_atom_type_scat_source                           
 C   C    0.0033    0.0016
' International Tables Vol C Tables 4.2.6.8 and 6.1.1.4'
 H   H    0.0000    0.0000
' International Tables Vol C Tables 4.2.6.8 and 6.1.1.4'
Cl  Cl    0.1484    0.1585
' International Tables Vol C Tables 4.2.6.8 and 6.1.1.4'
 N   N    0.0061    0.0033
' International Tables Vol C Tables 4.2.6.8 and 6.1.1.4'
 O   O    0.0106    0.0060
' International Tables Vol C Tables 4.2.6.8 and 6.1.1.4'

#===============================================================================

# 6. CRYSTAL DATA

_symmetry_cell_setting                              monoclinic
_symmetry_space_group_name_Hall                   '-P 2yn'
_symmetry_space_group_name_H-M                    'P 21/n'
_symmetry_Int_Tables_number                              14

loop_
_space_group_symop_id                            
_space_group_symop_operation_xyz                 
   1 x,y,z                         
   2 1/2-x,1/2+y,1/2-z             
   3 -x,-y,-z                      
   4 1/2+x,1/2-y,1/2+z             

_cell_length_a                                          7.33870
_cell_length_b                                         26.79050
_cell_length_c                                          9.35920
_cell_angle_alpha                                            90
_cell_angle_beta                                       111.9890
_cell_angle_gamma                                            90
_cell_volume                                           1706.232
_cell_formula_units_Z                                 4
_cell_measurement_temperature                     ?
_cell_measurement_reflns_used                     ?
_cell_measurement_theta_min                       ?
_cell_measurement_theta_max                       ?
_cell_special_details                            
;
 
;

#===============================================================================

# 9. ATOMIC COORDINATES AND DISPLACEMENT PARAMETERS

loop_
_atom_site_label                                 
_atom_site_type_symbol                           
_atom_site_thermal_displace_type                 
_atom_site_fract_x                               
_atom_site_fract_y                               
_atom_site_fract_z                               
_atom_site_occupancy                             
_atom_site_U_iso_or_equiv                        
_atom_site_calc_flag                             
_atom_site_refinement_flags                      
_atom_site_disorder_assembly                     
_atom_site_disorder_group                        
Cl3 Cl Uiso -0.21088 -0.01740 0.06501 1.000 0.0127 . . . .                      
Cl4 Cl Uiso -0.31358 -0.01988 -0.29733 1.000 0.0127 . . . .                     
O3 O Uiso 0.84790 0.04487 0.43391 1.000 0.0127 . . . .                          
O4 O Uiso 1.16079 0.05394 0.59963 1.000 0.0127 . . . .                          
N2 N Uiso 0.62054 0.12615 0.36793 1.000 0.0127 . . . .                          
C22 C Uiso 0.95765 0.12612 0.54677 1.000 0.0127 . . . .                         
C23 C Uiso 0.77856 0.15125 0.47138 1.000 0.0127 . . . .                         
C24 C Uiso 0.77004 0.20232 0.50410 1.000 0.0127 . . . .                         
C25 C Uiso 0.93004 0.22617 0.60975 1.000 0.0127 . . . .                         
C26 C Uiso 1.10669 0.20095 0.68500 1.000 0.0127 . . . .                         
C27 C Uiso 1.11846 0.15123 0.65144 1.000 0.0127 . . . .                         
C28 C Uiso 0.98006 0.07135 0.51956 1.000 0.0127 . . . .                         
C29 C Uiso 0.43071 0.14586 0.28902 1.000 0.0127 . . . .                         
C30 C Uiso 0.33754 0.13639 0.13164 1.000 0.0127 . . . .                         
C31 C Uiso 0.15428 0.15634 0.04977 1.000 0.0127 . . . .                         
C32 C Uiso 0.06024 0.18631 0.12208 1.000 0.0127 . . . .                         
C33 C Uiso 0.14859 0.19368 0.27990 1.000 0.0127 . . . .                         
C34 C Uiso 0.33148 0.17336 0.36331 1.000 0.0127 . . . .                         
C35 C Uiso -0.13726 0.20981 0.02922 1.000 0.0127 . . . .                        
C36 C Uiso -0.31047 0.17614 0.02687 1.000 0.0127 . . . .                        
C37 C Uiso -0.31156 0.12668 -0.05323 1.000 0.0127 . . . .                       
C38 C Uiso -0.26467 0.08262 0.03003 1.000 0.0127 . . . .                        
C39 C Uiso -0.26627 0.03732 -0.04370 1.000 0.0127 . . . .                       
C40 C Uiso -0.31340 0.03626 -0.20261 1.000 0.0127 . . . .                       
C41 C Uiso -0.35985 0.08068 -0.28631 1.000 0.0127 . . . .                       
C42 C Uiso -0.35810 0.12536 -0.21163 1.000 0.0127 . . . .                       
H18 H Uiso 0.63687 0.22282 0.44609 1.000 0.0152 . . . .                         
H19 H Uiso 0.91728 0.26521 0.63401 1.000 0.0152 . . . .                         
H20 H Uiso 1.23027 0.21998 0.76790 1.000 0.0152 . . . .                         
H21 H Uiso 1.25279 0.13023 0.70652 1.000 0.0152 . . . .                         
H22 H Uiso 0.41074 0.11372 0.07423 1.000 0.0152 . . . .                         
H23 H Uiso 0.08463 0.14924 -0.07222 1.000 0.0152 . . . .                        
H24 H Uiso 0.07457 0.21537 0.33910 1.000 0.0152 . . . .                         
H25 H Uiso 0.39808 0.17917 0.48575 1.000 0.0152 . . . .                         
H26 H Uiso -0.14780 0.21608 -0.08792 1.000 0.0152 . . . .                       
H27 H Uiso -0.15047 0.24552 0.07851 1.000 0.0152 . . . .                        
H28 H Uiso -0.44766 0.19556 -0.03299 1.000 0.0152 . . . .                       
H29 H Uiso -0.29885 0.16938 0.14398 1.000 0.0152 . . . .                        
H30 H Uiso -0.22654 0.08285 0.15322 1.000 0.0152 . . . .                        
H31 H Uiso -0.39766 0.07981 -0.40964 1.000 0.0152 . . . .                       
H32 H Uiso -0.39219 0.15961 -0.27690 1.000 0.0152 . . . .                       
H33 H Uiso 0.64726 0.09061 0.34449 1.000 0.0152 . . . .                         
H34 H Uiso 1.17055 0.01693 0.58974 1.000 0.0191 . . . .                         

#===============================================================================

#===============================================================================

data_23_list1_bpandenburg_3_b29      

#===============================================================================

# 5. CHEMICAL DATA

_chemical_name_systematic                        
;
;
_chemical_name_common                             ?
_chemical_melting_point                           ?
_chemical_formula_moiety                         
'C21 H17 Cl2 N O2'
# Ex: 'C12 H16 N2 O6, H2 O' and '(Cd 2+)3, (C6 N6 Cr 3-)2, 2(H2 O)' 
_chemical_formula_structural                      ?
_chemical_formula_sum                            
'C21 H17 Cl2 N O2'
_chemical_formula_iupac                           ?
_chemical_formula_weight                             386.26
_chemical_compound_source                        'see text'

loop_
_atom_type_symbol                                
_atom_type_description                           
_atom_type_scat_dispersion_real                  
_atom_type_scat_dispersion_imag                  
_atom_type_scat_source                           
 C   C    0.0033    0.0016
' International Tables Vol C Tables 4.2.6.8 and 6.1.1.4'
 H   H    0.0000    0.0000
' International Tables Vol C Tables 4.2.6.8 and 6.1.1.4'
Cl  Cl    0.1484    0.1585
' International Tables Vol C Tables 4.2.6.8 and 6.1.1.4'
 N   N    0.0061    0.0033
' International Tables Vol C Tables 4.2.6.8 and 6.1.1.4'
 O   O    0.0106    0.0060
' International Tables Vol C Tables 4.2.6.8 and 6.1.1.4'

#===============================================================================

# 6. CRYSTAL DATA

_symmetry_cell_setting                               triclinic
_symmetry_space_group_name_Hall                   '-P 1'
_symmetry_space_group_name_H-M                    'P -1'
_symmetry_Int_Tables_number                               2

loop_
_space_group_symop_id                            
_space_group_symop_operation_xyz                 
   1 x,y,z                         
   2 -x,-y,-z                      

_cell_length_a                                          7.23290
_cell_length_b                                          9.28270
_cell_length_c                                         14.23770
_cell_angle_alpha                                       94.4020
_cell_angle_beta                                       103.4480
_cell_angle_gamma                                      111.3730
_cell_volume                                            851.905
_cell_formula_units_Z                                 2
_cell_measurement_temperature                     ?
_cell_measurement_reflns_used                     ?
_cell_measurement_theta_min                       ?
_cell_measurement_theta_max                       ?
_cell_special_details                            
;
 
;

#===============================================================================

# 9. ATOMIC COORDINATES AND DISPLACEMENT PARAMETERS

loop_
_atom_site_label                                 
_atom_site_type_symbol                           
_atom_site_thermal_displace_type                 
_atom_site_fract_x                               
_atom_site_fract_y                               
_atom_site_fract_z                               
_atom_site_occupancy                             
_atom_site_U_iso_or_equiv                        
_atom_site_calc_flag                             
_atom_site_refinement_flags                      
_atom_site_disorder_assembly                     
_atom_site_disorder_group                        
Cl1 Cl Uiso -0.22915 0.56146 -0.02642 1.000 0.0127 . . . .                      
Cl2 Cl Uiso -0.33873 0.19390 -0.04134 1.000 0.0127 . . . .                      
O1 O Uiso 0.89784 0.95898 0.08816 1.000 0.0127 . . . .                          
O2 O Uiso 1.22440 1.12805 0.10494 1.000 0.0127 . . . .                          
N1 N Uiso 0.77026 0.93141 0.25026 1.000 0.0127 . . . .                          
C1 C Uiso 1.11163 1.10690 0.24915 1.000 0.0127 . . . .                          
C2 C Uiso 0.96301 1.04352 0.29967 1.000 0.0127 . . . .                          
C3 C Uiso 1.02133 1.09579 0.40168 1.000 0.0127 . . . .                          
C4 C Uiso 1.21673 1.20539 0.44974 1.000 0.0127 . . . .                          
C5 C Uiso 1.36238 1.26945 0.39903 1.000 0.0127 . . . .                          
C6 C Uiso 1.30771 1.21869 0.29918 1.000 0.0127 . . . .                          
C7 C Uiso 1.06459 1.05618 0.14013 1.000 0.0127 . . . .                          
C8 C Uiso 0.60684 0.86008 0.29176 1.000 0.0127 . . . .                          
C9 C Uiso 0.50270 0.69688 0.27005 1.000 0.0127 . . . .                          
C10 C Uiso 0.34517 0.62236 0.31095 1.000 0.0127 . . . .                         
C11 C Uiso 0.28735 0.70843 0.37402 1.000 0.0127 . . . .                         
C12 C Uiso 0.38418 0.87112 0.39188 1.000 0.0127 . . . .                         
C13 C Uiso 0.54261 0.94694 0.35144 1.000 0.0127 . . . .                         
C14 C Uiso 0.11600 0.62538 0.41981 1.000 0.0127 . . . .                         
C15 C Uiso -0.09771 0.60807 0.35407 1.000 0.0127 . . . .                        
C16 C Uiso -0.15517 0.50584 0.25448 1.000 0.0127 . . . .                        
C17 C Uiso -0.16007 0.57071 0.16996 1.000 0.0127 . . . .                        
C18 C Uiso -0.21778 0.47621 0.07853 1.000 0.0127 . . . .                        
C19 C Uiso -0.26823 0.31489 0.07198 1.000 0.0127 . . . .                        
C20 C Uiso -0.26135 0.24994 0.15718 1.000 0.0127 . . . .                        
C21 C Uiso -0.20471 0.34511 0.24735 1.000 0.0127 . . . .                        
H1 H Uiso 0.91229 1.04715 0.44223 1.000 0.0152 . . . .                          
H2 H Uiso 1.25870 1.24129 0.52844 1.000 0.0152 . . . .                          
H3 H Uiso 1.51409 1.35568 0.43757 1.000 0.0152 . . . .                          
H4 H Uiso 1.41605 1.26418 0.25687 1.000 0.0152 . . . .                          
H5 H Uiso 0.54723 0.62901 0.22153 1.000 0.0152 . . . .                          
H6 H Uiso 0.26785 0.49586 0.29452 1.000 0.0152 . . . .                          
H7 H Uiso 0.33619 0.94013 0.43790 1.000 0.0152 . . . .                          
H8 H Uiso 0.61576 1.07339 0.36615 1.000 0.0152 . . . .                          
H9 H Uiso 0.11286 0.50983 0.42915 1.000 0.0152 . . . .                          
H10 H Uiso 0.14415 0.69184 0.49134 1.000 0.0152 . . . .                         
H11 H Uiso -0.21532 0.55579 0.39074 1.000 0.0152 . . . .                        
H12 H Uiso -0.09320 0.72359 0.34396 1.000 0.0152 . . . .                        
H13 H Uiso -0.12002 0.69549 0.17404 1.000 0.0152 . . . .                        
H14 H Uiso -0.30177 0.12483 0.15206 1.000 0.0152 . . . .                        
H15 H Uiso -0.19954 0.29364 0.31278 1.000 0.0152 . . . .                        
H16 H Uiso 0.75095 0.89115 0.17904 1.000 0.0152 . . . .                         
H17 H Uiso 1.18994 1.09829 0.03195 1.000 0.0191 . . . .                         

#===============================================================================

#===============================================================================

data_23_list1_bpandenburg_4_b609     

#===============================================================================

# 5. CHEMICAL DATA

_chemical_name_systematic                        
;
;
_chemical_name_common                             ?
_chemical_melting_point                           ?
_chemical_formula_moiety                         
'C21 H17 Cl2 N O2'
# Ex: 'C12 H16 N2 O6, H2 O' and '(Cd 2+)3, (C6 N6 Cr 3-)2, 2(H2 O)' 
_chemical_formula_structural                      ?
_chemical_formula_sum                            
'C21 H17 Cl2 N O2'
_chemical_formula_iupac                           ?
_chemical_formula_weight                             386.26
_chemical_compound_source                        'see text'

loop_
_atom_type_symbol                                
_atom_type_description                           
_atom_type_scat_dispersion_real                  
_atom_type_scat_dispersion_imag                  
_atom_type_scat_source                           
 C   C    0.0033    0.0016
' International Tables Vol C Tables 4.2.6.8 and 6.1.1.4'
 H   H    0.0000    0.0000
' International Tables Vol C Tables 4.2.6.8 and 6.1.1.4'
Cl  Cl    0.1484    0.1585
' International Tables Vol C Tables 4.2.6.8 and 6.1.1.4'
 N   N    0.0061    0.0033
' International Tables Vol C Tables 4.2.6.8 and 6.1.1.4'
 O   O    0.0106    0.0060
' International Tables Vol C Tables 4.2.6.8 and 6.1.1.4'

#===============================================================================

# 6. CRYSTAL DATA

_symmetry_cell_setting                               triclinic
_symmetry_space_group_name_Hall                   '-P 1'
_symmetry_space_group_name_H-M                    'P -1'
_symmetry_Int_Tables_number                               2

loop_
_space_group_symop_id                            
_space_group_symop_operation_xyz                 
   1 x,y,z                         
   2 -x,-y,-z                      

_cell_length_a                                          7.22510
_cell_length_b                                          9.28470
_cell_length_c                                         14.22120
_cell_angle_alpha                                       94.2200
_cell_angle_beta                                       103.5810
_cell_angle_gamma                                      111.1810
_cell_volume                                            851.366
_cell_formula_units_Z                                 2
_cell_measurement_temperature                     ?
_cell_measurement_reflns_used                     ?
_cell_measurement_theta_min                       ?
_cell_measurement_theta_max                       ?
_cell_special_details                            
;
 
;

#===============================================================================

# 9. ATOMIC COORDINATES AND DISPLACEMENT PARAMETERS

loop_
_atom_site_label                                 
_atom_site_type_symbol                           
_atom_site_thermal_displace_type                 
_atom_site_fract_x                               
_atom_site_fract_y                               
_atom_site_fract_z                               
_atom_site_occupancy                             
_atom_site_U_iso_or_equiv                        
_atom_site_calc_flag                             
_atom_site_refinement_flags                      
_atom_site_disorder_assembly                     
_atom_site_disorder_group                        
Cl1 Cl Uiso 0.27135 0.56281 -0.02593 1.000 0.0127 . . . .                       
Cl2 Cl Uiso 0.16060 0.19562 -0.04088 1.000 0.0127 . . . .                       
O1 O Uiso 1.39741 0.95940 0.08810 1.000 0.0127 . . . .                          
O2 O Uiso 1.72419 1.12698 0.10505 1.000 0.0127 . . . .                          
N1 N Uiso 1.26962 0.93186 0.25029 1.000 0.0127 . . . .                          
C1 C Uiso 1.61078 1.10666 0.24920 1.000 0.0127 . . . .                          
C2 C Uiso 1.46213 1.04362 0.29974 1.000 0.0127 . . . .                          
C3 C Uiso 1.52018 1.09588 0.40177 1.000 0.0127 . . . .                          
C4 C Uiso 1.71532 1.20514 0.44983 1.000 0.0127 . . . .                          
C5 C Uiso 1.86094 1.26892 0.39909 1.000 0.0127 . . . .                          
C6 C Uiso 1.80656 1.21816 0.29922 1.000 0.0127 . . . .                          
C7 C Uiso 1.56413 1.05594 0.14016 1.000 0.0127 . . . .                          
C8 C Uiso 1.10637 0.86034 0.29179 1.000 0.0127 . . . .                          
C9 C Uiso 1.00300 0.69749 0.27006 1.000 0.0127 . . . .                          
C10 C Uiso 0.84594 0.62274 0.31110 1.000 0.0127 . . . .                         
C11 C Uiso 0.78790 0.70819 0.37438 1.000 0.0127 . . . .                         
C12 C Uiso 0.88386 0.87054 0.39222 1.000 0.0127 . . . .                         
C13 C Uiso 1.04175 0.94661 0.35159 1.000 0.0127 . . . .                         
C14 C Uiso 0.61742 0.62480 0.42052 1.000 0.0127 . . . .                         
C15 C Uiso 0.40294 0.60735 0.35500 1.000 0.0127 . . . .                         
C16 C Uiso 0.34518 0.50571 0.25530 1.000 0.0127 . . . .                         
C17 C Uiso 0.34055 0.57100 0.17070 1.000 0.0127 . . . .                         
C18 C Uiso 0.28248 0.47709 0.07915 1.000 0.0127 . . . .                         
C19 C Uiso 0.23144 0.31591 0.07258 1.000 0.0127 . . . .                         
C20 C Uiso 0.23796 0.25052 0.15783 1.000 0.0127 . . . .                         
C21 C Uiso 0.29500 0.34513 0.24812 1.000 0.0127 . . . .                         
H1 H Uiso 1.41120 1.04750 0.44238 1.000 0.0152 . . . .                          
H2 H Uiso 1.75717 1.24092 0.52857 1.000 0.0152 . . . .                          
H3 H Uiso 2.01244 1.35488 0.43765 1.000 0.0152 . . . .                          
H4 H Uiso 1.91494 1.26340 0.25690 1.000 0.0152 . . . .                          
H5 H Uiso 1.04780 0.63007 0.22145 1.000 0.0152 . . . .                          
H6 H Uiso 0.76926 0.49651 0.29467 1.000 0.0152 . . . .                          
H7 H Uiso 0.83579 0.93910 0.43844 1.000 0.0152 . . . .                          
H8 H Uiso 1.11417 1.07279 0.36626 1.000 0.0152 . . . .                          
H9 H Uiso 0.61542 0.50953 0.42993 1.000 0.0152 . . . .                          
H10 H Uiso 0.64566 0.69083 0.49213 1.000 0.0152 . . . .                         
H11 H Uiso 0.28605 0.55489 0.39198 1.000 0.0152 . . . .                         
H12 H Uiso 0.40635 0.72260 0.34483 1.000 0.0152 . . . .                         
H13 H Uiso 0.38098 0.69566 0.17485 1.000 0.0152 . . . .                         
H14 H Uiso 0.19697 0.12552 0.15267 1.000 0.0152 . . . .                         
H15 H Uiso 0.29982 0.29330 0.31359 1.000 0.0152 . . . .                         
H16 H Uiso 1.25066 0.89178 0.17908 1.000 0.0152 . . . .                         
H17 H Uiso 1.68986 1.09751 0.03199 1.000 0.0191 . . . .                         

#===============================================================================

#===============================================================================

data_23_list1_bpandenburg_5_b45      

#===============================================================================

# 5. CHEMICAL DATA

_chemical_name_systematic                        
;
;
_chemical_name_common                             ?
_chemical_melting_point                           ?
_chemical_formula_moiety                         
'C21 H17 Cl2 N O2'
# Ex: 'C12 H16 N2 O6, H2 O' and '(Cd 2+)3, (C6 N6 Cr 3-)2, 2(H2 O)' 
_chemical_formula_structural                      ?
_chemical_formula_sum                            
'C21 H17 Cl2 N O2'
_chemical_formula_iupac                           ?
_chemical_formula_weight                             386.26
_chemical_compound_source                        'see text'

loop_
_atom_type_symbol                                
_atom_type_description                           
_atom_type_scat_dispersion_real                  
_atom_type_scat_dispersion_imag                  
_atom_type_scat_source                           
 C   C    0.0033    0.0016
' International Tables Vol C Tables 4.2.6.8 and 6.1.1.4'
 H   H    0.0000    0.0000
' International Tables Vol C Tables 4.2.6.8 and 6.1.1.4'
Cl  Cl    0.1484    0.1585
' International Tables Vol C Tables 4.2.6.8 and 6.1.1.4'
 N   N    0.0061    0.0033
' International Tables Vol C Tables 4.2.6.8 and 6.1.1.4'
 O   O    0.0106    0.0060
' International Tables Vol C Tables 4.2.6.8 and 6.1.1.4'

#===============================================================================

# 6. CRYSTAL DATA

_symmetry_cell_setting                               triclinic
_symmetry_space_group_name_Hall                   '-P 1'
_symmetry_space_group_name_H-M                    'P -1'
_symmetry_Int_Tables_number                               2

loop_
_space_group_symop_id                            
_space_group_symop_operation_xyz                 
   1 x,y,z                         
   2 -x,-y,-z                      

_cell_length_a                                          7.23220
_cell_length_b                                          9.29360
_cell_length_c                                         14.20700
_cell_angle_alpha                                       94.1090
_cell_angle_beta                                       103.6050
_cell_angle_gamma                                      111.2600
_cell_volume                                            851.858
_cell_formula_units_Z                                 2
_cell_measurement_temperature                     ?
_cell_measurement_reflns_used                     ?
_cell_measurement_theta_min                       ?
_cell_measurement_theta_max                       ?
_cell_special_details                            
;
 
;

#===============================================================================

# 9. ATOMIC COORDINATES AND DISPLACEMENT PARAMETERS

loop_
_atom_site_label                                 
_atom_site_type_symbol                           
_atom_site_thermal_displace_type                 
_atom_site_fract_x                               
_atom_site_fract_y                               
_atom_site_fract_z                               
_atom_site_occupancy                             
_atom_site_U_iso_or_equiv                        
_atom_site_calc_flag                             
_atom_site_refinement_flags                      
_atom_site_disorder_assembly                     
_atom_site_disorder_group                        
Cl1 Cl Uiso -0.22968 0.06229 -0.02670 1.000 0.0127 . . . .                      
Cl2 Cl Uiso -0.33919 -0.30445 -0.04102 1.000 0.0127 . . . .                     
O1 O Uiso 0.89864 0.45902 0.08832 1.000 0.0127 . . . .                          
O2 O Uiso 1.22495 0.62729 0.10512 1.000 0.0127 . . . .                          
N1 N Uiso 0.77032 0.43212 0.25041 1.000 0.0127 . . . .                          
C1 C Uiso 1.11149 0.60674 0.24938 1.000 0.0127 . . . .                          
C2 C Uiso 0.96268 0.54385 0.29992 1.000 0.0127 . . . .                          
C3 C Uiso 1.02037 0.59632 0.40196 1.000 0.0127 . . . .                          
C4 C Uiso 1.21539 0.70561 0.45003 1.000 0.0127 . . . .                          
C5 C Uiso 1.36120 0.76923 0.39929 1.000 0.0127 . . . .                          
C6 C Uiso 1.30713 0.71828 0.29941 1.000 0.0127 . . . .                          
C7 C Uiso 1.06504 0.55589 0.14034 1.000 0.0127 . . . .                          
C8 C Uiso 0.60693 0.36056 0.29185 1.000 0.0127 . . . .                          
C9 C Uiso 0.50362 0.19781 0.27025 1.000 0.0127 . . . .                          
C10 C Uiso 0.34636 0.12300 0.31121 1.000 0.0127 . . . .                         
C11 C Uiso 0.28812 0.20831 0.37432 1.000 0.0127 . . . .                         
C12 C Uiso 0.38405 0.37056 0.39202 1.000 0.0127 . . . .                         
C13 C Uiso 0.54208 0.44669 0.35144 1.000 0.0127 . . . .                         
C14 C Uiso 0.11749 0.12487 0.42042 1.000 0.0127 . . . .                         
C15 C Uiso -0.09678 0.10735 0.35471 1.000 0.0127 . . . .                        
C16 C Uiso -0.15443 0.00579 0.25502 1.000 0.0127 . . . .                        
C17 C Uiso -0.15965 0.07085 0.17019 1.000 0.0127 . . . .                        
C18 C Uiso -0.21756 -0.02310 0.07869 1.000 0.0127 . . . .                       
C19 C Uiso -0.26813 -0.18408 0.07238 1.000 0.0127 . . . .                       
C20 C Uiso -0.26103 -0.24924 0.15788 1.000 0.0127 . . . .                       
C21 C Uiso -0.20405 -0.15461 0.24812 1.000 0.0127 . . . .                       
H1 H Uiso 0.91127 0.54805 0.44257 1.000 0.0152 . . . .                          
H2 H Uiso 1.25699 0.74153 0.52879 1.000 0.0152 . . . .                          
H3 H Uiso 1.51260 0.85522 0.43787 1.000 0.0152 . . . .                          
H4 H Uiso 1.41564 0.76344 0.25708 1.000 0.0152 . . . .                          
H5 H Uiso 0.54860 0.13052 0.22178 1.000 0.0152 . . . .                          
H6 H Uiso 0.26975 -0.00315 0.29490 1.000 0.0152 . . . .                         
H7 H Uiso 0.33581 0.43901 0.43809 1.000 0.0152 . . . .                          
H8 H Uiso 0.61447 0.57278 0.36597 1.000 0.0152 . . . .                          
H9 H Uiso 0.11541 0.00971 0.42999 1.000 0.0152 . . . .                          
H10 H Uiso 0.14559 0.19083 0.49202 1.000 0.0152 . . . .                         
H11 H Uiso -0.21373 0.05479 0.39169 1.000 0.0152 . . . .                        
H12 H Uiso -0.09334 0.22249 0.34439 1.000 0.0152 . . . .                        
H13 H Uiso -0.11981 0.19534 0.17408 1.000 0.0152 . . . .                        
H14 H Uiso -0.30159 -0.37410 0.15295 1.000 0.0152 . . . .                       
H15 H Uiso -0.19856 -0.20621 0.31380 1.000 0.0152 . . . .                       
H16 H Uiso 0.75172 0.39189 0.17925 1.000 0.0152 . . . .                         
H17 H Uiso 1.19038 0.59788 0.03202 1.000 0.0191 . . . .                         

#===============================================================================

#===============================================================================

data_23_list1_bpandenburg_6_b68      

#===============================================================================

# 5. CHEMICAL DATA

_chemical_name_systematic                        
;
;
_chemical_name_common                             ?
_chemical_melting_point                           ?
_chemical_formula_moiety                         
'C21 H17 Cl2 N O2'
# Ex: 'C12 H16 N2 O6, H2 O' and '(Cd 2+)3, (C6 N6 Cr 3-)2, 2(H2 O)' 
_chemical_formula_structural                      ?
_chemical_formula_sum                            
'C21 H17 Cl2 N O2'
_chemical_formula_iupac                           ?
_chemical_formula_weight                             386.26
_chemical_compound_source                        'see text'

loop_
_atom_type_symbol                                
_atom_type_description                           
_atom_type_scat_dispersion_real                  
_atom_type_scat_dispersion_imag                  
_atom_type_scat_source                           
 C   C    0.0033    0.0016
' International Tables Vol C Tables 4.2.6.8 and 6.1.1.4'
 H   H    0.0000    0.0000
' International Tables Vol C Tables 4.2.6.8 and 6.1.1.4'
Cl  Cl    0.1484    0.1585
' International Tables Vol C Tables 4.2.6.8 and 6.1.1.4'
 N   N    0.0061    0.0033
' International Tables Vol C Tables 4.2.6.8 and 6.1.1.4'
 O   O    0.0106    0.0060
' International Tables Vol C Tables 4.2.6.8 and 6.1.1.4'

#===============================================================================

# 6. CRYSTAL DATA

_symmetry_cell_setting                               triclinic
_symmetry_space_group_name_Hall                   '-P 1'
_symmetry_space_group_name_H-M                    'P -1'
_symmetry_Int_Tables_number                               2

loop_
_space_group_symop_id                            
_space_group_symop_operation_xyz                 
   1 x,y,z                         
   2 -x,-y,-z                      

_cell_length_a                                          7.24960
_cell_length_b                                          9.29670
_cell_length_c                                         14.20780
_cell_angle_alpha                                       94.1900
_cell_angle_beta                                       103.5830
_cell_angle_gamma                                      111.5440
_cell_volume                                            852.212
_cell_formula_units_Z                                 2
_cell_measurement_temperature                     ?
_cell_measurement_reflns_used                     ?
_cell_measurement_theta_min                       ?
_cell_measurement_theta_max                       ?
_cell_special_details                            
;
 
;

#===============================================================================

# 9. ATOMIC COORDINATES AND DISPLACEMENT PARAMETERS

loop_
_atom_site_label                                 
_atom_site_type_symbol                           
_atom_site_thermal_displace_type                 
_atom_site_fract_x                               
_atom_site_fract_y                               
_atom_site_fract_z                               
_atom_site_occupancy                             
_atom_site_U_iso_or_equiv                        
_atom_site_calc_flag                             
_atom_site_refinement_flags                      
_atom_site_disorder_assembly                     
_atom_site_disorder_group                        
Cl1 Cl Uiso 0.73038 0.93831 0.52695 1.000 0.0127 . . . .                        
Cl2 Cl Uiso 0.83840 1.30520 0.54139 1.000 0.0127 . . . .                        
O1 O Uiso -0.39874 0.54091 0.41174 1.000 0.0127 . . . .                         
O2 O Uiso -0.72549 0.37221 0.39473 1.000 0.0127 . . . .                         
N1 N Uiso -0.27068 0.56808 0.24965 1.000 0.0127 . . . .                         
C1 C Uiso -0.61227 0.39284 0.25046 1.000 0.0127 . . . .                         
C2 C Uiso -0.46337 0.45596 0.20003 1.000 0.0127 . . . .                         
C3 C Uiso -0.52129 0.40342 0.09789 1.000 0.0127 . . . .                         
C4 C Uiso -0.71667 0.29391 0.04963 1.000 0.0127 . . . .                         
C5 C Uiso -0.86261 0.23006 0.10026 1.000 0.0127 . . . .                         
C6 C Uiso -0.80830 0.28102 0.20024 1.000 0.0127 . . . .                         
C7 C Uiso -0.56551 0.44379 0.35959 1.000 0.0127 . . . .                         
C8 C Uiso -0.10730 0.63952 0.20815 1.000 0.0127 . . . .                         
C9 C Uiso -0.00361 0.80268 0.22930 1.000 0.0127 . . . .                         
C10 C Uiso 0.15374 0.87717 0.18827 1.000 0.0127 . . . .                         
C11 C Uiso 0.21172 0.79112 0.12561 1.000 0.0127 . . . .                         
C12 C Uiso 0.11537 0.62849 0.10838 1.000 0.0127 . . . .                         
C13 C Uiso -0.04280 0.55272 0.14899 1.000 0.0127 . . . .                        
C14 C Uiso 0.38260 0.87417 0.07951 1.000 0.0127 . . . .                         
C15 C Uiso 0.59644 0.89202 0.14540 1.000 0.0127 . . . .                         
C16 C Uiso 0.65424 0.99396 0.24516 1.000 0.0127 . . . .                         
C17 C Uiso 0.66023 0.92914 0.33001 1.000 0.0127 . . . .                         
C18 C Uiso 0.71784 1.02340 0.42156 1.000 0.0127 . . . .                         
C19 C Uiso 0.76761 1.18446 0.42791 1.000 0.0127 . . . .                         
C20 C Uiso 0.75987 1.24938 0.34240 1.000 0.0127 . . . .                         
C21 C Uiso 0.70300 1.15442 0.25210 1.000 0.0127 . . . .                         
H1 H Uiso -0.41203 0.45184 0.05739 1.000 0.0152 . . . .                         
H2 H Uiso -0.75848 0.25797 -0.02920 1.000 0.0152 . . . .                        
H3 H Uiso -1.01431 0.14391 0.06152 1.000 0.0152 . . . .                         
H4 H Uiso -0.91690 0.23572 0.24248 1.000 0.0152 . . . .                         
H5 H Uiso -0.04837 0.87053 0.27744 1.000 0.0152 . . . .                         
H6 H Uiso 0.23069 1.00362 0.20421 1.000 0.0152 . . . .                          
H7 H Uiso 0.16344 0.55951 0.06270 1.000 0.0152 . . . .                          
H8 H Uiso -0.11554 0.42633 0.13487 1.000 0.0152 . . . .                         
H9 H Uiso 0.38559 0.98945 0.06978 1.000 0.0152 . . . .                          
H10 H Uiso 0.35408 0.80757 0.00796 1.000 0.0152 . . . .                         
H11 H Uiso 0.71360 0.94468 0.10854 1.000 0.0152 . . . .                         
H12 H Uiso 0.59232 0.77674 0.15565 1.000 0.0152 . . . .                         
H13 H Uiso 0.62098 0.80459 0.32607 1.000 0.0152 . . . .                         
H14 H Uiso 0.79978 1.37430 0.34737 1.000 0.0152 . . . .                         
H15 H Uiso 0.69688 1.20581 0.18641 1.000 0.0152 . . . .                         
H16 H Uiso -0.25159 0.60837 0.32091 1.000 0.0152 . . . .                        
H17 H Uiso -0.69071 0.40184 0.46788 1.000 0.0191 . . . .                        

#===============================================================================

#===============================================================================

data_23_list1_bpandenburg_7_a1189    

#===============================================================================

# 5. CHEMICAL DATA

_chemical_name_systematic                        
;
;
_chemical_name_common                             ?
_chemical_melting_point                           ?
_chemical_formula_moiety                         
'C21 H17 Cl2 N O2'
# Ex: 'C12 H16 N2 O6, H2 O' and '(Cd 2+)3, (C6 N6 Cr 3-)2, 2(H2 O)' 
_chemical_formula_structural                      ?
_chemical_formula_sum                            
'C21 H17 Cl2 N O2'
_chemical_formula_iupac                           ?
_chemical_formula_weight                             386.26
_chemical_compound_source                        'see text'

loop_
_atom_type_symbol                                
_atom_type_description                           
_atom_type_scat_dispersion_real                  
_atom_type_scat_dispersion_imag                  
_atom_type_scat_source                           
 C   C    0.0033    0.0016
' International Tables Vol C Tables 4.2.6.8 and 6.1.1.4'
 H   H    0.0000    0.0000
' International Tables Vol C Tables 4.2.6.8 and 6.1.1.4'
Cl  Cl    0.1484    0.1585
' International Tables Vol C Tables 4.2.6.8 and 6.1.1.4'
 N   N    0.0061    0.0033
' International Tables Vol C Tables 4.2.6.8 and 6.1.1.4'
 O   O    0.0106    0.0060
' International Tables Vol C Tables 4.2.6.8 and 6.1.1.4'

#===============================================================================

# 6. CRYSTAL DATA

_symmetry_cell_setting                              monoclinic
_symmetry_space_group_name_Hall                   '-P 2yn'
_symmetry_space_group_name_H-M                    'P 21/n'
_symmetry_Int_Tables_number                              14

loop_
_space_group_symop_id                            
_space_group_symop_operation_xyz                 
   1 x,y,z                         
   2 1/2-x,1/2+y,1/2-z             
   3 -x,-y,-z                      
   4 1/2+x,1/2-y,1/2+z             

_cell_length_a                                          6.72790
_cell_length_b                                         39.79060
_cell_length_c                                          7.13080
_cell_angle_alpha                                            90
_cell_angle_beta                                       115.8950
_cell_angle_gamma                                            90
_cell_volume                                           1717.298
_cell_formula_units_Z                                 4
_cell_measurement_temperature                     ?
_cell_measurement_reflns_used                     ?
_cell_measurement_theta_min                       ?
_cell_measurement_theta_max                       ?
_cell_special_details                            
;
 
;

#===============================================================================

# 9. ATOMIC COORDINATES AND DISPLACEMENT PARAMETERS

loop_
_atom_site_label                                 
_atom_site_type_symbol                           
_atom_site_thermal_displace_type                 
_atom_site_fract_x                               
_atom_site_fract_y                               
_atom_site_fract_z                               
_atom_site_occupancy                             
_atom_site_U_iso_or_equiv                        
_atom_site_calc_flag                             
_atom_site_refinement_flags                      
_atom_site_disorder_assembly                     
_atom_site_disorder_group                        
Cl3 Cl Uiso 0.37149 0.23252 1.50626 1.000 0.0127 . . . .                        
Cl4 Cl Uiso -0.03859 0.23050 1.61476 1.000 0.0127 . . . .                       
O3 O Uiso 0.38970 0.02915 0.07725 1.000 0.0127 . . . .                          
O4 O Uiso 0.21832 -0.00169 -0.21376 1.000 0.0127 . . . .                        
N2 N Uiso 0.14497 0.07119 0.17839 1.000 0.0127 . . . .                          
C22 C Uiso -0.00448 0.03573 -0.12662 1.000 0.0127 . . . .                       
C23 C Uiso -0.03393 0.05926 0.00633 1.000 0.0127 . . . .                        
C24 C Uiso -0.24975 0.07099 -0.04843 1.000 0.0127 . . . .                       
C25 C Uiso -0.42437 0.05981 -0.22671 1.000 0.0127 . . . .                       
C26 C Uiso -0.39334 0.03698 -0.36058 1.000 0.0127 . . . .                       
C27 C Uiso -0.18353 0.02511 -0.30837 1.000 0.0127 . . . .                       
C28 C Uiso 0.21938 0.02122 -0.07559 1.000 0.0127 . . . .                        
C29 C Uiso 0.13780 0.09042 0.34134 1.000 0.0127 . . . .                         
C30 C Uiso 0.29228 0.11603 0.43076 1.000 0.0127 . . . .                         
C31 C Uiso 0.29504 0.13429 0.59692 1.000 0.0127 . . . .                         
C32 C Uiso 0.14411 0.12783 0.67745 1.000 0.0127 . . . .                         
C33 C Uiso -0.01002 0.10246 0.58688 1.000 0.0127 . . . .                        
C34 C Uiso -0.01221 0.08365 0.42251 1.000 0.0127 . . . .                        
C35 C Uiso 0.15889 0.14767 0.86632 1.000 0.0127 . . . .                         
C36 C Uiso -0.06554 0.15205 0.87342 1.000 0.0127 . . . .                        
C37 C Uiso -0.05041 0.17145 1.06404 1.000 0.0127 . . . .                        
C38 C Uiso 0.13047 0.19115 1.18394 1.000 0.0127 . . . .                         
C39 C Uiso 0.13756 0.20884 1.35544 1.000 0.0127 . . . .                         
C40 C Uiso -0.04004 0.20737 1.40645 1.000 0.0127 . . . .                        
C41 C Uiso -0.22126 0.18723 1.28738 1.000 0.0127 . . . .                        
C42 C Uiso -0.22502 0.16943 1.11934 1.000 0.0127 . . . .                        
H18 H Uiso -0.27646 0.08914 0.04975 1.000 0.0152 . . . .                        
H19 H Uiso -0.58824 0.06925 -0.26490 1.000 0.0152 . . . .                       
H20 H Uiso -0.53129 0.02885 -0.50118 1.000 0.0152 . . . .                       
H21 H Uiso -0.15216 0.00736 -0.40767 1.000 0.0152 . . . .                       
H22 H Uiso 0.41122 0.12122 0.37089 1.000 0.0152 . . . .                         
H23 H Uiso 0.41552 0.15402 0.66440 1.000 0.0152 . . . .                         
H24 H Uiso -0.12840 0.09659 0.64598 1.000 0.0152 . . . .                        
H25 H Uiso -0.12797 0.06325 0.35910 1.000 0.0152 . . . .                        
H26 H Uiso 0.22901 0.17207 0.86424 1.000 0.0152 . . . .                         
H27 H Uiso 0.27170 0.13500 1.00785 1.000 0.0152 . . . .                         
H28 H Uiso -0.13683 0.12768 0.87369 1.000 0.0152 . . . .                        
H29 H Uiso -0.17927 0.16505 0.73361 1.000 0.0152 . . . .                        
H30 H Uiso 0.26882 0.19322 1.14658 1.000 0.0152 . . . .                         
H31 H Uiso -0.35791 0.18586 1.32823 1.000 0.0152 . . . .                        
H32 H Uiso -0.36573 0.15386 1.02870 1.000 0.0152 . . . .                        
H33 H Uiso 0.29431 0.06389 0.19108 1.000 0.0152 . . . .                         
H34 H Uiso 0.36661 -0.01254 -0.16993 1.000 0.0191 . . . .                       

#===============================================================================

#===============================================================================

data_23_list1_bpandenburg_8_a406     

#===============================================================================

# 5. CHEMICAL DATA

_chemical_name_systematic                        
;
;
_chemical_name_common                             ?
_chemical_melting_point                           ?
_chemical_formula_moiety                         
'C21 H17 Cl2 N O2'
# Ex: 'C12 H16 N2 O6, H2 O' and '(Cd 2+)3, (C6 N6 Cr 3-)2, 2(H2 O)' 
_chemical_formula_structural                      ?
_chemical_formula_sum                            
'C21 H17 Cl2 N O2'
_chemical_formula_iupac                           ?
_chemical_formula_weight                             386.26
_chemical_compound_source                        'see text'

loop_
_atom_type_symbol                                
_atom_type_description                           
_atom_type_scat_dispersion_real                  
_atom_type_scat_dispersion_imag                  
_atom_type_scat_source                           
 C   C    0.0033    0.0016
' International Tables Vol C Tables 4.2.6.8 and 6.1.1.4'
 H   H    0.0000    0.0000
' International Tables Vol C Tables 4.2.6.8 and 6.1.1.4'
Cl  Cl    0.1484    0.1585
' International Tables Vol C Tables 4.2.6.8 and 6.1.1.4'
 N   N    0.0061    0.0033
' International Tables Vol C Tables 4.2.6.8 and 6.1.1.4'
 O   O    0.0106    0.0060
' International Tables Vol C Tables 4.2.6.8 and 6.1.1.4'

#===============================================================================

# 6. CRYSTAL DATA

_symmetry_cell_setting                               triclinic
_symmetry_space_group_name_Hall                   '-P 1'
_symmetry_space_group_name_H-M                    'P -1'
_symmetry_Int_Tables_number                               2

loop_
_space_group_symop_id                            
_space_group_symop_operation_xyz                 
   1 x,y,z                         
   2 -x,-y,-z                      

_cell_length_a                                          6.74160
_cell_length_b                                          7.27540
_cell_length_c                                         19.73970
_cell_angle_alpha                                       81.6940
_cell_angle_beta                                        89.5920
_cell_angle_gamma                                       63.8750
_cell_volume                                            858.416
_cell_formula_units_Z                                 2
_cell_measurement_temperature                     ?
_cell_measurement_reflns_used                     ?
_cell_measurement_theta_min                       ?
_cell_measurement_theta_max                       ?
_cell_special_details                            
;
 
;

#===============================================================================

# 9. ATOMIC COORDINATES AND DISPLACEMENT PARAMETERS

loop_
_atom_site_label                                 
_atom_site_type_symbol                           
_atom_site_thermal_displace_type                 
_atom_site_fract_x                               
_atom_site_fract_y                               
_atom_site_fract_z                               
_atom_site_occupancy                             
_atom_site_U_iso_or_equiv                        
_atom_site_calc_flag                             
_atom_site_refinement_flags                      
_atom_site_disorder_assembly                     
_atom_site_disorder_group                        
Cl1 Cl Uiso 0.52085 1.71743 0.03450 1.000 0.0127 . . . .                        
Cl2 Cl Uiso 0.93464 1.81539 0.03496 1.000 0.0127 . . . .                        
O1 O Uiso 0.59955 0.10467 0.44142 1.000 0.0127 . . . .                          
O2 O Uiso 0.78118 -0.21412 0.50268 1.000 0.0127 . . . .                         
N1 N Uiso 0.82888 0.24454 0.35689 1.000 0.0127 . . . .                          
C1 C Uiso 0.99062 -0.09200 0.42776 1.000 0.0127 . . . .                         
C2 C Uiso 1.01171 0.06193 0.38053 1.000 0.0127 . . . .                          
C3 C Uiso 1.22287 0.01803 0.35663 1.000 0.0127 . . . .                          
C4 C Uiso 1.40112 -0.16958 0.37895 1.000 0.0127 . . . .                         
C5 C Uiso 1.37829 -0.32331 0.42494 1.000 0.0127 . . . .                         
C6 C Uiso 1.17314 -0.28240 0.44893 1.000 0.0127 . . . .                         
C7 C Uiso 0.77227 -0.05494 0.45701 1.000 0.0127 . . . .                         
C8 C Uiso 0.82856 0.42322 0.31802 1.000 0.0127 . . . .                          
C9 C Uiso 0.66328 0.53697 0.26584 1.000 0.0127 . . . .                          
C10 C Uiso 0.65221 0.71833 0.22899 1.000 0.0127 . . . .                         
C11 C Uiso 0.80496 0.79092 0.24263 1.000 0.0127 . . . .                         
C12 C Uiso 0.96994 0.67630 0.29432 1.000 0.0127 . . . .                         
C13 C Uiso 0.98111 0.49567 0.33216 1.000 0.0127 . . . .                         
C14 C Uiso 0.78068 0.99646 0.20268 1.000 0.0127 . . . .                         
C15 C Uiso 1.00298 1.00650 0.19250 1.000 0.0127 . . . .                         
C16 C Uiso 0.97802 1.21327 0.15325 1.000 0.0127 . . . .                         
C17 C Uiso 0.78544 1.35381 0.11529 1.000 0.0127 . . . .                         
C18 C Uiso 0.76942 1.54007 0.07942 1.000 0.0127 . . . .                         
C19 C Uiso 0.94938 1.58568 0.08073 1.000 0.0127 . . . .                         
C20 C Uiso 1.14300 1.44525 0.11942 1.000 0.0127 . . . .                         
C21 C Uiso 1.15591 1.26216 0.15534 1.000 0.0127 . . . .                         
H1 H Uiso 1.24271 0.13233 0.32002 1.000 0.0152 . . . .                          
H2 H Uiso 1.56135 -0.19943 0.35974 1.000 0.0152 . . . .                         
H3 H Uiso 1.51894 -0.47040 0.44116 1.000 0.0152 . . . .                         
H4 H Uiso 1.14811 -0.39734 0.48459 1.000 0.0152 . . . .                         
H5 H Uiso 0.54282 0.48337 0.25490 1.000 0.0152 . . . .                          
H6 H Uiso 0.52344 0.80438 0.18876 1.000 0.0152 . . . .                          
H7 H Uiso 1.09019 0.72849 0.30659 1.000 0.0152 . . . .                          
H8 H Uiso 1.10566 0.41257 0.37372 1.000 0.0152 . . . .                          
H9 H Uiso 0.69708 1.02086 0.15325 1.000 0.0152 . . . .                          
H10 H Uiso 0.67566 1.12208 0.22948 1.000 0.0152 . . . .                         
H11 H Uiso 1.08772 0.98097 0.24185 1.000 0.0152 . . . .                         
H12 H Uiso 1.10896 0.88276 0.16514 1.000 0.0152 . . . .                         
H13 H Uiso 0.64458 1.32162 0.11271 1.000 0.0152 . . . .                         
H14 H Uiso 1.28131 1.48236 0.12077 1.000 0.0152 . . . .                         
H15 H Uiso 1.30607 1.15495 0.18533 1.000 0.0152 . . . .                         
H16 H Uiso 0.68229 0.25121 0.37178 1.000 0.0152 . . . .                         
H17 H Uiso 0.63714 -0.18099 0.52458 1.000 0.0191 . . . .                        

#===============================================================================

#===============================================================================

data_23_list1_bpandenburg_9_a237     

#===============================================================================

# 5. CHEMICAL DATA

_chemical_name_systematic                        
;
;
_chemical_name_common                             ?
_chemical_melting_point                           ?
_chemical_formula_moiety                         
'C21 H17 Cl2 N O2'
# Ex: 'C12 H16 N2 O6, H2 O' and '(Cd 2+)3, (C6 N6 Cr 3-)2, 2(H2 O)' 
_chemical_formula_structural                      ?
_chemical_formula_sum                            
'C21 H17 Cl2 N O2'
_chemical_formula_iupac                           ?
_chemical_formula_weight                             386.26
_chemical_compound_source                        'see text'

loop_
_atom_type_symbol                                
_atom_type_description                           
_atom_type_scat_dispersion_real                  
_atom_type_scat_dispersion_imag                  
_atom_type_scat_source                           
 C   C    0.0033    0.0016
' International Tables Vol C Tables 4.2.6.8 and 6.1.1.4'
 H   H    0.0000    0.0000
' International Tables Vol C Tables 4.2.6.8 and 6.1.1.4'
Cl  Cl    0.1484    0.1585
' International Tables Vol C Tables 4.2.6.8 and 6.1.1.4'
 N   N    0.0061    0.0033
' International Tables Vol C Tables 4.2.6.8 and 6.1.1.4'
 O   O    0.0106    0.0060
' International Tables Vol C Tables 4.2.6.8 and 6.1.1.4'

#===============================================================================

# 6. CRYSTAL DATA

_symmetry_cell_setting                               triclinic
_symmetry_space_group_name_Hall                   '-P 1'
_symmetry_space_group_name_H-M                    'P -1'
_symmetry_Int_Tables_number                               2

loop_
_space_group_symop_id                            
_space_group_symop_operation_xyz                 
   1 x,y,z                         
   2 -x,-y,-z                      

_cell_length_a                                          6.74140
_cell_length_b                                          7.33950
_cell_length_c                                         19.65900
_cell_angle_alpha                                       81.1050
_cell_angle_beta                                        89.3140
_cell_angle_gamma                                       63.5020
_cell_volume                                            858.257
_cell_formula_units_Z                                 2
_cell_measurement_temperature                     ?
_cell_measurement_reflns_used                     ?
_cell_measurement_theta_min                       ?
_cell_measurement_theta_max                       ?
_cell_special_details                            
;
 
;

#===============================================================================

# 9. ATOMIC COORDINATES AND DISPLACEMENT PARAMETERS

loop_
_atom_site_label                                 
_atom_site_type_symbol                           
_atom_site_thermal_displace_type                 
_atom_site_fract_x                               
_atom_site_fract_y                               
_atom_site_fract_z                               
_atom_site_occupancy                             
_atom_site_U_iso_or_equiv                        
_atom_site_calc_flag                             
_atom_site_refinement_flags                      
_atom_site_disorder_assembly                     
_atom_site_disorder_group                        
Cl1 Cl Uiso 0.97413 -0.71687 0.46799 1.000 0.0127 . . . .                       
Cl2 Cl Uiso 0.56235 -0.81510 0.46373 1.000 0.0127 . . . .                       
O1 O Uiso 0.90098 0.89347 0.05877 1.000 0.0127 . . . .                          
O2 O Uiso 0.71862 1.21350 -0.00218 1.000 0.0127 . . . .                         
N1 N Uiso 0.67095 0.75258 0.14330 1.000 0.0127 . . . .                          
C1 C Uiso 0.50864 1.09008 0.07248 1.000 0.0127 . . . .                          
C2 C Uiso 0.48754 0.93565 0.11962 1.000 0.0127 . . . .                          
C3 C Uiso 0.27561 0.97947 0.14347 1.000 0.0127 . . . .                          
C4 C Uiso 0.09677 1.16747 0.12121 1.000 0.0127 . . . .                          
C5 C Uiso 0.11966 1.32160 0.07527 1.000 0.0127 . . . .                          
C6 C Uiso 0.32547 1.28076 0.05130 1.000 0.0127 . . . .                          
C7 C Uiso 0.72767 1.05345 0.04328 1.000 0.0127 . . . .                          
C8 C Uiso 0.67105 0.57403 0.18213 1.000 0.0127 . . . .                          
C9 C Uiso 0.51890 0.50326 0.16721 1.000 0.0127 . . . .                          
C10 C Uiso 0.53010 0.32264 0.20488 1.000 0.0127 . . . .                         
C11 C Uiso 0.69469 0.20640 0.25716 1.000 0.0127 . . . .                         
C12 C Uiso 0.84668 0.27760 0.27172 1.000 0.0127 . . . .                         
C13 C Uiso 0.83562 0.45889 0.23502 1.000 0.0127 . . . .                         
C14 C Uiso 0.71885 0.00083 0.29681 1.000 0.0127 . . . .                         
C15 C Uiso 0.49537 -0.00703 0.30713 1.000 0.0127 . . . .                        
C16 C Uiso 0.52010 -0.21380 0.34599 1.000 0.0127 . . . .                        
C17 C Uiso 0.71142 -0.35416 0.38539 1.000 0.0127 . . . .                        
C18 C Uiso 0.72705 -0.54006 0.42112 1.000 0.0127 . . . .                        
C19 C Uiso 0.54796 -0.58564 0.41817 1.000 0.0127 . . . .                        
C20 C Uiso 0.35580 -0.44554 0.37794 1.000 0.0127 . . . .                        
C21 C Uiso 0.34336 -0.26273 0.34218 1.000 0.0127 . . . .                        
H1 H Uiso 0.25576 0.86468 0.18001 1.000 0.0152 . . . .                          
H2 H Uiso -0.06400 1.19738 0.14042 1.000 0.0152 . . . .                         
H3 H Uiso -0.02146 1.46893 0.05911 1.000 0.0152 . . . .                         
H4 H Uiso 0.35068 1.39592 0.01571 1.000 0.0152 . . . .                          
H5 H Uiso 0.39479 0.58770 0.12515 1.000 0.0152 . . . .                          
H6 H Uiso 0.41022 0.27170 0.19204 1.000 0.0152 . . . .                          
H7 H Uiso 0.97485 0.19049 0.31254 1.000 0.0152 . . . .                          
H8 H Uiso 0.95550 0.51144 0.24665 1.000 0.0152 . . . .                          
H9 H Uiso 0.82298 -0.12291 0.26941 1.000 0.0152 . . . .                         
H10 H Uiso 0.80391 -0.02698 0.34646 1.000 0.0152 . . . .                        
H11 H Uiso 0.39040 0.11466 0.33516 1.000 0.0152 . . . .                         
H12 H Uiso 0.40906 0.02220 0.25756 1.000 0.0152 . . . .                         
H13 H Uiso 0.85155 -0.32212 0.38935 1.000 0.0152 . . . .                        
H14 H Uiso 0.21822 -0.48256 0.37522 1.000 0.0152 . . . .                        
H15 H Uiso 0.19442 -0.15579 0.31097 1.000 0.0152 . . . .                        
H16 H Uiso 0.81807 0.74547 0.12847 1.000 0.0152 . . . .                         
H17 H Uiso 0.86303 1.18113 -0.02420 1.000 0.0191 . . . .                        

#===============================================================================

#===============================================================================

data_23_list1_bpandenburg_10_a1276   

#===============================================================================

# 5. CHEMICAL DATA

_chemical_name_systematic                        
;
;
_chemical_name_common                             ?
_chemical_melting_point                           ?
_chemical_formula_moiety                         
'C21 H17 Cl2 N O2'
# Ex: 'C12 H16 N2 O6, H2 O' and '(Cd 2+)3, (C6 N6 Cr 3-)2, 2(H2 O)' 
_chemical_formula_structural                      ?
_chemical_formula_sum                            
'C21 H17 Cl2 N O2'
_chemical_formula_iupac                           ?
_chemical_formula_weight                             386.26
_chemical_compound_source                        'see text'

loop_
_atom_type_symbol                                
_atom_type_description                           
_atom_type_scat_dispersion_real                  
_atom_type_scat_dispersion_imag                  
_atom_type_scat_source                           
 C   C    0.0033    0.0016
' International Tables Vol C Tables 4.2.6.8 and 6.1.1.4'
 H   H    0.0000    0.0000
' International Tables Vol C Tables 4.2.6.8 and 6.1.1.4'
Cl  Cl    0.1484    0.1585
' International Tables Vol C Tables 4.2.6.8 and 6.1.1.4'
 N   N    0.0061    0.0033
' International Tables Vol C Tables 4.2.6.8 and 6.1.1.4'
 O   O    0.0106    0.0060
' International Tables Vol C Tables 4.2.6.8 and 6.1.1.4'

#===============================================================================

# 6. CRYSTAL DATA

_symmetry_cell_setting                               triclinic
_symmetry_space_group_name_Hall                   '-P 1'
_symmetry_space_group_name_H-M                    'P -1'
_symmetry_Int_Tables_number                               2

loop_
_space_group_symop_id                            
_space_group_symop_operation_xyz                 
   1 x,y,z                         
   2 -x,-y,-z                      

_cell_length_a                                          6.74580
_cell_length_b                                          7.32330
_cell_length_c                                         19.66760
_cell_angle_alpha                                       81.2650
_cell_angle_beta                                        89.4060
_cell_angle_gamma                                       63.5870
_cell_volume                                            858.294
_cell_formula_units_Z                                 2
_cell_measurement_temperature                     ?
_cell_measurement_reflns_used                     ?
_cell_measurement_theta_min                       ?
_cell_measurement_theta_max                       ?
_cell_special_details                            
;
 
;

#===============================================================================

# 9. ATOMIC COORDINATES AND DISPLACEMENT PARAMETERS

loop_
_atom_site_label                                 
_atom_site_type_symbol                           
_atom_site_thermal_displace_type                 
_atom_site_fract_x                               
_atom_site_fract_y                               
_atom_site_fract_z                               
_atom_site_occupancy                             
_atom_site_U_iso_or_equiv                        
_atom_site_calc_flag                             
_atom_site_refinement_flags                      
_atom_site_disorder_assembly                     
_atom_site_disorder_group                        
Cl1 Cl Uiso 0.52456 1.21730 0.03239 1.000 0.0127 . . . .                        
Cl2 Cl Uiso 0.93692 1.31515 0.03580 1.000 0.0127 . . . .                        
O1 O Uiso 0.59899 -0.39394 0.44127 1.000 0.0127 . . . .                         
O2 O Uiso 0.78131 -0.71362 0.50236 1.000 0.0127 . . . .                         
N1 N Uiso 0.82853 -0.25298 0.35680 1.000 0.0127 . . . .                         
C1 C Uiso 0.99086 -0.59039 0.42759 1.000 0.0127 . . . .                         
C2 C Uiso 1.01176 -0.43599 0.38041 1.000 0.0127 . . . .                         
C3 C Uiso 1.22328 -0.47975 0.35650 1.000 0.0127 . . . .                         
C4 C Uiso 1.40202 -0.66753 0.37879 1.000 0.0127 . . . .                         
C5 C Uiso 1.37938 -0.82162 0.42479 1.000 0.0127 . . . .                         
C6 C Uiso 1.17389 -0.78094 0.44878 1.000 0.0127 . . . .                         
C7 C Uiso 0.77218 -0.55377 0.45681 1.000 0.0127 . . . .                         
C8 C Uiso 0.82820 -0.07432 0.31795 1.000 0.0127 . . . .                         
C9 C Uiso 0.98036 -0.00310 0.33264 1.000 0.0127 . . . .                         
C10 C Uiso 0.96914 0.17747 0.29485 1.000 0.0127 . . . .                         
C11 C Uiso 0.80447 0.29329 0.24268 1.000 0.0127 . . . .                         
C12 C Uiso 0.65247 0.22165 0.22834 1.000 0.0127 . . . .                         
C13 C Uiso 0.66349 0.04043 0.26518 1.000 0.0127 . . . .                         
C14 C Uiso 0.78028 0.49885 0.20292 1.000 0.0127 . . . .                         
C15 C Uiso 1.00332 0.50728 0.19280 1.000 0.0127 . . . .                         
C16 C Uiso 0.97866 0.71404 0.15387 1.000 0.0127 . . . .                         
C17 C Uiso 0.78717 0.85459 0.11479 1.000 0.0127 . . . .                         
C18 C Uiso 0.77172 1.04038 0.07892 1.000 0.0127 . . . .                         
C19 C Uiso 0.95105 1.08578 0.08149 1.000 0.0127 . . . .                         
C20 C Uiso 1.14338 0.94553 0.12142 1.000 0.0127 . . . .                         
C21 C Uiso 1.15576 0.76272 0.15725 1.000 0.0127 . . . .                         
H1 H Uiso 1.24305 -0.36493 0.31999 1.000 0.0152 . . . .                         
H2 H Uiso 1.56252 -0.69732 0.35958 1.000 0.0152 . . . .                         
H3 H Uiso 1.52042 -0.96880 0.44097 1.000 0.0152 . . . .                         
H4 H Uiso 1.14891 -0.89610 0.48440 1.000 0.0152 . . . .                         
H5 H Uiso 1.10457 -0.08718 0.37460 1.000 0.0152 . . . .                         
H6 H Uiso 1.08893 0.22882 0.30759 1.000 0.0152 . . . .                          
H7 H Uiso 0.52420 0.30844 0.18763 1.000 0.0152 . . . .                          
H8 H Uiso 0.54370 -0.01252 0.25367 1.000 0.0152 . . . .                         
H9 H Uiso 0.67579 0.62311 0.23014 1.000 0.0152 . . . .                          
H10 H Uiso 0.69587 0.52571 0.15325 1.000 0.0152 . . . .                         
H11 H Uiso 1.10860 0.38509 0.16493 1.000 0.0152 . . . .                         
H12 H Uiso 1.08902 0.47890 0.24239 1.000 0.0152 . . . .                         
H13 H Uiso 0.64686 0.82264 0.11116 1.000 0.0152 . . . .                         
H14 H Uiso 1.28114 0.98245 0.12383 1.000 0.0152 . . . .                         
H15 H Uiso 1.30491 0.65560 0.18820 1.000 0.0152 . . . .                         
H16 H Uiso 0.68171 -0.24602 0.37170 1.000 0.0152 . . . .                        
H17 H Uiso 0.63702 -0.68102 0.52432 1.000 0.0191 . . . .                        

#===============================================================================

#===============================================================================

data_23_list1_bpandenburg_11_a797    

#===============================================================================

# 5. CHEMICAL DATA

_chemical_name_systematic                        
;
;
_chemical_name_common                             ?
_chemical_melting_point                           ?
_chemical_formula_moiety                         
'C21 H17 Cl2 N O2'
# Ex: 'C12 H16 N2 O6, H2 O' and '(Cd 2+)3, (C6 N6 Cr 3-)2, 2(H2 O)' 
_chemical_formula_structural                      ?
_chemical_formula_sum                            
'C21 H17 Cl2 N O2'
_chemical_formula_iupac                           ?
_chemical_formula_weight                             386.26
_chemical_compound_source                        'see text'

loop_
_atom_type_symbol                                
_atom_type_description                           
_atom_type_scat_dispersion_real                  
_atom_type_scat_dispersion_imag                  
_atom_type_scat_source                           
 C   C    0.0033    0.0016
' International Tables Vol C Tables 4.2.6.8 and 6.1.1.4'
 H   H    0.0000    0.0000
' International Tables Vol C Tables 4.2.6.8 and 6.1.1.4'
Cl  Cl    0.1484    0.1585
' International Tables Vol C Tables 4.2.6.8 and 6.1.1.4'
 N   N    0.0061    0.0033
' International Tables Vol C Tables 4.2.6.8 and 6.1.1.4'
 O   O    0.0106    0.0060
' International Tables Vol C Tables 4.2.6.8 and 6.1.1.4'

#===============================================================================

# 6. CRYSTAL DATA

_symmetry_cell_setting                               triclinic
_symmetry_space_group_name_Hall                   '-P 1'
_symmetry_space_group_name_H-M                    'P -1'
_symmetry_Int_Tables_number                               2

loop_
_space_group_symop_id                            
_space_group_symop_operation_xyz                 
   1 x,y,z                         
   2 -x,-y,-z                      

_cell_length_a                                          7.03920
_cell_length_b                                          7.54010
_cell_length_c                                         18.31390
_cell_angle_alpha                                       88.1160
_cell_angle_beta                                        79.8720
_cell_angle_gamma                                       64.1030
_cell_volume                                            859.737
_cell_formula_units_Z                                 2
_cell_measurement_temperature                     ?
_cell_measurement_reflns_used                     ?
_cell_measurement_theta_min                       ?
_cell_measurement_theta_max                       ?
_cell_special_details                            
;
 
;

#===============================================================================

# 9. ATOMIC COORDINATES AND DISPLACEMENT PARAMETERS

loop_
_atom_site_label                                 
_atom_site_type_symbol                           
_atom_site_thermal_displace_type                 
_atom_site_fract_x                               
_atom_site_fract_y                               
_atom_site_fract_z                               
_atom_site_occupancy                             
_atom_site_U_iso_or_equiv                        
_atom_site_calc_flag                             
_atom_site_refinement_flags                      
_atom_site_disorder_assembly                     
_atom_site_disorder_group                        
Cl1 Cl Uiso 1.45575 -0.76376 0.37554 1.000 0.0127 . . . .                       
Cl2 Cl Uiso 1.21957 -0.90339 0.51422 1.000 0.0127 . . . .                       
O1 O Uiso -0.34137 0.42974 0.05797 1.000 0.0127 . . . .                         
O2 O Uiso -0.44023 0.71678 0.00108 1.000 0.0127 . . . .                         
N1 N Uiso -0.03619 0.33479 0.13902 1.000 0.0127 . . . .                         
C1 C Uiso -0.16458 0.63510 0.07311 1.000 0.0127 . . . .                         
C2 C Uiso -0.02416 0.50673 0.11783 1.000 0.0127 . . . .                         
C3 C Uiso 0.12019 0.56524 0.14204 1.000 0.0127 . . . .                          
C4 C Uiso 0.12115 0.74272 0.12295 1.000 0.0127 . . . .                          
C5 C Uiso -0.01992 0.87027 0.07894 1.000 0.0127 . . . .                         
C6 C Uiso -0.16029 0.81434 0.05413 1.000 0.0127 . . . .                         
C7 C Uiso -0.32075 0.58162 0.04418 1.000 0.0127 . . . .                         
C8 C Uiso 0.09332 0.19271 0.18357 1.000 0.0127 . . . .                          
C9 C Uiso -0.00556 0.12328 0.24287 1.000 0.0127 . . . .                         
C10 C Uiso 0.11652 -0.01696 0.28706 1.000 0.0127 . . . .                        
C11 C Uiso 0.33959 -0.09118 0.27396 1.000 0.0127 . . . .                        
C12 C Uiso 0.43704 -0.02458 0.21428 1.000 0.0127 . . . .                        
C13 C Uiso 0.31580 0.11478 0.16891 1.000 0.0127 . . . .                         
C14 C Uiso 0.46455 -0.24037 0.32664 1.000 0.0127 . . . .                        
C15 C Uiso 0.70919 -0.31124 0.30726 1.000 0.0127 . . . .                        
C16 C Uiso 0.83258 -0.45712 0.36111 1.000 0.0127 . . . .                        
C17 C Uiso 1.05568 -0.53488 0.34766 1.000 0.0127 . . . .                        
C18 C Uiso 1.17611 -0.67056 0.39409 1.000 0.0127 . . . .                        
C19 C Uiso 1.07336 -0.73045 0.45552 1.000 0.0127 . . . .                        
C20 C Uiso 0.85091 -0.65000 0.46971 1.000 0.0127 . . . .                        
C21 C Uiso 0.73221 -0.51466 0.42292 1.000 0.0127 . . . .                        
H1 H Uiso 0.22841 0.46996 0.17639 1.000 0.0152 . . . .                          
H2 H Uiso 0.23188 0.78542 0.14289 1.000 0.0152 . . . .                          
H3 H Uiso -0.01727 1.00887 0.06468 1.000 0.0152 . . . .                         
H4 H Uiso -0.27174 0.90862 0.01970 1.000 0.0152 . . . .                         
H5 H Uiso -0.17817 0.18101 0.25380 1.000 0.0152 . . . .                         
H6 H Uiso 0.03850 -0.06824 0.33319 1.000 0.0152 . . . .                         
H7 H Uiso 0.60919 -0.08075 0.20189 1.000 0.0152 . . . .                         
H8 H Uiso 0.39383 0.16209 0.12153 1.000 0.0152 . . . .                          
H9 H Uiso 0.42900 -0.36668 0.32693 1.000 0.0152 . . . .                         
H10 H Uiso 0.40657 -0.17266 0.38239 1.000 0.0152 . . . .                        
H11 H Uiso 0.74563 -0.18533 0.30636 1.000 0.0152 . . . .                        
H12 H Uiso 0.76903 -0.38133 0.25189 1.000 0.0152 . . . .                        
H13 H Uiso 1.13647 -0.48971 0.30040 1.000 0.0152 . . . .                        
H14 H Uiso 0.77194 -0.69492 0.51755 1.000 0.0152 . . . .                        
H15 H Uiso 0.56013 -0.45506 0.43542 1.000 0.0152 . . . .                        
H16 H Uiso -0.15904 0.31721 0.12429 1.000 0.0152 . . . .                        
H17 H Uiso -0.53212 0.67071 -0.02121 1.000 0.0152 . . . .                       

#===============================================================================

#===============================================================================

data_23_list1_bpandenburg_12_a333    

#===============================================================================

# 5. CHEMICAL DATA

_chemical_name_systematic                        
;
;
_chemical_name_common                             ?
_chemical_melting_point                           ?
_chemical_formula_moiety                         
'C21 H17 Cl2 N O2'
# Ex: 'C12 H16 N2 O6, H2 O' and '(Cd 2+)3, (C6 N6 Cr 3-)2, 2(H2 O)' 
_chemical_formula_structural                      ?
_chemical_formula_sum                            
'C21 H17 Cl2 N O2'
_chemical_formula_iupac                           ?
_chemical_formula_weight                             386.26
_chemical_compound_source                        'see text'

loop_
_atom_type_symbol                                
_atom_type_description                           
_atom_type_scat_dispersion_real                  
_atom_type_scat_dispersion_imag                  
_atom_type_scat_source                           
 C   C    0.0033    0.0016
' International Tables Vol C Tables 4.2.6.8 and 6.1.1.4'
 H   H    0.0000    0.0000
' International Tables Vol C Tables 4.2.6.8 and 6.1.1.4'
Cl  Cl    0.1484    0.1585
' International Tables Vol C Tables 4.2.6.8 and 6.1.1.4'
 N   N    0.0061    0.0033
' International Tables Vol C Tables 4.2.6.8 and 6.1.1.4'
 O   O    0.0106    0.0060
' International Tables Vol C Tables 4.2.6.8 and 6.1.1.4'

#===============================================================================

# 6. CRYSTAL DATA

_symmetry_cell_setting                               triclinic
_symmetry_space_group_name_Hall                   '-P 1'
_symmetry_space_group_name_H-M                    'P -1'
_symmetry_Int_Tables_number                               2

loop_
_space_group_symop_id                            
_space_group_symop_operation_xyz                 
   1 x,y,z                         
   2 -x,-y,-z                      

_cell_length_a                                          6.75240
_cell_length_b                                          7.27810
_cell_length_c                                         19.70770
_cell_angle_alpha                                       81.6810
_cell_angle_beta                                        89.6860
_cell_angle_gamma                                       63.9730
_cell_volume                                            859.315
_cell_formula_units_Z                                 2
_cell_measurement_temperature                     ?
_cell_measurement_reflns_used                     ?
_cell_measurement_theta_min                       ?
_cell_measurement_theta_max                       ?
_cell_special_details                            
;
 
;

#===============================================================================

# 9. ATOMIC COORDINATES AND DISPLACEMENT PARAMETERS

loop_
_atom_site_label                                 
_atom_site_type_symbol                           
_atom_site_thermal_displace_type                 
_atom_site_fract_x                               
_atom_site_fract_y                               
_atom_site_fract_z                               
_atom_site_occupancy                             
_atom_site_U_iso_or_equiv                        
_atom_site_calc_flag                             
_atom_site_refinement_flags                      
_atom_site_disorder_assembly                     
_atom_site_disorder_group                        
Cl1 Cl Uiso 0.48064 -0.71879 0.46507 1.000 0.0127 . . . .                       
Cl2 Cl Uiso 0.06626 -0.81528 0.46564 1.000 0.0127 . . . .                       
O1 O Uiso 0.40074 0.89543 0.05868 1.000 0.0127 . . . .                          
O2 O Uiso 0.21957 1.21391 -0.00274 1.000 0.0127 . . . .                         
N1 N Uiso 0.17201 0.75486 0.14301 1.000 0.0127 . . . .                          
C1 C Uiso 0.01061 1.09143 0.07220 1.000 0.0127 . . . .                          
C2 C Uiso -0.01035 0.93733 0.11942 1.000 0.0127 . . . .                         
C3 C Uiso -0.22088 0.98090 0.14338 1.000 0.0127 . . . .                         
C4 C Uiso -0.39866 1.16833 0.12108 1.000 0.0127 . . . .                         
C5 C Uiso -0.37602 1.32217 0.07504 1.000 0.0127 . . . .                         
C6 C Uiso -0.17145 1.28163 0.05102 1.000 0.0127 . . . .                         
C7 C Uiso 0.22842 1.05474 0.04299 1.000 0.0127 . . . .                          
C8 C Uiso 0.17236 0.57623 0.18196 1.000 0.0127 . . . .                          
C9 C Uiso 0.02001 0.50372 0.16778 1.000 0.0127 . . . .                          
C10 C Uiso 0.03120 0.32314 0.20570 1.000 0.0127 . . . .                         
C11 C Uiso 0.19596 0.20870 0.25751 1.000 0.0127 . . . .                         
C12 C Uiso 0.34854 0.28133 0.27117 1.000 0.0127 . . . .                         
C13 C Uiso 0.33749 0.46261 0.23424 1.000 0.0127 . . . .                         
C14 C Uiso 0.22009 0.00334 0.29759 1.000 0.0127 . . . .                         
C15 C Uiso -0.00178 -0.00680 0.30776 1.000 0.0127 . . . .                       
C16 C Uiso 0.02300 -0.21340 0.34713 1.000 0.0127 . . . .                        
C17 C Uiso 0.21587 -0.35458 0.38469 1.000 0.0127 . . . .                        
C18 C Uiso 0.23184 -0.54077 0.42061 1.000 0.0127 . . . .                        
C19 C Uiso 0.05158 -0.58570 0.41975 1.000 0.0127 . . . .                        
C20 C Uiso -0.14237 -0.44462 0.38146 1.000 0.0127 . . . .                       
C21 C Uiso -0.15527 -0.26156 0.34550 1.000 0.0127 . . . .                       
H1 H Uiso -0.24060 0.86650 0.18002 1.000 0.0152 . . . .                         
H2 H Uiso -0.55838 1.19798 0.14036 1.000 0.0152 . . . .                         
H3 H Uiso -0.51635 1.46909 0.05885 1.000 0.0152 . . . .                         
H4 H Uiso -0.14658 1.39670 0.01535 1.000 0.0152 . . . .                         
H5 H Uiso -0.10439 0.58676 0.12613 1.000 0.0152 . . . .                         
H6 H Uiso -0.08887 0.27089 0.19338 1.000 0.0152 . . . .                         
H7 H Uiso 0.47718 0.19541 0.31148 1.000 0.0152 . . . .                          
H8 H Uiso 0.45777 0.51629 0.24520 1.000 0.0152 . . . .                          
H9 H Uiso 0.32469 -0.12214 0.27081 1.000 0.0152 . . . .                         
H10 H Uiso 0.30362 -0.02097 0.34713 1.000 0.0152 . . . .                        
H11 H Uiso -0.10731 0.11680 0.33512 1.000 0.0152 . . . .                        
H12 H Uiso -0.08652 0.01868 0.25832 1.000 0.0152 . . . .                        
H13 H Uiso 0.35698 -0.32291 0.38692 1.000 0.0152 . . . .                        
H14 H Uiso -0.28098 -0.48115 0.38047 1.000 0.0152 . . . .                       
H15 H Uiso -0.30572 -0.15381 0.31583 1.000 0.0152 . . . .                       
H16 H Uiso 0.31821 0.74844 0.12813 1.000 0.0152 . . . .                         
H17 H Uiso 0.36324 1.18091 -0.02464 1.000 0.0191 . . . .                        

#===============================================================================

#===============================================================================

data_23_list1_bpandenburg_13_a284    

#===============================================================================

# 5. CHEMICAL DATA

_chemical_name_systematic                        
;
;
_chemical_name_common                             ?
_chemical_melting_point                           ?
_chemical_formula_moiety                         
'C21 H17 Cl2 N O2'
# Ex: 'C12 H16 N2 O6, H2 O' and '(Cd 2+)3, (C6 N6 Cr 3-)2, 2(H2 O)' 
_chemical_formula_structural                      ?
_chemical_formula_sum                            
'C21 H17 Cl2 N O2'
_chemical_formula_iupac                           ?
_chemical_formula_weight                             386.26
_chemical_compound_source                        'see text'

loop_
_atom_type_symbol                                
_atom_type_description                           
_atom_type_scat_dispersion_real                  
_atom_type_scat_dispersion_imag                  
_atom_type_scat_source                           
 C   C    0.0033    0.0016
' International Tables Vol C Tables 4.2.6.8 and 6.1.1.4'
 H   H    0.0000    0.0000
' International Tables Vol C Tables 4.2.6.8 and 6.1.1.4'
Cl  Cl    0.1484    0.1585
' International Tables Vol C Tables 4.2.6.8 and 6.1.1.4'
 N   N    0.0061    0.0033
' International Tables Vol C Tables 4.2.6.8 and 6.1.1.4'
 O   O    0.0106    0.0060
' International Tables Vol C Tables 4.2.6.8 and 6.1.1.4'

#===============================================================================

# 6. CRYSTAL DATA

_symmetry_cell_setting                               triclinic
_symmetry_space_group_name_Hall                   '-P 1'
_symmetry_space_group_name_H-M                    'P -1'
_symmetry_Int_Tables_number                               2

loop_
_space_group_symop_id                            
_space_group_symop_operation_xyz                 
   1 x,y,z                         
   2 -x,-y,-z                      

_cell_length_a                                          7.19390
_cell_length_b                                         11.11880
_cell_length_c                                         11.48740
_cell_angle_alpha                                       69.6210
_cell_angle_beta                                        89.2500
_cell_angle_gamma                                       88.6600
_cell_volume                                            861.090
_cell_formula_units_Z                                 2
_cell_measurement_temperature                     ?
_cell_measurement_reflns_used                     ?
_cell_measurement_theta_min                       ?
_cell_measurement_theta_max                       ?
_cell_special_details                            
;
 
;

#===============================================================================

# 9. ATOMIC COORDINATES AND DISPLACEMENT PARAMETERS

loop_
_atom_site_label                                 
_atom_site_type_symbol                           
_atom_site_thermal_displace_type                 
_atom_site_fract_x                               
_atom_site_fract_y                               
_atom_site_fract_z                               
_atom_site_occupancy                             
_atom_site_U_iso_or_equiv                        
_atom_site_calc_flag                             
_atom_site_refinement_flags                      
_atom_site_disorder_assembly                     
_atom_site_disorder_group                        
Cl1 Cl Uiso 0.38298 1.34834 0.54145 1.000 0.0127 . . . .                        
Cl2 Cl Uiso 0.49514 1.22952 0.82694 1.000 0.0127 . . . .                        
O1 O Uiso -0.33966 0.54946 0.06327 1.000 0.0127 . . . .                         
O2 O Uiso -0.33914 0.35690 0.04084 1.000 0.0127 . . . .                         
N1 N Uiso -0.04856 0.60586 0.17408 1.000 0.0127 . . . .                         
C1 C Uiso -0.07125 0.40807 0.13326 1.000 0.0127 . . . .                         
C2 C Uiso 0.02599 0.48884 0.18109 1.000 0.0127 . . . .                          
C3 C Uiso 0.20463 0.44773 0.23029 1.000 0.0127 . . . .                          
C4 C Uiso 0.27911 0.33241 0.23163 1.000 0.0127 . . . .                          
C5 C Uiso 0.18208 0.25266 0.18350 1.000 0.0127 . . . .                          
C6 C Uiso 0.00827 0.29189 0.13442 1.000 0.0127 . . . .                          
C7 C Uiso -0.26029 0.44688 0.07637 1.000 0.0127 . . . .                         
C8 C Uiso 0.01528 0.68551 0.23686 1.000 0.0127 . . . .                          
C9 C Uiso 0.00669 0.81854 0.17732 1.000 0.0127 . . . .                          
C10 C Uiso 0.06300 0.89854 0.23835 1.000 0.0127 . . . .                         
C11 C Uiso 0.12938 0.84928 0.35961 1.000 0.0127 . . . .                         
C12 C Uiso 0.13464 0.71742 0.41876 1.000 0.0127 . . . .                         
C13 C Uiso 0.07773 0.63607 0.35856 1.000 0.0127 . . . .                         
C14 C Uiso 0.19301 0.94271 0.42110 1.000 0.0127 . . . .                         
C15 C Uiso 0.24152 0.87827 0.55935 1.000 0.0127 . . . .                         
C16 C Uiso 0.30511 0.97143 0.62144 1.000 0.0127 . . . .                         
C17 C Uiso 0.31230 1.10276 0.56038 1.000 0.0127 . . . .                         
C18 C Uiso 0.37229 1.18330 0.62189 1.000 0.0127 . . . .                         
C19 C Uiso 0.42392 1.13191 0.74626 1.000 0.0127 . . . .                         
C20 C Uiso 0.41648 0.99958 0.80785 1.000 0.0127 . . . .                         
C21 C Uiso 0.35849 0.92107 0.74573 1.000 0.0127 . . . .                         
H1 H Uiso 0.28352 0.50934 0.26453 1.000 0.0152 . . . .                          
H2 H Uiso 0.41678 0.30394 0.26916 1.000 0.0152 . . . .                          
H3 H Uiso 0.24429 0.16373 0.18335 1.000 0.0152 . . . .                          
H4 H Uiso -0.07036 0.23434 0.09434 1.000 0.0152 . . . .                         
H5 H Uiso -0.04485 0.85790 0.08354 1.000 0.0152 . . . .                         
H6 H Uiso 0.05454 1.00104 0.19174 1.000 0.0152 . . . .                          
H7 H Uiso 0.18163 0.67576 0.51328 1.000 0.0152 . . . .                          
H8 H Uiso 0.08003 0.53384 0.40682 1.000 0.0152 . . . .                          
H9 H Uiso 0.08483 1.01493 0.41048 1.000 0.0152 . . . .                          
H10 H Uiso 0.31404 0.99227 0.37181 1.000 0.0152 . . . .                         
H11 H Uiso 0.35141 0.80712 0.56899 1.000 0.0152 . . . .                         
H12 H Uiso 0.12244 0.82684 0.61028 1.000 0.0152 . . . .                         
H13 H Uiso 0.27162 1.14540 0.46443 1.000 0.0152 . . . .                         
H14 H Uiso 0.45606 0.95897 0.90446 1.000 0.0152 . . . .                         
H15 H Uiso 0.35356 0.81899 0.79564 1.000 0.0152 . . . .                         
H16 H Uiso -0.16555 0.63363 0.12286 1.000 0.0152 . . . .                        
H17 H Uiso -0.46240 0.38696 0.00039 1.000 0.0191 . . . .                        

#===============================================================================

#===============================================================================

data_23_list1_bpandenburg_14_a2073   

#===============================================================================

# 5. CHEMICAL DATA

_chemical_name_systematic                        
;
;
_chemical_name_common                             ?
_chemical_melting_point                           ?
_chemical_formula_moiety                         
'C21 H17 Cl2 N O2'
# Ex: 'C12 H16 N2 O6, H2 O' and '(Cd 2+)3, (C6 N6 Cr 3-)2, 2(H2 O)' 
_chemical_formula_structural                      ?
_chemical_formula_sum                            
'C21 H17 Cl2 N O2'
_chemical_formula_iupac                           ?
_chemical_formula_weight                             386.26
_chemical_compound_source                        'see text'

loop_
_atom_type_symbol                                
_atom_type_description                           
_atom_type_scat_dispersion_real                  
_atom_type_scat_dispersion_imag                  
_atom_type_scat_source                           
 C   C    0.0033    0.0016
' International Tables Vol C Tables 4.2.6.8 and 6.1.1.4'
 H   H    0.0000    0.0000
' International Tables Vol C Tables 4.2.6.8 and 6.1.1.4'
Cl  Cl    0.1484    0.1585
' International Tables Vol C Tables 4.2.6.8 and 6.1.1.4'
 N   N    0.0061    0.0033
' International Tables Vol C Tables 4.2.6.8 and 6.1.1.4'
 O   O    0.0106    0.0060
' International Tables Vol C Tables 4.2.6.8 and 6.1.1.4'

#===============================================================================

# 6. CRYSTAL DATA

_symmetry_cell_setting                               triclinic
_symmetry_space_group_name_Hall                   '-P 1'
_symmetry_space_group_name_H-M                    'P -1'
_symmetry_Int_Tables_number                               2

loop_
_space_group_symop_id                            
_space_group_symop_operation_xyz                 
   1 x,y,z                         
   2 -x,-y,-z                      

_cell_length_a                                          7.04810
_cell_length_b                                          7.54890
_cell_length_c                                         18.12240
_cell_angle_alpha                                       88.2310
_cell_angle_beta                                        80.1830
_cell_angle_gamma                                       64.6420
_cell_volume                                            857.587
_cell_formula_units_Z                                 2
_cell_measurement_temperature                     ?
_cell_measurement_reflns_used                     ?
_cell_measurement_theta_min                       ?
_cell_measurement_theta_max                       ?
_cell_special_details                            
;
 
;

#===============================================================================

# 9. ATOMIC COORDINATES AND DISPLACEMENT PARAMETERS

loop_
_atom_site_label                                 
_atom_site_type_symbol                           
_atom_site_thermal_displace_type                 
_atom_site_fract_x                               
_atom_site_fract_y                               
_atom_site_fract_z                               
_atom_site_occupancy                             
_atom_site_U_iso_or_equiv                        
_atom_site_calc_flag                             
_atom_site_refinement_flags                      
_atom_site_disorder_assembly                     
_atom_site_disorder_group                        
Cl1 Cl Uiso 1.95321 -0.26353 0.37471 1.000 0.0127 . . . .                       
Cl2 Cl Uiso 1.72058 -0.40471 0.51486 1.000 0.0127 . . . .                       
O1 O Uiso 0.16008 0.92862 0.05791 1.000 0.0127 . . . .                          
O2 O Uiso 0.06082 1.21635 0.00188 1.000 0.0127 . . . .                          
N1 N Uiso 0.46798 0.83139 0.13859 1.000 0.0127 . . . .                          
C1 C Uiso 0.33977 1.13216 0.07325 1.000 0.0127 . . . .                          
C2 C Uiso 0.48086 1.00306 0.11770 1.000 0.0127 . . . .                          
C3 C Uiso 0.62693 1.06044 0.14186 1.000 0.0127 . . . .                          
C4 C Uiso 0.62916 1.23735 0.12288 1.000 0.0127 . . . .                          
C5 C Uiso 0.48770 1.36542 0.07904 1.000 0.0127 . . . .                          
C6 C Uiso 0.34541 1.31076 0.05438 1.000 0.0127 . . . .                          
C7 C Uiso 0.18145 1.08019 0.04445 1.000 0.0127 . . . .                          
C8 C Uiso 0.59687 0.68913 0.18329 1.000 0.0127 . . . .                          
C9 C Uiso 0.49877 0.61857 0.24287 1.000 0.0127 . . . .                          
C10 C Uiso 0.62028 0.47837 0.28724 1.000 0.0127 . . . .                         
C11 C Uiso 0.84196 0.40521 0.27402 1.000 0.0127 . . . .                         
C12 C Uiso 0.93856 0.47271 0.21396 1.000 0.0127 . . . .                         
C13 C Uiso 0.81792 0.61201 0.16839 1.000 0.0127 . . . .                         
C14 C Uiso 0.96654 0.25628 0.32701 1.000 0.0127 . . . .                         
C15 C Uiso 1.20948 0.18752 0.30755 1.000 0.0127 . . . .                         
C16 C Uiso 1.33295 0.04138 0.36152 1.000 0.0127 . . . .                         
C17 C Uiso 1.55463 -0.03568 0.34747 1.000 0.0127 . . . .                        
C18 C Uiso 1.67532 -0.17126 0.39396 1.000 0.0127 . . . .                        
C19 C Uiso 1.57413 -0.23178 0.45608 1.000 0.0127 . . . .                        
C20 C Uiso 1.35311 -0.15202 0.47091 1.000 0.0127 . . . .                        
C21 C Uiso 1.23413 -0.01677 0.42401 1.000 0.0127 . . . .                        
H1 H Uiso 0.73593 0.96460 0.17593 1.000 0.0152 . . . .                          
H2 H Uiso 0.74140 1.27906 0.14271 1.000 0.0152 . . . .                          
H3 H Uiso 0.49163 1.50336 0.06472 1.000 0.0152 . . . .                          
H4 H Uiso 0.23358 1.40542 0.02008 1.000 0.0152 . . . .                          
H5 H Uiso 0.32722 0.67544 0.25387 1.000 0.0152 . . . .                          
H6 H Uiso 0.54287 0.42622 0.33359 1.000 0.0152 . . . .                          
H7 H Uiso 1.10962 0.41720 0.20142 1.000 0.0152 . . . .                          
H8 H Uiso 0.89525 0.65996 0.12067 1.000 0.0152 . . . .                          
H9 H Uiso 0.93066 0.13015 0.32695 1.000 0.0152 . . . .                          
H10 H Uiso 0.90992 0.32262 0.38338 1.000 0.0152 . . . .                         
H11 H Uiso 1.24601 0.31340 0.30719 1.000 0.0152 . . . .                         
H12 H Uiso 1.26795 0.11947 0.25144 1.000 0.0152 . . . .                         
H13 H Uiso 1.63399 0.00982 0.29957 1.000 0.0152 . . . .                         
H14 H Uiso 1.27552 -0.19748 0.51933 1.000 0.0152 . . . .                        
H15 H Uiso 1.06314 0.04234 0.43701 1.000 0.0152 . . . .                         
H16 H Uiso 0.34442 0.81445 0.12385 1.000 0.0152 . . . .                         
H17 H Uiso -0.03216 1.17104 -0.02061 1.000 0.0152 . . . .                       

#===============================================================================

#===============================================================================

data_23_list1_bpandenburg_15_a453    

#===============================================================================

# 5. CHEMICAL DATA

_chemical_name_systematic                        
;
;
_chemical_name_common                             ?
_chemical_melting_point                           ?
_chemical_formula_moiety                         
'C21 H17 Cl2 N O2'
# Ex: 'C12 H16 N2 O6, H2 O' and '(Cd 2+)3, (C6 N6 Cr 3-)2, 2(H2 O)' 
_chemical_formula_structural                      ?
_chemical_formula_sum                            
'C21 H17 Cl2 N O2'
_chemical_formula_iupac                           ?
_chemical_formula_weight                             386.26
_chemical_compound_source                        'see text'

loop_
_atom_type_symbol                                
_atom_type_description                           
_atom_type_scat_dispersion_real                  
_atom_type_scat_dispersion_imag                  
_atom_type_scat_source                           
 C   C    0.0033    0.0016
' International Tables Vol C Tables 4.2.6.8 and 6.1.1.4'
 H   H    0.0000    0.0000
' International Tables Vol C Tables 4.2.6.8 and 6.1.1.4'
Cl  Cl    0.1484    0.1585
' International Tables Vol C Tables 4.2.6.8 and 6.1.1.4'
 N   N    0.0061    0.0033
' International Tables Vol C Tables 4.2.6.8 and 6.1.1.4'
 O   O    0.0106    0.0060
' International Tables Vol C Tables 4.2.6.8 and 6.1.1.4'

#===============================================================================

# 6. CRYSTAL DATA

_symmetry_cell_setting                               triclinic
_symmetry_space_group_name_Hall                   '-P 1'
_symmetry_space_group_name_H-M                    'P -1'
_symmetry_Int_Tables_number                               2

loop_
_space_group_symop_id                            
_space_group_symop_operation_xyz                 
   1 x,y,z                         
   2 -x,-y,-z                      

_cell_length_a                                          6.73530
_cell_length_b                                          7.31680
_cell_length_c                                         19.69690
_cell_angle_alpha                                       81.2760
_cell_angle_beta                                        89.3920
_cell_angle_gamma                                       63.6900
_cell_volume                                            858.302
_cell_formula_units_Z                                 2
_cell_measurement_temperature                     ?
_cell_measurement_reflns_used                     ?
_cell_measurement_theta_min                       ?
_cell_measurement_theta_max                       ?
_cell_special_details                            
;
 
;

#===============================================================================

# 9. ATOMIC COORDINATES AND DISPLACEMENT PARAMETERS

loop_
_atom_site_label                                 
_atom_site_type_symbol                           
_atom_site_thermal_displace_type                 
_atom_site_fract_x                               
_atom_site_fract_y                               
_atom_site_fract_z                               
_atom_site_occupancy                             
_atom_site_U_iso_or_equiv                        
_atom_site_calc_flag                             
_atom_site_refinement_flags                      
_atom_site_disorder_assembly                     
_atom_site_disorder_group                        
Cl1 Cl Uiso 0.97548 -0.21648 0.46684 1.000 0.0127 . . . .                       
Cl2 Cl Uiso 0.56341 -0.31575 0.46427 1.000 0.0127 . . . .                       
O1 O Uiso 0.90016 1.39403 0.05859 1.000 0.0127 . . . .                          
O2 O Uiso 0.71887 1.71381 -0.00232 1.000 0.0127 . . . .                         
N1 N Uiso 0.66949 1.25418 0.14323 1.000 0.0127 . . . .                          
C1 C Uiso 0.50823 1.59121 0.07235 1.000 0.0127 . . . .                          
C2 C Uiso 0.48656 1.43719 0.11954 1.000 0.0127 . . . .                          
C3 C Uiso 0.27468 1.48134 0.14339 1.000 0.0127 . . . .                          
C4 C Uiso 0.09641 1.66938 0.12114 1.000 0.0127 . . . .                          
C5 C Uiso 0.11988 1.82324 0.07524 1.000 0.0127 . . . .                          
C6 C Uiso 0.32567 1.78202 0.05126 1.000 0.0127 . . . .                          
C7 C Uiso 0.72730 1.55408 0.04313 1.000 0.0127 . . . .                          
C8 C Uiso 0.66932 1.07572 0.18206 1.000 0.0127 . . . .                          
C9 C Uiso 0.83452 0.96086 0.23453 1.000 0.0127 . . . .                          
C10 C Uiso 0.84539 0.77962 0.27129 1.000 0.0127 . . . .                         
C11 C Uiso 0.69250 0.70826 0.25726 1.000 0.0127 . . . .                         
C12 C Uiso 0.52731 0.82418 0.20538 1.000 0.0127 . . . .                         
C13 C Uiso 0.51637 1.00472 0.16761 1.000 0.0127 . . . .                         
C14 C Uiso 0.71680 0.50262 0.29700 1.000 0.0127 . . . .                         
C15 C Uiso 0.49379 0.49343 0.30728 1.000 0.0127 . . . .                         
C16 C Uiso 0.51907 0.28647 0.34624 1.000 0.0127 . . . .                         
C17 C Uiso 0.71115 0.14644 0.38505 1.000 0.0127 . . . .                         
C18 C Uiso 0.72739 -0.03977 0.42086 1.000 0.0127 . . . .                        
C19 C Uiso 0.54814 -0.08590 0.41863 1.000 0.0127 . . . .                        
C20 C Uiso 0.35513 0.05392 0.37902 1.000 0.0127 . . . .                         
C21 C Uiso 0.34204 0.23701 0.34317 1.000 0.0127 . . . .                         
H1 H Uiso 0.25437 1.36691 0.17993 1.000 0.0152 . . . .                          
H2 H Uiso -0.06441 1.69944 0.14027 1.000 0.0152 . . . .                         
H3 H Uiso -0.02080 1.97062 0.05910 1.000 0.0152 . . . .                         
H4 H Uiso 0.35126 1.89693 0.01566 1.000 0.0152 . . . .                          
H5 H Uiso 0.95509 1.01355 0.24576 1.000 0.0152 . . . .                          
H6 H Uiso 0.97412 0.69265 0.31177 1.000 0.0152 . . . .                          
H7 H Uiso 0.40697 0.77293 0.19282 1.000 0.0152 . . . .                          
H8 H Uiso 0.39184 1.08880 0.12584 1.000 0.0152 . . . .                          
H9 H Uiso 0.80134 0.47609 0.34657 1.000 0.0152 . . . .                          
H10 H Uiso 0.82146 0.37841 0.26982 1.000 0.0152 . . . .                         
H11 H Uiso 0.40802 0.52125 0.25781 1.000 0.0152 . . . .                         
H12 H Uiso 0.38825 0.61556 0.33510 1.000 0.0152 . . . .                         
H13 H Uiso 0.85137 0.17905 0.38847 1.000 0.0152 . . . .                         
H14 H Uiso 0.21747 0.01633 0.37692 1.000 0.0152 . . . .                         
H15 H Uiso 0.19234 0.34384 0.31251 1.000 0.0152 . . . .                         
H16 H Uiso 0.81661 1.24703 0.12835 1.000 0.0152 . . . .                         
H17 H Uiso 0.86337 1.68108 -0.02422 1.000 0.0191 . . . .                        

#===============================================================================

#===============================================================================

data_23_list1_bpandenburg_16_a385    

#===============================================================================

# 5. CHEMICAL DATA

_chemical_name_systematic                        
;
;
_chemical_name_common                             ?
_chemical_melting_point                           ?
_chemical_formula_moiety                         
'C21 H17 Cl2 N O2'
# Ex: 'C12 H16 N2 O6, H2 O' and '(Cd 2+)3, (C6 N6 Cr 3-)2, 2(H2 O)' 
_chemical_formula_structural                      ?
_chemical_formula_sum                            
'C21 H17 Cl2 N O2'
_chemical_formula_iupac                           ?
_chemical_formula_weight                             386.26
_chemical_compound_source                        'see text'

loop_
_atom_type_symbol                                
_atom_type_description                           
_atom_type_scat_dispersion_real                  
_atom_type_scat_dispersion_imag                  
_atom_type_scat_source                           
 C   C    0.0033    0.0016
' International Tables Vol C Tables 4.2.6.8 and 6.1.1.4'
 H   H    0.0000    0.0000
' International Tables Vol C Tables 4.2.6.8 and 6.1.1.4'
Cl  Cl    0.1484    0.1585
' International Tables Vol C Tables 4.2.6.8 and 6.1.1.4'
 N   N    0.0061    0.0033
' International Tables Vol C Tables 4.2.6.8 and 6.1.1.4'
 O   O    0.0106    0.0060
' International Tables Vol C Tables 4.2.6.8 and 6.1.1.4'

#===============================================================================

# 6. CRYSTAL DATA

_symmetry_cell_setting                               triclinic
_symmetry_space_group_name_Hall                   '-P 1'
_symmetry_space_group_name_H-M                    'P -1'
_symmetry_Int_Tables_number                               2

loop_
_space_group_symop_id                            
_space_group_symop_operation_xyz                 
   1 x,y,z                         
   2 -x,-y,-z                      

_cell_length_a                                          6.74560
_cell_length_b                                          7.30160
_cell_length_c                                         19.71660
_cell_angle_alpha                                       81.4180
_cell_angle_beta                                        89.5010
_cell_angle_gamma                                       63.6940
_cell_volume                                            858.991
_cell_formula_units_Z                                 2
_cell_measurement_temperature                     ?
_cell_measurement_reflns_used                     ?
_cell_measurement_theta_min                       ?
_cell_measurement_theta_max                       ?
_cell_special_details                            
;
 
;

#===============================================================================

# 9. ATOMIC COORDINATES AND DISPLACEMENT PARAMETERS

loop_
_atom_site_label                                 
_atom_site_type_symbol                           
_atom_site_thermal_displace_type                 
_atom_site_fract_x                               
_atom_site_fract_y                               
_atom_site_fract_z                               
_atom_site_occupancy                             
_atom_site_U_iso_or_equiv                        
_atom_site_calc_flag                             
_atom_site_refinement_flags                      
_atom_site_disorder_assembly                     
_atom_site_disorder_group                        
Cl1 Cl Uiso 0.47694 -0.21798 0.46658 1.000 0.0127 . . . .                       
Cl2 Cl Uiso 0.06353 -0.31512 0.46466 1.000 0.0127 . . . .                       
O1 O Uiso 0.40115 1.39471 0.05883 1.000 0.0127 . . . .                          
O2 O Uiso 0.21836 1.71349 -0.00275 1.000 0.0127 . . . .                         
N1 N Uiso 0.17214 1.25390 0.14335 1.000 0.0127 . . . .                          
C1 C Uiso 0.00952 1.59091 0.07237 1.000 0.0127 . . . .                          
C2 C Uiso -0.01108 1.43670 0.11967 1.000 0.0127 . . . .                         
C3 C Uiso -0.22231 1.48042 0.14362 1.000 0.0127 . . . .                         
C4 C Uiso -0.40102 1.66813 0.12130 1.000 0.0127 . . . .                         
C5 C Uiso -0.37868 1.82208 0.07519 1.000 0.0127 . . . .                         
C6 C Uiso -0.17352 1.78136 0.05116 1.000 0.0127 . . . .                         
C7 C Uiso 0.22789 1.55417 0.04310 1.000 0.0127 . . . .                          
C8 C Uiso 0.17250 1.07512 0.18216 1.000 0.0127 . . . .                          
C9 C Uiso 0.02038 1.00331 0.16757 1.000 0.0127 . . . .                          
C10 C Uiso 0.03138 0.82271 0.20534 1.000 0.0127 . . . .                         
C11 C Uiso 0.19569 0.70756 0.25746 1.000 0.0127 . . . .                         
C12 C Uiso 0.34791 0.77957 0.27159 1.000 0.0127 . . . .                         
C13 C Uiso 0.33708 0.96085 0.23476 1.000 0.0127 . . . .                         
C14 C Uiso 0.21965 0.50209 0.29733 1.000 0.0127 . . . .                         
C15 C Uiso -0.00318 0.49325 0.30741 1.000 0.0127 . . . .                        
C16 C Uiso 0.02136 0.28654 0.34654 1.000 0.0127 . . . .                         
C17 C Uiso 0.21339 0.14565 0.38505 1.000 0.0127 . . . .                         
C18 C Uiso 0.22900 -0.04040 0.42090 1.000 0.0127 . . . .                        
C19 C Uiso 0.04917 -0.08553 0.41899 1.000 0.0127 . . . .                        
C20 C Uiso -0.14390 0.05527 0.37974 1.000 0.0127 . . . .                        
C21 C Uiso -0.15637 0.23817 0.34385 1.000 0.0127 . . . .                        
H1 H Uiso -0.24176 1.36587 0.18028 1.000 0.0152 . . . .                         
H2 H Uiso -0.56124 1.69794 0.14058 1.000 0.0152 . . . .                         
H3 H Uiso -0.51968 1.96926 0.05898 1.000 0.0152 . . . .                         
H4 H Uiso -0.14881 1.89645 0.01544 1.000 0.0152 . . . .                         
H5 H Uiso -0.10365 1.08698 0.12570 1.000 0.0152 . . . .                         
H6 H Uiso -0.08850 0.77101 0.19272 1.000 0.0152 . . . .                         
H7 H Uiso 0.47605 0.69318 0.31218 1.000 0.0152 . . . .                          
H8 H Uiso 0.45708 1.01405 0.24610 1.000 0.0152 . . . .                          
H9 H Uiso 0.32440 0.37706 0.27040 1.000 0.0152 . . . .                          
H10 H Uiso 0.30358 0.47633 0.34688 1.000 0.0152 . . . .                         
H11 H Uiso -0.10881 0.61633 0.33494 1.000 0.0152 . . . .                        
H12 H Uiso -0.08834 0.52036 0.25795 1.000 0.0152 . . . .                        
H13 H Uiso 0.35414 0.17741 0.38815 1.000 0.0152 . . . .                         
H14 H Uiso -0.28212 0.01860 0.37786 1.000 0.0152 . . . .                        
H15 H Uiso -0.30608 0.34563 0.31341 1.000 0.0152 . . . .                        
H16 H Uiso 0.31881 1.24716 0.12850 1.000 0.0152 . . . .                         
H17 H Uiso 0.36243 1.68070 -0.02469 1.000 0.0191 . . . .                        

#===============================================================================

#===============================================================================

data_23_list1_bpandenburg_17_a232    

#===============================================================================

# 5. CHEMICAL DATA

_chemical_name_systematic                        
;
;
_chemical_name_common                             ?
_chemical_melting_point                           ?
_chemical_formula_moiety                         
'C21 H17 Cl2 N O2'
# Ex: 'C12 H16 N2 O6, H2 O' and '(Cd 2+)3, (C6 N6 Cr 3-)2, 2(H2 O)' 
_chemical_formula_structural                      ?
_chemical_formula_sum                            
'C21 H17 Cl2 N O2'
_chemical_formula_iupac                           ?
_chemical_formula_weight                             386.26
_chemical_compound_source                        'see text'

loop_
_atom_type_symbol                                
_atom_type_description                           
_atom_type_scat_dispersion_real                  
_atom_type_scat_dispersion_imag                  
_atom_type_scat_source                           
 C   C    0.0033    0.0016
' International Tables Vol C Tables 4.2.6.8 and 6.1.1.4'
 H   H    0.0000    0.0000
' International Tables Vol C Tables 4.2.6.8 and 6.1.1.4'
Cl  Cl    0.1484    0.1585
' International Tables Vol C Tables 4.2.6.8 and 6.1.1.4'
 N   N    0.0061    0.0033
' International Tables Vol C Tables 4.2.6.8 and 6.1.1.4'
 O   O    0.0106    0.0060
' International Tables Vol C Tables 4.2.6.8 and 6.1.1.4'

#===============================================================================

# 6. CRYSTAL DATA

_symmetry_cell_setting                               triclinic
_symmetry_space_group_name_Hall                   '-P 1'
_symmetry_space_group_name_H-M                    'P -1'
_symmetry_Int_Tables_number                               2

loop_
_space_group_symop_id                            
_space_group_symop_operation_xyz                 
   1 x,y,z                         
   2 -x,-y,-z                      

_cell_length_a                                          7.05640
_cell_length_b                                          7.52980
_cell_length_c                                         18.21310
_cell_angle_alpha                                       88.1520
_cell_angle_beta                                        79.9690
_cell_angle_gamma                                       64.3080
_cell_volume                                            857.699
_cell_formula_units_Z                                 2
_cell_measurement_temperature                     ?
_cell_measurement_reflns_used                     ?
_cell_measurement_theta_min                       ?
_cell_measurement_theta_max                       ?
_cell_special_details                            
;
 
;

#===============================================================================

# 9. ATOMIC COORDINATES AND DISPLACEMENT PARAMETERS

loop_
_atom_site_label                                 
_atom_site_type_symbol                           
_atom_site_thermal_displace_type                 
_atom_site_fract_x                               
_atom_site_fract_y                               
_atom_site_fract_z                               
_atom_site_occupancy                             
_atom_site_U_iso_or_equiv                        
_atom_site_calc_flag                             
_atom_site_refinement_flags                      
_atom_site_disorder_assembly                     
_atom_site_disorder_group                        
Cl1 Cl Uiso 1.45305 -0.26461 0.37445 1.000 0.0127 . . . .                       
Cl2 Cl Uiso 1.22076 -0.40350 0.51497 1.000 0.0127 . . . .                       
O1 O Uiso -0.34096 0.92902 0.05784 1.000 0.0127 . . . .                         
O2 O Uiso -0.43991 1.21726 0.00150 1.000 0.0127 . . . .                         
N1 N Uiso -0.03475 0.83194 0.13862 1.000 0.0127 . . . .                         
C1 C Uiso -0.16278 1.13347 0.07310 1.000 0.0127 . . . .                         
C2 C Uiso -0.02216 1.00408 0.11761 1.000 0.0127 . . . .                         
C3 C Uiso 0.12310 1.06167 0.14174 1.000 0.0127 . . . .                          
C4 C Uiso 0.12492 1.23915 0.12270 1.000 0.0127 . . . .                          
C5 C Uiso -0.01623 1.36766 0.07886 1.000 0.0127 . . . .                         
C6 C Uiso -0.15763 1.31270 0.05420 1.000 0.0127 . . . .                         
C7 C Uiso -0.31996 1.08102 0.04426 1.000 0.0127 . . . .                         
C8 C Uiso 0.09407 0.68938 0.18331 1.000 0.0127 . . . .                          
C9 C Uiso 0.31557 0.61159 0.16856 1.000 0.0127 . . . .                          
C10 C Uiso 0.43616 0.47223 0.21415 1.000 0.0127 . . . .                         
C11 C Uiso 0.33912 0.40535 0.27413 1.000 0.0127 . . . .                         
C12 C Uiso 0.11707 0.47897 0.28714 1.000 0.0127 . . . .                         
C13 C Uiso -0.00441 0.61923 0.24272 1.000 0.0127 . . . .                        
C14 C Uiso 0.46371 0.25664 0.32718 1.000 0.0127 . . . .                         
C15 C Uiso 0.70749 0.18458 0.30698 1.000 0.0127 . . . .                         
C16 C Uiso 0.83139 0.03952 0.36113 1.000 0.0127 . . . .                         
C17 C Uiso 1.05348 -0.03755 0.34706 1.000 0.0127 . . . .                        
C18 C Uiso 1.17470 -0.17230 0.39367 1.000 0.0127 . . . .                        
C19 C Uiso 1.07365 -0.23180 0.45595 1.000 0.0127 . . . .                        
C20 C Uiso 0.85220 -0.15222 0.47071 1.000 0.0127 . . . .                        
C21 C Uiso 0.73266 -0.01794 0.42365 1.000 0.0127 . . . .                        
H1 H Uiso 0.23154 0.96566 0.17591 1.000 0.0152 . . . .                          
H2 H Uiso 0.23658 1.28095 0.14250 1.000 0.0152 . . . .                          
H3 H Uiso -0.01298 1.50630 0.06470 1.000 0.0152 . . . .                         
H4 H Uiso -0.26929 1.40774 0.01994 1.000 0.0152 . . . .                         
H5 H Uiso 0.39329 0.65907 0.12095 1.000 0.0152 . . . .                          
H6 H Uiso 0.60755 0.41631 0.20174 1.000 0.0152 . . . .                          
H7 H Uiso 0.03935 0.42707 0.33333 1.000 0.0152 . . . .                          
H8 H Uiso -0.17625 0.67639 0.25354 1.000 0.0152 . . . .                         
H9 H Uiso 0.40790 0.32521 0.38308 1.000 0.0152 . . . .                          
H10 H Uiso 0.42645 0.13102 0.32816 1.000 0.0152 . . . .                         
H11 H Uiso 0.76506 0.11361 0.25148 1.000 0.0152 . . . .                         
H12 H Uiso 0.74532 0.30998 0.30527 1.000 0.0152 . . . .                         
H13 H Uiso 1.13275 0.00751 0.29913 1.000 0.0152 . . . .                         
H14 H Uiso 0.77487 -0.19728 0.51916 1.000 0.0152 . . . .                        
H15 H Uiso 0.56136 0.04097 0.43660 1.000 0.0152 . . . .                         
H16 H Uiso -0.15792 0.81498 0.12394 1.000 0.0152 . . . .                        
H17 H Uiso -0.53219 1.17158 -0.02086 1.000 0.0152 . . . .                       

#===============================================================================

#===============================================================================

data_23_list1_bpandenburg_18_a323    

#===============================================================================

# 5. CHEMICAL DATA

_chemical_name_systematic                        
;
;
_chemical_name_common                             ?
_chemical_melting_point                           ?
_chemical_formula_moiety                         
'C21 H17 Cl2 N O2'
# Ex: 'C12 H16 N2 O6, H2 O' and '(Cd 2+)3, (C6 N6 Cr 3-)2, 2(H2 O)' 
_chemical_formula_structural                      ?
_chemical_formula_sum                            
'C21 H17 Cl2 N O2'
_chemical_formula_iupac                           ?
_chemical_formula_weight                             386.26
_chemical_compound_source                        'see text'

loop_
_atom_type_symbol                                
_atom_type_description                           
_atom_type_scat_dispersion_real                  
_atom_type_scat_dispersion_imag                  
_atom_type_scat_source                           
 C   C    0.0033    0.0016
' International Tables Vol C Tables 4.2.6.8 and 6.1.1.4'
 H   H    0.0000    0.0000
' International Tables Vol C Tables 4.2.6.8 and 6.1.1.4'
Cl  Cl    0.1484    0.1585
' International Tables Vol C Tables 4.2.6.8 and 6.1.1.4'
 N   N    0.0061    0.0033
' International Tables Vol C Tables 4.2.6.8 and 6.1.1.4'
 O   O    0.0106    0.0060
' International Tables Vol C Tables 4.2.6.8 and 6.1.1.4'

#===============================================================================

# 6. CRYSTAL DATA

_symmetry_cell_setting                               triclinic
_symmetry_space_group_name_Hall                   '-P 1'
_symmetry_space_group_name_H-M                    'P -1'
_symmetry_Int_Tables_number                               2

loop_
_space_group_symop_id                            
_space_group_symop_operation_xyz                 
   1 x,y,z                         
   2 -x,-y,-z                      

_cell_length_a                                          3.74640
_cell_length_b                                          8.37540
_cell_length_c                                         27.70440
_cell_angle_alpha                                       87.3540
_cell_angle_beta                                        88.4540
_cell_angle_gamma                                       77.6260
_cell_volume                                            848.068
_cell_formula_units_Z                                 2
_cell_measurement_temperature                     ?
_cell_measurement_reflns_used                     ?
_cell_measurement_theta_min                       ?
_cell_measurement_theta_max                       ?
_cell_special_details                            
;
 
;

#===============================================================================

# 9. ATOMIC COORDINATES AND DISPLACEMENT PARAMETERS

loop_
_atom_site_label                                 
_atom_site_type_symbol                           
_atom_site_thermal_displace_type                 
_atom_site_fract_x                               
_atom_site_fract_y                               
_atom_site_fract_z                               
_atom_site_occupancy                             
_atom_site_U_iso_or_equiv                        
_atom_site_calc_flag                             
_atom_site_refinement_flags                      
_atom_site_disorder_assembly                     
_atom_site_disorder_group                        
Cl1 Cl Uiso 0.85563 1.48901 0.10628 1.000 0.0127 . . . .                        
Cl2 Cl Uiso 0.87017 1.30724 0.00791 1.000 0.0127 . . . .                        
O1 O Uiso -0.26856 0.50825 0.45237 1.000 0.0127 . . . .                         
O2 O Uiso -0.21218 0.28559 0.50230 1.000 0.0127 . . . .                         
N1 N Uiso 0.11221 0.47882 0.36964 1.000 0.0127 . . . .                          
C1 C Uiso 0.13753 0.25696 0.42886 1.000 0.0127 . . . .                          
C2 C Uiso 0.24138 0.31763 0.38359 1.000 0.0127 . . . .                          
C3 C Uiso 0.48804 0.20963 0.35467 1.000 0.0127 . . . .                          
C4 C Uiso 0.62051 0.05036 0.37041 1.000 0.0127 . . . .                          
C5 C Uiso 0.51820 -0.00940 0.41543 1.000 0.0127 . . . .                         
C6 C Uiso 0.27802 0.09505 0.44412 1.000 0.0127 . . . .                          
C7 C Uiso -0.13083 0.36327 0.46132 1.000 0.0127 . . . .                         
C8 C Uiso 0.19295 0.55770 0.32593 1.000 0.0127 . . . .                          
C9 C Uiso 0.27769 0.71095 0.32762 1.000 0.0127 . . . .                          
C10 C Uiso 0.34580 0.79637 0.28550 1.000 0.0127 . . . .                         
C11 C Uiso 0.33638 0.72964 0.24091 1.000 0.0127 . . . .                         
C12 C Uiso 0.24830 0.57655 0.23928 1.000 0.0127 . . . .                         
C13 C Uiso 0.17404 0.49163 0.28095 1.000 0.0127 . . . .                         
C14 C Uiso 0.42497 0.81354 0.19346 1.000 0.0127 . . . .                         
C15 C Uiso 0.49774 0.98588 0.19830 1.000 0.0127 . . . .                         
C16 C Uiso 0.59361 1.06324 0.14990 1.000 0.0127 . . . .                         
C17 C Uiso 0.67503 1.21790 0.14913 1.000 0.0127 . . . .                         
C18 C Uiso 0.76025 1.29381 0.10600 1.000 0.0127 . . . .                         
C19 C Uiso 0.76452 1.21505 0.06249 1.000 0.0127 . . . .                         
C20 C Uiso 0.68563 1.06023 0.06337 1.000 0.0127 . . . .                         
C21 C Uiso 0.60052 0.98557 0.10660 1.000 0.0127 . . . .                         
H1 H Uiso 0.58016 0.25436 0.32068 1.000 0.0152 . . . .                          
H2 H Uiso 0.81200 -0.02936 0.34759 1.000 0.0152 . . . .                         
H3 H Uiso 0.62853 -0.13374 0.42771 1.000 0.0152 . . . .                         
H4 H Uiso 0.19395 0.05319 0.47928 1.000 0.0152 . . . .                          
H5 H Uiso 0.29148 0.76291 0.36227 1.000 0.0152 . . . .                          
H6 H Uiso 0.41103 0.91471 0.28813 1.000 0.0152 . . . .                          
H7 H Uiso 0.23348 0.52499 0.20459 1.000 0.0152 . . . .                          
H8 H Uiso 0.09635 0.37557 0.27900 1.000 0.0152 . . . .                          
H9 H Uiso 0.66426 0.73690 0.17742 1.000 0.0152 . . . .                          
H10 H Uiso 0.20327 0.81967 0.16876 1.000 0.0152 . . . .                         
H11 H Uiso 0.25973 1.06551 0.21400 1.000 0.0152 . . . .                         
H12 H Uiso 0.72117 0.97938 0.22294 1.000 0.0152 . . . .                         
H13 H Uiso 0.67161 1.28059 0.18238 1.000 0.0152 . . . .                         
H14 H Uiso 0.69032 0.99793 0.02998 1.000 0.0152 . . . .                         
H15 H Uiso 0.53765 0.86617 0.10564 1.000 0.0152 . . . .                         
H16 H Uiso -0.03816 0.54821 0.39497 1.000 0.0152 . . . .                        
H17 H Uiso -0.40514 0.35778 0.52179 1.000 0.0191 . . . .                        

#===============================================================================

#===============================================================================

data_23_list1_bpandenburg_19_a12658  

#===============================================================================

# 5. CHEMICAL DATA

_chemical_name_systematic                        
;
;
_chemical_name_common                             ?
_chemical_melting_point                           ?
_chemical_formula_moiety                         
'C21 H17 Cl2 N O2'
# Ex: 'C12 H16 N2 O6, H2 O' and '(Cd 2+)3, (C6 N6 Cr 3-)2, 2(H2 O)' 
_chemical_formula_structural                      ?
_chemical_formula_sum                            
'C21 H17 Cl2 N O2'
_chemical_formula_iupac                           ?
_chemical_formula_weight                             386.26
_chemical_compound_source                        'see text'

loop_
_atom_type_symbol                                
_atom_type_description                           
_atom_type_scat_dispersion_real                  
_atom_type_scat_dispersion_imag                  
_atom_type_scat_source                           
 C   C    0.0033    0.0016
' International Tables Vol C Tables 4.2.6.8 and 6.1.1.4'
 H   H    0.0000    0.0000
' International Tables Vol C Tables 4.2.6.8 and 6.1.1.4'
Cl  Cl    0.1484    0.1585
' International Tables Vol C Tables 4.2.6.8 and 6.1.1.4'
 N   N    0.0061    0.0033
' International Tables Vol C Tables 4.2.6.8 and 6.1.1.4'
 O   O    0.0106    0.0060
' International Tables Vol C Tables 4.2.6.8 and 6.1.1.4'

#===============================================================================

# 6. CRYSTAL DATA

_symmetry_cell_setting                               triclinic
_symmetry_space_group_name_Hall                   '-P 1'
_symmetry_space_group_name_H-M                    'P -1'
_symmetry_Int_Tables_number                               2

loop_
_space_group_symop_id                            
_space_group_symop_operation_xyz                 
   1 x,y,z                         
   2 -x,-y,-z                      

_cell_length_a                                          6.72910
_cell_length_b                                          7.29540
_cell_length_c                                         19.76090
_cell_angle_alpha                                       81.4250
_cell_angle_beta                                        89.7580
_cell_angle_gamma                                       63.8210
_cell_volume                                            858.774
_cell_formula_units_Z                                 2
_cell_measurement_temperature                     ?
_cell_measurement_reflns_used                     ?
_cell_measurement_theta_min                       ?
_cell_measurement_theta_max                       ?
_cell_special_details                            
;
 
;

#===============================================================================

# 9. ATOMIC COORDINATES AND DISPLACEMENT PARAMETERS

loop_
_atom_site_label                                 
_atom_site_type_symbol                           
_atom_site_thermal_displace_type                 
_atom_site_fract_x                               
_atom_site_fract_y                               
_atom_site_fract_z                               
_atom_site_occupancy                             
_atom_site_U_iso_or_equiv                        
_atom_site_calc_flag                             
_atom_site_refinement_flags                      
_atom_site_disorder_assembly                     
_atom_site_disorder_group                        
Cl1 Cl Uiso 0.52619 1.21684 0.03217 1.000 0.0127 . . . .                        
Cl2 Cl Uiso 0.94040 1.31404 0.03549 1.000 0.0127 . . . .                        
O1 O Uiso 0.59875 -0.39395 0.44142 1.000 0.0127 . . . .                         
O2 O Uiso 0.78127 -0.71368 0.50244 1.000 0.0127 . . . .                         
N1 N Uiso 0.82781 -0.25362 0.35676 1.000 0.0127 . . . .                         
C1 C Uiso 0.99024 -0.59105 0.42754 1.000 0.0127 . . . .                         
C2 C Uiso 1.01110 -0.43669 0.38044 1.000 0.0127 . . . .                         
C3 C Uiso 1.22253 -0.48060 0.35666 1.000 0.0127 . . . .                         
C4 C Uiso 1.40119 -0.66864 0.37894 1.000 0.0127 . . . .                         
C5 C Uiso 1.37852 -0.82280 0.42478 1.000 0.0127 . . . .                         
C6 C Uiso 1.17313 -0.78189 0.44865 1.000 0.0127 . . . .                         
C7 C Uiso 0.77185 -0.55398 0.45686 1.000 0.0127 . . . .                         
C8 C Uiso 0.82736 -0.07491 0.31785 1.000 0.0127 . . . .                         
C9 C Uiso 0.66068 0.04023 0.26569 1.000 0.0127 . . . .                          
C10 C Uiso 0.64963 0.22149 0.22877 1.000 0.0127 . . . .                         
C11 C Uiso 0.80363 0.29282 0.24236 1.000 0.0127 . . . .                         
C12 C Uiso 0.96989 0.17685 0.29402 1.000 0.0127 . . . .                         
C13 C Uiso 0.98117 -0.00380 0.33191 1.000 0.0127 . . . .                        
C14 C Uiso 0.77979 0.49813 0.20227 1.000 0.0127 . . . .                         
C15 C Uiso 1.00288 0.50786 0.19321 1.000 0.0127 . . . .                         
C16 C Uiso 0.97894 0.71443 0.15417 1.000 0.0127 . . . .                         
C17 C Uiso 0.78764 0.85462 0.11492 1.000 0.0127 . . . .                         
C18 C Uiso 0.77318 1.04010 0.07890 1.000 0.0127 . . . .                         
C19 C Uiso 0.95336 1.08534 0.08147 1.000 0.0127 . . . .                         
C20 C Uiso 1.14547 0.94550 0.12163 1.000 0.0127 . . . .                         
C21 C Uiso 1.15684 0.76312 0.15762 1.000 0.0127 . . . .                         
H1 H Uiso 1.24223 -0.36599 0.32015 1.000 0.0152 . . . .                         
H2 H Uiso 1.56160 -0.69852 0.35982 1.000 0.0152 . . . .                         
H3 H Uiso 1.51946 -0.97017 0.44103 1.000 0.0152 . . . .                         
H4 H Uiso 1.14826 -0.89706 0.48426 1.000 0.0152 . . . .                         
H5 H Uiso 0.53948 -0.01253 0.25472 1.000 0.0152 . . . .                         
H6 H Uiso 0.52018 0.30830 0.18843 1.000 0.0152 . . . .                          
H7 H Uiso 1.09119 0.22789 0.30628 1.000 0.0152 . . . .                          
H8 H Uiso 1.10675 -0.08780 0.37347 1.000 0.0152 . . . .                         
H9 H Uiso 0.69745 0.52256 0.15250 1.000 0.0152 . . . .                          
H10 H Uiso 0.67330 0.62372 0.22851 1.000 0.0152 . . . .                         
H11 H Uiso 1.08656 0.48160 0.24290 1.000 0.0152 . . . .                         
H12 H Uiso 1.11006 0.38453 0.16625 1.000 0.0152 . . . .                         
H13 H Uiso 0.64684 0.82251 0.11121 1.000 0.0152 . . . .                         
H14 H Uiso 1.28382 0.98245 0.12406 1.000 0.0152 . . . .                         
H15 H Uiso 1.30593 0.65613 0.18865 1.000 0.0152 . . . .                         
H16 H Uiso 0.68095 -0.24668 0.37167 1.000 0.0152 . . . .                        
H17 H Uiso 0.63733 -0.68095 0.52434 1.000 0.0191 . . . .                        

#===============================================================================

#===============================================================================

data_23_list1_bpandenburg_20_a4330   

#===============================================================================

# 5. CHEMICAL DATA

_chemical_name_systematic                        
;
;
_chemical_name_common                             ?
_chemical_melting_point                           ?
_chemical_formula_moiety                         
'C21 H17 Cl2 N O2'
# Ex: 'C12 H16 N2 O6, H2 O' and '(Cd 2+)3, (C6 N6 Cr 3-)2, 2(H2 O)' 
_chemical_formula_structural                      ?
_chemical_formula_sum                            
'C21 H17 Cl2 N O2'
_chemical_formula_iupac                           ?
_chemical_formula_weight                             386.26
_chemical_compound_source                        'see text'

loop_
_atom_type_symbol                                
_atom_type_description                           
_atom_type_scat_dispersion_real                  
_atom_type_scat_dispersion_imag                  
_atom_type_scat_source                           
 C   C    0.0033    0.0016
' International Tables Vol C Tables 4.2.6.8 and 6.1.1.4'
 H   H    0.0000    0.0000
' International Tables Vol C Tables 4.2.6.8 and 6.1.1.4'
Cl  Cl    0.1484    0.1585
' International Tables Vol C Tables 4.2.6.8 and 6.1.1.4'
 N   N    0.0061    0.0033
' International Tables Vol C Tables 4.2.6.8 and 6.1.1.4'
 O   O    0.0106    0.0060
' International Tables Vol C Tables 4.2.6.8 and 6.1.1.4'

#===============================================================================

# 6. CRYSTAL DATA

_symmetry_cell_setting                               triclinic
_symmetry_space_group_name_Hall                   '-P 1'
_symmetry_space_group_name_H-M                    'P -1'
_symmetry_Int_Tables_number                               2

loop_
_space_group_symop_id                            
_space_group_symop_operation_xyz                 
   1 x,y,z                         
   2 -x,-y,-z                      

_cell_length_a                                          3.74640
_cell_length_b                                          8.43540
_cell_length_c                                         27.57410
_cell_angle_alpha                                       92.2440
_cell_angle_beta                                        91.5170
_cell_angle_gamma                                      102.7910
_cell_volume                                            848.579
_cell_formula_units_Z                                 2
_cell_measurement_temperature                     ?
_cell_measurement_reflns_used                     ?
_cell_measurement_theta_min                       ?
_cell_measurement_theta_max                       ?
_cell_special_details                            
;
 
;

#===============================================================================

# 9. ATOMIC COORDINATES AND DISPLACEMENT PARAMETERS

loop_
_atom_site_label                                 
_atom_site_type_symbol                           
_atom_site_thermal_displace_type                 
_atom_site_fract_x                               
_atom_site_fract_y                               
_atom_site_fract_z                               
_atom_site_occupancy                             
_atom_site_U_iso_or_equiv                        
_atom_site_calc_flag                             
_atom_site_refinement_flags                      
_atom_site_disorder_assembly                     
_atom_site_disorder_group                        
Cl1 Cl Uiso -0.34133 -0.48891 0.10645 1.000 0.0127 . . . .                      
Cl2 Cl Uiso -0.18468 -0.30936 0.00752 1.000 0.0127 . . . .                      
O1 O Uiso 1.76073 0.49266 0.45234 1.000 0.0127 . . . .                          
O2 O Uiso 1.92206 0.71422 0.50280 1.000 0.0127 . . . .                          
N1 N Uiso 1.40341 0.52101 0.36967 1.000 0.0127 . . . .                          
C1 C Uiso 1.60208 0.74281 0.42893 1.000 0.0127 . . . .                          
C2 C Uiso 1.43534 0.68183 0.38360 1.000 0.0127 . . . .                          
C3 C Uiso 1.29519 0.78929 0.35460 1.000 0.0127 . . . .                          
C4 C Uiso 1.32275 0.94834 0.37031 1.000 0.0127 . . . .                          
C5 C Uiso 1.48726 1.00847 0.41538 1.000 0.0127 . . . .                          
C6 C Uiso 1.62437 0.90449 0.44417 1.000 0.0127 . . . .                          
C7 C Uiso 1.76540 0.63692 0.46147 1.000 0.0127 . . . .                          
C8 C Uiso 1.24243 0.44159 0.32595 1.000 0.0127 . . . .                          
C9 C Uiso 1.32318 0.50601 0.28062 1.000 0.0127 . . . .                          
C10 C Uiso 1.16268 0.42078 0.23894 1.000 0.0127 . . . .                         
C11 C Uiso 0.92440 0.26890 0.24086 1.000 0.0127 . . . .                         
C12 C Uiso 0.85240 0.20375 0.28578 1.000 0.0127 . . . .                         
C13 C Uiso 1.00725 0.28950 0.32795 1.000 0.0127 . . . .                         
C14 C Uiso 0.75032 0.18472 0.19336 1.000 0.0127 . . . .                         
C15 C Uiso 0.50849 0.01369 0.19846 1.000 0.0127 . . . .                         
C16 C Uiso 0.33520 -0.06414 0.14995 1.000 0.0127 . . . .                        
C17 C Uiso 0.10413 -0.21820 0.14929 1.000 0.0127 . . . .                        
C18 C Uiso -0.05647 -0.29468 0.10603 1.000 0.0127 . . . .                       
C19 C Uiso 0.01227 -0.21665 0.06228 1.000 0.0127 . . . .                        
C20 C Uiso 0.24103 -0.06244 0.06307 1.000 0.0127 . . . .                        
C21 C Uiso 0.40070 0.01267 0.10642 1.000 0.0127 . . . .                         
H1 H Uiso 1.15637 0.74437 0.32061 1.000 0.0152 . . . .                          
H2 H Uiso 1.20883 1.02745 0.34751 1.000 0.0152 . . . .                          
H3 H Uiso 1.50128 1.13256 0.42772 1.000 0.0152 . . . .                          
H4 H Uiso 1.75267 0.94665 0.47934 1.000 0.0152 . . . .                          
H5 H Uiso 1.51465 0.62113 0.27841 1.000 0.0152 . . . .                          
H6 H Uiso 1.22573 0.47116 0.20400 1.000 0.0152 . . . .                          
H7 H Uiso 0.67087 0.08642 0.28865 1.000 0.0152 . . . .                          
H8 H Uiso 0.94474 0.23878 0.36286 1.000 0.0152 . . . .                          
H9 H Uiso 0.96392 0.17768 0.16820 1.000 0.0152 . . . .                          
H10 H Uiso 0.58558 0.26117 0.17748 1.000 0.0152 . . . .                         
H11 H Uiso 0.29304 0.02101 0.22337 1.000 0.0152 . . . .                         
H12 H Uiso 0.66879 -0.06529 0.21408 1.000 0.0152 . . . .                        
H13 H Uiso 0.04878 -0.28010 0.18274 1.000 0.0152 . . . .                        
H14 H Uiso 0.29501 -0.00113 0.02950 1.000 0.0152 . . . .                        
H15 H Uiso 0.57859 0.13180 0.10539 1.000 0.0152 . . . .                         
H16 H Uiso 1.48716 0.45246 0.39506 1.000 0.0152 . . . .                         
H17 H Uiso 2.04384 0.64238 0.52229 1.000 0.0191 . . . .                         

#===============================================================================

#===============================================================================

data_23_list1_bpandenburg_21_a89     

#===============================================================================

# 5. CHEMICAL DATA

_chemical_name_systematic                        
;
;
_chemical_name_common                             ?
_chemical_melting_point                           ?
_chemical_formula_moiety                         
'C21 H17 Cl2 N O2'
# Ex: 'C12 H16 N2 O6, H2 O' and '(Cd 2+)3, (C6 N6 Cr 3-)2, 2(H2 O)' 
_chemical_formula_structural                      ?
_chemical_formula_sum                            
'C21 H17 Cl2 N O2'
_chemical_formula_iupac                           ?
_chemical_formula_weight                             386.26
_chemical_compound_source                        'see text'

loop_
_atom_type_symbol                                
_atom_type_description                           
_atom_type_scat_dispersion_real                  
_atom_type_scat_dispersion_imag                  
_atom_type_scat_source                           
 C   C    0.0033    0.0016
' International Tables Vol C Tables 4.2.6.8 and 6.1.1.4'
 H   H    0.0000    0.0000
' International Tables Vol C Tables 4.2.6.8 and 6.1.1.4'
Cl  Cl    0.1484    0.1585
' International Tables Vol C Tables 4.2.6.8 and 6.1.1.4'
 N   N    0.0061    0.0033
' International Tables Vol C Tables 4.2.6.8 and 6.1.1.4'
 O   O    0.0106    0.0060
' International Tables Vol C Tables 4.2.6.8 and 6.1.1.4'

#===============================================================================

# 6. CRYSTAL DATA

_symmetry_cell_setting                               triclinic
_symmetry_space_group_name_Hall                   '-P 1'
_symmetry_space_group_name_H-M                    'P -1'
_symmetry_Int_Tables_number                               2

loop_
_space_group_symop_id                            
_space_group_symop_operation_xyz                 
   1 x,y,z                         
   2 -x,-y,-z                      

_cell_length_a                                          3.83210
_cell_length_b                                          8.50990
_cell_length_c                                         26.38060
_cell_angle_alpha                                       87.7920
_cell_angle_beta                                        88.4820
_cell_angle_gamma                                       78.8530
_cell_volume                                            843.276
_cell_formula_units_Z                                 2
_cell_measurement_temperature                     ?
_cell_measurement_reflns_used                     ?
_cell_measurement_theta_min                       ?
_cell_measurement_theta_max                       ?
_cell_special_details                            
;
 
;

#===============================================================================

# 9. ATOMIC COORDINATES AND DISPLACEMENT PARAMETERS

loop_
_atom_site_label                                 
_atom_site_type_symbol                           
_atom_site_thermal_displace_type                 
_atom_site_fract_x                               
_atom_site_fract_y                               
_atom_site_fract_z                               
_atom_site_occupancy                             
_atom_site_U_iso_or_equiv                        
_atom_site_calc_flag                             
_atom_site_refinement_flags                      
_atom_site_disorder_assembly                     
_atom_site_disorder_group                        
Cl1 Cl Uiso -0.00964 1.47912 0.40458 1.000 0.0127 . . . .                       
Cl2 Cl Uiso -0.33904 1.29496 0.49553 1.000 0.0127 . . . .                       
O1 O Uiso 1.26009 0.49434 0.04792 1.000 0.0127 . . . .                          
O2 O Uiso 1.41506 0.28811 -0.00394 1.000 0.0127 . . . .                         
N1 N Uiso 0.89254 0.44729 0.13187 1.000 0.0127 . . . .                          
C1 C Uiso 1.09206 0.24134 0.07187 1.000 0.0127 . . . .                          
C2 C Uiso 0.92168 0.29130 0.11810 1.000 0.0127 . . . .                          
C3 C Uiso 0.77523 0.17841 0.14782 1.000 0.0127 . . . .                          
C4 C Uiso 0.80050 0.02464 0.13190 1.000 0.0127 . . . .                          
C5 C Uiso 0.96999 -0.02482 0.08606 1.000 0.0127 . . . .                         
C6 C Uiso 1.11354 0.08463 0.05656 1.000 0.0127 . . . .                          
C7 C Uiso 1.26007 0.35400 0.03851 1.000 0.0127 . . . .                          
C8 C Uiso 0.72441 0.51881 0.17567 1.000 0.0127 . . . .                          
C9 C Uiso 0.50857 0.66999 0.16998 1.000 0.0127 . . . .                          
C10 C Uiso 0.35405 0.75115 0.21180 1.000 0.0127 . . . .                         
C11 C Uiso 0.40639 0.68325 0.26033 1.000 0.0127 . . . .                         
C12 C Uiso 0.61784 0.53157 0.26586 1.000 0.0127 . . . .                         
C13 C Uiso 0.77902 0.45012 0.22431 1.000 0.0127 . . . .                         
C14 C Uiso 0.23370 0.76930 0.30693 1.000 0.0127 . . . .                         
C15 C Uiso 0.21299 0.95250 0.30325 1.000 0.0127 . . . .                         
C16 C Uiso 0.07036 1.03620 0.35192 1.000 0.0127 . . . .                         
C17 C Uiso 0.08617 1.19728 0.35638 1.000 0.0127 . . . .                         
C18 C Uiso -0.03749 1.27783 0.40007 1.000 0.0127 . . . .                        
C19 C Uiso -0.18027 1.19699 0.44042 1.000 0.0127 . . . .                        
C20 C Uiso -0.19701 1.03666 0.43578 1.000 0.0127 . . . .                        
C21 C Uiso -0.07327 0.95748 0.39191 1.000 0.0127 . . . .                        
H1 H Uiso 0.63313 0.21507 0.18232 1.000 0.0152 . . . .                          
H2 H Uiso 0.68132 -0.05884 0.15513 1.000 0.0152 . . . .                         
H3 H Uiso 0.98279 -0.14502 0.07366 1.000 0.0152 . . . .                         
H4 H Uiso 1.24605 0.05104 0.02075 1.000 0.0152 . . . .                          
H5 H Uiso 0.46502 0.72361 0.13239 1.000 0.0152 . . . .                          
H6 H Uiso 0.19023 0.86813 0.20615 1.000 0.0152 . . . .                          
H7 H Uiso 0.66278 0.47784 0.30341 1.000 0.0152 . . . .                          
H8 H Uiso 0.95269 0.33528 0.22958 1.000 0.0152 . . . .                          
H9 H Uiso -0.03256 0.74480 0.31213 1.000 0.0152 . . . .                         
H10 H Uiso 0.38238 0.71995 0.34009 1.000 0.0152 . . . .                         
H11 H Uiso 0.47516 0.97781 0.29465 1.000 0.0152 . . . .                         
H12 H Uiso 0.04458 1.00431 0.27207 1.000 0.0152 . . . .                         
H13 H Uiso 0.19941 1.26067 0.32583 1.000 0.0152 . . . .                         
H14 H Uiso -0.30770 0.97301 0.46651 1.000 0.0152 . . . .                        
H15 H Uiso -0.09041 0.83308 0.38973 1.000 0.0152 . . . .                        
H16 H Uiso 0.98502 0.51988 0.10568 1.000 0.0152 . . . .                         
H17 H Uiso 1.54050 0.36433 -0.02349 1.000 0.0191 . . . .                        

#===============================================================================

#===============================================================================

data_23_list1_bpandenburg_22_a80     

#===============================================================================

# 5. CHEMICAL DATA

_chemical_name_systematic                        
;
;
_chemical_name_common                             ?
_chemical_melting_point                           ?
_chemical_formula_moiety                         
'C21 H17 Cl2 N O2'
# Ex: 'C12 H16 N2 O6, H2 O' and '(Cd 2+)3, (C6 N6 Cr 3-)2, 2(H2 O)' 
_chemical_formula_structural                      ?
_chemical_formula_sum                            
'C21 H17 Cl2 N O2'
_chemical_formula_iupac                           ?
_chemical_formula_weight                             386.26
_chemical_compound_source                        'see text'

loop_
_atom_type_symbol                                
_atom_type_description                           
_atom_type_scat_dispersion_real                  
_atom_type_scat_dispersion_imag                  
_atom_type_scat_source                           
 C   C    0.0033    0.0016
' International Tables Vol C Tables 4.2.6.8 and 6.1.1.4'
 H   H    0.0000    0.0000
' International Tables Vol C Tables 4.2.6.8 and 6.1.1.4'
Cl  Cl    0.1484    0.1585
' International Tables Vol C Tables 4.2.6.8 and 6.1.1.4'
 N   N    0.0061    0.0033
' International Tables Vol C Tables 4.2.6.8 and 6.1.1.4'
 O   O    0.0106    0.0060
' International Tables Vol C Tables 4.2.6.8 and 6.1.1.4'

#===============================================================================

# 6. CRYSTAL DATA

_symmetry_cell_setting                               triclinic
_symmetry_space_group_name_Hall                   '-P 1'
_symmetry_space_group_name_H-M                    'P -1'
_symmetry_Int_Tables_number                               2

loop_
_space_group_symop_id                            
_space_group_symop_operation_xyz                 
   1 x,y,z                         
   2 -x,-y,-z                      

_cell_length_a                                          3.80130
_cell_length_b                                          8.50800
_cell_length_c                                         26.57670
_cell_angle_alpha                                       88.0320
_cell_angle_beta                                        88.1710
_cell_angle_gamma                                       79.0320
_cell_volume                                            843.049
_cell_formula_units_Z                                 2
_cell_measurement_temperature                     ?
_cell_measurement_reflns_used                     ?
_cell_measurement_theta_min                       ?
_cell_measurement_theta_max                       ?
_cell_special_details                            
;
 
;

#===============================================================================

# 9. ATOMIC COORDINATES AND DISPLACEMENT PARAMETERS

loop_
_atom_site_label                                 
_atom_site_type_symbol                           
_atom_site_thermal_displace_type                 
_atom_site_fract_x                               
_atom_site_fract_y                               
_atom_site_fract_z                               
_atom_site_occupancy                             
_atom_site_U_iso_or_equiv                        
_atom_site_calc_flag                             
_atom_site_refinement_flags                      
_atom_site_disorder_assembly                     
_atom_site_disorder_group                        
Cl1 Cl Uiso 1.50509 0.02130 0.09576 1.000 0.0127 . . . .                        
Cl2 Cl Uiso 1.83442 0.20471 0.00489 1.000 0.0127 . . . .                        
O1 O Uiso 0.24234 1.00538 0.45201 1.000 0.0127 . . . .                          
O2 O Uiso 0.08330 1.21224 0.50352 1.000 0.0127 . . . .                          
N1 N Uiso 0.60880 1.05343 0.36805 1.000 0.0127 . . . .                          
C1 C Uiso 0.40653 1.25940 0.42788 1.000 0.0127 . . . .                          
C2 C Uiso 0.57749 1.20969 0.38175 1.000 0.0127 . . . .                          
C3 C Uiso 0.72218 1.32314 0.35203 1.000 0.0127 . . . .                          
C4 C Uiso 0.69512 1.47717 0.36789 1.000 0.0127 . . . .                          
C5 C Uiso 0.52553 1.52632 0.41367 1.000 0.0127 . . . .                          
C6 C Uiso 0.38330 1.41638 0.44313 1.000 0.0127 . . . .                          
C7 C Uiso 0.23984 1.14620 0.46124 1.000 0.0127 . . . .                          
C8 C Uiso 0.77559 0.98200 0.32421 1.000 0.0127 . . . .                          
C9 C Uiso 0.71884 1.05053 0.27606 1.000 0.0127 . . . .                          
C10 C Uiso 0.87881 0.96896 0.23450 1.000 0.0127 . . . .                         
C11 C Uiso 1.09151 0.81749 0.23953 1.000 0.0127 . . . .                         
C12 C Uiso 1.14540 0.74963 0.28755 1.000 0.0127 . . . .                         
C13 C Uiso 0.99199 0.83083 0.32937 1.000 0.0127 . . . .                         
C14 C Uiso 1.26376 0.73162 0.19294 1.000 0.0127 . . . .                         
C15 C Uiso 1.29038 0.54818 0.19676 1.000 0.0127 . . . .                         
C16 C Uiso 1.43118 0.46431 0.14819 1.000 0.0127 . . . .                         
C17 C Uiso 1.41348 0.30333 0.14376 1.000 0.0127 . . . .                         
C18 C Uiso 1.53529 0.22249 0.10016 1.000 0.0127 . . . .                         
C19 C Uiso 1.67817 0.30296 0.05990 1.000 0.0127 . . . .                         
C20 C Uiso 1.69666 0.46327 0.06449 1.000 0.0127 . . . .                         
C21 C Uiso 1.57468 0.54275 0.10826 1.000 0.0127 . . . .                         
H1 H Uiso 0.86444 1.28675 0.31755 1.000 0.0152 . . . .                          
H2 H Uiso 0.81281 1.56112 0.34464 1.000 0.0152 . . . .                          
H3 H Uiso 0.51082 1.64679 0.42599 1.000 0.0152 . . . .                          
H4 H Uiso 0.25026 1.44990 0.47885 1.000 0.0152 . . . .                          
H5 H Uiso 0.54412 1.16520 0.27120 1.000 0.0152 . . . .                          
H6 H Uiso 0.83237 1.02255 0.19734 1.000 0.0152 . . . .                          
H7 H Uiso 1.30969 0.63268 0.29281 1.000 0.0152 . . . .                          
H8 H Uiso 1.03719 0.77732 0.36657 1.000 0.0152 . . . .                          
H9 H Uiso 1.11044 0.77933 0.16037 1.000 0.0152 . . . .                          
H10 H Uiso 1.53007 0.75830 0.18704 1.000 0.0152 . . . .                         
H11 H Uiso 1.46436 0.49816 0.22722 1.000 0.0152 . . . .                         
H12 H Uiso 1.02875 0.52080 0.20618 1.000 0.0152 . . . .                         
H13 H Uiso 1.29991 0.24024 0.17423 1.000 0.0152 . . . .                         
H14 H Uiso 1.80762 0.52648 0.03378 1.000 0.0152 . . . .                         
H15 H Uiso 1.59256 0.66717 0.11037 1.000 0.0152 . . . .                         
H16 H Uiso 0.51806 0.98061 0.39422 1.000 0.0152 . . . .                         
H17 H Uiso -0.04086 1.13567 0.52324 1.000 0.0152 . . . .                        

#===============================================================================

#===============================================================================

data_23_list1_bpandenburg_23_a283    

#===============================================================================

# 5. CHEMICAL DATA

_chemical_name_systematic                        
;
;
_chemical_name_common                             ?
_chemical_melting_point                           ?
_chemical_formula_moiety                         
'C21 H17 Cl2 N O2'
# Ex: 'C12 H16 N2 O6, H2 O' and '(Cd 2+)3, (C6 N6 Cr 3-)2, 2(H2 O)' 
_chemical_formula_structural                      ?
_chemical_formula_sum                            
'C21 H17 Cl2 N O2'
_chemical_formula_iupac                           ?
_chemical_formula_weight                             386.26
_chemical_compound_source                        'see text'

loop_
_atom_type_symbol                                
_atom_type_description                           
_atom_type_scat_dispersion_real                  
_atom_type_scat_dispersion_imag                  
_atom_type_scat_source                           
 C   C    0.0033    0.0016
' International Tables Vol C Tables 4.2.6.8 and 6.1.1.4'
 H   H    0.0000    0.0000
' International Tables Vol C Tables 4.2.6.8 and 6.1.1.4'
Cl  Cl    0.1484    0.1585
' International Tables Vol C Tables 4.2.6.8 and 6.1.1.4'
 N   N    0.0061    0.0033
' International Tables Vol C Tables 4.2.6.8 and 6.1.1.4'
 O   O    0.0106    0.0060
' International Tables Vol C Tables 4.2.6.8 and 6.1.1.4'

#===============================================================================

# 6. CRYSTAL DATA

_symmetry_cell_setting                               triclinic
_symmetry_space_group_name_Hall                   '-P 1'
_symmetry_space_group_name_H-M                    'P -1'
_symmetry_Int_Tables_number                               2

loop_
_space_group_symop_id                            
_space_group_symop_operation_xyz                 
   1 x,y,z                         
   2 -x,-y,-z                      

_cell_length_a                                          7.21590
_cell_length_b                                         11.11310
_cell_length_c                                         11.48520
_cell_angle_alpha                                       69.6410
_cell_angle_beta                                        89.4300
_cell_angle_gamma                                       88.5710
_cell_volume                                            863.206
_cell_formula_units_Z                                 2
_cell_measurement_temperature                     ?
_cell_measurement_reflns_used                     ?
_cell_measurement_theta_min                       ?
_cell_measurement_theta_max                       ?
_cell_special_details                            
;
 
;

#===============================================================================

# 9. ATOMIC COORDINATES AND DISPLACEMENT PARAMETERS

loop_
_atom_site_label                                 
_atom_site_type_symbol                           
_atom_site_thermal_displace_type                 
_atom_site_fract_x                               
_atom_site_fract_y                               
_atom_site_fract_z                               
_atom_site_occupancy                             
_atom_site_U_iso_or_equiv                        
_atom_site_calc_flag                             
_atom_site_refinement_flags                      
_atom_site_disorder_assembly                     
_atom_site_disorder_group                        
Cl1 Cl Uiso 0.38472 0.84840 0.54167 1.000 0.0127 . . . .                        
Cl2 Cl Uiso 0.49732 0.72928 0.82729 1.000 0.0127 . . . .                        
O1 O Uiso -0.34008 0.04954 0.06333 1.000 0.0127 . . . .                         
O2 O Uiso -0.33896 -0.14287 0.04035 1.000 0.0127 . . . .                        
N1 N Uiso -0.04950 0.10574 0.17450 1.000 0.0127 . . . .                         
C1 C Uiso -0.07186 -0.09197 0.13331 1.000 0.0127 . . . .                        
C2 C Uiso 0.02512 -0.01128 0.18133 1.000 0.0127 . . . .                         
C3 C Uiso 0.20360 -0.05245 0.23046 1.000 0.0127 . . . .                         
C4 C Uiso 0.27821 -0.16771 0.23151 1.000 0.0127 . . . .                         
C5 C Uiso 0.18141 -0.24739 0.18321 1.000 0.0127 . . . .                         
C6 C Uiso 0.00776 -0.20811 0.13423 1.000 0.0127 . . . .                         
C7 C Uiso -0.26059 -0.05304 0.07625 1.000 0.0127 . . . .                        
C8 C Uiso 0.01445 0.18544 0.23724 1.000 0.0127 . . . .                          
C9 C Uiso 0.07740 0.13602 0.35895 1.000 0.0127 . . . .                          
C10 C Uiso 0.13453 0.21742 0.41909 1.000 0.0127 . . . .                         
C11 C Uiso 0.12869 0.34934 0.35995 1.000 0.0127 . . . .                         
C12 C Uiso 0.06150 0.39858 0.23876 1.000 0.0127 . . . .                         
C13 C Uiso 0.00520 0.31853 0.17773 1.000 0.0127 . . . .                         
C14 C Uiso 0.19264 0.44286 0.42130 1.000 0.0127 . . . .                         
C15 C Uiso 0.24167 0.37843 0.55958 1.000 0.0127 . . . .                         
C16 C Uiso 0.30539 0.47157 0.62172 1.000 0.0127 . . . .                         
C17 C Uiso 0.31333 0.60288 0.56051 1.000 0.0127 . . . .                         
C18 C Uiso 0.37368 0.68333 0.62208 1.000 0.0127 . . . .                         
C19 C Uiso 0.42512 0.63184 0.74660 1.000 0.0127 . . . .                         
C20 C Uiso 0.41665 0.49956 0.80839 1.000 0.0127 . . . .                         
C21 C Uiso 0.35827 0.42115 0.74623 1.000 0.0127 . . . .                         
H1 H Uiso 0.28226 0.00914 0.26480 1.000 0.0152 . . . .                          
H2 H Uiso 0.41578 -0.19620 0.26894 1.000 0.0152 . . . .                         
H3 H Uiso 0.24375 -0.33624 0.18279 1.000 0.0152 . . . .                         
H4 H Uiso -0.07071 -0.26561 0.09402 1.000 0.0152 . . . .                        
H5 H Uiso 0.08018 0.03375 0.40721 1.000 0.0152 . . . .                          
H6 H Uiso 0.18205 0.17574 0.51358 1.000 0.0152 . . . .                          
H7 H Uiso 0.05260 0.50113 0.19217 1.000 0.0152 . . . .                          
H8 H Uiso -0.04702 0.35791 0.08402 1.000 0.0152 . . . .                         
H9 H Uiso 0.31318 0.49211 0.37199 1.000 0.0152 . . . .                          
H10 H Uiso 0.08487 0.51534 0.41056 1.000 0.0152 . . . .                         
H11 H Uiso 0.12323 0.32713 0.61050 1.000 0.0152 . . . .                         
H12 H Uiso 0.35128 0.30710 0.56928 1.000 0.0152 . . . .                         
H13 H Uiso 0.27296 0.64558 0.46440 1.000 0.0152 . . . .                         
H14 H Uiso 0.45585 0.45892 0.90515 1.000 0.0152 . . . .                         
H15 H Uiso 0.35270 0.31907 0.79622 1.000 0.0152 . . . .                         
H16 H Uiso -0.16662 0.13346 0.12346 1.000 0.0152 . . . .                        
H17 H Uiso -0.46226 -0.11286 0.00001 1.000 0.0191 . . . .                       

#===============================================================================

#===============================================================================

data_23_list1_bpandenburg_24_a1697   

#===============================================================================

# 5. CHEMICAL DATA

_chemical_name_systematic                        
;
;
_chemical_name_common                             ?
_chemical_melting_point                           ?
_chemical_formula_moiety                         
'C21 H17 Cl2 N O2'
# Ex: 'C12 H16 N2 O6, H2 O' and '(Cd 2+)3, (C6 N6 Cr 3-)2, 2(H2 O)' 
_chemical_formula_structural                      ?
_chemical_formula_sum                            
'C21 H17 Cl2 N O2'
_chemical_formula_iupac                           ?
_chemical_formula_weight                             386.26
_chemical_compound_source                        'see text'

loop_
_atom_type_symbol                                
_atom_type_description                           
_atom_type_scat_dispersion_real                  
_atom_type_scat_dispersion_imag                  
_atom_type_scat_source                           
 C   C    0.0033    0.0016
' International Tables Vol C Tables 4.2.6.8 and 6.1.1.4'
 H   H    0.0000    0.0000
' International Tables Vol C Tables 4.2.6.8 and 6.1.1.4'
Cl  Cl    0.1484    0.1585
' International Tables Vol C Tables 4.2.6.8 and 6.1.1.4'
 N   N    0.0061    0.0033
' International Tables Vol C Tables 4.2.6.8 and 6.1.1.4'
 O   O    0.0106    0.0060
' International Tables Vol C Tables 4.2.6.8 and 6.1.1.4'

#===============================================================================

# 6. CRYSTAL DATA

_symmetry_cell_setting                               triclinic
_symmetry_space_group_name_Hall                   '-P 1'
_symmetry_space_group_name_H-M                    'P -1'
_symmetry_Int_Tables_number                               2

loop_
_space_group_symop_id                            
_space_group_symop_operation_xyz                 
   1 x,y,z                         
   2 -x,-y,-z                      

_cell_length_a                                          6.76920
_cell_length_b                                          7.53660
_cell_length_c                                         19.22730
_cell_angle_alpha                                       99.6710
_cell_angle_beta                                        92.0360
_cell_angle_gamma                                      115.9620
_cell_volume                                            862.784
_cell_formula_units_Z                                 2
_cell_measurement_temperature                     ?
_cell_measurement_reflns_used                     ?
_cell_measurement_theta_min                       ?
_cell_measurement_theta_max                       ?
_cell_special_details                            
;
 
;

#===============================================================================

# 9. ATOMIC COORDINATES AND DISPLACEMENT PARAMETERS

loop_
_atom_site_label                                 
_atom_site_type_symbol                           
_atom_site_thermal_displace_type                 
_atom_site_fract_x                               
_atom_site_fract_y                               
_atom_site_fract_z                               
_atom_site_occupancy                             
_atom_site_U_iso_or_equiv                        
_atom_site_calc_flag                             
_atom_site_refinement_flags                      
_atom_site_disorder_assembly                     
_atom_site_disorder_group                        
Cl1 Cl Uiso 0.74951 1.22103 0.47032 1.000 0.0127 . . . .                        
Cl2 Cl Uiso 1.25292 1.31601 0.46328 1.000 0.0127 . . . .                        
O1 O Uiso -0.78766 -0.38902 0.05904 1.000 0.0127 . . . .                        
O2 O Uiso -0.93135 -0.71060 -0.00039 1.000 0.0127 . . . .                       
N1 N Uiso -0.40834 -0.24458 0.14355 1.000 0.0127 . . . .                        
C1 C Uiso -0.58916 -0.58308 0.07335 1.000 0.0127 . . . .                        
C2 C Uiso -0.40958 -0.42772 0.12013 1.000 0.0127 . . . .                        
C3 C Uiso -0.23869 -0.47022 0.14395 1.000 0.0127 . . . .                        
C4 C Uiso -0.24933 -0.65783 0.12204 1.000 0.0127 . . . .                        
C5 C Uiso -0.42992 -0.81249 0.07637 1.000 0.0127 . . . .                        
C6 C Uiso -0.59747 -0.77298 0.05236 1.000 0.0127 . . . .                        
C7 C Uiso -0.77536 -0.54867 0.04421 1.000 0.0127 . . . .                        
C8 C Uiso -0.22995 -0.06741 0.18257 1.000 0.0127 . . . .                        
C9 C Uiso -0.01361 -0.00392 0.16649 1.000 0.0127 . . . .                        
C10 C Uiso 0.15488 0.17587 0.20423 1.000 0.0127 . . . .                         
C11 C Uiso 0.11195 0.29806 0.25766 1.000 0.0127 . . . .                         
C12 C Uiso -0.10450 0.23365 0.27362 1.000 0.0127 . . . .                        
C13 C Uiso -0.27364 0.05357 0.23685 1.000 0.0127 . . . .                        
C14 C Uiso 0.29169 0.50300 0.29668 1.000 0.0127 . . . .                         
C15 C Uiso 0.52204 0.50989 0.30787 1.000 0.0127 . . . .                         
C16 C Uiso 0.70159 0.71613 0.34611 1.000 0.0127 . . . .                         
C17 C Uiso 0.65185 0.85825 0.38641 1.000 0.0127 . . . .                         
C18 C Uiso 0.81949 1.04330 0.42212 1.000 0.0127 . . . .                         
C19 C Uiso 1.04059 1.08688 0.41803 1.000 0.0127 . . . .                         
C20 C Uiso 1.09134 0.94507 0.37679 1.000 0.0127 . . . .                         
C21 C Uiso 0.92334 0.76262 0.34121 1.000 0.0127 . . . .                         
H1 H Uiso -0.10110 -0.35464 0.18036 1.000 0.0152 . . . .                        
H2 H Uiso -0.11678 -0.68721 0.14133 1.000 0.0152 . . . .                        
H3 H Uiso -0.43666 -0.95916 0.06055 1.000 0.0152 . . . .                        
H4 H Uiso -0.74075 -0.88851 0.01705 1.000 0.0152 . . . .                        
H5 H Uiso 0.02142 -0.09332 0.12341 1.000 0.0152 . . . .                         
H6 H Uiso 0.32048 0.22154 0.19037 1.000 0.0152 . . . .                          
H7 H Uiso -0.14117 0.32519 0.31553 1.000 0.0152 . . . .                         
H8 H Uiso -0.44091 0.00613 0.24956 1.000 0.0152 . . . .                         
H9 H Uiso 0.30375 0.61714 0.26690 1.000 0.0152 . . . .                          
H10 H Uiso 0.24130 0.54072 0.34758 1.000 0.0152 . . . .                         
H11 H Uiso 0.51295 0.39811 0.33842 1.000 0.0152 . . . .                         
H12 H Uiso 0.57251 0.47073 0.25709 1.000 0.0152 . . . .                         
H13 H Uiso 0.48264 0.82807 0.39130 1.000 0.0152 . . . .                         
H14 H Uiso 1.26304 0.98033 0.37323 1.000 0.0152 . . . .                         
H15 H Uiso 0.96427 0.65406 0.30937 1.000 0.0152 . . . .                         
H16 H Uiso -0.54886 -0.23714 0.12859 1.000 0.0152 . . . .                       
H17 H Uiso -1.04667 -0.68078 -0.02274 1.000 0.0191 . . . .                      

#===============================================================================

#===============================================================================

data_23_list1_bpandenburg_25_a913    

#===============================================================================

# 5. CHEMICAL DATA

_chemical_name_systematic                        
;
;
_chemical_name_common                             ?
_chemical_melting_point                           ?
_chemical_formula_moiety                         
'C21 H17 Cl2 N O2'
# Ex: 'C12 H16 N2 O6, H2 O' and '(Cd 2+)3, (C6 N6 Cr 3-)2, 2(H2 O)' 
_chemical_formula_structural                      ?
_chemical_formula_sum                            
'C21 H17 Cl2 N O2'
_chemical_formula_iupac                           ?
_chemical_formula_weight                             386.26
_chemical_compound_source                        'see text'

loop_
_atom_type_symbol                                
_atom_type_description                           
_atom_type_scat_dispersion_real                  
_atom_type_scat_dispersion_imag                  
_atom_type_scat_source                           
 C   C    0.0033    0.0016
' International Tables Vol C Tables 4.2.6.8 and 6.1.1.4'
 H   H    0.0000    0.0000
' International Tables Vol C Tables 4.2.6.8 and 6.1.1.4'
Cl  Cl    0.1484    0.1585
' International Tables Vol C Tables 4.2.6.8 and 6.1.1.4'
 N   N    0.0061    0.0033
' International Tables Vol C Tables 4.2.6.8 and 6.1.1.4'
 O   O    0.0106    0.0060
' International Tables Vol C Tables 4.2.6.8 and 6.1.1.4'

#===============================================================================

# 6. CRYSTAL DATA

_symmetry_cell_setting                               triclinic
_symmetry_space_group_name_Hall                   '-P 1'
_symmetry_space_group_name_H-M                    'P -1'
_symmetry_Int_Tables_number                               2

loop_
_space_group_symop_id                            
_space_group_symop_operation_xyz                 
   1 x,y,z                         
   2 -x,-y,-z                      

_cell_length_a                                          6.76960
_cell_length_b                                          7.53770
_cell_length_c                                         19.15050
_cell_angle_alpha                                       93.8790
_cell_angle_beta                                        98.2980
_cell_angle_gamma                                      115.5580
_cell_volume                                            863.061
_cell_formula_units_Z                                 2
_cell_measurement_temperature                     ?
_cell_measurement_reflns_used                     ?
_cell_measurement_theta_min                       ?
_cell_measurement_theta_max                       ?
_cell_special_details                            
;
 
;

#===============================================================================

# 9. ATOMIC COORDINATES AND DISPLACEMENT PARAMETERS

loop_
_atom_site_label                                 
_atom_site_type_symbol                           
_atom_site_thermal_displace_type                 
_atom_site_fract_x                               
_atom_site_fract_y                               
_atom_site_fract_z                               
_atom_site_occupancy                             
_atom_site_U_iso_or_equiv                        
_atom_site_calc_flag                             
_atom_site_refinement_flags                      
_atom_site_disorder_assembly                     
_atom_site_disorder_group                        
Cl1 Cl Uiso 1.28258 1.25099 0.02885 1.000 0.0127 . . . .                        
Cl2 Cl Uiso 1.79314 1.35372 0.03770 1.000 0.0127 . . . .                        
O1 O Uiso 0.15451 0.05353 0.44087 1.000 0.0127 . . . .                          
O2 O Uiso 0.06977 -0.20967 0.49993 1.000 0.0127 . . . .                         
N1 N Uiso 0.45050 0.11403 0.35628 1.000 0.0127 . . . .                          
C1 C Uiso 0.33960 -0.15481 0.42643 1.000 0.0127 . . . .                         
C2 C Uiso 0.47276 -0.04595 0.37971 1.000 0.0127 . . . .                         
C3 C Uiso 0.62046 -0.11219 0.35598 1.000 0.0127 . . . .                         
C4 C Uiso 0.63202 -0.27798 0.37789 1.000 0.0127 . . . .                         
C5 C Uiso 0.49697 -0.38706 0.42358 1.000 0.0127 . . . .                         
C6 C Uiso 0.35268 -0.32376 0.44745 1.000 0.0127 . . . .                         
C7 C Uiso 0.18172 -0.09163 0.45553 1.000 0.0127 . . . .                         
C8 C Uiso 0.58997 0.25205 0.31730 1.000 0.0127 . . . .                          
C9 C Uiso 0.49309 0.31956 0.26270 1.000 0.0127 . . . .                          
C10 C Uiso 0.62560 0.46247 0.22588 1.000 0.0127 . . . .                         
C11 C Uiso 0.85706 0.54178 0.24221 1.000 0.0127 . . . .                         
C12 C Uiso 0.95235 0.47230 0.29604 1.000 0.0127 . . . .                         
C13 C Uiso 0.82144 0.33045 0.33371 1.000 0.0127 . . . .                         
C14 C Uiso 0.99804 0.70768 0.20335 1.000 0.0127 . . . .                         
C15 C Uiso 1.21688 0.70242 0.19222 1.000 0.0127 . . . .                         
C16 C Uiso 1.35851 0.87070 0.15431 1.000 0.0127 . . . .                         
C17 C Uiso 1.26863 0.97225 0.11334 1.000 0.0127 . . . .                         
C18 C Uiso 1.40077 1.12186 0.07788 1.000 0.0127 . . . .                         
C19 C Uiso 1.62589 1.16980 0.08279 1.000 0.0127 . . . .                         
C20 C Uiso 1.71760 1.06938 0.12463 1.000 0.0127 . . . .                         
C21 C Uiso 1.58501 0.92238 0.16003 1.000 0.0127 . . . .                         
H1 H Uiso 0.72201 -0.03276 0.31963 1.000 0.0152 . . . .                         
H2 H Uiso 0.74580 -0.32653 0.35868 1.000 0.0152 . . . .                         
H3 H Uiso 0.50637 -0.51786 0.43950 1.000 0.0152 . . . .                         
H4 H Uiso 0.24462 -0.40397 0.48278 1.000 0.0152 . . . .                         
H5 H Uiso 0.31383 0.26034 0.24974 1.000 0.0152 . . . .                          
H6 H Uiso 0.54786 0.51270 0.18369 1.000 0.0152 . . . .                          
H7 H Uiso 1.13106 0.53104 0.31021 1.000 0.0152 . . . .                          
H8 H Uiso 0.89863 0.28355 0.37711 1.000 0.0152 . . . .                          
H9 H Uiso 0.89792 0.69608 0.15225 1.000 0.0152 . . . .                          
H10 H Uiso 1.03913 0.85074 0.23339 1.000 0.0152 . . . .                         
H11 H Uiso 1.31686 0.71211 0.24312 1.000 0.0152 . . . .                         
H12 H Uiso 1.17798 0.56116 0.16128 1.000 0.0152 . . . .                         
H13 H Uiso 1.09463 0.93702 0.10780 1.000 0.0152 . . . .                         
H14 H Uiso 1.89272 1.10829 0.12878 1.000 0.0152 . . . .                         
H15 H Uiso 1.65750 0.84567 0.19232 1.000 0.0152 . . . .                         
H16 H Uiso 0.32503 0.13685 0.37131 1.000 0.0152 . . . .                         
H17 H Uiso -0.02394 -0.15814 0.52234 1.000 0.0191 . . . .                       

#===============================================================================

#===============================================================================

data_23_list1_bpandenburg_26_a3661   

#===============================================================================

# 5. CHEMICAL DATA

_chemical_name_systematic                        
;
;
_chemical_name_common                             ?
_chemical_melting_point                           ?
_chemical_formula_moiety                         
'C21 H17 Cl2 N O2'
# Ex: 'C12 H16 N2 O6, H2 O' and '(Cd 2+)3, (C6 N6 Cr 3-)2, 2(H2 O)' 
_chemical_formula_structural                      ?
_chemical_formula_sum                            
'C21 H17 Cl2 N O2'
_chemical_formula_iupac                           ?
_chemical_formula_weight                             386.26
_chemical_compound_source                        'see text'

loop_
_atom_type_symbol                                
_atom_type_description                           
_atom_type_scat_dispersion_real                  
_atom_type_scat_dispersion_imag                  
_atom_type_scat_source                           
 C   C    0.0033    0.0016
' International Tables Vol C Tables 4.2.6.8 and 6.1.1.4'
 H   H    0.0000    0.0000
' International Tables Vol C Tables 4.2.6.8 and 6.1.1.4'
Cl  Cl    0.1484    0.1585
' International Tables Vol C Tables 4.2.6.8 and 6.1.1.4'
 N   N    0.0061    0.0033
' International Tables Vol C Tables 4.2.6.8 and 6.1.1.4'
 O   O    0.0106    0.0060
' International Tables Vol C Tables 4.2.6.8 and 6.1.1.4'

#===============================================================================

# 6. CRYSTAL DATA

_symmetry_cell_setting                               triclinic
_symmetry_space_group_name_Hall                   '-P 1'
_symmetry_space_group_name_H-M                    'P -1'
_symmetry_Int_Tables_number                               2

loop_
_space_group_symop_id                            
_space_group_symop_operation_xyz                 
   1 x,y,z                         
   2 -x,-y,-z                      

_cell_length_a                                          7.11430
_cell_length_b                                          7.65840
_cell_length_c                                         17.65980
_cell_angle_alpha                                       89.0500
_cell_angle_beta                                        80.9370
_cell_angle_gamma                                       65.1400
_cell_volume                                            860.798
_cell_formula_units_Z                                 2
_cell_measurement_temperature                     ?
_cell_measurement_reflns_used                     ?
_cell_measurement_theta_min                       ?
_cell_measurement_theta_max                       ?
_cell_special_details                            
;
 
;

#===============================================================================

# 9. ATOMIC COORDINATES AND DISPLACEMENT PARAMETERS

loop_
_atom_site_label                                 
_atom_site_type_symbol                           
_atom_site_thermal_displace_type                 
_atom_site_fract_x                               
_atom_site_fract_y                               
_atom_site_fract_z                               
_atom_site_occupancy                             
_atom_site_U_iso_or_equiv                        
_atom_site_calc_flag                             
_atom_site_refinement_flags                      
_atom_site_disorder_assembly                     
_atom_site_disorder_group                        
Cl1 Cl Uiso 1.44737 -0.74373 0.37411 1.000 0.0127 . . . .                       
Cl2 Cl Uiso 1.22573 -0.91260 0.50733 1.000 0.0127 . . . .                       
O1 O Uiso -0.34179 0.43074 0.05998 1.000 0.0127 . . . .                         
O2 O Uiso -0.43780 0.71189 0.00253 1.000 0.0127 . . . .                         
N1 N Uiso -0.03185 0.33413 0.14115 1.000 0.0127 . . . .                         
C1 C Uiso -0.15842 0.62889 0.07478 1.000 0.0127 . . . .                         
C2 C Uiso -0.01727 0.50187 0.11960 1.000 0.0127 . . . .                         
C3 C Uiso 0.13087 0.55734 0.14340 1.000 0.0127 . . . .                          
C4 C Uiso 0.13437 0.73070 0.12394 1.000 0.0127 . . . .                          
C5 C Uiso -0.00697 0.85652 0.07969 1.000 0.0127 . . . .                         
C6 C Uiso -0.15080 0.80345 0.05518 1.000 0.0127 . . . .                         
C7 C Uiso -0.31829 0.57857 0.04587 1.000 0.0127 . . . .                         
C8 C Uiso 0.09954 0.19113 0.18445 1.000 0.0127 . . . .                          
C9 C Uiso 0.31720 0.11637 0.16753 1.000 0.0127 . . . .                          
C10 C Uiso 0.44016 -0.02577 0.21124 1.000 0.0127 . . . .                        
C11 C Uiso 0.34951 -0.09882 0.27120 1.000 0.0127 . . . .                        
C12 C Uiso 0.13104 -0.02632 0.28687 1.000 0.0127 . . . .                        
C13 C Uiso 0.00715 0.11686 0.24452 1.000 0.0127 . . . .                         
C14 C Uiso 0.47832 -0.25730 0.31995 1.000 0.0127 . . . .                        
C15 C Uiso 0.70826 -0.28633 0.31355 1.000 0.0127 . . . .                        
C16 C Uiso 0.83380 -0.44169 0.36416 1.000 0.0127 . . . .                        
C17 C Uiso 1.05199 -0.51420 0.34979 1.000 0.0127 . . . .                        
C18 C Uiso 1.17385 -0.65700 0.39343 1.000 0.0127 . . . .                        
C19 C Uiso 1.07733 -0.72962 0.45281 1.000 0.0127 . . . .                        
C20 C Uiso 0.85971 -0.65422 0.46829 1.000 0.0127 . . . .                        
C21 C Uiso 0.73950 -0.51161 0.42438 1.000 0.0127 . . . .                        
H1 H Uiso 0.24003 0.46302 0.17764 1.000 0.0152 . . . .                          
H2 H Uiso 0.24796 0.77113 0.14353 1.000 0.0152 . . . .                          
H3 H Uiso -0.00223 0.99179 0.06513 1.000 0.0152 . . . .                         
H4 H Uiso -0.26243 0.89636 0.02050 1.000 0.0152 . . . .                         
H5 H Uiso 0.39029 0.16763 0.11950 1.000 0.0152 . . . .                          
H6 H Uiso 0.60846 -0.07920 0.19729 1.000 0.0152 . . . .                         
H7 H Uiso 0.05777 -0.08176 0.33338 1.000 0.0152 . . . .                         
H8 H Uiso -0.16180 0.17237 0.25720 1.000 0.0152 . . . .                         
H9 H Uiso 0.47552 -0.39240 0.30371 1.000 0.0152 . . . .                         
H10 H Uiso 0.40146 -0.22079 0.37918 1.000 0.0152 . . . .                        
H11 H Uiso 0.71139 -0.15103 0.32914 1.000 0.0152 . . . .                        
H12 H Uiso 0.78749 -0.32543 0.25461 1.000 0.0152 . . . .                        
H13 H Uiso 1.12760 -0.45900 0.30396 1.000 0.0152 . . . .                        
H14 H Uiso 0.78598 -0.70912 0.51477 1.000 0.0152 . . . .                        
H15 H Uiso 0.57122 -0.45620 0.43783 1.000 0.0152 . . . .                        
H16 H Uiso -0.15612 0.31844 0.12667 1.000 0.0152 . . . .                        
H17 H Uiso -0.53091 0.66740 -0.02073 1.000 0.0152 . . . .                       

#===============================================================================

#===============================================================================

data_23_list1_bpandenburg_27_a157    

#===============================================================================

# 5. CHEMICAL DATA

_chemical_name_systematic                        
;
;
_chemical_name_common                             ?
_chemical_melting_point                           ?
_chemical_formula_moiety                         
'C21 H17 Cl2 N O2'
# Ex: 'C12 H16 N2 O6, H2 O' and '(Cd 2+)3, (C6 N6 Cr 3-)2, 2(H2 O)' 
_chemical_formula_structural                      ?
_chemical_formula_sum                            
'C21 H17 Cl2 N O2'
_chemical_formula_iupac                           ?
_chemical_formula_weight                             386.26
_chemical_compound_source                        'see text'

loop_
_atom_type_symbol                                
_atom_type_description                           
_atom_type_scat_dispersion_real                  
_atom_type_scat_dispersion_imag                  
_atom_type_scat_source                           
 C   C    0.0033    0.0016
' International Tables Vol C Tables 4.2.6.8 and 6.1.1.4'
 H   H    0.0000    0.0000
' International Tables Vol C Tables 4.2.6.8 and 6.1.1.4'
Cl  Cl    0.1484    0.1585
' International Tables Vol C Tables 4.2.6.8 and 6.1.1.4'
 N   N    0.0061    0.0033
' International Tables Vol C Tables 4.2.6.8 and 6.1.1.4'
 O   O    0.0106    0.0060
' International Tables Vol C Tables 4.2.6.8 and 6.1.1.4'

#===============================================================================

# 6. CRYSTAL DATA

_symmetry_cell_setting                               triclinic
_symmetry_space_group_name_Hall                   '-P 1'
_symmetry_space_group_name_H-M                    'P -1'
_symmetry_Int_Tables_number                               2

loop_
_space_group_symop_id                            
_space_group_symop_operation_xyz                 
   1 x,y,z                         
   2 -x,-y,-z                      

_cell_length_a                                          3.78490
_cell_length_b                                          8.53170
_cell_length_c                                         26.89940
_cell_angle_alpha                                       92.8630
_cell_angle_beta                                        90.4130
_cell_angle_gamma                                      102.0040
_cell_volume                                            848.433
_cell_formula_units_Z                                 2
_cell_measurement_temperature                     ?
_cell_measurement_reflns_used                     ?
_cell_measurement_theta_min                       ?
_cell_measurement_theta_max                       ?
_cell_special_details                            
;
 
;

#===============================================================================

# 9. ATOMIC COORDINATES AND DISPLACEMENT PARAMETERS

loop_
_atom_site_label                                 
_atom_site_type_symbol                           
_atom_site_thermal_displace_type                 
_atom_site_fract_x                               
_atom_site_fract_y                               
_atom_site_fract_z                               
_atom_site_occupancy                             
_atom_site_U_iso_or_equiv                        
_atom_site_calc_flag                             
_atom_site_refinement_flags                      
_atom_site_disorder_assembly                     
_atom_site_disorder_group                        
Cl1 Cl Uiso -0.30262 -0.49032 0.10613 1.000 0.0127 . . . .                      
Cl2 Cl Uiso -0.18962 -0.31256 0.00464 1.000 0.0127 . . . .                      
O1 O Uiso 1.76239 0.49302 0.45235 1.000 0.0127 . . . .                          
O2 O Uiso 1.91892 0.71265 0.50378 1.000 0.0127 . . . .                          
N1 N Uiso 1.40639 0.51903 0.36879 1.000 0.0127 . . . .                          
C1 C Uiso 1.60242 0.73986 0.42876 1.000 0.0127 . . . .                          
C2 C Uiso 1.43690 0.67844 0.38278 1.000 0.0127 . . . .                          
C3 C Uiso 1.29639 0.78406 0.35346 1.000 0.0127 . . . .                          
C4 C Uiso 1.32337 0.94183 0.36938 1.000 0.0127 . . . .                          
C5 C Uiso 1.48748 1.00243 0.41504 1.000 0.0127 . . . .                          
C6 C Uiso 1.62437 0.90020 0.44421 1.000 0.0127 . . . .                          
C7 C Uiso 1.76516 0.63575 0.46173 1.000 0.0127 . . . .                          
C8 C Uiso 1.24598 0.43849 0.32466 1.000 0.0127 . . . .                          
C9 C Uiso 1.02092 0.28821 0.32779 1.000 0.0127 . . . .                          
C10 C Uiso 0.86568 0.20176 0.28524 1.000 0.0127 . . . .                         
C11 C Uiso 0.92768 0.26417 0.23885 1.000 0.0127 . . . .                         
C12 C Uiso 1.15667 0.41394 0.23580 1.000 0.0127 . . . .                         
C13 C Uiso 1.31728 0.49996 0.27780 1.000 0.0127 . . . .                         
C14 C Uiso 0.75294 0.17923 0.19088 1.000 0.0127 . . . .                         
C15 C Uiso 0.51863 0.01124 0.19713 1.000 0.0127 . . . .                         
C16 C Uiso 0.34422 -0.06726 0.14810 1.000 0.0127 . . . .                        
C17 C Uiso 0.12891 -0.22081 0.14818 1.000 0.0127 . . . .                        
C18 C Uiso -0.03545 -0.29736 0.10461 1.000 0.0127 . . . .                       
C19 C Uiso 0.01346 -0.21993 0.05978 1.000 0.0127 . . . .                        
C20 C Uiso 0.22739 -0.06640 0.05981 1.000 0.0127 . . . .                        
C21 C Uiso 0.39090 0.00882 0.10347 1.000 0.0127 . . . .                         
H1 H Uiso 1.15755 0.73893 0.31910 1.000 0.0152 . . . .                          
H2 H Uiso 1.20898 1.01958 0.34634 1.000 0.0152 . . . .                          
H3 H Uiso 1.50137 1.12558 0.42754 1.000 0.0152 . . . .                          
H4 H Uiso 1.75180 0.94252 0.47991 1.000 0.0152 . . . .                          
H5 H Uiso 0.96639 0.23953 0.36387 1.000 0.0152 . . . .                          
H6 H Uiso 0.69174 0.08602 0.28900 1.000 0.0152 . . . .                          
H7 H Uiso 1.21194 0.46218 0.19969 1.000 0.0152 . . . .                          
H8 H Uiso 1.50162 0.61344 0.27460 1.000 0.0152 . . . .                          
H9 H Uiso 0.58626 0.25432 0.17539 1.000 0.0152 . . . .                          
H10 H Uiso 0.96156 0.17073 0.16411 1.000 0.0152 . . . .                         
H11 H Uiso 0.68036 -0.06639 0.21248 1.000 0.0152 . . . .                        
H12 H Uiso 0.30753 0.02010 0.22356 1.000 0.0152 . . . .                         
H13 H Uiso 0.08877 -0.28232 0.18246 1.000 0.0152 . . . .                        
H14 H Uiso 0.26543 -0.00555 0.02541 1.000 0.0152 . . . .                        
H15 H Uiso 0.55640 0.12753 0.10182 1.000 0.0152 . . . .                         
H16 H Uiso 1.49200 0.45250 0.39463 1.000 0.0152 . . . .                         
H17 H Uiso 2.04107 0.64159 0.52321 1.000 0.0152 . . . .                         

#===============================================================================

#===============================================================================

data_23_list1_bpandenburg_28_a228    

#===============================================================================

# 5. CHEMICAL DATA

_chemical_name_systematic                        
;
;
_chemical_name_common                             ?
_chemical_melting_point                           ?
_chemical_formula_moiety                         
'C21 H17 Cl2 N O2'
# Ex: 'C12 H16 N2 O6, H2 O' and '(Cd 2+)3, (C6 N6 Cr 3-)2, 2(H2 O)' 
_chemical_formula_structural                      ?
_chemical_formula_sum                            
'C21 H17 Cl2 N O2'
_chemical_formula_iupac                           ?
_chemical_formula_weight                             386.26
_chemical_compound_source                        'see text'

loop_
_atom_type_symbol                                
_atom_type_description                           
_atom_type_scat_dispersion_real                  
_atom_type_scat_dispersion_imag                  
_atom_type_scat_source                           
 C   C    0.0033    0.0016
' International Tables Vol C Tables 4.2.6.8 and 6.1.1.4'
 H   H    0.0000    0.0000
' International Tables Vol C Tables 4.2.6.8 and 6.1.1.4'
Cl  Cl    0.1484    0.1585
' International Tables Vol C Tables 4.2.6.8 and 6.1.1.4'
 N   N    0.0061    0.0033
' International Tables Vol C Tables 4.2.6.8 and 6.1.1.4'
 O   O    0.0106    0.0060
' International Tables Vol C Tables 4.2.6.8 and 6.1.1.4'

#===============================================================================

# 6. CRYSTAL DATA

_symmetry_cell_setting                               triclinic
_symmetry_space_group_name_Hall                   '-P 1'
_symmetry_space_group_name_H-M                    'P -1'
_symmetry_Int_Tables_number                               2

loop_
_space_group_symop_id                            
_space_group_symop_operation_xyz                 
   1 x,y,z                         
   2 -x,-y,-z                      

_cell_length_a                                          4.48280
_cell_length_b                                         12.55070
_cell_length_c                                         16.18680
_cell_angle_alpha                                      109.6780
_cell_angle_beta                                        92.0220
_cell_angle_gamma                                       91.2250
_cell_volume                                            856.451
_cell_formula_units_Z                                 2
_cell_measurement_temperature                     ?
_cell_measurement_reflns_used                     ?
_cell_measurement_theta_min                       ?
_cell_measurement_theta_max                       ?
_cell_special_details                            
;
 
;

#===============================================================================

# 9. ATOMIC COORDINATES AND DISPLACEMENT PARAMETERS

loop_
_atom_site_label                                 
_atom_site_type_symbol                           
_atom_site_thermal_displace_type                 
_atom_site_fract_x                               
_atom_site_fract_y                               
_atom_site_fract_z                               
_atom_site_occupancy                             
_atom_site_U_iso_or_equiv                        
_atom_site_calc_flag                             
_atom_site_refinement_flags                      
_atom_site_disorder_assembly                     
_atom_site_disorder_group                        
Cl1 Cl Uiso 1.41819 0.56905 0.63039 1.000 0.0127 . . . .                        
Cl2 Cl Uiso 1.84399 0.78966 0.71249 1.000 0.0127 . . . .                        
O1 O Uiso -0.23079 0.94331 0.03620 1.000 0.0127 . . . .                         
O2 O Uiso -0.53053 0.85737 -0.08303 1.000 0.0127 . . . .                        
N1 N Uiso 0.15629 0.81519 0.08507 1.000 0.0127 . . . .                          
C1 C Uiso -0.16028 0.74551 -0.04644 1.000 0.0127 . . . .                        
C2 C Uiso 0.06734 0.72769 0.00948 1.000 0.0127 . . . .                          
C3 C Uiso 0.20147 0.62206 -0.01720 1.000 0.0127 . . . .                         
C4 C Uiso 0.10963 0.53888 -0.09488 1.000 0.0127 . . . .                         
C5 C Uiso -0.11704 0.55661 -0.14946 1.000 0.0127 . . . .                        
C6 C Uiso -0.24969 0.66020 -0.12439 1.000 0.0127 . . . .                        
C7 C Uiso -0.30709 0.85769 -0.02577 1.000 0.0127 . . . .                        
C8 C Uiso 0.35641 0.81459 0.15350 1.000 0.0127 . . . .                          
C9 C Uiso 0.50690 0.91712 0.20140 1.000 0.0127 . . . .                          
C10 C Uiso 0.70453 0.92332 0.26999 1.000 0.0127 . . . .                         
C11 C Uiso 0.76046 0.82869 0.29415 1.000 0.0127 . . . .                         
C12 C Uiso 0.60731 0.72832 0.24807 1.000 0.0127 . . . .                         
C13 C Uiso 0.40510 0.72101 0.17905 1.000 0.0127 . . . .                         
C14 C Uiso 0.98656 0.84178 0.36981 1.000 0.0127 . . . .                         
C15 C Uiso 1.01994 0.73375 0.39368 1.000 0.0127 . . . .                         
C16 C Uiso 1.22778 0.75079 0.47417 1.000 0.0127 . . . .                         
C17 C Uiso 1.23314 0.66633 0.51200 1.000 0.0127 . . . .                         
C18 C Uiso 1.42093 0.67680 0.58460 1.000 0.0127 . . . .                         
C19 C Uiso 1.60786 0.77351 0.62085 1.000 0.0127 . . . .                         
C20 C Uiso 1.60188 0.85789 0.58307 1.000 0.0127 . . . .                         
C21 C Uiso 1.41283 0.84645 0.51063 1.000 0.0127 . . . .                         
H1 H Uiso 0.38417 0.60687 0.02150 1.000 0.0152 . . . .                          
H2 H Uiso 0.21939 0.45881 -0.11372 1.000 0.0152 . . . .                         
H3 H Uiso -0.18585 0.49158 -0.21025 1.000 0.0152 . . . .                        
H4 H Uiso -0.42620 0.67760 -0.16494 1.000 0.0152 . . . .                        
H5 H Uiso 0.46648 0.99135 0.18384 1.000 0.0152 . . . .                          
H6 H Uiso 0.81948 1.00290 0.30517 1.000 0.0152 . . . .                          
H7 H Uiso 0.64073 0.65377 0.26558 1.000 0.0152 . . . .                          
H8 H Uiso 0.28254 0.64269 0.14651 1.000 0.0152 . . . .                          
H9 H Uiso 1.20138 0.86632 0.35168 1.000 0.0152 . . . .                          
H10 H Uiso 0.92191 0.91031 0.42705 1.000 0.0152 . . . .                         
H11 H Uiso 0.80343 0.70385 0.40626 1.000 0.0152 . . . .                         
H12 H Uiso 1.10510 0.66736 0.33819 1.000 0.0152 . . . .                         
H13 H Uiso 1.08845 0.59170 0.48475 1.000 0.0152 . . . .                         
H14 H Uiso 1.74529 0.93269 0.61108 1.000 0.0152 . . . .                         
H15 H Uiso 1.41275 0.91273 0.48239 1.000 0.0152 . . . .                         
H16 H Uiso 0.06020 0.88962 0.09121 1.000 0.0152 . . . .                         
H17 H Uiso -0.62923 0.93205 -0.06774 1.000 0.0191 . . . .                       

#===============================================================================

#===============================================================================

data_23_list1_bpandenburg_29_a257    

#===============================================================================

# 5. CHEMICAL DATA

_chemical_name_systematic                        
;
;
_chemical_name_common                             ?
_chemical_melting_point                           ?
_chemical_formula_moiety                         
'C21 H17 Cl2 N O2'
# Ex: 'C12 H16 N2 O6, H2 O' and '(Cd 2+)3, (C6 N6 Cr 3-)2, 2(H2 O)' 
_chemical_formula_structural                      ?
_chemical_formula_sum                            
'C21 H17 Cl2 N O2'
_chemical_formula_iupac                           ?
_chemical_formula_weight                             386.26
_chemical_compound_source                        'see text'

loop_
_atom_type_symbol                                
_atom_type_description                           
_atom_type_scat_dispersion_real                  
_atom_type_scat_dispersion_imag                  
_atom_type_scat_source                           
 C   C    0.0033    0.0016
' International Tables Vol C Tables 4.2.6.8 and 6.1.1.4'
 H   H    0.0000    0.0000
' International Tables Vol C Tables 4.2.6.8 and 6.1.1.4'
Cl  Cl    0.1484    0.1585
' International Tables Vol C Tables 4.2.6.8 and 6.1.1.4'
 N   N    0.0061    0.0033
' International Tables Vol C Tables 4.2.6.8 and 6.1.1.4'
 O   O    0.0106    0.0060
' International Tables Vol C Tables 4.2.6.8 and 6.1.1.4'

#===============================================================================

# 6. CRYSTAL DATA

_symmetry_cell_setting                               triclinic
_symmetry_space_group_name_Hall                   '-P 1'
_symmetry_space_group_name_H-M                    'P -1'
_symmetry_Int_Tables_number                               2

loop_
_space_group_symop_id                            
_space_group_symop_operation_xyz                 
   1 x,y,z                         
   2 -x,-y,-z                      

_cell_length_a                                          4.48520
_cell_length_b                                         12.52340
_cell_length_c                                         16.18970
_cell_angle_alpha                                      109.4510
_cell_angle_beta                                        91.9010
_cell_angle_gamma                                       91.4090
_cell_volume                                            856.389
_cell_formula_units_Z                                 2
_cell_measurement_temperature                     ?
_cell_measurement_reflns_used                     ?
_cell_measurement_theta_min                       ?
_cell_measurement_theta_max                       ?
_cell_special_details                            
;
 
;

#===============================================================================

# 9. ATOMIC COORDINATES AND DISPLACEMENT PARAMETERS

loop_
_atom_site_label                                 
_atom_site_type_symbol                           
_atom_site_thermal_displace_type                 
_atom_site_fract_x                               
_atom_site_fract_y                               
_atom_site_fract_z                               
_atom_site_occupancy                             
_atom_site_U_iso_or_equiv                        
_atom_site_calc_flag                             
_atom_site_refinement_flags                      
_atom_site_disorder_assembly                     
_atom_site_disorder_group                        
Cl1 Cl Uiso -0.41721 0.43127 -0.13045 1.000 0.0127 . . . .                      
Cl2 Cl Uiso -0.84387 0.21051 -0.21142 1.000 0.0127 . . . .                      
O1 O Uiso 1.23118 0.05653 0.46344 1.000 0.0127 . . . .                          
O2 O Uiso 1.52824 0.14234 0.58296 1.000 0.0127 . . . .                          
N1 N Uiso 0.84462 0.18474 0.41446 1.000 0.0127 . . . .                          
C1 C Uiso 1.15890 0.25409 0.54608 1.000 0.0127 . . . .                          
C2 C Uiso 0.93214 0.27202 0.49011 1.000 0.0127 . . . .                          
C3 C Uiso 0.79743 0.37750 0.51680 1.000 0.0127 . . . .                          
C4 C Uiso 0.88801 0.46043 0.59450 1.000 0.0127 . . . .                          
C5 C Uiso 1.11391 0.44260 0.64912 1.000 0.0127 . . . .                          
C6 C Uiso 1.24698 0.33917 0.62408 1.000 0.0127 . . . .                          
C7 C Uiso 1.30615 0.14204 0.52548 1.000 0.0127 . . . .                          
C8 C Uiso 0.64460 0.18537 0.34616 1.000 0.0127 . . . .                          
C9 C Uiso 0.49511 0.08258 0.29824 1.000 0.0127 . . . .                          
C10 C Uiso 0.29731 0.07646 0.22988 1.000 0.0127 . . . .                         
C11 C Uiso 0.24010 0.17145 0.20601 1.000 0.0127 . . . .                         
C12 C Uiso 0.39252 0.27207 0.25205 1.000 0.0127 . . . .                         
C13 C Uiso 0.59492 0.27931 0.32083 1.000 0.0127 . . . .                         
C14 C Uiso 0.01342 0.15846 0.13072 1.000 0.0127 . . . .                         
C15 C Uiso -0.02019 0.26672 0.10675 1.000 0.0127 . . . .                        
C16 C Uiso -0.22791 0.24961 0.02642 1.000 0.0127 . . . .                        
C17 C Uiso -0.23287 0.33411 -0.01170 1.000 0.0127 . . . .                       
C18 C Uiso -0.42061 0.32355 -0.08418 1.000 0.0127 . . . .                       
C19 C Uiso -0.60773 0.22670 -0.12001 1.000 0.0127 . . . .                       
C20 C Uiso -0.60226 0.14229 -0.08193 1.000 0.0127 . . . .                       
C21 C Uiso -0.41334 0.15382 -0.00961 1.000 0.0127 . . . .                       
H1 H Uiso 0.61537 0.39275 0.47805 1.000 0.0152 . . . .                          
H2 H Uiso 0.77794 0.54039 0.61332 1.000 0.0152 . . . .                          
H3 H Uiso 1.18176 0.50747 0.70991 1.000 0.0152 . . . .                          
H4 H Uiso 1.42300 0.32170 0.66463 1.000 0.0152 . . . .                          
H5 H Uiso 0.53649 0.00806 0.31558 1.000 0.0152 . . . .                          
H6 H Uiso 0.18318 -0.00335 0.19463 1.000 0.0152 . . . .                         
H7 H Uiso 0.35819 0.34691 0.23472 1.000 0.0152 . . . .                          
H8 H Uiso 0.71683 0.35787 0.35334 1.000 0.0152 . . . .                          
H9 H Uiso -0.20111 0.13377 0.14916 1.000 0.0152 . . . .                         
H10 H Uiso 0.07728 0.09004 0.07352 1.000 0.0152 . . . .                         
H11 H Uiso 0.19612 0.29698 0.09407 1.000 0.0152 . . . .                         
H12 H Uiso -0.10550 0.33291 0.16210 1.000 0.0152 . . . .                        
H13 H Uiso -0.08808 0.40886 0.01526 1.000 0.0152 . . . .                        
H14 H Uiso -0.74619 0.06746 -0.10958 1.000 0.0152 . . . .                       
H15 H Uiso -0.41374 0.08754 0.01889 1.000 0.0152 . . . .                        
H16 H Uiso 0.94116 0.11036 0.40828 1.000 0.0152 . . . .                         
H17 H Uiso 1.62784 0.06788 0.56771 1.000 0.0191 . . . .                         

#===============================================================================

#===============================================================================

data_23_list1_bpandenburg_30_a27     

#===============================================================================

# 5. CHEMICAL DATA

_chemical_name_systematic                        
;
;
_chemical_name_common                             ?
_chemical_melting_point                           ?
_chemical_formula_moiety                         
'C21 H17 Cl2 N O2'
# Ex: 'C12 H16 N2 O6, H2 O' and '(Cd 2+)3, (C6 N6 Cr 3-)2, 2(H2 O)' 
_chemical_formula_structural                      ?
_chemical_formula_sum                            
'C21 H17 Cl2 N O2'
_chemical_formula_iupac                           ?
_chemical_formula_weight                             386.26
_chemical_compound_source                        'see text'

loop_
_atom_type_symbol                                
_atom_type_description                           
_atom_type_scat_dispersion_real                  
_atom_type_scat_dispersion_imag                  
_atom_type_scat_source                           
 C   C    0.0033    0.0016
' International Tables Vol C Tables 4.2.6.8 and 6.1.1.4'
 H   H    0.0000    0.0000
' International Tables Vol C Tables 4.2.6.8 and 6.1.1.4'
Cl  Cl    0.1484    0.1585
' International Tables Vol C Tables 4.2.6.8 and 6.1.1.4'
 N   N    0.0061    0.0033
' International Tables Vol C Tables 4.2.6.8 and 6.1.1.4'
 O   O    0.0106    0.0060
' International Tables Vol C Tables 4.2.6.8 and 6.1.1.4'

#===============================================================================

# 6. CRYSTAL DATA

_symmetry_cell_setting                              monoclinic
_symmetry_space_group_name_Hall                   '-P 2ybc'
_symmetry_space_group_name_H-M                    'P 21/c'
_symmetry_Int_Tables_number                              14

loop_
_space_group_symop_id                            
_space_group_symop_operation_xyz                 
   1 x,y,z                         
   2 -x,1/2+y,1/2-z                
   3 -x,-y,-z                      
   4 x,1/2-y,1/2+z                 

_cell_length_a                                          7.57380
_cell_length_b                                         34.33010
_cell_length_c                                          7.14840
_cell_angle_alpha                                            90
_cell_angle_beta                                       109.7050
_cell_angle_gamma                                            90
_cell_volume                                           1749.810
_cell_formula_units_Z                                 4
_cell_measurement_temperature                     ?
_cell_measurement_reflns_used                     ?
_cell_measurement_theta_min                       ?
_cell_measurement_theta_max                       ?
_cell_special_details                            
;
 
;

#===============================================================================

# 9. ATOMIC COORDINATES AND DISPLACEMENT PARAMETERS

loop_
_atom_site_label                                 
_atom_site_type_symbol                           
_atom_site_thermal_displace_type                 
_atom_site_fract_x                               
_atom_site_fract_y                               
_atom_site_fract_z                               
_atom_site_occupancy                             
_atom_site_U_iso_or_equiv                        
_atom_site_calc_flag                             
_atom_site_refinement_flags                      
_atom_site_disorder_assembly                     
_atom_site_disorder_group                        
Cl3 Cl Uiso 1.63224 0.33086 0.60550 1.000 0.0127 . . . .                        
Cl4 Cl Uiso 1.99147 0.28706 0.57779 1.000 0.0127 . . . .                        
O3 O Uiso 0.56616 0.03170 0.87649 1.000 0.0127 . . . .                          
O4 O Uiso 0.29874 -0.00258 0.76198 1.000 0.0127 . . . .                         
N2 N Uiso 0.66095 0.07513 0.61874 1.000 0.0127 . . . .                          
C22 C Uiso 0.37773 0.03703 0.52779 1.000 0.0127 . . . .                         
C23 C Uiso 0.49823 0.06277 0.47515 1.000 0.0127 . . . .                         
C24 C Uiso 0.44170 0.07573 0.27694 1.000 0.0127 . . . .                         
C25 C Uiso 0.27743 0.06258 0.13901 1.000 0.0127 . . . .                         
C26 C Uiso 0.16051 0.03651 0.19141 1.000 0.0127 . . . .                         
C27 C Uiso 0.21157 0.02423 0.38600 1.000 0.0127 . . . .                         
C28 C Uiso 0.42587 0.02227 0.73738 1.000 0.0127 . . . .                         
C29 C Uiso 0.81665 0.09432 0.59636 1.000 0.0127 . . . .                         
C30 C Uiso 0.93026 0.11595 0.75853 1.000 0.0127 . . . .                         
C31 C Uiso 1.08996 0.13427 0.75088 1.000 0.0127 . . . .                         
C32 C Uiso 1.14087 0.13216 0.58136 1.000 0.0127 . . . .                         
C33 C Uiso 1.02825 0.11076 0.42153 1.000 0.0127 . . . .                         
C34 C Uiso 0.86949 0.09146 0.42838 1.000 0.0127 . . . .                         
C35 C Uiso 1.31775 0.15210 0.57281 1.000 0.0127 . . . .                         
C36 C Uiso 1.31264 0.19649 0.60635 1.000 0.0127 . . . .                         
C37 C Uiso 1.48480 0.21819 0.59546 1.000 0.0127 . . . .                         
C38 C Uiso 1.48416 0.25875 0.60173 1.000 0.0127 . . . .                         
C39 C Uiso 1.63736 0.28004 0.59492 1.000 0.0127 . . . .                         
C40 C Uiso 1.79564 0.26071 0.58227 1.000 0.0127 . . . .                         
C41 C Uiso 1.79629 0.22031 0.57518 1.000 0.0127 . . . .                         
C42 C Uiso 1.64172 0.19930 0.58173 1.000 0.0127 . . . .                         
H18 H Uiso 0.52672 0.09653 0.23414 1.000 0.0152 . . . .                         
H19 H Uiso 0.23736 0.07316 -0.01223 1.000 0.0152 . . . .                        
H20 H Uiso 0.03135 0.02680 0.08267 1.000 0.0152 . . . .                         
H21 H Uiso 0.12343 0.00432 0.43258 1.000 0.0152 . . . .                         
H22 H Uiso 0.89214 0.11797 0.89066 1.000 0.0152 . . . .                         
H23 H Uiso 1.17646 0.15035 0.87849 1.000 0.0152 . . . .                         
H24 H Uiso 1.06666 0.10832 0.28985 1.000 0.0152 . . . .                         
H25 H Uiso 0.79055 0.07349 0.30532 1.000 0.0152 . . . .                         
H26 H Uiso 1.43961 0.13972 0.68490 1.000 0.0152 . . . .                         
H27 H Uiso 1.33206 0.14653 0.42961 1.000 0.0152 . . . .                         
H28 H Uiso 1.18925 0.20875 0.49613 1.000 0.0152 . . . .                         
H29 H Uiso 1.29922 0.20203 0.75039 1.000 0.0152 . . . .                         
H30 H Uiso 1.36368 0.27385 0.61397 1.000 0.0152 . . . .                         
H31 H Uiso 1.91779 0.20505 0.56546 1.000 0.0152 . . . .                         
H32 H Uiso 1.64710 0.16794 0.57661 1.000 0.0152 . . . .                         
H33 H Uiso 0.67285 0.06693 0.75845 1.000 0.0152 . . . .                         
H34 H Uiso 0.34053 -0.01380 0.89935 1.000 0.0191 . . . .                        

#===============================================================================

#===============================================================================

data_23_list1_bpandenburg_31_a19416  

#===============================================================================

# 5. CHEMICAL DATA

_chemical_name_systematic                        
;
;
_chemical_name_common                             ?
_chemical_melting_point                           ?
_chemical_formula_moiety                         
'C21 H17 Cl2 N O2'
# Ex: 'C12 H16 N2 O6, H2 O' and '(Cd 2+)3, (C6 N6 Cr 3-)2, 2(H2 O)' 
_chemical_formula_structural                      ?
_chemical_formula_sum                            
'C21 H17 Cl2 N O2'
_chemical_formula_iupac                           ?
_chemical_formula_weight                             386.26
_chemical_compound_source                        'see text'

loop_
_atom_type_symbol                                
_atom_type_description                           
_atom_type_scat_dispersion_real                  
_atom_type_scat_dispersion_imag                  
_atom_type_scat_source                           
 C   C    0.0033    0.0016
' International Tables Vol C Tables 4.2.6.8 and 6.1.1.4'
 H   H    0.0000    0.0000
' International Tables Vol C Tables 4.2.6.8 and 6.1.1.4'
Cl  Cl    0.1484    0.1585
' International Tables Vol C Tables 4.2.6.8 and 6.1.1.4'
 N   N    0.0061    0.0033
' International Tables Vol C Tables 4.2.6.8 and 6.1.1.4'
 O   O    0.0106    0.0060
' International Tables Vol C Tables 4.2.6.8 and 6.1.1.4'

#===============================================================================

# 6. CRYSTAL DATA

_symmetry_cell_setting                               triclinic
_symmetry_space_group_name_Hall                   '-P 1'
_symmetry_space_group_name_H-M                    'P -1'
_symmetry_Int_Tables_number                               2

loop_
_space_group_symop_id                            
_space_group_symop_operation_xyz                 
   1 x,y,z                         
   2 -x,-y,-z                      

_cell_length_a                                          7.10860
_cell_length_b                                          7.74640
_cell_length_c                                         17.48340
_cell_angle_alpha                                       89.0160
_cell_angle_beta                                        80.6740
_cell_angle_gamma                                       65.7490
_cell_volume                                            864.876
_cell_formula_units_Z                                 2
_cell_measurement_temperature                     ?
_cell_measurement_reflns_used                     ?
_cell_measurement_theta_min                       ?
_cell_measurement_theta_max                       ?
_cell_special_details                            
;
 
;

#===============================================================================

# 9. ATOMIC COORDINATES AND DISPLACEMENT PARAMETERS

loop_
_atom_site_label                                 
_atom_site_type_symbol                           
_atom_site_thermal_displace_type                 
_atom_site_fract_x                               
_atom_site_fract_y                               
_atom_site_fract_z                               
_atom_site_occupancy                             
_atom_site_U_iso_or_equiv                        
_atom_site_calc_flag                             
_atom_site_refinement_flags                      
_atom_site_disorder_assembly                     
_atom_site_disorder_group                        
Cl1 Cl Uiso -0.93951 1.22192 0.13568 1.000 0.0127 . . . .                       
Cl2 Cl Uiso -0.73154 1.41767 0.00757 1.000 0.0127 . . . .                       
O1 O Uiso 0.84657 0.06827 0.43708 1.000 0.0127 . . . .                          
O2 O Uiso 0.93288 -0.20528 0.49745 1.000 0.0127 . . . .                         
N1 N Uiso 0.54436 0.15904 0.35190 1.000 0.0127 . . . .                          
C1 C Uiso 0.65861 -0.12532 0.42311 1.000 0.0127 . . . .                         
C2 C Uiso 0.52373 -0.00313 0.37592 1.000 0.0127 . . . .                         
C3 C Uiso 0.37367 -0.05698 0.35261 1.000 0.0127 . . . .                         
C4 C Uiso 0.36312 -0.22441 0.37456 1.000 0.0127 . . . .                         
C5 C Uiso 0.49924 -0.34619 0.42086 1.000 0.0127 . . . .                         
C6 C Uiso 0.64428 -0.29435 0.44509 1.000 0.0127 . . . .                         
C7 C Uiso 0.81882 -0.07586 0.45226 1.000 0.0127 . . . .                         
C8 C Uiso 0.40716 0.30498 0.31224 1.000 0.0127 . . . .                          
C9 C Uiso 0.19057 0.37798 0.33455 1.000 0.0127 . . . .                          
C10 C Uiso 0.06169 0.52574 0.29604 1.000 0.0127 . . . .                         
C11 C Uiso 0.14419 0.60682 0.23575 1.000 0.0127 . . . .                         
C12 C Uiso 0.36034 0.53395 0.21376 1.000 0.0127 . . . .                         
C13 C Uiso 0.49090 0.38472 0.25136 1.000 0.0127 . . . .                         
C14 C Uiso 0.00239 0.77745 0.19668 1.000 0.0127 . . . .                         
C15 C Uiso -0.18944 0.75327 0.17589 1.000 0.0127 . . . .                        
C16 C Uiso -0.32437 0.91929 0.13283 1.000 0.0127 . . . .                        
C17 C Uiso -0.54092 0.98906 0.15063 1.000 0.0127 . . . .                        
C18 C Uiso -0.66755 1.14042 0.11224 1.000 0.0127 . . . .                        
C19 C Uiso -0.57698 1.22425 0.05509 1.000 0.0127 . . . .                        
C20 C Uiso -0.35979 1.15109 0.03576 1.000 0.0127 . . . .                        
C21 C Uiso -0.23559 1.00016 0.07415 1.000 0.0127 . . . .                        
H1 H Uiso 0.26841 0.03431 0.31680 1.000 0.0152 . . . .                          
H2 H Uiso 0.24859 -0.26399 0.35515 1.000 0.0152 . . . .                         
H3 H Uiso 0.48924 -0.47734 0.43694 1.000 0.0152 . . . .                         
H4 H Uiso 0.75210 -0.38390 0.48128 1.000 0.0152 . . . .                         
H5 H Uiso 0.12446 0.32105 0.38312 1.000 0.0152 . . . .                          
H6 H Uiso -0.10534 0.58016 0.31434 1.000 0.0152 . . . .                         
H7 H Uiso 0.42799 0.59412 0.16681 1.000 0.0152 . . . .                          
H8 H Uiso 0.65853 0.32966 0.23410 1.000 0.0152 . . . .                          
H9 H Uiso -0.05281 0.90406 0.23480 1.000 0.0152 . . . .                         
H10 H Uiso 0.09391 0.79892 0.14476 1.000 0.0152 . . . .                         
H11 H Uiso -0.13469 0.62358 0.13991 1.000 0.0152 . . . .                        
H12 H Uiso -0.28570 0.73904 0.22820 1.000 0.0152 . . . .                        
H13 H Uiso -0.61282 0.92582 0.19486 1.000 0.0152 . . . .                        
H14 H Uiso -0.29022 1.21415 -0.00944 1.000 0.0152 . . . .                       
H15 H Uiso -0.06797 0.94520 0.05792 1.000 0.0152 . . . .                        
H16 H Uiso 0.66871 0.17507 0.36631 1.000 0.0152 . . . .                         
H17 H Uiso 1.02560 -0.16178 0.52167 1.000 0.0191 . . . .                        

#===============================================================================

#===============================================================================

data_23_list1_bpandenburg_32_a70     

#===============================================================================

# 5. CHEMICAL DATA

_chemical_name_systematic                        
;
;
_chemical_name_common                             ?
_chemical_melting_point                           ?
_chemical_formula_moiety                         
'C21 H17 Cl2 N O2'
# Ex: 'C12 H16 N2 O6, H2 O' and '(Cd 2+)3, (C6 N6 Cr 3-)2, 2(H2 O)' 
_chemical_formula_structural                      ?
_chemical_formula_sum                            
'C21 H17 Cl2 N O2'
_chemical_formula_iupac                           ?
_chemical_formula_weight                             386.26
_chemical_compound_source                        'see text'

loop_
_atom_type_symbol                                
_atom_type_description                           
_atom_type_scat_dispersion_real                  
_atom_type_scat_dispersion_imag                  
_atom_type_scat_source                           
 C   C    0.0033    0.0016
' International Tables Vol C Tables 4.2.6.8 and 6.1.1.4'
 H   H    0.0000    0.0000
' International Tables Vol C Tables 4.2.6.8 and 6.1.1.4'
Cl  Cl    0.1484    0.1585
' International Tables Vol C Tables 4.2.6.8 and 6.1.1.4'
 N   N    0.0061    0.0033
' International Tables Vol C Tables 4.2.6.8 and 6.1.1.4'
 O   O    0.0106    0.0060
' International Tables Vol C Tables 4.2.6.8 and 6.1.1.4'

#===============================================================================

# 6. CRYSTAL DATA

_symmetry_cell_setting                               triclinic
_symmetry_space_group_name_Hall                   '-P 1'
_symmetry_space_group_name_H-M                    'P -1'
_symmetry_Int_Tables_number                               2

loop_
_space_group_symop_id                            
_space_group_symop_operation_xyz                 
   1 x,y,z                         
   2 -x,-y,-z                      

_cell_length_a                                          7.15360
_cell_length_b                                          7.76620
_cell_length_c                                         17.39490
_cell_angle_alpha                                       89.4360
_cell_angle_beta                                        80.6080
_cell_angle_gamma                                       65.1200
_cell_volume                                            863.084
_cell_formula_units_Z                                 2
_cell_measurement_temperature                     ?
_cell_measurement_reflns_used                     ?
_cell_measurement_theta_min                       ?
_cell_measurement_theta_max                       ?
_cell_special_details                            
;
 
;

#===============================================================================

# 9. ATOMIC COORDINATES AND DISPLACEMENT PARAMETERS

loop_
_atom_site_label                                 
_atom_site_type_symbol                           
_atom_site_thermal_displace_type                 
_atom_site_fract_x                               
_atom_site_fract_y                               
_atom_site_fract_z                               
_atom_site_occupancy                             
_atom_site_U_iso_or_equiv                        
_atom_site_calc_flag                             
_atom_site_refinement_flags                      
_atom_site_disorder_assembly                     
_atom_site_disorder_group                        
Cl1 Cl Uiso 1.43703 -0.21755 0.36534 1.000 0.0127 . . . .                       
Cl2 Cl Uiso 1.23289 -0.41828 0.49117 1.000 0.0127 . . . .                       
O1 O Uiso -0.34800 0.93435 0.06293 1.000 0.0127 . . . .                         
O2 O Uiso -0.43535 1.20666 0.00205 1.000 0.0127 . . . .                         
N1 N Uiso -0.04746 0.84429 0.14835 1.000 0.0127 . . . .                         
C1 C Uiso -0.16271 1.12775 0.07690 1.000 0.0127 . . . .                         
C2 C Uiso -0.02786 1.00591 0.12426 1.000 0.0127 . . . .                         
C3 C Uiso 0.12078 1.05966 0.14772 1.000 0.0127 . . . .                          
C4 C Uiso 0.13012 1.22672 0.12575 1.000 0.0127 . . . .                          
C5 C Uiso -0.00591 1.34817 0.07929 1.000 0.0127 . . . .                         
C6 C Uiso -0.14955 1.29635 0.05486 1.000 0.0127 . . . .                         
C7 C Uiso -0.32131 1.07802 0.04761 1.000 0.0127 . . . .                         
C8 C Uiso 0.08925 0.69870 0.18836 1.000 0.0127 . . . .                          
C9 C Uiso 0.00502 0.61999 0.24912 1.000 0.0127 . . . .                          
C10 C Uiso 0.13521 0.47101 0.28702 1.000 0.0127 . . . .                         
C11 C Uiso 0.35151 0.39741 0.26556 1.000 0.0127 . . . .                         
C12 C Uiso 0.43433 0.47760 0.20544 1.000 0.0127 . . . .                         
C13 C Uiso 0.30591 0.62489 0.16650 1.000 0.0127 . . . .                         
C14 C Uiso 0.49300 0.22687 0.30493 1.000 0.0127 . . . .                         
C15 C Uiso 0.68542 0.24871 0.32488 1.000 0.0127 . . . .                         
C16 C Uiso 0.82133 0.08226 0.36762 1.000 0.0127 . . . .                         
C17 C Uiso 1.03767 0.01398 0.35029 1.000 0.0127 . . . .                         
C18 C Uiso 1.16558 -0.13790 0.38818 1.000 0.0127 . . . .                        
C19 C Uiso 1.07664 -0.22378 0.44444 1.000 0.0127 . . . .                        
C20 C Uiso 0.85970 -0.15193 0.46343 1.000 0.0127 . . . .                        
C21 C Uiso 0.73413 -0.00041 0.42551 1.000 0.0127 . . . .                        
H1 H Uiso 0.22581 0.96870 0.18370 1.000 0.0152 . . . .                          
H2 H Uiso 0.24359 1.26622 0.14531 1.000 0.0152 . . . .                          
H3 H Uiso 0.00294 1.47916 0.06329 1.000 0.0152 . . . .                          
H4 H Uiso -0.25721 1.38577 0.01854 1.000 0.0152 . . . .                         
H5 H Uiso -0.16262 0.67554 0.26602 1.000 0.0152 . . . .                         
H6 H Uiso 0.06720 0.41158 0.33384 1.000 0.0152 . . . .                          
H7 H Uiso 0.60140 0.42280 0.18750 1.000 0.0152 . . . .                          
H8 H Uiso 0.37260 0.68075 0.11795 1.000 0.0152 . . . .                          
H9 H Uiso 0.40135 0.20860 0.35753 1.000 0.0152 . . . .                          
H10 H Uiso 0.54745 0.09878 0.26690 1.000 0.0152 . . . .                         
H11 H Uiso 0.78107 0.26072 0.27192 1.000 0.0152 . . . .                         
H12 H Uiso 0.63157 0.37930 0.36104 1.000 0.0152 . . . .                         
H13 H Uiso 1.10831 0.07901 0.30685 1.000 0.0152 . . . .                         
H14 H Uiso 0.79121 -0.21648 0.50795 1.000 0.0152 . . . .                        
H15 H Uiso 0.56673 0.05307 0.44148 1.000 0.0152 . . . .                         
H16 H Uiso -0.17114 0.82871 0.13393 1.000 0.0152 . . . .                        
H17 H Uiso -0.52679 1.16235 -0.02207 1.000 0.0152 . . . .                       

#===============================================================================

#===============================================================================

data_23_list1_bpandenburg_33_a929    

#===============================================================================

# 5. CHEMICAL DATA

_chemical_name_systematic                        
;
;
_chemical_name_common                             ?
_chemical_melting_point                           ?
_chemical_formula_moiety                         
'C21 H17 Cl2 N O2'
# Ex: 'C12 H16 N2 O6, H2 O' and '(Cd 2+)3, (C6 N6 Cr 3-)2, 2(H2 O)' 
_chemical_formula_structural                      ?
_chemical_formula_sum                            
'C21 H17 Cl2 N O2'
_chemical_formula_iupac                           ?
_chemical_formula_weight                             386.26
_chemical_compound_source                        'see text'

loop_
_atom_type_symbol                                
_atom_type_description                           
_atom_type_scat_dispersion_real                  
_atom_type_scat_dispersion_imag                  
_atom_type_scat_source                           
 C   C    0.0033    0.0016
' International Tables Vol C Tables 4.2.6.8 and 6.1.1.4'
 H   H    0.0000    0.0000
' International Tables Vol C Tables 4.2.6.8 and 6.1.1.4'
Cl  Cl    0.1484    0.1585
' International Tables Vol C Tables 4.2.6.8 and 6.1.1.4'
 N   N    0.0061    0.0033
' International Tables Vol C Tables 4.2.6.8 and 6.1.1.4'
 O   O    0.0106    0.0060
' International Tables Vol C Tables 4.2.6.8 and 6.1.1.4'

#===============================================================================

# 6. CRYSTAL DATA

_symmetry_cell_setting                              monoclinic
_symmetry_space_group_name_Hall                   '-P 2ybc'
_symmetry_space_group_name_H-M                    'P 21/c'
_symmetry_Int_Tables_number                              14

loop_
_space_group_symop_id                            
_space_group_symop_operation_xyz                 
   1 x,y,z                         
   2 -x,1/2+y,1/2-z                
   3 -x,-y,-z                      
   4 x,1/2-y,1/2+z                 

_cell_length_a                                          7.61800
_cell_length_b                                         34.17430
_cell_length_c                                          7.06840
_cell_angle_alpha                                            90
_cell_angle_beta                                       108.9630
_cell_angle_gamma                                            90
_cell_volume                                           1740.317
_cell_formula_units_Z                                 4
_cell_measurement_temperature                     ?
_cell_measurement_reflns_used                     ?
_cell_measurement_theta_min                       ?
_cell_measurement_theta_max                       ?
_cell_special_details                            
;
 
;

#===============================================================================

# 9. ATOMIC COORDINATES AND DISPLACEMENT PARAMETERS

loop_
_atom_site_label                                 
_atom_site_type_symbol                           
_atom_site_thermal_displace_type                 
_atom_site_fract_x                               
_atom_site_fract_y                               
_atom_site_fract_z                               
_atom_site_occupancy                             
_atom_site_U_iso_or_equiv                        
_atom_site_calc_flag                             
_atom_site_refinement_flags                      
_atom_site_disorder_assembly                     
_atom_site_disorder_group                        
Cl3 Cl Uiso 1.12721 0.33092 0.08803 1.000 0.0127 . . . .                        
Cl4 Cl Uiso 1.48510 0.28625 0.06478 1.000 0.0127 . . . .                        
O3 O Uiso 0.06511 0.03168 0.37285 1.000 0.0127 . . . .                          
O4 O Uiso -0.20047 -0.00251 0.26350 1.000 0.0127 . . . .                        
N2 N Uiso 0.15678 0.07519 0.10907 1.000 0.0127 . . . .                          
C22 C Uiso -0.12385 0.03707 0.02377 1.000 0.0127 . . . .                        
C23 C Uiso -0.00516 0.06287 -0.03270 1.000 0.0127 . . . .                       
C24 C Uiso -0.06266 0.07589 -0.23235 1.000 0.0127 . . . .                       
C25 C Uiso -0.22613 0.06273 -0.36807 1.000 0.0127 . . . .                       
C26 C Uiso -0.34124 0.03660 -0.31201 1.000 0.0127 . . . .                       
C27 C Uiso -0.28919 0.02426 -0.11588 1.000 0.0127 . . . .                       
C28 C Uiso -0.07477 0.02228 0.23527 1.000 0.0127 . . . .                        
C29 C Uiso 0.31067 0.09447 0.08372 1.000 0.0127 . . . .                         
C30 C Uiso 0.42539 0.11544 0.24787 1.000 0.0127 . . . .                         
C31 C Uiso 0.58392 0.13368 0.23838 1.000 0.0127 . . . .                         
C32 C Uiso 0.63259 0.13223 0.06494 1.000 0.0127 . . . .                         
C33 C Uiso 0.51847 0.11167 -0.09710 1.000 0.0127 . . . .                        
C34 C Uiso 0.36081 0.09239 -0.08852 1.000 0.0127 . . . .                        
C35 C Uiso 0.80855 0.15199 0.05473 1.000 0.0127 . . . .                         
C36 C Uiso 0.80654 0.19648 0.09308 1.000 0.0127 . . . .                         
C37 C Uiso 0.97822 0.21797 0.08116 1.000 0.0127 . . . .                         
C38 C Uiso 0.97841 0.25872 0.08610 1.000 0.0127 . . . .                         
C39 C Uiso 1.13162 0.27985 0.07948 1.000 0.0127 . . . .                         
C40 C Uiso 1.28900 0.26015 0.06815 1.000 0.0127 . . . .                         
C41 C Uiso 1.28862 0.21956 0.06186 1.000 0.0127 . . . .                         
C42 C Uiso 1.13417 0.19873 0.06851 1.000 0.0127 . . . .                         
H18 H Uiso 0.02061 0.09682 -0.27786 1.000 0.0152 . . . .                        
H19 H Uiso -0.26715 0.07339 -0.52042 1.000 0.0152 . . . .                       
H20 H Uiso -0.47002 0.02700 -0.41893 1.000 0.0152 . . . .                       
H21 H Uiso -0.37598 0.00435 -0.06628 1.000 0.0152 . . . .                       
H22 H Uiso 0.38897 0.11696 0.38300 1.000 0.0152 . . . .                         
H23 H Uiso 0.67127 0.14922 0.36753 1.000 0.0152 . . . .                         
H24 H Uiso 0.55491 0.10981 -0.23199 1.000 0.0152 . . . .                        
H25 H Uiso 0.28097 0.07500 -0.21369 1.000 0.0152 . . . .                        
H26 H Uiso 0.92843 0.13899 0.16495 1.000 0.0152 . . . .                         
H27 H Uiso 0.82207 0.14680 -0.09096 1.000 0.0152 . . . .                        
H28 H Uiso 0.68504 0.20941 -0.01473 1.000 0.0152 . . . .                        
H29 H Uiso 0.79417 0.20152 0.23978 1.000 0.0152 . . . .                         
H30 H Uiso 0.85846 0.27411 0.09696 1.000 0.0152 . . . .                         
H31 H Uiso 1.40932 0.20397 0.05302 1.000 0.0152 . . . .                         
H32 H Uiso 1.13887 0.16721 0.06450 1.000 0.0152 . . . .                         
H33 H Uiso 0.16979 0.06676 0.25020 1.000 0.0152 . . . .                         
H34 H Uiso -0.15842 -0.01371 0.40192 1.000 0.0191 . . . .                       

#===============================================================================

#===============================================================================

data_23_list1_bpandenburg_34_a44     

#===============================================================================

# 5. CHEMICAL DATA

_chemical_name_systematic                        
;
;
_chemical_name_common                             ?
_chemical_melting_point                           ?
_chemical_formula_moiety                         
'C21 H17 Cl2 N O2'
# Ex: 'C12 H16 N2 O6, H2 O' and '(Cd 2+)3, (C6 N6 Cr 3-)2, 2(H2 O)' 
_chemical_formula_structural                      ?
_chemical_formula_sum                            
'C21 H17 Cl2 N O2'
_chemical_formula_iupac                           ?
_chemical_formula_weight                             386.26
_chemical_compound_source                        'see text'

loop_
_atom_type_symbol                                
_atom_type_description                           
_atom_type_scat_dispersion_real                  
_atom_type_scat_dispersion_imag                  
_atom_type_scat_source                           
 C   C    0.0033    0.0016
' International Tables Vol C Tables 4.2.6.8 and 6.1.1.4'
 H   H    0.0000    0.0000
' International Tables Vol C Tables 4.2.6.8 and 6.1.1.4'
Cl  Cl    0.1484    0.1585
' International Tables Vol C Tables 4.2.6.8 and 6.1.1.4'
 N   N    0.0061    0.0033
' International Tables Vol C Tables 4.2.6.8 and 6.1.1.4'
 O   O    0.0106    0.0060
' International Tables Vol C Tables 4.2.6.8 and 6.1.1.4'

#===============================================================================

# 6. CRYSTAL DATA

_symmetry_cell_setting                               triclinic
_symmetry_space_group_name_Hall                   '-P 1'
_symmetry_space_group_name_H-M                    'P -1'
_symmetry_Int_Tables_number                               2

loop_
_space_group_symop_id                            
_space_group_symop_operation_xyz                 
   1 x,y,z                         
   2 -x,-y,-z                      

_cell_length_a                                          7.14660
_cell_length_b                                          7.76490
_cell_length_c                                         17.40230
_cell_angle_alpha                                       89.3860
_cell_angle_beta                                        80.6190
_cell_angle_gamma                                       65.2100
_cell_volume                                            863.194
_cell_formula_units_Z                                 2
_cell_measurement_temperature                     ?
_cell_measurement_reflns_used                     ?
_cell_measurement_theta_min                       ?
_cell_measurement_theta_max                       ?
_cell_special_details                            
;
 
;

#===============================================================================

# 9. ATOMIC COORDINATES AND DISPLACEMENT PARAMETERS

loop_
_atom_site_label                                 
_atom_site_type_symbol                           
_atom_site_thermal_displace_type                 
_atom_site_fract_x                               
_atom_site_fract_y                               
_atom_site_fract_z                               
_atom_site_occupancy                             
_atom_site_U_iso_or_equiv                        
_atom_site_calc_flag                             
_atom_site_refinement_flags                      
_atom_site_disorder_assembly                     
_atom_site_disorder_group                        
Cl1 Cl Uiso 1.43754 -0.71799 0.36554 1.000 0.0127 . . . .                       
Cl2 Cl Uiso 1.23229 -0.91806 0.49146 1.000 0.0127 . . . .                       
O1 O Uiso -0.34768 0.43395 0.06292 1.000 0.0127 . . . .                         
O2 O Uiso -0.43497 0.70639 0.00214 1.000 0.0127 . . . .                         
N1 N Uiso -0.04705 0.34399 0.14842 1.000 0.0127 . . . .                         
C1 C Uiso -0.16213 0.62744 0.07695 1.000 0.0127 . . . .                         
C2 C Uiso -0.02727 0.50561 0.12430 1.000 0.0127 . . . .                         
C3 C Uiso 0.12159 0.55938 0.14774 1.000 0.0127 . . . .                          
C4 C Uiso 0.13110 0.72644 0.12576 1.000 0.0127 . . . .                          
C5 C Uiso -0.00491 0.84785 0.07929 1.000 0.0127 . . . .                         
C6 C Uiso -0.14877 0.79603 0.05490 1.000 0.0127 . . . .                         
C7 C Uiso -0.32091 0.57769 0.04765 1.000 0.0127 . . . .                         
C8 C Uiso 0.08983 0.19831 0.18833 1.000 0.0127 . . . .                          
C9 C Uiso 0.00575 0.11930 0.24909 1.000 0.0127 . . . .                          
C10 C Uiso 0.13612 -0.02982 0.28685 1.000 0.0127 . . . .                        
C11 C Uiso 0.35240 -0.10309 0.26533 1.000 0.0127 . . . .                        
C12 C Uiso 0.43507 -0.02249 0.20527 1.000 0.0127 . . . .                        
C13 C Uiso 0.30647 0.12485 0.16643 1.000 0.0127 . . . .                         
C14 C Uiso 0.49398 -0.27361 0.30464 1.000 0.0127 . . . .                        
C15 C Uiso 0.68645 -0.25155 0.32465 1.000 0.0127 . . . .                        
C16 C Uiso 0.82202 -0.41779 0.36755 1.000 0.0127 . . . .                        
C17 C Uiso 1.03843 -0.48626 0.35029 1.000 0.0127 . . . .                        
C18 C Uiso 1.16595 -0.63803 0.38831 1.000 0.0127 . . . .                        
C19 C Uiso 1.07655 -0.72367 0.44459 1.000 0.0127 . . . .                        
C20 C Uiso 0.85954 -0.65164 0.46352 1.000 0.0127 . . . .                        
C21 C Uiso 0.73437 -0.50019 0.42549 1.000 0.0127 . . . .                        
H1 H Uiso 0.22664 0.46842 0.18371 1.000 0.0152 . . . .                          
H2 H Uiso 0.24478 0.76592 0.14528 1.000 0.0152 . . . .                          
H3 H Uiso 0.00413 0.97881 0.06326 1.000 0.0152 . . . .                          
H4 H Uiso -0.25641 0.88538 0.01856 1.000 0.0152 . . . .                         
H5 H Uiso -0.16191 0.17457 0.26600 1.000 0.0152 . . . .                         
H6 H Uiso 0.06823 -0.08953 0.33365 1.000 0.0152 . . . .                         
H7 H Uiso 0.60213 -0.07704 0.18730 1.000 0.0152 . . . .                         
H8 H Uiso 0.37298 0.18100 0.11790 1.000 0.0152 . . . .                          
H9 H Uiso 0.40235 -0.29221 0.35718 1.000 0.0152 . . . .                         
H10 H Uiso 0.54841 -0.40149 0.26661 1.000 0.0152 . . . .                        
H11 H Uiso 0.78229 -0.23959 0.27173 1.000 0.0152 . . . .                        
H12 H Uiso 0.63263 -0.12096 0.36068 1.000 0.0152 . . . .                        
H13 H Uiso 1.10943 -0.42146 0.30681 1.000 0.0152 . . . .                        
H14 H Uiso 0.79071 -0.71600 0.50806 1.000 0.0152 . . . .                        
H15 H Uiso 0.56690 -0.44658 0.44140 1.000 0.0152 . . . .                        
H16 H Uiso -0.17079 0.32830 0.13397 1.000 0.0152 . . . .                        
H17 H Uiso -0.52665 0.66225 -0.02198 1.000 0.0152 . . . .                       

#===============================================================================

#===============================================================================

data_23_list1_bpandenburg_35_a2487   

#===============================================================================

# 5. CHEMICAL DATA

_chemical_name_systematic                        
;
;
_chemical_name_common                             ?
_chemical_melting_point                           ?
_chemical_formula_moiety                         
'C21 H17 Cl2 N O2'
# Ex: 'C12 H16 N2 O6, H2 O' and '(Cd 2+)3, (C6 N6 Cr 3-)2, 2(H2 O)' 
_chemical_formula_structural                      ?
_chemical_formula_sum                            
'C21 H17 Cl2 N O2'
_chemical_formula_iupac                           ?
_chemical_formula_weight                             386.26
_chemical_compound_source                        'see text'

loop_
_atom_type_symbol                                
_atom_type_description                           
_atom_type_scat_dispersion_real                  
_atom_type_scat_dispersion_imag                  
_atom_type_scat_source                           
 C   C    0.0033    0.0016
' International Tables Vol C Tables 4.2.6.8 and 6.1.1.4'
 H   H    0.0000    0.0000
' International Tables Vol C Tables 4.2.6.8 and 6.1.1.4'
Cl  Cl    0.1484    0.1585
' International Tables Vol C Tables 4.2.6.8 and 6.1.1.4'
 N   N    0.0061    0.0033
' International Tables Vol C Tables 4.2.6.8 and 6.1.1.4'
 O   O    0.0106    0.0060
' International Tables Vol C Tables 4.2.6.8 and 6.1.1.4'

#===============================================================================

# 6. CRYSTAL DATA

_symmetry_cell_setting                               triclinic
_symmetry_space_group_name_Hall                   '-P 1'
_symmetry_space_group_name_H-M                    'P -1'
_symmetry_Int_Tables_number                               2

loop_
_space_group_symop_id                            
_space_group_symop_operation_xyz                 
   1 x,y,z                         
   2 -x,-y,-z                      

_cell_length_a                                          3.77720
_cell_length_b                                         14.72840
_cell_length_c                                         15.78510
_cell_angle_alpha                                      107.9760
_cell_angle_beta                                        91.4870
_cell_angle_gamma                                       91.0460
_cell_volume                                            834.692
_cell_formula_units_Z                                 2
_cell_measurement_temperature                     ?
_cell_measurement_reflns_used                     ?
_cell_measurement_theta_min                       ?
_cell_measurement_theta_max                       ?
_cell_special_details                            
;
 
;

#===============================================================================

# 9. ATOMIC COORDINATES AND DISPLACEMENT PARAMETERS

loop_
_atom_site_label                                 
_atom_site_type_symbol                           
_atom_site_thermal_displace_type                 
_atom_site_fract_x                               
_atom_site_fract_y                               
_atom_site_fract_z                               
_atom_site_occupancy                             
_atom_site_U_iso_or_equiv                        
_atom_site_calc_flag                             
_atom_site_refinement_flags                      
_atom_site_disorder_assembly                     
_atom_site_disorder_group                        
Cl1 Cl Uiso -0.23038 0.47675 -0.41570 1.000 0.0127 . . . .                      
Cl2 Cl Uiso -0.58450 0.28753 -0.39266 1.000 0.0127 . . . .                      
O1 O Uiso 0.74955 0.98393 0.41021 1.000 0.0127 . . . .                          
O2 O Uiso 1.08021 1.11456 0.48234 1.000 0.0127 . . . .                          
N1 N Uiso 0.44065 0.98255 0.25535 1.000 0.0127 . . . .                          
C1 C Uiso 0.73413 1.12178 0.35667 1.000 0.0127 . . . .                          
C2 C Uiso 0.53617 1.07819 0.27699 1.000 0.0127 . . . .                          
C3 C Uiso 0.43059 1.13592 0.22542 1.000 0.0127 . . . .                          
C4 C Uiso 0.52015 1.23210 0.25270 1.000 0.0127 . . . .                          
C5 C Uiso 0.71579 1.27479 0.33130 1.000 0.0127 . . . .                          
C6 C Uiso 0.82128 1.21882 0.38269 1.000 0.0127 . . . .                          
C7 C Uiso 0.85104 1.06593 0.41743 1.000 0.0127 . . . .                          
C8 C Uiso 0.31022 0.91981 0.17403 1.000 0.0127 . . . .                          
C9 C Uiso 0.12738 0.83736 0.17703 1.000 0.0127 . . . .                          
C10 C Uiso 0.00786 0.76914 0.09974 1.000 0.0127 . . . .                         
C11 C Uiso 0.06275 0.78030 0.01679 1.000 0.0127 . . . .                         
C12 C Uiso 0.24262 0.86209 0.01388 1.000 0.0127 . . . .                         
C13 C Uiso 0.36869 0.93097 0.09093 1.000 0.0127 . . . .                         
C14 C Uiso -0.07541 0.70579 -0.06872 1.000 0.0127 . . . .                       
C15 C Uiso -0.01258 0.60240 -0.06816 1.000 0.0127 . . . .                       
C16 C Uiso -0.15907 0.52542 -0.15116 1.000 0.0127 . . . .                       
C17 C Uiso -0.13404 0.53462 -0.23563 1.000 0.0127 . . . .                       
C18 C Uiso -0.26281 0.46240 -0.31067 1.000 0.0127 . . . .                       
C19 C Uiso -0.41736 0.37928 -0.30125 1.000 0.0127 . . . .                       
C20 C Uiso -0.44122 0.37008 -0.21640 1.000 0.0127 . . . .                       
C21 C Uiso -0.31465 0.44250 -0.14251 1.000 0.0127 . . . .                       
H1 H Uiso 0.26578 1.10587 0.16656 1.000 0.0152 . . . .                          
H2 H Uiso 0.42995 1.27526 0.21274 1.000 0.0152 . . . .                          
H3 H Uiso 0.78031 1.35011 0.35277 1.000 0.0152 . . . .                          
H4 H Uiso 0.97319 1.24975 0.44436 1.000 0.0152 . . . .                          
H5 H Uiso 0.08231 0.82778 0.24101 1.000 0.0152 . . . .                          
H6 H Uiso -0.13174 0.70660 0.10426 1.000 0.0152 . . . .                         
H7 H Uiso 0.29242 0.87158 -0.04993 1.000 0.0152 . . . .                         
H8 H Uiso 0.52182 0.99119 0.08580 1.000 0.0152 . . . .                          
H9 H Uiso -0.35701 0.71456 -0.07718 1.000 0.0152 . . . .                        
H10 H Uiso 0.05243 0.71830 -0.12477 1.000 0.0152 . . . .                        
H11 H Uiso 0.26965 0.59313 -0.06130 1.000 0.0152 . . . .                        
H12 H Uiso -0.13330 0.59128 -0.01072 1.000 0.0152 . . . .                       
H13 H Uiso -0.01323 0.59779 -0.24464 1.000 0.0152 . . . .                       
H14 H Uiso -0.55948 0.30560 -0.20934 1.000 0.0152 . . . .                       
H15 H Uiso -0.33727 0.43435 -0.07734 1.000 0.0152 . . . .                       
H16 H Uiso 0.48918 0.95351 0.30469 1.000 0.0152 . . . .                         
H17 H Uiso 1.14802 1.07902 0.52497 1.000 0.0191 . . . .                         

#===============================================================================

#===============================================================================

data_23_list1_bpandenburg_36_a32     

#===============================================================================

# 5. CHEMICAL DATA

_chemical_name_systematic                        
;
;
_chemical_name_common                             ?
_chemical_melting_point                           ?
_chemical_formula_moiety                         
'C21 H17 Cl2 N O2'
# Ex: 'C12 H16 N2 O6, H2 O' and '(Cd 2+)3, (C6 N6 Cr 3-)2, 2(H2 O)' 
_chemical_formula_structural                      ?
_chemical_formula_sum                            
'C21 H17 Cl2 N O2'
_chemical_formula_iupac                           ?
_chemical_formula_weight                             386.26
_chemical_compound_source                        'see text'

loop_
_atom_type_symbol                                
_atom_type_description                           
_atom_type_scat_dispersion_real                  
_atom_type_scat_dispersion_imag                  
_atom_type_scat_source                           
 C   C    0.0033    0.0016
' International Tables Vol C Tables 4.2.6.8 and 6.1.1.4'
 H   H    0.0000    0.0000
' International Tables Vol C Tables 4.2.6.8 and 6.1.1.4'
Cl  Cl    0.1484    0.1585
' International Tables Vol C Tables 4.2.6.8 and 6.1.1.4'
 N   N    0.0061    0.0033
' International Tables Vol C Tables 4.2.6.8 and 6.1.1.4'
 O   O    0.0106    0.0060
' International Tables Vol C Tables 4.2.6.8 and 6.1.1.4'

#===============================================================================

# 6. CRYSTAL DATA

_symmetry_cell_setting                               triclinic
_symmetry_space_group_name_Hall                   '-P 1'
_symmetry_space_group_name_H-M                    'P -1'
_symmetry_Int_Tables_number                               2

loop_
_space_group_symop_id                            
_space_group_symop_operation_xyz                 
   1 x,y,z                         
   2 -x,-y,-z                      

_cell_length_a                                          7.14790
_cell_length_b                                          7.76520
_cell_length_c                                         17.39110
_cell_angle_alpha                                       89.3930
_cell_angle_beta                                        80.6650
_cell_angle_gamma                                       65.2760
_cell_volume                                            863.427
_cell_formula_units_Z                                 2
_cell_measurement_temperature                     ?
_cell_measurement_reflns_used                     ?
_cell_measurement_theta_min                       ?
_cell_measurement_theta_max                       ?
_cell_special_details                            
;
 
;

#===============================================================================

# 9. ATOMIC COORDINATES AND DISPLACEMENT PARAMETERS

loop_
_atom_site_label                                 
_atom_site_type_symbol                           
_atom_site_thermal_displace_type                 
_atom_site_fract_x                               
_atom_site_fract_y                               
_atom_site_fract_z                               
_atom_site_occupancy                             
_atom_site_U_iso_or_equiv                        
_atom_site_calc_flag                             
_atom_site_refinement_flags                      
_atom_site_disorder_assembly                     
_atom_site_disorder_group                        
Cl1 Cl Uiso -0.43691 1.21751 0.13471 1.000 0.0127 . . . .                       
Cl2 Cl Uiso -0.23213 1.41796 0.00877 1.000 0.0127 . . . .                       
O1 O Uiso 1.34797 0.06595 0.43689 1.000 0.0127 . . . .                          
O2 O Uiso 1.43457 -0.20614 0.49790 1.000 0.0127 . . . .                         
N1 N Uiso 1.04730 0.15598 0.35133 1.000 0.0127 . . . .                          
C1 C Uiso 1.16190 -0.12723 0.42296 1.000 0.0127 . . . .                         
C2 C Uiso 1.02714 -0.00542 0.37557 1.000 0.0127 . . . .                         
C3 C Uiso 0.87797 -0.05898 0.35221 1.000 0.0127 . . . .                         
C4 C Uiso 0.86818 -0.22590 0.37425 1.000 0.0127 . . . .                         
C5 C Uiso 1.00415 -0.34735 0.42072 1.000 0.0127 . . . .                         
C6 C Uiso 1.14819 -0.29565 0.44509 1.000 0.0127 . . . .                         
C7 C Uiso 1.32084 -0.07759 0.45226 1.000 0.0127 . . . .                         
C8 C Uiso 0.91031 0.30176 0.31152 1.000 0.0127 . . . .                          
C9 C Uiso 0.99398 0.38084 0.25066 1.000 0.0127 . . . .                          
C10 C Uiso 0.86346 0.53003 0.21300 1.000 0.0127 . . . .                         
C11 C Uiso 0.64744 0.60336 0.23478 1.000 0.0127 . . . .                         
C12 C Uiso 0.56515 0.52276 0.29498 1.000 0.0127 . . . .                         
C13 C Uiso 0.69390 0.37531 0.33369 1.000 0.0127 . . . .                         
C14 C Uiso 0.50556 0.77398 0.19566 1.000 0.0127 . . . .                         
C15 C Uiso 0.31399 0.75101 0.17516 1.000 0.0127 . . . .                         
C16 C Uiso 0.17820 0.91736 0.13239 1.000 0.0127 . . . .                         
C17 C Uiso -0.03801 0.98571 0.14974 1.000 0.0127 . . . .                        
C18 C Uiso -0.16555 1.13762 0.11182 1.000 0.0127 . . . .                        
C19 C Uiso -0.07636 1.22344 0.05552 1.000 0.0127 . . . .                        
C20 C Uiso 0.14046 1.15149 0.03650 1.000 0.0127 . . . .                         
C21 C Uiso 0.26564 0.99995 0.07444 1.000 0.0127 . . . .                         
H1 H Uiso 0.77292 0.03200 0.31624 1.000 0.0152 . . . .                          
H2 H Uiso 0.75437 -0.26530 0.35474 1.000 0.0152 . . . .                         
H3 H Uiso 0.99488 -0.47821 0.43678 1.000 0.0152 . . . .                         
H4 H Uiso 1.25582 -0.38503 0.48142 1.000 0.0152 . . . .                         
H5 H Uiso 1.16145 0.32548 0.23352 1.000 0.0152 . . . .                          
H6 H Uiso 0.93102 0.58980 0.16611 1.000 0.0152 . . . .                          
H7 H Uiso 0.39828 0.57740 0.31313 1.000 0.0152 . . . .                          
H8 H Uiso 0.62772 0.31910 0.38231 1.000 0.0152 . . . .                          
H9 H Uiso 0.59694 0.79373 0.14331 1.000 0.0152 . . . .                          
H10 H Uiso 0.45034 0.90140 0.23401 1.000 0.0152 . . . .                         
H11 H Uiso 0.21833 0.73790 0.22789 1.000 0.0152 . . . .                         
H12 H Uiso 0.36861 0.62082 0.13881 1.000 0.0152 . . . .                         
H13 H Uiso -0.10885 0.92080 0.19324 1.000 0.0152 . . . .                        
H14 H Uiso 0.20912 1.21598 -0.00807 1.000 0.0152 . . . .                        
H15 H Uiso 0.43295 0.94634 0.05845 1.000 0.0152 . . . .                         
H16 H Uiso 1.17121 0.17154 0.36571 1.000 0.0152 . . . .                         
H17 H Uiso 1.52627 -0.16201 0.52208 1.000 0.0191 . . . .                        

#===============================================================================

#===============================================================================

data_23_list1_bpandenburg_37_a151    

#===============================================================================

# 5. CHEMICAL DATA

_chemical_name_systematic                        
;
;
_chemical_name_common                             ?
_chemical_melting_point                           ?
_chemical_formula_moiety                         
'C21 H17 Cl2 N O2'
# Ex: 'C12 H16 N2 O6, H2 O' and '(Cd 2+)3, (C6 N6 Cr 3-)2, 2(H2 O)' 
_chemical_formula_structural                      ?
_chemical_formula_sum                            
'C21 H17 Cl2 N O2'
_chemical_formula_iupac                           ?
_chemical_formula_weight                             386.26
_chemical_compound_source                        'see text'

loop_
_atom_type_symbol                                
_atom_type_description                           
_atom_type_scat_dispersion_real                  
_atom_type_scat_dispersion_imag                  
_atom_type_scat_source                           
 C   C    0.0033    0.0016
' International Tables Vol C Tables 4.2.6.8 and 6.1.1.4'
 H   H    0.0000    0.0000
' International Tables Vol C Tables 4.2.6.8 and 6.1.1.4'
Cl  Cl    0.1484    0.1585
' International Tables Vol C Tables 4.2.6.8 and 6.1.1.4'
 N   N    0.0061    0.0033
' International Tables Vol C Tables 4.2.6.8 and 6.1.1.4'
 O   O    0.0106    0.0060
' International Tables Vol C Tables 4.2.6.8 and 6.1.1.4'

#===============================================================================

# 6. CRYSTAL DATA

_symmetry_cell_setting                               triclinic
_symmetry_space_group_name_Hall                   '-P 1'
_symmetry_space_group_name_H-M                    'P -1'
_symmetry_Int_Tables_number                               2

loop_
_space_group_symop_id                            
_space_group_symop_operation_xyz                 
   1 x,y,z                         
   2 -x,-y,-z                      

_cell_length_a                                          7.13690
_cell_length_b                                          7.74460
_cell_length_c                                         17.47580
_cell_angle_alpha                                       89.2790
_cell_angle_beta                                        80.5950
_cell_angle_gamma                                       65.1870
_cell_volume                                            863.279
_cell_formula_units_Z                                 2
_cell_measurement_temperature                     ?
_cell_measurement_reflns_used                     ?
_cell_measurement_theta_min                       ?
_cell_measurement_theta_max                       ?
_cell_special_details                            
;
 
;

#===============================================================================

# 9. ATOMIC COORDINATES AND DISPLACEMENT PARAMETERS

loop_
_atom_site_label                                 
_atom_site_type_symbol                           
_atom_site_thermal_displace_type                 
_atom_site_fract_x                               
_atom_site_fract_y                               
_atom_site_fract_z                               
_atom_site_occupancy                             
_atom_site_U_iso_or_equiv                        
_atom_site_calc_flag                             
_atom_site_refinement_flags                      
_atom_site_disorder_assembly                     
_atom_site_disorder_group                        
Cl1 Cl Uiso -0.43818 1.22115 0.13392 1.000 0.0127 . . . .                       
Cl2 Cl Uiso -0.23145 1.41770 0.00681 1.000 0.0127 . . . .                       
O1 O Uiso 1.34763 0.06625 0.43726 1.000 0.0127 . . . .                          
O2 O Uiso 1.43497 -0.20704 0.49792 1.000 0.0127 . . . .                         
N1 N Uiso 1.04684 0.15663 0.35198 1.000 0.0127 . . . .                          
C1 C Uiso 1.16191 -0.12772 0.42330 1.000 0.0127 . . . .                         
C2 C Uiso 1.02693 -0.00545 0.37605 1.000 0.0127 . . . .                         
C3 C Uiso 0.87800 -0.05935 0.35267 1.000 0.0127 . . . .                         
C4 C Uiso 0.86849 -0.22692 0.37461 1.000 0.0127 . . . .                         
C5 C Uiso 1.00470 -0.34881 0.42092 1.000 0.0127 . . . .                         
C6 C Uiso 1.14865 -0.29687 0.44526 1.000 0.0127 . . . .                         
C7 C Uiso 1.32082 -0.07789 0.45251 1.000 0.0127 . . . .                         
C8 C Uiso 0.90999 0.30282 0.31211 1.000 0.0127 . . . .                          
C9 C Uiso 0.69297 0.37665 0.33377 1.000 0.0127 . . . .                          
C10 C Uiso 0.56451 0.52452 0.29494 1.000 0.0127 . . . .                         
C11 C Uiso 0.64768 0.60518 0.23512 1.000 0.0127 . . . .                         
C12 C Uiso 0.86433 0.53154 0.21383 1.000 0.0127 . . . .                         
C13 C Uiso 0.99455 0.38202 0.25163 1.000 0.0127 . . . .                         
C14 C Uiso 0.50625 0.77617 0.19575 1.000 0.0127 . . . .                         
C15 C Uiso 0.31324 0.75430 0.17603 1.000 0.0127 . . . .                         
C16 C Uiso 0.17791 0.92033 0.13280 1.000 0.0127 . . . .                         
C17 C Uiso -0.03887 0.98942 0.14993 1.000 0.0127 . . . .                        
C18 C Uiso -0.16611 1.14045 0.11133 1.000 0.0127 . . . .                        
C19 C Uiso -0.07607 1.22461 0.05460 1.000 0.0127 . . . .                        
C20 C Uiso 0.14131 1.15206 0.03592 1.000 0.0127 . . . .                         
C21 C Uiso 0.26621 1.00146 0.07455 1.000 0.0127 . . . .                         
H1 H Uiso 0.77288 0.03185 0.31676 1.000 0.0152 . . . .                          
H2 H Uiso 0.75478 -0.26653 0.35514 1.000 0.0152 . . . .                         
H3 H Uiso 0.99578 -0.48025 0.43684 1.000 0.0152 . . . .                         
H4 H Uiso 1.25650 -0.38661 0.48145 1.000 0.0152 . . . .                         
H5 H Uiso 0.62604 0.32037 0.38207 1.000 0.0152 . . . .                          
H6 H Uiso 0.39715 0.57933 0.31271 1.000 0.0152 . . . .                          
H7 H Uiso 0.93259 0.59134 0.16723 1.000 0.0152 . . . .                          
H8 H Uiso 1.16251 0.32645 0.23495 1.000 0.0152 . . . .                          
H9 H Uiso 0.45213 0.90455 0.23339 1.000 0.0152 . . . .                          
H10 H Uiso 0.59813 0.79434 0.14333 1.000 0.0152 . . . .                         
H11 H Uiso 0.36696 0.62301 0.14049 1.000 0.0152 . . . .                         
H12 H Uiso 0.21699 0.74304 0.22882 1.000 0.0152 . . . .                         
H13 H Uiso -0.11038 0.92580 0.19377 1.000 0.0152 . . . .                        
H14 H Uiso 0.21061 1.21527 -0.00895 1.000 0.0152 . . . .                        
H15 H Uiso 0.43398 0.94721 0.05877 1.000 0.0152 . . . .                         
H16 H Uiso 1.17070 0.17227 0.36643 1.000 0.0152 . . . .                         
H17 H Uiso 1.52672 -0.16280 0.52195 1.000 0.0191 . . . .                        

#===============================================================================

#===============================================================================

data_23_list1_bpandenburg_38_a2412   

#===============================================================================

# 5. CHEMICAL DATA

_chemical_name_systematic                        
;
;
_chemical_name_common                             ?
_chemical_melting_point                           ?
_chemical_formula_moiety                         
'C21 H17 Cl2 N O2'
# Ex: 'C12 H16 N2 O6, H2 O' and '(Cd 2+)3, (C6 N6 Cr 3-)2, 2(H2 O)' 
_chemical_formula_structural                      ?
_chemical_formula_sum                            
'C21 H17 Cl2 N O2'
_chemical_formula_iupac                           ?
_chemical_formula_weight                             386.26
_chemical_compound_source                        'see text'

loop_
_atom_type_symbol                                
_atom_type_description                           
_atom_type_scat_dispersion_real                  
_atom_type_scat_dispersion_imag                  
_atom_type_scat_source                           
 C   C    0.0033    0.0016
' International Tables Vol C Tables 4.2.6.8 and 6.1.1.4'
 H   H    0.0000    0.0000
' International Tables Vol C Tables 4.2.6.8 and 6.1.1.4'
Cl  Cl    0.1484    0.1585
' International Tables Vol C Tables 4.2.6.8 and 6.1.1.4'
 N   N    0.0061    0.0033
' International Tables Vol C Tables 4.2.6.8 and 6.1.1.4'
 O   O    0.0106    0.0060
' International Tables Vol C Tables 4.2.6.8 and 6.1.1.4'

#===============================================================================

# 6. CRYSTAL DATA

_symmetry_cell_setting                               triclinic
_symmetry_space_group_name_Hall                   '-P 1'
_symmetry_space_group_name_H-M                    'P -1'
_symmetry_Int_Tables_number                               2

loop_
_space_group_symop_id                            
_space_group_symop_operation_xyz                 
   1 x,y,z                         
   2 -x,-y,-z                      

_cell_length_a                                          7.13670
_cell_length_b                                          7.73220
_cell_length_c                                         17.43460
_cell_angle_alpha                                       88.8800
_cell_angle_beta                                        80.6620
_cell_angle_gamma                                       65.8450
_cell_volume                                            865.038
_cell_formula_units_Z                                 2
_cell_measurement_temperature                     ?
_cell_measurement_reflns_used                     ?
_cell_measurement_theta_min                       ?
_cell_measurement_theta_max                       ?
_cell_special_details                            
;
 
;

#===============================================================================

# 9. ATOMIC COORDINATES AND DISPLACEMENT PARAMETERS

loop_
_atom_site_label                                 
_atom_site_type_symbol                           
_atom_site_thermal_displace_type                 
_atom_site_fract_x                               
_atom_site_fract_y                               
_atom_site_fract_z                               
_atom_site_occupancy                             
_atom_site_U_iso_or_equiv                        
_atom_site_calc_flag                             
_atom_site_refinement_flags                      
_atom_site_disorder_assembly                     
_atom_site_disorder_group                        
Cl1 Cl Uiso -0.43552 1.71961 0.13727 1.000 0.0127 . . . .                       
Cl2 Cl Uiso -0.23240 1.91784 0.00801 1.000 0.0127 . . . .                       
O1 O Uiso 1.34701 0.56853 0.43718 1.000 0.0127 . . . .                          
O2 O Uiso 1.43303 0.29382 0.49740 1.000 0.0127 . . . .                          
N1 N Uiso 1.04576 0.66054 0.35179 1.000 0.0127 . . . .                          
C1 C Uiso 1.15925 0.37502 0.42304 1.000 0.0127 . . . .                          
C2 C Uiso 1.02474 0.49816 0.37593 1.000 0.0127 . . . .                          
C3 C Uiso 0.87448 0.44504 0.35271 1.000 0.0127 . . . .                          
C4 C Uiso 0.86355 0.27725 0.37455 1.000 0.0127 . . . .                          
C5 C Uiso 0.99927 0.15450 0.42077 1.000 0.0127 . . . .                          
C6 C Uiso 1.14430 0.20575 0.44502 1.000 0.0127 . . . .                          
C7 C Uiso 1.31920 0.42407 0.45224 1.000 0.0127 . . . .                          
C8 C Uiso 0.90891 0.80669 0.31203 1.000 0.0127 . . . .                          
C9 C Uiso 0.69357 0.88059 0.33527 1.000 0.0127 . . . .                          
C10 C Uiso 0.56464 1.02810 0.29664 1.000 0.0127 . . . .                         
C11 C Uiso 0.64587 1.10831 0.23537 1.000 0.0127 . . . .                         
C12 C Uiso 0.86072 1.03474 0.21253 1.000 0.0127 . . . .                         
C13 C Uiso 0.99140 0.88550 0.25020 1.000 0.0127 . . . .                         
C14 C Uiso 0.50366 1.27867 0.19623 1.000 0.0127 . . . .                         
C15 C Uiso 0.31391 1.25231 0.17521 1.000 0.0127 . . . .                         
C16 C Uiso 0.17781 1.41866 0.13246 1.000 0.0127 . . . .                         
C17 C Uiso -0.03752 1.48751 0.15101 1.000 0.0127 . . . .                        
C18 C Uiso -0.16509 1.63913 0.11288 1.000 0.0127 . . . .                        
C19 C Uiso -0.07670 1.72408 0.05523 1.000 0.0127 . . . .                        
C20 C Uiso 0.13927 1.65171 0.03510 1.000 0.0127 . . . .                         
C21 C Uiso 0.26445 1.50067 0.07330 1.000 0.0127 . . . .                         
H1 H Uiso 0.76943 0.53722 0.31702 1.000 0.0152 . . . .                          
H2 H Uiso 0.74899 0.23818 0.35514 1.000 0.0152 . . . .                          
H3 H Uiso 0.98900 0.02305 0.43675 1.000 0.0152 . . . .                          
H4 H Uiso 1.25180 0.11541 0.48115 1.000 0.0152 . . . .                          
H5 H Uiso 0.62867 0.82429 0.38460 1.000 0.0152 . . . .                          
H6 H Uiso 0.39863 1.08322 0.31559 1.000 0.0152 . . . .                          
H7 H Uiso 0.92733 1.09421 0.16481 1.000 0.0152 . . . .                          
H8 H Uiso 1.15804 0.82985 0.23222 1.000 0.0152 . . . .                          
H9 H Uiso 0.44748 1.40517 0.23454 1.000 0.0152 . . . .                          
H10 H Uiso 0.59408 1.30169 0.14425 1.000 0.0152 . . . .                         
H11 H Uiso 0.36976 1.12308 0.13877 1.000 0.0152 . . . .                         
H12 H Uiso 0.21915 1.23575 0.22753 1.000 0.0152 . . . .                         
H13 H Uiso -0.10768 1.42318 0.19556 1.000 0.0152 . . . .                        
H14 H Uiso 0.20721 1.71554 -0.01051 1.000 0.0152 . . . .                        
H15 H Uiso 0.43110 1.44665 0.05656 1.000 0.0152 . . . .                         
H16 H Uiso 1.16979 0.67647 0.36615 1.000 0.0152 . . . .                         
H17 H Uiso 1.52562 0.33715 0.52161 1.000 0.0191 . . . .                         

#===============================================================================

#===============================================================================

data_23_list1_bpandenburg_39_a4615   

#===============================================================================

# 5. CHEMICAL DATA

_chemical_name_systematic                        
;
;
_chemical_name_common                             ?
_chemical_melting_point                           ?
_chemical_formula_moiety                         
'C21 H17 Cl2 N O2'
# Ex: 'C12 H16 N2 O6, H2 O' and '(Cd 2+)3, (C6 N6 Cr 3-)2, 2(H2 O)' 
_chemical_formula_structural                      ?
_chemical_formula_sum                            
'C21 H17 Cl2 N O2'
_chemical_formula_iupac                           ?
_chemical_formula_weight                             386.26
_chemical_compound_source                        'see text'

loop_
_atom_type_symbol                                
_atom_type_description                           
_atom_type_scat_dispersion_real                  
_atom_type_scat_dispersion_imag                  
_atom_type_scat_source                           
 C   C    0.0033    0.0016
' International Tables Vol C Tables 4.2.6.8 and 6.1.1.4'
 H   H    0.0000    0.0000
' International Tables Vol C Tables 4.2.6.8 and 6.1.1.4'
Cl  Cl    0.1484    0.1585
' International Tables Vol C Tables 4.2.6.8 and 6.1.1.4'
 N   N    0.0061    0.0033
' International Tables Vol C Tables 4.2.6.8 and 6.1.1.4'
 O   O    0.0106    0.0060
' International Tables Vol C Tables 4.2.6.8 and 6.1.1.4'

#===============================================================================

# 6. CRYSTAL DATA

_symmetry_cell_setting                               triclinic
_symmetry_space_group_name_Hall                   '-P 1'
_symmetry_space_group_name_H-M                    'P -1'
_symmetry_Int_Tables_number                               2

loop_
_space_group_symop_id                            
_space_group_symop_operation_xyz                 
   1 x,y,z                         
   2 -x,-y,-z                      

_cell_length_a                                          7.14090
_cell_length_b                                          7.76310
_cell_length_c                                         17.42300
_cell_angle_alpha                                       89.3120
_cell_angle_beta                                        80.6340
_cell_angle_gamma                                       65.2380
_cell_volume                                            863.655
_cell_formula_units_Z                                 2
_cell_measurement_temperature                     ?
_cell_measurement_reflns_used                     ?
_cell_measurement_theta_min                       ?
_cell_measurement_theta_max                       ?
_cell_special_details                            
;
 
;

#===============================================================================

# 9. ATOMIC COORDINATES AND DISPLACEMENT PARAMETERS

loop_
_atom_site_label                                 
_atom_site_type_symbol                           
_atom_site_thermal_displace_type                 
_atom_site_fract_x                               
_atom_site_fract_y                               
_atom_site_fract_z                               
_atom_site_occupancy                             
_atom_site_U_iso_or_equiv                        
_atom_site_calc_flag                             
_atom_site_refinement_flags                      
_atom_site_disorder_assembly                     
_atom_site_disorder_group                        
Cl1 Cl Uiso 1.93783 -0.21925 0.36583 1.000 0.0127 . . . .                       
Cl2 Cl Uiso 1.73166 -0.41806 0.49214 1.000 0.0127 . . . .                       
O1 O Uiso 0.15206 0.93393 0.06305 1.000 0.0127 . . . .                          
O2 O Uiso 0.06533 1.20624 0.00208 1.000 0.0127 . . . .                          
N1 N Uiso 0.45313 0.84356 0.14843 1.000 0.0127 . . . .                          
C1 C Uiso 0.33824 1.12713 0.07692 1.000 0.0127 . . . .                          
C2 C Uiso 0.47313 1.00517 0.12427 1.000 0.0127 . . . .                          
C3 C Uiso 0.62226 1.05879 0.14765 1.000 0.0127 . . . .                          
C4 C Uiso 0.63201 1.22582 0.12561 1.000 0.0127 . . . .                          
C5 C Uiso 0.49593 1.34739 0.07917 1.000 0.0127 . . . .                          
C6 C Uiso 0.35180 1.29572 0.05483 1.000 0.0127 . . . .                          
C7 C Uiso 0.17919 1.07755 0.04767 1.000 0.0127 . . . .                          
C8 C Uiso 0.59029 0.69752 0.18816 1.000 0.0127 . . . .                          
C9 C Uiso 0.80702 0.62420 0.16622 1.000 0.0127 . . . .                          
C10 C Uiso 0.93584 0.47642 0.20487 1.000 0.0127 . . . .                         
C11 C Uiso 0.85334 0.39528 0.26478 1.000 0.0127 . . . .                         
C12 C Uiso 0.63701 0.46841 0.28634 1.000 0.0127 . . . .                         
C13 C Uiso 0.50642 0.61787 0.24873 1.000 0.0127 . . . .                         
C14 C Uiso 0.99533 0.22448 0.30387 1.000 0.0127 . . . .                         
C15 C Uiso 1.18662 0.24775 0.32462 1.000 0.0127 . . . .                         
C16 C Uiso 1.32223 0.08157 0.36758 1.000 0.0127 . . . .                         
C17 C Uiso 1.53875 0.01267 0.35030 1.000 0.0127 . . . .                         
C18 C Uiso 1.66606 -0.13892 0.38853 1.000 0.0127 . . . .                        
C19 C Uiso 1.57627 -0.22389 0.44501 1.000 0.0127 . . . .                        
C20 C Uiso 1.35912 -0.15143 0.46393 1.000 0.0127 . . . .                        
C21 C Uiso 1.23420 -0.00018 0.42571 1.000 0.0127 . . . .                        
H1 H Uiso 0.72734 0.96776 0.18363 1.000 0.0152 . . . .                          
H2 H Uiso 0.74585 1.26521 0.14510 1.000 0.0152 . . . .                          
H3 H Uiso 0.50510 1.47837 0.06314 1.000 0.0152 . . . .                          
H4 H Uiso 0.24404 1.38521 0.01854 1.000 0.0152 . . . .                          
H5 H Uiso 0.87341 0.68083 0.11784 1.000 0.0152 . . . .                          
H6 H Uiso 1.10296 0.42202 0.18691 1.000 0.0152 . . . .                          
H7 H Uiso 0.56924 0.40829 0.33302 1.000 0.0152 . . . .                          
H8 H Uiso 0.33871 0.67304 0.26566 1.000 0.0152 . . . .                          
H9 H Uiso 1.05115 0.09708 0.26556 1.000 0.0152 . . . .                          
H10 H Uiso 0.90365 0.20434 0.35602 1.000 0.0152 . . . .                         
H11 H Uiso 1.13128 0.37809 0.36084 1.000 0.0152 . . . .                         
H12 H Uiso 1.28278 0.26093 0.27208 1.000 0.0152 . . . .                         
H13 H Uiso 1.61006 0.07692 0.30666 1.000 0.0152 . . . .                         
H14 H Uiso 1.29005 -0.21531 0.50862 1.000 0.0152 . . . .                        
H15 H Uiso 1.06662 0.05389 0.44160 1.000 0.0152 . . . .                         
H16 H Uiso 0.32914 0.82803 0.13405 1.000 0.0152 . . . .                         
H17 H Uiso -0.02639 1.16211 -0.02206 1.000 0.0152 . . . .                       

#===============================================================================

#===============================================================================

data_23_list1_bpandenburg_40_a1543   

#===============================================================================

# 5. CHEMICAL DATA

_chemical_name_systematic                        
;
;
_chemical_name_common                             ?
_chemical_melting_point                           ?
_chemical_formula_moiety                         
'C21 H17 Cl2 N O2'
# Ex: 'C12 H16 N2 O6, H2 O' and '(Cd 2+)3, (C6 N6 Cr 3-)2, 2(H2 O)' 
_chemical_formula_structural                      ?
_chemical_formula_sum                            
'C21 H17 Cl2 N O2'
_chemical_formula_iupac                           ?
_chemical_formula_weight                             386.26
_chemical_compound_source                        'see text'

loop_
_atom_type_symbol                                
_atom_type_description                           
_atom_type_scat_dispersion_real                  
_atom_type_scat_dispersion_imag                  
_atom_type_scat_source                           
 C   C    0.0033    0.0016
' International Tables Vol C Tables 4.2.6.8 and 6.1.1.4'
 H   H    0.0000    0.0000
' International Tables Vol C Tables 4.2.6.8 and 6.1.1.4'
Cl  Cl    0.1484    0.1585
' International Tables Vol C Tables 4.2.6.8 and 6.1.1.4'
 N   N    0.0061    0.0033
' International Tables Vol C Tables 4.2.6.8 and 6.1.1.4'
 O   O    0.0106    0.0060
' International Tables Vol C Tables 4.2.6.8 and 6.1.1.4'

#===============================================================================

# 6. CRYSTAL DATA

_symmetry_cell_setting                               triclinic
_symmetry_space_group_name_Hall                   '-P 1'
_symmetry_space_group_name_H-M                    'P -1'
_symmetry_Int_Tables_number                               2

loop_
_space_group_symop_id                            
_space_group_symop_operation_xyz                 
   1 x,y,z                         
   2 -x,-y,-z                      

_cell_length_a                                          6.72570
_cell_length_b                                          7.00020
_cell_length_c                                         20.62570
_cell_angle_alpha                                       92.2220
_cell_angle_beta                                        98.0030
_cell_angle_gamma                                      114.3380
_cell_volume                                            871.177
_cell_formula_units_Z                                 2
_cell_measurement_temperature                     ?
_cell_measurement_reflns_used                     ?
_cell_measurement_theta_min                       ?
_cell_measurement_theta_max                       ?
_cell_special_details                            
;
 
;

#===============================================================================

# 9. ATOMIC COORDINATES AND DISPLACEMENT PARAMETERS

loop_
_atom_site_label                                 
_atom_site_type_symbol                           
_atom_site_thermal_displace_type                 
_atom_site_fract_x                               
_atom_site_fract_y                               
_atom_site_fract_z                               
_atom_site_occupancy                             
_atom_site_U_iso_or_equiv                        
_atom_site_calc_flag                             
_atom_site_refinement_flags                      
_atom_site_disorder_assembly                     
_atom_site_disorder_group                        
Cl1 Cl Uiso 1.16336 1.21131 0.44462 1.000 0.0127 . . . .                        
Cl2 Cl Uiso 0.74260 1.29138 0.46591 1.000 0.0127 . . . .                        
O1 O Uiso 0.92100 -0.40411 0.05736 1.000 0.0127 . . . .                         
O2 O Uiso 0.71958 -0.71465 -0.00408 1.000 0.0127 . . . .                        
N1 N Uiso 0.72426 -0.27168 0.14007 1.000 0.0127 . . . .                         
C1 C Uiso 0.53967 -0.60107 0.07039 1.000 0.0127 . . . .                         
C2 C Uiso 0.53528 -0.45123 0.11703 1.000 0.0127 . . . .                         
C3 C Uiso 0.33560 -0.49677 0.14060 1.000 0.0127 . . . .                         
C4 C Uiso 0.15183 -0.68167 0.11829 1.000 0.0127 . . . .                         
C5 C Uiso 0.15814 -0.83153 0.07283 1.000 0.0127 . . . .                         
C6 C Uiso 0.35236 -0.78912 0.04932 1.000 0.0127 . . . .                         
C7 C Uiso 0.74480 -0.56113 0.04155 1.000 0.0127 . . . .                         
C8 C Uiso 0.74033 -0.09405 0.17873 1.000 0.0127 . . . .                         
C9 C Uiso 0.92929 0.01344 0.22617 1.000 0.0127 . . . .                          
C10 C Uiso 0.95531 0.19374 0.26305 1.000 0.0127 . . . .                         
C11 C Uiso 0.79439 0.27140 0.25453 1.000 0.0127 . . . .                         
C12 C Uiso 0.60698 0.16394 0.20721 1.000 0.0127 . . . .                         
C13 C Uiso 0.58062 -0.01518 0.16912 1.000 0.0127 . . . .                        
C14 C Uiso 0.83416 0.47450 0.29534 1.000 0.0127 . . . .                         
C15 C Uiso 0.61943 0.49415 0.30431 1.000 0.0127 . . . .                         
C16 C Uiso 0.65821 0.69691 0.34521 1.000 0.0127 . . . .                         
C17 C Uiso 0.86719 0.84407 0.37381 1.000 0.0127 . . . .                         
C18 C Uiso 0.89577 1.02827 0.41038 1.000 0.0127 . . . .                         
C19 C Uiso 0.71250 1.06525 0.41904 1.000 0.0127 . . . .                         
C20 C Uiso 0.50163 0.91719 0.39011 1.000 0.0127 . . . .                         
C21 C Uiso 0.47562 0.73630 0.35362 1.000 0.0127 . . . .                         
H1 H Uiso 0.32825 -0.38639 0.17678 1.000 0.0152 . . . .                         
H2 H Uiso 0.00060 -0.71226 0.13712 1.000 0.0152 . . . .                         
H3 H Uiso 0.01364 -0.97686 0.05664 1.000 0.0152 . . . .                         
H4 H Uiso 0.36425 -0.90122 0.01402 1.000 0.0152 . . . .                         
H5 H Uiso 1.05619 -0.04393 0.23325 1.000 0.0152 . . . .                         
H6 H Uiso 1.10269 0.27492 0.29936 1.000 0.0152 . . . .                          
H7 H Uiso 0.47997 0.22050 0.19845 1.000 0.0152 . . . .                          
H8 H Uiso 0.43768 -0.09162 0.13099 1.000 0.0152 . . . .                         
H9 H Uiso 0.92820 0.48152 0.34320 1.000 0.0152 . . . .                          
H10 H Uiso 0.93497 0.60850 0.27173 1.000 0.0152 . . . .                         
H11 H Uiso 0.52563 0.48901 0.25657 1.000 0.0152 . . . .                         
H12 H Uiso 0.51679 0.36015 0.32758 1.000 0.0152 . . . .                         
H13 H Uiso 1.01133 0.81859 0.36813 1.000 0.0152 . . . .                         
H14 H Uiso 0.36037 0.94652 0.39734 1.000 0.0152 . . . .                         
H15 H Uiso 0.31161 0.62329 0.33149 1.000 0.0152 . . . .                         
H16 H Uiso 0.86339 -0.26667 0.12528 1.000 0.0152 . . . .                        
H17 H Uiso 0.85409 -0.67842 -0.02534 1.000 0.0191 . . . .                       

#===============================================================================

#===============================================================================

data_23_list1_bpandenburg_41_b198    

#===============================================================================

# 5. CHEMICAL DATA

_chemical_name_systematic                        
;
;
_chemical_name_common                             ?
_chemical_melting_point                           ?
_chemical_formula_moiety                         
'C21 H17 Cl2 N O2'
# Ex: 'C12 H16 N2 O6, H2 O' and '(Cd 2+)3, (C6 N6 Cr 3-)2, 2(H2 O)' 
_chemical_formula_structural                      ?
_chemical_formula_sum                            
'C21 H17 Cl2 N O2'
_chemical_formula_iupac                           ?
_chemical_formula_weight                             386.26
_chemical_compound_source                        'see text'

loop_
_atom_type_symbol                                
_atom_type_description                           
_atom_type_scat_dispersion_real                  
_atom_type_scat_dispersion_imag                  
_atom_type_scat_source                           
 C   C    0.0033    0.0016
' International Tables Vol C Tables 4.2.6.8 and 6.1.1.4'
 H   H    0.0000    0.0000
' International Tables Vol C Tables 4.2.6.8 and 6.1.1.4'
Cl  Cl    0.1484    0.1585
' International Tables Vol C Tables 4.2.6.8 and 6.1.1.4'
 N   N    0.0061    0.0033
' International Tables Vol C Tables 4.2.6.8 and 6.1.1.4'
 O   O    0.0106    0.0060
' International Tables Vol C Tables 4.2.6.8 and 6.1.1.4'

#===============================================================================

# 6. CRYSTAL DATA

_symmetry_cell_setting                              monoclinic
_symmetry_space_group_name_Hall                   '-P 2ybc'
_symmetry_space_group_name_H-M                    'P 21/c'
_symmetry_Int_Tables_number                              14

loop_
_space_group_symop_id                            
_space_group_symop_operation_xyz                 
   1 x,y,z                         
   2 -x,1/2+y,1/2-z                
   3 -x,-y,-z                      
   4 x,1/2-y,1/2+z                 

_cell_length_a                                         18.63640
_cell_length_b                                          9.66090
_cell_length_c                                          9.82420
_cell_angle_alpha                                            90
_cell_angle_beta                                        90.0010
_cell_angle_gamma                                            90
_cell_volume                                           1768.792
_cell_formula_units_Z                                 4
_cell_measurement_temperature                     ?
_cell_measurement_reflns_used                     ?
_cell_measurement_theta_min                       ?
_cell_measurement_theta_max                       ?
_cell_special_details                            
;
 
;

#===============================================================================

# 9. ATOMIC COORDINATES AND DISPLACEMENT PARAMETERS

loop_
_atom_site_label                                 
_atom_site_type_symbol                           
_atom_site_thermal_displace_type                 
_atom_site_fract_x                               
_atom_site_fract_y                               
_atom_site_fract_z                               
_atom_site_occupancy                             
_atom_site_U_iso_or_equiv                        
_atom_site_calc_flag                             
_atom_site_refinement_flags                      
_atom_site_disorder_assembly                     
_atom_site_disorder_group                        
Cl3 Cl Uiso 0.36658 0.72166 0.25951 1.000 0.0127 . . . .                        
Cl4 Cl Uiso 0.49182 0.50938 0.18117 1.000 0.0127 . . . .                        
O3 O Uiso 0.05204 0.00160 0.12987 1.000 0.0127 . . . .                          
O4 O Uiso 0.00673 -0.18875 0.03074 1.000 0.0127 . . . .                         
N2 N Uiso 0.13590 -0.03464 0.34601 1.000 0.0127 . . . .                         
C22 C Uiso 0.08776 -0.22373 0.21525 1.000 0.0127 . . . .                        
C23 C Uiso 0.13090 -0.17507 0.32303 1.000 0.0127 . . . .                        
C24 C Uiso 0.16539 -0.27425 0.40514 1.000 0.0127 . . . .                        
C25 C Uiso 0.15860 -0.41345 0.37785 1.000 0.0127 . . . .                        
C26 C Uiso 0.11652 -0.46098 0.27001 1.000 0.0127 . . . .                        
C27 C Uiso 0.08124 -0.36533 0.19040 1.000 0.0127 . . . .                        
C28 C Uiso 0.04813 -0.12519 0.12332 1.000 0.0127 . . . .                        
C29 C Uiso 0.17850 0.03656 0.44117 1.000 0.0127 . . . .                         
C30 C Uiso 0.24600 -0.00743 0.48308 1.000 0.0127 . . . .                        
C31 C Uiso 0.28494 0.07088 0.57544 1.000 0.0127 . . . .                         
C32 C Uiso 0.25848 0.19384 0.62748 1.000 0.0127 . . . .                         
C33 C Uiso 0.19192 0.23991 0.58191 1.000 0.0127 . . . .                         
C34 C Uiso 0.15248 0.16301 0.49012 1.000 0.0127 . . . .                         
C35 C Uiso 0.30064 0.27430 0.73382 1.000 0.0127 . . . .                         
C36 C Uiso 0.31444 0.42661 0.69340 1.000 0.0127 . . . .                         
C37 C Uiso 0.35822 0.44387 0.56332 1.000 0.0127 . . . .                         
C38 C Uiso 0.34466 0.55591 0.47864 1.000 0.0127 . . . .                         
C39 C Uiso 0.38528 0.57804 0.36175 1.000 0.0127 . . . .                         
C40 C Uiso 0.44054 0.48654 0.32847 1.000 0.0127 . . . .                         
C41 C Uiso 0.45455 0.37457 0.41376 1.000 0.0127 . . . .                         
C42 C Uiso 0.41362 0.35355 0.52957 1.000 0.0127 . . . .                         
H18 H Uiso 0.19572 -0.24059 0.49185 1.000 0.0152 . . . .                        
H19 H Uiso 0.18604 -0.48757 0.44198 1.000 0.0152 . . . .                        
H20 H Uiso 0.11227 -0.57008 0.24898 1.000 0.0152 . . . .                        
H21 H Uiso 0.04819 -0.39807 0.10572 1.000 0.0152 . . . .                        
H22 H Uiso 0.26921 -0.10027 0.44201 1.000 0.0152 . . . .                        
H23 H Uiso 0.33720 0.03524 0.60650 1.000 0.0152 . . . .                         
H24 H Uiso 0.17021 0.33594 0.62005 1.000 0.0152 . . . .                         
H25 H Uiso 0.10051 0.19886 0.45657 1.000 0.0152 . . . .                         
H26 H Uiso 0.35104 0.22266 0.75262 1.000 0.0152 . . . .                         
H27 H Uiso 0.27125 0.27430 0.82928 1.000 0.0152 . . . .                         
H28 H Uiso 0.34321 0.47628 0.77627 1.000 0.0152 . . . .                         
H29 H Uiso 0.26385 0.48055 0.68228 1.000 0.0152 . . . .                         
H30 H Uiso 0.30216 0.62762 0.50294 1.000 0.0152 . . . .                         
H31 H Uiso 0.49784 0.30455 0.38857 1.000 0.0152 . . . .                         
H32 H Uiso 0.42555 0.26614 0.59403 1.000 0.0152 . . . .                         
H33 H Uiso 0.10173 0.02344 0.29005 1.000 0.0152 . . . .                         
H34 H Uiso -0.01610 -0.12180 -0.03400 1.000 0.0152 . . . .                      

#===============================================================================

#===============================================================================

data_23_list1_bpandenburg_42_a11367  

#===============================================================================

# 5. CHEMICAL DATA

_chemical_name_systematic                        
;
;
_chemical_name_common                             ?
_chemical_melting_point                           ?
_chemical_formula_moiety                         
'C21 H17 Cl2 N O2'
# Ex: 'C12 H16 N2 O6, H2 O' and '(Cd 2+)3, (C6 N6 Cr 3-)2, 2(H2 O)' 
_chemical_formula_structural                      ?
_chemical_formula_sum                            
'C21 H17 Cl2 N O2'
_chemical_formula_iupac                           ?
_chemical_formula_weight                             386.26
_chemical_compound_source                        'see text'

loop_
_atom_type_symbol                                
_atom_type_description                           
_atom_type_scat_dispersion_real                  
_atom_type_scat_dispersion_imag                  
_atom_type_scat_source                           
 C   C    0.0033    0.0016
' International Tables Vol C Tables 4.2.6.8 and 6.1.1.4'
 H   H    0.0000    0.0000
' International Tables Vol C Tables 4.2.6.8 and 6.1.1.4'
Cl  Cl    0.1484    0.1585
' International Tables Vol C Tables 4.2.6.8 and 6.1.1.4'
 N   N    0.0061    0.0033
' International Tables Vol C Tables 4.2.6.8 and 6.1.1.4'
 O   O    0.0106    0.0060
' International Tables Vol C Tables 4.2.6.8 and 6.1.1.4'

#===============================================================================

# 6. CRYSTAL DATA

_symmetry_cell_setting                               triclinic
_symmetry_space_group_name_Hall                   '-P 1'
_symmetry_space_group_name_H-M                    'P -1'
_symmetry_Int_Tables_number                               2

loop_
_space_group_symop_id                            
_space_group_symop_operation_xyz                 
   1 x,y,z                         
   2 -x,-y,-z                      

_cell_length_a                                          7.18120
_cell_length_b                                          7.77600
_cell_length_c                                         17.34610
_cell_angle_alpha                                       89.5180
_cell_angle_beta                                        80.6760
_cell_angle_gamma                                       64.9640
_cell_volume                                            864.057
_cell_formula_units_Z                                 2
_cell_measurement_temperature                     ?
_cell_measurement_reflns_used                     ?
_cell_measurement_theta_min                       ?
_cell_measurement_theta_max                       ?
_cell_special_details                            
;
 
;

#===============================================================================

# 9. ATOMIC COORDINATES AND DISPLACEMENT PARAMETERS

loop_
_atom_site_label                                 
_atom_site_type_symbol                           
_atom_site_thermal_displace_type                 
_atom_site_fract_x                               
_atom_site_fract_y                               
_atom_site_fract_z                               
_atom_site_occupancy                             
_atom_site_U_iso_or_equiv                        
_atom_site_calc_flag                             
_atom_site_refinement_flags                      
_atom_site_disorder_assembly                     
_atom_site_disorder_group                        
Cl1 Cl Uiso -0.93484 1.21674 0.13437 1.000 0.0127 . . . .                       
Cl2 Cl Uiso -0.73257 1.41815 0.00863 1.000 0.0127 . . . .                       
O1 O Uiso 0.84875 0.06508 0.43683 1.000 0.0127 . . . .                          
O2 O Uiso 0.93581 -0.20658 0.49813 1.000 0.0127 . . . .                         
N1 N Uiso 0.54863 0.15540 0.35134 1.000 0.0127 . . . .                          
C1 C Uiso 0.66392 -0.12770 0.42304 1.000 0.0127 . . . .                         
C2 C Uiso 0.52906 -0.00579 0.37565 1.000 0.0127 . . . .                         
C3 C Uiso 0.38055 -0.05909 0.35231 1.000 0.0127 . . . .                         
C4 C Uiso 0.37163 -0.22602 0.37429 1.000 0.0127 . . . .                         
C5 C Uiso 0.50788 -0.34771 0.42069 1.000 0.0127 . . . .                         
C6 C Uiso 0.65115 -0.29614 0.44511 1.000 0.0127 . . . .                         
C7 C Uiso 0.82212 -0.07821 0.45233 1.000 0.0127 . . . .                         
C8 C Uiso 0.41173 0.30140 0.31151 1.000 0.0127 . . . .                          
C9 C Uiso 0.19575 0.37548 0.33365 1.000 0.0127 . . . .                          
C10 C Uiso 0.06715 0.52304 0.29482 1.000 0.0127 . . . .                         
C11 C Uiso 0.14910 0.60330 0.23461 1.000 0.0127 . . . .                         
C12 C Uiso 0.36474 0.52955 0.21291 1.000 0.0127 . . . .                         
C13 C Uiso 0.49513 0.38019 0.25064 1.000 0.0127 . . . .                         
C14 C Uiso 0.00735 0.77396 0.19533 1.000 0.0127 . . . .                         
C15 C Uiso -0.18436 0.75208 0.17538 1.000 0.0127 . . . .                        
C16 C Uiso -0.32046 0.91835 0.13253 1.000 0.0127 . . . .                        
C17 C Uiso -0.53612 0.98580 0.14958 1.000 0.0127 . . . .                        
C18 C Uiso -0.66421 1.13753 0.11162 1.000 0.0127 . . . .                        
C19 C Uiso -0.57609 1.22388 0.05548 1.000 0.0127 . . . .                        
C20 C Uiso -0.35981 1.15284 0.03675 1.000 0.0127 . . . .                        
C21 C Uiso -0.23406 1.00156 0.07479 1.000 0.0127 . . . .                        
H1 H Uiso 0.27537 0.03204 0.31637 1.000 0.0152 . . . .                          
H2 H Uiso 0.25831 -0.26524 0.35479 1.000 0.0152 . . . .                         
H3 H Uiso 0.49942 -0.47864 0.43665 1.000 0.0152 . . . .                         
H4 H Uiso 0.75876 -0.38565 0.48147 1.000 0.0152 . . . .                         
H5 H Uiso 0.12970 0.31959 0.38230 1.000 0.0152 . . . .                          
H6 H Uiso -0.09939 0.57794 0.31291 1.000 0.0152 . . . .                         
H7 H Uiso 0.43209 0.58900 0.16599 1.000 0.0152 . . . .                          
H8 H Uiso 0.66228 0.32440 0.23353 1.000 0.0152 . . . .                          
H9 H Uiso -0.04713 0.90206 0.23353 1.000 0.0152 . . . .                         
H10 H Uiso 0.09837 0.79219 0.14257 1.000 0.0152 . . . .                         
H11 H Uiso -0.13041 0.62130 0.13915 1.000 0.0152 . . . .                        
H12 H Uiso -0.27947 0.74028 0.22853 1.000 0.0152 . . . .                        
H13 H Uiso -0.60607 0.92034 0.19291 1.000 0.0152 . . . .                        
H14 H Uiso -0.29195 1.21782 -0.00765 1.000 0.0152 . . . .                       
H15 H Uiso -0.06716 0.94876 0.05905 1.000 0.0152 . . . .                        
H16 H Uiso 0.67218 0.17058 0.36567 1.000 0.0152 . . . .                         
H17 H Uiso 1.02683 -0.16224 0.52231 1.000 0.0191 . . . .                        

#===============================================================================

#===============================================================================

data_23_list1_bpandenburg_43_a1698   

#===============================================================================

# 5. CHEMICAL DATA

_chemical_name_systematic                        
;
;
_chemical_name_common                             ?
_chemical_melting_point                           ?
_chemical_formula_moiety                         
'C21 H17 Cl2 N O2'
# Ex: 'C12 H16 N2 O6, H2 O' and '(Cd 2+)3, (C6 N6 Cr 3-)2, 2(H2 O)' 
_chemical_formula_structural                      ?
_chemical_formula_sum                            
'C21 H17 Cl2 N O2'
_chemical_formula_iupac                           ?
_chemical_formula_weight                             386.26
_chemical_compound_source                        'see text'

loop_
_atom_type_symbol                                
_atom_type_description                           
_atom_type_scat_dispersion_real                  
_atom_type_scat_dispersion_imag                  
_atom_type_scat_source                           
 C   C    0.0033    0.0016
' International Tables Vol C Tables 4.2.6.8 and 6.1.1.4'
 H   H    0.0000    0.0000
' International Tables Vol C Tables 4.2.6.8 and 6.1.1.4'
Cl  Cl    0.1484    0.1585
' International Tables Vol C Tables 4.2.6.8 and 6.1.1.4'
 N   N    0.0061    0.0033
' International Tables Vol C Tables 4.2.6.8 and 6.1.1.4'
 O   O    0.0106    0.0060
' International Tables Vol C Tables 4.2.6.8 and 6.1.1.4'

#===============================================================================

# 6. CRYSTAL DATA

_symmetry_cell_setting                               triclinic
_symmetry_space_group_name_Hall                   '-P 1'
_symmetry_space_group_name_H-M                    'P -1'
_symmetry_Int_Tables_number                               2

loop_
_space_group_symop_id                            
_space_group_symop_operation_xyz                 
   1 x,y,z                         
   2 -x,-y,-z                      

_cell_length_a                                          6.71050
_cell_length_b                                          6.90160
_cell_length_c                                         20.85510
_cell_angle_alpha                                       91.2960
_cell_angle_beta                                        98.3680
_cell_angle_gamma                                      114.1280
_cell_volume                                            868.485
_cell_formula_units_Z                                 2
_cell_measurement_temperature                     ?
_cell_measurement_reflns_used                     ?
_cell_measurement_theta_min                       ?
_cell_measurement_theta_max                       ?
_cell_special_details                            
;
 
;

#===============================================================================

# 9. ATOMIC COORDINATES AND DISPLACEMENT PARAMETERS

loop_
_atom_site_label                                 
_atom_site_type_symbol                           
_atom_site_thermal_displace_type                 
_atom_site_fract_x                               
_atom_site_fract_y                               
_atom_site_fract_z                               
_atom_site_occupancy                             
_atom_site_U_iso_or_equiv                        
_atom_site_calc_flag                             
_atom_site_refinement_flags                      
_atom_site_disorder_assembly                     
_atom_site_disorder_group                        
Cl1 Cl Uiso 1.16512 1.70723 0.44354 1.000 0.0127 . . . .                        
Cl2 Cl Uiso 0.74449 1.78780 0.46576 1.000 0.0127 . . . .                        
O1 O Uiso 0.92250 0.09465 0.05765 1.000 0.0127 . . . .                          
O2 O Uiso 0.71832 -0.21305 -0.00446 1.000 0.0127 . . . .                        
N1 N Uiso 0.72708 0.22370 0.14080 1.000 0.0127 . . . .                          
C1 C Uiso 0.54064 -0.10344 0.07055 1.000 0.0127 . . . .                         
C2 C Uiso 0.53735 0.04466 0.11745 1.000 0.0127 . . . .                          
C3 C Uiso 0.33776 -0.00219 0.14091 1.000 0.0127 . . . .                         
C4 C Uiso 0.15309 -0.18658 0.11833 1.000 0.0127 . . . .                         
C5 C Uiso 0.15845 -0.33517 0.07276 1.000 0.0127 . . . .                         
C6 C Uiso 0.35256 -0.29144 0.04932 1.000 0.0127 . . . .                         
C7 C Uiso 0.74538 -0.06179 0.04163 1.000 0.0127 . . . .                         
C8 C Uiso 0.74324 0.40117 0.17939 1.000 0.0127 . . . .                          
C9 C Uiso 0.58270 0.48143 0.17045 1.000 0.0127 . . . .                          
C10 C Uiso 0.60860 0.66016 0.20852 1.000 0.0127 . . . .                         
C11 C Uiso 0.79643 0.76624 0.25511 1.000 0.0127 . . . .                         
C12 C Uiso 0.95844 0.68752 0.26293 1.000 0.0127 . . . .                         
C13 C Uiso 0.93285 0.50737 0.22609 1.000 0.0127 . . . .                         
C14 C Uiso 0.83572 0.96928 0.29585 1.000 0.0127 . . . .                         
C15 C Uiso 0.62085 0.98941 0.30481 1.000 0.0127 . . . .                         
C16 C Uiso 0.65940 1.19259 0.34540 1.000 0.0127 . . . .                         
C17 C Uiso 0.86859 1.33946 0.37368 1.000 0.0127 . . . .                         
C18 C Uiso 0.89730 1.52397 0.41007 1.000 0.0127 . . . .                         
C19 C Uiso 0.71396 1.56135 0.41905 1.000 0.0127 . . . .                         
C20 C Uiso 0.50290 1.41360 0.39044 1.000 0.0127 . . . .                         
C21 C Uiso 0.47677 1.23275 0.35393 1.000 0.0127 . . . .                         
H1 H Uiso 0.33104 0.10678 0.17723 1.000 0.0152 . . . .                          
H2 H Uiso 0.00192 -0.21780 0.13705 1.000 0.0152 . . . .                         
H3 H Uiso 0.01316 -0.48042 0.05647 1.000 0.0152 . . . .                         
H4 H Uiso 0.36364 -0.40242 0.01387 1.000 0.0152 . . . .                         
H5 H Uiso 0.43942 0.40658 0.13287 1.000 0.0152 . . . .                          
H6 H Uiso 0.48075 0.71755 0.20030 1.000 0.0152 . . . .                          
H7 H Uiso 1.10639 0.76784 0.29860 1.000 0.0152 . . . .                          
H8 H Uiso 1.06057 0.44924 0.23262 1.000 0.0152 . . . .                          
H9 H Uiso 0.93693 1.10656 0.27279 1.000 0.0152 . . . .                          
H10 H Uiso 0.92919 0.97270 0.34314 1.000 0.0152 . . . .                         
H11 H Uiso 0.51856 0.85259 0.32777 1.000 0.0152 . . . .                         
H12 H Uiso 0.52699 0.98705 0.25772 1.000 0.0152 . . . .                         
H13 H Uiso 1.01289 1.31338 0.36795 1.000 0.0152 . . . .                         
H14 H Uiso 0.36142 1.44287 0.39792 1.000 0.0152 . . . .                         
H15 H Uiso 0.31263 1.11985 0.33216 1.000 0.0152 . . . .                         
H16 H Uiso 0.86615 0.22905 0.12607 1.000 0.0152 . . . .                         
H17 H Uiso 0.85241 -0.17629 -0.02570 1.000 0.0191 . . . .                       

#===============================================================================

#===============================================================================

data_23_list1_bpandenburg_44_a14947  

#===============================================================================

# 5. CHEMICAL DATA

_chemical_name_systematic                        
;
;
_chemical_name_common                             ?
_chemical_melting_point                           ?
_chemical_formula_moiety                         
'C21 H17 Cl2 N O2'
# Ex: 'C12 H16 N2 O6, H2 O' and '(Cd 2+)3, (C6 N6 Cr 3-)2, 2(H2 O)' 
_chemical_formula_structural                      ?
_chemical_formula_sum                            
'C21 H17 Cl2 N O2'
_chemical_formula_iupac                           ?
_chemical_formula_weight                             386.26
_chemical_compound_source                        'see text'

loop_
_atom_type_symbol                                
_atom_type_description                           
_atom_type_scat_dispersion_real                  
_atom_type_scat_dispersion_imag                  
_atom_type_scat_source                           
 C   C    0.0033    0.0016
' International Tables Vol C Tables 4.2.6.8 and 6.1.1.4'
 H   H    0.0000    0.0000
' International Tables Vol C Tables 4.2.6.8 and 6.1.1.4'
Cl  Cl    0.1484    0.1585
' International Tables Vol C Tables 4.2.6.8 and 6.1.1.4'
 N   N    0.0061    0.0033
' International Tables Vol C Tables 4.2.6.8 and 6.1.1.4'
 O   O    0.0106    0.0060
' International Tables Vol C Tables 4.2.6.8 and 6.1.1.4'

#===============================================================================

# 6. CRYSTAL DATA

_symmetry_cell_setting                               triclinic
_symmetry_space_group_name_Hall                   '-P 1'
_symmetry_space_group_name_H-M                    'P -1'
_symmetry_Int_Tables_number                               2

loop_
_space_group_symop_id                            
_space_group_symop_operation_xyz                 
   1 x,y,z                         
   2 -x,-y,-z                      

_cell_length_a                                          7.18670
_cell_length_b                                          7.79780
_cell_length_c                                         17.29910
_cell_angle_alpha                                       89.5330
_cell_angle_beta                                        80.7600
_cell_angle_gamma                                       65.0120
_cell_volume                                            865.372
_cell_formula_units_Z                                 2
_cell_measurement_temperature                     ?
_cell_measurement_reflns_used                     ?
_cell_measurement_theta_min                       ?
_cell_measurement_theta_max                       ?
_cell_special_details                            
;
 
;

#===============================================================================

# 9. ATOMIC COORDINATES AND DISPLACEMENT PARAMETERS

loop_
_atom_site_label                                 
_atom_site_type_symbol                           
_atom_site_thermal_displace_type                 
_atom_site_fract_x                               
_atom_site_fract_y                               
_atom_site_fract_z                               
_atom_site_occupancy                             
_atom_site_U_iso_or_equiv                        
_atom_site_calc_flag                             
_atom_site_refinement_flags                      
_atom_site_disorder_assembly                     
_atom_site_disorder_group                        
Cl1 Cl Uiso -0.43421 1.71716 0.13455 1.000 0.0127 . . . .                       
Cl2 Cl Uiso -0.23199 1.91869 0.00901 1.000 0.0127 . . . .                       
O1 O Uiso 1.34862 0.56517 0.43678 1.000 0.0127 . . . .                          
O2 O Uiso 1.43642 0.29357 0.49775 1.000 0.0127 . . . .                          
N1 N Uiso 1.04802 0.65598 0.35135 1.000 0.0127 . . . .                          
C1 C Uiso 1.16351 0.37323 0.42291 1.000 0.0127 . . . .                          
C2 C Uiso 1.02833 0.49523 0.37562 1.000 0.0127 . . . .                          
C3 C Uiso 0.87937 0.44252 0.35234 1.000 0.0127 . . . .                          
C4 C Uiso 0.87033 0.27601 0.37429 1.000 0.0127 . . . .                          
C5 C Uiso 1.00683 0.15429 0.42061 1.000 0.0127 . . . .                          
C6 C Uiso 1.15049 0.20532 0.44502 1.000 0.0127 . . . .                          
C7 C Uiso 1.32218 0.42213 0.45215 1.000 0.0127 . . . .                          
C8 C Uiso 0.91110 0.80184 0.31156 1.000 0.0127 . . . .                          
C9 C Uiso 0.69545 0.87580 0.33386 1.000 0.0127 . . . .                          
C10 C Uiso 0.56684 1.02326 0.29511 1.000 0.0127 . . . .                         
C11 C Uiso 0.64843 1.10356 0.23484 1.000 0.0127 . . . .                         
C12 C Uiso 0.86370 1.03002 0.21299 1.000 0.0127 . . . .                         
C13 C Uiso 0.99413 0.88075 0.25062 1.000 0.0127 . . . .                         
C14 C Uiso 0.50679 1.27403 0.19559 1.000 0.0127 . . . .                         
C15 C Uiso 0.31533 1.25231 0.17529 1.000 0.0127 . . . .                         
C16 C Uiso 0.17941 1.41863 0.13253 1.000 0.0127 . . . .                         
C17 C Uiso -0.03597 1.48606 0.14963 1.000 0.0127 . . . .                        
C18 C Uiso -0.16388 1.63797 0.11182 1.000 0.0127 . . . .                        
C19 C Uiso -0.07584 1.72454 0.05582 1.000 0.0127 . . . .                        
C20 C Uiso 0.14013 1.65372 0.03711 1.000 0.0127 . . . .                         
C21 C Uiso 0.26568 1.50233 0.07501 1.000 0.0127 . . . .                         
H1 H Uiso 0.77383 0.53381 0.31653 1.000 0.0152 . . . .                          
H2 H Uiso 0.75684 0.23710 0.35478 1.000 0.0152 . . . .                          
H3 H Uiso 0.99810 0.02380 0.43662 1.000 0.0152 . . . .                          
H4 H Uiso 1.25837 0.11571 0.48130 1.000 0.0152 . . . .                          
H5 H Uiso 0.62972 0.81973 0.38253 1.000 0.0152 . . . .                          
H6 H Uiso 0.40060 1.07799 0.31326 1.000 0.0152 . . . .                          
H7 H Uiso 0.93072 1.08954 0.16601 1.000 0.0152 . . . .                          
H8 H Uiso 1.16100 0.82510 0.23340 1.000 0.0152 . . . .                          
H9 H Uiso 0.45235 1.40140 0.23408 1.000 0.0152 . . . .                          
H10 H Uiso 0.59762 1.29272 0.14283 1.000 0.0152 . . . .                         
H11 H Uiso 0.36922 1.12231 0.13871 1.000 0.0152 . . . .                         
H12 H Uiso 0.22045 1.23990 0.22843 1.000 0.0152 . . . .                         
H13 H Uiso -0.10583 1.42035 0.19285 1.000 0.0152 . . . .                        
H14 H Uiso 0.20781 1.71903 -0.00718 1.000 0.0152 . . . .                        
H15 H Uiso 0.43232 1.44989 0.05932 1.000 0.0152 . . . .                         
H16 H Uiso 1.17153 0.67104 0.36576 1.000 0.0152 . . . .                         
H17 H Uiso 1.52734 0.33770 0.52210 1.000 0.0191 . . . .                         

#===============================================================================

#===============================================================================

data_23_list1_bpandenburg_45_a66     

#===============================================================================

# 5. CHEMICAL DATA

_chemical_name_systematic                        
;
;
_chemical_name_common                             ?
_chemical_melting_point                           ?
_chemical_formula_moiety                         
'C21 H17 Cl2 N O2'
# Ex: 'C12 H16 N2 O6, H2 O' and '(Cd 2+)3, (C6 N6 Cr 3-)2, 2(H2 O)' 
_chemical_formula_structural                      ?
_chemical_formula_sum                            
'C21 H17 Cl2 N O2'
_chemical_formula_iupac                           ?
_chemical_formula_weight                             386.26
_chemical_compound_source                        'see text'

loop_
_atom_type_symbol                                
_atom_type_description                           
_atom_type_scat_dispersion_real                  
_atom_type_scat_dispersion_imag                  
_atom_type_scat_source                           
 C   C    0.0033    0.0016
' International Tables Vol C Tables 4.2.6.8 and 6.1.1.4'
 H   H    0.0000    0.0000
' International Tables Vol C Tables 4.2.6.8 and 6.1.1.4'
Cl  Cl    0.1484    0.1585
' International Tables Vol C Tables 4.2.6.8 and 6.1.1.4'
 N   N    0.0061    0.0033
' International Tables Vol C Tables 4.2.6.8 and 6.1.1.4'
 O   O    0.0106    0.0060
' International Tables Vol C Tables 4.2.6.8 and 6.1.1.4'

#===============================================================================

# 6. CRYSTAL DATA

_symmetry_cell_setting                               triclinic
_symmetry_space_group_name_Hall                   '-P 1'
_symmetry_space_group_name_H-M                    'P -1'
_symmetry_Int_Tables_number                               2

loop_
_space_group_symop_id                            
_space_group_symop_operation_xyz                 
   1 x,y,z                         
   2 -x,-y,-z                      

_cell_length_a                                          7.13890
_cell_length_b                                          7.76360
_cell_length_c                                         17.43140
_cell_angle_alpha                                       89.2500
_cell_angle_beta                                        80.6140
_cell_angle_gamma                                       65.2610
_cell_volume                                            864.055
_cell_formula_units_Z                                 2
_cell_measurement_temperature                     ?
_cell_measurement_reflns_used                     ?
_cell_measurement_theta_min                       ?
_cell_measurement_theta_max                       ?
_cell_special_details                            
;
 
;

#===============================================================================

# 9. ATOMIC COORDINATES AND DISPLACEMENT PARAMETERS

loop_
_atom_site_label                                 
_atom_site_type_symbol                           
_atom_site_thermal_displace_type                 
_atom_site_fract_x                               
_atom_site_fract_y                               
_atom_site_fract_z                               
_atom_site_occupancy                             
_atom_site_U_iso_or_equiv                        
_atom_site_calc_flag                             
_atom_site_refinement_flags                      
_atom_site_disorder_assembly                     
_atom_site_disorder_group                        
Cl1 Cl Uiso -0.43810 1.71910 0.13417 1.000 0.0127 . . . .                       
Cl2 Cl Uiso -0.23184 1.91795 0.00779 1.000 0.0127 . . . .                       
O1 O Uiso 1.34771 0.56628 0.43705 1.000 0.0127 . . . .                          
O2 O Uiso 1.43457 0.29385 0.49798 1.000 0.0127 . . . .                          
N1 N Uiso 1.04693 0.65639 0.35155 1.000 0.0127 . . . .                          
C1 C Uiso 1.16171 0.37289 0.42315 1.000 0.0127 . . . .                          
C2 C Uiso 1.02691 0.49476 0.37574 1.000 0.0127 . . . .                          
C3 C Uiso 0.87791 0.44101 0.35232 1.000 0.0127 . . . .                          
C4 C Uiso 0.86821 0.27392 0.37435 1.000 0.0127 . . . .                          
C5 C Uiso 1.00417 0.15245 0.42085 1.000 0.0127 . . . .                          
C6 C Uiso 1.14814 0.20428 0.44525 1.000 0.0127 . . . .                          
C7 C Uiso 1.32068 0.42257 0.45241 1.000 0.0127 . . . .                          
C8 C Uiso 0.90983 0.80227 0.31173 1.000 0.0127 . . . .                          
C9 C Uiso 0.69311 0.87558 0.33367 1.000 0.0127 . . . .                          
C10 C Uiso 0.56431 1.02324 0.29497 1.000 0.0127 . . . .                         
C11 C Uiso 0.64685 1.10427 0.23500 1.000 0.0127 . . . .                         
C12 C Uiso 0.86320 1.03111 0.21342 1.000 0.0127 . . . .                         
C13 C Uiso 0.99377 0.88174 0.25107 1.000 0.0127 . . . .                         
C14 C Uiso 0.50498 1.27501 0.19581 1.000 0.0127 . . . .                         
C15 C Uiso 0.31296 1.25230 0.17547 1.000 0.0127 . . . .                         
C16 C Uiso 0.17752 1.41835 0.13240 1.000 0.0127 . . . .                         
C17 C Uiso -0.03901 1.48721 0.14967 1.000 0.0127 . . . .                        
C18 C Uiso -0.16630 1.63878 0.11143 1.000 0.0127 . . . .                        
C19 C Uiso -0.07646 1.72380 0.05494 1.000 0.0127 . . . .                        
C20 C Uiso 0.14069 1.65131 0.03600 1.000 0.0127 . . . .                         
C21 C Uiso 0.26558 1.50009 0.07424 1.000 0.0127 . . . .                         
H1 H Uiso 0.77296 0.53196 0.31629 1.000 0.0152 . . . .                          
H2 H Uiso 0.75447 0.23443 0.35482 1.000 0.0152 . . . .                          
H3 H Uiso 0.99500 0.02145 0.43691 1.000 0.0152 . . . .                          
H4 H Uiso 1.25583 0.11483 0.48157 1.000 0.0152 . . . .                          
H5 H Uiso 0.62671 0.81903 0.38211 1.000 0.0152 . . . .                          
H6 H Uiso 0.39717 1.07768 0.31296 1.000 0.0152 . . . .                          
H7 H Uiso 0.93096 1.09113 0.16667 1.000 0.0152 . . . .                          
H8 H Uiso 1.16149 0.82655 0.23411 1.000 0.0152 . . . .                          
H9 H Uiso 0.44994 1.40250 0.23389 1.000 0.0152 . . . .                          
H10 H Uiso 0.59660 1.29459 0.14352 1.000 0.0152 . . . .                         
H11 H Uiso 0.36750 1.12182 0.13950 1.000 0.0152 . . . .                         
H12 H Uiso 0.21683 1.23980 0.22816 1.000 0.0152 . . . .                         
H13 H Uiso -0.11036 1.42302 0.19336 1.000 0.0152 . . . .                        
H14 H Uiso 0.20984 1.71503 -0.00878 1.000 0.0152 . . . .                        
H15 H Uiso 0.43317 1.44606 0.05836 1.000 0.0152 . . . .                         
H16 H Uiso 1.17085 0.67204 0.36595 1.000 0.0152 . . . .                         
H17 H Uiso 1.52636 0.33795 0.52208 1.000 0.0191 . . . .                         

#===============================================================================

#===============================================================================

data_23_list1_bpandenburg_46_a308    

#===============================================================================

# 5. CHEMICAL DATA

_chemical_name_systematic                        
;
;
_chemical_name_common                             ?
_chemical_melting_point                           ?
_chemical_formula_moiety                         
'C21 H17 Cl2 N O2'
# Ex: 'C12 H16 N2 O6, H2 O' and '(Cd 2+)3, (C6 N6 Cr 3-)2, 2(H2 O)' 
_chemical_formula_structural                      ?
_chemical_formula_sum                            
'C21 H17 Cl2 N O2'
_chemical_formula_iupac                           ?
_chemical_formula_weight                             386.26
_chemical_compound_source                        'see text'

loop_
_atom_type_symbol                                
_atom_type_description                           
_atom_type_scat_dispersion_real                  
_atom_type_scat_dispersion_imag                  
_atom_type_scat_source                           
 C   C    0.0033    0.0016
' International Tables Vol C Tables 4.2.6.8 and 6.1.1.4'
 H   H    0.0000    0.0000
' International Tables Vol C Tables 4.2.6.8 and 6.1.1.4'
Cl  Cl    0.1484    0.1585
' International Tables Vol C Tables 4.2.6.8 and 6.1.1.4'
 N   N    0.0061    0.0033
' International Tables Vol C Tables 4.2.6.8 and 6.1.1.4'
 O   O    0.0106    0.0060
' International Tables Vol C Tables 4.2.6.8 and 6.1.1.4'

#===============================================================================

# 6. CRYSTAL DATA

_symmetry_cell_setting                               triclinic
_symmetry_space_group_name_Hall                   '-P 1'
_symmetry_space_group_name_H-M                    'P -1'
_symmetry_Int_Tables_number                               2

loop_
_space_group_symop_id                            
_space_group_symop_operation_xyz                 
   1 x,y,z                         
   2 -x,-y,-z                      

_cell_length_a                                          7.15660
_cell_length_b                                          7.78220
_cell_length_c                                         17.39790
_cell_angle_alpha                                       89.5920
_cell_angle_beta                                        80.7090
_cell_angle_gamma                                       64.9900
_cell_volume                                            864.558
_cell_formula_units_Z                                 2
_cell_measurement_temperature                     ?
_cell_measurement_reflns_used                     ?
_cell_measurement_theta_min                       ?
_cell_measurement_theta_max                       ?
_cell_special_details                            
;
 
;

#===============================================================================

# 9. ATOMIC COORDINATES AND DISPLACEMENT PARAMETERS

loop_
_atom_site_label                                 
_atom_site_type_symbol                           
_atom_site_thermal_displace_type                 
_atom_site_fract_x                               
_atom_site_fract_y                               
_atom_site_fract_z                               
_atom_site_occupancy                             
_atom_site_U_iso_or_equiv                        
_atom_site_calc_flag                             
_atom_site_refinement_flags                      
_atom_site_disorder_assembly                     
_atom_site_disorder_group                        
Cl1 Cl Uiso -0.43672 1.71727 0.13416 1.000 0.0127 . . . .                       
Cl2 Cl Uiso -0.23233 1.91917 0.00977 1.000 0.0127 . . . .                       
O1 O Uiso 1.34800 0.56498 0.43714 1.000 0.0127 . . . .                          
O2 O Uiso 1.43522 0.29375 0.49825 1.000 0.0127 . . . .                          
N1 N Uiso 1.04825 0.65418 0.35131 1.000 0.0127 . . . .                          
C1 C Uiso 1.16304 0.37200 0.42310 1.000 0.0127 . . . .                          
C2 C Uiso 1.02855 0.49321 0.37550 1.000 0.0127 . . . .                          
C3 C Uiso 0.88018 0.43949 0.35188 1.000 0.0127 . . . .                          
C4 C Uiso 0.87085 0.27295 0.37389 1.000 0.0127 . . . .                          
C5 C Uiso 1.00664 0.15203 0.42054 1.000 0.0127 . . . .                          
C6 C Uiso 1.14992 0.20391 0.44516 1.000 0.0127 . . . .                          
C7 C Uiso 1.32137 0.42177 0.45252 1.000 0.0127 . . . .                          
C8 C Uiso 0.91119 0.79971 0.31142 1.000 0.0127 . . . .                          
C9 C Uiso 0.99518 0.87778 0.25064 1.000 0.0127 . . . .                          
C10 C Uiso 0.86468 1.02699 0.21298 1.000 0.0127 . . . .                         
C11 C Uiso 0.64835 1.10126 0.23467 1.000 0.0127 . . . .                         
C12 C Uiso 0.56573 1.02150 0.29473 1.000 0.0127 . . . .                         
C13 C Uiso 0.69445 0.87407 0.33345 1.000 0.0127 . . . .                         
C14 C Uiso 0.50632 1.27235 0.19581 1.000 0.0127 . . . .                         
C15 C Uiso 0.31541 1.24993 0.17460 1.000 0.0127 . . . .                         
C16 C Uiso 0.17922 1.41698 0.13229 1.000 0.0127 . . . .                         
C17 C Uiso -0.03721 1.48528 0.14932 1.000 0.0127 . . . .                        
C18 C Uiso -0.16516 1.63764 0.11171 1.000 0.0127 . . . .                        
C19 C Uiso -0.07612 1.72400 0.05609 1.000 0.0127 . . . .                        
C20 C Uiso 0.14095 1.65214 0.03738 1.000 0.0127 . . . .                         
C21 C Uiso 0.26654 1.50014 0.07498 1.000 0.0127 . . . .                         
H1 H Uiso 0.77536 0.53009 0.31575 1.000 0.0152 . . . .                          
H2 H Uiso 0.75754 0.23347 0.35424 1.000 0.0152 . . . .                          
H3 H Uiso 0.99777 0.02145 0.43657 1.000 0.0152 . . . .                          
H4 H Uiso 1.25732 0.11494 0.48166 1.000 0.0152 . . . .                          
H5 H Uiso 1.16290 0.82169 0.23360 1.000 0.0152 . . . .                          
H6 H Uiso 0.93247 1.08610 0.16620 1.000 0.0152 . . . .                          
H7 H Uiso 0.39860 1.07693 0.31280 1.000 0.0152 . . . .                          
H8 H Uiso 0.62802 0.81854 0.38198 1.000 0.0152 . . . .                          
H9 H Uiso 0.59813 1.29243 0.14382 1.000 0.0152 . . . .                          
H10 H Uiso 0.44995 1.39949 0.23463 1.000 0.0152 . . . .                         
H11 H Uiso 0.21950 1.23621 0.22700 1.000 0.0152 . . . .                         
H12 H Uiso 0.37107 1.12017 0.13769 1.000 0.0152 . . . .                         
H13 H Uiso -0.10789 1.41986 0.19228 1.000 0.0152 . . . .                        
H14 H Uiso 0.20949 1.71704 -0.00670 1.000 0.0152 . . . .                        
H15 H Uiso 0.43405 1.44659 0.05922 1.000 0.0152 . . . .                         
H16 H Uiso 1.17172 0.66981 0.36590 1.000 0.0152 . . . .                         
H17 H Uiso 1.52669 0.33809 0.52231 1.000 0.0191 . . . .                         

#===============================================================================

#===============================================================================

data_23_list1_bpandenburg_47_a4      

#===============================================================================

# 5. CHEMICAL DATA

_chemical_name_systematic                        
;
;
_chemical_name_common                             ?
_chemical_melting_point                           ?
_chemical_formula_moiety                         
'C21 H17 Cl2 N O2'
# Ex: 'C12 H16 N2 O6, H2 O' and '(Cd 2+)3, (C6 N6 Cr 3-)2, 2(H2 O)' 
_chemical_formula_structural                      ?
_chemical_formula_sum                            
'C21 H17 Cl2 N O2'
_chemical_formula_iupac                           ?
_chemical_formula_weight                             386.26
_chemical_compound_source                        'see text'

loop_
_atom_type_symbol                                
_atom_type_description                           
_atom_type_scat_dispersion_real                  
_atom_type_scat_dispersion_imag                  
_atom_type_scat_source                           
 C   C    0.0033    0.0016
' International Tables Vol C Tables 4.2.6.8 and 6.1.1.4'
 H   H    0.0000    0.0000
' International Tables Vol C Tables 4.2.6.8 and 6.1.1.4'
Cl  Cl    0.1484    0.1585
' International Tables Vol C Tables 4.2.6.8 and 6.1.1.4'
 N   N    0.0061    0.0033
' International Tables Vol C Tables 4.2.6.8 and 6.1.1.4'
 O   O    0.0106    0.0060
' International Tables Vol C Tables 4.2.6.8 and 6.1.1.4'

#===============================================================================

# 6. CRYSTAL DATA

_symmetry_cell_setting                               triclinic
_symmetry_space_group_name_Hall                   '-P 1'
_symmetry_space_group_name_H-M                    'P -1'
_symmetry_Int_Tables_number                               2

loop_
_space_group_symop_id                            
_space_group_symop_operation_xyz                 
   1 x,y,z                         
   2 -x,-y,-z                      

_cell_length_a                                          7.17690
_cell_length_b                                          7.74540
_cell_length_c                                         17.38010
_cell_angle_alpha                                       89.2320
_cell_angle_beta                                        80.6940
_cell_angle_gamma                                       65.3170
_cell_volume                                            864.718
_cell_formula_units_Z                                 2
_cell_measurement_temperature                     ?
_cell_measurement_reflns_used                     ?
_cell_measurement_theta_min                       ?
_cell_measurement_theta_max                       ?
_cell_special_details                            
;
 
;

#===============================================================================

# 9. ATOMIC COORDINATES AND DISPLACEMENT PARAMETERS

loop_
_atom_site_label                                 
_atom_site_type_symbol                           
_atom_site_thermal_displace_type                 
_atom_site_fract_x                               
_atom_site_fract_y                               
_atom_site_fract_z                               
_atom_site_occupancy                             
_atom_site_U_iso_or_equiv                        
_atom_site_calc_flag                             
_atom_site_refinement_flags                      
_atom_site_disorder_assembly                     
_atom_site_disorder_group                        
Cl1 Cl Uiso -0.93356 1.21721 0.13501 1.000 0.0127 . . . .                       
Cl2 Cl Uiso -0.73172 1.41736 0.00750 1.000 0.0127 . . . .                       
O1 O Uiso 0.84859 0.06652 0.43688 1.000 0.0127 . . . .                          
O2 O Uiso 0.93439 -0.20653 0.49801 1.000 0.0127 . . . .                         
N1 N Uiso 0.54826 0.15824 0.35151 1.000 0.0127 . . . .                          
C1 C Uiso 0.66240 -0.12641 0.42307 1.000 0.0127 . . . .                         
C2 C Uiso 0.52797 -0.00362 0.37578 1.000 0.0127 . . . .                         
C3 C Uiso 0.37881 -0.05666 0.35251 1.000 0.0127 . . . .                         
C4 C Uiso 0.36889 -0.22414 0.37444 1.000 0.0127 . . . .                         
C5 C Uiso 0.50472 -0.34670 0.42074 1.000 0.0127 . . . .                         
C6 C Uiso 0.64858 -0.29542 0.44510 1.000 0.0127 . . . .                         
C7 C Uiso 0.82118 -0.07727 0.45232 1.000 0.0127 . . . .                         
C8 C Uiso 0.41143 0.30460 0.31173 1.000 0.0127 . . . .                          
C9 C Uiso 0.49385 0.38313 0.25017 1.000 0.0127 . . . .                          
C10 C Uiso 0.36319 0.53251 0.21245 1.000 0.0127 . . . .                         
C11 C Uiso 0.14838 0.60650 0.23489 1.000 0.0127 . . . .                         
C12 C Uiso 0.06735 0.52657 0.29586 1.000 0.0127 . . . .                         
C13 C Uiso 0.19625 0.37901 0.33463 1.000 0.0127 . . . .                         
C14 C Uiso 0.00633 0.77688 0.19550 1.000 0.0127 . . . .                         
C15 C Uiso -0.18475 0.75304 0.17572 1.000 0.0127 . . . .                        
C16 C Uiso -0.32072 0.91893 0.13258 1.000 0.0127 . . . .                        
C17 C Uiso -0.53584 0.98666 0.15011 1.000 0.0127 . . . .                        
C18 C Uiso -0.66358 1.13799 0.11180 1.000 0.0127 . . . .                        
C19 C Uiso -0.57568 1.22372 0.05487 1.000 0.0127 . . . .                        
C20 C Uiso -0.35997 1.15241 0.03570 1.000 0.0127 . . . .                        
C21 C Uiso -0.23457 1.00159 0.07410 1.000 0.0127 . . . .                        
H1 H Uiso 0.27390 0.03523 0.31667 1.000 0.0152 . . . .                          
H2 H Uiso 0.25514 -0.26317 0.35498 1.000 0.0152 . . . .                         
H3 H Uiso 0.49543 -0.47803 0.43671 1.000 0.0152 . . . .                         
H4 H Uiso 0.75602 -0.38561 0.48133 1.000 0.0152 . . . .                         
H5 H Uiso 0.66040 0.32707 0.23244 1.000 0.0152 . . . .                          
H6 H Uiso 0.42972 0.59176 0.16496 1.000 0.0152 . . . .                          
H7 H Uiso -0.09858 0.58176 0.31449 1.000 0.0152 . . . .                         
H8 H Uiso 0.13121 0.32310 0.38377 1.000 0.0152 . . . .                          
H9 H Uiso 0.09648 0.79642 0.14280 1.000 0.0152 . . . .                          
H10 H Uiso -0.04811 0.90496 0.23341 1.000 0.0152 . . . .                        
H11 H Uiso -0.27927 0.74028 0.22880 1.000 0.0152 . . . .                        
H12 H Uiso -0.13070 0.62214 0.13984 1.000 0.0152 . . . .                        
H13 H Uiso -0.60559 0.92158 0.19402 1.000 0.0152 . . . .                        
H14 H Uiso -0.29229 1.21680 -0.00934 1.000 0.0152 . . . .                       
H15 H Uiso -0.06813 0.94853 0.05800 1.000 0.0152 . . . .                        
H16 H Uiso 0.67190 0.17362 0.36581 1.000 0.0152 . . . .                         
H17 H Uiso 1.02593 -0.16261 0.52222 1.000 0.0191 . . . .                        

#===============================================================================

#===============================================================================

data_23_list1_bpandenburg_48_a602    

#===============================================================================

# 5. CHEMICAL DATA

_chemical_name_systematic                        
;
;
_chemical_name_common                             ?
_chemical_melting_point                           ?
_chemical_formula_moiety                         
'C21 H17 Cl2 N O2'
# Ex: 'C12 H16 N2 O6, H2 O' and '(Cd 2+)3, (C6 N6 Cr 3-)2, 2(H2 O)' 
_chemical_formula_structural                      ?
_chemical_formula_sum                            
'C21 H17 Cl2 N O2'
_chemical_formula_iupac                           ?
_chemical_formula_weight                             386.26
_chemical_compound_source                        'see text'

loop_
_atom_type_symbol                                
_atom_type_description                           
_atom_type_scat_dispersion_real                  
_atom_type_scat_dispersion_imag                  
_atom_type_scat_source                           
 C   C    0.0033    0.0016
' International Tables Vol C Tables 4.2.6.8 and 6.1.1.4'
 H   H    0.0000    0.0000
' International Tables Vol C Tables 4.2.6.8 and 6.1.1.4'
Cl  Cl    0.1484    0.1585
' International Tables Vol C Tables 4.2.6.8 and 6.1.1.4'
 N   N    0.0061    0.0033
' International Tables Vol C Tables 4.2.6.8 and 6.1.1.4'
 O   O    0.0106    0.0060
' International Tables Vol C Tables 4.2.6.8 and 6.1.1.4'

#===============================================================================

# 6. CRYSTAL DATA

_symmetry_cell_setting                               triclinic
_symmetry_space_group_name_Hall                   '-P 1'
_symmetry_space_group_name_H-M                    'P -1'
_symmetry_Int_Tables_number                               2

loop_
_space_group_symop_id                            
_space_group_symop_operation_xyz                 
   1 x,y,z                         
   2 -x,-y,-z                      

_cell_length_a                                          6.73460
_cell_length_b                                          6.98790
_cell_length_c                                         20.61630
_cell_angle_alpha                                       91.9860
_cell_angle_beta                                        98.5080
_cell_angle_gamma                                      114.0730
_cell_volume                                            871.224
_cell_formula_units_Z                                 2
_cell_measurement_temperature                     ?
_cell_measurement_reflns_used                     ?
_cell_measurement_theta_min                       ?
_cell_measurement_theta_max                       ?
_cell_special_details                            
;
 
;

#===============================================================================

# 9. ATOMIC COORDINATES AND DISPLACEMENT PARAMETERS

loop_
_atom_site_label                                 
_atom_site_type_symbol                           
_atom_site_thermal_displace_type                 
_atom_site_fract_x                               
_atom_site_fract_y                               
_atom_site_fract_z                               
_atom_site_occupancy                             
_atom_site_U_iso_or_equiv                        
_atom_site_calc_flag                             
_atom_site_refinement_flags                      
_atom_site_disorder_assembly                     
_atom_site_disorder_group                        
Cl1 Cl Uiso 0.66641 1.21124 0.44466 1.000 0.0127 . . . .                        
Cl2 Cl Uiso 0.24584 1.29001 0.46623 1.000 0.0127 . . . .                        
O1 O Uiso 0.42184 -0.40417 0.05731 1.000 0.0127 . . . .                         
O2 O Uiso 0.22077 -0.71434 -0.00418 1.000 0.0127 . . . .                        
N1 N Uiso 0.22681 -0.27196 0.14013 1.000 0.0127 . . . .                         
C1 C Uiso 0.04236 -0.60102 0.07039 1.000 0.0127 . . . .                         
C2 C Uiso 0.03839 -0.45133 0.11708 1.000 0.0127 . . . .                         
C3 C Uiso -0.16025 -0.49682 0.14063 1.000 0.0127 . . . .                        
C4 C Uiso -0.34343 -0.68152 0.11827 1.000 0.0127 . . . .                        
C5 C Uiso -0.33753 -0.83115 0.07275 1.000 0.0127 . . . .                        
C6 C Uiso -0.14435 -0.78879 0.04924 1.000 0.0127 . . . .                        
C7 C Uiso 0.24629 -0.56105 0.04150 1.000 0.0127 . . . .                         
C8 C Uiso 0.24325 -0.09457 0.17894 1.000 0.0127 . . . .                         
C9 C Uiso 0.43327 0.01299 0.22618 1.000 0.0127 . . . .                          
C10 C Uiso 0.45973 0.19321 0.26315 1.000 0.0127 . . . .                         
C11 C Uiso 0.29813 0.27061 0.25497 1.000 0.0127 . . . .                         
C12 C Uiso 0.10970 0.16307 0.20785 1.000 0.0127 . . . .                         
C13 C Uiso 0.08292 -0.01585 0.16962 1.000 0.0127 . . . .                        
C14 C Uiso 0.33819 0.47355 0.29588 1.000 0.0127 . . . .                         
C15 C Uiso 0.12397 0.49372 0.30464 1.000 0.0127 . . . .                         
C16 C Uiso 0.16256 0.69626 0.34558 1.000 0.0127 . . . .                         
C17 C Uiso 0.37114 0.84367 0.37410 1.000 0.0127 . . . .                         
C18 C Uiso 0.39937 1.02773 0.41062 1.000 0.0127 . . . .                         
C19 C Uiso 0.21621 1.06420 0.41939 1.000 0.0127 . . . .                         
C20 C Uiso 0.00575 0.91591 0.39054 1.000 0.0127 . . . .                         
C21 C Uiso -0.01994 0.73523 0.35404 1.000 0.0127 . . . .                        
H1 H Uiso -0.16727 -0.38663 0.17687 1.000 0.0152 . . . .                        
H2 H Uiso -0.49372 -0.71220 0.13719 1.000 0.0152 . . . .                        
H3 H Uiso -0.48159 -0.97624 0.05647 1.000 0.0152 . . . .                        
H4 H Uiso -0.13297 -0.90076 0.01386 1.000 0.0152 . . . .                        
H5 H Uiso 0.56069 -0.04416 0.23298 1.000 0.0152 . . . .                         
H6 H Uiso 0.60800 0.27448 0.29924 1.000 0.0152 . . . .                          
H7 H Uiso -0.01778 0.21955 0.19927 1.000 0.0152 . . . .                         
H8 H Uiso -0.06084 -0.09214 0.13159 1.000 0.0152 . . . .                        
H9 H Uiso 0.43279 0.48005 0.34387 1.000 0.0152 . . . .                          
H10 H Uiso 0.43816 0.60752 0.27232 1.000 0.0152 . . . .                         
H11 H Uiso 0.02980 0.48913 0.25673 1.000 0.0152 . . . .                         
H12 H Uiso 0.02203 0.35964 0.32780 1.000 0.0152 . . . .                         
H13 H Uiso 0.51519 0.81855 0.36836 1.000 0.0152 . . . .                         
H14 H Uiso -0.13558 0.94473 0.39778 1.000 0.0152 . . . .                        
H15 H Uiso -0.18364 0.62202 0.33193 1.000 0.0152 . . . .                        
H16 H Uiso 0.36518 -0.26693 0.12521 1.000 0.0152 . . . .                        
H17 H Uiso 0.35449 -0.67820 -0.02540 1.000 0.0191 . . . .                       

#===============================================================================

#===============================================================================

data_23_list1_bpandenburg_49_a623    

#===============================================================================

# 5. CHEMICAL DATA

_chemical_name_systematic                        
;
;
_chemical_name_common                             ?
_chemical_melting_point                           ?
_chemical_formula_moiety                         
'C21 H17 Cl2 N O2'
# Ex: 'C12 H16 N2 O6, H2 O' and '(Cd 2+)3, (C6 N6 Cr 3-)2, 2(H2 O)' 
_chemical_formula_structural                      ?
_chemical_formula_sum                            
'C21 H17 Cl2 N O2'
_chemical_formula_iupac                           ?
_chemical_formula_weight                             386.26
_chemical_compound_source                        'see text'

loop_
_atom_type_symbol                                
_atom_type_description                           
_atom_type_scat_dispersion_real                  
_atom_type_scat_dispersion_imag                  
_atom_type_scat_source                           
 C   C    0.0033    0.0016
' International Tables Vol C Tables 4.2.6.8 and 6.1.1.4'
 H   H    0.0000    0.0000
' International Tables Vol C Tables 4.2.6.8 and 6.1.1.4'
Cl  Cl    0.1484    0.1585
' International Tables Vol C Tables 4.2.6.8 and 6.1.1.4'
 N   N    0.0061    0.0033
' International Tables Vol C Tables 4.2.6.8 and 6.1.1.4'
 O   O    0.0106    0.0060
' International Tables Vol C Tables 4.2.6.8 and 6.1.1.4'

#===============================================================================

# 6. CRYSTAL DATA

_symmetry_cell_setting                               triclinic
_symmetry_space_group_name_Hall                   '-P 1'
_symmetry_space_group_name_H-M                    'P -1'
_symmetry_Int_Tables_number                               2

loop_
_space_group_symop_id                            
_space_group_symop_operation_xyz                 
   1 x,y,z                         
   2 -x,-y,-z                      

_cell_length_a                                          6.72950
_cell_length_b                                          7.07600
_cell_length_c                                         20.45090
_cell_angle_alpha                                       92.7850
_cell_angle_beta                                        98.3660
_cell_angle_gamma                                      114.3030
_cell_volume                                            871.710
_cell_formula_units_Z                                 2
_cell_measurement_temperature                     ?
_cell_measurement_reflns_used                     ?
_cell_measurement_theta_min                       ?
_cell_measurement_theta_max                       ?
_cell_special_details                            
;
 
;

#===============================================================================

# 9. ATOMIC COORDINATES AND DISPLACEMENT PARAMETERS

loop_
_atom_site_label                                 
_atom_site_type_symbol                           
_atom_site_thermal_displace_type                 
_atom_site_fract_x                               
_atom_site_fract_y                               
_atom_site_fract_z                               
_atom_site_occupancy                             
_atom_site_U_iso_or_equiv                        
_atom_site_calc_flag                             
_atom_site_refinement_flags                      
_atom_site_disorder_assembly                     
_atom_site_disorder_group                        
Cl1 Cl Uiso 0.33274 -0.21304 0.05471 1.000 0.0127 . . . .                       
Cl2 Cl Uiso 0.75365 -0.29218 0.03378 1.000 0.0127 . . . .                       
O1 O Uiso 0.57933 1.40313 0.44286 1.000 0.0127 . . . .                          
O2 O Uiso 0.77899 1.71553 0.50381 1.000 0.0127 . . . .                          
N1 N Uiso 0.77559 1.26914 0.36018 1.000 0.0127 . . . .                          
C1 C Uiso 0.95929 1.59991 0.42963 1.000 0.0127 . . . .                          
C2 C Uiso 0.96393 1.44921 0.38307 1.000 0.0127 . . . .                          
C3 C Uiso 1.16305 1.49426 0.35942 1.000 0.0127 . . . .                          
C4 C Uiso 1.34596 1.67967 0.38153 1.000 0.0127 . . . .                          
C5 C Uiso 1.33932 1.83024 0.42690 1.000 0.0127 . . . .                          
C6 C Uiso 1.14578 1.78824 0.45055 1.000 0.0127 . . . .                          
C7 C Uiso 0.75464 1.56067 0.45846 1.000 0.0127 . . . .                          
C8 C Uiso 0.75956 1.09177 0.32140 1.000 0.0127 . . . .                          
C9 C Uiso 0.92029 1.01508 0.33154 1.000 0.0127 . . . .                          
C10 C Uiso 0.89351 0.83592 0.29342 1.000 0.0127 . . . .                         
C11 C Uiso 0.70492 0.72662 0.24548 1.000 0.0127 . . . .                         
C12 C Uiso 0.54330 0.80244 0.23634 1.000 0.0127 . . . .                         
C13 C Uiso 0.56955 0.98255 0.27330 1.000 0.0127 . . . .                         
C14 C Uiso 0.66469 0.52345 0.20471 1.000 0.0127 . . . .                         
C15 C Uiso 0.87951 0.50536 0.19526 1.000 0.0127 . . . .                         
C16 C Uiso 0.83998 0.30230 0.15449 1.000 0.0127 . . . .                         
C17 C Uiso 0.63032 0.15459 0.12575 1.000 0.0127 . . . .                         
C18 C Uiso 0.60112 -0.02961 0.08918 1.000 0.0127 . . . .                        
C19 C Uiso 0.78444 -0.06611 0.08070 1.000 0.0127 . . . .                        
C20 C Uiso 0.99595 0.08244 0.10978 1.000 0.0127 . . . .                         
C21 C Uiso 1.02258 0.26340 0.14624 1.000 0.0127 . . . .                         
H1 H Uiso 1.17041 1.38302 0.32330 1.000 0.0152 . . . .                          
H2 H Uiso 1.49674 1.71015 0.36258 1.000 0.0152 . . . .                          
H3 H Uiso 1.48312 1.97580 0.44292 1.000 0.0152 . . . .                          
H4 H Uiso 1.13379 1.90097 0.48579 1.000 0.0152 . . . .                          
H5 H Uiso 1.06417 1.09323 0.37018 1.000 0.0152 . . . .                          
H6 H Uiso 1.02110 0.78080 0.30266 1.000 0.0152 . . . .                          
H7 H Uiso 0.39509 0.71993 0.19952 1.000 0.0152 . . . .                          
H8 H Uiso 0.44209 1.03854 0.26575 1.000 0.0152 . . . .                          
H9 H Uiso 0.56703 0.39235 0.22912 1.000 0.0152 . . . .                          
H10 H Uiso 0.56718 0.51233 0.15643 1.000 0.0152 . . . .                         
H11 H Uiso 0.97890 0.63625 0.17109 1.000 0.0152 . . . .                         
H12 H Uiso 0.97715 0.51501 0.24341 1.000 0.0152 . . . .                         
H13 H Uiso 0.48612 0.17971 0.13124 1.000 0.0152 . . . .                         
H14 H Uiso 1.13728 0.05346 0.10274 1.000 0.0152 . . . .                         
H15 H Uiso 1.18708 0.37678 0.16851 1.000 0.0152 . . . .                         
H16 H Uiso 0.63675 1.26381 0.37513 1.000 0.0152 . . . .                         
H17 H Uiso 0.64472 1.67978 0.52501 1.000 0.0191 . . . .                         

#===============================================================================

#===============================================================================

data_23_list1_bpandenburg_50_a428    

#===============================================================================

# 5. CHEMICAL DATA

_chemical_name_systematic                        
;
;
_chemical_name_common                             ?
_chemical_melting_point                           ?
_chemical_formula_moiety                         
'C21 H17 Cl2 N O2'
# Ex: 'C12 H16 N2 O6, H2 O' and '(Cd 2+)3, (C6 N6 Cr 3-)2, 2(H2 O)' 
_chemical_formula_structural                      ?
_chemical_formula_sum                            
'C21 H17 Cl2 N O2'
_chemical_formula_iupac                           ?
_chemical_formula_weight                             386.26
_chemical_compound_source                        'see text'

loop_
_atom_type_symbol                                
_atom_type_description                           
_atom_type_scat_dispersion_real                  
_atom_type_scat_dispersion_imag                  
_atom_type_scat_source                           
 C   C    0.0033    0.0016
' International Tables Vol C Tables 4.2.6.8 and 6.1.1.4'
 H   H    0.0000    0.0000
' International Tables Vol C Tables 4.2.6.8 and 6.1.1.4'
Cl  Cl    0.1484    0.1585
' International Tables Vol C Tables 4.2.6.8 and 6.1.1.4'
 N   N    0.0061    0.0033
' International Tables Vol C Tables 4.2.6.8 and 6.1.1.4'
 O   O    0.0106    0.0060
' International Tables Vol C Tables 4.2.6.8 and 6.1.1.4'

#===============================================================================

# 6. CRYSTAL DATA

_symmetry_cell_setting                              monoclinic
_symmetry_space_group_name_Hall                   '-P 2yn'
_symmetry_space_group_name_H-M                    'P 21/n'
_symmetry_Int_Tables_number                              14

loop_
_space_group_symop_id                            
_space_group_symop_operation_xyz                 
   1 x,y,z                         
   2 1/2-x,1/2+y,1/2-z             
   3 -x,-y,-z                      
   4 1/2+x,1/2-y,1/2+z             

_cell_length_a                                          3.85550
_cell_length_b                                         53.23860
_cell_length_c                                          8.48190
_cell_angle_alpha                                            90
_cell_angle_beta                                       100.5320
_cell_angle_gamma                                            90
_cell_volume                                           1711.676
_cell_formula_units_Z                                 4
_cell_measurement_temperature                     ?
_cell_measurement_reflns_used                     ?
_cell_measurement_theta_min                       ?
_cell_measurement_theta_max                       ?
_cell_special_details                            
;
 
;

#===============================================================================

# 9. ATOMIC COORDINATES AND DISPLACEMENT PARAMETERS

loop_
_atom_site_label                                 
_atom_site_type_symbol                           
_atom_site_thermal_displace_type                 
_atom_site_fract_x                               
_atom_site_fract_y                               
_atom_site_fract_z                               
_atom_site_occupancy                             
_atom_site_U_iso_or_equiv                        
_atom_site_calc_flag                             
_atom_site_refinement_flags                      
_atom_site_disorder_assembly                     
_atom_site_disorder_group                        
Cl1 Cl Uiso -0.42400 0.19951 -0.51169 1.000 0.0127 . . . .                      
Cl2 Cl Uiso -0.75422 0.24467 -0.33878 1.000 0.0127 . . . .                      
O1 O Uiso 0.76745 0.02396 0.50021 1.000 0.0127 . . . .                          
O2 O Uiso 0.91322 -0.00179 0.71177 1.000 0.0127 . . . .                         
N1 N Uiso 0.40854 0.06533 0.54021 1.000 0.0127 . . . .                          
C1 C Uiso 0.60045 0.03559 0.75202 1.000 0.0127 . . . .                          
C2 C Uiso 0.43412 0.05836 0.69769 1.000 0.0127 . . . .                          
C3 C Uiso 0.28818 0.07282 0.80811 1.000 0.0127 . . . .                          
C4 C Uiso 0.31059 0.06484 0.96373 1.000 0.0127 . . . .                          
C5 C Uiso 0.47698 0.04230 1.01769 1.000 0.0127 . . . .                          
C6 C Uiso 0.61946 0.02792 0.91060 1.000 0.0127 . . . .                          
C7 C Uiso 0.76511 0.01922 0.64191 1.000 0.0127 . . . .                          
C8 C Uiso 0.23754 0.08665 0.46405 1.000 0.0127 . . . .                          
C9 C Uiso 0.28649 0.11087 0.52689 1.000 0.0127 . . . .                          
C10 C Uiso 0.12209 0.13106 0.44111 1.000 0.0127 . . . .                         
C11 C Uiso -0.08639 0.12785 0.29030 1.000 0.0127 . . . .                        
C12 C Uiso -0.13212 0.10375 0.22818 1.000 0.0127 . . . .                        
C13 C Uiso 0.02475 0.08338 0.31420 1.000 0.0127 . . . .                         
C14 C Uiso -0.26153 0.15058 0.19947 1.000 0.0127 . . . .                        
C15 C Uiso -0.33716 0.14711 0.01552 1.000 0.0127 . . . .                        
C16 C Uiso -0.45266 0.17148 -0.07409 1.000 0.0127 . . . .                       
C17 C Uiso -0.40306 0.17429 -0.23150 1.000 0.0127 . . . .                       
C18 C Uiso -0.49667 0.19647 -0.31529 1.000 0.0127 . . . .                       
C19 C Uiso -0.64303 0.21626 -0.24088 1.000 0.0127 . . . .                       
C20 C Uiso -0.70102 0.21318 -0.08498 1.000 0.0127 . . . .                       
C21 C Uiso -0.60524 0.19104 -0.00254 1.000 0.0127 . . . .                       
H1 H Uiso 0.14853 0.08977 0.76822 1.000 0.0152 . . . .                          
H2 H Uiso 0.19197 0.07616 1.04517 1.000 0.0152 . . . .                          
H3 H Uiso 0.48811 0.03610 1.13945 1.000 0.0152 . . . .                          
H4 H Uiso 0.74893 0.01029 0.94754 1.000 0.0152 . . . .                          
H5 H Uiso 0.45787 0.11386 0.64068 1.000 0.0152 . . . .                          
H6 H Uiso 0.16240 0.14975 0.49024 1.000 0.0152 . . . .                          
H7 H Uiso -0.29231 0.10060 0.11199 1.000 0.0152 . . . .                         
H8 H Uiso -0.01436 0.06468 0.26512 1.000 0.0152 . . . .                         
H9 H Uiso -0.09528 0.16689 0.23012 1.000 0.0152 . . . .                         
H10 H Uiso -0.50702 0.15432 0.24020 1.000 0.0152 . . . .                        
H11 H Uiso -0.54007 0.13295 -0.01707 1.000 0.0152 . . . .                       
H12 H Uiso -0.10317 0.14017 -0.02378 1.000 0.0152 . . . .                       
H13 H Uiso -0.28446 0.15934 -0.28945 1.000 0.0152 . . . .                       
H14 H Uiso -0.82146 0.22830 -0.02896 1.000 0.0152 . . . .                       
H15 H Uiso -0.64955 0.18936 0.11881 1.000 0.0152 . . . .                        
H16 H Uiso 0.50171 0.05259 0.46990 1.000 0.0152 . . . .                         
H17 H Uiso 1.03463 -0.01156 0.63702 1.000 0.0191 . . . .                        

#===============================================================================

#===============================================================================

data_23_list1_bpandenburg_51_a281    

#===============================================================================

# 5. CHEMICAL DATA

_chemical_name_systematic                        
;
;
_chemical_name_common                             ?
_chemical_melting_point                           ?
_chemical_formula_moiety                         
'C21 H17 Cl2 N O2'
# Ex: 'C12 H16 N2 O6, H2 O' and '(Cd 2+)3, (C6 N6 Cr 3-)2, 2(H2 O)' 
_chemical_formula_structural                      ?
_chemical_formula_sum                            
'C21 H17 Cl2 N O2'
_chemical_formula_iupac                           ?
_chemical_formula_weight                             386.26
_chemical_compound_source                        'see text'

loop_
_atom_type_symbol                                
_atom_type_description                           
_atom_type_scat_dispersion_real                  
_atom_type_scat_dispersion_imag                  
_atom_type_scat_source                           
 C   C    0.0033    0.0016
' International Tables Vol C Tables 4.2.6.8 and 6.1.1.4'
 H   H    0.0000    0.0000
' International Tables Vol C Tables 4.2.6.8 and 6.1.1.4'
Cl  Cl    0.1484    0.1585
' International Tables Vol C Tables 4.2.6.8 and 6.1.1.4'
 N   N    0.0061    0.0033
' International Tables Vol C Tables 4.2.6.8 and 6.1.1.4'
 O   O    0.0106    0.0060
' International Tables Vol C Tables 4.2.6.8 and 6.1.1.4'

#===============================================================================

# 6. CRYSTAL DATA

_symmetry_cell_setting                              monoclinic
_symmetry_space_group_name_Hall                   '-P 2ybc'
_symmetry_space_group_name_H-M                    'P 21/c'
_symmetry_Int_Tables_number                              14

loop_
_space_group_symop_id                            
_space_group_symop_operation_xyz                 
   1 x,y,z                         
   2 -x,1/2+y,1/2-z                
   3 -x,-y,-z                      
   4 x,1/2-y,1/2+z                 

_cell_length_a                                          7.56880
_cell_length_b                                         34.08620
_cell_length_c                                          7.34280
_cell_angle_alpha                                            90
_cell_angle_beta                                       111.5000
_cell_angle_gamma                                            90
_cell_volume                                           1762.565
_cell_formula_units_Z                                 4
_cell_measurement_temperature                     ?
_cell_measurement_reflns_used                     ?
_cell_measurement_theta_min                       ?
_cell_measurement_theta_max                       ?
_cell_special_details                            
;
 
;

#===============================================================================

# 9. ATOMIC COORDINATES AND DISPLACEMENT PARAMETERS

loop_
_atom_site_label                                 
_atom_site_type_symbol                           
_atom_site_thermal_displace_type                 
_atom_site_fract_x                               
_atom_site_fract_y                               
_atom_site_fract_z                               
_atom_site_occupancy                             
_atom_site_U_iso_or_equiv                        
_atom_site_calc_flag                             
_atom_site_refinement_flags                      
_atom_site_disorder_assembly                     
_atom_site_disorder_group                        
Cl1 Cl Uiso -0.64345 0.33166 0.87014 1.000 0.0127 . . . .                       
Cl2 Cl Uiso -0.99850 0.28744 0.90589 1.000 0.0127 . . . .                       
O1 O Uiso 0.43170 0.03158 0.61876 1.000 0.0127 . . . .                          
O2 O Uiso 0.70212 -0.00307 0.73869 1.000 0.0127 . . . .                         
N1 N Uiso 0.33464 0.07476 0.86771 1.000 0.0127 . . . .                          
C1 C Uiso 0.62195 0.03648 0.96495 1.000 0.0127 . . . .                          
C2 C Uiso 0.49982 0.06228 1.01248 1.000 0.0127 . . . .                          
C3 C Uiso 0.55718 0.07525 1.20757 1.000 0.0127 . . . .                          
C4 C Uiso 0.72370 0.06201 1.34727 1.000 0.0127 . . . .                          
C5 C Uiso 0.84202 0.03579 1.29991 1.000 0.0127 . . . .                          
C6 C Uiso 0.79015 0.02350 1.10858 1.000 0.0127 . . . .                          
C7 C Uiso 0.57351 0.02189 0.75888 1.000 0.0127 . . . .                          
C8 C Uiso 0.17744 0.09386 0.88645 1.000 0.0127 . . . .                          
C9 C Uiso 0.06328 0.11662 0.72834 1.000 0.0127 . . . .                          
C10 C Uiso -0.09766 0.13490 0.73352 1.000 0.0127 . . . .                        
C11 C Uiso -0.14902 0.13160 0.89649 1.000 0.0127 . . . .                        
C12 C Uiso -0.03587 0.10902 1.05229 1.000 0.0127 . . . .                        
C13 C Uiso 0.12398 0.08977 1.04769 1.000 0.0127 . . . .                         
C14 C Uiso -0.32655 0.15163 0.90314 1.000 0.0127 . . . .                        
C15 C Uiso -0.31950 0.19650 0.87679 1.000 0.0127 . . . .                        
C16 C Uiso -0.49186 0.21830 0.88685 1.000 0.0127 . . . .                        
C17 C Uiso -0.49291 0.25913 0.87803 1.000 0.0127 . . . .                        
C18 C Uiso -0.64622 0.28051 0.88463 1.000 0.0127 . . . .                        
C19 C Uiso -0.80295 0.26100 0.89984 1.000 0.0127 . . . .                        
C20 C Uiso -0.80207 0.22033 0.90902 1.000 0.0127 . . . .                        
C21 C Uiso -0.64730 0.19924 0.90279 1.000 0.0127 . . . .                        
H1 H Uiso 0.47089 0.09611 1.24655 1.000 0.0152 . . . .                          
H2 H Uiso 0.76433 0.07262 1.49598 1.000 0.0152 . . . .                          
H3 H Uiso 0.97289 0.02598 1.40995 1.000 0.0152 . . . .                          
H4 H Uiso 0.87950 0.00351 1.06607 1.000 0.0152 . . . .                          
H5 H Uiso 0.10178 0.11958 0.60130 1.000 0.0152 . . . .                          
H6 H Uiso -0.18465 0.15190 0.60911 1.000 0.0152 . . . .                         
H7 H Uiso -0.07485 0.10561 1.17869 1.000 0.0152 . . . .                         
H8 H Uiso 0.20343 0.07086 1.16696 1.000 0.0152 . . . .                          
H9 H Uiso -0.45139 0.13981 0.78909 1.000 0.0152 . . . .                         
H10 H Uiso -0.33956 0.14523 1.04207 1.000 0.0152 . . . .                        
H11 H Uiso -0.19318 0.20819 0.98914 1.000 0.0152 . . . .                        
H12 H Uiso -0.30737 0.20292 0.73710 1.000 0.0152 . . . .                        
H13 H Uiso -0.37387 0.27438 0.86370 1.000 0.0152 . . . .                        
H14 H Uiso -0.92246 0.20490 0.92032 1.000 0.0152 . . . .                        
H15 H Uiso -0.65149 0.16767 0.90959 1.000 0.0152 . . . .                        
H16 H Uiso 0.32219 0.06680 0.73080 1.000 0.0152 . . . .                         
H17 H Uiso 0.66051 -0.01411 0.60300 1.000 0.0191 . . . .                        

#===============================================================================

#===============================================================================

data_23_list1_bpandenburg_52_a142    

#===============================================================================

# 5. CHEMICAL DATA

_chemical_name_systematic                        
;
;
_chemical_name_common                             ?
_chemical_melting_point                           ?
_chemical_formula_moiety                         
'C21 H17 Cl2 N O2'
# Ex: 'C12 H16 N2 O6, H2 O' and '(Cd 2+)3, (C6 N6 Cr 3-)2, 2(H2 O)' 
_chemical_formula_structural                      ?
_chemical_formula_sum                            
'C21 H17 Cl2 N O2'
_chemical_formula_iupac                           ?
_chemical_formula_weight                             386.26
_chemical_compound_source                        'see text'

loop_
_atom_type_symbol                                
_atom_type_description                           
_atom_type_scat_dispersion_real                  
_atom_type_scat_dispersion_imag                  
_atom_type_scat_source                           
 C   C    0.0033    0.0016
' International Tables Vol C Tables 4.2.6.8 and 6.1.1.4'
 H   H    0.0000    0.0000
' International Tables Vol C Tables 4.2.6.8 and 6.1.1.4'
Cl  Cl    0.1484    0.1585
' International Tables Vol C Tables 4.2.6.8 and 6.1.1.4'
 N   N    0.0061    0.0033
' International Tables Vol C Tables 4.2.6.8 and 6.1.1.4'
 O   O    0.0106    0.0060
' International Tables Vol C Tables 4.2.6.8 and 6.1.1.4'

#===============================================================================

# 6. CRYSTAL DATA

_symmetry_cell_setting                               triclinic
_symmetry_space_group_name_Hall                   '-P 1'
_symmetry_space_group_name_H-M                    'P -1'
_symmetry_Int_Tables_number                               2

loop_
_space_group_symop_id                            
_space_group_symop_operation_xyz                 
   1 x,y,z                         
   2 -x,-y,-z                      

_cell_length_a                                          7.17560
_cell_length_b                                          7.78450
_cell_length_c                                         17.35960
_cell_angle_alpha                                       89.5080
_cell_angle_beta                                        80.7340
_cell_angle_gamma                                       64.9880
_cell_volume                                            865.356
_cell_formula_units_Z                                 2
_cell_measurement_temperature                     ?
_cell_measurement_reflns_used                     ?
_cell_measurement_theta_min                       ?
_cell_measurement_theta_max                       ?
_cell_special_details                            
;
 
;

#===============================================================================

# 9. ATOMIC COORDINATES AND DISPLACEMENT PARAMETERS

loop_
_atom_site_label                                 
_atom_site_type_symbol                           
_atom_site_thermal_displace_type                 
_atom_site_fract_x                               
_atom_site_fract_y                               
_atom_site_fract_z                               
_atom_site_occupancy                             
_atom_site_U_iso_or_equiv                        
_atom_site_calc_flag                             
_atom_site_refinement_flags                      
_atom_site_disorder_assembly                     
_atom_site_disorder_group                        
Cl1 Cl Uiso -0.93579 1.71781 0.13443 1.000 0.0127 . . . .                       
Cl2 Cl Uiso -0.73279 1.91880 0.00899 1.000 0.0127 . . . .                       
O1 O Uiso 0.84873 0.56503 0.43687 1.000 0.0127 . . . .                          
O2 O Uiso 0.93577 0.29357 0.49808 1.000 0.0127 . . . .                          
N1 N Uiso 0.54819 0.65568 0.35145 1.000 0.0127 . . . .                          
C1 C Uiso 0.66328 0.37283 0.42312 1.000 0.0127 . . . .                          
C2 C Uiso 0.52844 0.49470 0.37569 1.000 0.0127 . . . .                          
C3 C Uiso 0.37965 0.44166 0.35234 1.000 0.0127 . . . .                          
C4 C Uiso 0.37045 0.27501 0.37432 1.000 0.0127 . . . .                          
C5 C Uiso 0.50645 0.15355 0.42083 1.000 0.0127 . . . .                          
C6 C Uiso 0.65009 0.20477 0.44523 1.000 0.0127 . . . .                          
C7 C Uiso 0.82188 0.42198 0.45236 1.000 0.0127 . . . .                          
C8 C Uiso 0.41127 0.80160 0.31164 1.000 0.0127 . . . .                          
C9 C Uiso 0.19524 0.87602 0.33388 1.000 0.0127 . . . .                          
C10 C Uiso 0.06656 1.02351 0.29509 1.000 0.0127 . . . .                         
C11 C Uiso 0.14855 1.10325 0.23477 1.000 0.0127 . . . .                         
C12 C Uiso 0.36423 1.02928 0.21303 1.000 0.0127 . . . .                         
C13 C Uiso 0.49467 0.87997 0.25070 1.000 0.0127 . . . .                         
C14 C Uiso 0.00675 1.27402 0.19562 1.000 0.0127 . . . .                         
C15 C Uiso -0.18520 1.25249 0.17555 1.000 0.0127 . . . .                        
C16 C Uiso -0.32125 1.41894 0.13283 1.000 0.0127 . . . .                        
C17 C Uiso -0.53705 1.48674 0.14987 1.000 0.0127 . . . .                        
C18 C Uiso -0.66497 1.63848 0.11193 1.000 0.0127 . . . .                        
C19 C Uiso -0.57657 1.72456 0.05583 1.000 0.0127 . . . .                        
C20 C Uiso -0.36020 1.65318 0.03710 1.000 0.0127 . . . .                        
C21 C Uiso -0.23462 1.50192 0.07513 1.000 0.0127 . . . .                        
H1 H Uiso 0.27434 0.53289 0.31645 1.000 0.0152 . . . .                          
H2 H Uiso 0.25674 0.23610 0.35487 1.000 0.0152 . . . .                          
H3 H Uiso 0.49769 0.02291 0.43689 1.000 0.0152 . . . .                          
H4 H Uiso 0.75761 0.11534 0.48163 1.000 0.0152 . . . .                          
H5 H Uiso 0.12925 0.82036 0.38254 1.000 0.0152 . . . .                          
H6 H Uiso -0.10001 1.07871 0.31325 1.000 0.0152 . . . .                         
H7 H Uiso 0.43153 1.08849 0.16607 1.000 0.0152 . . . .                          
H8 H Uiso 0.66185 0.82397 0.23354 1.000 0.0152 . . . .                          
H9 H Uiso -0.04758 1.40167 0.23391 1.000 0.0152 . . . .                         
H10 H Uiso 0.09777 1.29249 0.14300 1.000 0.0152 . . . .                         
H11 H Uiso -0.13143 1.12215 0.13922 1.000 0.0152 . . . .                        
H12 H Uiso -0.28030 1.24042 0.22857 1.000 0.0152 . . . .                        
H13 H Uiso -0.60715 1.42131 0.19309 1.000 0.0152 . . . .                        
H14 H Uiso -0.29216 1.71799 -0.00723 1.000 0.0152 . . . .                       
H15 H Uiso -0.06761 1.44873 0.05930 1.000 0.0152 . . . .                        
H16 H Uiso 0.67187 0.67076 0.36584 1.000 0.0152 . . . .                         
H17 H Uiso 1.02692 0.33781 0.52226 1.000 0.0191 . . . .                         

#===============================================================================

#===============================================================================

data_23_list1_bpandenburg_53_a871    

#===============================================================================

# 5. CHEMICAL DATA

_chemical_name_systematic                        
;
;
_chemical_name_common                             ?
_chemical_melting_point                           ?
_chemical_formula_moiety                         
'C21 H17 Cl2 N O2'
# Ex: 'C12 H16 N2 O6, H2 O' and '(Cd 2+)3, (C6 N6 Cr 3-)2, 2(H2 O)' 
_chemical_formula_structural                      ?
_chemical_formula_sum                            
'C21 H17 Cl2 N O2'
_chemical_formula_iupac                           ?
_chemical_formula_weight                             386.26
_chemical_compound_source                        'see text'

loop_
_atom_type_symbol                                
_atom_type_description                           
_atom_type_scat_dispersion_real                  
_atom_type_scat_dispersion_imag                  
_atom_type_scat_source                           
 C   C    0.0033    0.0016
' International Tables Vol C Tables 4.2.6.8 and 6.1.1.4'
 H   H    0.0000    0.0000
' International Tables Vol C Tables 4.2.6.8 and 6.1.1.4'
Cl  Cl    0.1484    0.1585
' International Tables Vol C Tables 4.2.6.8 and 6.1.1.4'
 N   N    0.0061    0.0033
' International Tables Vol C Tables 4.2.6.8 and 6.1.1.4'
 O   O    0.0106    0.0060
' International Tables Vol C Tables 4.2.6.8 and 6.1.1.4'

#===============================================================================

# 6. CRYSTAL DATA

_symmetry_cell_setting                               triclinic
_symmetry_space_group_name_Hall                   '-P 1'
_symmetry_space_group_name_H-M                    'P -1'
_symmetry_Int_Tables_number                               2

loop_
_space_group_symop_id                            
_space_group_symop_operation_xyz                 
   1 x,y,z                         
   2 -x,-y,-z                      

_cell_length_a                                          3.82400
_cell_length_b                                         14.09420
_cell_length_c                                         16.89800
_cell_angle_alpha                                       69.7200
_cell_angle_beta                                        85.1280
_cell_angle_gamma                                       82.8120
_cell_volume                                            846.722
_cell_formula_units_Z                                 2
_cell_measurement_temperature                     ?
_cell_measurement_reflns_used                     ?
_cell_measurement_theta_min                       ?
_cell_measurement_theta_max                       ?
_cell_special_details                            
;
 
;

#===============================================================================

# 9. ATOMIC COORDINATES AND DISPLACEMENT PARAMETERS

loop_
_atom_site_label                                 
_atom_site_type_symbol                           
_atom_site_thermal_displace_type                 
_atom_site_fract_x                               
_atom_site_fract_y                               
_atom_site_fract_z                               
_atom_site_occupancy                             
_atom_site_U_iso_or_equiv                        
_atom_site_calc_flag                             
_atom_site_refinement_flags                      
_atom_site_disorder_assembly                     
_atom_site_disorder_group                        
Cl1 Cl Uiso 0.78670 -0.05580 0.63113 1.000 0.0127 . . . .                       
Cl2 Cl Uiso 1.10670 0.02881 0.76028 1.000 0.0127 . . . .                        
O1 O Uiso -0.22811 0.89932 0.04001 1.000 0.0127 . . . .                         
O2 O Uiso -0.53697 0.93698 -0.07611 1.000 0.0127 . . . .                        
N1 N Uiso 0.13982 0.71637 0.09151 1.000 0.0127 . . . .                          
C1 C Uiso -0.13758 0.78639 -0.04214 1.000 0.0127 . . . .                        
C2 C Uiso 0.07414 0.70780 0.01519 1.000 0.0127 . . . .                          
C3 C Uiso 0.22409 0.62638 -0.01026 1.000 0.0127 . . . .                         
C4 C Uiso 0.16425 0.62420 -0.08893 1.000 0.0127 . . . .                         
C5 C Uiso -0.04638 0.70183 -0.14521 1.000 0.0127 . . . .                        
C6 C Uiso -0.19594 0.78247 -0.12102 1.000 0.0127 . . . .                        
C7 C Uiso -0.30087 0.87814 -0.02105 1.000 0.0127 . . . .                        
C8 C Uiso 0.26793 0.64091 0.16474 1.000 0.0127 . . . .                          
C9 C Uiso 0.40931 0.67333 0.22384 1.000 0.0127 . . . .                          
C10 C Uiso 0.52101 0.60409 0.29949 1.000 0.0127 . . . .                         
C11 C Uiso 0.50137 0.50024 0.31944 1.000 0.0127 . . . .                         
C12 C Uiso 0.36378 0.46844 0.26098 1.000 0.0127 . . . .                         
C13 C Uiso 0.24452 0.53749 0.18479 1.000 0.0127 . . . .                         
C14 C Uiso 0.62962 0.42861 0.40477 1.000 0.0127 . . . .                         
C15 C Uiso 0.62682 0.31493 0.41804 1.000 0.0127 . . . .                         
C16 C Uiso 0.74991 0.24478 0.50461 1.000 0.0127 . . . .                         
C17 C Uiso 0.72079 0.14108 0.52742 1.000 0.0127 . . . .                         
C18 C Uiso 0.82820 0.07363 0.60519 1.000 0.0127 . . . .                         
C19 C Uiso 0.96640 0.10978 0.66219 1.000 0.0127 . . . .                         
C20 C Uiso 0.99424 0.21321 0.63935 1.000 0.0127 . . . .                         
C21 C Uiso 0.88751 0.27991 0.56136 1.000 0.0127 . . . .                         
H1 H Uiso 0.39957 0.56769 0.03023 1.000 0.0152 . . . .                          
H2 H Uiso 0.28964 0.56180 -0.10774 1.000 0.0152 . . . .                         
H3 H Uiso -0.09006 0.69946 -0.20652 1.000 0.0152 . . . .                        
H4 H Uiso -0.36208 0.84420 -0.16287 1.000 0.0152 . . . .                        
H5 H Uiso 0.42697 0.75349 0.20930 1.000 0.0152 . . . .                          
H6 H Uiso 0.62696 0.63033 0.34437 1.000 0.0152 . . . .                          
H7 H Uiso 0.34170 0.38894 0.27424 1.000 0.0152 . . . .                          
H8 H Uiso 0.12519 0.51027 0.14257 1.000 0.0152 . . . .                          
H9 H Uiso 0.89524 0.44373 0.41057 1.000 0.0152 . . . .                          
H10 H Uiso 0.46763 0.44638 0.45468 1.000 0.0152 . . . .                         
H11 H Uiso 0.36265 0.29935 0.41137 1.000 0.0152 . . . .                         
H12 H Uiso 0.79317 0.29591 0.36912 1.000 0.0152 . . . .                         
H13 H Uiso 0.61130 0.11234 0.48436 1.000 0.0152 . . . .                         
H14 H Uiso 1.10074 0.24106 0.68331 1.000 0.0152 . . . .                         
H15 H Uiso 0.91365 0.35956 0.54590 1.000 0.0152 . . . .                         
H16 H Uiso 0.05971 0.78555 0.09614 1.000 0.0152 . . . .                         
H17 H Uiso -0.63190 1.00069 -0.06434 1.000 0.0152 . . . .                       

#===============================================================================

#===============================================================================

data_23_list1_bpandenburg_54_a21933  

#===============================================================================

# 5. CHEMICAL DATA

_chemical_name_systematic                        
;
;
_chemical_name_common                             ?
_chemical_melting_point                           ?
_chemical_formula_moiety                         
'C21 H17 Cl2 N O2'
# Ex: 'C12 H16 N2 O6, H2 O' and '(Cd 2+)3, (C6 N6 Cr 3-)2, 2(H2 O)' 
_chemical_formula_structural                      ?
_chemical_formula_sum                            
'C21 H17 Cl2 N O2'
_chemical_formula_iupac                           ?
_chemical_formula_weight                             386.26
_chemical_compound_source                        'see text'

loop_
_atom_type_symbol                                
_atom_type_description                           
_atom_type_scat_dispersion_real                  
_atom_type_scat_dispersion_imag                  
_atom_type_scat_source                           
 C   C    0.0033    0.0016
' International Tables Vol C Tables 4.2.6.8 and 6.1.1.4'
 H   H    0.0000    0.0000
' International Tables Vol C Tables 4.2.6.8 and 6.1.1.4'
Cl  Cl    0.1484    0.1585
' International Tables Vol C Tables 4.2.6.8 and 6.1.1.4'
 N   N    0.0061    0.0033
' International Tables Vol C Tables 4.2.6.8 and 6.1.1.4'
 O   O    0.0106    0.0060
' International Tables Vol C Tables 4.2.6.8 and 6.1.1.4'

#===============================================================================

# 6. CRYSTAL DATA

_symmetry_cell_setting                               triclinic
_symmetry_space_group_name_Hall                   '-P 1'
_symmetry_space_group_name_H-M                    'P -1'
_symmetry_Int_Tables_number                               2

loop_
_space_group_symop_id                            
_space_group_symop_operation_xyz                 
   1 x,y,z                         
   2 -x,-y,-z                      

_cell_length_a                                          6.73770
_cell_length_b                                          7.12140
_cell_length_c                                         20.35230
_cell_angle_alpha                                       93.0410
_cell_angle_beta                                        97.6420
_cell_angle_gamma                                      114.8960
_cell_volume                                            871.447
_cell_formula_units_Z                                 2
_cell_measurement_temperature                     ?
_cell_measurement_reflns_used                     ?
_cell_measurement_theta_min                       ?
_cell_measurement_theta_max                       ?
_cell_special_details                            
;
 
;

#===============================================================================

# 9. ATOMIC COORDINATES AND DISPLACEMENT PARAMETERS

loop_
_atom_site_label                                 
_atom_site_type_symbol                           
_atom_site_thermal_displace_type                 
_atom_site_fract_x                               
_atom_site_fract_y                               
_atom_site_fract_z                               
_atom_site_occupancy                             
_atom_site_U_iso_or_equiv                        
_atom_site_calc_flag                             
_atom_site_refinement_flags                      
_atom_site_disorder_assembly                     
_atom_site_disorder_group                        
Cl1 Cl Uiso 0.33863 -0.70965 0.05481 1.000 0.0127 . . . .                       
Cl2 Cl Uiso 0.75827 -0.79089 0.03462 1.000 0.0127 . . . .                       
O1 O Uiso 0.58127 0.90247 0.44307 1.000 0.0127 . . . .                          
O2 O Uiso 0.77990 1.21656 0.50326 1.000 0.0127 . . . .                          
N1 N Uiso 0.78060 0.76831 0.36074 1.000 0.0127 . . . .                          
C1 C Uiso 0.96323 1.10029 0.42967 1.000 0.0127 . . . .                          
C2 C Uiso 0.96913 0.94915 0.38349 1.000 0.0127 . . . .                          
C3 C Uiso 1.16990 0.99435 0.36002 1.000 0.0127 . . . .                          
C4 C Uiso 1.35305 1.18047 0.38187 1.000 0.0127 . . . .                          
C5 C Uiso 1.34506 1.33166 0.42675 1.000 0.0127 . . . .                          
C6 C Uiso 1.15011 1.28931 0.45037 1.000 0.0127 . . . .                          
C7 C Uiso 0.75683 1.06087 0.45836 1.000 0.0127 . . . .                          
C8 C Uiso 0.76551 0.59111 0.32222 1.000 0.0127 . . . .                          
C9 C Uiso 0.57764 0.48156 0.27352 1.000 0.0127 . . . .                          
C10 C Uiso 0.55210 0.30162 0.23674 1.000 0.0127 . . . .                         
C11 C Uiso 0.71245 0.22640 0.24668 1.000 0.0127 . . . .                         
C12 C Uiso 0.89909 0.33611 0.29520 1.000 0.0127 . . . .                         
C13 C Uiso 0.92509 0.51514 0.33310 1.000 0.0127 . . . .                         
C14 C Uiso 0.67265 0.02314 0.20623 1.000 0.0127 . . . .                         
C15 C Uiso 0.88790 0.00679 0.19630 1.000 0.0127 . . . .                         
C16 C Uiso 0.84779 -0.19668 0.15583 1.000 0.0127 . . . .                        
C17 C Uiso 0.63787 -0.34328 0.12641 1.000 0.0127 . . . .                        
C18 C Uiso 0.60770 -0.52749 0.08984 1.000 0.0127 . . . .                        
C19 C Uiso 0.79045 -0.56495 0.08182 1.000 0.0127 . . . .                        
C20 C Uiso 1.00223 -0.41779 0.11182 1.000 0.0127 . . . .                        
C21 C Uiso 1.02970 -0.23698 0.14841 1.000 0.0127 . . . .                        
H1 H Uiso 1.17824 0.88264 0.32421 1.000 0.0152 . . . .                          
H2 H Uiso 1.50519 1.21097 0.36315 1.000 0.0152 . . . .                          
H3 H Uiso 1.48925 1.47765 0.44260 1.000 0.0152 . . . .                          
H4 H Uiso 1.13705 1.40225 0.48534 1.000 0.0152 . . . .                          
H5 H Uiso 0.45110 0.53707 0.26538 1.000 0.0152 . . . .                          
H6 H Uiso 0.40548 0.21881 0.19945 1.000 0.0152 . . . .                          
H7 H Uiso 1.02563 0.28144 0.30494 1.000 0.0152 . . . .                          
H8 H Uiso 1.06712 0.59366 0.37226 1.000 0.0152 . . . .                          
H9 H Uiso 0.57525 0.00994 0.15791 1.000 0.0152 . . . .                          
H10 H Uiso 0.57469 -0.10742 0.23119 1.000 0.0152 . . . .                        
H11 H Uiso 0.98581 0.01871 0.24443 1.000 0.0152 . . . .                         
H12 H Uiso 0.98739 0.13684 0.17143 1.000 0.0152 . . . .                         
H13 H Uiso 0.49410 -0.31729 0.13135 1.000 0.0152 . . . .                        
H14 H Uiso 1.14328 -0.44733 0.10519 1.000 0.0152 . . . .                        
H15 H Uiso 1.19436 -0.12458 0.17138 1.000 0.0152 . . . .                        
H16 H Uiso 0.64073 0.76247 0.37546 1.000 0.0152 . . . .                         
H17 H Uiso 0.64449 1.18074 0.52446 1.000 0.0191 . . . .                         

#===============================================================================

#===============================================================================

data_23_list1_bpandenburg_55_a452    

#===============================================================================

# 5. CHEMICAL DATA

_chemical_name_systematic                        
;
;
_chemical_name_common                             ?
_chemical_melting_point                           ?
_chemical_formula_moiety                         
'C21 H17 Cl2 N O2'
# Ex: 'C12 H16 N2 O6, H2 O' and '(Cd 2+)3, (C6 N6 Cr 3-)2, 2(H2 O)' 
_chemical_formula_structural                      ?
_chemical_formula_sum                            
'C21 H17 Cl2 N O2'
_chemical_formula_iupac                           ?
_chemical_formula_weight                             386.26
_chemical_compound_source                        'see text'

loop_
_atom_type_symbol                                
_atom_type_description                           
_atom_type_scat_dispersion_real                  
_atom_type_scat_dispersion_imag                  
_atom_type_scat_source                           
 C   C    0.0033    0.0016
' International Tables Vol C Tables 4.2.6.8 and 6.1.1.4'
 H   H    0.0000    0.0000
' International Tables Vol C Tables 4.2.6.8 and 6.1.1.4'
Cl  Cl    0.1484    0.1585
' International Tables Vol C Tables 4.2.6.8 and 6.1.1.4'
 N   N    0.0061    0.0033
' International Tables Vol C Tables 4.2.6.8 and 6.1.1.4'
 O   O    0.0106    0.0060
' International Tables Vol C Tables 4.2.6.8 and 6.1.1.4'

#===============================================================================

# 6. CRYSTAL DATA

_symmetry_cell_setting                               triclinic
_symmetry_space_group_name_Hall                   '-P 1'
_symmetry_space_group_name_H-M                    'P -1'
_symmetry_Int_Tables_number                               2

loop_
_space_group_symop_id                            
_space_group_symop_operation_xyz                 
   1 x,y,z                         
   2 -x,-y,-z                      

_cell_length_a                                          6.72820
_cell_length_b                                          7.00360
_cell_length_c                                         20.61980
_cell_angle_alpha                                       92.3270
_cell_angle_beta                                        97.8320
_cell_angle_gamma                                      114.4300
_cell_volume                                            871.314
_cell_formula_units_Z                                 2
_cell_measurement_temperature                     ?
_cell_measurement_reflns_used                     ?
_cell_measurement_theta_min                       ?
_cell_measurement_theta_max                       ?
_cell_special_details                            
;
 
;

#===============================================================================

# 9. ATOMIC COORDINATES AND DISPLACEMENT PARAMETERS

loop_
_atom_site_label                                 
_atom_site_type_symbol                           
_atom_site_thermal_displace_type                 
_atom_site_fract_x                               
_atom_site_fract_y                               
_atom_site_fract_z                               
_atom_site_occupancy                             
_atom_site_U_iso_or_equiv                        
_atom_site_calc_flag                             
_atom_site_refinement_flags                      
_atom_site_disorder_assembly                     
_atom_site_disorder_group                        
Cl1 Cl Uiso 1.16094 1.21067 0.44524 1.000 0.0127 . . . .                        
Cl2 Cl Uiso 0.74079 1.29325 0.46543 1.000 0.0127 . . . .                        
O1 O Uiso 0.92112 -0.40401 0.05751 1.000 0.0127 . . . .                         
O2 O Uiso 0.71925 -0.71410 -0.00426 1.000 0.0127 . . . .                        
N1 N Uiso 0.72407 -0.27133 0.14025 1.000 0.0127 . . . .                         
C1 C Uiso 0.53935 -0.60076 0.07043 1.000 0.0127 . . . .                         
C2 C Uiso 0.53498 -0.45091 0.11715 1.000 0.0127 . . . .                         
C3 C Uiso 0.33512 -0.49643 0.14073 1.000 0.0127 . . . .                         
C4 C Uiso 0.15115 -0.68132 0.11836 1.000 0.0127 . . . .                         
C5 C Uiso 0.15744 -0.83113 0.07280 1.000 0.0127 . . . .                         
C6 C Uiso 0.35181 -0.78875 0.04928 1.000 0.0127 . . . .                         
C7 C Uiso 0.74465 -0.56084 0.04156 1.000 0.0127 . . . .                         
C8 C Uiso 0.73980 -0.09360 0.17887 1.000 0.0127 . . . .                         
C9 C Uiso 0.58029 -0.01488 0.16904 1.000 0.0127 . . . .                         
C10 C Uiso 0.60614 0.16430 0.20706 1.000 0.0127 . . . .                         
C11 C Uiso 0.79277 0.27184 0.25457 1.000 0.0127 . . . .                         
C12 C Uiso 0.95345 0.19427 0.26335 1.000 0.0127 . . . .                         
C13 C Uiso 0.92798 0.01397 0.22649 1.000 0.0127 . . . .                         
C14 C Uiso 0.83206 0.47504 0.29532 1.000 0.0127 . . . .                         
C15 C Uiso 0.61717 0.49417 0.30440 1.000 0.0127 . . . .                         
C16 C Uiso 0.65592 0.69751 0.34504 1.000 0.0127 . . . .                         
C17 C Uiso 0.86470 0.84385 0.37417 1.000 0.0127 . . . .                         
C18 C Uiso 0.89344 1.02855 0.41055 1.000 0.0127 . . . .                         
C19 C Uiso 0.71049 1.06678 0.41860 1.000 0.0127 . . . .                         
C20 C Uiso 0.49987 0.91970 0.38906 1.000 0.0127 . . . .                         
C21 C Uiso 0.47373 0.73838 0.35269 1.000 0.0127 . . . .                         
H1 H Uiso 0.32781 -0.38603 0.17698 1.000 0.0152 . . . .                         
H2 H Uiso -0.00018 -0.71191 0.13723 1.000 0.0152 . . . .                        
H3 H Uiso 0.01279 -0.97640 0.05651 1.000 0.0152 . . . .                         
H4 H Uiso 0.36368 -0.90084 0.01390 1.000 0.0152 . . . .                         
H5 H Uiso 0.43802 -0.09144 0.13077 1.000 0.0152 . . . .                         
H6 H Uiso 0.47936 0.22081 0.19813 1.000 0.0152 . . . .                          
H7 H Uiso 1.10019 0.27553 0.29982 1.000 0.0152 . . . .                          
H8 H Uiso 1.05470 -0.04333 0.23374 1.000 0.0152 . . . .                         
H9 H Uiso 0.93269 0.60906 0.27163 1.000 0.0152 . . . .                          
H10 H Uiso 0.92612 0.48262 0.34314 1.000 0.0152 . . . .                         
H11 H Uiso 0.51485 0.36048 0.32791 1.000 0.0152 . . . .                         
H12 H Uiso 0.52308 0.48796 0.25670 1.000 0.0152 . . . .                         
H13 H Uiso 1.00862 0.81730 0.36913 1.000 0.0152 . . . .                         
H14 H Uiso 0.35874 0.95004 0.39565 1.000 0.0152 . . . .                         
H15 H Uiso 0.30992 0.62618 0.33007 1.000 0.0152 . . . .                         
H16 H Uiso 0.86330 -0.26623 0.12545 1.000 0.0152 . . . .                        
H17 H Uiso 0.85394 -0.67797 -0.02553 1.000 0.0191 . . . .                       

#===============================================================================

#===============================================================================

data_23_list1_bpandenburg_56_a375    

#===============================================================================

# 5. CHEMICAL DATA

_chemical_name_systematic                        
;
;
_chemical_name_common                             ?
_chemical_melting_point                           ?
_chemical_formula_moiety                         
'C21 H17 Cl2 N O2'
# Ex: 'C12 H16 N2 O6, H2 O' and '(Cd 2+)3, (C6 N6 Cr 3-)2, 2(H2 O)' 
_chemical_formula_structural                      ?
_chemical_formula_sum                            
'C21 H17 Cl2 N O2'
_chemical_formula_iupac                           ?
_chemical_formula_weight                             386.26
_chemical_compound_source                        'see text'

loop_
_atom_type_symbol                                
_atom_type_description                           
_atom_type_scat_dispersion_real                  
_atom_type_scat_dispersion_imag                  
_atom_type_scat_source                           
 C   C    0.0033    0.0016
' International Tables Vol C Tables 4.2.6.8 and 6.1.1.4'
 H   H    0.0000    0.0000
' International Tables Vol C Tables 4.2.6.8 and 6.1.1.4'
Cl  Cl    0.1484    0.1585
' International Tables Vol C Tables 4.2.6.8 and 6.1.1.4'
 N   N    0.0061    0.0033
' International Tables Vol C Tables 4.2.6.8 and 6.1.1.4'
 O   O    0.0106    0.0060
' International Tables Vol C Tables 4.2.6.8 and 6.1.1.4'

#===============================================================================

# 6. CRYSTAL DATA

_symmetry_cell_setting                               triclinic
_symmetry_space_group_name_Hall                   '-P 1'
_symmetry_space_group_name_H-M                    'P -1'
_symmetry_Int_Tables_number                               2

loop_
_space_group_symop_id                            
_space_group_symop_operation_xyz                 
   1 x,y,z                         
   2 -x,-y,-z                      

_cell_length_a                                          7.18420
_cell_length_b                                          7.75360
_cell_length_c                                         17.37910
_cell_angle_alpha                                       89.2830
_cell_angle_beta                                        80.6730
_cell_angle_gamma                                       65.1390
_cell_volume                                            865.077
_cell_formula_units_Z                                 2
_cell_measurement_temperature                     ?
_cell_measurement_reflns_used                     ?
_cell_measurement_theta_min                       ?
_cell_measurement_theta_max                       ?
_cell_special_details                            
;
 
;

#===============================================================================

# 9. ATOMIC COORDINATES AND DISPLACEMENT PARAMETERS

loop_
_atom_site_label                                 
_atom_site_type_symbol                           
_atom_site_thermal_displace_type                 
_atom_site_fract_x                               
_atom_site_fract_y                               
_atom_site_fract_z                               
_atom_site_occupancy                             
_atom_site_U_iso_or_equiv                        
_atom_site_calc_flag                             
_atom_site_refinement_flags                      
_atom_site_disorder_assembly                     
_atom_site_disorder_group                        
Cl1 Cl Uiso -0.93387 1.21681 0.13412 1.000 0.0127 . . . .                       
Cl2 Cl Uiso -0.73202 1.41730 0.00725 1.000 0.0127 . . . .                       
O1 O Uiso 0.84888 0.06598 0.43693 1.000 0.0127 . . . .                          
O2 O Uiso 0.93500 -0.20675 0.49816 1.000 0.0127 . . . .                         
N1 N Uiso 0.54869 0.15779 0.35165 1.000 0.0127 . . . .                          
C1 C Uiso 0.66321 -0.12674 0.42317 1.000 0.0127 . . . .                         
C2 C Uiso 0.52872 -0.00395 0.37587 1.000 0.0127 . . . .                         
C3 C Uiso 0.37988 -0.05690 0.35253 1.000 0.0127 . . . .                         
C4 C Uiso 0.37037 -0.22434 0.37438 1.000 0.0127 . . . .                         
C5 C Uiso 0.50625 -0.34689 0.42071 1.000 0.0127 . . . .                         
C6 C Uiso 0.64977 -0.29567 0.44514 1.000 0.0127 . . . .                         
C7 C Uiso 0.82172 -0.07765 0.45242 1.000 0.0127 . . . .                         
C8 C Uiso 0.41198 0.30405 0.31176 1.000 0.0127 . . . .                          
C9 C Uiso 0.49477 0.38203 0.25022 1.000 0.0127 . . . .                          
C10 C Uiso 0.36430 0.53131 0.21237 1.000 0.0127 . . . .                         
C11 C Uiso 0.14926 0.60561 0.23458 1.000 0.0127 . . . .                         
C12 C Uiso 0.06788 0.52626 0.29553 1.000 0.0127 . . . .                         
C13 C Uiso 0.19661 0.37884 0.33447 1.000 0.0127 . . . .                         
C14 C Uiso 0.00760 0.77596 0.19499 1.000 0.0127 . . . .                         
C15 C Uiso -0.18507 0.75407 0.17617 1.000 0.0127 . . . .                        
C16 C Uiso -0.32081 0.91962 0.13277 1.000 0.0127 . . . .                        
C17 C Uiso -0.53605 0.98699 0.14991 1.000 0.0127 . . . .                        
C18 C Uiso -0.66381 1.13799 0.11144 1.000 0.0127 . . . .                        
C19 C Uiso -0.57587 1.22391 0.05476 1.000 0.0127 . . . .                        
C20 C Uiso -0.36009 1.15294 0.03597 1.000 0.0127 . . . .                        
C21 C Uiso -0.23462 1.00228 0.07448 1.000 0.0127 . . . .                        
H1 H Uiso 0.27497 0.03500 0.31667 1.000 0.0152 . . . .                          
H2 H Uiso 0.25690 -0.26332 0.35484 1.000 0.0152 . . . .                         
H3 H Uiso 0.49726 -0.47818 0.43663 1.000 0.0152 . . . .                         
H4 H Uiso 0.75719 -0.38586 0.48140 1.000 0.0152 . . . .                         
H5 H Uiso 0.66149 0.32567 0.23266 1.000 0.0152 . . . .                          
H6 H Uiso 0.43106 0.59015 0.16490 1.000 0.0152 . . . .                          
H7 H Uiso -0.09821 0.58172 0.31403 1.000 0.0152 . . . .                         
H8 H Uiso 0.13129 0.32330 0.38357 1.000 0.0152 . . . .                          
H9 H Uiso 0.09779 0.79343 0.14188 1.000 0.0152 . . . .                          
H10 H Uiso -0.04515 0.90465 0.23244 1.000 0.0152 . . . .                        
H11 H Uiso -0.27956 0.74354 0.22966 1.000 0.0152 . . . .                        
H12 H Uiso -0.13265 0.62240 0.14087 1.000 0.0152 . . . .                        
H13 H Uiso -0.60583 0.92174 0.19362 1.000 0.0152 . . . .                        
H14 H Uiso -0.29233 1.21743 -0.00887 1.000 0.0152 . . . .                       
H15 H Uiso -0.06810 0.94950 0.05863 1.000 0.0152 . . . .                        
H16 H Uiso 0.67223 0.17297 0.36595 1.000 0.0152 . . . .                         
H17 H Uiso 1.02625 -0.16271 0.52234 1.000 0.0191 . . . .                        

#===============================================================================

#===============================================================================

data_23_list1_bpandenburg_57_a5      

#===============================================================================

# 5. CHEMICAL DATA

_chemical_name_systematic                        
;
;
_chemical_name_common                             ?
_chemical_melting_point                           ?
_chemical_formula_moiety                         
'C21 H17 Cl2 N O2'
# Ex: 'C12 H16 N2 O6, H2 O' and '(Cd 2+)3, (C6 N6 Cr 3-)2, 2(H2 O)' 
_chemical_formula_structural                      ?
_chemical_formula_sum                            
'C21 H17 Cl2 N O2'
_chemical_formula_iupac                           ?
_chemical_formula_weight                             386.26
_chemical_compound_source                        'see text'

loop_
_atom_type_symbol                                
_atom_type_description                           
_atom_type_scat_dispersion_real                  
_atom_type_scat_dispersion_imag                  
_atom_type_scat_source                           
 C   C    0.0033    0.0016
' International Tables Vol C Tables 4.2.6.8 and 6.1.1.4'
 H   H    0.0000    0.0000
' International Tables Vol C Tables 4.2.6.8 and 6.1.1.4'
Cl  Cl    0.1484    0.1585
' International Tables Vol C Tables 4.2.6.8 and 6.1.1.4'
 N   N    0.0061    0.0033
' International Tables Vol C Tables 4.2.6.8 and 6.1.1.4'
 O   O    0.0106    0.0060
' International Tables Vol C Tables 4.2.6.8 and 6.1.1.4'

#===============================================================================

# 6. CRYSTAL DATA

_symmetry_cell_setting                               triclinic
_symmetry_space_group_name_Hall                   '-P 1'
_symmetry_space_group_name_H-M                    'P -1'
_symmetry_Int_Tables_number                               2

loop_
_space_group_symop_id                            
_space_group_symop_operation_xyz                 
   1 x,y,z                         
   2 -x,-y,-z                      

_cell_length_a                                          7.17430
_cell_length_b                                          7.74540
_cell_length_c                                         17.43180
_cell_angle_alpha                                       89.2560
_cell_angle_beta                                        80.6350
_cell_angle_gamma                                       65.0700
_cell_volume                                            865.009
_cell_formula_units_Z                                 2
_cell_measurement_temperature                     ?
_cell_measurement_reflns_used                     ?
_cell_measurement_theta_min                       ?
_cell_measurement_theta_max                       ?
[truncated: 309,208 more chars]
