# Supplementary material for: Report on the sixth blind test of organic crystal structure prediction methods
Source: Acta Crystallogr B Struct Sci Cryst Eng Mater. 2016 Aug 1;72(Pt 4):439–59. doi: 10.1107/S2052520616007447 (PMC4971545; doi:10.1107/S2052520616007447)
Supplement: Supplementary file 2 [file b-72-00439-sup2.zip › Group_23_Brandenburg_Grimme/XXIII-2_Brandenburg_Grimme.cif]

#===============================================================================

data_23_list2_bpandenburg_1_a32      

#===============================================================================

# 5. CHEMICAL DATA

_chemical_name_systematic                        
;
;
_chemical_name_common                             ?
_chemical_melting_point                           ?
_chemical_formula_moiety                         
'C21 H17 Cl2 N O2'
# Ex: 'C12 H16 N2 O6, H2 O' and '(Cd 2+)3, (C6 N6 Cr 3-)2, 2(H2 O)' 
_chemical_formula_structural                      ?
_chemical_formula_sum                            
'C21 H17 Cl2 N O2'
_chemical_formula_iupac                           ?
_chemical_formula_weight                             386.26
_chemical_compound_source                        'see text'

loop_
_atom_type_symbol                                
_atom_type_description                           
_atom_type_scat_dispersion_real                  
_atom_type_scat_dispersion_imag                  
_atom_type_scat_source                           
 C   C    0.0033    0.0016
' International Tables Vol C Tables 4.2.6.8 and 6.1.1.4'
 H   H    0.0000    0.0000
' International Tables Vol C Tables 4.2.6.8 and 6.1.1.4'
Cl  Cl    0.1484    0.1585
' International Tables Vol C Tables 4.2.6.8 and 6.1.1.4'
 N   N    0.0061    0.0033
' International Tables Vol C Tables 4.2.6.8 and 6.1.1.4'
 O   O    0.0106    0.0060
' International Tables Vol C Tables 4.2.6.8 and 6.1.1.4'

#===============================================================================

# 6. CRYSTAL DATA

_symmetry_cell_setting                               triclinic
_symmetry_space_group_name_Hall                   '-P 1'
_symmetry_space_group_name_H-M                    'P -1'
_symmetry_Int_Tables_number                               2

loop_
_space_group_symop_id                            
_space_group_symop_operation_xyz                 
   1 x,y,z                         
   2 -x,-y,-z                      

_cell_length_a                                          7.19830
_cell_length_b                                          7.80100
_cell_length_c                                         17.73960
_cell_angle_alpha                                       89.4210
_cell_angle_beta                                        80.8990
_cell_angle_gamma                                       63.4040
_cell_volume                                            877.446
_cell_formula_units_Z                                 2
_cell_measurement_temperature                     ?
_cell_measurement_reflns_used                     ?
_cell_measurement_theta_min                       ?
_cell_measurement_theta_max                       ?
_cell_special_details                            
;
 
;

#===============================================================================

# 9. ATOMIC COORDINATES AND DISPLACEMENT PARAMETERS

loop_
_atom_site_label                                 
_atom_site_type_symbol                           
_atom_site_thermal_displace_type                 
_atom_site_fract_x                               
_atom_site_fract_y                               
_atom_site_fract_z                               
_atom_site_occupancy                             
_atom_site_U_iso_or_equiv                        
_atom_site_calc_flag                             
_atom_site_refinement_flags                      
_atom_site_disorder_assembly                     
_atom_site_disorder_group                        
Cl1 Cl Uiso -0.43292 1.21528 0.12565 1.000 0.0127 . . . .                       
Cl3 Cl Uiso -0.23728 1.42833 0.00952 1.000 0.0127 . . . .                       
O1 O Uiso 1.35596 0.06122 0.43239 1.000 0.0127 . . . .                          
O3 O Uiso 1.43914 -0.19889 0.50205 1.000 0.0127 . . . .                         
N1 N Uiso 1.06635 0.13853 0.34540 1.000 0.0127 . . . .                          
C1 C Uiso 1.18508 -0.13757 0.42275 1.000 0.0127 . . . .                         
C3 C Uiso 1.05157 -0.02148 0.37159 1.000 0.0127 . . . .                         
C5 C Uiso 0.91031 -0.08111 0.34751 1.000 0.0127 . . . .                         
C7 C Uiso 0.90497 -0.24857 0.37093 1.000 0.0127 . . . .                         
C9 C Uiso 1.03830 -0.36410 0.42012 1.000 0.0127 . . . .                         
C11 C Uiso 1.17426 -0.30676 0.44601 1.000 0.0127 . . . .                        
C13 C Uiso 1.33109 -0.08415 0.45213 1.000 0.0127 . . . .                        
C15 C Uiso 0.92686 0.28456 0.30535 1.000 0.0127 . . . .                         
C17 C Uiso 1.01035 0.36083 0.24519 1.000 0.0127 . . . .                         
C19 C Uiso 0.87654 0.51269 0.20767 1.000 0.0127 . . . .                         
C21 C Uiso 0.65713 0.59250 0.22885 1.000 0.0127 . . . .                         
C23 C Uiso 0.57603 0.51258 0.28833 1.000 0.0127 . . . .                         
C25 C Uiso 0.70762 0.36200 0.32670 1.000 0.0127 . . . .                         
C27 C Uiso 0.51315 0.76449 0.19098 1.000 0.0127 . . . .                         
C29 C Uiso 0.32761 0.74434 0.16661 1.000 0.0127 . . . .                         
C31 C Uiso 0.18697 0.91454 0.12722 1.000 0.0127 . . . .                         
C33 C Uiso -0.03162 0.98283 0.14239 1.000 0.0127 . . . .                        
C35 C Uiso -0.16329 1.13875 0.10600 1.000 0.0127 . . . .                        
C37 C Uiso -0.07783 1.23042 0.05368 1.000 0.0127 . . . .                        
C39 C Uiso 0.13998 1.16126 0.03709 1.000 0.0127 . . . .                         
C41 C Uiso 0.27009 1.00508 0.07330 1.000 0.0127 . . . .                         
H1 H Uiso 0.80616 0.00630 0.30963 1.000 0.0152 . . . .                          
H3 H Uiso 0.79659 -0.29125 0.35046 1.000 0.0152 . . . .                         
H5 H Uiso 1.03395 -0.49572 0.43773 1.000 0.0152 . . . .                         
H7 H Uiso 1.27772 -0.39254 0.48447 1.000 0.0152 . . . .                         
H9 H Uiso 1.18004 0.30030 0.22805 1.000 0.0152 . . . .                          
H11 H Uiso 0.94427 0.56939 0.16084 1.000 0.0152 . . . .                         
H13 H Uiso 0.40693 0.57116 0.30662 1.000 0.0152 . . . .                         
H15 H Uiso 0.64131 0.30820 0.37475 1.000 0.0152 . . . .                         
H17 H Uiso 0.60760 0.78852 0.14123 1.000 0.0152 . . . .                         
H19 H Uiso 0.44951 0.89352 0.23014 1.000 0.0152 . . . .                         
H21 H Uiso 0.23195 0.72244 0.21652 1.000 0.0152 . . . .                         
H23 H Uiso 0.39117 0.61503 0.12790 1.000 0.0152 . . . .                         
H25 H Uiso -0.10150 0.91432 0.18291 1.000 0.0152 . . . .                        
H27 H Uiso 0.20486 1.23260 -0.00385 1.000 0.0152 . . . .                        
H29 H Uiso 0.43885 0.95487 0.05966 1.000 0.0152 . . . .                         
H31 H Uiso 1.18498 0.15733 0.36256 1.000 0.0152 . . . .                         
H33 H Uiso 1.52220 -0.14071 0.52464 1.000 0.0191 . . . .                        

#===============================================================================

#===============================================================================

data_23_list2_bpandenburg_2_a4615    

#===============================================================================

# 5. CHEMICAL DATA

_chemical_name_systematic                        
;
;
_chemical_name_common                             ?
_chemical_melting_point                           ?
_chemical_formula_moiety                         
'C21 H17 Cl2 N O2'
# Ex: 'C12 H16 N2 O6, H2 O' and '(Cd 2+)3, (C6 N6 Cr 3-)2, 2(H2 O)' 
_chemical_formula_structural                      ?
_chemical_formula_sum                            
'C21 H17 Cl2 N O2'
_chemical_formula_iupac                           ?
_chemical_formula_weight                             386.26
_chemical_compound_source                        'see text'

loop_
_atom_type_symbol                                
_atom_type_description                           
_atom_type_scat_dispersion_real                  
_atom_type_scat_dispersion_imag                  
_atom_type_scat_source                           
 C   C    0.0033    0.0016
' International Tables Vol C Tables 4.2.6.8 and 6.1.1.4'
 H   H    0.0000    0.0000
' International Tables Vol C Tables 4.2.6.8 and 6.1.1.4'
Cl  Cl    0.1484    0.1585
' International Tables Vol C Tables 4.2.6.8 and 6.1.1.4'
 N   N    0.0061    0.0033
' International Tables Vol C Tables 4.2.6.8 and 6.1.1.4'
 O   O    0.0106    0.0060
' International Tables Vol C Tables 4.2.6.8 and 6.1.1.4'

#===============================================================================

# 6. CRYSTAL DATA

_symmetry_cell_setting                               triclinic
_symmetry_space_group_name_Hall                   '-P 1'
_symmetry_space_group_name_H-M                    'P -1'
_symmetry_Int_Tables_number                               2

loop_
_space_group_symop_id                            
_space_group_symop_operation_xyz                 
   1 x,y,z                         
   2 -x,-y,-z                      

_cell_length_a                                          7.13610
_cell_length_b                                          7.72660
_cell_length_c                                         17.73920
_cell_angle_alpha                                       89.3000
_cell_angle_beta                                        80.9430
_cell_angle_gamma                                       64.6270
_cell_volume                                            871.058
_cell_formula_units_Z                                 2
_cell_measurement_temperature                     ?
_cell_measurement_reflns_used                     ?
_cell_measurement_theta_min                       ?
_cell_measurement_theta_max                       ?
_cell_special_details                            
;
 
;

#===============================================================================

# 9. ATOMIC COORDINATES AND DISPLACEMENT PARAMETERS

loop_
_atom_site_label                                 
_atom_site_type_symbol                           
_atom_site_thermal_displace_type                 
_atom_site_fract_x                               
_atom_site_fract_y                               
_atom_site_fract_z                               
_atom_site_occupancy                             
_atom_site_U_iso_or_equiv                        
_atom_site_calc_flag                             
_atom_site_refinement_flags                      
_atom_site_disorder_assembly                     
_atom_site_disorder_group                        
Cl1 Cl Uiso 1.93316 -0.21181 0.36836 1.000 0.0127 . . . .                       
Cl3 Cl Uiso 1.73894 -0.42483 0.48810 1.000 0.0127 . . . .                       
O1 O Uiso 0.14660 0.93652 0.06715 1.000 0.0127 . . . .                          
O3 O Uiso 0.06097 1.20204 0.00004 1.000 0.0127 . . . .                          
N1 N Uiso 0.44055 0.85677 0.15281 1.000 0.0127 . . . .                          
C1 C Uiso 0.32069 1.13760 0.07767 1.000 0.0127 . . . .                          
C3 C Uiso 0.45638 1.01895 0.12749 1.000 0.0127 . . . .                          
C5 C Uiso 0.60115 1.07805 0.15116 1.000 0.0127 . . . .                          
C7 C Uiso 0.60773 1.24742 0.12867 1.000 0.0127 . . . .                          
C9 C Uiso 0.47183 1.36584 0.08106 1.000 0.0127 . . . .                          
C11 C Uiso 0.33233 1.30919 0.05554 1.000 0.0127 . . . .                         
C13 C Uiso 0.17169 1.08438 0.04855 1.000 0.0127 . . . .                         
C15 C Uiso 0.57843 0.71159 0.19321 1.000 0.0127 . . . .                         
C17 C Uiso 0.79723 0.63500 0.17147 1.000 0.0127 . . . .                         
C19 C Uiso 0.92754 0.48578 0.21028 1.000 0.0127 . . . .                         
C21 C Uiso 0.84530 0.40612 0.27049 1.000 0.0127 . . . .                         
C23 C Uiso 0.62636 0.48474 0.29190 1.000 0.0127 . . . .                         
C25 C Uiso 0.49391 0.63549 0.25400 1.000 0.0127 . . . .                         
C27 C Uiso 0.98803 0.23537 0.30869 1.000 0.0127 . . . .                         
C29 C Uiso 1.17254 0.25979 0.33385 1.000 0.0127 . . . .                         
C31 C Uiso 1.31329 0.08966 0.37266 1.000 0.0127 . . . .                         
C33 C Uiso 1.53167 0.02069 0.35502 1.000 0.0127 . . . .                         
C35 C Uiso 1.66375 -0.13536 0.39076 1.000 0.0127 . . . .                        
C37 C Uiso 1.57885 -0.22686 0.44470 1.000 0.0127 . . . .                        
C39 C Uiso 1.36121 -0.15698 0.46377 1.000 0.0127 . . . .                        
C41 C Uiso 1.23070 -0.00035 0.42829 1.000 0.0127 . . . .                        
H1 H Uiso 0.70709 0.98856 0.18789 1.000 0.0152 . . . .                          
H3 H Uiso 0.71902 1.28958 0.14865 1.000 0.0152 . . . .                          
H5 H Uiso 0.47756 1.49892 0.06433 1.000 0.0152 . . . .                          
H7 H Uiso 0.22659 1.39719 0.01833 1.000 0.0152 . . . .                          
H9 H Uiso 0.86373 0.68884 0.12287 1.000 0.0152 . . . .                          
H11 H Uiso 1.09633 0.42812 0.19193 1.000 0.0152 . . . .                         
H13 H Uiso 0.55785 0.42812 0.33925 1.000 0.0152 . . . .                         
H15 H Uiso 0.32459 0.69520 0.27131 1.000 0.0152 . . . .                         
H17 H Uiso 1.05217 0.10683 0.26953 1.000 0.0152 . . . .                         
H19 H Uiso 0.89339 0.20834 0.35807 1.000 0.0152 . . . .                         
H21 H Uiso 1.10828 0.38781 0.37300 1.000 0.0152 . . . .                         
H23 H Uiso 1.26773 0.28586 0.28439 1.000 0.0152 . . . .                         
H25 H Uiso 1.60079 0.08879 0.31299 1.000 0.0152 . . . .                         
H27 H Uiso 1.29681 -0.22773 0.50619 1.000 0.0152 . . . .                        
H29 H Uiso 1.06202 0.05146 0.44407 1.000 0.0152 . . . .                         
H31 H Uiso 0.32016 0.83776 0.13599 1.000 0.0152 . . . .                         
H33 H Uiso -0.02345 1.14363 -0.02280 1.000 0.0152 . . . .                       

#===============================================================================

#===============================================================================

data_23_list2_bpandenburg_3_a70      

#===============================================================================

# 5. CHEMICAL DATA

_chemical_name_systematic                        
;
;
_chemical_name_common                             ?
_chemical_melting_point                           ?
_chemical_formula_moiety                         
'C21 H17 Cl2 N O2'
# Ex: 'C12 H16 N2 O6, H2 O' and '(Cd 2+)3, (C6 N6 Cr 3-)2, 2(H2 O)' 
_chemical_formula_structural                      ?
_chemical_formula_sum                            
'C21 H17 Cl2 N O2'
_chemical_formula_iupac                           ?
_chemical_formula_weight                             386.26
_chemical_compound_source                        'see text'

loop_
_atom_type_symbol                                
_atom_type_description                           
_atom_type_scat_dispersion_real                  
_atom_type_scat_dispersion_imag                  
_atom_type_scat_source                           
 C   C    0.0033    0.0016
' International Tables Vol C Tables 4.2.6.8 and 6.1.1.4'
 H   H    0.0000    0.0000
' International Tables Vol C Tables 4.2.6.8 and 6.1.1.4'
Cl  Cl    0.1484    0.1585
' International Tables Vol C Tables 4.2.6.8 and 6.1.1.4'
 N   N    0.0061    0.0033
' International Tables Vol C Tables 4.2.6.8 and 6.1.1.4'
 O   O    0.0106    0.0060
' International Tables Vol C Tables 4.2.6.8 and 6.1.1.4'

#===============================================================================

# 6. CRYSTAL DATA

_symmetry_cell_setting                               triclinic
_symmetry_space_group_name_Hall                   '-P 1'
_symmetry_space_group_name_H-M                    'P -1'
_symmetry_Int_Tables_number                               2

loop_
_space_group_symop_id                            
_space_group_symop_operation_xyz                 
   1 x,y,z                         
   2 -x,-y,-z                      

_cell_length_a                                          7.18300
_cell_length_b                                          7.71210
_cell_length_c                                         17.67100
_cell_angle_alpha                                       89.0550
_cell_angle_beta                                        80.8440
_cell_angle_gamma                                       64.5240
_cell_volume                                            870.977
_cell_formula_units_Z                                 2
_cell_measurement_temperature                     ?
_cell_measurement_reflns_used                     ?
_cell_measurement_theta_min                       ?
_cell_measurement_theta_max                       ?
_cell_special_details                            
;
 
;

#===============================================================================

# 9. ATOMIC COORDINATES AND DISPLACEMENT PARAMETERS

loop_
_atom_site_label                                 
_atom_site_type_symbol                           
_atom_site_thermal_displace_type                 
_atom_site_fract_x                               
_atom_site_fract_y                               
_atom_site_fract_z                               
_atom_site_occupancy                             
_atom_site_U_iso_or_equiv                        
_atom_site_calc_flag                             
_atom_site_refinement_flags                      
_atom_site_disorder_assembly                     
_atom_site_disorder_group                        
Cl1 Cl Uiso 1.42911 -0.21224 0.36858 1.000 0.0127 . . . .                       
Cl3 Cl Uiso 1.23749 -0.42518 0.48988 1.000 0.0127 . . . .                       
O1 O Uiso -0.35470 0.93676 0.06706 1.000 0.0127 . . . .                         
O3 O Uiso -0.43954 1.20324 -0.00045 1.000 0.0127 . . . .                        
N1 N Uiso -0.06331 0.85563 0.15340 1.000 0.0127 . . . .                         
C1 C Uiso -0.18072 1.13711 0.07736 1.000 0.0127 . . . .                         
C3 C Uiso -0.04662 1.01768 0.12766 1.000 0.0127 . . . .                         
C5 C Uiso 0.09763 1.07604 0.15144 1.000 0.0127 . . . .                          
C7 C Uiso 0.10442 1.24588 0.12893 1.000 0.0127 . . . .                          
C9 C Uiso -0.02987 1.36501 0.08083 1.000 0.0127 . . . .                         
C11 C Uiso -0.16811 1.30867 0.05491 1.000 0.0127 . . . .                        
C13 C Uiso -0.32927 1.08469 0.04824 1.000 0.0127 . . . .                        
C15 C Uiso 0.07474 0.70920 0.19360 1.000 0.0127 . . . .                         
C17 C Uiso -0.00751 0.63273 0.25522 1.000 0.0127 . . . .                        
C19 C Uiso 0.12570 0.48148 0.29303 1.000 0.0127 . . . .                         
C21 C Uiso 0.34308 0.40278 0.27069 1.000 0.0127 . . . .                         
C23 C Uiso 0.42294 0.48251 0.20952 1.000 0.0127 . . . .                         
C25 C Uiso 0.29194 0.63220 0.17083 1.000 0.0127 . . . .                         
C27 C Uiso 0.48683 0.23197 0.30893 1.000 0.0127 . . . .                         
C29 C Uiso 0.67151 0.25663 0.33269 1.000 0.0127 . . . .                         
C31 C Uiso 0.81238 0.08695 0.37210 1.000 0.0127 . . . .                         
C33 C Uiso 1.02938 0.01871 0.35444 1.000 0.0127 . . . .                         
C35 C Uiso 1.16128 -0.13657 0.39092 1.000 0.0127 . . . .                        
C37 C Uiso 1.07752 -0.22788 0.44568 1.000 0.0127 . . . .                        
C39 C Uiso 0.86130 -0.15856 0.46480 1.000 0.0127 . . . .                        
C41 C Uiso 0.73102 -0.00285 0.42854 1.000 0.0127 . . . .                        
H1 H Uiso 0.20298 0.98568 0.18829 1.000 0.0152 . . . .                          
H3 H Uiso 0.21490 1.28762 0.14919 1.000 0.0152 . . . .                          
H5 H Uiso -0.02405 1.49846 0.06406 1.000 0.0152 . . . .                         
H7 H Uiso -0.27224 1.39707 0.01719 1.000 0.0152 . . . .                         
H9 H Uiso -0.17561 0.69276 0.27340 1.000 0.0152 . . . .                         
H11 H Uiso 0.05902 0.42454 0.34102 1.000 0.0152 . . . .                         
H13 H Uiso 0.59044 0.42460 0.19030 1.000 0.0152 . . . .                         
H15 H Uiso 0.35679 0.68621 0.12159 1.000 0.0152 . . . .                         
H17 H Uiso 0.39454 0.20503 0.35919 1.000 0.0152 . . . .                         
H19 H Uiso 0.54946 0.10296 0.26994 1.000 0.0152 . . . .                         
H21 H Uiso 0.76511 0.28145 0.28228 1.000 0.0152 . . . .                         
H23 H Uiso 0.60893 0.38566 0.37135 1.000 0.0152 . . . .                         
H25 H Uiso 1.09765 0.08690 0.31192 1.000 0.0152 . . . .                         
H27 H Uiso 0.79784 -0.22909 0.50790 1.000 0.0152 . . . .                        
H29 H Uiso 0.56343 0.04844 0.44445 1.000 0.0152 . . . .                         
H31 H Uiso -0.18251 0.83668 0.13619 1.000 0.0152 . . . .                        
H33 H Uiso -0.52372 1.14477 -0.02300 1.000 0.0191 . . . .                       

#===============================================================================

#===============================================================================

data_23_list2_bpandenburg_4_a151     

#===============================================================================

# 5. CHEMICAL DATA

_chemical_name_systematic                        
;
;
_chemical_name_common                             ?
_chemical_melting_point                           ?
_chemical_formula_moiety                         
'C21 H17 Cl2 N O2'
# Ex: 'C12 H16 N2 O6, H2 O' and '(Cd 2+)3, (C6 N6 Cr 3-)2, 2(H2 O)' 
_chemical_formula_structural                      ?
_chemical_formula_sum                            
'C21 H17 Cl2 N O2'
_chemical_formula_iupac                           ?
_chemical_formula_weight                             386.26
_chemical_compound_source                        'see text'

loop_
_atom_type_symbol                                
_atom_type_description                           
_atom_type_scat_dispersion_real                  
_atom_type_scat_dispersion_imag                  
_atom_type_scat_source                           
 C   C    0.0033    0.0016
' International Tables Vol C Tables 4.2.6.8 and 6.1.1.4'
 H   H    0.0000    0.0000
' International Tables Vol C Tables 4.2.6.8 and 6.1.1.4'
Cl  Cl    0.1484    0.1585
' International Tables Vol C Tables 4.2.6.8 and 6.1.1.4'
 N   N    0.0061    0.0033
' International Tables Vol C Tables 4.2.6.8 and 6.1.1.4'
 O   O    0.0106    0.0060
' International Tables Vol C Tables 4.2.6.8 and 6.1.1.4'

#===============================================================================

# 6. CRYSTAL DATA

_symmetry_cell_setting                               triclinic
_symmetry_space_group_name_Hall                   '-P 1'
_symmetry_space_group_name_H-M                    'P -1'
_symmetry_Int_Tables_number                               2

loop_
_space_group_symop_id                            
_space_group_symop_operation_xyz                 
   1 x,y,z                         
   2 -x,-y,-z                      

_cell_length_a                                          7.13920
_cell_length_b                                          7.68080
_cell_length_c                                         17.83880
_cell_angle_alpha                                       88.8830
_cell_angle_beta                                        80.8200
_cell_angle_gamma                                       64.6400
_cell_volume                                            871.293
_cell_formula_units_Z                                 2
_cell_measurement_temperature                     ?
_cell_measurement_reflns_used                     ?
_cell_measurement_theta_min                       ?
_cell_measurement_theta_max                       ?
_cell_special_details                            
;
 
;

#===============================================================================

# 9. ATOMIC COORDINATES AND DISPLACEMENT PARAMETERS

loop_
_atom_site_label                                 
_atom_site_type_symbol                           
_atom_site_thermal_displace_type                 
_atom_site_fract_x                               
_atom_site_fract_y                               
_atom_site_fract_z                               
_atom_site_occupancy                             
_atom_site_U_iso_or_equiv                        
_atom_site_calc_flag                             
_atom_site_refinement_flags                      
_atom_site_disorder_assembly                     
_atom_site_disorder_group                        
Cl1 Cl Uiso -0.43448 1.71348 0.13127 1.000 0.0127 . . . .                       
Cl3 Cl Uiso -0.23942 1.92678 0.01140 1.000 0.0127 . . . .                       
O1 O Uiso 1.35329 0.56453 0.43333 1.000 0.0127 . . . .                          
O3 O Uiso 1.44144 0.29627 0.50020 1.000 0.0127 . . . .                          
N1 N Uiso 1.06279 0.64119 0.34683 1.000 0.0127 . . . .                          
C1 C Uiso 1.18285 0.35936 0.42270 1.000 0.0127 . . . .                          
C3 C Uiso 1.04786 0.47768 0.37255 1.000 0.0127 . . . .                          
C5 C Uiso 0.90470 0.41671 0.34882 1.000 0.0127 . . . .                          
C7 C Uiso 0.90001 0.24515 0.37110 1.000 0.0127 . . . .                          
C9 C Uiso 1.03577 0.12676 0.41884 1.000 0.0127 . . . .                          
C11 C Uiso 1.17258 0.18588 0.44481 1.000 0.0127 . . . .                         
C13 C Uiso 1.33011 0.41450 0.45186 1.000 0.0127 . . . .                         
C15 C Uiso 0.92411 0.78644 0.30628 1.000 0.0127 . . . .                         
C17 C Uiso 0.70571 0.86302 0.32843 1.000 0.0127 . . . .                         
C19 C Uiso 0.57428 1.01234 0.28956 1.000 0.0127 . . . .                         
C21 C Uiso 0.65505 1.09192 0.22873 1.000 0.0127 . . . .                         
C23 C Uiso 0.87363 1.01323 0.20686 1.000 0.0127 . . . .                         
C25 C Uiso 1.00719 0.86249 0.24491 1.000 0.0127 . . . .                         
C27 C Uiso 0.51148 1.26278 0.19024 1.000 0.0127 . . . .                         
C29 C Uiso 0.32532 1.23860 0.16669 1.000 0.0127 . . . .                         
C31 C Uiso 0.18469 1.40932 0.12754 1.000 0.0127 . . . .                         
C33 C Uiso -0.03359 1.47942 0.14532 1.000 0.0127 . . . .                        
C35 C Uiso -0.16511 1.63585 0.10912 1.000 0.0127 . . . .                        
C37 C Uiso -0.07986 1.72714 0.05484 1.000 0.0127 . . . .                        
C39 C Uiso 0.13761 1.65591 0.03556 1.000 0.0127 . . . .                         
C41 C Uiso 0.26760 1.49861 0.07135 1.000 0.0127 . . . .                         
H1 H Uiso 0.79876 0.50655 0.31213 1.000 0.0152 . . . .                          
H3 H Uiso 0.79018 0.20147 0.35097 1.000 0.0152 . . . .                          
H5 H Uiso 1.03204 -0.00807 0.43555 1.000 0.0152 . . . .                         
H7 H Uiso 1.27741 0.09802 0.48234 1.000 0.0152 . . . .                          
H9 H Uiso 0.64028 0.80944 0.37748 1.000 0.0152 . . . .                          
H11 H Uiso 0.40587 1.07033 0.30839 1.000 0.0152 . . . .                         
H13 H Uiso 0.94086 1.06968 0.15898 1.000 0.0152 . . . .                         
H15 H Uiso 1.17621 0.80259 0.22721 1.000 0.0152 . . . .                         
H17 H Uiso 0.44908 1.39272 0.22834 1.000 0.0152 . . . .                         
H19 H Uiso 0.60508 1.28869 0.14030 1.000 0.0152 . . . .                         
H21 H Uiso 0.38771 1.10939 0.12848 1.000 0.0152 . . . .                         
H23 H Uiso 0.23095 1.21369 0.21664 1.000 0.0152 . . . .                         
H25 H Uiso -0.10318 1.41195 0.18774 1.000 0.0152 . . . .                        
H27 H Uiso 0.20224 1.72610 -0.00729 1.000 0.0152 . . . .                        
H29 H Uiso 0.43621 1.44531 0.05526 1.000 0.0152 . . . .                         
H31 H Uiso 1.18203 0.66175 0.36364 1.000 0.0152 . . . .                         
H33 H Uiso 1.52491 0.35581 0.52304 1.000 0.0191 . . . .                         

#===============================================================================

#===============================================================================

data_23_list2_bpandenburg_5_a44      

#===============================================================================

# 5. CHEMICAL DATA

_chemical_name_systematic                        
;
;
_chemical_name_common                             ?
_chemical_melting_point                           ?
_chemical_formula_moiety                         
'C21 H17 Cl2 N O2'
# Ex: 'C12 H16 N2 O6, H2 O' and '(Cd 2+)3, (C6 N6 Cr 3-)2, 2(H2 O)' 
_chemical_formula_structural                      ?
_chemical_formula_sum                            
'C21 H17 Cl2 N O2'
_chemical_formula_iupac                           ?
_chemical_formula_weight                             386.26
_chemical_compound_source                        'see text'

loop_
_atom_type_symbol                                
_atom_type_description                           
_atom_type_scat_dispersion_real                  
_atom_type_scat_dispersion_imag                  
_atom_type_scat_source                           
 C   C    0.0033    0.0016
' International Tables Vol C Tables 4.2.6.8 and 6.1.1.4'
 H   H    0.0000    0.0000
' International Tables Vol C Tables 4.2.6.8 and 6.1.1.4'
Cl  Cl    0.1484    0.1585
' International Tables Vol C Tables 4.2.6.8 and 6.1.1.4'
 N   N    0.0061    0.0033
' International Tables Vol C Tables 4.2.6.8 and 6.1.1.4'
 O   O    0.0106    0.0060
' International Tables Vol C Tables 4.2.6.8 and 6.1.1.4'

#===============================================================================

# 6. CRYSTAL DATA

_symmetry_cell_setting                               triclinic
_symmetry_space_group_name_Hall                   '-P 1'
_symmetry_space_group_name_H-M                    'P -1'
_symmetry_Int_Tables_number                               2

loop_
_space_group_symop_id                            
_space_group_symop_operation_xyz                 
   1 x,y,z                         
   2 -x,-y,-z                      

_cell_length_a                                          7.24510
_cell_length_b                                          7.79410
_cell_length_c                                         17.65500
_cell_angle_alpha                                       89.3670
_cell_angle_beta                                        80.8390
_cell_angle_gamma                                       63.3090
_cell_volume                                            877.297
_cell_formula_units_Z                                 2
_cell_measurement_temperature                     ?
_cell_measurement_reflns_used                     ?
_cell_measurement_theta_min                       ?
_cell_measurement_theta_max                       ?
_cell_special_details                            
;
 
;

#===============================================================================

# 9. ATOMIC COORDINATES AND DISPLACEMENT PARAMETERS

loop_
_atom_site_label                                 
_atom_site_type_symbol                           
_atom_site_thermal_displace_type                 
_atom_site_fract_x                               
_atom_site_fract_y                               
_atom_site_fract_z                               
_atom_site_occupancy                             
_atom_site_U_iso_or_equiv                        
_atom_site_calc_flag                             
_atom_site_refinement_flags                      
_atom_site_disorder_assembly                     
_atom_site_disorder_group                        
Cl1 Cl Uiso 1.42770 -0.71293 0.37131 1.000 0.0127 . . . .                       
Cl3 Cl Uiso 1.23769 -0.92672 0.49016 1.000 0.0127 . . . .                       
O1 O Uiso -0.35570 0.43911 0.06728 1.000 0.0127 . . . .                         
O3 O Uiso -0.44130 0.70037 -0.00233 1.000 0.0127 . . . .                        
N1 N Uiso -0.06696 0.36113 0.15377 1.000 0.0127 . . . .                         
C1 C Uiso -0.18685 0.63867 0.07659 1.000 0.0127 . . . .                         
C3 C Uiso -0.05329 0.52189 0.12773 1.000 0.0127 . . . .                         
C5 C Uiso 0.08696 0.58155 0.15191 1.000 0.0127 . . . .                          
C7 C Uiso 0.09080 0.75001 0.12876 1.000 0.0127 . . . .                          
C9 C Uiso -0.04295 0.86649 0.07979 1.000 0.0127 . . . .                         
C11 C Uiso -0.17750 0.80888 0.05357 1.000 0.0127 . . . .                        
C13 C Uiso -0.33207 0.58516 0.04740 1.000 0.0127 . . . .                        
C15 C Uiso 0.07205 0.21508 0.19406 1.000 0.0127 . . . .                         
C17 C Uiso -0.01032 0.13896 0.25477 1.000 0.0127 . . . .                        
C19 C Uiso 0.12340 -0.01313 0.29235 1.000 0.0127 . . . .                        
C21 C Uiso 0.34147 -0.09317 0.27067 1.000 0.0127 . . . .                        
C23 C Uiso 0.42141 -0.01324 0.21066 1.000 0.0127 . . . .                        
C25 C Uiso 0.28995 0.13746 0.17222 1.000 0.0127 . . . .                         
C27 C Uiso 0.48553 -0.26519 0.30862 1.000 0.0127 . . . .                        
C29 C Uiso 0.66841 -0.24318 0.33339 1.000 0.0127 . . . .                        
C31 C Uiso 0.80995 -0.41353 0.37256 1.000 0.0127 . . . .                        
C33 C Uiso 1.02704 -0.48100 0.35653 1.000 0.0127 . . . .                        
C35 C Uiso 1.15991 -0.63700 0.39270 1.000 0.0127 . . . .                        
C37 C Uiso 1.07700 -0.72922 0.44586 1.000 0.0127 . . . .                        
C39 C Uiso 0.86056 -0.66103 0.46322 1.000 0.0127 . . . .                        
C41 C Uiso 0.72930 -0.50503 0.42707 1.000 0.0127 . . . .                        
H1 H Uiso 0.19130 0.49343 0.18965 1.000 0.0152 . . . .                          
H3 H Uiso 0.19834 0.79290 0.14926 1.000 0.0152 . . . .                          
H5 H Uiso -0.03986 0.99913 0.06273 1.000 0.0152 . . . .                         
H7 H Uiso -0.28105 0.89536 0.01522 1.000 0.0152 . . . .                         
H9 H Uiso -0.17900 0.19980 0.27234 1.000 0.0152 . . . .                         
H11 H Uiso 0.05664 -0.06985 0.33961 1.000 0.0152 . . . .                        
H13 H Uiso 0.58947 -0.07167 0.19215 1.000 0.0152 . . . .                        
H15 H Uiso 0.35526 0.19146 0.12380 1.000 0.0152 . . . .                         
H17 H Uiso 0.39223 -0.29064 0.35844 1.000 0.0152 . . . .                        
H19 H Uiso 0.55042 -0.39420 0.26908 1.000 0.0152 . . . .                        
H21 H Uiso 0.76258 -0.21937 0.28340 1.000 0.0152 . . . .                        
H23 H Uiso 0.60349 -0.11414 0.37263 1.000 0.0152 . . . .                        
H25 H Uiso 1.09486 -0.41193 0.31541 1.000 0.0152 . . . .                        
H27 H Uiso 0.79773 -0.73305 0.50469 1.000 0.0152 . . . .                        
H29 H Uiso 0.56169 -0.45548 0.44138 1.000 0.0152 . . . .                        
H31 H Uiso -0.18451 0.34210 0.13639 1.000 0.0152 . . . .                        
H33 H Uiso -0.52358 0.64151 -0.02474 1.000 0.0191 . . . .                       

#===============================================================================

#===============================================================================

data_23_list2_bpandenburg_6_a11367   

#===============================================================================

# 5. CHEMICAL DATA

_chemical_name_systematic                        
;
;
_chemical_name_common                             ?
_chemical_melting_point                           ?
_chemical_formula_moiety                         
'C21 H17 Cl2 N O2'
# Ex: 'C12 H16 N2 O6, H2 O' and '(Cd 2+)3, (C6 N6 Cr 3-)2, 2(H2 O)' 
_chemical_formula_structural                      ?
_chemical_formula_sum                            
'C21 H17 Cl2 N O2'
_chemical_formula_iupac                           ?
_chemical_formula_weight                             386.26
_chemical_compound_source                        'see text'

loop_
_atom_type_symbol                                
_atom_type_description                           
_atom_type_scat_dispersion_real                  
_atom_type_scat_dispersion_imag                  
_atom_type_scat_source                           
 C   C    0.0033    0.0016
' International Tables Vol C Tables 4.2.6.8 and 6.1.1.4'
 H   H    0.0000    0.0000
' International Tables Vol C Tables 4.2.6.8 and 6.1.1.4'
Cl  Cl    0.1484    0.1585
' International Tables Vol C Tables 4.2.6.8 and 6.1.1.4'
 N   N    0.0061    0.0033
' International Tables Vol C Tables 4.2.6.8 and 6.1.1.4'
 O   O    0.0106    0.0060
' International Tables Vol C Tables 4.2.6.8 and 6.1.1.4'

#===============================================================================

# 6. CRYSTAL DATA

_symmetry_cell_setting                               triclinic
_symmetry_space_group_name_Hall                   '-P 1'
_symmetry_space_group_name_H-M                    'P -1'
_symmetry_Int_Tables_number                               2

loop_
_space_group_symop_id                            
_space_group_symop_operation_xyz                 
   1 x,y,z                         
   2 -x,-y,-z                      

_cell_length_a                                          7.21990
_cell_length_b                                          7.73610
_cell_length_c                                         17.61110
_cell_angle_alpha                                       89.4110
_cell_angle_beta                                        81.1960
_cell_angle_gamma                                       64.3360
_cell_volume                                            874.430
_cell_formula_units_Z                                 2
_cell_measurement_temperature                     ?
_cell_measurement_reflns_used                     ?
_cell_measurement_theta_min                       ?
_cell_measurement_theta_max                       ?
_cell_special_details                            
;
 
;

#===============================================================================

# 9. ATOMIC COORDINATES AND DISPLACEMENT PARAMETERS

loop_
_atom_site_label                                 
_atom_site_type_symbol                           
_atom_site_thermal_displace_type                 
_atom_site_fract_x                               
_atom_site_fract_y                               
_atom_site_fract_z                               
_atom_site_occupancy                             
_atom_site_U_iso_or_equiv                        
_atom_site_calc_flag                             
_atom_site_refinement_flags                      
_atom_site_disorder_assembly                     
_atom_site_disorder_group                        
Cl1 Cl Uiso -0.92634 1.21019 0.13147 1.000 0.0127 . . . .                       
Cl3 Cl Uiso -0.73836 1.42481 0.01109 1.000 0.0127 . . . .                       
O1 O Uiso 0.85555 0.06155 0.43238 1.000 0.0127 . . . .                          
O3 O Uiso 0.94243 -0.20348 0.50029 1.000 0.0127 . . . .                         
N1 N Uiso 0.56298 0.14168 0.34652 1.000 0.0127 . . . .                          
C1 C Uiso 0.68324 -0.13877 0.42259 1.000 0.0127 . . . .                         
C3 C Uiso 0.54776 -0.01992 0.37250 1.000 0.0127 . . . .                         
C5 C Uiso 0.40387 -0.07854 0.34908 1.000 0.0127 . . . .                         
C7 C Uiso 0.39909 -0.24842 0.37148 1.000 0.0127 . . . .                         
C9 C Uiso 0.53520 -0.36732 0.41915 1.000 0.0127 . . . .                         
C11 C Uiso 0.67273 -0.31037 0.44493 1.000 0.0127 . . . .                        
C13 C Uiso 0.83142 -0.08603 0.45148 1.000 0.0127 . . . .                        
C15 C Uiso 0.42489 0.28743 0.30618 1.000 0.0127 . . . .                         
C17 C Uiso 0.20856 0.36501 0.32870 1.000 0.0127 . . . .                         
C19 C Uiso 0.07810 0.51475 0.28993 1.000 0.0127 . . . .                         
C21 C Uiso 0.15751 0.59387 0.22894 1.000 0.0127 . . . .                         
C23 C Uiso 0.37400 0.51439 0.20679 1.000 0.0127 . . . .                         
C25 C Uiso 0.50668 0.36328 0.24469 1.000 0.0127 . . . .                         
C27 C Uiso 0.01456 0.76477 0.19063 1.000 0.0127 . . . .                         
C29 C Uiso -0.17105 0.74240 0.16723 1.000 0.0127 . . . .                        
C31 C Uiso -0.31193 0.91245 0.12812 1.000 0.0127 . . . .                        
C33 C Uiso -0.52782 0.97914 0.14504 1.000 0.0127 . . . .                        
C35 C Uiso -0.66004 1.13486 0.10897 1.000 0.0127 . . . .                        
C37 C Uiso -0.57784 1.22763 0.05509 1.000 0.0127 . . . .                        
C39 C Uiso -0.36267 1.16016 0.03682 1.000 0.0127 . . . .                        
C41 C Uiso -0.23197 1.00442 0.07288 1.000 0.0127 . . . .                        
H1 H Uiso 0.29745 0.01159 0.31248 1.000 0.0152 . . . .                          
H3 H Uiso 0.28891 -0.29052 0.35145 1.000 0.0152 . . . .                         
H5 H Uiso 0.53110 -0.50087 0.43578 1.000 0.0152 . . . .                         
H7 H Uiso 0.77800 -0.39841 0.48242 1.000 0.0152 . . . .                         
H9 H Uiso 0.14385 0.31178 0.37789 1.000 0.0152 . . . .                          
H11 H Uiso -0.08867 0.57337 0.30903 1.000 0.0152 . . . .                        
H13 H Uiso 0.44034 0.57054 0.15881 1.000 0.0152 . . . .                         
H15 H Uiso 0.67409 0.30270 0.22668 1.000 0.0152 . . . .                         
H17 H Uiso -0.04590 0.89415 0.22953 1.000 0.0152 . . . .                        
H19 H Uiso 0.10650 0.78952 0.14005 1.000 0.0152 . . . .                         
H21 H Uiso -0.11048 0.61334 0.12843 1.000 0.0152 . . . .                        
H23 H Uiso -0.26354 0.71872 0.21793 1.000 0.0152 . . . .                        
H25 H Uiso -0.59508 0.90976 0.18681 1.000 0.0152 . . . .                        
H27 H Uiso -0.30021 1.23217 -0.00538 1.000 0.0152 . . . .                       
H29 H Uiso -0.06521 0.95521 0.05808 1.000 0.0152 . . . .                        
H31 H Uiso 0.68274 0.16021 0.36308 1.000 0.0152 . . . .                         
H33 H Uiso 1.02502 -0.14412 0.52326 1.000 0.0191 . . . .                        

#===============================================================================

#===============================================================================

data_23_list2_bpandenburg_7_a66      

#===============================================================================

# 5. CHEMICAL DATA

_chemical_name_systematic                        
;
;
_chemical_name_common                             ?
_chemical_melting_point                           ?
_chemical_formula_moiety                         
'C21 H17 Cl2 N O2'
# Ex: 'C12 H16 N2 O6, H2 O' and '(Cd 2+)3, (C6 N6 Cr 3-)2, 2(H2 O)' 
_chemical_formula_structural                      ?
_chemical_formula_sum                            
'C21 H17 Cl2 N O2'
_chemical_formula_iupac                           ?
_chemical_formula_weight                             386.26
_chemical_compound_source                        'see text'

loop_
_atom_type_symbol                                
_atom_type_description                           
_atom_type_scat_dispersion_real                  
_atom_type_scat_dispersion_imag                  
_atom_type_scat_source                           
 C   C    0.0033    0.0016
' International Tables Vol C Tables 4.2.6.8 and 6.1.1.4'
 H   H    0.0000    0.0000
' International Tables Vol C Tables 4.2.6.8 and 6.1.1.4'
Cl  Cl    0.1484    0.1585
' International Tables Vol C Tables 4.2.6.8 and 6.1.1.4'
 N   N    0.0061    0.0033
' International Tables Vol C Tables 4.2.6.8 and 6.1.1.4'
 O   O    0.0106    0.0060
' International Tables Vol C Tables 4.2.6.8 and 6.1.1.4'

#===============================================================================

# 6. CRYSTAL DATA

_symmetry_cell_setting                               triclinic
_symmetry_space_group_name_Hall                   '-P 1'
_symmetry_space_group_name_H-M                    'P -1'
_symmetry_Int_Tables_number                               2

loop_
_space_group_symop_id                            
_space_group_symop_operation_xyz                 
   1 x,y,z                         
   2 -x,-y,-z                      

_cell_length_a                                          7.21740
_cell_length_b                                          7.83880
_cell_length_c                                         17.68060
_cell_angle_alpha                                       89.5060
_cell_angle_beta                                        80.9750
_cell_angle_gamma                                       63.1650
_cell_volume                                            879.324
_cell_formula_units_Z                                 2
_cell_measurement_temperature                     ?
_cell_measurement_reflns_used                     ?
_cell_measurement_theta_min                       ?
_cell_measurement_theta_max                       ?
_cell_special_details                            
;
 
;

#===============================================================================

# 9. ATOMIC COORDINATES AND DISPLACEMENT PARAMETERS

loop_
_atom_site_label                                 
_atom_site_type_symbol                           
_atom_site_thermal_displace_type                 
_atom_site_fract_x                               
_atom_site_fract_y                               
_atom_site_fract_z                               
_atom_site_occupancy                             
_atom_site_U_iso_or_equiv                        
_atom_site_calc_flag                             
_atom_site_refinement_flags                      
_atom_site_disorder_assembly                     
_atom_site_disorder_group                        
Cl1 Cl Uiso -0.93058 1.21631 0.12718 1.000 0.0127 . . . .                       
Cl3 Cl Uiso -0.73803 1.42776 0.00953 1.000 0.0127 . . . .                       
O1 O Uiso 0.85772 0.05954 0.43210 1.000 0.0127 . . . .                          
O3 O Uiso 0.94289 -0.20029 0.50148 1.000 0.0127 . . . .                         
N1 N Uiso 0.56651 0.13928 0.34587 1.000 0.0127 . . . .                          
C1 C Uiso 0.68662 -0.13720 0.42266 1.000 0.0127 . . . .                         
C3 C Uiso 0.55211 -0.02019 0.37181 1.000 0.0127 . . . .                         
C5 C Uiso 0.41008 -0.07821 0.34785 1.000 0.0127 . . . .                         
C7 C Uiso 0.40450 -0.24469 0.37128 1.000 0.0127 . . . .                         
C9 C Uiso 0.53869 -0.36109 0.42018 1.000 0.0127 . . . .                         
C11 C Uiso 0.67571 -0.30550 0.44586 1.000 0.0127 . . . .                        
C13 C Uiso 0.83342 -0.08531 0.45182 1.000 0.0127 . . . .                        
C15 C Uiso 0.42726 0.28561 0.30588 1.000 0.0127 . . . .                         
C17 C Uiso 0.20810 0.36248 0.32665 1.000 0.0127 . . . .                         
C19 C Uiso 0.07697 0.51342 0.28835 1.000 0.0127 . . . .                         
C21 C Uiso 0.15829 0.59453 0.22964 1.000 0.0127 . . . .                         
C23 C Uiso 0.37760 0.51535 0.20903 1.000 0.0127 . . . .                         
C25 C Uiso 0.51103 0.36293 0.24642 1.000 0.0127 . . . .                         
C27 C Uiso 0.01387 0.76694 0.19216 1.000 0.0127 . . . .                         
C29 C Uiso -0.16835 0.74535 0.16588 1.000 0.0127 . . . .                        
C31 C Uiso -0.31017 0.91592 0.12708 1.000 0.0127 . . . .                        
C33 C Uiso -0.52843 0.98388 0.14268 1.000 0.0127 . . . .                        
C35 C Uiso -0.66130 1.13969 0.10656 1.000 0.0127 . . . .                        
C37 C Uiso -0.57724 1.23125 0.05400 1.000 0.0127 . . . .                        
C39 C Uiso -0.35972 1.16294 0.03723 1.000 0.0127 . . . .                        
C41 C Uiso -0.22846 1.00711 0.07329 1.000 0.0127 . . . .                        
H1 H Uiso 0.30548 0.00974 0.31012 1.000 0.0152 . . . .                          
H3 H Uiso 0.29531 -0.28607 0.35103 1.000 0.0152 . . . .                         
H5 H Uiso 0.53403 -0.49196 0.43770 1.000 0.0152 . . . .                         
H7 H Uiso 0.77995 -0.39204 0.48406 1.000 0.0152 . . . .                         
H9 H Uiso 0.14132 0.30787 0.37415 1.000 0.0152 . . . .                          
H11 H Uiso -0.09212 0.57119 0.30600 1.000 0.0152 . . . .                        
H13 H Uiso 0.44557 0.57298 0.16279 1.000 0.0152 . . . .                         
H15 H Uiso 0.68067 0.30276 0.22978 1.000 0.0152 . . . .                         
H17 H Uiso -0.05301 0.89440 0.23236 1.000 0.0152 . . . .                        
H19 H Uiso 0.10811 0.79388 0.14324 1.000 0.0152 . . . .                         
H21 H Uiso -0.10139 0.61769 0.12609 1.000 0.0152 . . . .                        
H23 H Uiso -0.26365 0.72033 0.21499 1.000 0.0152 . . . .                        
H25 H Uiso -0.59713 0.91519 0.18330 1.000 0.0152 . . . .                        
H27 H Uiso -0.29604 1.23456 -0.00375 1.000 0.0152 . . . .                       
H29 H Uiso -0.05996 0.95726 0.05942 1.000 0.0152 . . . .                        
H31 H Uiso 0.68546 0.15695 0.36309 1.000 0.0152 . . . .                         
H33 H Uiso 1.02442 -0.14136 0.52437 1.000 0.0191 . . . .                        

#===============================================================================

#===============================================================================

data_23_list2_bpandenburg_8_a3661    

#===============================================================================

# 5. CHEMICAL DATA

_chemical_name_systematic                        
;
;
_chemical_name_common                             ?
_chemical_melting_point                           ?
_chemical_formula_moiety                         
'C21 H17 Cl2 N O2'
# Ex: 'C12 H16 N2 O6, H2 O' and '(Cd 2+)3, (C6 N6 Cr 3-)2, 2(H2 O)' 
_chemical_formula_structural                      ?
_chemical_formula_sum                            
'C21 H17 Cl2 N O2'
_chemical_formula_iupac                           ?
_chemical_formula_weight                             386.26
_chemical_compound_source                        'see text'

loop_
_atom_type_symbol                                
_atom_type_description                           
_atom_type_scat_dispersion_real                  
_atom_type_scat_dispersion_imag                  
_atom_type_scat_source                           
 C   C    0.0033    0.0016
' International Tables Vol C Tables 4.2.6.8 and 6.1.1.4'
 H   H    0.0000    0.0000
' International Tables Vol C Tables 4.2.6.8 and 6.1.1.4'
Cl  Cl    0.1484    0.1585
' International Tables Vol C Tables 4.2.6.8 and 6.1.1.4'
 N   N    0.0061    0.0033
' International Tables Vol C Tables 4.2.6.8 and 6.1.1.4'
 O   O    0.0106    0.0060
' International Tables Vol C Tables 4.2.6.8 and 6.1.1.4'

#===============================================================================

# 6. CRYSTAL DATA

_symmetry_cell_setting                               triclinic
_symmetry_space_group_name_Hall                   '-P 1'
_symmetry_space_group_name_H-M                    'P -1'
_symmetry_Int_Tables_number                               2

loop_
_space_group_symop_id                            
_space_group_symop_operation_xyz                 
   1 x,y,z                         
   2 -x,-y,-z                      

_cell_length_a                                          6.97110
_cell_length_b                                          7.75160
_cell_length_c                                         18.20190
_cell_angle_alpha                                       89.4880
_cell_angle_beta                                        80.8280
_cell_angle_gamma                                       64.0850
_cell_volume                                            871.318
_cell_formula_units_Z                                 2
_cell_measurement_temperature                     ?
_cell_measurement_reflns_used                     ?
_cell_measurement_theta_min                       ?
_cell_measurement_theta_max                       ?
_cell_special_details                            
;
 
;

#===============================================================================

# 9. ATOMIC COORDINATES AND DISPLACEMENT PARAMETERS

loop_
_atom_site_label                                 
_atom_site_type_symbol                           
_atom_site_thermal_displace_type                 
_atom_site_fract_x                               
_atom_site_fract_y                               
_atom_site_fract_z                               
_atom_site_occupancy                             
_atom_site_U_iso_or_equiv                        
_atom_site_calc_flag                             
_atom_site_refinement_flags                      
_atom_site_disorder_assembly                     
_atom_site_disorder_group                        
Cl1 Cl Uiso 1.45082 -0.72334 0.37419 1.000 0.0127 . . . .                       
Cl3 Cl Uiso 1.23484 -0.92470 0.48961 1.000 0.0127 . . . .                       
O1 O Uiso -0.35061 0.43841 0.06530 1.000 0.0127 . . . .                         
O3 O Uiso -0.43468 0.69983 -0.00189 1.000 0.0127 . . . .                        
N1 N Uiso -0.06054 0.36609 0.15270 1.000 0.0127 . . . .                         
C1 C Uiso -0.17819 0.64199 0.07713 1.000 0.0127 . . . .                         
C3 C Uiso -0.04488 0.52766 0.12807 1.000 0.0127 . . . .                         
C5 C Uiso 0.09705 0.59034 0.15336 1.000 0.0127 . . . .                          
C7 C Uiso 0.10409 0.75850 0.13084 1.000 0.0127 . . . .                          
C9 C Uiso -0.02878 0.87218 0.08174 1.000 0.0127 . . . .                         
C11 C Uiso -0.16626 0.81242 0.05510 1.000 0.0127 . . . .                        
C13 C Uiso -0.32546 0.58565 0.04700 1.000 0.0127 . . . .                        
C15 C Uiso 0.07718 0.22310 0.19394 1.000 0.0127 . . . .                         
C17 C Uiso 0.30310 0.14439 0.17526 1.000 0.0127 . . . .                         
C19 C Uiso 0.43221 -0.00483 0.21437 1.000 0.0127 . . . .                        
C21 C Uiso 0.34179 -0.08156 0.27213 1.000 0.0127 . . . .                        
C23 C Uiso 0.11582 0.00005 0.29080 1.000 0.0127 . . . .                         
C25 C Uiso -0.01536 0.15011 0.25237 1.000 0.0127 . . . .                        
C27 C Uiso 0.48216 -0.25320 0.31070 1.000 0.0127 . . . .                        
C29 C Uiso 0.67997 -0.24039 0.33254 1.000 0.0127 . . . .                        
C31 C Uiso 0.81793 -0.41080 0.37187 1.000 0.0127 . . . .                        
C33 C Uiso 1.04332 -0.48527 0.35665 1.000 0.0127 . . . .                        
C35 C Uiso 1.17281 -0.64093 0.39322 1.000 0.0127 . . . .                        
C37 C Uiso 1.07843 -0.72687 0.44542 1.000 0.0127 . . . .                        
C39 C Uiso 0.85395 -0.65172 0.46183 1.000 0.0127 . . . .                        
C41 C Uiso 0.72599 -0.49506 0.42577 1.000 0.0127 . . . .                        
H1 H Uiso 0.20100 0.50415 0.19112 1.000 0.0152 . . . .                          
H3 H Uiso 0.21350 0.80324 0.15191 1.000 0.0152 . . . .                          
H5 H Uiso -0.02278 1.00420 0.06479 1.000 0.0152 . . . .                         
H7 H Uiso -0.26980 0.89682 0.01683 1.000 0.0152 . . . .                         
H9 H Uiso 0.37651 0.19578 0.12869 1.000 0.0152 . . . .                          
H11 H Uiso 0.60665 -0.06468 0.19814 1.000 0.0152 . . . .                        
H13 H Uiso 0.04098 -0.05434 0.33618 1.000 0.0152 . . . .                        
H15 H Uiso -0.19025 0.21159 0.26728 1.000 0.0152 . . . .                        
H17 H Uiso 0.53912 -0.38436 0.27423 1.000 0.0152 . . . .                        
H19 H Uiso 0.38130 -0.26927 0.36033 1.000 0.0152 . . . .                        
H21 H Uiso 0.62284 -0.10984 0.36905 1.000 0.0152 . . . .                        
H23 H Uiso 0.78119 -0.22497 0.28290 1.000 0.0152 . . . .                        
H25 H Uiso 1.12036 -0.42195 0.31599 1.000 0.0152 . . . .                        
H27 H Uiso 0.78243 -0.71906 0.50249 1.000 0.0152 . . . .                        
H29 H Uiso 0.55194 -0.43982 0.43937 1.000 0.0152 . . . .                        
H31 H Uiso -0.18011 0.34498 0.13450 1.000 0.0152 . . . .                        
H33 H Uiso -0.52104 0.64120 -0.02371 1.000 0.0191 . . . .                       

#===============================================================================

#===============================================================================

data_23_list2_bpandenburg_9_a3937    

#===============================================================================

# 5. CHEMICAL DATA

_chemical_name_systematic                        
;
;
_chemical_name_common                             ?
_chemical_melting_point                           ?
_chemical_formula_moiety                         
'C21 H17 Cl2 N O2'
# Ex: 'C12 H16 N2 O6, H2 O' and '(Cd 2+)3, (C6 N6 Cr 3-)2, 2(H2 O)' 
_chemical_formula_structural                      ?
_chemical_formula_sum                            
'C21 H17 Cl2 N O2'
_chemical_formula_iupac                           ?
_chemical_formula_weight                             386.26
_chemical_compound_source                        'see text'

loop_
_atom_type_symbol                                
_atom_type_description                           
_atom_type_scat_dispersion_real                  
_atom_type_scat_dispersion_imag                  
_atom_type_scat_source                           
 C   C    0.0033    0.0016
' International Tables Vol C Tables 4.2.6.8 and 6.1.1.4'
 H   H    0.0000    0.0000
' International Tables Vol C Tables 4.2.6.8 and 6.1.1.4'
Cl  Cl    0.1484    0.1585
' International Tables Vol C Tables 4.2.6.8 and 6.1.1.4'
 N   N    0.0061    0.0033
' International Tables Vol C Tables 4.2.6.8 and 6.1.1.4'
 O   O    0.0106    0.0060
' International Tables Vol C Tables 4.2.6.8 and 6.1.1.4'

#===============================================================================

# 6. CRYSTAL DATA

_symmetry_cell_setting                               triclinic
_symmetry_space_group_name_Hall                   '-P 1'
_symmetry_space_group_name_H-M                    'P -1'
_symmetry_Int_Tables_number                               2

loop_
_space_group_symop_id                            
_space_group_symop_operation_xyz                 
   1 x,y,z                         
   2 -x,-y,-z                      

_cell_length_a                                          7.21740
_cell_length_b                                          7.46700
_cell_length_c                                         18.25850
_cell_angle_alpha                                       82.1170
_cell_angle_beta                                        84.6450
_cell_angle_gamma                                       66.2600
_cell_volume                                            891.429
_cell_formula_units_Z                                 2
_cell_measurement_temperature                     ?
_cell_measurement_reflns_used                     ?
_cell_measurement_theta_min                       ?
_cell_measurement_theta_max                       ?
_cell_special_details                            
;
 
;

#===============================================================================

# 9. ATOMIC COORDINATES AND DISPLACEMENT PARAMETERS

loop_
_atom_site_label                                 
_atom_site_type_symbol                           
_atom_site_thermal_displace_type                 
_atom_site_fract_x                               
_atom_site_fract_y                               
_atom_site_fract_z                               
_atom_site_occupancy                             
_atom_site_U_iso_or_equiv                        
_atom_site_calc_flag                             
_atom_site_refinement_flags                      
_atom_site_disorder_assembly                     
_atom_site_disorder_group                        
Cl1 Cl Uiso 0.77422 -0.43037 -0.15249 1.000 0.0127 . . . .                      
Cl3 Cl Uiso 0.78684 -0.84527 -0.07630 1.000 0.0127 . . . .                      
O1 O Uiso 0.89725 0.44620 0.43417 1.000 0.0127 . . . .                          
O3 O Uiso 0.75539 0.69821 0.50423 1.000 0.0127 . . . .                          
N1 N Uiso 0.65992 0.37555 0.35082 1.000 0.0127 . . . .                          
C1 C Uiso 0.54260 0.64768 0.42592 1.000 0.0127 . . . .                          
C3 C Uiso 0.50500 0.53819 0.37482 1.000 0.0127 . . . .                          
C5 C Uiso 0.30698 0.60588 0.34937 1.000 0.0127 . . . .                          
C7 C Uiso 0.15261 0.76932 0.37484 1.000 0.0127 . . . .                          
C9 C Uiso 0.18861 0.87600 0.42535 1.000 0.0127 . . . .                          
C11 C Uiso 0.38208 0.81474 0.45007 1.000 0.0127 . . . .                         
C13 C Uiso 0.74301 0.58955 0.45445 1.000 0.0127 . . . .                         
C15 C Uiso 0.65151 0.23079 0.31107 1.000 0.0127 . . . .                         
C17 C Uiso 0.81776 0.13855 0.26367 1.000 0.0127 . . . .                         
C19 C Uiso 0.82469 -0.01444 0.22641 1.000 0.0127 . . . .                        
C21 C Uiso 0.66521 -0.07795 0.23364 1.000 0.0127 . . . .                        
C23 C Uiso 0.50018 0.01515 0.28094 1.000 0.0127 . . . .                         
C25 C Uiso 0.49301 0.16553 0.32002 1.000 0.0127 . . . .                         
C27 C Uiso 0.67389 -0.24375 0.19262 1.000 0.0127 . . . .                        
C29 C Uiso 0.70564 -0.20206 0.10881 1.000 0.0127 . . . .                        
C31 C Uiso 0.72455 -0.36443 0.06381 1.000 0.0127 . . . .                        
C33 C Uiso 0.74338 -0.33399 -0.01337 1.000 0.0127 . . . .                       
C35 C Uiso 0.76073 -0.47909 -0.05702 1.000 0.0127 . . . .                       
C37 C Uiso 0.76247 -0.65996 -0.02361 1.000 0.0127 . . . .                       
C39 C Uiso 0.74387 -0.69172 0.05302 1.000 0.0127 . . . .                        
C41 C Uiso 0.72399 -0.54474 0.09617 1.000 0.0127 . . . .                        
H1 H Uiso 0.27666 0.52882 0.30901 1.000 0.0152 . . . .                          
H3 H Uiso 0.00221 0.81625 0.35442 1.000 0.0152 . . . .                          
H5 H Uiso 0.06703 1.00504 0.44436 1.000 0.0152 . . . .                          
H7 H Uiso 0.41356 0.89536 0.48880 1.000 0.0152 . . . .                          
H9 H Uiso 0.94299 0.18577 0.25716 1.000 0.0152 . . . .                          
H11 H Uiso 0.95727 -0.08636 0.19149 1.000 0.0152 . . . .                        
H13 H Uiso 0.37652 -0.03423 0.28915 1.000 0.0152 . . . .                        
H15 H Uiso 0.36822 0.22716 0.35924 1.000 0.0152 . . . .                         
H17 H Uiso 0.79853 -0.38010 0.21283 1.000 0.0152 . . . .                        
H19 H Uiso 0.53417 -0.26868 0.20480 1.000 0.0152 . . . .                        
H21 H Uiso 0.58024 -0.06646 0.08859 1.000 0.0152 . . . .                        
H23 H Uiso 0.84292 -0.17201 0.09774 1.000 0.0152 . . . .                        
H25 H Uiso 0.74498 -0.19581 -0.04011 1.000 0.0152 . . . .                       
H27 H Uiso 0.74311 -0.83075 0.07891 1.000 0.0152 . . . .                        
H29 H Uiso 0.70697 -0.57350 0.15561 1.000 0.0152 . . . .                        
H31 H Uiso 0.79788 0.35565 0.36815 1.000 0.0152 . . . .                         
H33 H Uiso 0.89642 0.63754 0.52526 1.000 0.0191 . . . .                         

#===============================================================================

#===============================================================================

data_23_list2_bpandenburg_10_a71     

#===============================================================================

# 5. CHEMICAL DATA

_chemical_name_systematic                        
;
;
_chemical_name_common                             ?
_chemical_melting_point                           ?
_chemical_formula_moiety                         
'C21 H17 Cl2 N O2'
# Ex: 'C12 H16 N2 O6, H2 O' and '(Cd 2+)3, (C6 N6 Cr 3-)2, 2(H2 O)' 
_chemical_formula_structural                      ?
_chemical_formula_sum                            
'C21 H17 Cl2 N O2'
_chemical_formula_iupac                           ?
_chemical_formula_weight                             386.26
_chemical_compound_source                        'see text'

loop_
_atom_type_symbol                                
_atom_type_description                           
_atom_type_scat_dispersion_real                  
_atom_type_scat_dispersion_imag                  
_atom_type_scat_source                           
 C   C    0.0033    0.0016
' International Tables Vol C Tables 4.2.6.8 and 6.1.1.4'
 H   H    0.0000    0.0000
' International Tables Vol C Tables 4.2.6.8 and 6.1.1.4'
Cl  Cl    0.1484    0.1585
' International Tables Vol C Tables 4.2.6.8 and 6.1.1.4'
 N   N    0.0061    0.0033
' International Tables Vol C Tables 4.2.6.8 and 6.1.1.4'
 O   O    0.0106    0.0060
' International Tables Vol C Tables 4.2.6.8 and 6.1.1.4'

#===============================================================================

# 6. CRYSTAL DATA

_symmetry_cell_setting                               triclinic
_symmetry_space_group_name_Hall                   '-P 1'
_symmetry_space_group_name_H-M                    'P -1'
_symmetry_Int_Tables_number                               2

loop_
_space_group_symop_id                            
_space_group_symop_operation_xyz                 
   1 x,y,z                         
   2 -x,-y,-z                      

_cell_length_a                                          7.28990
_cell_length_b                                          7.48500
_cell_length_c                                         18.03810
_cell_angle_alpha                                       81.9700
_cell_angle_beta                                        84.5780
_cell_angle_gamma                                       66.5560
_cell_volume                                            893.322
_cell_formula_units_Z                                 2
_cell_measurement_temperature                     ?
_cell_measurement_reflns_used                     ?
_cell_measurement_theta_min                       ?
_cell_measurement_theta_max                       ?
_cell_special_details                            
;
 
;

#===============================================================================

# 9. ATOMIC COORDINATES AND DISPLACEMENT PARAMETERS

loop_
_atom_site_label                                 
_atom_site_type_symbol                           
_atom_site_thermal_displace_type                 
_atom_site_fract_x                               
_atom_site_fract_y                               
_atom_site_fract_z                               
_atom_site_occupancy                             
_atom_site_U_iso_or_equiv                        
_atom_site_calc_flag                             
_atom_site_refinement_flags                      
_atom_site_disorder_assembly                     
_atom_site_disorder_group                        
Cl1 Cl Uiso 0.22162 0.93596 0.65412 1.000 0.0127 . . . .                        
Cl3 Cl Uiso 0.21061 1.34947 0.57595 1.000 0.0127 . . . .                        
O1 O Uiso 0.10461 0.05200 0.06562 1.000 0.0127 . . . .                          
O3 O Uiso 0.23996 -0.20109 -0.00404 1.000 0.0127 . . . .                        
N1 N Uiso 0.34246 0.12435 0.14739 1.000 0.0127 . . . .                          
C1 C Uiso 0.45466 -0.14848 0.07278 1.000 0.0127 . . . .                         
C3 C Uiso 0.49434 -0.03828 0.12342 1.000 0.0127 . . . .                         
C5 C Uiso 0.69086 -0.10560 0.14831 1.000 0.0127 . . . .                         
C7 C Uiso 0.84159 -0.26922 0.12271 1.000 0.0127 . . . .                         
C9 C Uiso 0.80346 -0.37603 0.07245 1.000 0.0127 . . . .                         
C11 C Uiso 0.61151 -0.31508 0.04825 1.000 0.0127 . . . .                        
C13 C Uiso 0.25551 -0.09144 0.04513 1.000 0.0127 . . . .                        
C15 C Uiso 0.35082 0.26978 0.18687 1.000 0.0127 . . . .                         
C17 C Uiso 0.18397 0.36524 0.23313 1.000 0.0127 . . . .                         
C19 C Uiso 0.17704 0.51840 0.27037 1.000 0.0127 . . . .                         
C21 C Uiso 0.33706 0.57901 0.26439 1.000 0.0127 . . . .                         
C23 C Uiso 0.50220 0.48325 0.21808 1.000 0.0127 . . . .                         
C25 C Uiso 0.50951 0.33271 0.17891 1.000 0.0127 . . . .                         
C27 C Uiso 0.32870 0.74453 0.30560 1.000 0.0127 . . . .                         
C29 C Uiso 0.29485 0.70433 0.39044 1.000 0.0127 . . . .                         
C31 C Uiso 0.27573 0.86699 0.43551 1.000 0.0127 . . . .                         
C33 C Uiso 0.25558 0.83775 0.51365 1.000 0.0127 . . . .                         
C35 C Uiso 0.23759 0.98322 0.55741 1.000 0.0127 . . . .                         
C37 C Uiso 0.23669 1.16325 0.52319 1.000 0.0127 . . . .                         
C39 C Uiso 0.25695 1.19366 0.44558 1.000 0.0127 . . . .                         
C41 C Uiso 0.27717 1.04642 0.40232 1.000 0.0127 . . . .                         
H1 H Uiso 0.72296 -0.02827 0.18840 1.000 0.0152 . . . .                         
H3 H Uiso 0.99084 -0.31594 0.14279 1.000 0.0152 . . . .                         
H5 H Uiso 0.92217 -0.50491 0.05323 1.000 0.0152 . . . .                         
H7 H Uiso 0.57818 -0.39563 0.00975 1.000 0.0152 . . . .                         
H9 H Uiso 0.05838 0.32020 0.23876 1.000 0.0152 . . . .                          
H11 H Uiso 0.04425 0.59247 0.30443 1.000 0.0152 . . . .                         
H13 H Uiso 0.62591 0.53095 0.21061 1.000 0.0152 . . . .                         
H15 H Uiso 0.63452 0.26967 0.14017 1.000 0.0152 . . . .                         
H17 H Uiso 0.20669 0.88024 0.28462 1.000 0.0152 . . . .                         
H19 H Uiso 0.46758 0.76886 0.29361 1.000 0.0152 . . . .                         
H21 H Uiso 0.41762 0.56981 0.41179 1.000 0.0152 . . . .                         
H23 H Uiso 0.15860 0.67445 0.40128 1.000 0.0152 . . . .                         
H25 H Uiso 0.25362 0.70016 0.54107 1.000 0.0152 . . . .                         
H27 H Uiso 0.25816 1.33210 0.41907 1.000 0.0152 . . . .                         
H29 H Uiso 0.29532 1.07425 0.34213 1.000 0.0152 . . . .                         
H31 H Uiso 0.20578 0.14357 0.13022 1.000 0.0152 . . . .                         
H33 H Uiso 0.10028 -0.13941 -0.02486 1.000 0.0191 . . . .                       

#===============================================================================

#===============================================================================

data_23_list2_bpandenburg_11_a2786   

#===============================================================================

# 5. CHEMICAL DATA

_chemical_name_systematic                        
;
;
_chemical_name_common                             ?
_chemical_melting_point                           ?
_chemical_formula_moiety                         
'C21 H17 Cl2 N O2'
# Ex: 'C12 H16 N2 O6, H2 O' and '(Cd 2+)3, (C6 N6 Cr 3-)2, 2(H2 O)' 
_chemical_formula_structural                      ?
_chemical_formula_sum                            
'C21 H17 Cl2 N O2'
_chemical_formula_iupac                           ?
_chemical_formula_weight                             386.26
_chemical_compound_source                        'see text'

loop_
_atom_type_symbol                                
_atom_type_description                           
_atom_type_scat_dispersion_real                  
_atom_type_scat_dispersion_imag                  
_atom_type_scat_source                           
 C   C    0.0033    0.0016
' International Tables Vol C Tables 4.2.6.8 and 6.1.1.4'
 H   H    0.0000    0.0000
' International Tables Vol C Tables 4.2.6.8 and 6.1.1.4'
Cl  Cl    0.1484    0.1585
' International Tables Vol C Tables 4.2.6.8 and 6.1.1.4'
 N   N    0.0061    0.0033
' International Tables Vol C Tables 4.2.6.8 and 6.1.1.4'
 O   O    0.0106    0.0060
' International Tables Vol C Tables 4.2.6.8 and 6.1.1.4'

#===============================================================================

# 6. CRYSTAL DATA

_symmetry_cell_setting                               triclinic
_symmetry_space_group_name_Hall                   '-P 1'
_symmetry_space_group_name_H-M                    'P -1'
_symmetry_Int_Tables_number                               2

loop_
_space_group_symop_id                            
_space_group_symop_operation_xyz                 
   1 x,y,z                         
   2 -x,-y,-z                      

_cell_length_a                                          7.29910
_cell_length_b                                          7.51990
_cell_length_c                                         17.94910
_cell_angle_alpha                                       81.9500
_cell_angle_beta                                        83.7900
_cell_angle_gamma                                       66.9400
_cell_volume                                            896.006
_cell_formula_units_Z                                 2
_cell_measurement_temperature                     ?
_cell_measurement_reflns_used                     ?
_cell_measurement_theta_min                       ?
_cell_measurement_theta_max                       ?
_cell_special_details                            
;
 
;

#===============================================================================

# 9. ATOMIC COORDINATES AND DISPLACEMENT PARAMETERS

loop_
_atom_site_label                                 
_atom_site_type_symbol                           
_atom_site_thermal_displace_type                 
_atom_site_fract_x                               
_atom_site_fract_y                               
_atom_site_fract_z                               
_atom_site_occupancy                             
_atom_site_U_iso_or_equiv                        
_atom_site_calc_flag                             
_atom_site_refinement_flags                      
_atom_site_disorder_assembly                     
_atom_site_disorder_group                        
Cl1 Cl Uiso 0.22432 0.93968 0.65305 1.000 0.0127 . . . .                        
Cl3 Cl Uiso 0.21116 1.35117 0.57334 1.000 0.0127 . . . .                        
O1 O Uiso 0.10433 0.05306 0.06474 1.000 0.0127 . . . .                          
O3 O Uiso 0.23759 -0.20033 -0.00468 1.000 0.0127 . . . .                        
N1 N Uiso 0.34172 0.12504 0.14575 1.000 0.0127 . . . .                          
C1 C Uiso 0.45193 -0.14777 0.07155 1.000 0.0127 . . . .                         
C3 C Uiso 0.49208 -0.03793 0.12214 1.000 0.0127 . . . .                         
C5 C Uiso 0.68707 -0.10575 0.14714 1.000 0.0127 . . . .                         
C7 C Uiso 0.83612 -0.26939 0.12142 1.000 0.0127 . . . .                         
C9 C Uiso 0.79769 -0.37569 0.07113 1.000 0.0127 . . . .                         
C11 C Uiso 0.60709 -0.31446 0.04700 1.000 0.0127 . . . .                        
C13 C Uiso 0.25393 -0.09056 0.04416 1.000 0.0127 . . . .                        
C15 C Uiso 0.34992 0.27010 0.18523 1.000 0.0127 . . . .                         
C17 C Uiso 0.18103 0.36757 0.23092 1.000 0.0127 . . . .                         
C19 C Uiso 0.17342 0.52076 0.26805 1.000 0.0127 . . . .                         
C21 C Uiso 0.33462 0.57983 0.26226 1.000 0.0127 . . . .                         
C23 C Uiso 0.50193 0.48174 0.21672 1.000 0.0127 . . . .                         
C25 C Uiso 0.51024 0.33075 0.17780 1.000 0.0127 . . . .                         
C27 C Uiso 0.32560 0.74594 0.30293 1.000 0.0127 . . . .                         
C29 C Uiso 0.29421 0.70639 0.38858 1.000 0.0127 . . . .                         
C31 C Uiso 0.27516 0.86927 0.43332 1.000 0.0127 . . . .                         
C33 C Uiso 0.25740 0.84044 0.51203 1.000 0.0127 . . . .                         
C35 C Uiso 0.23927 0.98587 0.55571 1.000 0.0127 . . . .                         
C37 C Uiso 0.23654 1.16527 0.52077 1.000 0.0127 . . . .                         
C39 C Uiso 0.25433 1.19540 0.44257 1.000 0.0127 . . . .                         
C41 C Uiso 0.27425 1.04832 0.39939 1.000 0.0127 . . . .                         
H1 H Uiso 0.71940 -0.02889 0.18731 1.000 0.0152 . . . .                         
H3 H Uiso 0.98441 -0.31653 0.14142 1.000 0.0152 . . . .                         
H5 H Uiso 0.91504 -0.50477 0.05201 1.000 0.0152 . . . .                         
H7 H Uiso 0.57381 -0.39465 0.00843 1.000 0.0152 . . . .                         
H9 H Uiso 0.05460 0.32366 0.23619 1.000 0.0152 . . . .                          
H11 H Uiso 0.03945 0.59601 0.30183 1.000 0.0152 . . . .                         
H13 H Uiso 0.62676 0.52802 0.20951 1.000 0.0152 . . . .                         
H15 H Uiso 0.63731 0.26582 0.13959 1.000 0.0152 . . . .                         
H17 H Uiso 0.20259 0.87882 0.28264 1.000 0.0152 . . . .                         
H19 H Uiso 0.46304 0.77278 0.28923 1.000 0.0152 . . . .                         
H21 H Uiso 0.41769 0.57433 0.40915 1.000 0.0152 . . . .                         
H23 H Uiso 0.15928 0.67422 0.40112 1.000 0.0152 . . . .                         
H25 H Uiso 0.25763 0.70296 0.53994 1.000 0.0152 . . . .                         
H27 H Uiso 0.25376 1.33352 0.41548 1.000 0.0152 . . . .                         
H29 H Uiso 0.28999 1.07605 0.33871 1.000 0.0152 . . . .                         
H31 H Uiso 0.20606 0.14485 0.12814 1.000 0.0152 . . . .                         
H33 H Uiso 0.09861 -0.13895 -0.02514 1.000 0.0191 . . . .                       

#===============================================================================

#===============================================================================

data_23_list2_bpandenburg_12_a53     

#===============================================================================

# 5. CHEMICAL DATA

_chemical_name_systematic                        
;
;
_chemical_name_common                             ?
_chemical_melting_point                           ?
_chemical_formula_moiety                         
'C21 H17 Cl2 N O2'
# Ex: 'C12 H16 N2 O6, H2 O' and '(Cd 2+)3, (C6 N6 Cr 3-)2, 2(H2 O)' 
_chemical_formula_structural                      ?
_chemical_formula_sum                            
'C21 H17 Cl2 N O2'
_chemical_formula_iupac                           ?
_chemical_formula_weight                             386.26
_chemical_compound_source                        'see text'

loop_
_atom_type_symbol                                
_atom_type_description                           
_atom_type_scat_dispersion_real                  
_atom_type_scat_dispersion_imag                  
_atom_type_scat_source                           
 C   C    0.0033    0.0016
' International Tables Vol C Tables 4.2.6.8 and 6.1.1.4'
 H   H    0.0000    0.0000
' International Tables Vol C Tables 4.2.6.8 and 6.1.1.4'
Cl  Cl    0.1484    0.1585
' International Tables Vol C Tables 4.2.6.8 and 6.1.1.4'
 N   N    0.0061    0.0033
' International Tables Vol C Tables 4.2.6.8 and 6.1.1.4'
 O   O    0.0106    0.0060
' International Tables Vol C Tables 4.2.6.8 and 6.1.1.4'

#===============================================================================

# 6. CRYSTAL DATA

_symmetry_cell_setting                               triclinic
_symmetry_space_group_name_Hall                   '-P 1'
_symmetry_space_group_name_H-M                    'P -1'
_symmetry_Int_Tables_number                               2

loop_
_space_group_symop_id                            
_space_group_symop_operation_xyz                 
   1 x,y,z                         
   2 -x,-y,-z                      

_cell_length_a                                          7.34000
_cell_length_b                                          7.48310
_cell_length_c                                         18.03300
_cell_angle_alpha                                       81.9170
_cell_angle_beta                                        84.6070
_cell_angle_gamma                                       66.3160
_cell_volume                                            897.276
_cell_formula_units_Z                                 2
_cell_measurement_temperature                     ?
_cell_measurement_reflns_used                     ?
_cell_measurement_theta_min                       ?
_cell_measurement_theta_max                       ?
_cell_special_details                            
;
 
;

#===============================================================================

# 9. ATOMIC COORDINATES AND DISPLACEMENT PARAMETERS

loop_
_atom_site_label                                 
_atom_site_type_symbol                           
_atom_site_thermal_displace_type                 
_atom_site_fract_x                               
_atom_site_fract_y                               
_atom_site_fract_z                               
_atom_site_occupancy                             
_atom_site_U_iso_or_equiv                        
_atom_site_calc_flag                             
_atom_site_refinement_flags                      
_atom_site_disorder_assembly                     
_atom_site_disorder_group                        
Cl1 Cl Uiso 0.22064 0.93100 0.65300 1.000 0.0127 . . . .                        
Cl3 Cl Uiso 0.20723 1.34657 0.57630 1.000 0.0127 . . . .                        
O1 O Uiso 0.10431 0.05112 0.06542 1.000 0.0127 . . . .                          
O3 O Uiso 0.23888 -0.20063 -0.00504 1.000 0.0127 . . . .                        
N1 N Uiso 0.34202 0.12483 0.14574 1.000 0.0127 . . . .                          
C1 C Uiso 0.45330 -0.14885 0.07144 1.000 0.0127 . . . .                         
C3 C Uiso 0.49311 -0.03847 0.12188 1.000 0.0127 . . . .                         
C5 C Uiso 0.68897 -0.10605 0.14649 1.000 0.0127 . . . .                         
C7 C Uiso 0.83880 -0.27036 0.12092 1.000 0.0127 . . . .                         
C9 C Uiso 0.80055 -0.37739 0.07089 1.000 0.0127 . . . .                         
C11 C Uiso 0.60941 -0.31596 0.04685 1.000 0.0127 . . . .                        
C13 C Uiso 0.25477 -0.09180 0.04427 1.000 0.0127 . . . .                        
C15 C Uiso 0.35004 0.27048 0.18512 1.000 0.0127 . . . .                         
C17 C Uiso 0.18404 0.36622 0.23140 1.000 0.0127 . . . .                         
C19 C Uiso 0.17657 0.51963 0.26863 1.000 0.0127 . . . .                         
C21 C Uiso 0.33505 0.58069 0.26235 1.000 0.0127 . . . .                         
C23 C Uiso 0.49935 0.48465 0.21602 1.000 0.0127 . . . .                         
C25 C Uiso 0.50732 0.33355 0.17700 1.000 0.0127 . . . .                         
C27 C Uiso 0.32624 0.74663 0.30343 1.000 0.0127 . . . .                         
C29 C Uiso 0.29960 0.70308 0.38851 1.000 0.0127 . . . .                         
C31 C Uiso 0.27887 0.86564 0.43395 1.000 0.0127 . . . .                         
C33 C Uiso 0.25818 0.83483 0.51204 1.000 0.0127 . . . .                         
C35 C Uiso 0.23805 0.97992 0.55639 1.000 0.0127 . . . .                         
C37 C Uiso 0.23573 1.16110 0.52271 1.000 0.0127 . . . .                         
C39 C Uiso 0.25647 1.19316 0.44513 1.000 0.0127 . . . .                         
C41 C Uiso 0.27869 1.04626 0.40130 1.000 0.0127 . . . .                         
H1 H Uiso 0.72152 -0.02825 0.18619 1.000 0.0152 . . . .                         
H3 H Uiso 0.98762 -0.31728 0.14070 1.000 0.0152 . . . .                         
H5 H Uiso 0.91856 -0.50696 0.05181 1.000 0.0152 . . . .                         
H7 H Uiso 0.57640 -0.39652 0.00837 1.000 0.0152 . . . .                         
H9 H Uiso 0.05962 0.32092 0.23707 1.000 0.0152 . . . .                          
H11 H Uiso 0.04455 0.59382 0.30278 1.000 0.0152 . . . .                         
H13 H Uiso 0.62196 0.53253 0.20840 1.000 0.0152 . . . .                         
H15 H Uiso 0.63169 0.27028 0.13827 1.000 0.0152 . . . .                         
H17 H Uiso 0.20161 0.88177 0.28364 1.000 0.0152 . . . .                         
H19 H Uiso 0.46223 0.77368 0.29003 1.000 0.0152 . . . .                         
H21 H Uiso 0.42612 0.56966 0.40822 1.000 0.0152 . . . .                         
H23 H Uiso 0.16730 0.66868 0.40076 1.000 0.0152 . . . .                         
H25 H Uiso 0.25704 0.69632 0.53891 1.000 0.0152 . . . .                         
H27 H Uiso 0.25630 1.33259 0.41904 1.000 0.0152 . . . .                         
H29 H Uiso 0.29657 1.07540 0.34113 1.000 0.0152 . . . .                         
H31 H Uiso 0.20595 0.14377 0.12892 1.000 0.0152 . . . .                         
H33 H Uiso 0.09941 -0.13806 -0.02579 1.000 0.0191 . . . .                       

#===============================================================================

#===============================================================================

data_23_list2_bpandenburg_13_a48     

#===============================================================================

# 5. CHEMICAL DATA

_chemical_name_systematic                        
;
;
_chemical_name_common                             ?
_chemical_melting_point                           ?
_chemical_formula_moiety                         
'C21 H17 Cl2 N O2'
# Ex: 'C12 H16 N2 O6, H2 O' and '(Cd 2+)3, (C6 N6 Cr 3-)2, 2(H2 O)' 
_chemical_formula_structural                      ?
_chemical_formula_sum                            
'C21 H17 Cl2 N O2'
_chemical_formula_iupac                           ?
_chemical_formula_weight                             386.26
_chemical_compound_source                        'see text'

loop_
_atom_type_symbol                                
_atom_type_description                           
_atom_type_scat_dispersion_real                  
_atom_type_scat_dispersion_imag                  
_atom_type_scat_source                           
 C   C    0.0033    0.0016
' International Tables Vol C Tables 4.2.6.8 and 6.1.1.4'
 H   H    0.0000    0.0000
' International Tables Vol C Tables 4.2.6.8 and 6.1.1.4'
Cl  Cl    0.1484    0.1585
' International Tables Vol C Tables 4.2.6.8 and 6.1.1.4'
 N   N    0.0061    0.0033
' International Tables Vol C Tables 4.2.6.8 and 6.1.1.4'
 O   O    0.0106    0.0060
' International Tables Vol C Tables 4.2.6.8 and 6.1.1.4'

#===============================================================================

# 6. CRYSTAL DATA

_symmetry_cell_setting                               triclinic
_symmetry_space_group_name_Hall                   '-P 1'
_symmetry_space_group_name_H-M                    'P -1'
_symmetry_Int_Tables_number                               2

loop_
_space_group_symop_id                            
_space_group_symop_operation_xyz                 
   1 x,y,z                         
   2 -x,-y,-z                      

_cell_length_a                                          7.26210
_cell_length_b                                          7.43740
_cell_length_c                                         18.19840
_cell_angle_alpha                                       81.7710
_cell_angle_beta                                        84.2780
_cell_angle_gamma                                       67.0810
_cell_volume                                            894.958
_cell_formula_units_Z                                 2
_cell_measurement_temperature                     ?
_cell_measurement_reflns_used                     ?
_cell_measurement_theta_min                       ?
_cell_measurement_theta_max                       ?
_cell_special_details                            
;
 
;

#===============================================================================

# 9. ATOMIC COORDINATES AND DISPLACEMENT PARAMETERS

loop_
_atom_site_label                                 
_atom_site_type_symbol                           
_atom_site_thermal_displace_type                 
_atom_site_fract_x                               
_atom_site_fract_y                               
_atom_site_fract_z                               
_atom_site_occupancy                             
_atom_site_U_iso_or_equiv                        
_atom_site_calc_flag                             
_atom_site_refinement_flags                      
_atom_site_disorder_assembly                     
_atom_site_disorder_group                        
Cl1 Cl Uiso 0.76655 -0.41729 -0.15350 1.000 0.0127 . . . .                      
Cl3 Cl Uiso 0.78154 -0.83700 -0.07822 1.000 0.0127 . . . .                      
O1 O Uiso 0.89859 0.45059 0.43371 1.000 0.0127 . . . .                          
O3 O Uiso 0.75878 0.69906 0.50486 1.000 0.0127 . . . .                          
N1 N Uiso 0.66540 0.37456 0.35157 1.000 0.0127 . . . .                          
C1 C Uiso 0.54827 0.64646 0.42648 1.000 0.0127 . . . .                          
C3 C Uiso 0.51186 0.53545 0.37552 1.000 0.0127 . . . .                          
C5 C Uiso 0.31653 0.60025 0.35017 1.000 0.0127 . . . .                          
C7 C Uiso 0.16392 0.76236 0.37550 1.000 0.0127 . . . .                          
C9 C Uiso 0.19869 0.87011 0.42605 1.000 0.0127 . . . .                          
C11 C Uiso 0.38945 0.81157 0.45074 1.000 0.0127 . . . .                         
C13 C Uiso 0.74610 0.59127 0.45470 1.000 0.0127 . . . .                         
C15 C Uiso 0.65856 0.22795 0.31232 1.000 0.0127 . . . .                         
C17 C Uiso 0.82565 0.13508 0.26604 1.000 0.0127 . . . .                         
C19 C Uiso 0.83375 -0.01916 0.22912 1.000 0.0127 . . . .                        
C21 C Uiso 0.67489 -0.08358 0.23561 1.000 0.0127 . . . .                        
C23 C Uiso 0.50945 0.00970 0.28192 1.000 0.0127 . . . .                         
C25 C Uiso 0.50084 0.16148 0.32069 1.000 0.0127 . . . .                         
C27 C Uiso 0.68421 -0.24951 0.19441 1.000 0.0127 . . . .                        
C29 C Uiso 0.71103 -0.20320 0.11007 1.000 0.0127 . . . .                        
C31 C Uiso 0.72798 -0.36364 0.06434 1.000 0.0127 . . . .                        
C33 C Uiso 0.74134 -0.32814 -0.01321 1.000 0.0127 . . . .                       
C35 C Uiso 0.75701 -0.47125 -0.05765 1.000 0.0127 . . . .                       
C37 C Uiso 0.76136 -0.65467 -0.02463 1.000 0.0127 . . . .                       
C39 C Uiso 0.74864 -0.69156 0.05239 1.000 0.0127 . . . .                        
C41 C Uiso 0.73123 -0.54685 0.09634 1.000 0.0127 . . . .                        
H1 H Uiso 0.28694 0.52229 0.30986 1.000 0.0152 . . . .                          
H3 H Uiso 0.01580 0.80729 0.35492 1.000 0.0152 . . . .                          
H5 H Uiso 0.07831 0.99791 0.44502 1.000 0.0152 . . . .                          
H7 H Uiso 0.42017 0.89309 0.48940 1.000 0.0152 . . . .                          
H9 H Uiso 0.95038 0.18306 0.26009 1.000 0.0152 . . . .                          
H11 H Uiso 0.96661 -0.09134 0.19500 1.000 0.0152 . . . .                        
H13 H Uiso 0.38645 -0.04075 0.28959 1.000 0.0152 . . . .                        
H15 H Uiso 0.37558 0.22290 0.35935 1.000 0.0152 . . . .                         
H17 H Uiso 0.80987 -0.38370 0.21340 1.000 0.0152 . . . .                        
H19 H Uiso 0.54784 -0.27956 0.20783 1.000 0.0152 . . . .                        
H21 H Uiso 0.58601 -0.06856 0.09097 1.000 0.0152 . . . .                        
H23 H Uiso 0.84609 -0.16994 0.09800 1.000 0.0152 . . . .                        
H25 H Uiso 0.73970 -0.18740 -0.03956 1.000 0.0152 . . . .                       
H27 H Uiso 0.75097 -0.83299 0.07790 1.000 0.0152 . . . .                        
H29 H Uiso 0.71916 -0.57957 0.15610 1.000 0.0152 . . . .                        
H31 H Uiso 0.80134 0.35760 0.36869 1.000 0.0152 . . . .                         
H33 H Uiso 0.89783 0.63764 0.52586 1.000 0.0191 . . . .                         

#===============================================================================

#===============================================================================

data_23_list2_bpandenburg_14_a490    

#===============================================================================

# 5. CHEMICAL DATA

_chemical_name_systematic                        
;
;
_chemical_name_common                             ?
_chemical_melting_point                           ?
_chemical_formula_moiety                         
'C21 H17 Cl2 N O2'
# Ex: 'C12 H16 N2 O6, H2 O' and '(Cd 2+)3, (C6 N6 Cr 3-)2, 2(H2 O)' 
_chemical_formula_structural                      ?
_chemical_formula_sum                            
'C21 H17 Cl2 N O2'
_chemical_formula_iupac                           ?
_chemical_formula_weight                             386.26
_chemical_compound_source                        'see text'

loop_
_atom_type_symbol                                
_atom_type_description                           
_atom_type_scat_dispersion_real                  
_atom_type_scat_dispersion_imag                  
_atom_type_scat_source                           
 C   C    0.0033    0.0016
' International Tables Vol C Tables 4.2.6.8 and 6.1.1.4'
 H   H    0.0000    0.0000
' International Tables Vol C Tables 4.2.6.8 and 6.1.1.4'
Cl  Cl    0.1484    0.1585
' International Tables Vol C Tables 4.2.6.8 and 6.1.1.4'
 N   N    0.0061    0.0033
' International Tables Vol C Tables 4.2.6.8 and 6.1.1.4'
 O   O    0.0106    0.0060
' International Tables Vol C Tables 4.2.6.8 and 6.1.1.4'

#===============================================================================

# 6. CRYSTAL DATA

_symmetry_cell_setting                               triclinic
_symmetry_space_group_name_Hall                   '-P 1'
_symmetry_space_group_name_H-M                    'P -1'
_symmetry_Int_Tables_number                               2

loop_
_space_group_symop_id                            
_space_group_symop_operation_xyz                 
   1 x,y,z                         
   2 -x,-y,-z                      

_cell_length_a                                          7.18220
_cell_length_b                                          7.42490
_cell_length_c                                         18.22960
_cell_angle_alpha                                       82.9000
_cell_angle_beta                                        83.9350
_cell_angle_gamma                                       68.3930
_cell_volume                                            894.984
_cell_formula_units_Z                                 2
_cell_measurement_temperature                     ?
_cell_measurement_reflns_used                     ?
_cell_measurement_theta_min                       ?
_cell_measurement_theta_max                       ?
_cell_special_details                            
;
 
;

#===============================================================================

# 9. ATOMIC COORDINATES AND DISPLACEMENT PARAMETERS

loop_
_atom_site_label                                 
_atom_site_type_symbol                           
_atom_site_thermal_displace_type                 
_atom_site_fract_x                               
_atom_site_fract_y                               
_atom_site_fract_z                               
_atom_site_occupancy                             
_atom_site_U_iso_or_equiv                        
_atom_site_calc_flag                             
_atom_site_refinement_flags                      
_atom_site_disorder_assembly                     
_atom_site_disorder_group                        
Cl1 Cl Uiso 0.25179 -0.44096 -0.15135 1.000 0.0127 . . . .                      
Cl3 Cl Uiso 0.27879 -0.86112 -0.07718 1.000 0.0127 . . . .                      
O1 O Uiso 0.39701 0.44502 0.43433 1.000 0.0127 . . . .                          
O3 O Uiso 0.26279 0.69877 0.50402 1.000 0.0127 . . . .                          
N1 N Uiso 0.15960 0.37008 0.35202 1.000 0.0127 . . . .                          
C1 C Uiso 0.04890 0.64322 0.42678 1.000 0.0127 . . . .                          
C3 C Uiso 0.00859 0.53165 0.37598 1.000 0.0127 . . . .                          
C5 C Uiso -0.18697 0.59638 0.35122 1.000 0.0127 . . . .                         
C7 C Uiso -0.33637 0.75943 0.37683 1.000 0.0127 . . . .                         
C9 C Uiso -0.29781 0.86793 0.42708 1.000 0.0127 . . . .                         
C11 C Uiso -0.10661 0.80928 0.45122 1.000 0.0127 . . . .                        
C13 C Uiso 0.24715 0.58801 0.45472 1.000 0.0127 . . . .                         
C15 C Uiso 0.15215 0.22258 0.31244 1.000 0.0127 . . . .                         
C17 C Uiso 0.32549 0.12408 0.26913 1.000 0.0127 . . . .                         
C19 C Uiso 0.33522 -0.03247 0.23234 1.000 0.0127 . . . .                        
C21 C Uiso 0.17190 -0.09418 0.23595 1.000 0.0127 . . . .                        
C23 C Uiso -0.00001 0.00518 0.27895 1.000 0.0127 . . . .                        
C25 C Uiso -0.01070 0.15968 0.31757 1.000 0.0127 . . . .                        
C27 C Uiso 0.18360 -0.26331 0.19510 1.000 0.0127 . . . .                        
C29 C Uiso 0.22344 -0.22482 0.11135 1.000 0.0127 . . . .                        
C31 C Uiso 0.23666 -0.38571 0.06554 1.000 0.0127 . . . .                        
C33 C Uiso 0.23935 -0.34998 -0.01163 1.000 0.0127 . . . .                       
C35 C Uiso 0.25221 -0.49404 -0.05604 1.000 0.0127 . . . .                       
C37 C Uiso 0.26327 -0.67818 -0.02344 1.000 0.0127 . . . .                       
C39 C Uiso 0.26133 -0.71542 0.05322 1.000 0.0127 . . . .                        
C41 C Uiso 0.24763 -0.57019 0.09715 1.000 0.0127 . . . .                        
H1 H Uiso -0.21952 0.51780 0.31120 1.000 0.0152 . . . .                         
H3 H Uiso -0.48488 0.80445 0.35671 1.000 0.0152 . . . .                         
H5 H Uiso -0.41548 0.99644 0.44625 1.000 0.0152 . . . .                         
H7 H Uiso -0.07311 0.89090 0.48986 1.000 0.0152 . . . .                         
H9 H Uiso 0.45365 0.17004 0.26552 1.000 0.0152 . . . .                          
H11 H Uiso 0.47268 -0.10857 0.20059 1.000 0.0152 . . . .                        
H13 H Uiso -0.12673 -0.04307 0.28446 1.000 0.0152 . . . .                       
H15 H Uiso -0.14171 0.22512 0.35391 1.000 0.0152 . . . .                        
H17 H Uiso 0.30468 -0.39454 0.21585 1.000 0.0152 . . . .                        
H19 H Uiso 0.04403 -0.29237 0.20641 1.000 0.0152 . . . .                        
H21 H Uiso 0.10581 -0.09047 0.09094 1.000 0.0152 . . . .                        
H23 H Uiso 0.36432 -0.19733 0.10135 1.000 0.0152 . . . .                        
H25 H Uiso 0.23114 -0.20830 -0.03777 1.000 0.0152 . . . .                       
H27 H Uiso 0.26881 -0.85745 0.07845 1.000 0.0152 . . . .                        
H29 H Uiso 0.24390 -0.60338 0.15668 1.000 0.0152 . . . .                        
H31 H Uiso 0.29582 0.35286 0.36967 1.000 0.0152 . . . .                         
H33 H Uiso 0.40092 0.63892 0.52498 1.000 0.0191 . . . .                         

#===============================================================================

#===============================================================================

data_23_list2_bpandenburg_15_a797    

#===============================================================================

# 5. CHEMICAL DATA

_chemical_name_systematic                        
;
;
_chemical_name_common                             ?
_chemical_melting_point                           ?
_chemical_formula_moiety                         
'C21 H17 Cl2 N O2'
# Ex: 'C12 H16 N2 O6, H2 O' and '(Cd 2+)3, (C6 N6 Cr 3-)2, 2(H2 O)' 
_chemical_formula_structural                      ?
_chemical_formula_sum                            
'C21 H17 Cl2 N O2'
_chemical_formula_iupac                           ?
_chemical_formula_weight                             386.26
_chemical_compound_source                        'see text'

loop_
_atom_type_symbol                                
_atom_type_description                           
_atom_type_scat_dispersion_real                  
_atom_type_scat_dispersion_imag                  
_atom_type_scat_source                           
 C   C    0.0033    0.0016
' International Tables Vol C Tables 4.2.6.8 and 6.1.1.4'
 H   H    0.0000    0.0000
' International Tables Vol C Tables 4.2.6.8 and 6.1.1.4'
Cl  Cl    0.1484    0.1585
' International Tables Vol C Tables 4.2.6.8 and 6.1.1.4'
 N   N    0.0061    0.0033
' International Tables Vol C Tables 4.2.6.8 and 6.1.1.4'
 O   O    0.0106    0.0060
' International Tables Vol C Tables 4.2.6.8 and 6.1.1.4'

#===============================================================================

# 6. CRYSTAL DATA

_symmetry_cell_setting                               triclinic
_symmetry_space_group_name_Hall                   '-P 1'
_symmetry_space_group_name_H-M                    'P -1'
_symmetry_Int_Tables_number                               2

loop_
_space_group_symop_id                            
_space_group_symop_operation_xyz                 
   1 x,y,z                         
   2 -x,-y,-z                      

_cell_length_a                                          7.03840
_cell_length_b                                          7.58240
_cell_length_c                                         18.29510
_cell_angle_alpha                                       87.8560
_cell_angle_beta                                        80.2950
_cell_angle_gamma                                       64.6460
_cell_volume                                            869.037
_cell_formula_units_Z                                 2
_cell_measurement_temperature                     ?
_cell_measurement_reflns_used                     ?
_cell_measurement_theta_min                       ?
_cell_measurement_theta_max                       ?
_cell_special_details                            
;
 
;

#===============================================================================

# 9. ATOMIC COORDINATES AND DISPLACEMENT PARAMETERS

loop_
_atom_site_label                                 
_atom_site_type_symbol                           
_atom_site_thermal_displace_type                 
_atom_site_fract_x                               
_atom_site_fract_y                               
_atom_site_fract_z                               
_atom_site_occupancy                             
_atom_site_U_iso_or_equiv                        
_atom_site_calc_flag                             
_atom_site_refinement_flags                      
_atom_site_disorder_assembly                     
_atom_site_disorder_group                        
Cl1 Cl Uiso 1.44716 -0.24812 0.37666 1.000 0.0127 . . . .                       
Cl3 Cl Uiso 1.22335 -0.40907 0.51058 1.000 0.0127 . . . .                       
O1 O Uiso -0.34536 0.92919 0.06282 1.000 0.0127 . . . .                         
O3 O Uiso -0.44128 1.20870 0.00067 1.000 0.0127 . . . .                         
N1 N Uiso -0.04439 0.84263 0.14437 1.000 0.0127 . . . .                         
C1 C Uiso -0.17597 1.13862 0.07509 1.000 0.0127 . . . .                         
C3 C Uiso -0.03480 1.01366 0.12217 1.000 0.0127 . . . .                         
C5 C Uiso 0.10737 1.07612 0.14651 1.000 0.0127 . . . .                          
C7 C Uiso 0.10638 1.25439 0.12724 1.000 0.0127 . . . .                          
C9 C Uiso -0.03369 1.37805 0.08182 1.000 0.0127 . . . .                         
C11 C Uiso -0.17075 1.31836 0.05571 1.000 0.0127 . . . .                        
C13 C Uiso -0.32490 1.08399 0.04632 1.000 0.0127 . . . .                        
C15 C Uiso 0.08400 0.70269 0.18970 1.000 0.0127 . . . .                         
C17 C Uiso -0.01436 0.63259 0.24919 1.000 0.0127 . . . .                        
C19 C Uiso 0.10831 0.49222 0.29383 1.000 0.0127 . . . .                         
C21 C Uiso 0.33154 0.41795 0.28096 1.000 0.0127 . . . .                         
C23 C Uiso 0.42762 0.48666 0.22061 1.000 0.0127 . . . .                         
C25 C Uiso 0.30645 0.62611 0.17502 1.000 0.0127 . . . .                         
C27 C Uiso 0.45809 0.27095 0.33284 1.000 0.0127 . . . .                         
C29 C Uiso 0.69890 0.20480 0.31467 1.000 0.0127 . . . .                         
C31 C Uiso 0.82628 0.05469 0.36530 1.000 0.0127 . . . .                         
C33 C Uiso 1.04898 -0.02096 0.35108 1.000 0.0127 . . . .                        
C35 C Uiso 1.17209 -0.16162 0.39559 1.000 0.0127 . . . .                        
C37 C Uiso 1.07443 -0.23056 0.45552 1.000 0.0127 . . . .                        
C39 C Uiso 0.85325 -0.15336 0.47089 1.000 0.0127 . . . .                        
C41 C Uiso 0.73107 -0.01197 0.42636 1.000 0.0127 . . . .                        
H1 H Uiso 0.21755 0.98235 0.18124 1.000 0.0152 . . . .                          
H3 H Uiso 0.21577 1.29871 0.14783 1.000 0.0152 . . . .                          
H5 H Uiso -0.03230 1.51683 0.06650 1.000 0.0152 . . . .                         
H7 H Uiso -0.27902 1.41004 0.01994 1.000 0.0152 . . . .                         
H9 H Uiso -0.18706 0.69078 0.26049 1.000 0.0152 . . . .                         
H11 H Uiso 0.02938 0.44186 0.34051 1.000 0.0152 . . . .                         
H13 H Uiso 0.59982 0.43084 0.20778 1.000 0.0152 . . . .                         
H15 H Uiso 0.38445 0.67271 0.12718 1.000 0.0152 . . . .                         
H17 H Uiso 0.42300 0.14304 0.33320 1.000 0.0152 . . . .                         
H19 H Uiso 0.39969 0.33631 0.38935 1.000 0.0152 . . . .                         
H21 H Uiso 0.73386 0.33229 0.31616 1.000 0.0152 . . . .                         
H23 H Uiso 0.75821 0.14426 0.25760 1.000 0.0152 . . . .                         
H25 H Uiso 1.12819 0.02924 0.30469 1.000 0.0152 . . . .                         
H27 H Uiso 0.77877 -0.20584 0.51780 1.000 0.0152 . . . .                        
H29 H Uiso 0.55932 0.04608 0.43981 1.000 0.0152 . . . .                         
H31 H Uiso -0.16745 0.82452 0.12878 1.000 0.0152 . . . .                        
H33 H Uiso -0.52734 1.15022 -0.02083 1.000 0.0152 . . . .                       

#===============================================================================

#===============================================================================

data_23_list2_bpandenburg_16_b68     

#===============================================================================

# 5. CHEMICAL DATA

_chemical_name_systematic                        
;
;
_chemical_name_common                             ?
_chemical_melting_point                           ?
_chemical_formula_moiety                         
'C21 H17 Cl2 N O2'
# Ex: 'C12 H16 N2 O6, H2 O' and '(Cd 2+)3, (C6 N6 Cr 3-)2, 2(H2 O)' 
_chemical_formula_structural                      ?
_chemical_formula_sum                            
'C21 H17 Cl2 N O2'
_chemical_formula_iupac                           ?
_chemical_formula_weight                             386.26
_chemical_compound_source                        'see text'

loop_
_atom_type_symbol                                
_atom_type_description                           
_atom_type_scat_dispersion_real                  
_atom_type_scat_dispersion_imag                  
_atom_type_scat_source                           
 C   C    0.0033    0.0016
' International Tables Vol C Tables 4.2.6.8 and 6.1.1.4'
 H   H    0.0000    0.0000
' International Tables Vol C Tables 4.2.6.8 and 6.1.1.4'
Cl  Cl    0.1484    0.1585
' International Tables Vol C Tables 4.2.6.8 and 6.1.1.4'
 N   N    0.0061    0.0033
' International Tables Vol C Tables 4.2.6.8 and 6.1.1.4'
 O   O    0.0106    0.0060
' International Tables Vol C Tables 4.2.6.8 and 6.1.1.4'

#===============================================================================

# 6. CRYSTAL DATA

_symmetry_cell_setting                               triclinic
_symmetry_space_group_name_Hall                   '-P 1'
_symmetry_space_group_name_H-M                    'P -1'
_symmetry_Int_Tables_number                               2

loop_
_space_group_symop_id                            
_space_group_symop_operation_xyz                 
   1 x,y,z                         
   2 -x,-y,-z                      

_cell_length_a                                          7.32100
_cell_length_b                                          9.43830
_cell_length_c                                         14.26710
_cell_angle_alpha                                       95.1110
_cell_angle_beta                                       103.4660
_cell_angle_gamma                                      111.5180
_cell_volume                                            875.155
_cell_formula_units_Z                                 2
_cell_measurement_temperature                     ?
_cell_measurement_reflns_used                     ?
_cell_measurement_theta_min                       ?
_cell_measurement_theta_max                       ?
_cell_special_details                            
;
 
;

#===============================================================================

# 9. ATOMIC COORDINATES AND DISPLACEMENT PARAMETERS

loop_
_atom_site_label                                 
_atom_site_type_symbol                           
_atom_site_thermal_displace_type                 
_atom_site_fract_x                               
_atom_site_fract_y                               
_atom_site_fract_z                               
_atom_site_occupancy                             
_atom_site_U_iso_or_equiv                        
_atom_site_calc_flag                             
_atom_site_refinement_flags                      
_atom_site_disorder_assembly                     
_atom_site_disorder_group                        
Cl1 Cl Uiso 0.73005 0.94705 0.52715 1.000 0.0127 . . . .                        
Cl3 Cl Uiso 0.83596 1.30793 0.54437 1.000 0.0127 . . . .                        
O1 O Uiso -0.39702 0.55082 0.41051 1.000 0.0127 . . . .                         
O3 O Uiso -0.70998 0.36840 0.39853 1.000 0.0127 . . . .                         
N1 N Uiso -0.27060 0.56835 0.25083 1.000 0.0127 . . . .                         
C1 C Uiso -0.60961 0.39413 0.25357 1.000 0.0127 . . . .                         
C3 C Uiso -0.46208 0.45753 0.20191 1.000 0.0127 . . . .                         
C5 C Uiso -0.52152 0.40392 0.09930 1.000 0.0127 . . . .                         
C7 C Uiso -0.71586 0.29371 0.05035 1.000 0.0127 . . . .                         
C9 C Uiso -0.85905 0.22931 0.10133 1.000 0.0127 . . . .                         
C11 C Uiso -0.80449 0.28030 0.20175 1.000 0.0127 . . . .                        
C13 C Uiso -0.56363 0.44400 0.35947 1.000 0.0127 . . . .                        
C15 C Uiso -0.10888 0.63983 0.21007 1.000 0.0127 . . . .                        
C17 C Uiso -0.00620 0.80159 0.23321 1.000 0.0127 . . . .                        
C19 C Uiso 0.15049 0.87612 0.19283 1.000 0.0127 . . . .                         
C21 C Uiso 0.20921 0.79199 0.12869 1.000 0.0127 . . . .                         
C23 C Uiso 0.11382 0.62999 0.11057 1.000 0.0127 . . . .                         
C25 C Uiso -0.04338 0.55408 0.15051 1.000 0.0127 . . . .                        
C27 C Uiso 0.37648 0.87382 0.08375 1.000 0.0127 . . . .                         
C29 C Uiso 0.59030 0.89626 0.14797 1.000 0.0127 . . . .                         
C31 C Uiso 0.65263 0.99817 0.24715 1.000 0.0127 . . . .                         
C33 C Uiso 0.65847 0.93537 0.33216 1.000 0.0127 . . . .                         
C35 C Uiso 0.71802 1.02980 0.42410 1.000 0.0127 . . . .                         
C37 C Uiso 0.76830 1.18912 0.43166 1.000 0.0127 . . . .                         
C39 C Uiso 0.76133 1.25272 0.34707 1.000 0.0127 . . . .                         
C41 C Uiso 0.70388 1.15788 0.25595 1.000 0.0127 . . . .                         
H1 H Uiso -0.41316 0.45252 0.05861 1.000 0.0152 . . . .                         
H3 H Uiso -0.75834 0.25816 -0.02883 1.000 0.0152 . . . .                        
H5 H Uiso -1.00979 0.14175 0.06243 1.000 0.0152 . . . .                         
H7 H Uiso -0.91233 0.23407 0.24315 1.000 0.0152 . . . .                         
H9 H Uiso -0.05033 0.86847 0.28253 1.000 0.0152 . . . .                         
H11 H Uiso 0.22675 1.00172 0.21053 1.000 0.0152 . . . .                         
H13 H Uiso 0.16226 0.56129 0.06457 1.000 0.0152 . . . .                         
H15 H Uiso -0.11334 0.42836 0.13621 1.000 0.0152 . . . .                        
H17 H Uiso 0.37671 0.98755 0.07345 1.000 0.0152 . . . .                         
H19 H Uiso 0.34840 0.80692 0.01121 1.000 0.0152 . . . .                         
H21 H Uiso 0.70362 0.94728 0.10894 1.000 0.0152 . . . .                         
H23 H Uiso 0.58977 0.78239 0.15742 1.000 0.0152 . . . .                         
H25 H Uiso 0.61650 0.81178 0.32803 1.000 0.0152 . . . .                         
H27 H Uiso 0.80285 1.37641 0.35368 1.000 0.0152 . . . .                         
H29 H Uiso 0.69776 1.20908 0.19070 1.000 0.0152 . . . .                         
H31 H Uiso -0.25337 0.60955 0.32235 1.000 0.0152 . . . .                        
H33 H Uiso -0.66388 0.40485 0.47287 1.000 0.0191 . . . .                        

#===============================================================================

#===============================================================================

data_23_list2_bpandenburg_17_b45     

#===============================================================================

# 5. CHEMICAL DATA

_chemical_name_systematic                        
;
;
_chemical_name_common                             ?
_chemical_melting_point                           ?
_chemical_formula_moiety                         
'C21 H17 Cl2 N O2'
# Ex: 'C12 H16 N2 O6, H2 O' and '(Cd 2+)3, (C6 N6 Cr 3-)2, 2(H2 O)' 
_chemical_formula_structural                      ?
_chemical_formula_sum                            
'C21 H17 Cl2 N O2'
_chemical_formula_iupac                           ?
_chemical_formula_weight                             386.26
_chemical_compound_source                        'see text'

loop_
_atom_type_symbol                                
_atom_type_description                           
_atom_type_scat_dispersion_real                  
_atom_type_scat_dispersion_imag                  
_atom_type_scat_source                           
 C   C    0.0033    0.0016
' International Tables Vol C Tables 4.2.6.8 and 6.1.1.4'
 H   H    0.0000    0.0000
' International Tables Vol C Tables 4.2.6.8 and 6.1.1.4'
Cl  Cl    0.1484    0.1585
' International Tables Vol C Tables 4.2.6.8 and 6.1.1.4'
 N   N    0.0061    0.0033
' International Tables Vol C Tables 4.2.6.8 and 6.1.1.4'
 O   O    0.0106    0.0060
' International Tables Vol C Tables 4.2.6.8 and 6.1.1.4'

#===============================================================================

# 6. CRYSTAL DATA

_symmetry_cell_setting                               triclinic
_symmetry_space_group_name_Hall                   '-P 1'
_symmetry_space_group_name_H-M                    'P -1'
_symmetry_Int_Tables_number                               2

loop_
_space_group_symop_id                            
_space_group_symop_operation_xyz                 
   1 x,y,z                         
   2 -x,-y,-z                      

_cell_length_a                                          7.32130
_cell_length_b                                          9.42420
_cell_length_c                                         14.27470
_cell_angle_alpha                                       94.8960
_cell_angle_beta                                       103.7400
_cell_angle_gamma                                      111.4160
_cell_volume                                            874.401
_cell_formula_units_Z                                 2
_cell_measurement_temperature                     ?
_cell_measurement_reflns_used                     ?
_cell_measurement_theta_min                       ?
_cell_measurement_theta_max                       ?
_cell_special_details                            
;
 
;

#===============================================================================

# 9. ATOMIC COORDINATES AND DISPLACEMENT PARAMETERS

loop_
_atom_site_label                                 
_atom_site_type_symbol                           
_atom_site_thermal_displace_type                 
_atom_site_fract_x                               
_atom_site_fract_y                               
_atom_site_fract_z                               
_atom_site_occupancy                             
_atom_site_U_iso_or_equiv                        
_atom_site_calc_flag                             
_atom_site_refinement_flags                      
_atom_site_disorder_assembly                     
_atom_site_disorder_group                        
Cl1 Cl Uiso -0.23210 0.05495 -0.02823 1.000 0.0127 . . . .                      
Cl3 Cl Uiso -0.33790 -0.30604 -0.04462 1.000 0.0127 . . . .                     
O1 O Uiso 0.89508 0.44993 0.08878 1.000 0.0127 . . . .                          
O3 O Uiso 1.20888 0.63100 0.10156 1.000 0.0127 . . . .                          
N1 N Uiso 0.76847 0.43299 0.24880 1.000 0.0127 . . . .                          
C1 C Uiso 1.10754 0.60624 0.24603 1.000 0.0127 . . . .                          
C3 C Uiso 0.96040 0.54317 0.29771 1.000 0.0127 . . . .                          
C5 C Uiso 1.02072 0.59625 0.40035 1.000 0.0127 . . . .                          
C7 C Uiso 1.21532 0.70614 0.44932 1.000 0.0127 . . . .                          
C9 C Uiso 1.35780 0.77080 0.39826 1.000 0.0127 . . . .                          
C11 C Uiso 1.30248 0.71999 0.29784 1.000 0.0127 . . . .                         
C13 C Uiso 1.06179 0.55621 0.14018 1.000 0.0127 . . . .                         
C15 C Uiso 0.60701 0.36170 0.28958 1.000 0.0127 . . . .                         
C17 C Uiso 0.50412 0.19997 0.26650 1.000 0.0127 . . . .                         
C19 C Uiso 0.34752 0.12550 0.30668 1.000 0.0127 . . . .                         
C21 C Uiso 0.28909 0.20975 0.37066 1.000 0.0127 . . . .                         
C23 C Uiso 0.38489 0.37179 0.38890 1.000 0.0127 . . . .                         
C25 C Uiso 0.54203 0.44760 0.34909 1.000 0.0127 . . . .                         
C27 C Uiso 0.12185 0.12781 0.41535 1.000 0.0127 . . . .                         
C29 C Uiso -0.09224 0.10574 0.35098 1.000 0.0127 . . . .                        
C31 C Uiso -0.15495 0.00375 0.25195 1.000 0.0127 . . . .                        
C33 C Uiso -0.16023 0.06673 0.16687 1.000 0.0127 . . . .                        
C35 C Uiso -0.21984 -0.02774 0.07507 1.000 0.0127 . . . .                       
C37 C Uiso -0.27069 -0.18721 0.06782 1.000 0.0127 . . . .                       
C39 C Uiso -0.26468 -0.25106 0.15245 1.000 0.0127 . . . .                       
C41 C Uiso -0.20717 -0.15618 0.24341 1.000 0.0127 . . . .                       
H1 H Uiso 0.91285 0.54744 0.44105 1.000 0.0152 . . . .                          
H3 H Uiso 1.25851 0.74108 0.52855 1.000 0.0152 . . . .                          
H5 H Uiso 1.50872 0.85819 0.43713 1.000 0.0152 . . . .                          
H7 H Uiso 1.40965 0.76620 0.25628 1.000 0.0152 . . . .                          
H9 H Uiso 0.54817 0.13303 0.21739 1.000 0.0152 . . . .                          
H11 H Uiso 0.27123 -0.00014 0.28902 1.000 0.0152 . . . .                        
H13 H Uiso 0.33666 0.44059 0.43476 1.000 0.0152 . . . .                         
H15 H Uiso 0.61236 0.57334 0.36350 1.000 0.0152 . . . .                         
H17 H Uiso 0.12153 0.01375 0.42546 1.000 0.0152 . . . .                         
H19 H Uiso 0.15008 0.19423 0.48793 1.000 0.0152 . . . .                         
H21 H Uiso -0.20520 0.05482 0.39005 1.000 0.0152 . . . .                        
H23 H Uiso -0.09201 0.21965 0.34124 1.000 0.0152 . . . .                        
H25 H Uiso -0.11796 0.19042 0.17084 1.000 0.0152 . . . .                        
H27 H Uiso -0.30682 -0.37489 0.14600 1.000 0.0152 . . . .                       
H29 H Uiso -0.20168 -0.20746 0.30876 1.000 0.0152 . . . .                       
H31 H Uiso 0.75058 0.39173 0.17733 1.000 0.0152 . . . .                         
H33 H Uiso 1.16343 0.59463 0.02717 1.000 0.0191 . . . .                         

#===============================================================================

#===============================================================================

data_23_list2_bpandenburg_18_b29     

#===============================================================================

# 5. CHEMICAL DATA

_chemical_name_systematic                        
;
;
_chemical_name_common                             ?
_chemical_melting_point                           ?
_chemical_formula_moiety                         
'C21 H17 Cl2 N O2'
# Ex: 'C12 H16 N2 O6, H2 O' and '(Cd 2+)3, (C6 N6 Cr 3-)2, 2(H2 O)' 
_chemical_formula_structural                      ?
_chemical_formula_sum                            
'C21 H17 Cl2 N O2'
_chemical_formula_iupac                           ?
_chemical_formula_weight                             386.26
_chemical_compound_source                        'see text'

loop_
_atom_type_symbol                                
_atom_type_description                           
_atom_type_scat_dispersion_real                  
_atom_type_scat_dispersion_imag                  
_atom_type_scat_source                           
 C   C    0.0033    0.0016
' International Tables Vol C Tables 4.2.6.8 and 6.1.1.4'
 H   H    0.0000    0.0000
' International Tables Vol C Tables 4.2.6.8 and 6.1.1.4'
Cl  Cl    0.1484    0.1585
' International Tables Vol C Tables 4.2.6.8 and 6.1.1.4'
 N   N    0.0061    0.0033
' International Tables Vol C Tables 4.2.6.8 and 6.1.1.4'
 O   O    0.0106    0.0060
' International Tables Vol C Tables 4.2.6.8 and 6.1.1.4'

#===============================================================================

# 6. CRYSTAL DATA

_symmetry_cell_setting                               triclinic
_symmetry_space_group_name_Hall                   '-P 1'
_symmetry_space_group_name_H-M                    'P -1'
_symmetry_Int_Tables_number                               2

loop_
_space_group_symop_id                            
_space_group_symop_operation_xyz                 
   1 x,y,z                         
   2 -x,-y,-z                      

_cell_length_a                                          7.33050
_cell_length_b                                          9.42500
_cell_length_c                                         14.27570
_cell_angle_alpha                                       94.9140
_cell_angle_beta                                       103.5030
_cell_angle_gamma                                      111.7140
_cell_volume                                            874.684
_cell_formula_units_Z                                 2
_cell_measurement_temperature                     ?
_cell_measurement_reflns_used                     ?
_cell_measurement_theta_min                       ?
_cell_measurement_theta_max                       ?
_cell_special_details                            
;
 
;

#===============================================================================

# 9. ATOMIC COORDINATES AND DISPLACEMENT PARAMETERS

loop_
_atom_site_label                                 
_atom_site_type_symbol                           
_atom_site_thermal_displace_type                 
_atom_site_fract_x                               
_atom_site_fract_y                               
_atom_site_fract_z                               
_atom_site_occupancy                             
_atom_site_U_iso_or_equiv                        
_atom_site_calc_flag                             
_atom_site_refinement_flags                      
_atom_site_disorder_assembly                     
_atom_site_disorder_group                        
Cl1 Cl Uiso 0.27062 0.05665 -0.02718 1.000 0.0127 . . . .                       
Cl3 Cl Uiso 0.16168 -0.30471 -0.04418 1.000 0.0127 . . . .                      
O1 O Uiso 1.39552 0.45007 0.08918 1.000 0.0127 . . . .                          
O3 O Uiso 1.71082 0.62994 0.10101 1.000 0.0127 . . . .                          
N1 N Uiso 1.26999 0.43259 0.24909 1.000 0.0127 . . . .                          
C1 C Uiso 1.60927 0.60683 0.24574 1.000 0.0127 . . . .                          
C3 C Uiso 1.46206 0.54321 0.29763 1.000 0.0127 . . . .                          
C5 C Uiso 1.52254 0.59624 0.40019 1.000 0.0127 . . . .                          
C7 C Uiso 1.71727 0.70657 0.44886 1.000 0.0127 . . . .                          
C9 C Uiso 1.85966 0.77196 0.39753 1.000 0.0127 . . . .                          
C11 C Uiso 1.80427 0.72114 0.29720 1.000 0.0127 . . . .                         
C13 C Uiso 1.56326 0.55623 0.14001 1.000 0.0127 . . . .                         
C15 C Uiso 1.10872 0.36124 0.29033 1.000 0.0127 . . . .                         
C17 C Uiso 1.00664 0.19901 0.26854 1.000 0.0127 . . . .                         
C19 C Uiso 0.84996 0.12482 0.30914 1.000 0.0127 . . . .                         
C21 C Uiso 0.79038 0.20975 0.37201 1.000 0.0127 . . . .                         
C23 C Uiso 0.88545 0.37213 0.38896 1.000 0.0127 . . . .                         
C25 C Uiso 1.04300 0.44771 0.34896 1.000 0.0127 . . . .                         
C27 C Uiso 0.62210 0.12782 0.41650 1.000 0.0127 . . . .                         
C29 C Uiso 0.40921 0.10623 0.35186 1.000 0.0127 . . . .                         
C31 C Uiso 0.34706 0.00457 0.25272 1.000 0.0127 . . . .                         
C33 C Uiso 0.34212 0.06805 0.16784 1.000 0.0127 . . . .                         
C35 C Uiso 0.28222 -0.02633 0.07600 1.000 0.0127 . . . .                        
C37 C Uiso 0.23041 -0.18613 0.06847 1.000 0.0127 . . . .                        
C39 C Uiso 0.23659 -0.25045 0.15289 1.000 0.0127 . . . .                        
C41 C Uiso 0.29461 -0.15562 0.24391 1.000 0.0127 . . . .                        
H1 H Uiso 1.41448 0.54703 0.44099 1.000 0.0152 . . . .                          
H3 H Uiso 1.76051 0.74139 0.52803 1.000 0.0152 . . . .                          
H5 H Uiso 2.01055 0.86002 0.43607 1.000 0.0152 . . . .                          
H7 H Uiso 1.91149 0.76789 0.25552 1.000 0.0152 . . . .                          
H9 H Uiso 1.05138 0.13154 0.22016 1.000 0.0152 . . . .                          
H11 H Uiso 0.77436 -0.00113 0.29270 1.000 0.0152 . . . .                        
H13 H Uiso 0.83643 0.44145 0.43395 1.000 0.0152 . . . .                         
H15 H Uiso 1.11311 0.57370 0.36254 1.000 0.0152 . . . .                         
H17 H Uiso 0.62056 0.01349 0.42669 1.000 0.0152 . . . .                         
H19 H Uiso 0.64977 0.19438 0.48894 1.000 0.0152 . . . .                         
H21 H Uiso 0.29520 0.05498 0.39061 1.000 0.0152 . . . .                         
H23 H Uiso 0.41093 0.22064 0.34247 1.000 0.0152 . . . .                         
H25 H Uiso 0.38481 0.19198 0.17197 1.000 0.0152 . . . .                         
H27 H Uiso 0.19399 -0.37455 0.14620 1.000 0.0152 . . . .                        
H29 H Uiso 0.30014 -0.20731 0.30908 1.000 0.0152 . . . .                        
H31 H Uiso 1.25166 0.39146 0.17754 1.000 0.0152 . . . .                         
H33 H Uiso 1.66459 0.59395 0.02660 1.000 0.0191 . . . .                         

#===============================================================================

#===============================================================================

data_23_list2_bpandenburg_19_a232    

#===============================================================================

# 5. CHEMICAL DATA

_chemical_name_systematic                        
;
;
_chemical_name_common                             ?
_chemical_melting_point                           ?
_chemical_formula_moiety                         
'C21 H17 Cl2 N O2'
# Ex: 'C12 H16 N2 O6, H2 O' and '(Cd 2+)3, (C6 N6 Cr 3-)2, 2(H2 O)' 
_chemical_formula_structural                      ?
_chemical_formula_sum                            
'C21 H17 Cl2 N O2'
_chemical_formula_iupac                           ?
_chemical_formula_weight                             386.26
_chemical_compound_source                        'see text'

loop_
_atom_type_symbol                                
_atom_type_description                           
_atom_type_scat_dispersion_real                  
_atom_type_scat_dispersion_imag                  
_atom_type_scat_source                           
 C   C    0.0033    0.0016
' International Tables Vol C Tables 4.2.6.8 and 6.1.1.4'
 H   H    0.0000    0.0000
' International Tables Vol C Tables 4.2.6.8 and 6.1.1.4'
Cl  Cl    0.1484    0.1585
' International Tables Vol C Tables 4.2.6.8 and 6.1.1.4'
 N   N    0.0061    0.0033
' International Tables Vol C Tables 4.2.6.8 and 6.1.1.4'
 O   O    0.0106    0.0060
' International Tables Vol C Tables 4.2.6.8 and 6.1.1.4'

#===============================================================================

# 6. CRYSTAL DATA

_symmetry_cell_setting                               triclinic
_symmetry_space_group_name_Hall                   '-P 1'
_symmetry_space_group_name_H-M                    'P -1'
_symmetry_Int_Tables_number                               2

loop_
_space_group_symop_id                            
_space_group_symop_operation_xyz                 
   1 x,y,z                         
   2 -x,-y,-z                      

_cell_length_a                                          7.06100
_cell_length_b                                          7.59740
_cell_length_c                                         18.22260
_cell_angle_alpha                                       87.8250
_cell_angle_beta                                        80.4860
_cell_angle_gamma                                       64.7950
_cell_volume                                            871.740
_cell_formula_units_Z                                 2
_cell_measurement_temperature                     ?
_cell_measurement_reflns_used                     ?
_cell_measurement_theta_min                       ?
_cell_measurement_theta_max                       ?
_cell_special_details                            
;
 
;

#===============================================================================

# 9. ATOMIC COORDINATES AND DISPLACEMENT PARAMETERS

loop_
_atom_site_label                                 
_atom_site_type_symbol                           
_atom_site_thermal_displace_type                 
_atom_site_fract_x                               
_atom_site_fract_y                               
_atom_site_fract_z                               
_atom_site_occupancy                             
_atom_site_U_iso_or_equiv                        
_atom_site_calc_flag                             
_atom_site_refinement_flags                      
_atom_site_disorder_assembly                     
_atom_site_disorder_group                        
Cl1 Cl Uiso 1.44228 -0.24448 0.37782 1.000 0.0127 . . . .                       
Cl3 Cl Uiso 1.22116 -0.41028 0.51044 1.000 0.0127 . . . .                       
O1 O Uiso -0.34603 0.93011 0.06322 1.000 0.0127 . . . .                         
O3 O Uiso -0.44079 1.20773 0.00001 1.000 0.0127 . . . .                         
N1 N Uiso -0.04586 0.84391 0.14507 1.000 0.0127 . . . .                         
C1 C Uiso -0.17691 1.13914 0.07526 1.000 0.0127 . . . .                         
C3 C Uiso -0.03568 1.01415 0.12242 1.000 0.0127 . . . .                         
C5 C Uiso 0.10774 1.07550 0.14634 1.000 0.0127 . . . .                          
C7 C Uiso 0.10815 1.25267 0.12654 1.000 0.0127 . . . .                          
C9 C Uiso -0.03271 1.37686 0.08142 1.000 0.0127 . . . .                         
C11 C Uiso -0.17143 1.31850 0.05585 1.000 0.0127 . . . .                        
C13 C Uiso -0.32551 1.08449 0.04633 1.000 0.0127 . . . .                        
C15 C Uiso 0.08315 0.70337 0.19008 1.000 0.0127 . . . .                         
C17 C Uiso 0.30446 0.62767 0.17520 1.000 0.0127 . . . .                         
C19 C Uiso 0.42606 0.48784 0.22063 1.000 0.0127 . . . .                         
C21 C Uiso 0.33147 0.41762 0.28093 1.000 0.0127 . . . .                         
C23 C Uiso 0.10934 0.49105 0.29401 1.000 0.0127 . . . .                         
C25 C Uiso -0.01366 0.63196 0.24960 1.000 0.0127 . . . .                        
C27 C Uiso 0.45819 0.26954 0.33253 1.000 0.0127 . . . .                         
C29 C Uiso 0.69726 0.20788 0.31558 1.000 0.0127 . . . .                         
C31 C Uiso 0.82429 0.05690 0.36610 1.000 0.0127 . . . .                         
C33 C Uiso 1.04577 -0.01689 0.35231 1.000 0.0127 . . . .                        
C35 C Uiso 1.16870 -0.15894 0.39645 1.000 0.0127 . . . .                        
C37 C Uiso 1.07209 -0.23065 0.45574 1.000 0.0127 . . . .                        
C39 C Uiso 0.85208 -0.15527 0.47074 1.000 0.0127 . . . .                        
C41 C Uiso 0.73012 -0.01304 0.42640 1.000 0.0127 . . . .                        
H1 H Uiso 0.21763 0.98171 0.18116 1.000 0.0152 . . . .                          
H3 H Uiso 0.21894 1.29594 0.14662 1.000 0.0152 . . . .                          
H5 H Uiso -0.03074 1.51510 0.06597 1.000 0.0152 . . . .                         
H7 H Uiso -0.28065 1.41088 0.02041 1.000 0.0152 . . . .                         
H9 H Uiso 0.38099 0.67545 0.12729 1.000 0.0152 . . . .                          
H11 H Uiso 0.59735 0.43298 0.20777 1.000 0.0152 . . . .                         
H13 H Uiso 0.03151 0.43968 0.34070 1.000 0.0152 . . . .                         
H15 H Uiso -0.18543 0.68946 0.26111 1.000 0.0152 . . . .                        
H17 H Uiso 0.39805 0.33170 0.38956 1.000 0.0152 . . . .                         
H19 H Uiso 0.42612 0.14046 0.33131 1.000 0.0152 . . . .                         
H21 H Uiso 0.75862 0.15024 0.25809 1.000 0.0152 . . . .                         
H23 H Uiso 0.72920 0.33646 0.31859 1.000 0.0152 . . . .                         
H25 H Uiso 1.12396 0.03572 0.30640 1.000 0.0152 . . . .                         
H27 H Uiso 0.77821 -0.21026 0.51702 1.000 0.0152 . . . .                        
H29 H Uiso 0.55933 0.04231 0.43919 1.000 0.0152 . . . .                         
H31 H Uiso -0.16882 0.82587 0.12954 1.000 0.0152 . . . .                        
H33 H Uiso -0.52635 1.14865 -0.02163 1.000 0.0152 . . . .                       

#===============================================================================

#===============================================================================

data_23_list2_bpandenburg_20_b609    

#===============================================================================

# 5. CHEMICAL DATA

_chemical_name_systematic                        
;
;
_chemical_name_common                             ?
_chemical_melting_point                           ?
_chemical_formula_moiety                         
'C21 H17 Cl2 N O2'
# Ex: 'C12 H16 N2 O6, H2 O' and '(Cd 2+)3, (C6 N6 Cr 3-)2, 2(H2 O)' 
_chemical_formula_structural                      ?
_chemical_formula_sum                            
'C21 H17 Cl2 N O2'
_chemical_formula_iupac                           ?
_chemical_formula_weight                             386.26
_chemical_compound_source                        'see text'

loop_
_atom_type_symbol                                
_atom_type_description                           
_atom_type_scat_dispersion_real                  
_atom_type_scat_dispersion_imag                  
_atom_type_scat_source                           
 C   C    0.0033    0.0016
' International Tables Vol C Tables 4.2.6.8 and 6.1.1.4'
 H   H    0.0000    0.0000
' International Tables Vol C Tables 4.2.6.8 and 6.1.1.4'
Cl  Cl    0.1484    0.1585
' International Tables Vol C Tables 4.2.6.8 and 6.1.1.4'
 N   N    0.0061    0.0033
' International Tables Vol C Tables 4.2.6.8 and 6.1.1.4'
 O   O    0.0106    0.0060
' International Tables Vol C Tables 4.2.6.8 and 6.1.1.4'

#===============================================================================

# 6. CRYSTAL DATA

_symmetry_cell_setting                               triclinic
_symmetry_space_group_name_Hall                   '-P 1'
_symmetry_space_group_name_H-M                    'P -1'
_symmetry_Int_Tables_number                               2

loop_
_space_group_symop_id                            
_space_group_symop_operation_xyz                 
   1 x,y,z                         
   2 -x,-y,-z                      

_cell_length_a                                          7.44040
_cell_length_b                                          9.37480
_cell_length_c                                         14.33710
_cell_angle_alpha                                       96.4070
_cell_angle_beta                                       102.6010
_cell_angle_gamma                                      113.2360
_cell_volume                                            874.739
_cell_formula_units_Z                                 2
_cell_measurement_temperature                     ?
_cell_measurement_reflns_used                     ?
_cell_measurement_theta_min                       ?
_cell_measurement_theta_max                       ?
_cell_special_details                            
;
 
;

#===============================================================================

# 9. ATOMIC COORDINATES AND DISPLACEMENT PARAMETERS

loop_
_atom_site_label                                 
_atom_site_type_symbol                           
_atom_site_thermal_displace_type                 
_atom_site_fract_x                               
_atom_site_fract_y                               
_atom_site_fract_z                               
_atom_site_occupancy                             
_atom_site_U_iso_or_equiv                        
_atom_site_calc_flag                             
_atom_site_refinement_flags                      
_atom_site_disorder_assembly                     
_atom_site_disorder_group                        
Cl1 Cl Uiso 0.26765 0.55523 -0.02753 1.000 0.0127 . . . .                       
Cl3 Cl Uiso 0.16127 0.18788 -0.05157 1.000 0.0127 . . . .                       
O1 O Uiso 1.39455 0.95114 0.08806 1.000 0.0127 . . . .                          
O3 O Uiso 1.71327 1.13388 0.10206 1.000 0.0127 . . . .                          
N1 N Uiso 1.27237 0.93002 0.24890 1.000 0.0127 . . . .                          
C1 C Uiso 1.61403 1.10708 0.24664 1.000 0.0127 . . . .                          
C3 C Uiso 1.46626 1.04272 0.29800 1.000 0.0127 . . . .                          
C5 C Uiso 1.52828 1.09670 0.40094 1.000 0.0127 . . . .                          
C7 C Uiso 1.72539 1.20790 0.45051 1.000 0.0127 . . . .                          
C9 C Uiso 1.86936 1.27265 0.39999 1.000 0.0127 . . . .                          
C11 C Uiso 1.81221 1.22155 0.29927 1.000 0.0127 . . . .                         
C13 C Uiso 1.56515 1.05779 0.14028 1.000 0.0127 . . . .                         
C15 C Uiso 1.11128 0.85847 0.29038 1.000 0.0127 . . . .                         
C17 C Uiso 1.00640 0.69247 0.26915 1.000 0.0127 . . . .                         
C19 C Uiso 0.84793 0.61877 0.30894 1.000 0.0127 . . . .                         
C21 C Uiso 0.79007 0.70808 0.37065 1.000 0.0127 . . . .                         
C23 C Uiso 0.88942 0.87404 0.38777 1.000 0.0127 . . . .                         
C25 C Uiso 1.04859 0.94906 0.34853 1.000 0.0127 . . . .                         
C27 C Uiso 0.61944 0.62721 0.41417 1.000 0.0127 . . . .                         
C29 C Uiso 0.41090 0.60631 0.35005 1.000 0.0127 . . . .                         
C31 C Uiso 0.34758 0.50271 0.24952 1.000 0.0127 . . . .                         
C33 C Uiso 0.34108 0.56709 0.16638 1.000 0.0127 . . . .                         
C35 C Uiso 0.28055 0.47099 0.07326 1.000 0.0127 . . . .                         
C37 C Uiso 0.23017 0.30864 0.06270 1.000 0.0127 . . . .                         
C39 C Uiso 0.23799 0.24343 0.14537 1.000 0.0127 . . . .                         
C41 C Uiso 0.29595 0.33980 0.23763 1.000 0.0127 . . . .                         
H1 H Uiso 1.41935 1.04731 0.44120 1.000 0.0152 . . . .                          
H3 H Uiso 1.76957 1.24355 0.52981 1.000 0.0152 . . . .                          
H5 H Uiso 2.02253 1.36075 0.43948 1.000 0.0152 . . . .                          
H7 H Uiso 1.92017 1.26834 0.25808 1.000 0.0152 . . . .                          
H9 H Uiso 1.04970 0.62174 0.22147 1.000 0.0152 . . . .                          
H11 H Uiso 0.76953 0.48988 0.29271 1.000 0.0152 . . . .                         
H13 H Uiso 0.84238 0.94646 0.43221 1.000 0.0152 . . . .                         
H15 H Uiso 1.12218 1.07784 0.36216 1.000 0.0152 . . . .                         
H17 H Uiso 0.61053 0.51013 0.42281 1.000 0.0152 . . . .                         
H19 H Uiso 0.64974 0.69695 0.48715 1.000 0.0152 . . . .                         
H21 H Uiso 0.29491 0.55397 0.38753 1.000 0.0152 . . . .                         
H23 H Uiso 0.41891 0.72364 0.34338 1.000 0.0152 . . . .                         
H25 H Uiso 0.38339 0.69319 0.17294 1.000 0.0152 . . . .                         
H27 H Uiso 0.19728 0.11743 0.13630 1.000 0.0152 . . . .                         
H29 H Uiso 0.30250 0.28718 0.30129 1.000 0.0152 . . . .                         
H31 H Uiso 1.25075 0.88832 0.17661 1.000 0.0152 . . . .                         
H33 H Uiso 1.66607 1.09623 0.02759 1.000 0.0191 . . . .                         

#===============================================================================

#===============================================================================

data_23_list2_bpandenburg_21_a80     

#===============================================================================

# 5. CHEMICAL DATA

_chemical_name_systematic                        
;
;
_chemical_name_common                             ?
_chemical_melting_point                           ?
_chemical_formula_moiety                         
'C21 H17 Cl2 N O2'
# Ex: 'C12 H16 N2 O6, H2 O' and '(Cd 2+)3, (C6 N6 Cr 3-)2, 2(H2 O)' 
_chemical_formula_structural                      ?
_chemical_formula_sum                            
'C21 H17 Cl2 N O2'
_chemical_formula_iupac                           ?
_chemical_formula_weight                             386.26
_chemical_compound_source                        'see text'

loop_
_atom_type_symbol                                
_atom_type_description                           
_atom_type_scat_dispersion_real                  
_atom_type_scat_dispersion_imag                  
_atom_type_scat_source                           
 C   C    0.0033    0.0016
' International Tables Vol C Tables 4.2.6.8 and 6.1.1.4'
 H   H    0.0000    0.0000
' International Tables Vol C Tables 4.2.6.8 and 6.1.1.4'
Cl  Cl    0.1484    0.1585
' International Tables Vol C Tables 4.2.6.8 and 6.1.1.4'
 N   N    0.0061    0.0033
' International Tables Vol C Tables 4.2.6.8 and 6.1.1.4'
 O   O    0.0106    0.0060
' International Tables Vol C Tables 4.2.6.8 and 6.1.1.4'

#===============================================================================

# 6. CRYSTAL DATA

_symmetry_cell_setting                               triclinic
_symmetry_space_group_name_Hall                   '-P 1'
_symmetry_space_group_name_H-M                    'P -1'
_symmetry_Int_Tables_number                               2

loop_
_space_group_symop_id                            
_space_group_symop_operation_xyz                 
   1 x,y,z                         
   2 -x,-y,-z                      

_cell_length_a                                          3.82490
_cell_length_b                                          8.53430
_cell_length_c                                         26.66880
_cell_angle_alpha                                       87.5810
_cell_angle_beta                                        86.9760
_cell_angle_gamma                                       80.2330
_cell_volume                                            856.244
_cell_formula_units_Z                                 2
_cell_measurement_temperature                     ?
_cell_measurement_reflns_used                     ?
_cell_measurement_theta_min                       ?
_cell_measurement_theta_max                       ?
_cell_special_details                            
;
 
;

#===============================================================================

# 9. ATOMIC COORDINATES AND DISPLACEMENT PARAMETERS

loop_
_atom_site_label                                 
_atom_site_type_symbol                           
_atom_site_thermal_displace_type                 
_atom_site_fract_x                               
_atom_site_fract_y                               
_atom_site_fract_z                               
_atom_site_occupancy                             
_atom_site_U_iso_or_equiv                        
_atom_site_calc_flag                             
_atom_site_refinement_flags                      
_atom_site_disorder_assembly                     
_atom_site_disorder_group                        
Cl1 Cl Uiso 1.48251 0.03184 0.09908 1.000 0.0127 . . . .                        
Cl3 Cl Uiso 1.82711 0.20620 0.00661 1.000 0.0127 . . . .                        
O1 O Uiso 0.22702 1.00718 0.44721 1.000 0.0127 . . . .                          
O3 O Uiso 0.07074 1.20540 0.50156 1.000 0.0127 . . . .                          
N1 N Uiso 0.57979 1.06648 0.36298 1.000 0.0127 . . . .                          
C1 C Uiso 0.37703 1.26355 0.42560 1.000 0.0127 . . . .                          
C3 C Uiso 0.54700 1.21981 0.37791 1.000 0.0127 . . . .                          
C5 C Uiso 0.68736 1.33754 0.34839 1.000 0.0127 . . . .                          
C7 C Uiso 0.66102 1.49039 0.36504 1.000 0.0127 . . . .                          
C9 C Uiso 0.49680 1.53362 0.41181 1.000 0.0127 . . . .                          
C11 C Uiso 0.35885 1.42003 0.44145 1.000 0.0127 . . . .                         
C13 C Uiso 0.22202 1.15005 0.45835 1.000 0.0127 . . . .                         
C15 C Uiso 0.75158 0.99751 0.31943 1.000 0.0127 . . . .                         
C17 C Uiso 0.70157 1.06505 0.27101 1.000 0.0127 . . . .                         
C19 C Uiso 0.86020 0.98285 0.22949 1.000 0.0127 . . . .                         
C21 C Uiso 1.06715 0.83162 0.23449 1.000 0.0127 . . . .                         
C23 C Uiso 1.11681 0.76611 0.28303 1.000 0.0127 . . . .                         
C25 C Uiso 0.96429 0.84785 0.32483 1.000 0.0127 . . . .                         
C27 C Uiso 1.23274 0.74533 0.18858 1.000 0.0127 . . . .                         
C29 C Uiso 1.25088 0.56469 0.19266 1.000 0.0127 . . . .                         
C31 C Uiso 1.39872 0.47766 0.14586 1.000 0.0127 . . . .                         
C33 C Uiso 1.38254 0.31561 0.14325 1.000 0.0127 . . . .                         
C35 C Uiso 1.51316 0.23156 0.10077 1.000 0.0127 . . . .                         
C37 C Uiso 1.66304 0.30845 0.05960 1.000 0.0127 . . . .                         
C39 C Uiso 1.68054 0.46936 0.06203 1.000 0.0127 . . . .                         
C41 C Uiso 1.54972 0.55266 0.10465 1.000 0.0127 . . . .                         
H1 H Uiso 0.82859 1.30530 0.31309 1.000 0.0152 . . . .                          
H3 H Uiso 0.77696 1.57693 0.34169 1.000 0.0152 . . . .                          
H5 H Uiso 0.48446 1.65277 0.42509 1.000 0.0152 . . . .                          
H7 H Uiso 0.23461 1.44956 0.47796 1.000 0.0152 . . . .                          
H9 H Uiso 0.52724 1.17800 0.26575 1.000 0.0152 . . . .                          
H11 H Uiso 0.81433 1.03512 0.19210 1.000 0.0152 . . . .                         
H13 H Uiso 1.27828 0.65003 0.28884 1.000 0.0152 . . . .                         
H15 H Uiso 1.00894 0.79585 0.36229 1.000 0.0152 . . . .                         
H17 H Uiso 1.08337 0.79370 0.15583 1.000 0.0152 . . . .                         
H19 H Uiso 1.50139 0.77263 0.18146 1.000 0.0152 . . . .                         
H21 H Uiso 1.41247 0.51538 0.22426 1.000 0.0152 . . . .                         
H23 H Uiso 0.98485 0.53733 0.20208 1.000 0.0152 . . . .                         
H25 H Uiso 1.26249 0.25337 0.17416 1.000 0.0152 . . . .                         
H27 H Uiso 1.79621 0.52990 0.03050 1.000 0.0152 . . . .                         
H29 H Uiso 1.56668 0.67797 0.10506 1.000 0.0152 . . . .                         
H31 H Uiso 0.49583 0.99173 0.39006 1.000 0.0152 . . . .                         
H33 H Uiso -0.03731 1.11779 0.52062 1.000 0.0152 . . . .                        

#===============================================================================

#===============================================================================

data_23_list2_bpandenburg_22_a89     

#===============================================================================

# 5. CHEMICAL DATA

_chemical_name_systematic                        
;
;
_chemical_name_common                             ?
_chemical_melting_point                           ?
_chemical_formula_moiety                         
'C21 H17 Cl2 N O2'
# Ex: 'C12 H16 N2 O6, H2 O' and '(Cd 2+)3, (C6 N6 Cr 3-)2, 2(H2 O)' 
_chemical_formula_structural                      ?
_chemical_formula_sum                            
'C21 H17 Cl2 N O2'
_chemical_formula_iupac                           ?
_chemical_formula_weight                             386.26
_chemical_compound_source                        'see text'

loop_
_atom_type_symbol                                
_atom_type_description                           
_atom_type_scat_dispersion_real                  
_atom_type_scat_dispersion_imag                  
_atom_type_scat_source                           
 C   C    0.0033    0.0016
' International Tables Vol C Tables 4.2.6.8 and 6.1.1.4'
 H   H    0.0000    0.0000
' International Tables Vol C Tables 4.2.6.8 and 6.1.1.4'
Cl  Cl    0.1484    0.1585
' International Tables Vol C Tables 4.2.6.8 and 6.1.1.4'
 N   N    0.0061    0.0033
' International Tables Vol C Tables 4.2.6.8 and 6.1.1.4'
 O   O    0.0106    0.0060
' International Tables Vol C Tables 4.2.6.8 and 6.1.1.4'

#===============================================================================

# 6. CRYSTAL DATA

_symmetry_cell_setting                               triclinic
_symmetry_space_group_name_Hall                   '-P 1'
_symmetry_space_group_name_H-M                    'P -1'
_symmetry_Int_Tables_number                               2

loop_
_space_group_symop_id                            
_space_group_symop_operation_xyz                 
   1 x,y,z                         
   2 -x,-y,-z                      

_cell_length_a                                          3.85330
_cell_length_b                                          8.53640
_cell_length_c                                         26.53820
_cell_angle_alpha                                       87.7110
_cell_angle_beta                                        87.4710
_cell_angle_gamma                                       79.4730
_cell_volume                                            856.949
_cell_formula_units_Z                                 2
_cell_measurement_temperature                     ?
_cell_measurement_reflns_used                     ?
_cell_measurement_theta_min                       ?
_cell_measurement_theta_max                       ?
_cell_special_details                            
;
 
;

#===============================================================================

# 9. ATOMIC COORDINATES AND DISPLACEMENT PARAMETERS

loop_
_atom_site_label                                 
_atom_site_type_symbol                           
_atom_site_thermal_displace_type                 
_atom_site_fract_x                               
_atom_site_fract_y                               
_atom_site_fract_z                               
_atom_site_occupancy                             
_atom_site_U_iso_or_equiv                        
_atom_site_calc_flag                             
_atom_site_refinement_flags                      
_atom_site_disorder_assembly                     
_atom_site_disorder_group                        
Cl1 Cl Uiso -0.01904 1.47577 0.40450 1.000 0.0127 . . . .                       
Cl3 Cl Uiso -0.35487 1.29276 0.49526 1.000 0.0127 . . . .                       
O1 O Uiso 1.27725 0.49373 0.05266 1.000 0.0127 . . . .                          
O3 O Uiso 1.43164 0.29378 -0.00159 1.000 0.0127 . . . .                         
N1 N Uiso 0.93384 0.43797 0.13728 1.000 0.0127 . . . .                          
C1 C Uiso 1.12953 0.23860 0.07467 1.000 0.0127 . . . .                          
C3 C Uiso 0.96275 0.28439 0.12246 1.000 0.0127 . . . .                          
C5 C Uiso 0.82218 0.16848 0.15213 1.000 0.0127 . . . .                          
C7 C Uiso 0.84416 0.01564 0.13545 1.000 0.0127 . . . .                          
C9 C Uiso 1.00583 -0.02975 0.08861 1.000 0.0127 . . . .                         
C11 C Uiso 1.14496 0.08195 0.05888 1.000 0.0127 . . . .                         
C13 C Uiso 1.28267 0.35059 0.04171 1.000 0.0127 . . . .                         
C15 C Uiso 0.76168 0.50954 0.18057 1.000 0.0127 . . . .                         
C17 C Uiso 0.54822 0.65977 0.17442 1.000 0.0127 . . . .                         
C19 C Uiso 0.39332 0.74318 0.21599 1.000 0.0127 . . . .                         
C21 C Uiso 0.44086 0.67873 0.26497 1.000 0.0127 . . . .                         
C23 C Uiso 0.64935 0.52707 0.27068 1.000 0.0127 . . . .                         
C25 C Uiso 0.81074 0.44333 0.22942 1.000 0.0127 . . . .                         
C27 C Uiso 0.27013 0.76560 0.31068 1.000 0.0127 . . . .                         
C29 C Uiso 0.24551 0.94672 0.30709 1.000 0.0127 . . . .                         
C31 C Uiso 0.09269 1.03148 0.35431 1.000 0.0127 . . . .                         
C33 C Uiso 0.09896 1.19401 0.35814 1.000 0.0127 . . . .                         
C35 C Uiso -0.03699 1.27523 0.40118 1.000 0.0127 . . . .                        
C37 C Uiso -0.18208 1.19476 0.44165 1.000 0.0127 . . . .                        
C39 C Uiso -0.18842 1.03324 0.43807 1.000 0.0127 . . . .                        
C41 C Uiso -0.05304 0.95299 0.39490 1.000 0.0127 . . . .                        
H1 H Uiso 0.68313 0.20242 0.18747 1.000 0.0152 . . . .                          
H3 H Uiso 0.72671 -0.06913 0.15883 1.000 0.0152 . . . .                         
H5 H Uiso 1.01498 -0.14884 0.07533 1.000 0.0152 . . . .                         
H7 H Uiso 1.26715 0.05084 0.02231 1.000 0.0152 . . . .                          
H9 H Uiso 0.50438 0.71073 0.13660 1.000 0.0152 . . . .                          
H11 H Uiso 0.23021 0.85940 0.20961 1.000 0.0152 . . . .                         
H13 H Uiso 0.69365 0.47566 0.30845 1.000 0.0152 . . . .                         
H15 H Uiso 0.98609 0.32996 0.23517 1.000 0.0152 . . . .                         
H17 H Uiso 0.00389 0.73824 0.31686 1.000 0.0152 . . . .                         
H19 H Uiso 0.41628 0.71715 0.34405 1.000 0.0152 . . . .                         
H21 H Uiso 0.50852 0.97504 0.29856 1.000 0.0152 . . . .                         
H23 H Uiso 0.08511 0.99660 0.27508 1.000 0.0152 . . . .                         
H25 H Uiso 0.21621 1.25848 0.32782 1.000 0.0152 . . . .                         
H27 H Uiso -0.29971 0.96992 0.46908 1.000 0.0152 . . . .                        
H29 H Uiso -0.06167 0.82719 0.39351 1.000 0.0152 . . . .                        
H31 H Uiso 1.01674 0.51143 0.10991 1.000 0.0152 . . . .                         
H33 H Uiso 1.53767 0.38081 -0.02062 1.000 0.0191 . . . .                        

#===============================================================================

#===============================================================================

data_23_list2_bpandenburg_23_b20     

#===============================================================================

# 5. CHEMICAL DATA

_chemical_name_systematic                        
;
;
_chemical_name_common                             ?
_chemical_melting_point                           ?
_chemical_formula_moiety                         
'C21 H17 Cl2 N O2'
# Ex: 'C12 H16 N2 O6, H2 O' and '(Cd 2+)3, (C6 N6 Cr 3-)2, 2(H2 O)' 
_chemical_formula_structural                      ?
_chemical_formula_sum                            
'C21 H17 Cl2 N O2'
_chemical_formula_iupac                           ?
_chemical_formula_weight                             386.26
_chemical_compound_source                        'see text'

loop_
_atom_type_symbol                                
_atom_type_description                           
_atom_type_scat_dispersion_real                  
_atom_type_scat_dispersion_imag                  
_atom_type_scat_source                           
 C   C    0.0033    0.0016
' International Tables Vol C Tables 4.2.6.8 and 6.1.1.4'
 H   H    0.0000    0.0000
' International Tables Vol C Tables 4.2.6.8 and 6.1.1.4'
Cl  Cl    0.1484    0.1585
' International Tables Vol C Tables 4.2.6.8 and 6.1.1.4'
 N   N    0.0061    0.0033
' International Tables Vol C Tables 4.2.6.8 and 6.1.1.4'
 O   O    0.0106    0.0060
' International Tables Vol C Tables 4.2.6.8 and 6.1.1.4'

#===============================================================================

# 6. CRYSTAL DATA

_symmetry_cell_setting                               triclinic
_symmetry_space_group_name_Hall                   '-P 1'
_symmetry_space_group_name_H-M                    'P -1'
_symmetry_Int_Tables_number                               2

loop_
_space_group_symop_id                            
_space_group_symop_operation_xyz                 
   1 x,y,z                         
   2 -x,-y,-z                      

_cell_length_a                                          7.44280
_cell_length_b                                         11.71060
_cell_length_c                                         12.06460
_cell_angle_alpha                                       62.1790
_cell_angle_beta                                        76.5070
_cell_angle_gamma                                       77.8010
_cell_volume                                            897.894
_cell_formula_units_Z                                 2
_cell_measurement_temperature                     ?
_cell_measurement_reflns_used                     ?
_cell_measurement_theta_min                       ?
_cell_measurement_theta_max                       ?
_cell_special_details                            
;
 
;

#===============================================================================

# 9. ATOMIC COORDINATES AND DISPLACEMENT PARAMETERS

loop_
_atom_site_label                                 
_atom_site_type_symbol                           
_atom_site_thermal_displace_type                 
_atom_site_fract_x                               
_atom_site_fract_y                               
_atom_site_fract_z                               
_atom_site_occupancy                             
_atom_site_U_iso_or_equiv                        
_atom_site_calc_flag                             
_atom_site_refinement_flags                      
_atom_site_disorder_assembly                     
_atom_site_disorder_group                        
Cl1 Cl Uiso 0.54968 0.54588 0.60579 1.000 0.0127 . . . .                        
Cl3 Cl Uiso 0.26454 0.75443 0.67442 1.000 0.0127 . . . .                        
O1 O Uiso 0.38600 0.41497 0.13571 1.000 0.0127 . . . .                          
O3 O Uiso 0.55082 0.34504 -0.00786 1.000 0.0127 . . . .                         
N1 N Uiso 0.23799 0.24149 0.35711 1.000 0.0127 . . . .                          
C1 C Uiso 0.39011 0.19328 0.17985 1.000 0.0127 . . . .                          
C3 C Uiso 0.29010 0.15443 0.30632 1.000 0.0127 . . . .                          
C5 C Uiso 0.24381 0.02576 0.37353 1.000 0.0127 . . . .                          
C7 C Uiso 0.29462 -0.06037 0.32019 1.000 0.0127 . . . .                         
C9 C Uiso 0.39352 -0.02268 0.19664 1.000 0.0127 . . . .                         
C11 C Uiso 0.43960 0.10277 0.12836 1.000 0.0127 . . . .                         
C13 C Uiso 0.44130 0.32445 0.10240 1.000 0.0127 . . . .                         
C15 C Uiso 0.16765 0.21902 0.48328 1.000 0.0127 . . . .                         
C17 C Uiso 0.04545 0.31848 0.50422 1.000 0.0127 . . . .                         
C19 C Uiso -0.02036 0.30460 0.62714 1.000 0.0127 . . . .                        
C21 C Uiso 0.02974 0.19098 0.73232 1.000 0.0127 . . . .                         
C23 C Uiso 0.15258 0.09271 0.71027 1.000 0.0127 . . . .                         
C25 C Uiso 0.22294 0.10630 0.58800 1.000 0.0127 . . . .                         
C27 C Uiso -0.04131 0.17574 0.86545 1.000 0.0127 . . . .                        
C29 C Uiso 0.10775 0.19485 0.92411 1.000 0.0127 . . . .                         
C31 C Uiso 0.15215 0.33330 0.86034 1.000 0.0127 . . . .                         
C33 C Uiso 0.31124 0.37196 0.77047 1.000 0.0127 . . . .                         
C35 C Uiso 0.34870 0.50093 0.71338 1.000 0.0127 . . . .                         
C37 C Uiso 0.22464 0.59345 0.74417 1.000 0.0127 . . . .                         
C39 C Uiso 0.06429 0.55598 0.83210 1.000 0.0127 . . . .                         
C41 C Uiso 0.02926 0.42731 0.88939 1.000 0.0127 . . . .                         
H1 H Uiso 0.16385 -0.00493 0.46773 1.000 0.0152 . . . .                         
H3 H Uiso 0.25487 -0.15786 0.37511 1.000 0.0152 . . . .                         
H5 H Uiso 0.43103 -0.09060 0.15513 1.000 0.0152 . . . .                         
H7 H Uiso 0.51471 0.13552 0.03244 1.000 0.0152 . . . .                          
H9 H Uiso 0.00194 0.40603 0.42366 1.000 0.0152 . . . .                          
H11 H Uiso -0.11584 0.38214 0.64161 1.000 0.0152 . . . .                        
H13 H Uiso 0.19676 0.00411 0.78983 1.000 0.0152 . . . .                         
H15 H Uiso 0.32445 0.03116 0.57396 1.000 0.0152 . . . .                         
H17 H Uiso -0.16461 0.24542 0.86679 1.000 0.0152 . . . .                        
H19 H Uiso -0.08344 0.07830 0.92574 1.000 0.0152 . . . .                        
H21 H Uiso 0.05732 0.16712 1.02514 1.000 0.0152 . . . .                         
H23 H Uiso 0.23383 0.12905 0.91762 1.000 0.0152 . . . .                         
H25 H Uiso 0.40820 0.30216 0.74420 1.000 0.0152 . . . .                         
H27 H Uiso -0.03122 0.62824 0.85500 1.000 0.0152 . . . .                        
H29 H Uiso -0.09599 0.39967 0.95778 1.000 0.0152 . . . .                        
H31 H Uiso 0.26433 0.33392 0.29426 1.000 0.0152 . . . .                         
H33 H Uiso 0.57028 0.44119 -0.05620 1.000 0.0191 . . . .                        

#===============================================================================

#===============================================================================

data_23_list2_bpandenburg_24_a283    

#===============================================================================

# 5. CHEMICAL DATA

_chemical_name_systematic                        
;
;
_chemical_name_common                             ?
_chemical_melting_point                           ?
_chemical_formula_moiety                         
'C21 H17 Cl2 N O2'
# Ex: 'C12 H16 N2 O6, H2 O' and '(Cd 2+)3, (C6 N6 Cr 3-)2, 2(H2 O)' 
_chemical_formula_structural                      ?
_chemical_formula_sum                            
'C21 H17 Cl2 N O2'
_chemical_formula_iupac                           ?
_chemical_formula_weight                             386.26
_chemical_compound_source                        'see text'

loop_
_atom_type_symbol                                
_atom_type_description                           
_atom_type_scat_dispersion_real                  
_atom_type_scat_dispersion_imag                  
_atom_type_scat_source                           
 C   C    0.0033    0.0016
' International Tables Vol C Tables 4.2.6.8 and 6.1.1.4'
 H   H    0.0000    0.0000
' International Tables Vol C Tables 4.2.6.8 and 6.1.1.4'
Cl  Cl    0.1484    0.1585
' International Tables Vol C Tables 4.2.6.8 and 6.1.1.4'
 N   N    0.0061    0.0033
' International Tables Vol C Tables 4.2.6.8 and 6.1.1.4'
 O   O    0.0106    0.0060
' International Tables Vol C Tables 4.2.6.8 and 6.1.1.4'

#===============================================================================

# 6. CRYSTAL DATA

_symmetry_cell_setting                               triclinic
_symmetry_space_group_name_Hall                   '-P 1'
_symmetry_space_group_name_H-M                    'P -1'
_symmetry_Int_Tables_number                               2

loop_
_space_group_symop_id                            
_space_group_symop_operation_xyz                 
   1 x,y,z                         
   2 -x,-y,-z                      

_cell_length_a                                          7.27650
_cell_length_b                                         11.20030
_cell_length_c                                         11.49950
_cell_angle_alpha                                      110.3940
_cell_angle_beta                                        90.2940
_cell_angle_gamma                                       91.0840
_cell_volume                                            878.227
_cell_formula_units_Z                                 2
_cell_measurement_temperature                     ?
_cell_measurement_reflns_used                     ?
_cell_measurement_theta_min                       ?
_cell_measurement_theta_max                       ?
_cell_special_details                            
;
 
;

#===============================================================================

# 9. ATOMIC COORDINATES AND DISPLACEMENT PARAMETERS

loop_
_atom_site_label                                 
_atom_site_type_symbol                           
_atom_site_thermal_displace_type                 
_atom_site_fract_x                               
_atom_site_fract_y                               
_atom_site_fract_z                               
_atom_site_occupancy                             
_atom_site_U_iso_or_equiv                        
_atom_site_calc_flag                             
_atom_site_refinement_flags                      
_atom_site_disorder_assembly                     
_atom_site_disorder_group                        
Cl1 Cl Uiso 0.38303 0.15513 0.54482 1.000 0.0127 . . . .                        
Cl3 Cl Uiso 0.49990 0.27093 0.82845 1.000 0.0127 . . . .                        
O1 O Uiso -0.34417 0.95277 0.07405 1.000 0.0127 . . . .                         
O3 O Uiso -0.34415 1.13598 0.03382 1.000 0.0127 . . . .                         
N1 N Uiso -0.05464 0.90163 0.18576 1.000 0.0127 . . . .                         
C1 C Uiso -0.08212 1.09359 0.13443 1.000 0.0127 . . . .                         
C3 C Uiso 0.01785 1.01563 0.18738 1.000 0.0127 . . . .                          
C5 C Uiso 0.19626 1.05766 0.23515 1.000 0.0127 . . . .                          
C7 C Uiso 0.27022 1.17110 0.23262 1.000 0.0127 . . . .                          
C9 C Uiso 0.17235 1.24825 0.18166 1.000 0.0127 . . . .                          
C11 C Uiso -0.00100 1.20816 0.13236 1.000 0.0127 . . . .                        
C13 C Uiso -0.26414 1.05516 0.07909 1.000 0.0127 . . . .                        
C15 C Uiso 0.01407 0.82144 0.24606 1.000 0.0127 . . . .                         
C17 C Uiso 0.08664 0.86898 0.36653 1.000 0.0127 . . . .                         
C19 C Uiso 0.14436 0.78598 0.42486 1.000 0.0127 . . . .                         
C21 C Uiso 0.13194 0.65390 0.36540 1.000 0.0127 . . . .                         
C23 C Uiso 0.05705 0.60749 0.24499 1.000 0.0127 . . . .                         
C25 C Uiso -0.00096 0.68920 0.18575 1.000 0.0127 . . . .                        
C27 C Uiso 0.19521 0.56080 0.42522 1.000 0.0127 . . . .                         
C29 C Uiso 0.24531 0.62059 0.56252 1.000 0.0127 . . . .                         
C31 C Uiso 0.30927 0.52905 0.62411 1.000 0.0127 . . . .                         
C33 C Uiso 0.31495 0.39747 0.56289 1.000 0.0127 . . . .                         
C35 C Uiso 0.37573 0.31753 0.62455 1.000 0.0127 . . . .                         
C37 C Uiso 0.43009 0.36811 0.74917 1.000 0.0127 . . . .                         
C39 C Uiso 0.42467 0.49947 0.81109 1.000 0.0127 . . . .                         
C41 C Uiso 0.36547 0.57828 0.74895 1.000 0.0127 . . . .                         
H1 H Uiso 0.27714 0.99783 0.27097 1.000 0.0152 . . . .                          
H3 H Uiso 0.40842 1.19915 0.26901 1.000 0.0152 . . . .                          
H5 H Uiso 0.23424 1.33562 0.17821 1.000 0.0152 . . . .                          
H7 H Uiso -0.07845 1.26342 0.08917 1.000 0.0152 . . . .                         
H9 H Uiso 0.09440 0.97085 0.41589 1.000 0.0152 . . . .                          
H11 H Uiso 0.19801 0.82640 0.51892 1.000 0.0152 . . . .                         
H13 H Uiso 0.04168 0.50535 0.19747 1.000 0.0152 . . . .                         
H15 H Uiso -0.05967 0.65147 0.09274 1.000 0.0152 . . . .                        
H17 H Uiso 0.31453 0.51034 0.37483 1.000 0.0152 . . . .                         
H19 H Uiso 0.08687 0.48775 0.41186 1.000 0.0152 . . . .                         
H21 H Uiso 0.12787 0.67270 0.61432 1.000 0.0152 . . . .                         
H23 H Uiso 0.35475 0.69279 0.57444 1.000 0.0152 . . . .                         
H25 H Uiso 0.27172 0.35437 0.46672 1.000 0.0152 . . . .                         
H27 H Uiso 0.46586 0.53937 0.90797 1.000 0.0152 . . . .                         
H29 H Uiso 0.36218 0.67989 0.79954 1.000 0.0152 . . . .                         
H31 H Uiso -0.17632 0.87607 0.13840 1.000 0.0152 . . . .                        
H33 H Uiso -0.46735 1.09772 -0.00670 1.000 0.0152 . . . .                       

#===============================================================================

#===============================================================================

data_23_list2_bpandenburg_25_a284    

#===============================================================================

# 5. CHEMICAL DATA

_chemical_name_systematic                        
;
;
_chemical_name_common                             ?
_chemical_melting_point                           ?
_chemical_formula_moiety                         
'C21 H17 Cl2 N O2'
# Ex: 'C12 H16 N2 O6, H2 O' and '(Cd 2+)3, (C6 N6 Cr 3-)2, 2(H2 O)' 
_chemical_formula_structural                      ?
_chemical_formula_sum                            
'C21 H17 Cl2 N O2'
_chemical_formula_iupac                           ?
_chemical_formula_weight                             386.26
_chemical_compound_source                        'see text'

loop_
_atom_type_symbol                                
_atom_type_description                           
_atom_type_scat_dispersion_real                  
_atom_type_scat_dispersion_imag                  
_atom_type_scat_source                           
 C   C    0.0033    0.0016
' International Tables Vol C Tables 4.2.6.8 and 6.1.1.4'
 H   H    0.0000    0.0000
' International Tables Vol C Tables 4.2.6.8 and 6.1.1.4'
Cl  Cl    0.1484    0.1585
' International Tables Vol C Tables 4.2.6.8 and 6.1.1.4'
 N   N    0.0061    0.0033
' International Tables Vol C Tables 4.2.6.8 and 6.1.1.4'
 O   O    0.0106    0.0060
' International Tables Vol C Tables 4.2.6.8 and 6.1.1.4'

#===============================================================================

# 6. CRYSTAL DATA

_symmetry_cell_setting                               triclinic
_symmetry_space_group_name_Hall                   '-P 1'
_symmetry_space_group_name_H-M                    'P -1'
_symmetry_Int_Tables_number                               2

loop_
_space_group_symop_id                            
_space_group_symop_operation_xyz                 
   1 x,y,z                         
   2 -x,-y,-z                      

_cell_length_a                                          7.28260
_cell_length_b                                         11.21850
_cell_length_c                                         11.48970
_cell_angle_alpha                                      110.3310
_cell_angle_beta                                        90.4650
_cell_angle_gamma                                       91.2190
_cell_volume                                            879.907
_cell_formula_units_Z                                 2
_cell_measurement_temperature                     ?
_cell_measurement_reflns_used                     ?
_cell_measurement_theta_min                       ?
_cell_measurement_theta_max                       ?
_cell_special_details                            
;
 
;

#===============================================================================

# 9. ATOMIC COORDINATES AND DISPLACEMENT PARAMETERS

loop_
_atom_site_label                                 
_atom_site_type_symbol                           
_atom_site_thermal_displace_type                 
_atom_site_fract_x                               
_atom_site_fract_y                               
_atom_site_fract_z                               
_atom_site_occupancy                             
_atom_site_U_iso_or_equiv                        
_atom_site_calc_flag                             
_atom_site_refinement_flags                      
_atom_site_disorder_assembly                     
_atom_site_disorder_group                        
Cl1 Cl Uiso 0.38140 -0.34372 0.54783 1.000 0.0127 . . . .                       
Cl3 Cl Uiso 0.50768 -0.22533 0.83050 1.000 0.0127 . . . .                       
O1 O Uiso -0.34396 0.45258 0.07398 1.000 0.0127 . . . .                         
O3 O Uiso -0.34371 0.63590 0.03439 1.000 0.0127 . . . .                         
N1 N Uiso -0.05497 0.40140 0.18602 1.000 0.0127 . . . .                         
C1 C Uiso -0.08191 0.59358 0.13548 1.000 0.0127 . . . .                         
C3 C Uiso 0.01794 0.51545 0.18820 1.000 0.0127 . . . .                          
C5 C Uiso 0.19657 0.55731 0.23615 1.000 0.0127 . . . .                          
C7 C Uiso 0.27093 0.67059 0.23375 1.000 0.0127 . . . .                          
C9 C Uiso 0.17313 0.74790 0.18307 1.000 0.0127 . . . .                          
C11 C Uiso -0.00058 0.70816 0.13384 1.000 0.0127 . . . .                        
C13 C Uiso -0.26388 0.55508 0.07966 1.000 0.0127 . . . .                        
C15 C Uiso 0.01290 0.32099 0.24625 1.000 0.0127 . . . .                         
C17 C Uiso -0.00375 0.18905 0.18605 1.000 0.0127 . . . .                        
C19 C Uiso 0.05419 0.10736 0.24527 1.000 0.0127 . . . .                         
C21 C Uiso 0.13069 0.15342 0.36547 1.000 0.0127 . . . .                         
C23 C Uiso 0.14396 0.28517 0.42499 1.000 0.0127 . . . .                         
C25 C Uiso 0.08623 0.36814 0.36675 1.000 0.0127 . . . .                         
C27 C Uiso 0.19478 0.06055 0.42521 1.000 0.0127 . . . .                         
C29 C Uiso 0.24477 0.12030 0.56269 1.000 0.0127 . . . .                         
C31 C Uiso 0.30954 0.02931 0.62461 1.000 0.0127 . . . .                         
C33 C Uiso 0.31388 -0.10215 0.56425 1.000 0.0127 . . . .                        
C35 C Uiso 0.37628 -0.18129 0.62634 1.000 0.0127 . . . .                        
C37 C Uiso 0.43388 -0.12987 0.75050 1.000 0.0127 . . . .                        
C39 C Uiso 0.42933 0.00135 0.81160 1.000 0.0127 . . . .                         
C41 C Uiso 0.36809 0.07926 0.74911 1.000 0.0127 . . . .                         
H1 H Uiso 0.27732 0.49746 0.27188 1.000 0.0152 . . . .                          
H3 H Uiso 0.40941 0.69843 0.27006 1.000 0.0152 . . . .                          
H5 H Uiso 0.23526 0.83527 0.17997 1.000 0.0152 . . . .                          
H7 H Uiso -0.07810 0.76373 0.09105 1.000 0.0152 . . . .                         
H9 H Uiso -0.06370 0.15146 0.09318 1.000 0.0152 . . . .                         
H11 H Uiso 0.03762 0.00547 0.19779 1.000 0.0152 . . . .                         
H13 H Uiso 0.19818 0.32537 0.51910 1.000 0.0152 . . . .                         
H15 H Uiso 0.09410 0.46978 0.41634 1.000 0.0152 . . . .                         
H17 H Uiso 0.08717 -0.01312 0.41132 1.000 0.0152 . . . .                        
H19 H Uiso 0.31444 0.01115 0.37516 1.000 0.0152 . . . .                         
H21 H Uiso 0.35392 0.19280 0.57479 1.000 0.0152 . . . .                         
H23 H Uiso 0.12726 0.17177 0.61416 1.000 0.0152 . . . .                         
H25 H Uiso 0.26822 -0.14567 0.46847 1.000 0.0152 . . . .                        
H27 H Uiso 0.47325 0.04174 0.90806 1.000 0.0152 . . . .                         
H29 H Uiso 0.36531 0.18077 0.79910 1.000 0.0152 . . . .                         
H31 H Uiso -0.17663 0.37611 0.13827 1.000 0.0152 . . . .                        
H33 H Uiso -0.46666 0.59743 -0.00656 1.000 0.0152 . . . .                       

#===============================================================================
