# Supplementary material for: Report on the sixth blind test of organic crystal structure prediction methods
Source: Acta Crystallogr B Struct Sci Cryst Eng Mater. 2016 Aug 1;72(Pt 4):439–59. doi: 10.1107/S2052520616007447 (PMC4971545; doi:10.1107/S2052520616007447)
Supplement: Supplementary file 2 [file b-72-00439-sup2.zip › Group_23_Brandenburg_Grimme/XXIV-1_Brandenburg_Grimme.cif]

#===============================================================================

data_24_list1_bpandenburg_1_1331     

#===============================================================================

# 5. CHEMICAL DATA

_chemical_name_systematic                        
;
;
_chemical_name_common                             ?
_chemical_melting_point                           ?
_chemical_formula_moiety                         
'C4 H7 N2 O2 S, Cl, H2 O'
# Ex: 'C12 H16 N2 O6, H2 O' and '(Cd 2+)3, (C6 N6 Cr 3-)2, 2(H2 O)' 
_chemical_formula_structural                      ?
_chemical_formula_sum                            
'2 O2 S, Cl, H2 O'
_chemical_formula_iupac                           ?
_chemical_formula_weight                             200.64
_chemical_compound_source                        'see text'

loop_
_atom_type_symbol                                
_atom_type_description                           
_atom_type_scat_dispersion_real                  
_atom_type_scat_dispersion_imag                  
_atom_type_scat_source                           
 C   C    0.0033    0.0016
' International Tables Vol C Tables 4.2.6.8 and 6.1.1.4'
 H   H    0.0000    0.0000
' International Tables Vol C Tables 4.2.6.8 and 6.1.1.4'
Cl  Cl    0.1484    0.1585
' International Tables Vol C Tables 4.2.6.8 and 6.1.1.4'
 N   N    0.0061    0.0033
' International Tables Vol C Tables 4.2.6.8 and 6.1.1.4'
 O   O    0.0106    0.0060
' International Tables Vol C Tables 4.2.6.8 and 6.1.1.4'
 S   S    0.1246    0.1234
' International Tables Vol C Tables 4.2.6.8 and 6.1.1.4'

#===============================================================================

# 6. CRYSTAL DATA

_symmetry_cell_setting                            orthorhombic
_symmetry_space_group_name_Hall                   'P 2ac 2ab'
_symmetry_space_group_name_H-M                    'P 21 21 21'
_symmetry_Int_Tables_number                              19

loop_
_space_group_symop_id                            
_space_group_symop_operation_xyz                 
   1 x,y,z                         
   2 1/2-x,-y,1/2+z                
   3 1/2+x,1/2-y,-z                
   4 -x,1/2+y,1/2-z                

_cell_length_a                                          7.54180
_cell_length_b                                          9.95950
_cell_length_c                                         12.87510
_cell_angle_alpha                                            90
_cell_angle_beta                                             90
_cell_angle_gamma                                            90
_cell_volume                                            967.082
_cell_formula_units_Z                                 4
_cell_measurement_temperature                     ?
_cell_measurement_reflns_used                     ?
_cell_measurement_theta_min                       ?
_cell_measurement_theta_max                       ?
_cell_special_details                            
;
 
;

#===============================================================================

# 9. ATOMIC COORDINATES AND DISPLACEMENT PARAMETERS

loop_
_atom_site_label                                 
_atom_site_type_symbol                           
_atom_site_thermal_displace_type                 
_atom_site_fract_x                               
_atom_site_fract_y                               
_atom_site_fract_z                               
_atom_site_occupancy                             
_atom_site_U_iso_or_equiv                        
_atom_site_calc_flag                             
_atom_site_refinement_flags                      
_atom_site_disorder_assembly                     
_atom_site_disorder_group                        
S2 S Uiso 0.44761 0.25985 0.44958 1.000 0.0127 . . . .                          
Cl1 Cl Uiso 0.96174 0.34366 0.12692 1.000 0.0127 . . . .                        
O4 O Uiso 0.39761 0.49359 0.16665 1.000 0.0127 . . . .                          
O5 O Uiso 0.49385 0.31501 0.26029 1.000 0.0127 . . . .                          
N3 N Uiso 0.40869 0.11121 0.61920 1.000 0.0127 . . . .                          
N4 N Uiso 0.43610 0.33578 0.65591 1.000 0.0127 . . . .                          
C5 C Uiso 0.41808 0.42278 0.25442 1.000 0.0127 . . . .                          
C6 C Uiso 0.33895 0.48729 0.35038 1.000 0.0127 . . . .                          
C7 C Uiso 0.34859 0.42310 0.43993 1.000 0.0127 . . . .                          
C8 C Uiso 0.42450 0.23692 0.58788 1.000 0.0127 . . . .                          
O3 O Uiso 0.59282 0.40142 0.01534 1.000 0.0127 . . . .                          
H10 H Uiso 0.46568 0.45336 0.10713 1.000 0.0191 . . . .                         
H11 H Uiso 0.27916 0.58586 0.34387 1.000 0.0152 . . . .                         
H12 H Uiso 0.29358 0.46510 0.51086 1.000 0.0152 . . . .                         
H13 H Uiso 0.40019 0.03149 0.56702 1.000 0.0152 . . . .                         
H14 H Uiso 0.40867 0.09325 0.69758 1.000 0.0152 . . . .                         
H15 H Uiso 0.42808 0.31147 0.73317 1.000 0.0152 . . . .                         
H16 H Uiso 0.45634 0.43439 0.63591 1.000 0.0152 . . . .                         
H8 H Uiso 0.70893 0.38113 0.04702 1.000 0.0191 . . . .                          
H9 H Uiso 0.55302 0.32063 -0.02222 1.000 0.0191 . . . .                         

#===============================================================================

#===============================================================================

data_24_list1_bpandenburg_2_1703     

#===============================================================================

# 5. CHEMICAL DATA

_chemical_name_systematic                        
;
;
_chemical_name_common                             ?
_chemical_melting_point                           ?
_chemical_formula_moiety                         
'C4 H7 N2 O2 S, Cl, H2 O'
# Ex: 'C12 H16 N2 O6, H2 O' and '(Cd 2+)3, (C6 N6 Cr 3-)2, 2(H2 O)' 
_chemical_formula_structural                      ?
_chemical_formula_sum                            
'2 O2 S, Cl, H2 O'
_chemical_formula_iupac                           ?
_chemical_formula_weight                             200.64
_chemical_compound_source                        'see text'

loop_
_atom_type_symbol                                
_atom_type_description                           
_atom_type_scat_dispersion_real                  
_atom_type_scat_dispersion_imag                  
_atom_type_scat_source                           
 C   C    0.0033    0.0016
' International Tables Vol C Tables 4.2.6.8 and 6.1.1.4'
 H   H    0.0000    0.0000
' International Tables Vol C Tables 4.2.6.8 and 6.1.1.4'
Cl  Cl    0.1484    0.1585
' International Tables Vol C Tables 4.2.6.8 and 6.1.1.4'
 N   N    0.0061    0.0033
' International Tables Vol C Tables 4.2.6.8 and 6.1.1.4'
 O   O    0.0106    0.0060
' International Tables Vol C Tables 4.2.6.8 and 6.1.1.4'
 S   S    0.1246    0.1234
' International Tables Vol C Tables 4.2.6.8 and 6.1.1.4'

#===============================================================================

# 6. CRYSTAL DATA

_symmetry_cell_setting                              monoclinic
_symmetry_space_group_name_Hall                   '-P 2yn'
_symmetry_space_group_name_H-M                    'P 21/n'
_symmetry_Int_Tables_number                              14

loop_
_space_group_symop_id                            
_space_group_symop_operation_xyz                 
   1 x,y,z                         
   2 1/2-x,1/2+y,1/2-z             
   3 -x,-y,-z                      
   4 1/2+x,1/2-y,1/2+z             

_cell_length_a                                          5.89550
_cell_length_b                                         13.25790
_cell_length_c                                         11.79160
_cell_angle_alpha                                            90
_cell_angle_beta                                       102.0840
_cell_angle_gamma                                            90
_cell_volume                                            901.232
_cell_formula_units_Z                                 4
_cell_measurement_temperature                     ?
_cell_measurement_reflns_used                     ?
_cell_measurement_theta_min                       ?
_cell_measurement_theta_max                       ?
_cell_special_details                            
;
 
;

#===============================================================================

# 9. ATOMIC COORDINATES AND DISPLACEMENT PARAMETERS

loop_
_atom_site_label                                 
_atom_site_type_symbol                           
_atom_site_thermal_displace_type                 
_atom_site_fract_x                               
_atom_site_fract_y                               
_atom_site_fract_z                               
_atom_site_occupancy                             
_atom_site_U_iso_or_equiv                        
_atom_site_calc_flag                             
_atom_site_refinement_flags                      
_atom_site_disorder_assembly                     
_atom_site_disorder_group                        
S1 S Uiso 0.40105 0.15844 0.34747 1.000 0.0127 . . . .                          
Cl1 Cl Uiso 0.93797 0.34829 0.37993 1.000 0.0127 . . . .                        
O1 O Uiso 0.74463 0.11111 0.70801 1.000 0.0127 . . . .                          
O2 O Uiso 0.42493 0.14023 0.56703 1.000 0.0127 . . . .                          
N1 N Uiso 0.23694 0.14455 0.11910 1.000 0.0127 . . . .                          
N2 N Uiso 0.60094 0.21762 0.16870 1.000 0.0127 . . . .                          
C1 C Uiso 0.62968 0.11958 0.59662 1.000 0.0127 . . . .                          
C2 C Uiso 0.78078 0.10244 0.50998 1.000 0.0127 . . . .                          
C3 C Uiso 0.69486 0.11864 0.39869 1.000 0.0127 . . . .                          
C4 C Uiso 0.41806 0.17436 0.19710 1.000 0.0127 . . . .                          
O6 O Uiso 0.93021 0.03390 0.20051 1.000 0.0127 . . . .                          
H1 H Uiso 0.64397 0.12380 0.76541 1.000 0.0152 . . . .                          
H2 H Uiso 0.95860 0.07876 0.54112 1.000 0.0152 . . . .                          
H3 H Uiso 0.79763 0.10583 0.33278 1.000 0.0152 . . . .                          
H4 H Uiso 0.10144 0.10416 0.14385 1.000 0.0152 . . . .                          
H5 H Uiso 0.24199 0.15233 0.03300 1.000 0.0152 . . . .                          
H6 H Uiso 0.61095 0.22356 0.08318 1.000 0.0152 . . . .                          
H7 H Uiso 0.72521 0.25243 0.23045 1.000 0.0152 . . . .                          
H17 H Uiso 1.02931 -0.02015 0.24108 1.000 0.0191 . . . .                        
H18 H Uiso 0.79403 0.00009 0.15436 1.000 0.0191 . . . .                         

#===============================================================================

#===============================================================================

data_24_list1_bpandenburg_3_1522     

#===============================================================================

# 5. CHEMICAL DATA

_chemical_name_systematic                        
;
;
_chemical_name_common                             ?
_chemical_melting_point                           ?
_chemical_formula_moiety                         
'C4 H7 N2 O2 S, Cl, H2 O'
# Ex: 'C12 H16 N2 O6, H2 O' and '(Cd 2+)3, (C6 N6 Cr 3-)2, 2(H2 O)' 
_chemical_formula_structural                      ?
_chemical_formula_sum                            
'2 O2 S, Cl, H2 O'
_chemical_formula_iupac                           ?
_chemical_formula_weight                             200.64
_chemical_compound_source                        'see text'

loop_
_atom_type_symbol                                
_atom_type_description                           
_atom_type_scat_dispersion_real                  
_atom_type_scat_dispersion_imag                  
_atom_type_scat_source                           
 C   C    0.0033    0.0016
' International Tables Vol C Tables 4.2.6.8 and 6.1.1.4'
 H   H    0.0000    0.0000
' International Tables Vol C Tables 4.2.6.8 and 6.1.1.4'
Cl  Cl    0.1484    0.1585
' International Tables Vol C Tables 4.2.6.8 and 6.1.1.4'
 N   N    0.0061    0.0033
' International Tables Vol C Tables 4.2.6.8 and 6.1.1.4'
 O   O    0.0106    0.0060
' International Tables Vol C Tables 4.2.6.8 and 6.1.1.4'
 S   S    0.1246    0.1234
' International Tables Vol C Tables 4.2.6.8 and 6.1.1.4'

#===============================================================================

# 6. CRYSTAL DATA

_symmetry_cell_setting                              monoclinic
_symmetry_space_group_name_Hall                   '-P 2ybc'
_symmetry_space_group_name_H-M                    'P 21/c'
_symmetry_Int_Tables_number                              14

loop_
_space_group_symop_id                            
_space_group_symop_operation_xyz                 
   1 x,y,z                         
   2 -x,1/2+y,1/2-z                
   3 -x,-y,-z                      
   4 x,1/2-y,1/2+z                 

_cell_length_a                                          6.72390
_cell_length_b                                         13.44780
_cell_length_c                                          9.71080
_cell_angle_alpha                                            90
_cell_angle_beta                                        99.4840
_cell_angle_gamma                                            90
_cell_volume                                            866.065
_cell_formula_units_Z                                 4
_cell_measurement_temperature                     ?
_cell_measurement_reflns_used                     ?
_cell_measurement_theta_min                       ?
_cell_measurement_theta_max                       ?
_cell_special_details                            
;
 
;

#===============================================================================

# 9. ATOMIC COORDINATES AND DISPLACEMENT PARAMETERS

loop_
_atom_site_label                                 
_atom_site_type_symbol                           
_atom_site_thermal_displace_type                 
_atom_site_fract_x                               
_atom_site_fract_y                               
_atom_site_fract_z                               
_atom_site_occupancy                             
_atom_site_U_iso_or_equiv                        
_atom_site_calc_flag                             
_atom_site_refinement_flags                      
_atom_site_disorder_assembly                     
_atom_site_disorder_group                        
S1 S Uiso 0.59458 0.33990 0.38915 1.000 0.0127 . . . .                          
Cl1 Cl Uiso 0.10906 0.15499 0.45372 1.000 0.0127 . . . .                        
O1 O Uiso 0.15289 0.42253 0.65752 1.000 0.0127 . . . .                          
O2 O Uiso 0.45279 0.35428 0.62677 1.000 0.0127 . . . .                          
N1 N Uiso 0.84615 0.30074 0.21182 1.000 0.0127 . . . .                          
N2 N Uiso 0.59279 0.41033 0.12339 1.000 0.0127 . . . .                          
C1 C Uiso 0.28971 0.39109 0.58053 1.000 0.0127 . . . .                          
C2 C Uiso 0.22160 0.40599 0.42596 1.000 0.0127 . . . .                          
C3 C Uiso 0.34185 0.38308 0.33622 1.000 0.0127 . . . .                          
C4 C Uiso 0.68032 0.35198 0.22332 1.000 0.0127 . . . .                          
O3 O Uiso 0.67167 0.06256 0.36067 1.000 0.0127 . . . .                          
H1 H Uiso 0.17670 0.40062 0.75683 1.000 0.0191 . . . .                          
H2 H Uiso 0.06970 0.43327 0.39222 1.000 0.0152 . . . .                          
H3 H Uiso 0.28773 0.38651 0.22435 1.000 0.0152 . . . .                          
H4 H Uiso 0.91550 0.25560 0.29057 1.000 0.0152 . . . .                          
H5 H Uiso 0.91585 0.30971 0.12605 1.000 0.0152 . . . .                          
H6 H Uiso 0.63720 0.41292 0.02551 1.000 0.0152 . . . .                          
H7 H Uiso 0.47501 0.45752 0.13445 1.000 0.0152 . . . .                          
H8 H Uiso 0.60792 0.10604 0.28471 1.000 0.0191 . . . .                          
H9 H Uiso 0.81845 0.06881 0.36935 1.000 0.0191 . . . .                          

#===============================================================================

#===============================================================================

data_24_list1_bpandenburg_4_1192     

#===============================================================================

# 5. CHEMICAL DATA

_chemical_name_systematic                        
;
;
_chemical_name_common                             ?
_chemical_melting_point                           ?
_chemical_formula_moiety                         
'C4 H7 N2 O2 S, Cl, H2 O'
# Ex: 'C12 H16 N2 O6, H2 O' and '(Cd 2+)3, (C6 N6 Cr 3-)2, 2(H2 O)' 
_chemical_formula_structural                      ?
_chemical_formula_sum                            
'2 O2 S, Cl, H2 O'
_chemical_formula_iupac                           ?
_chemical_formula_weight                             200.64
_chemical_compound_source                        'see text'

loop_
_atom_type_symbol                                
_atom_type_description                           
_atom_type_scat_dispersion_real                  
_atom_type_scat_dispersion_imag                  
_atom_type_scat_source                           
 C   C    0.0033    0.0016
' International Tables Vol C Tables 4.2.6.8 and 6.1.1.4'
 H   H    0.0000    0.0000
' International Tables Vol C Tables 4.2.6.8 and 6.1.1.4'
Cl  Cl    0.1484    0.1585
' International Tables Vol C Tables 4.2.6.8 and 6.1.1.4'
 N   N    0.0061    0.0033
' International Tables Vol C Tables 4.2.6.8 and 6.1.1.4'
 O   O    0.0106    0.0060
' International Tables Vol C Tables 4.2.6.8 and 6.1.1.4'
 S   S    0.1246    0.1234
' International Tables Vol C Tables 4.2.6.8 and 6.1.1.4'

#===============================================================================

# 6. CRYSTAL DATA

_symmetry_cell_setting                              monoclinic
_symmetry_space_group_name_Hall                   '-P 2ybc'
_symmetry_space_group_name_H-M                    'P 21/c'
_symmetry_Int_Tables_number                              14

loop_
_space_group_symop_id                            
_space_group_symop_operation_xyz                 
   1 x,y,z                         
   2 -x,1/2+y,1/2-z                
   3 -x,-y,-z                      
   4 x,1/2-y,1/2+z                 

_cell_length_a                                          6.24630
_cell_length_b                                         19.33370
_cell_length_c                                          7.56600
_cell_angle_alpha                                            90
_cell_angle_beta                                       105.6750
_cell_angle_gamma                                            90
_cell_volume                                            879.720
_cell_formula_units_Z                                 4
_cell_measurement_temperature                     ?
_cell_measurement_reflns_used                     ?
_cell_measurement_theta_min                       ?
_cell_measurement_theta_max                       ?
_cell_special_details                            
;
 
;

#===============================================================================

# 9. ATOMIC COORDINATES AND DISPLACEMENT PARAMETERS

loop_
_atom_site_label                                 
_atom_site_type_symbol                           
_atom_site_thermal_displace_type                 
_atom_site_fract_x                               
_atom_site_fract_y                               
_atom_site_fract_z                               
_atom_site_occupancy                             
_atom_site_U_iso_or_equiv                        
_atom_site_calc_flag                             
_atom_site_refinement_flags                      
_atom_site_disorder_assembly                     
_atom_site_disorder_group                        
S1 S Uiso 0.45383 0.03752 0.21268 1.000 0.0127 . . . .                          
Cl1 Cl Uiso 0.22319 0.13008 0.68961 1.000 0.0127 . . . .                        
O1 O Uiso 0.66469 0.23401 0.03552 1.000 0.0127 . . . .                          
O2 O Uiso 0.74189 0.12203 0.12116 1.000 0.0127 . . . .                          
N1 N Uiso 0.28411 -0.07958 0.29643 1.000 0.0127 . . . .                         
N2 N Uiso 0.02705 0.00797 0.23125 1.000 0.0127 . . . .                          
C1 C Uiso 0.63269 0.17488 0.11423 1.000 0.0127 . . . .                          
C2 C Uiso 0.43734 0.17820 0.19792 1.000 0.0127 . . . .                          
C3 C Uiso 0.34799 0.12145 0.24317 1.000 0.0127 . . . .                          
C4 C Uiso 0.23241 -0.01436 0.25126 1.000 0.0127 . . . .                         
O3 O Uiso 0.00014 0.25458 0.40925 1.000 0.0127 . . . .                          
H1 H Uiso 0.79750 0.23470 -0.01805 1.000 0.0152 . . . .                         
H2 H Uiso 0.37854 0.22925 0.22156 1.000 0.0152 . . . .                          
H3 H Uiso 0.21370 0.12361 0.30887 1.000 0.0152 . . . .                          
H4 H Uiso 0.44234 -0.09852 0.31023 1.000 0.0152 . . . .                         
H5 H Uiso 0.16260 -0.11235 0.31396 1.000 0.0152 . . . .                         
H6 H Uiso -0.08668 -0.02688 0.25509 1.000 0.0152 . . . .                        
H7 H Uiso -0.03054 0.05638 0.18793 1.000 0.0152 . . . .                         
H8 H Uiso 0.10328 0.21997 0.47887 1.000 0.0191 . . . .                          
H9 H Uiso 0.08289 0.28882 0.35859 1.000 0.0191 . . . .                          

#===============================================================================

#===============================================================================

data_24_list1_bpandenburg_5_863      

#===============================================================================

# 5. CHEMICAL DATA

_chemical_name_systematic                        
;
;
_chemical_name_common                             ?
_chemical_melting_point                           ?
_chemical_formula_moiety                         
'C4 H7 N2 O2 S, Cl, H2 O'
# Ex: 'C12 H16 N2 O6, H2 O' and '(Cd 2+)3, (C6 N6 Cr 3-)2, 2(H2 O)' 
_chemical_formula_structural                      ?
_chemical_formula_sum                            
'2 O2 S, Cl, H2 O'
_chemical_formula_iupac                           ?
_chemical_formula_weight                             200.64
_chemical_compound_source                        'see text'

loop_
_atom_type_symbol                                
_atom_type_description                           
_atom_type_scat_dispersion_real                  
_atom_type_scat_dispersion_imag                  
_atom_type_scat_source                           
 C   C    0.0033    0.0016
' International Tables Vol C Tables 4.2.6.8 and 6.1.1.4'
 H   H    0.0000    0.0000
' International Tables Vol C Tables 4.2.6.8 and 6.1.1.4'
Cl  Cl    0.1484    0.1585
' International Tables Vol C Tables 4.2.6.8 and 6.1.1.4'
 N   N    0.0061    0.0033
' International Tables Vol C Tables 4.2.6.8 and 6.1.1.4'
 O   O    0.0106    0.0060
' International Tables Vol C Tables 4.2.6.8 and 6.1.1.4'
 S   S    0.1246    0.1234
' International Tables Vol C Tables 4.2.6.8 and 6.1.1.4'

#===============================================================================

# 6. CRYSTAL DATA

_symmetry_cell_setting                            orthorhombic
_symmetry_space_group_name_Hall                   'P 2ac 2ab'
_symmetry_space_group_name_H-M                    'P 21 21 21'
_symmetry_Int_Tables_number                              19

loop_
_space_group_symop_id                            
_space_group_symop_operation_xyz                 
   1 x,y,z                         
   2 1/2-x,-y,1/2+z                
   3 1/2+x,1/2-y,-z                
   4 -x,1/2+y,1/2-z                

_cell_length_a                                          7.50850
_cell_length_b                                         10.53570
_cell_length_c                                         12.04490
_cell_angle_alpha                                            90
_cell_angle_beta                                             90
_cell_angle_gamma                                            90
_cell_volume                                            952.840
_cell_formula_units_Z                                 4
_cell_measurement_temperature                     ?
_cell_measurement_reflns_used                     ?
_cell_measurement_theta_min                       ?
_cell_measurement_theta_max                       ?
_cell_special_details                            
;
 
;

#===============================================================================

# 9. ATOMIC COORDINATES AND DISPLACEMENT PARAMETERS

loop_
_atom_site_label                                 
_atom_site_type_symbol                           
_atom_site_thermal_displace_type                 
_atom_site_fract_x                               
_atom_site_fract_y                               
_atom_site_fract_z                               
_atom_site_occupancy                             
_atom_site_U_iso_or_equiv                        
_atom_site_calc_flag                             
_atom_site_refinement_flags                      
_atom_site_disorder_assembly                     
_atom_site_disorder_group                        
S3 S Uiso 0.04008 0.74907 0.02484 1.000 0.0127 . . . .                          
Cl1 Cl Uiso 0.59093 0.36135 0.04761 1.000 0.0127 . . . .                        
O7 O Uiso 0.13991 0.56135 0.34186 1.000 0.0127 . . . .                          
O8 O Uiso 0.00410 0.71077 0.23487 1.000 0.0127 . . . .                          
N5 N Uiso 0.02671 0.64926 -0.18405 1.000 0.0127 . . . .                         
N6 N Uiso 0.08637 0.86389 -0.17108 1.000 0.0127 . . . .                         
C9 C Uiso 0.09609 0.61647 0.24446 1.000 0.0127 . . . .                          
C10 C Uiso 0.17433 0.55061 0.14409 1.000 0.0127 . . . .                         
C11 C Uiso 0.15334 0.60127 0.04477 1.000 0.0127 . . . .                         
C12 C Uiso 0.05657 0.75255 -0.12493 1.000 0.0127 . . . .                        
O3 O Uiso 0.43351 0.08463 0.10666 1.000 0.0127 . . . .                          
H19 H Uiso 0.07554 0.60014 0.40565 1.000 0.0191 . . . .                         
H20 H Uiso 0.24524 0.46217 0.15572 1.000 0.0152 . . . .                         
H21 H Uiso 0.20929 0.55725 -0.02918 1.000 0.0152 . . . .                        
H22 H Uiso -0.00508 0.56257 -0.14790 1.000 0.0152 . . . .                       
H23 H Uiso 0.02094 0.65471 -0.26903 1.000 0.0152 . . . .                        
H24 H Uiso 0.08625 0.87651 -0.25687 1.000 0.0152 . . . .                        
H25 H Uiso 0.10761 0.94279 -0.12273 1.000 0.0152 . . . .                        
H8 H Uiso 0.32413 0.09452 0.06236 1.000 0.0191 . . . .                          
H9 H Uiso 0.51854 0.14655 0.07678 1.000 0.0191 . . . .                          

#===============================================================================

#===============================================================================

data_24_list1_bpandenburg_6_i445     

#===============================================================================

# 5. CHEMICAL DATA

_chemical_name_systematic                        
;
;
_chemical_name_common                             ?
_chemical_melting_point                           ?
_chemical_formula_moiety                         
'C4 H7 N2 O2 S, Cl, H2 O'
# Ex: 'C12 H16 N2 O6, H2 O' and '(Cd 2+)3, (C6 N6 Cr 3-)2, 2(H2 O)' 
_chemical_formula_structural                      ?
_chemical_formula_sum                            
'2 O2 S, Cl, H2 O'
_chemical_formula_iupac                           ?
_chemical_formula_weight                             200.64
_chemical_compound_source                        'see text'

loop_
_atom_type_symbol                                
_atom_type_description                           
_atom_type_scat_dispersion_real                  
_atom_type_scat_dispersion_imag                  
_atom_type_scat_source                           
 C   C    0.0033    0.0016
' International Tables Vol C Tables 4.2.6.8 and 6.1.1.4'
 H   H    0.0000    0.0000
' International Tables Vol C Tables 4.2.6.8 and 6.1.1.4'
Cl  Cl    0.1484    0.1585
' International Tables Vol C Tables 4.2.6.8 and 6.1.1.4'
 N   N    0.0061    0.0033
' International Tables Vol C Tables 4.2.6.8 and 6.1.1.4'
 O   O    0.0106    0.0060
' International Tables Vol C Tables 4.2.6.8 and 6.1.1.4'
 S   S    0.1246    0.1234
' International Tables Vol C Tables 4.2.6.8 and 6.1.1.4'

#===============================================================================

# 6. CRYSTAL DATA

_symmetry_cell_setting                            orthorhombic
_symmetry_space_group_name_Hall                   'P 2ac 2ab'
_symmetry_space_group_name_H-M                    'P 21 21 21'
_symmetry_Int_Tables_number                              19

loop_
_space_group_symop_id                            
_space_group_symop_operation_xyz                 
   1 x,y,z                         
   2 1/2-x,-y,1/2+z                
   3 1/2+x,1/2-y,-z                
   4 -x,1/2+y,1/2-z                

_cell_length_a                                          7.50180
_cell_length_b                                         10.53410
_cell_length_c                                         12.04850
_cell_angle_alpha                                            90
_cell_angle_beta                                             90
_cell_angle_gamma                                            90
_cell_volume                                            952.129
_cell_formula_units_Z                                 4
_cell_measurement_temperature                     ?
_cell_measurement_reflns_used                     ?
_cell_measurement_theta_min                       ?
_cell_measurement_theta_max                       ?
_cell_special_details                            
;
 
;

#===============================================================================

# 9. ATOMIC COORDINATES AND DISPLACEMENT PARAMETERS

loop_
_atom_site_label                                 
_atom_site_type_symbol                           
_atom_site_thermal_displace_type                 
_atom_site_fract_x                               
_atom_site_fract_y                               
_atom_site_fract_z                               
_atom_site_occupancy                             
_atom_site_U_iso_or_equiv                        
_atom_site_calc_flag                             
_atom_site_refinement_flags                      
_atom_site_disorder_assembly                     
_atom_site_disorder_group                        
S1 S Uiso 0.46022 0.25087 0.47495 1.000 0.0127 . . . .                          
Cl1 Cl Uiso 0.09090 0.13898 0.04781 1.000 0.0127 . . . .                        
O1 O Uiso 0.35965 0.43839 0.15799 1.000 0.0127 . . . .                          
O2 O Uiso 0.49577 0.28900 0.26490 1.000 0.0127 . . . .                          
N1 N Uiso 0.41367 0.13594 0.67075 1.000 0.0127 . . . .                          
N2 N Uiso 0.47358 0.35054 0.68388 1.000 0.0127 . . . .                          
C1 C Uiso 0.40380 0.38336 0.25536 1.000 0.0127 . . . .                          
C2 C Uiso 0.32600 0.44944 0.35575 1.000 0.0127 . . . .                          
C3 C Uiso 0.34717 0.39883 0.45505 1.000 0.0127 . . . .                          
C4 C Uiso 0.44365 0.24731 0.62468 1.000 0.0127 . . . .                          
O3 O Uiso 0.93274 0.41547 0.10700 1.000 0.0127 . . . .                          
H1 H Uiso 0.42384 0.39950 0.09420 1.000 0.0191 . . . .                          
H2 H Uiso 0.25522 0.53797 0.34414 1.000 0.0152 . . . .                          
H3 H Uiso 0.29150 0.44300 0.52901 1.000 0.0152 . . . .                          
H4 H Uiso 0.39245 0.05703 0.62241 1.000 0.0152 . . . .                          
H5 H Uiso 0.41363 0.12328 0.75650 1.000 0.0152 . . . .                          
H6 H Uiso 0.47927 0.34499 0.76883 1.000 0.0152 . . . .                          
H7 H Uiso 0.50565 0.43726 0.64786 1.000 0.0152 . . . .                          
H8 H Uiso 1.01766 0.35359 0.07684 1.000 0.0191 . . . .                          
H9 H Uiso 0.82276 0.40531 0.06324 1.000 0.0191 . . . .                          

#===============================================================================

#===============================================================================

data_24_list1_bpandenburg_7_i806     

#===============================================================================

# 5. CHEMICAL DATA

_chemical_name_systematic                        
;
;
_chemical_name_common                             ?
_chemical_melting_point                           ?
_chemical_formula_moiety                         
'C4 H7 N2 O2 S, Cl, H2 O'
# Ex: 'C12 H16 N2 O6, H2 O' and '(Cd 2+)3, (C6 N6 Cr 3-)2, 2(H2 O)' 
_chemical_formula_structural                      ?
_chemical_formula_sum                            
'2 O2 S, Cl, H2 O'
_chemical_formula_iupac                           ?
_chemical_formula_weight                             200.64
_chemical_compound_source                        'see text'

loop_
_atom_type_symbol                                
_atom_type_description                           
_atom_type_scat_dispersion_real                  
_atom_type_scat_dispersion_imag                  
_atom_type_scat_source                           
 C   C    0.0033    0.0016
' International Tables Vol C Tables 4.2.6.8 and 6.1.1.4'
 H   H    0.0000    0.0000
' International Tables Vol C Tables 4.2.6.8 and 6.1.1.4'
Cl  Cl    0.1484    0.1585
' International Tables Vol C Tables 4.2.6.8 and 6.1.1.4'
 N   N    0.0061    0.0033
' International Tables Vol C Tables 4.2.6.8 and 6.1.1.4'
 O   O    0.0106    0.0060
' International Tables Vol C Tables 4.2.6.8 and 6.1.1.4'
 S   S    0.1246    0.1234
' International Tables Vol C Tables 4.2.6.8 and 6.1.1.4'

#===============================================================================

# 6. CRYSTAL DATA

_symmetry_cell_setting                              monoclinic
_symmetry_space_group_name_Hall                   '-P 2ybc'
_symmetry_space_group_name_H-M                    'P 21/c'
_symmetry_Int_Tables_number                              14

loop_
_space_group_symop_id                            
_space_group_symop_operation_xyz                 
   1 x,y,z                         
   2 -x,1/2+y,1/2-z                
   3 -x,-y,-z                      
   4 x,1/2-y,1/2+z                 

_cell_length_a                                          5.10000
_cell_length_b                                         22.70000
_cell_length_c                                          7.20000
_cell_angle_alpha                                            90
_cell_angle_beta                                       101.1000
_cell_angle_gamma                                            90
_cell_volume                                            817.951
_cell_formula_units_Z                                 4
_cell_measurement_temperature                     ?
_cell_measurement_reflns_used                     ?
_cell_measurement_theta_min                       ?
_cell_measurement_theta_max                       ?
_cell_special_details                            
;
 
;

#===============================================================================

# 9. ATOMIC COORDINATES AND DISPLACEMENT PARAMETERS

loop_
_atom_site_label                                 
_atom_site_type_symbol                           
_atom_site_thermal_displace_type                 
_atom_site_fract_x                               
_atom_site_fract_y                               
_atom_site_fract_z                               
_atom_site_occupancy                             
_atom_site_U_iso_or_equiv                        
_atom_site_calc_flag                             
_atom_site_refinement_flags                      
_atom_site_disorder_assembly                     
_atom_site_disorder_group                        
S1 S Uiso -0.00789 0.14010 0.18353 1.000 0.0127 . . . .                         
Cl1 Cl Uiso 0.76703 0.08600 0.62559 1.000 0.0127 . . . .                        
O1 O Uiso 0.16232 0.32588 0.25142 1.000 0.0127 . . . .                          
O2 O Uiso -0.09608 0.25058 0.12028 1.000 0.0127 . . . .                         
N1 N Uiso 0.26602 0.04554 0.36599 1.000 0.0127 . . . .                          
N2 N Uiso -0.13479 0.02838 0.17373 1.000 0.0127 . . . .                         
C1 C Uiso 0.11234 0.26971 0.21099 1.000 0.0127 . . . .                          
C2 C Uiso 0.33803 0.23051 0.28566 1.000 0.0127 . . . .                          
C3 C Uiso 0.30122 0.17223 0.28389 1.000 0.0127 . . . .                          
C4 C Uiso 0.05229 0.06619 0.25076 1.000 0.0127 . . . .                          
O3 O Uiso 0.43841 0.07021 0.91770 1.000 0.0127 . . . .                          
H1 H Uiso 0.00867 0.34909 0.19385 1.000 0.0191 . . . .                          
H2 H Uiso 0.53175 0.24918 0.34426 1.000 0.0152 . . . .                          
H3 H Uiso 0.47011 0.14328 0.32916 1.000 0.0152 . . . .                          
H4 H Uiso 0.39858 0.07260 0.44493 1.000 0.0152 . . . .                          
H5 H Uiso 0.28360 0.00230 0.39911 1.000 0.0152 . . . .                          
H6 H Uiso -0.12698 -0.01474 0.20841 1.000 0.0152 . . . .                        
H7 H Uiso -0.30106 0.04247 0.08568 1.000 0.0152 . . . .                         
H8 H Uiso 0.34682 0.10689 0.92536 1.000 0.0191 . . . .                          
H9 H Uiso 0.52885 0.07742 0.81499 1.000 0.0191 . . . .                          

#===============================================================================

#===============================================================================

data_24_list1_bpandenburg_8_1683     

#===============================================================================

# 5. CHEMICAL DATA

_chemical_name_systematic                        
;
;
_chemical_name_common                             ?
_chemical_melting_point                           ?
_chemical_formula_moiety                         
'C4 H7 N2 O2 S, Cl, H2 O'
# Ex: 'C12 H16 N2 O6, H2 O' and '(Cd 2+)3, (C6 N6 Cr 3-)2, 2(H2 O)' 
_chemical_formula_structural                      ?
_chemical_formula_sum                            
'2 O2 S, Cl, H2 O'
_chemical_formula_iupac                           ?
_chemical_formula_weight                             200.64
_chemical_compound_source                        'see text'

loop_
_atom_type_symbol                                
_atom_type_description                           
_atom_type_scat_dispersion_real                  
_atom_type_scat_dispersion_imag                  
_atom_type_scat_source                           
 C   C    0.0033    0.0016
' International Tables Vol C Tables 4.2.6.8 and 6.1.1.4'
 H   H    0.0000    0.0000
' International Tables Vol C Tables 4.2.6.8 and 6.1.1.4'
Cl  Cl    0.1484    0.1585
' International Tables Vol C Tables 4.2.6.8 and 6.1.1.4'
 N   N    0.0061    0.0033
' International Tables Vol C Tables 4.2.6.8 and 6.1.1.4'
 O   O    0.0106    0.0060
' International Tables Vol C Tables 4.2.6.8 and 6.1.1.4'
 S   S    0.1246    0.1234
' International Tables Vol C Tables 4.2.6.8 and 6.1.1.4'

#===============================================================================

# 6. CRYSTAL DATA

_symmetry_cell_setting                              monoclinic
_symmetry_space_group_name_Hall                   '-P 2ybc'
_symmetry_space_group_name_H-M                    'P 21/c'
_symmetry_Int_Tables_number                              14

loop_
_space_group_symop_id                            
_space_group_symop_operation_xyz                 
   1 x,y,z                         
   2 -x,1/2+y,1/2-z                
   3 -x,-y,-z                      
   4 x,1/2-y,1/2+z                 

_cell_length_a                                          6.38040
_cell_length_b                                         19.96620
_cell_length_c                                          6.92240
_cell_angle_alpha                                            90
_cell_angle_beta                                        99.4490
_cell_angle_gamma                                            90
_cell_volume                                            869.896
_cell_formula_units_Z                                 4
_cell_measurement_temperature                     ?
_cell_measurement_reflns_used                     ?
_cell_measurement_theta_min                       ?
_cell_measurement_theta_max                       ?
_cell_special_details                            
;
 
;

#===============================================================================

# 9. ATOMIC COORDINATES AND DISPLACEMENT PARAMETERS

loop_
_atom_site_label                                 
_atom_site_type_symbol                           
_atom_site_thermal_displace_type                 
_atom_site_fract_x                               
_atom_site_fract_y                               
_atom_site_fract_z                               
_atom_site_occupancy                             
_atom_site_U_iso_or_equiv                        
_atom_site_calc_flag                             
_atom_site_refinement_flags                      
_atom_site_disorder_assembly                     
_atom_site_disorder_group                        
S2 S Uiso 0.43087 0.16330 0.15971 1.000 0.0127 . . . .                          
Cl1 Cl Uiso 0.03813 0.05896 0.75019 1.000 0.0127 . . . .                        
O4 O Uiso -0.06187 0.28948 0.32923 1.000 0.0127 . . . .                         
O5 O Uiso 0.22879 0.26996 0.18764 1.000 0.0127 . . . .                          
N3 N Uiso 0.66905 0.06617 0.04057 1.000 0.0127 . . . .                          
N4 N Uiso 0.62598 0.05844 0.36565 1.000 0.0127 . . . .                          
C5 C Uiso 0.08471 0.24989 0.26799 1.000 0.0127 . . . .                          
C6 C Uiso 0.06204 0.17605 0.30789 1.000 0.0127 . . . .                          
C7 C Uiso 0.21042 0.13452 0.26794 1.000 0.0127 . . . .                          
C8 C Uiso 0.58550 0.08712 0.19157 1.000 0.0127 . . . .                          
O3 O Uiso 0.48489 0.11646 0.67987 1.000 0.0127 . . . .                          
H10 H Uiso -0.03606 0.33788 0.30477 1.000 0.0191 . . . .                        
H11 H Uiso -0.07109 0.15902 0.37341 1.000 0.0152 . . . .                        
H12 H Uiso 0.20152 0.08091 0.29457 1.000 0.0152 . . . .                         
H13 H Uiso 0.62558 0.08717 -0.09744 1.000 0.0152 . . . .                        
H14 H Uiso 0.77929 0.02811 0.05919 1.000 0.0152 . . . .                         
H15 H Uiso 0.73334 0.01980 0.38587 1.000 0.0152 . . . .                         
H16 H Uiso 0.57741 0.07986 0.48831 1.000 0.0152 . . . .                         
H8 H Uiso 0.34143 0.10028 0.69228 1.000 0.0191 . . . .                          
H9 H Uiso 0.47156 0.16531 0.67516 1.000 0.0191 . . . .                          

#===============================================================================

#===============================================================================

data_24_list1_bpandenburg_9_2189     

#===============================================================================

# 5. CHEMICAL DATA

_chemical_name_systematic                        
;
;
_chemical_name_common                             ?
_chemical_melting_point                           ?
_chemical_formula_moiety                         
'C4 H7 N2 O2 S, Cl, H2 O'
# Ex: 'C12 H16 N2 O6, H2 O' and '(Cd 2+)3, (C6 N6 Cr 3-)2, 2(H2 O)' 
_chemical_formula_structural                      ?
_chemical_formula_sum                            
'2 O2 S, Cl, H2 O'
_chemical_formula_iupac                           ?
_chemical_formula_weight                             200.64
_chemical_compound_source                        'see text'

loop_
_atom_type_symbol                                
_atom_type_description                           
_atom_type_scat_dispersion_real                  
_atom_type_scat_dispersion_imag                  
_atom_type_scat_source                           
 C   C    0.0033    0.0016
' International Tables Vol C Tables 4.2.6.8 and 6.1.1.4'
 H   H    0.0000    0.0000
' International Tables Vol C Tables 4.2.6.8 and 6.1.1.4'
Cl  Cl    0.1484    0.1585
' International Tables Vol C Tables 4.2.6.8 and 6.1.1.4'
 N   N    0.0061    0.0033
' International Tables Vol C Tables 4.2.6.8 and 6.1.1.4'
 O   O    0.0106    0.0060
' International Tables Vol C Tables 4.2.6.8 and 6.1.1.4'
 S   S    0.1246    0.1234
' International Tables Vol C Tables 4.2.6.8 and 6.1.1.4'

#===============================================================================

# 6. CRYSTAL DATA

_symmetry_cell_setting                            orthorhombic
_symmetry_space_group_name_Hall                   'P 2ac 2ab'
_symmetry_space_group_name_H-M                    'P 21 21 21'
_symmetry_Int_Tables_number                              19

loop_
_space_group_symop_id                            
_space_group_symop_operation_xyz                 
   1 x,y,z                         
   2 1/2-x,-y,1/2+z                
   3 1/2+x,1/2-y,-z                
   4 -x,1/2+y,1/2-z                

_cell_length_a                                          7.28730
_cell_length_b                                          9.68450
_cell_length_c                                         12.98760
_cell_angle_alpha                                            90
_cell_angle_beta                                             90
_cell_angle_gamma                                            90
_cell_volume                                            916.585
_cell_formula_units_Z                                 4
_cell_measurement_temperature                     ?
_cell_measurement_reflns_used                     ?
_cell_measurement_theta_min                       ?
_cell_measurement_theta_max                       ?
_cell_special_details                            
;
 
;

#===============================================================================

# 9. ATOMIC COORDINATES AND DISPLACEMENT PARAMETERS

loop_
_atom_site_label                                 
_atom_site_type_symbol                           
_atom_site_thermal_displace_type                 
_atom_site_fract_x                               
_atom_site_fract_y                               
_atom_site_fract_z                               
_atom_site_occupancy                             
_atom_site_U_iso_or_equiv                        
_atom_site_calc_flag                             
_atom_site_refinement_flags                      
_atom_site_disorder_assembly                     
_atom_site_disorder_group                        
S2 S Uiso 0.34656 0.31708 -0.02759 1.000 0.0127 . . . .                         
Cl1 Cl Uiso 0.67186 0.36981 0.24384 1.000 0.0127 . . . .                        
O4 O Uiso 0.35994 0.76519 -0.05621 1.000 0.0127 . . . .                         
O5 O Uiso 0.38364 0.54861 -0.12144 1.000 0.0127 . . . .                         
N3 N Uiso 0.29091 0.04885 -0.00744 1.000 0.0127 . . . .                         
N4 N Uiso 0.39399 0.15244 0.14219 1.000 0.0127 . . . .                          
C5 C Uiso 0.35575 0.62732 -0.04975 1.000 0.0127 . . . .                         
C6 C Uiso 0.31209 0.57296 0.05695 1.000 0.0127 . . . .                          
C7 C Uiso 0.30761 0.43855 0.07401 1.000 0.0127 . . . .                          
C8 C Uiso 0.34191 0.15958 0.04576 1.000 0.0127 . . . .                          
O3 O Uiso -0.02558 0.66519 0.23320 1.000 0.0127 . . . .                         
H10 H Uiso 0.39787 0.79900 -0.12752 1.000 0.0191 . . . .                        
H11 H Uiso 0.28712 0.64759 0.11763 1.000 0.0152 . . . .                         
H12 H Uiso 0.27447 0.39666 0.14943 1.000 0.0152 . . . .                         
H13 H Uiso 0.24428 0.05964 -0.08171 1.000 0.0152 . . . .                        
H14 H Uiso 0.30272 -0.04900 0.02168 1.000 0.0152 . . . .                        
H15 H Uiso 0.38265 0.05993 0.18199 1.000 0.0152 . . . .                         
H16 H Uiso 0.45923 0.23316 0.17864 1.000 0.0152 . . . .                         
H8 H Uiso 0.08046 0.72283 0.25087 1.000 0.0191 . . . .                          
H9 H Uiso -0.01037 0.57529 0.26646 1.000 0.0191 . . . .                         

#===============================================================================

#===============================================================================

data_24_list1_bpandenburg_10_144     

#===============================================================================

# 5. CHEMICAL DATA

_chemical_name_systematic                        
;
;
_chemical_name_common                             ?
_chemical_melting_point                           ?
_chemical_formula_moiety                         
'C4 H7 N2 O2 S, Cl, H2 O'
# Ex: 'C12 H16 N2 O6, H2 O' and '(Cd 2+)3, (C6 N6 Cr 3-)2, 2(H2 O)' 
_chemical_formula_structural                      ?
_chemical_formula_sum                            
'2 O2 S, Cl, H2 O'
_chemical_formula_iupac                           ?
_chemical_formula_weight                             200.64
_chemical_compound_source                        'see text'

loop_
_atom_type_symbol                                
_atom_type_description                           
_atom_type_scat_dispersion_real                  
_atom_type_scat_dispersion_imag                  
_atom_type_scat_source                           
 C   C    0.0033    0.0016
' International Tables Vol C Tables 4.2.6.8 and 6.1.1.4'
 H   H    0.0000    0.0000
' International Tables Vol C Tables 4.2.6.8 and 6.1.1.4'
Cl  Cl    0.1484    0.1585
' International Tables Vol C Tables 4.2.6.8 and 6.1.1.4'
 N   N    0.0061    0.0033
' International Tables Vol C Tables 4.2.6.8 and 6.1.1.4'
 O   O    0.0106    0.0060
' International Tables Vol C Tables 4.2.6.8 and 6.1.1.4'
 S   S    0.1246    0.1234
' International Tables Vol C Tables 4.2.6.8 and 6.1.1.4'

#===============================================================================

# 6. CRYSTAL DATA

_symmetry_cell_setting                              monoclinic
_symmetry_space_group_name_Hall                   '-P 2ybc'
_symmetry_space_group_name_H-M                    'P 21/c'
_symmetry_Int_Tables_number                              14

loop_
_space_group_symop_id                            
_space_group_symop_operation_xyz                 
   1 x,y,z                         
   2 -x,1/2+y,1/2-z                
   3 -x,-y,-z                      
   4 x,1/2-y,1/2+z                 

_cell_length_a                                          5.60000
_cell_length_b                                         14.00000
_cell_length_c                                         10.50000
_cell_angle_alpha                                            90
_cell_angle_beta                                        97.7000
_cell_angle_gamma                                            90
_cell_volume                                            815.777
_cell_formula_units_Z                                 4
_cell_measurement_temperature                     ?
_cell_measurement_reflns_used                     ?
_cell_measurement_theta_min                       ?
_cell_measurement_theta_max                       ?
_cell_special_details                            
;
 
;

#===============================================================================

# 9. ATOMIC COORDINATES AND DISPLACEMENT PARAMETERS

loop_
_atom_site_label                                 
_atom_site_type_symbol                           
_atom_site_thermal_displace_type                 
_atom_site_fract_x                               
_atom_site_fract_y                               
_atom_site_fract_z                               
_atom_site_occupancy                             
_atom_site_U_iso_or_equiv                        
_atom_site_calc_flag                             
_atom_site_refinement_flags                      
_atom_site_disorder_assembly                     
_atom_site_disorder_group                        
S1 S Uiso -0.02842 0.34867 0.11057 1.000 0.0127 . . . .                         
Cl1 Cl Uiso 0.47944 0.16060 0.06167 1.000 0.0127 . . . .                        
O1 O Uiso -0.06144 0.40272 -0.29665 1.000 0.0127 . . . .                        
O2 O Uiso -0.23110 0.36725 -0.11873 1.000 0.0127 . . . .                        
N1 N Uiso 0.35098 0.28401 0.27977 1.000 0.0127 . . . .                          
N2 N Uiso 0.04448 0.36054 0.36464 1.000 0.0127 . . . .                          
C1 C Uiso -0.05693 0.39028 -0.17112 1.000 0.0127 . . . .                        
C2 C Uiso 0.18152 0.40752 -0.09622 1.000 0.0127 . . . .                         
C3 C Uiso 0.21432 0.38631 0.02936 1.000 0.0127 . . . .                          
C4 C Uiso 0.14268 0.33068 0.26379 1.000 0.0127 . . . .                          
O3 O Uiso 0.63207 0.46289 0.34555 1.000 0.0127 . . . .                          
H1 H Uiso -0.22121 0.38594 -0.33924 1.000 0.0191 . . . .                        
H2 H Uiso 0.32996 0.43400 -0.14352 1.000 0.0152 . . . .                         
H3 H Uiso 0.38728 0.39742 0.08841 1.000 0.0152 . . . .                          
H4 H Uiso 0.40588 0.24780 0.20539 1.000 0.0152 . . . .                          
H5 H Uiso 0.44853 0.27467 0.36748 1.000 0.0152 . . . .                          
H6 H Uiso 0.12014 0.34822 0.45642 1.000 0.0152 . . . .                          
H7 H Uiso -0.10192 0.40387 0.35153 1.000 0.0152 . . . .                         
H8 H Uiso 0.55220 0.43215 0.41048 1.000 0.0191 . . . .                          
H9 H Uiso 0.63722 0.52860 0.37319 1.000 0.0191 . . . .                          

#===============================================================================

#===============================================================================

data_24_list1_bpandenburg_11_721     

#===============================================================================

# 5. CHEMICAL DATA

_chemical_name_systematic                        
;
;
_chemical_name_common                             ?
_chemical_melting_point                           ?
_chemical_formula_moiety                         
'C4 H7 N2 O2 S, Cl, H2 O'
# Ex: 'C12 H16 N2 O6, H2 O' and '(Cd 2+)3, (C6 N6 Cr 3-)2, 2(H2 O)' 
_chemical_formula_structural                      ?
_chemical_formula_sum                            
'2 O2 S, Cl, H2 O'
_chemical_formula_iupac                           ?
_chemical_formula_weight                             200.64
_chemical_compound_source                        'see text'

loop_
_atom_type_symbol                                
_atom_type_description                           
_atom_type_scat_dispersion_real                  
_atom_type_scat_dispersion_imag                  
_atom_type_scat_source                           
 C   C    0.0033    0.0016
' International Tables Vol C Tables 4.2.6.8 and 6.1.1.4'
 H   H    0.0000    0.0000
' International Tables Vol C Tables 4.2.6.8 and 6.1.1.4'
Cl  Cl    0.1484    0.1585
' International Tables Vol C Tables 4.2.6.8 and 6.1.1.4'
 N   N    0.0061    0.0033
' International Tables Vol C Tables 4.2.6.8 and 6.1.1.4'
 O   O    0.0106    0.0060
' International Tables Vol C Tables 4.2.6.8 and 6.1.1.4'
 S   S    0.1246    0.1234
' International Tables Vol C Tables 4.2.6.8 and 6.1.1.4'

#===============================================================================

# 6. CRYSTAL DATA

_symmetry_cell_setting                              monoclinic
_symmetry_space_group_name_Hall                   '-P 2ybc'
_symmetry_space_group_name_H-M                    'P 21/c'
_symmetry_Int_Tables_number                              14

loop_
_space_group_symop_id                            
_space_group_symop_operation_xyz                 
   1 x,y,z                         
   2 -x,1/2+y,1/2-z                
   3 -x,-y,-z                      
   4 x,1/2-y,1/2+z                 

_cell_length_a                                          7.70840
_cell_length_b                                         17.00000
_cell_length_c                                          6.70000
_cell_angle_alpha                                            90
_cell_angle_beta                                       114.8880
_cell_angle_gamma                                            90
_cell_volume                                            796.450
_cell_formula_units_Z                                 4
_cell_measurement_temperature                     ?
_cell_measurement_reflns_used                     ?
_cell_measurement_theta_min                       ?
_cell_measurement_theta_max                       ?
_cell_special_details                            
;
 
;

#===============================================================================

# 9. ATOMIC COORDINATES AND DISPLACEMENT PARAMETERS

loop_
_atom_site_label                                 
_atom_site_type_symbol                           
_atom_site_thermal_displace_type                 
_atom_site_fract_x                               
_atom_site_fract_y                               
_atom_site_fract_z                               
_atom_site_occupancy                             
_atom_site_U_iso_or_equiv                        
_atom_site_calc_flag                             
_atom_site_refinement_flags                      
_atom_site_disorder_assembly                     
_atom_site_disorder_group                        
S2 S Uiso -0.01211 0.08523 0.30386 1.000 0.0127 . . . .                         
Cl1 Cl Uiso 0.46340 0.18024 0.57719 1.000 0.0127 . . . .                        
O4 O Uiso 0.44231 -0.03000 0.19849 1.000 0.0127 . . . .                         
O5 O Uiso 0.24987 -0.01653 0.37193 1.000 0.0127 . . . .                         
N3 N Uiso -0.18189 0.22817 0.16064 1.000 0.0127 . . . .                         
N4 N Uiso -0.32959 0.14286 0.30257 1.000 0.0127 . . . .                         
C5 C Uiso 0.30268 0.00377 0.23267 1.000 0.0127 . . . .                          
C6 C Uiso 0.20940 0.06918 0.08116 1.000 0.0127 . . . .                          
C7 C Uiso 0.06812 0.10905 0.10111 1.000 0.0127 . . . .                          
C8 C Uiso -0.18929 0.15837 0.24469 1.000 0.0127 . . . .                         
O6 O Uiso 0.16720 0.28980 0.24703 1.000 0.0127 . . . .                          
H10 H Uiso 0.48417 -0.07694 0.28844 1.000 0.0191 . . . .                        
H11 H Uiso 0.25305 0.08362 -0.04798 1.000 0.0152 . . . .                        
H12 H Uiso -0.00978 0.15464 -0.01568 1.000 0.0152 . . . .                       
H13 H Uiso -0.05845 0.24766 0.15989 1.000 0.0152 . . . .                        
H14 H Uiso -0.28740 0.26839 0.12705 1.000 0.0152 . . . .                        
H15 H Uiso -0.42864 0.18342 0.29346 1.000 0.0152 . . . .                        
H16 H Uiso -0.34786 0.08768 0.34626 1.000 0.0152 . . . .                        
H17 H Uiso 0.26072 0.25692 0.35740 1.000 0.0191 . . . .                         
H18 H Uiso 0.23554 0.30468 0.16179 1.000 0.0191 . . . .                         

#===============================================================================

#===============================================================================

data_24_list1_bpandenburg_12_1845    

#===============================================================================

# 5. CHEMICAL DATA

_chemical_name_systematic                        
;
;
_chemical_name_common                             ?
_chemical_melting_point                           ?
_chemical_formula_moiety                         
'C4 H7 N2 O2 S, Cl, H2 O'
# Ex: 'C12 H16 N2 O6, H2 O' and '(Cd 2+)3, (C6 N6 Cr 3-)2, 2(H2 O)' 
_chemical_formula_structural                      ?
_chemical_formula_sum                            
'2 O2 S, Cl, H2 O'
_chemical_formula_iupac                           ?
_chemical_formula_weight                             200.64
_chemical_compound_source                        'see text'

loop_
_atom_type_symbol                                
_atom_type_description                           
_atom_type_scat_dispersion_real                  
_atom_type_scat_dispersion_imag                  
_atom_type_scat_source                           
 C   C    0.0033    0.0016
' International Tables Vol C Tables 4.2.6.8 and 6.1.1.4'
 H   H    0.0000    0.0000
' International Tables Vol C Tables 4.2.6.8 and 6.1.1.4'
Cl  Cl    0.1484    0.1585
' International Tables Vol C Tables 4.2.6.8 and 6.1.1.4'
 N   N    0.0061    0.0033
' International Tables Vol C Tables 4.2.6.8 and 6.1.1.4'
 O   O    0.0106    0.0060
' International Tables Vol C Tables 4.2.6.8 and 6.1.1.4'
 S   S    0.1246    0.1234
' International Tables Vol C Tables 4.2.6.8 and 6.1.1.4'

#===============================================================================

# 6. CRYSTAL DATA

_symmetry_cell_setting                              monoclinic
_symmetry_space_group_name_Hall                   '-P 2ybc'
_symmetry_space_group_name_H-M                    'P 21/c'
_symmetry_Int_Tables_number                              14

loop_
_space_group_symop_id                            
_space_group_symop_operation_xyz                 
   1 x,y,z                         
   2 -x,1/2+y,1/2-z                
   3 -x,-y,-z                      
   4 x,1/2-y,1/2+z                 

_cell_length_a                                          8.19460
_cell_length_b                                         16.94790
_cell_length_c                                          6.80290
_cell_angle_alpha                                            90
_cell_angle_beta                                       113.4670
_cell_angle_gamma                                            90
_cell_volume                                            866.651
_cell_formula_units_Z                                 4
_cell_measurement_temperature                     ?
_cell_measurement_reflns_used                     ?
_cell_measurement_theta_min                       ?
_cell_measurement_theta_max                       ?
_cell_special_details                            
;
 
;

#===============================================================================

# 9. ATOMIC COORDINATES AND DISPLACEMENT PARAMETERS

loop_
_atom_site_label                                 
_atom_site_type_symbol                           
_atom_site_thermal_displace_type                 
_atom_site_fract_x                               
_atom_site_fract_y                               
_atom_site_fract_z                               
_atom_site_occupancy                             
_atom_site_U_iso_or_equiv                        
_atom_site_calc_flag                             
_atom_site_refinement_flags                      
_atom_site_disorder_assembly                     
_atom_site_disorder_group                        
S1 S Uiso 0.07157 0.07506 0.22109 1.000 0.0127 . . . .                          
Cl1 Cl Uiso 0.55592 0.17292 0.88752 1.000 0.0127 . . . .                        
O1 O Uiso -0.42607 -0.00542 0.26297 1.000 0.0127 . . . .                        
O2 O Uiso -0.20422 -0.02179 0.14512 1.000 0.0127 . . . .                        
N1 N Uiso 0.38891 0.13404 0.27000 1.000 0.0127 . . . .                          
N2 N Uiso 0.19849 0.22608 0.31058 1.000 0.0127 . . . .                          
C1 C Uiso -0.26752 0.01237 0.25512 1.000 0.0127 . . . .                         
C2 C Uiso -0.17309 0.07962 0.40212 1.000 0.0127 . . . .                         
C3 C Uiso -0.02609 0.10973 0.39819 1.000 0.0127 . . . .                         
C4 C Uiso 0.23403 0.15293 0.27553 1.000 0.0127 . . . .                          
O3 O Uiso 0.87521 0.22306 0.73647 1.000 0.0127 . . . .                          
H1 H Uiso -0.47554 -0.05726 0.19573 1.000 0.0191 . . . .                        
H2 H Uiso -0.22655 0.10122 0.51416 1.000 0.0152 . . . .                         
H3 H Uiso 0.04369 0.15660 0.50825 1.000 0.0152 . . . .                          
H4 H Uiso 0.42559 0.07717 0.25310 1.000 0.0152 . . . .                          
H5 H Uiso 0.47755 0.17815 0.28196 1.000 0.0152 . . . .                          
H6 H Uiso 0.29907 0.26694 0.34384 1.000 0.0152 . . . .                          
H7 H Uiso 0.07149 0.24527 0.29277 1.000 0.0152 . . . .                          
H8 H Uiso 0.82558 0.19217 0.82071 1.000 0.0191 . . . .                          
H9 H Uiso 0.77684 0.25508 0.63823 1.000 0.0191 . . . .                          

#===============================================================================

#===============================================================================

data_24_list1_bpandenburg_13_633     

#===============================================================================

# 5. CHEMICAL DATA

_chemical_name_systematic                        
;
;
_chemical_name_common                             ?
_chemical_melting_point                           ?
_chemical_formula_moiety                         
'C4 H7 N2 O2 S, Cl, H2 O'
# Ex: 'C12 H16 N2 O6, H2 O' and '(Cd 2+)3, (C6 N6 Cr 3-)2, 2(H2 O)' 
_chemical_formula_structural                      ?
_chemical_formula_sum                            
'2 O2 S, Cl, H2 O'
_chemical_formula_iupac                           ?
_chemical_formula_weight                             200.64
_chemical_compound_source                        'see text'

loop_
_atom_type_symbol                                
_atom_type_description                           
_atom_type_scat_dispersion_real                  
_atom_type_scat_dispersion_imag                  
_atom_type_scat_source                           
 C   C    0.0033    0.0016
' International Tables Vol C Tables 4.2.6.8 and 6.1.1.4'
 H   H    0.0000    0.0000
' International Tables Vol C Tables 4.2.6.8 and 6.1.1.4'
Cl  Cl    0.1484    0.1585
' International Tables Vol C Tables 4.2.6.8 and 6.1.1.4'
 N   N    0.0061    0.0033
' International Tables Vol C Tables 4.2.6.8 and 6.1.1.4'
 O   O    0.0106    0.0060
' International Tables Vol C Tables 4.2.6.8 and 6.1.1.4'
 S   S    0.1246    0.1234
' International Tables Vol C Tables 4.2.6.8 and 6.1.1.4'

#===============================================================================

# 6. CRYSTAL DATA

_symmetry_cell_setting                              monoclinic
_symmetry_space_group_name_Hall                   '-P 2ybc'
_symmetry_space_group_name_H-M                    'P 21/c'
_symmetry_Int_Tables_number                              14

loop_
_space_group_symop_id                            
_space_group_symop_operation_xyz                 
   1 x,y,z                         
   2 -x,1/2+y,1/2-z                
   3 -x,-y,-z                      
   4 x,1/2-y,1/2+z                 

_cell_length_a                                          7.10000
_cell_length_b                                         11.80000
_cell_length_c                                         10.30000
_cell_angle_alpha                                            90
_cell_angle_beta                                       101.9000
_cell_angle_gamma                                            90
_cell_volume                                            844.389
_cell_formula_units_Z                                 4
_cell_measurement_temperature                     ?
_cell_measurement_reflns_used                     ?
_cell_measurement_theta_min                       ?
_cell_measurement_theta_max                       ?
_cell_special_details                            
;
 
;

#===============================================================================

# 9. ATOMIC COORDINATES AND DISPLACEMENT PARAMETERS

loop_
_atom_site_label                                 
_atom_site_type_symbol                           
_atom_site_thermal_displace_type                 
_atom_site_fract_x                               
_atom_site_fract_y                               
_atom_site_fract_z                               
_atom_site_occupancy                             
_atom_site_U_iso_or_equiv                        
_atom_site_calc_flag                             
_atom_site_refinement_flags                      
_atom_site_disorder_assembly                     
_atom_site_disorder_group                        
S1 S Uiso 0.23755 0.03035 0.45156 1.000 0.0127 . . . .                          
Cl1 Cl Uiso 0.81065 0.05584 0.16759 1.000 0.0127 . . . .                        
O1 O Uiso 0.33333 0.34287 0.25205 1.000 0.0127 . . . .                          
O2 O Uiso 0.23616 0.24698 0.41522 1.000 0.0127 . . . .                          
N1 N Uiso 0.21089 -0.18604 0.35282 1.000 0.0127 . . . .                         
N2 N Uiso 0.16467 -0.16000 0.56315 1.000 0.0127 . . . .                         
C1 C Uiso 0.30540 0.24959 0.31693 1.000 0.0127 . . . .                          
C2 C Uiso 0.36953 0.14529 0.25989 1.000 0.0127 . . . .                          
C3 C Uiso 0.34465 0.04425 0.31297 1.000 0.0127 . . . .                          
C4 C Uiso 0.20481 -0.11747 0.45350 1.000 0.0127 . . . .                         
O3 O Uiso 0.88436 0.38748 0.40102 1.000 0.0127 . . . .                          
H1 H Uiso 0.28772 0.40759 0.29489 1.000 0.0191 . . . .                          
H2 H Uiso 0.43789 0.15113 0.17553 1.000 0.0152 . . . .                          
H3 H Uiso 0.40298 -0.03213 0.27742 1.000 0.0152 . . . .                         
H4 H Uiso 0.20789 -0.15488 0.26170 1.000 0.0152 . . . .                         
H5 H Uiso 0.19316 -0.27090 0.35985 1.000 0.0152 . . . .                         
H6 H Uiso 0.11113 -0.23916 0.56707 1.000 0.0152 . . . .                         
H7 H Uiso 0.17262 -0.11065 0.64400 1.000 0.0152 . . . .                         
H8 H Uiso 0.83182 0.42367 0.46912 1.000 0.0191 . . . .                          
H9 H Uiso 0.99333 0.43486 0.39670 1.000 0.0191 . . . .                          

#===============================================================================

#===============================================================================

data_24_list1_bpandenburg_14_711     

#===============================================================================

# 5. CHEMICAL DATA

_chemical_name_systematic                        
;
;
_chemical_name_common                             ?
_chemical_melting_point                           ?
_chemical_formula_moiety                         
'C4 H7 N2 O2 S, Cl, H2 O'
# Ex: 'C12 H16 N2 O6, H2 O' and '(Cd 2+)3, (C6 N6 Cr 3-)2, 2(H2 O)' 
_chemical_formula_structural                      ?
_chemical_formula_sum                            
'2 O2 S, Cl, H2 O'
_chemical_formula_iupac                           ?
_chemical_formula_weight                             200.64
_chemical_compound_source                        'see text'

loop_
_atom_type_symbol                                
_atom_type_description                           
_atom_type_scat_dispersion_real                  
_atom_type_scat_dispersion_imag                  
_atom_type_scat_source                           
 C   C    0.0033    0.0016
' International Tables Vol C Tables 4.2.6.8 and 6.1.1.4'
 H   H    0.0000    0.0000
' International Tables Vol C Tables 4.2.6.8 and 6.1.1.4'
Cl  Cl    0.1484    0.1585
' International Tables Vol C Tables 4.2.6.8 and 6.1.1.4'
 N   N    0.0061    0.0033
' International Tables Vol C Tables 4.2.6.8 and 6.1.1.4'
 O   O    0.0106    0.0060
' International Tables Vol C Tables 4.2.6.8 and 6.1.1.4'
 S   S    0.1246    0.1234
' International Tables Vol C Tables 4.2.6.8 and 6.1.1.4'

#===============================================================================

# 6. CRYSTAL DATA

_symmetry_cell_setting                              monoclinic
_symmetry_space_group_name_Hall                   '-P 2ybc'
_symmetry_space_group_name_H-M                    'P 21/c'
_symmetry_Int_Tables_number                              14

loop_
_space_group_symop_id                            
_space_group_symop_operation_xyz                 
   1 x,y,z                         
   2 -x,1/2+y,1/2-z                
   3 -x,-y,-z                      
   4 x,1/2-y,1/2+z                 

_cell_length_a                                          8.20580
_cell_length_b                                         16.69240
_cell_length_c                                          6.88520
_cell_angle_alpha                                            90
_cell_angle_beta                                       112.8040
_cell_angle_gamma                                            90
_cell_volume                                            869.381
_cell_formula_units_Z                                 4
_cell_measurement_temperature                     ?
_cell_measurement_reflns_used                     ?
_cell_measurement_theta_min                       ?
_cell_measurement_theta_max                       ?
_cell_special_details                            
;
 
;

#===============================================================================

# 9. ATOMIC COORDINATES AND DISPLACEMENT PARAMETERS

loop_
_atom_site_label                                 
_atom_site_type_symbol                           
_atom_site_thermal_displace_type                 
_atom_site_fract_x                               
_atom_site_fract_y                               
_atom_site_fract_z                               
_atom_site_occupancy                             
_atom_site_U_iso_or_equiv                        
_atom_site_calc_flag                             
_atom_site_refinement_flags                      
_atom_site_disorder_assembly                     
_atom_site_disorder_group                        
S2 S Uiso 0.92646 0.07547 0.77353 1.000 0.0127 . . . .                          
Cl1 Cl Uiso 0.43429 0.17334 0.09358 1.000 0.0127 . . . .                        
O4 O Uiso 1.42389 -0.00716 0.73413 1.000 0.0127 . . . .                         
O5 O Uiso 1.20331 -0.02148 0.85415 1.000 0.0127 . . . .                         
N3 N Uiso 0.60764 0.13432 0.71947 1.000 0.0127 . . . .                          
N4 N Uiso 0.79742 0.22796 0.67844 1.000 0.0127 . . . .                          
C5 C Uiso 1.26591 0.01178 0.74221 1.000 0.0127 . . . .                          
C6 C Uiso 1.17154 0.07870 0.59355 1.000 0.0127 . . . .                          
C7 C Uiso 1.02455 0.10934 0.59678 1.000 0.0127 . . . .                          
C8 C Uiso 0.76255 0.15379 0.71498 1.000 0.0127 . . . .                          
O3 O Uiso 0.11929 0.22055 0.25335 1.000 0.0127 . . . .                          
H10 H Uiso 1.47582 -0.05739 0.81237 1.000 0.0191 . . . .                        
H11 H Uiso 1.22508 0.09975 0.48160 1.000 0.0152 . . . .                         
H12 H Uiso 0.95495 0.15613 0.48636 1.000 0.0152 . . . .                         
H13 H Uiso 0.57150 0.07663 0.73717 1.000 0.0152 . . . .                         
H14 H Uiso 0.51807 0.17892 0.70508 1.000 0.0152 . . . .                         
H15 H Uiso 0.69656 0.26914 0.64376 1.000 0.0152 . . . .                         
H16 H Uiso 0.92434 0.24775 0.69704 1.000 0.0152 . . . .                         
H8 H Uiso 0.16986 0.19022 0.16883 1.000 0.0191 . . . .                          
H9 H Uiso 0.21568 0.25373 0.34910 1.000 0.0191 . . . .                          

#===============================================================================

#===============================================================================

data_24_list1_bpandenburg_15_2106    

#===============================================================================

# 5. CHEMICAL DATA

_chemical_name_systematic                        
;
;
_chemical_name_common                             ?
_chemical_melting_point                           ?
_chemical_formula_moiety                         
'C4 H7 N2 O2 S, Cl, H2 O'
# Ex: 'C12 H16 N2 O6, H2 O' and '(Cd 2+)3, (C6 N6 Cr 3-)2, 2(H2 O)' 
_chemical_formula_structural                      ?
_chemical_formula_sum                            
'2 O2 S, Cl, H2 O'
_chemical_formula_iupac                           ?
_chemical_formula_weight                             200.64
_chemical_compound_source                        'see text'

loop_
_atom_type_symbol                                
_atom_type_description                           
_atom_type_scat_dispersion_real                  
_atom_type_scat_dispersion_imag                  
_atom_type_scat_source                           
 C   C    0.0033    0.0016
' International Tables Vol C Tables 4.2.6.8 and 6.1.1.4'
 H   H    0.0000    0.0000
' International Tables Vol C Tables 4.2.6.8 and 6.1.1.4'
Cl  Cl    0.1484    0.1585
' International Tables Vol C Tables 4.2.6.8 and 6.1.1.4'
 N   N    0.0061    0.0033
' International Tables Vol C Tables 4.2.6.8 and 6.1.1.4'
 O   O    0.0106    0.0060
' International Tables Vol C Tables 4.2.6.8 and 6.1.1.4'
 S   S    0.1246    0.1234
' International Tables Vol C Tables 4.2.6.8 and 6.1.1.4'

#===============================================================================

# 6. CRYSTAL DATA

_symmetry_cell_setting                            orthorhombic
_symmetry_space_group_name_Hall                   'P 2ac 2ab'
_symmetry_space_group_name_H-M                    'P 21 21 21'
_symmetry_Int_Tables_number                              19

loop_
_space_group_symop_id                            
_space_group_symop_operation_xyz                 
   1 x,y,z                         
   2 1/2-x,-y,1/2+z                
   3 1/2+x,1/2-y,-z                
   4 -x,1/2+y,1/2-z                

_cell_length_a                                          8.60880
_cell_length_b                                          9.92640
_cell_length_c                                         10.63510
_cell_angle_alpha                                            90
_cell_angle_beta                                             90
_cell_angle_gamma                                            90
_cell_volume                                            908.816
_cell_formula_units_Z                                 4
_cell_measurement_temperature                     ?
_cell_measurement_reflns_used                     ?
_cell_measurement_theta_min                       ?
_cell_measurement_theta_max                       ?
_cell_special_details                            
;
 
;

#===============================================================================

# 9. ATOMIC COORDINATES AND DISPLACEMENT PARAMETERS

loop_
_atom_site_label                                 
_atom_site_type_symbol                           
_atom_site_thermal_displace_type                 
_atom_site_fract_x                               
_atom_site_fract_y                               
_atom_site_fract_z                               
_atom_site_occupancy                             
_atom_site_U_iso_or_equiv                        
_atom_site_calc_flag                             
_atom_site_refinement_flags                      
_atom_site_disorder_assembly                     
_atom_site_disorder_group                        
S1 S Uiso 0.38027 0.20244 0.09711 1.000 0.0127 . . . .                          
Cl1 Cl Uiso 0.20518 0.58482 0.07991 1.000 0.0127 . . . .                        
O1 O Uiso 0.40756 -0.04339 0.43485 1.000 0.0127 . . . .                         
O2 O Uiso 0.38936 0.15451 0.33023 1.000 0.0127 . . . .                          
N1 N Uiso 0.31522 0.33501 -0.11389 1.000 0.0127 . . . .                         
N2 N Uiso 0.44675 0.13504 -0.14820 1.000 0.0127 . . . .                         
C1 C Uiso 0.39474 0.03192 0.32994 1.000 0.0127 . . . .                          
C2 C Uiso 0.38386 -0.04597 0.20842 1.000 0.0127 . . . .                         
C3 C Uiso 0.37765 0.02201 0.10173 1.000 0.0127 . . . .                          
C4 C Uiso 0.38056 0.22263 -0.07207 1.000 0.0127 . . . .                         
O3 O Uiso -0.01175 0.35535 0.40367 1.000 0.0127 . . . .                         
H1 H Uiso 0.43081 0.01641 0.50845 1.000 0.0152 . . . .                          
H2 H Uiso 0.38430 -0.15515 0.21058 1.000 0.0152 . . . .                         
H3 H Uiso 0.36927 -0.02994 0.01244 1.000 0.0152 . . . .                         
H4 H Uiso 0.26527 0.40188 -0.05249 1.000 0.0152 . . . .                         
H5 H Uiso 0.31282 0.35862 -0.20815 1.000 0.0152 . . . .                         
H6 H Uiso 0.45238 0.14775 -0.24523 1.000 0.0152 . . . .                         
H7 H Uiso 0.51557 0.05897 -0.11373 1.000 0.0152 . . . .                         
H8 H Uiso -0.06620 0.27523 0.43634 1.000 0.0191 . . . .                         
H9 H Uiso 0.09696 0.34945 0.43129 1.000 0.0191 . . . .                          

#===============================================================================

#===============================================================================

data_24_list1_bpandenburg_16_1585    

#===============================================================================

# 5. CHEMICAL DATA

_chemical_name_systematic                        
;
;
_chemical_name_common                             ?
_chemical_melting_point                           ?
_chemical_formula_moiety                         
'C4 H7 N2 O2 S, Cl, H2 O'
# Ex: 'C12 H16 N2 O6, H2 O' and '(Cd 2+)3, (C6 N6 Cr 3-)2, 2(H2 O)' 
_chemical_formula_structural                      ?
_chemical_formula_sum                            
'2 O2 S, Cl, H2 O'
_chemical_formula_iupac                           ?
_chemical_formula_weight                             200.64
_chemical_compound_source                        'see text'

loop_
_atom_type_symbol                                
_atom_type_description                           
_atom_type_scat_dispersion_real                  
_atom_type_scat_dispersion_imag                  
_atom_type_scat_source                           
 C   C    0.0033    0.0016
' International Tables Vol C Tables 4.2.6.8 and 6.1.1.4'
 H   H    0.0000    0.0000
' International Tables Vol C Tables 4.2.6.8 and 6.1.1.4'
Cl  Cl    0.1484    0.1585
' International Tables Vol C Tables 4.2.6.8 and 6.1.1.4'
 N   N    0.0061    0.0033
' International Tables Vol C Tables 4.2.6.8 and 6.1.1.4'
 O   O    0.0106    0.0060
' International Tables Vol C Tables 4.2.6.8 and 6.1.1.4'
 S   S    0.1246    0.1234
' International Tables Vol C Tables 4.2.6.8 and 6.1.1.4'

#===============================================================================

# 6. CRYSTAL DATA

_symmetry_cell_setting                              monoclinic
_symmetry_space_group_name_Hall                   '-P 2yn'
_symmetry_space_group_name_H-M                    'P 21/n'
_symmetry_Int_Tables_number                              14

loop_
_space_group_symop_id                            
_space_group_symop_operation_xyz                 
   1 x,y,z                         
   2 1/2-x,1/2+y,1/2-z             
   3 -x,-y,-z                      
   4 1/2+x,1/2-y,1/2+z             

_cell_length_a                                          8.17440
_cell_length_b                                          9.09550
_cell_length_c                                         12.25260
_cell_angle_alpha                                            90
_cell_angle_beta                                       100.6250
_cell_angle_gamma                                            90
_cell_volume                                            895.365
_cell_formula_units_Z                                 4
_cell_measurement_temperature                     ?
_cell_measurement_reflns_used                     ?
_cell_measurement_theta_min                       ?
_cell_measurement_theta_max                       ?
_cell_special_details                            
;
 
;

#===============================================================================

# 9. ATOMIC COORDINATES AND DISPLACEMENT PARAMETERS

loop_
_atom_site_label                                 
_atom_site_type_symbol                           
_atom_site_thermal_displace_type                 
_atom_site_fract_x                               
_atom_site_fract_y                               
_atom_site_fract_z                               
_atom_site_occupancy                             
_atom_site_U_iso_or_equiv                        
_atom_site_calc_flag                             
_atom_site_refinement_flags                      
_atom_site_disorder_assembly                     
_atom_site_disorder_group                        
S2 S Uiso 0.78105 -0.02298 0.44026 1.000 0.0127 . . . .                         
Cl1 Cl Uiso 0.16640 0.34886 0.36261 1.000 0.0127 . . . .                        
O4 O Uiso 1.03115 0.05808 0.15971 1.000 0.0127 . . . .                          
O5 O Uiso 0.97195 -0.09257 0.29500 1.000 0.0127 . . . .                         
N3 N Uiso 0.65612 -0.02483 0.62533 1.000 0.0127 . . . .                         
N4 N Uiso 0.65794 0.20561 0.54536 1.000 0.0127 . . . .                          
C5 C Uiso 0.94187 0.01602 0.23719 1.000 0.0127 . . . .                          
C6 C Uiso 0.80010 0.11948 0.24680 1.000 0.0127 . . . .                          
C7 C Uiso 0.72350 0.10991 0.33228 1.000 0.0127 . . . .                          
C8 C Uiso 0.68890 0.06398 0.54574 1.000 0.0127 . . . .                          
O3 O Uiso 0.20476 0.59585 0.56657 1.000 0.0127 . . . .                          
H10 H Uiso 1.11929 -0.01421 0.15157 1.000 0.0152 . . . .                        
H11 H Uiso 0.76241 0.19929 0.18133 1.000 0.0152 . . . .                         
H12 H Uiso 0.61915 0.18124 0.33842 1.000 0.0152 . . . .                         
H13 H Uiso 0.69084 -0.13348 0.62636 1.000 0.0152 . . . .                        
H14 H Uiso 0.62759 0.02033 0.69629 1.000 0.0152 . . . .                         
H15 H Uiso 0.60473 0.25265 0.60660 1.000 0.0152 . . . .                         
H16 H Uiso 0.70629 0.27955 0.49331 1.000 0.0152 . . . .                         
H8 H Uiso 0.18795 0.50863 0.51892 1.000 0.0191 . . . .                          
H9 H Uiso 0.10030 0.61667 0.59214 1.000 0.0191 . . . .                          

#===============================================================================

#===============================================================================

data_24_list1_bpandenburg_17_2174    

#===============================================================================

# 5. CHEMICAL DATA

_chemical_name_systematic                        
;
;
_chemical_name_common                             ?
_chemical_melting_point                           ?
_chemical_formula_moiety                         
'C4 H7 N2 O2 S, Cl, H2 O'
# Ex: 'C12 H16 N2 O6, H2 O' and '(Cd 2+)3, (C6 N6 Cr 3-)2, 2(H2 O)' 
_chemical_formula_structural                      ?
_chemical_formula_sum                            
'2 O2 S, Cl, H2 O'
_chemical_formula_iupac                           ?
_chemical_formula_weight                             200.64
_chemical_compound_source                        'see text'

loop_
_atom_type_symbol                                
_atom_type_description                           
_atom_type_scat_dispersion_real                  
_atom_type_scat_dispersion_imag                  
_atom_type_scat_source                           
 C   C    0.0033    0.0016
' International Tables Vol C Tables 4.2.6.8 and 6.1.1.4'
 H   H    0.0000    0.0000
' International Tables Vol C Tables 4.2.6.8 and 6.1.1.4'
Cl  Cl    0.1484    0.1585
' International Tables Vol C Tables 4.2.6.8 and 6.1.1.4'
 N   N    0.0061    0.0033
' International Tables Vol C Tables 4.2.6.8 and 6.1.1.4'
 O   O    0.0106    0.0060
' International Tables Vol C Tables 4.2.6.8 and 6.1.1.4'
 S   S    0.1246    0.1234
' International Tables Vol C Tables 4.2.6.8 and 6.1.1.4'

#===============================================================================

# 6. CRYSTAL DATA

_symmetry_cell_setting                              monoclinic
_symmetry_space_group_name_Hall                   '-P 2yn'
_symmetry_space_group_name_H-M                    'P 21/n'
_symmetry_Int_Tables_number                              14

loop_
_space_group_symop_id                            
_space_group_symop_operation_xyz                 
   1 x,y,z                         
   2 1/2-x,1/2+y,1/2-z             
   3 -x,-y,-z                      
   4 1/2+x,1/2-y,1/2+z             

_cell_length_a                                          5.56930
_cell_length_b                                         15.52770
_cell_length_c                                         10.94480
_cell_angle_alpha                                            90
_cell_angle_beta                                       102.0160
_cell_angle_gamma                                            90
_cell_volume                                            925.751
_cell_formula_units_Z                                 4
_cell_measurement_temperature                     ?
_cell_measurement_reflns_used                     ?
_cell_measurement_theta_min                       ?
_cell_measurement_theta_max                       ?
_cell_special_details                            
;
 
;

#===============================================================================

# 9. ATOMIC COORDINATES AND DISPLACEMENT PARAMETERS

loop_
_atom_site_label                                 
_atom_site_type_symbol                           
_atom_site_thermal_displace_type                 
_atom_site_fract_x                               
_atom_site_fract_y                               
_atom_site_fract_z                               
_atom_site_occupancy                             
_atom_site_U_iso_or_equiv                        
_atom_site_calc_flag                             
_atom_site_refinement_flags                      
_atom_site_disorder_assembly                     
_atom_site_disorder_group                        
S2 S Uiso 0.46721 0.39253 0.43266 1.000 0.0127 . . . .                          
Cl1 Cl Uiso 0.33874 0.13457 0.47008 1.000 0.0127 . . . .                        
O4 O Uiso 1.16077 0.33307 0.68713 1.000 0.0127 . . . .                          
O5 O Uiso 0.82157 0.41550 0.62158 1.000 0.0127 . . . .                          
N3 N Uiso 0.18298 0.28768 0.25582 1.000 0.0127 . . . .                          
N4 N Uiso 0.10481 0.43405 0.24410 1.000 0.0127 . . . .                          
C5 C Uiso 0.95258 0.35402 0.60919 1.000 0.0127 . . . .                          
C6 C Uiso 0.88240 0.29504 0.49800 1.000 0.0127 . . . .                          
C7 C Uiso 0.67497 0.30738 0.41629 1.000 0.0127 . . . .                          
C8 C Uiso 0.23119 0.36769 0.29738 1.000 0.0127 . . . .                          
O3 O Uiso 0.79684 0.06080 0.36075 1.000 0.0127 . . . .                          
H10 H Uiso 1.21798 0.37764 0.75683 1.000 0.0191 . . . .                         
H11 H Uiso 1.00917 0.24386 0.48753 1.000 0.0152 . . . .                         
H12 H Uiso 0.62671 0.26729 0.33326 1.000 0.0152 . . . .                         
H13 H Uiso 0.25022 0.23562 0.31039 1.000 0.0152 . . . .                         
H14 H Uiso 0.04827 0.27780 0.17778 1.000 0.0152 . . . .                         
H15 H Uiso -0.03103 0.42535 0.16530 1.000 0.0152 . . . .                        
H16 H Uiso 0.14125 0.49567 0.27964 1.000 0.0152 . . . .                         
H8 H Uiso 0.96850 0.07120 0.40281 1.000 0.0191 . . . .                          
H9 H Uiso 0.69202 0.06867 0.42169 1.000 0.0191 . . . .                          

#===============================================================================

#===============================================================================

data_24_list1_bpandenburg_18_2343    

#===============================================================================

# 5. CHEMICAL DATA

_chemical_name_systematic                        
;
;
_chemical_name_common                             ?
_chemical_melting_point                           ?
_chemical_formula_moiety                         
'C4 H7 N2 O2 S, Cl, H2 O'
# Ex: 'C12 H16 N2 O6, H2 O' and '(Cd 2+)3, (C6 N6 Cr 3-)2, 2(H2 O)' 
_chemical_formula_structural                      ?
_chemical_formula_sum                            
'2 O2 S, Cl, H2 O'
_chemical_formula_iupac                           ?
_chemical_formula_weight                             200.64
_chemical_compound_source                        'see text'

loop_
_atom_type_symbol                                
_atom_type_description                           
_atom_type_scat_dispersion_real                  
_atom_type_scat_dispersion_imag                  
_atom_type_scat_source                           
 C   C    0.0033    0.0016
' International Tables Vol C Tables 4.2.6.8 and 6.1.1.4'
 H   H    0.0000    0.0000
' International Tables Vol C Tables 4.2.6.8 and 6.1.1.4'
Cl  Cl    0.1484    0.1585
' International Tables Vol C Tables 4.2.6.8 and 6.1.1.4'
 N   N    0.0061    0.0033
' International Tables Vol C Tables 4.2.6.8 and 6.1.1.4'
 O   O    0.0106    0.0060
' International Tables Vol C Tables 4.2.6.8 and 6.1.1.4'
 S   S    0.1246    0.1234
' International Tables Vol C Tables 4.2.6.8 and 6.1.1.4'

#===============================================================================

# 6. CRYSTAL DATA

_symmetry_cell_setting                            orthorhombic
_symmetry_space_group_name_Hall                   'P 2ac 2ab'
_symmetry_space_group_name_H-M                    'P 21 21 21'
_symmetry_Int_Tables_number                              19

loop_
_space_group_symop_id                            
_space_group_symop_operation_xyz                 
   1 x,y,z                         
   2 1/2-x,-y,1/2+z                
   3 1/2+x,1/2-y,-z                
   4 -x,1/2+y,1/2-z                

_cell_length_a                                          7.48170
_cell_length_b                                          9.33520
_cell_length_c                                         12.78410
_cell_angle_alpha                                            90
_cell_angle_beta                                             90
_cell_angle_gamma                                            90
_cell_volume                                            892.882
_cell_formula_units_Z                                 4
_cell_measurement_temperature                     ?
_cell_measurement_reflns_used                     ?
_cell_measurement_theta_min                       ?
_cell_measurement_theta_max                       ?
_cell_special_details                            
;
 
;

#===============================================================================

# 9. ATOMIC COORDINATES AND DISPLACEMENT PARAMETERS

loop_
_atom_site_label                                 
_atom_site_type_symbol                           
_atom_site_thermal_displace_type                 
_atom_site_fract_x                               
_atom_site_fract_y                               
_atom_site_fract_z                               
_atom_site_occupancy                             
_atom_site_U_iso_or_equiv                        
_atom_site_calc_flag                             
_atom_site_refinement_flags                      
_atom_site_disorder_assembly                     
_atom_site_disorder_group                        
S4 S Uiso 0.34778 0.15473 0.06672 1.000 0.0127 . . . .                          
Cl1 Cl Uiso 0.87291 0.25565 0.24069 1.000 0.0127 . . . .                        
O10 O Uiso 0.26594 0.46018 0.32250 1.000 0.0127 . . . .                         
O11 O Uiso 0.30749 0.40533 0.15139 1.000 0.0127 . . . .                         
N7 N Uiso 0.36935 -0.14202 0.06702 1.000 0.0127 . . . .                         
N8 N Uiso 0.45974 -0.02040 -0.08064 1.000 0.0127 . . . .                        
C13 C Uiso 0.29938 0.36940 0.24276 1.000 0.0127 . . . .                         
C14 C Uiso 0.33111 0.21624 0.27564 1.000 0.0127 . . . .                         
C15 C Uiso 0.35278 0.11616 0.20359 1.000 0.0127 . . . .                         
C16 C Uiso 0.39488 -0.02196 0.01612 1.000 0.0127 . . . .                        
O3 O Uiso 0.05292 0.40127 0.49931 1.000 0.0127 . . . .                          
H28 H Uiso 0.23248 0.55938 0.29902 1.000 0.0152 . . . .                         
H29 H Uiso 0.33551 0.19118 0.35825 1.000 0.0152 . . . .                         
H30 H Uiso 0.37455 0.00582 0.22683 1.000 0.0152 . . . .                         
H31 H Uiso 0.29769 -0.14699 0.13532 1.000 0.0152 . . . .                        
H32 H Uiso 0.40479 -0.24251 0.03501 1.000 0.0152 . . . .                        
H33 H Uiso 0.49186 -0.11224 -0.12037 1.000 0.0152 . . . .                       
H34 H Uiso 0.47148 0.07391 -0.12109 1.000 0.0152 . . . .                        
H8 H Uiso 0.10602 0.42462 0.43129 1.000 0.0191 . . . .                          
H9 H Uiso 0.09812 0.47205 0.54943 1.000 0.0191 . . . .                          

#===============================================================================

#===============================================================================

data_24_list1_bpandenburg_19_2239    

#===============================================================================

# 5. CHEMICAL DATA

_chemical_name_systematic                        
;
;
_chemical_name_common                             ?
_chemical_melting_point                           ?
_chemical_formula_moiety                         
'C4 H7 N2 O2 S, Cl, H2 O'
# Ex: 'C12 H16 N2 O6, H2 O' and '(Cd 2+)3, (C6 N6 Cr 3-)2, 2(H2 O)' 
_chemical_formula_structural                      ?
_chemical_formula_sum                            
'2 O2 S, Cl, H2 O'
_chemical_formula_iupac                           ?
_chemical_formula_weight                             200.64
_chemical_compound_source                        'see text'

loop_
_atom_type_symbol                                
_atom_type_description                           
_atom_type_scat_dispersion_real                  
_atom_type_scat_dispersion_imag                  
_atom_type_scat_source                           
 C   C    0.0033    0.0016
' International Tables Vol C Tables 4.2.6.8 and 6.1.1.4'
 H   H    0.0000    0.0000
' International Tables Vol C Tables 4.2.6.8 and 6.1.1.4'
Cl  Cl    0.1484    0.1585
' International Tables Vol C Tables 4.2.6.8 and 6.1.1.4'
 N   N    0.0061    0.0033
' International Tables Vol C Tables 4.2.6.8 and 6.1.1.4'
 O   O    0.0106    0.0060
' International Tables Vol C Tables 4.2.6.8 and 6.1.1.4'
 S   S    0.1246    0.1234
' International Tables Vol C Tables 4.2.6.8 and 6.1.1.4'

#===============================================================================

# 6. CRYSTAL DATA

_symmetry_cell_setting                              monoclinic
_symmetry_space_group_name_Hall                   '-P 2ybc'
_symmetry_space_group_name_H-M                    'P 21/c'
_symmetry_Int_Tables_number                              14

loop_
_space_group_symop_id                            
_space_group_symop_operation_xyz                 
   1 x,y,z                         
   2 -x,1/2+y,1/2-z                
   3 -x,-y,-z                      
   4 x,1/2-y,1/2+z                 

_cell_length_a                                          9.60000
_cell_length_b                                          6.90000
_cell_length_c                                         12.10000
_cell_angle_alpha                                            90
_cell_angle_beta                                        91.2000
_cell_angle_gamma                                            90
_cell_volume                                            801.328
_cell_formula_units_Z                                 4
_cell_measurement_temperature                     ?
_cell_measurement_reflns_used                     ?
_cell_measurement_theta_min                       ?
_cell_measurement_theta_max                       ?
_cell_special_details                            
;
 
;

#===============================================================================

# 9. ATOMIC COORDINATES AND DISPLACEMENT PARAMETERS

loop_
_atom_site_label                                 
_atom_site_type_symbol                           
_atom_site_thermal_displace_type                 
_atom_site_fract_x                               
_atom_site_fract_y                               
_atom_site_fract_z                               
_atom_site_occupancy                             
_atom_site_U_iso_or_equiv                        
_atom_site_calc_flag                             
_atom_site_refinement_flags                      
_atom_site_disorder_assembly                     
_atom_site_disorder_group                        
S2 S Uiso 0.69559 0.16388 0.02516 1.000 0.0127 . . . .                          
Cl1 Cl Uiso 0.11697 0.30853 0.25498 1.000 0.0127 . . . .                        
O4 O Uiso 0.40167 0.45848 0.23800 1.000 0.0127 . . . .                          
O5 O Uiso 0.45051 0.24223 0.10447 1.000 0.0127 . . . .                          
N3 N Uiso 0.88689 0.03440 -0.10710 1.000 0.0127 . . . .                         
N4 N Uiso 0.89917 0.36372 -0.07924 1.000 0.0127 . . . .                         
C5 C Uiso 0.48670 0.36277 0.17272 1.000 0.0127 . . . .                          
C6 C Uiso 0.63419 0.41902 0.18945 1.000 0.0127 . . . .                          
C7 C Uiso 0.73271 0.34329 0.12605 1.000 0.0127 . . . .                          
C8 C Uiso 0.84197 0.19316 -0.05730 1.000 0.0127 . . . .                         
O3 O Uiso 0.20317 0.21473 0.49186 1.000 0.0127 . . . .                          
H10 H Uiso 0.30752 0.40897 0.22841 1.000 0.0191 . . . .                         
H11 H Uiso 0.66232 0.51949 0.25522 1.000 0.0152 . . . .                         
H12 H Uiso 0.84233 0.37697 0.14008 1.000 0.0152 . . . .                         
H13 H Uiso 0.85582 -0.09808 -0.08133 1.000 0.0152 . . . .                       
H14 H Uiso 0.95746 0.03855 -0.16779 1.000 0.0152 . . . .                        
H15 H Uiso 0.97015 0.37965 -0.13906 1.000 0.0152 . . . .                        
H16 H Uiso 0.85485 0.48679 -0.05103 1.000 0.0152 . . . .                        
H8 H Uiso 0.17511 0.24502 0.41719 1.000 0.0191 . . . .                          
H9 H Uiso 0.30290 0.22853 0.48942 1.000 0.0191 . . . .                          

#===============================================================================

#===============================================================================

data_24_list1_bpandenburg_20_1904    

#===============================================================================

# 5. CHEMICAL DATA

_chemical_name_systematic                        
;
;
_chemical_name_common                             ?
_chemical_melting_point                           ?
_chemical_formula_moiety                         
'C4 H7 N2 O2 S, Cl, H2 O'
# Ex: 'C12 H16 N2 O6, H2 O' and '(Cd 2+)3, (C6 N6 Cr 3-)2, 2(H2 O)' 
_chemical_formula_structural                      ?
_chemical_formula_sum                            
'2 O2 S, Cl, H2 O'
_chemical_formula_iupac                           ?
_chemical_formula_weight                             200.64
_chemical_compound_source                        'see text'

loop_
_atom_type_symbol                                
_atom_type_description                           
_atom_type_scat_dispersion_real                  
_atom_type_scat_dispersion_imag                  
_atom_type_scat_source                           
 C   C    0.0033    0.0016
' International Tables Vol C Tables 4.2.6.8 and 6.1.1.4'
 H   H    0.0000    0.0000
' International Tables Vol C Tables 4.2.6.8 and 6.1.1.4'
Cl  Cl    0.1484    0.1585
' International Tables Vol C Tables 4.2.6.8 and 6.1.1.4'
 N   N    0.0061    0.0033
' International Tables Vol C Tables 4.2.6.8 and 6.1.1.4'
 O   O    0.0106    0.0060
' International Tables Vol C Tables 4.2.6.8 and 6.1.1.4'
 S   S    0.1246    0.1234
' International Tables Vol C Tables 4.2.6.8 and 6.1.1.4'

#===============================================================================

# 6. CRYSTAL DATA

_symmetry_cell_setting                            orthorhombic
_symmetry_space_group_name_Hall                   'P 2ac 2ab'
_symmetry_space_group_name_H-M                    'P 21 21 21'
_symmetry_Int_Tables_number                              19

loop_
_space_group_symop_id                            
_space_group_symop_operation_xyz                 
   1 x,y,z                         
   2 1/2-x,-y,1/2+z                
   3 1/2+x,1/2-y,-z                
   4 -x,1/2+y,1/2-z                

_cell_length_a                                          5.24180
_cell_length_b                                          8.29810
_cell_length_c                                         21.28770
_cell_angle_alpha                                            90
_cell_angle_beta                                             90
_cell_angle_gamma                                            90
_cell_volume                                            925.951
_cell_formula_units_Z                                 4
_cell_measurement_temperature                     ?
_cell_measurement_reflns_used                     ?
_cell_measurement_theta_min                       ?
_cell_measurement_theta_max                       ?
_cell_special_details                            
;
 
;

#===============================================================================

# 9. ATOMIC COORDINATES AND DISPLACEMENT PARAMETERS

loop_
_atom_site_label                                 
_atom_site_type_symbol                           
_atom_site_thermal_displace_type                 
_atom_site_fract_x                               
_atom_site_fract_y                               
_atom_site_fract_z                               
_atom_site_occupancy                             
_atom_site_U_iso_or_equiv                        
_atom_site_calc_flag                             
_atom_site_refinement_flags                      
_atom_site_disorder_assembly                     
_atom_site_disorder_group                        
S3 S Uiso 0.25955 0.86853 0.06821 1.000 0.0127 . . . .                          
Cl1 Cl Uiso 0.20547 0.31817 0.17737 1.000 0.0127 . . . .                        
O7 O Uiso 0.80219 1.17574 -0.02969 1.000 0.0127 . . . .                         
O8 O Uiso 0.50852 0.97498 -0.02608 1.000 0.0127 . . . .                         
N5 N Uiso 0.05699 0.93047 0.18516 1.000 0.0127 . . . .                          
N6 N Uiso -0.07058 0.69774 0.13455 1.000 0.0127 . . . .                         
C9 C Uiso 0.64969 1.07077 -0.00002 1.000 0.0127 . . . .                         
C10 C Uiso 0.66678 1.07482 0.07084 1.000 0.0127 . . . .                         
C11 C Uiso 0.50188 0.98947 0.10391 1.000 0.0127 . . . .                         
C12 C Uiso 0.07028 0.82809 0.13710 1.000 0.0127 . . . .                         
O3 O Uiso 0.49985 0.16653 0.29912 1.000 0.0127 . . . .                          
H19 H Uiso 0.78023 1.17339 -0.07616 1.000 0.0191 . . . .                        
H20 H Uiso 0.81222 1.14891 0.09271 1.000 0.0152 . . . .                         
H21 H Uiso 0.50990 0.98571 0.15478 1.000 0.0152 . . . .                         
H22 H Uiso 0.13100 1.04441 0.18266 1.000 0.0152 . . . .                         
H23 H Uiso -0.03764 0.89810 0.22547 1.000 0.0152 . . . .                        
H24 H Uiso -0.22392 0.67882 0.16542 1.000 0.0152 . . . .                        
H25 H Uiso -0.04590 0.61758 0.09800 1.000 0.0152 . . . .                        
H8 H Uiso 0.59154 0.06431 0.30439 1.000 0.0191 . . . .                          
H9 H Uiso 0.49611 0.19443 0.25456 1.000 0.0191 . . . .                          

#===============================================================================

#===============================================================================

data_24_list1_bpandenburg_21_755     

#===============================================================================

# 5. CHEMICAL DATA

_chemical_name_systematic                        
;
;
_chemical_name_common                             ?
_chemical_melting_point                           ?
_chemical_formula_moiety                         
'C4 H7 N2 O2 S, Cl, H2 O'
# Ex: 'C12 H16 N2 O6, H2 O' and '(Cd 2+)3, (C6 N6 Cr 3-)2, 2(H2 O)' 
_chemical_formula_structural                      ?
_chemical_formula_sum                            
'2 O2 S, Cl, H2 O'
_chemical_formula_iupac                           ?
_chemical_formula_weight                             200.64
_chemical_compound_source                        'see text'

loop_
_atom_type_symbol                                
_atom_type_description                           
_atom_type_scat_dispersion_real                  
_atom_type_scat_dispersion_imag                  
_atom_type_scat_source                           
 C   C    0.0033    0.0016
' International Tables Vol C Tables 4.2.6.8 and 6.1.1.4'
 H   H    0.0000    0.0000
' International Tables Vol C Tables 4.2.6.8 and 6.1.1.4'
Cl  Cl    0.1484    0.1585
' International Tables Vol C Tables 4.2.6.8 and 6.1.1.4'
 N   N    0.0061    0.0033
' International Tables Vol C Tables 4.2.6.8 and 6.1.1.4'
 O   O    0.0106    0.0060
' International Tables Vol C Tables 4.2.6.8 and 6.1.1.4'
 S   S    0.1246    0.1234
' International Tables Vol C Tables 4.2.6.8 and 6.1.1.4'

#===============================================================================

# 6. CRYSTAL DATA

_symmetry_cell_setting                              monoclinic
_symmetry_space_group_name_Hall                   '-P 2ybc'
_symmetry_space_group_name_H-M                    'P 21/c'
_symmetry_Int_Tables_number                              14

loop_
_space_group_symop_id                            
_space_group_symop_operation_xyz                 
   1 x,y,z                         
   2 -x,1/2+y,1/2-z                
   3 -x,-y,-z                      
   4 x,1/2-y,1/2+z                 

_cell_length_a                                          7.12580
_cell_length_b                                          9.74220
_cell_length_c                                         13.42490
_cell_angle_alpha                                            90
_cell_angle_beta                                       103.0560
_cell_angle_gamma                                            90
_cell_volume                                            907.878
_cell_formula_units_Z                                 4
_cell_measurement_temperature                     ?
_cell_measurement_reflns_used                     ?
_cell_measurement_theta_min                       ?
_cell_measurement_theta_max                       ?
_cell_special_details                            
;
 
;

#===============================================================================

# 9. ATOMIC COORDINATES AND DISPLACEMENT PARAMETERS

loop_
_atom_site_label                                 
_atom_site_type_symbol                           
_atom_site_thermal_displace_type                 
_atom_site_fract_x                               
_atom_site_fract_y                               
_atom_site_fract_z                               
_atom_site_occupancy                             
_atom_site_U_iso_or_equiv                        
_atom_site_calc_flag                             
_atom_site_refinement_flags                      
_atom_site_disorder_assembly                     
_atom_site_disorder_group                        
S1 S Uiso 0.26649 0.18727 -0.02483 1.000 0.0127 . . . .                         
Cl1 Cl Uiso 0.72219 0.25704 0.25476 1.000 0.0127 . . . .                        
O1 O Uiso 0.25918 0.63301 -0.03922 1.000 0.0127 . . . .                         
O2 O Uiso 0.22905 0.42169 -0.11188 1.000 0.0127 . . . .                         
N1 N Uiso 0.43405 0.02088 0.13664 1.000 0.0127 . . . .                          
N2 N Uiso 0.21844 -0.07863 0.00136 1.000 0.0127 . . . .                         
C1 C Uiso 0.24713 0.49499 -0.03691 1.000 0.0127 . . . .                         
C2 C Uiso 0.25880 0.43590 0.06826 1.000 0.0127 . . . .                          
C3 C Uiso 0.26954 0.30124 0.08029 1.000 0.0127 . . . .                          
C4 C Uiso 0.30919 0.02939 0.04729 1.000 0.0127 . . . .                          
O6 O Uiso 0.03437 0.04990 0.17424 1.000 0.0127 . . . .                          
H1 H Uiso 0.26061 0.66757 -0.10903 1.000 0.0191 . . . .                         
H2 H Uiso 0.25884 0.50657 0.13077 1.000 0.0152 . . . .                          
H3 H Uiso 0.27568 0.25282 0.15397 1.000 0.0152 . . . .                          
H4 H Uiso 0.51415 0.10300 0.17068 1.000 0.0152 . . . .                          
H5 H Uiso 0.43838 -0.06834 0.17774 1.000 0.0152 . . . .                         
H6 H Uiso 0.24339 -0.17425 0.03354 1.000 0.0152 . . . .                         
H7 H Uiso 0.11721 -0.06918 -0.06892 1.000 0.0152 . . . .                        
H17 H Uiso 0.02238 0.10287 0.23425 1.000 0.0191 . . . .                         
H18 H Uiso 0.09419 -0.03799 0.19853 1.000 0.0191 . . . .                        

#===============================================================================

#===============================================================================

data_24_list1_bpandenburg_22_1547    

#===============================================================================

# 5. CHEMICAL DATA

_chemical_name_systematic                        
;
;
_chemical_name_common                             ?
_chemical_melting_point                           ?
_chemical_formula_moiety                         
'C4 H7 N2 O2 S, Cl, H2 O'
# Ex: 'C12 H16 N2 O6, H2 O' and '(Cd 2+)3, (C6 N6 Cr 3-)2, 2(H2 O)' 
_chemical_formula_structural                      ?
_chemical_formula_sum                            
'2 O2 S, Cl, H2 O'
_chemical_formula_iupac                           ?
_chemical_formula_weight                             200.64
_chemical_compound_source                        'see text'

loop_
_atom_type_symbol                                
_atom_type_description                           
_atom_type_scat_dispersion_real                  
_atom_type_scat_dispersion_imag                  
_atom_type_scat_source                           
 C   C    0.0033    0.0016
' International Tables Vol C Tables 4.2.6.8 and 6.1.1.4'
 H   H    0.0000    0.0000
' International Tables Vol C Tables 4.2.6.8 and 6.1.1.4'
Cl  Cl    0.1484    0.1585
' International Tables Vol C Tables 4.2.6.8 and 6.1.1.4'
 N   N    0.0061    0.0033
' International Tables Vol C Tables 4.2.6.8 and 6.1.1.4'
 O   O    0.0106    0.0060
' International Tables Vol C Tables 4.2.6.8 and 6.1.1.4'
 S   S    0.1246    0.1234
' International Tables Vol C Tables 4.2.6.8 and 6.1.1.4'

#===============================================================================

# 6. CRYSTAL DATA

_symmetry_cell_setting                              monoclinic
_symmetry_space_group_name_Hall                   '-P 2ybc'
_symmetry_space_group_name_H-M                    'P 21/c'
_symmetry_Int_Tables_number                              14

loop_
_space_group_symop_id                            
_space_group_symop_operation_xyz                 
   1 x,y,z                         
   2 -x,1/2+y,1/2-z                
   3 -x,-y,-z                      
   4 x,1/2-y,1/2+z                 

_cell_length_a                                          8.07350
_cell_length_b                                         14.36100
_cell_length_c                                          8.01760
_cell_angle_alpha                                            90
_cell_angle_beta                                       108.3680
_cell_angle_gamma                                            90
_cell_volume                                            882.228
_cell_formula_units_Z                                 4
_cell_measurement_temperature                     ?
_cell_measurement_reflns_used                     ?
_cell_measurement_theta_min                       ?
_cell_measurement_theta_max                       ?
_cell_special_details                            
;
 
;

#===============================================================================

# 9. ATOMIC COORDINATES AND DISPLACEMENT PARAMETERS

loop_
_atom_site_label                                 
_atom_site_type_symbol                           
_atom_site_thermal_displace_type                 
_atom_site_fract_x                               
_atom_site_fract_y                               
_atom_site_fract_z                               
_atom_site_occupancy                             
_atom_site_U_iso_or_equiv                        
_atom_site_calc_flag                             
_atom_site_refinement_flags                      
_atom_site_disorder_assembly                     
_atom_site_disorder_group                        
S1 S Uiso 0.17823 0.01708 0.42321 1.000 0.0127 . . . .                          
Cl1 Cl Uiso 0.23219 0.40141 0.42318 1.000 0.0127 . . . .                        
O1 O Uiso 0.35806 -0.26059 0.63823 1.000 0.0127 . . . .                         
O2 O Uiso 0.16900 -0.16650 0.43863 1.000 0.0127 . . . .                         
N1 N Uiso 0.29352 0.19053 0.56546 1.000 0.0127 . . . .                          
N2 N Uiso 0.08566 0.18563 0.29368 1.000 0.0127 . . . .                          
C1 C Uiso 0.29963 -0.17805 0.56428 1.000 0.0127 . . . .                         
C2 C Uiso 0.41285 -0.09712 0.65335 1.000 0.0127 . . . .                         
C3 C Uiso 0.36913 -0.01082 0.60181 1.000 0.0127 . . . .                         
C4 C Uiso 0.18988 0.14207 0.43261 1.000 0.0127 . . . .                          
O6 O Uiso 0.86034 0.10646 0.99779 1.000 0.0127 . . . .                          
H1 H Uiso 0.27778 -0.31362 0.58275 1.000 0.0191 . . . .                         
H2 H Uiso 0.52914 -0.11100 0.76326 1.000 0.0152 . . . .                         
H3 H Uiso 0.45258 0.04627 0.66585 1.000 0.0152 . . . .                          
H4 H Uiso 0.35095 0.16211 0.68644 1.000 0.0152 . . . .                          
H5 H Uiso 0.29554 0.26193 0.55264 1.000 0.0152 . . . .                          
H6 H Uiso 0.08297 0.25706 0.29238 1.000 0.0152 . . . .                          
H7 H Uiso 0.00305 0.15128 0.18519 1.000 0.0152 . . . .                          
H17 H Uiso 0.81356 0.04519 1.01719 1.000 0.0191 . . . .                         
H18 H Uiso 0.94171 0.09655 0.93061 1.000 0.0191 . . . .                         

#===============================================================================

#===============================================================================

data_24_list1_bpandenburg_23_159     

#===============================================================================

# 5. CHEMICAL DATA

_chemical_name_systematic                        
;
;
_chemical_name_common                             ?
_chemical_melting_point                           ?
_chemical_formula_moiety                         
'C4 H7 N2 O2 S, Cl, H2 O'
# Ex: 'C12 H16 N2 O6, H2 O' and '(Cd 2+)3, (C6 N6 Cr 3-)2, 2(H2 O)' 
_chemical_formula_structural                      ?
_chemical_formula_sum                            
'2 O2 S, Cl, H2 O'
_chemical_formula_iupac                           ?
_chemical_formula_weight                             200.64
_chemical_compound_source                        'see text'

loop_
_atom_type_symbol                                
_atom_type_description                           
_atom_type_scat_dispersion_real                  
_atom_type_scat_dispersion_imag                  
_atom_type_scat_source                           
 C   C    0.0033    0.0016
' International Tables Vol C Tables 4.2.6.8 and 6.1.1.4'
 H   H    0.0000    0.0000
' International Tables Vol C Tables 4.2.6.8 and 6.1.1.4'
Cl  Cl    0.1484    0.1585
' International Tables Vol C Tables 4.2.6.8 and 6.1.1.4'
 N   N    0.0061    0.0033
' International Tables Vol C Tables 4.2.6.8 and 6.1.1.4'
 O   O    0.0106    0.0060
' International Tables Vol C Tables 4.2.6.8 and 6.1.1.4'
 S   S    0.1246    0.1234
' International Tables Vol C Tables 4.2.6.8 and 6.1.1.4'

#===============================================================================

# 6. CRYSTAL DATA

_symmetry_cell_setting                              monoclinic
_symmetry_space_group_name_Hall                   '-P 2ybc'
_symmetry_space_group_name_H-M                    'P 21/c'
_symmetry_Int_Tables_number                              14

loop_
_space_group_symop_id                            
_space_group_symop_operation_xyz                 
   1 x,y,z                         
   2 -x,1/2+y,1/2-z                
   3 -x,-y,-z                      
   4 x,1/2-y,1/2+z                 

_cell_length_a                                         10.22740
_cell_length_b                                          5.58160
_cell_length_c                                         15.23930
_cell_angle_alpha                                            90
_cell_angle_beta                                        98.9250
_cell_angle_gamma                                            90
_cell_volume                                            859.406
_cell_formula_units_Z                                 4
_cell_measurement_temperature                     ?
_cell_measurement_reflns_used                     ?
_cell_measurement_theta_min                       ?
_cell_measurement_theta_max                       ?
_cell_special_details                            
;
 
;

#===============================================================================

# 9. ATOMIC COORDINATES AND DISPLACEMENT PARAMETERS

loop_
_atom_site_label                                 
_atom_site_type_symbol                           
_atom_site_thermal_displace_type                 
_atom_site_fract_x                               
_atom_site_fract_y                               
_atom_site_fract_z                               
_atom_site_occupancy                             
_atom_site_U_iso_or_equiv                        
_atom_site_calc_flag                             
_atom_site_refinement_flags                      
_atom_site_disorder_assembly                     
_atom_site_disorder_group                        
S2 S Uiso 0.27084 1.06525 -0.00411 1.000 0.0127 . . . .                         
Cl1 Cl Uiso 0.20447 0.03889 0.25594 1.000 0.0127 . . . .                        
O4 O Uiso 0.60932 1.09704 0.20716 1.000 0.0127 . . . .                          
O5 O Uiso 0.45234 1.26879 0.10443 1.000 0.0127 . . . .                          
N3 N Uiso 0.08717 0.70673 -0.04338 1.000 0.0127 . . . .                         
N4 N Uiso 0.09089 1.00973 -0.14660 1.000 0.0127 . . . .                         
C5 C Uiso 0.50514 1.09270 0.14127 1.000 0.0127 . . . .                          
C6 C Uiso 0.45989 0.84226 0.11360 1.000 0.0127 . . . .                          
C7 C Uiso 0.35792 0.81386 0.05008 1.000 0.0127 . . . .                          
C8 C Uiso 0.13906 0.90438 -0.07097 1.000 0.0127 . . . .                         
O6 O Uiso 0.13839 0.53801 0.12979 1.000 0.0127 . . . .                          
H10 H Uiso 0.64722 1.25969 0.21883 1.000 0.0191 . . . .                         
H11 H Uiso 0.51497 0.69032 0.14472 1.000 0.0152 . . . .                         
H12 H Uiso 0.32670 0.63658 0.02602 1.000 0.0152 . . . .                         
H13 H Uiso 0.11769 0.63987 0.01973 1.000 0.0152 . . . .                         
H14 H Uiso 0.01166 0.61870 -0.08387 1.000 0.0152 . . . .                        
H15 H Uiso 0.00483 0.95151 -0.18479 1.000 0.0152 . . . .                        
H16 H Uiso 0.13841 1.15370 -0.17006 1.000 0.0152 . . . .                        
H17 H Uiso 0.14837 0.67613 0.17019 1.000 0.0191 . . . .                         
H18 H Uiso 0.20334 0.41836 0.15578 1.000 0.0191 . . . .                         

#===============================================================================

#===============================================================================

data_24_list1_bpandenburg_24_1262    

#===============================================================================

# 5. CHEMICAL DATA

_chemical_name_systematic                        
;
;
_chemical_name_common                             ?
_chemical_melting_point                           ?
_chemical_formula_moiety                         
'C4 H7 N2 O2 S, Cl, H2 O'
# Ex: 'C12 H16 N2 O6, H2 O' and '(Cd 2+)3, (C6 N6 Cr 3-)2, 2(H2 O)' 
_chemical_formula_structural                      ?
_chemical_formula_sum                            
'2 O2 S, Cl, H2 O'
_chemical_formula_iupac                           ?
_chemical_formula_weight                             200.64
_chemical_compound_source                        'see text'

loop_
_atom_type_symbol                                
_atom_type_description                           
_atom_type_scat_dispersion_real                  
_atom_type_scat_dispersion_imag                  
_atom_type_scat_source                           
 C   C    0.0033    0.0016
' International Tables Vol C Tables 4.2.6.8 and 6.1.1.4'
 H   H    0.0000    0.0000
' International Tables Vol C Tables 4.2.6.8 and 6.1.1.4'
Cl  Cl    0.1484    0.1585
' International Tables Vol C Tables 4.2.6.8 and 6.1.1.4'
 N   N    0.0061    0.0033
' International Tables Vol C Tables 4.2.6.8 and 6.1.1.4'
 O   O    0.0106    0.0060
' International Tables Vol C Tables 4.2.6.8 and 6.1.1.4'
 S   S    0.1246    0.1234
' International Tables Vol C Tables 4.2.6.8 and 6.1.1.4'

#===============================================================================

# 6. CRYSTAL DATA

_symmetry_cell_setting                              monoclinic
_symmetry_space_group_name_Hall                   '-P 2ybc'
_symmetry_space_group_name_H-M                    'P 21/c'
_symmetry_Int_Tables_number                              14

loop_
_space_group_symop_id                            
_space_group_symop_operation_xyz                 
   1 x,y,z                         
   2 -x,1/2+y,1/2-z                
   3 -x,-y,-z                      
   4 x,1/2-y,1/2+z                 

_cell_length_a                                         10.23410
_cell_length_b                                          5.58040
_cell_length_c                                         15.26280
_cell_angle_alpha                                            90
_cell_angle_beta                                        99.0830
_cell_angle_gamma                                            90
_cell_volume                                            860.734
_cell_formula_units_Z                                 4
_cell_measurement_temperature                     ?
_cell_measurement_reflns_used                     ?
_cell_measurement_theta_min                       ?
_cell_measurement_theta_max                       ?
_cell_special_details                            
;
 
;

#===============================================================================

# 9. ATOMIC COORDINATES AND DISPLACEMENT PARAMETERS

loop_
_atom_site_label                                 
_atom_site_type_symbol                           
_atom_site_thermal_displace_type                 
_atom_site_fract_x                               
_atom_site_fract_y                               
_atom_site_fract_z                               
_atom_site_occupancy                             
_atom_site_U_iso_or_equiv                        
_atom_site_calc_flag                             
_atom_site_refinement_flags                      
_atom_site_disorder_assembly                     
_atom_site_disorder_group                        
S1 S Uiso 0.27096 1.06504 -0.00421 1.000 0.0127 . . . .                         
Cl1 Cl Uiso 0.20424 0.03903 0.25663 1.000 0.0127 . . . .                        
O1 O Uiso 0.60956 1.09692 0.20723 1.000 0.0127 . . . .                          
O2 O Uiso 0.45259 1.26857 0.10435 1.000 0.0127 . . . .                          
N1 N Uiso 0.09077 1.00915 -0.14663 1.000 0.0127 . . . .                         
N2 N Uiso 0.08697 0.70683 -0.04329 1.000 0.0127 . . . .                         
C1 C Uiso 0.50534 1.09247 0.14127 1.000 0.0127 . . . .                          
C2 C Uiso 0.45999 0.84197 0.11364 1.000 0.0127 . . . .                          
C3 C Uiso 0.35801 0.81356 0.05006 1.000 0.0127 . . . .                          
C4 C Uiso 0.13895 0.90414 -0.07097 1.000 0.0127 . . . .                         
O3 O Uiso 0.13851 0.53845 0.12988 1.000 0.0127 . . . .                          
H1 H Uiso 0.64754 1.25961 0.21875 1.000 0.0191 . . . .                          
H2 H Uiso 0.51510 0.69001 0.14479 1.000 0.0152 . . . .                          
H3 H Uiso 0.32678 0.63625 0.02596 1.000 0.0152 . . . .                          
H4 H Uiso 0.13829 1.15304 -0.17005 1.000 0.0152 . . . .                         
H5 H Uiso 0.00471 0.95084 -0.18488 1.000 0.0152 . . . .                         
H6 H Uiso 0.01141 0.61863 -0.08374 1.000 0.0152 . . . .                         
H7 H Uiso 0.11765 0.64024 0.01980 1.000 0.0152 . . . .                          
H8 H Uiso 0.14817 0.67650 0.17028 1.000 0.0191 . . . .                          
H9 H Uiso 0.20363 0.41911 0.15597 1.000 0.0191 . . . .                          

#===============================================================================

#===============================================================================

data_24_list1_bpandenburg_25_464     

#===============================================================================

# 5. CHEMICAL DATA

_chemical_name_systematic                        
;
;
_chemical_name_common                             ?
_chemical_melting_point                           ?
_chemical_formula_moiety                         
'C4 H7 N2 O2 S, Cl, H2 O'
# Ex: 'C12 H16 N2 O6, H2 O' and '(Cd 2+)3, (C6 N6 Cr 3-)2, 2(H2 O)' 
_chemical_formula_structural                      ?
_chemical_formula_sum                            
'2 O2 S, Cl, H2 O'
_chemical_formula_iupac                           ?
_chemical_formula_weight                             200.64
_chemical_compound_source                        'see text'

loop_
_atom_type_symbol                                
_atom_type_description                           
_atom_type_scat_dispersion_real                  
_atom_type_scat_dispersion_imag                  
_atom_type_scat_source                           
 C   C    0.0033    0.0016
' International Tables Vol C Tables 4.2.6.8 and 6.1.1.4'
 H   H    0.0000    0.0000
' International Tables Vol C Tables 4.2.6.8 and 6.1.1.4'
Cl  Cl    0.1484    0.1585
' International Tables Vol C Tables 4.2.6.8 and 6.1.1.4'
 N   N    0.0061    0.0033
' International Tables Vol C Tables 4.2.6.8 and 6.1.1.4'
 O   O    0.0106    0.0060
' International Tables Vol C Tables 4.2.6.8 and 6.1.1.4'
 S   S    0.1246    0.1234
' International Tables Vol C Tables 4.2.6.8 and 6.1.1.4'

#===============================================================================

# 6. CRYSTAL DATA

_symmetry_cell_setting                              monoclinic
_symmetry_space_group_name_Hall                   '-P 2yn'
_symmetry_space_group_name_H-M                    'P 21/n'
_symmetry_Int_Tables_number                              14

loop_
_space_group_symop_id                            
_space_group_symop_operation_xyz                 
   1 x,y,z                         
   2 1/2-x,1/2+y,1/2-z             
   3 -x,-y,-z                      
   4 1/2+x,1/2-y,1/2+z             

_cell_length_a                                          7.20000
_cell_length_b                                         11.70000
_cell_length_c                                         10.00870
_cell_angle_alpha                                            90
_cell_angle_beta                                       105.9700
_cell_angle_gamma                                            90
_cell_volume                                            810.593
_cell_formula_units_Z                                 4
_cell_measurement_temperature                     ?
_cell_measurement_reflns_used                     ?
_cell_measurement_theta_min                       ?
_cell_measurement_theta_max                       ?
_cell_special_details                            
;
 
;

#===============================================================================

# 9. ATOMIC COORDINATES AND DISPLACEMENT PARAMETERS

loop_
_atom_site_label                                 
_atom_site_type_symbol                           
_atom_site_thermal_displace_type                 
_atom_site_fract_x                               
_atom_site_fract_y                               
_atom_site_fract_z                               
_atom_site_occupancy                             
_atom_site_U_iso_or_equiv                        
_atom_site_calc_flag                             
_atom_site_refinement_flags                      
_atom_site_disorder_assembly                     
_atom_site_disorder_group                        
S1 S Uiso 0.23915 0.03183 -0.00442 1.000 0.0127 . . . .                         
Cl1 Cl Uiso 0.29593 0.06441 0.59762 1.000 0.0127 . . . .                        
O1 O Uiso 0.26207 0.38706 0.11301 1.000 0.0127 . . . .                          
O2 O Uiso 0.19679 0.24593 -0.04587 1.000 0.0127 . . . .                         
N1 N Uiso 0.20080 -0.18157 -0.07367 1.000 0.0127 . . . .                        
N2 N Uiso 0.43208 -0.15563 0.13324 1.000 0.0127 . . . .                         
C1 C Uiso 0.25741 0.27938 0.07363 1.000 0.0127 . . . .                          
C2 C Uiso 0.33250 0.19977 0.18973 1.000 0.0127 . . . .                          
C3 C Uiso 0.33153 0.08804 0.16439 1.000 0.0127 . . . .                          
C4 C Uiso 0.29914 -0.11290 0.02596 1.000 0.0127 . . . .                         
O3 O Uiso 0.97826 0.11442 0.33612 1.000 0.0127 . . . .                          
H1 H Uiso 0.20667 0.43363 0.03165 1.000 0.0191 . . . .                          
H2 H Uiso 0.38183 0.23179 0.29537 1.000 0.0152 . . . .                          
H3 H Uiso 0.37284 0.02809 0.25000 1.000 0.0152 . . . .                          
H4 H Uiso 0.10691 -0.14919 -0.15973 1.000 0.0152 . . . .                        
H5 H Uiso 0.23358 -0.26503 -0.07649 1.000 0.0152 . . . .                        
H6 H Uiso 0.47837 -0.23688 0.13278 1.000 0.0152 . . . .                         
H7 H Uiso 0.51813 -0.10375 0.20419 1.000 0.0152 . . . .                         
H8 H Uiso 1.09293 0.08015 0.39584 1.000 0.0191 . . . .                          
H9 H Uiso 0.87783 0.06924 0.35718 1.000 0.0191 . . . .                          

#===============================================================================

#===============================================================================

data_24_list1_bpandenburg_26_266     

#===============================================================================

# 5. CHEMICAL DATA

_chemical_name_systematic                        
;
;
_chemical_name_common                             ?
_chemical_melting_point                           ?
_chemical_formula_moiety                         
'C4 H7 N2 O2 S, Cl, H2 O'
# Ex: 'C12 H16 N2 O6, H2 O' and '(Cd 2+)3, (C6 N6 Cr 3-)2, 2(H2 O)' 
_chemical_formula_structural                      ?
_chemical_formula_sum                            
'2 O2 S, Cl, H2 O'
_chemical_formula_iupac                           ?
_chemical_formula_weight                             200.64
_chemical_compound_source                        'see text'

loop_
_atom_type_symbol                                
_atom_type_description                           
_atom_type_scat_dispersion_real                  
_atom_type_scat_dispersion_imag                  
_atom_type_scat_source                           
 C   C    0.0033    0.0016
' International Tables Vol C Tables 4.2.6.8 and 6.1.1.4'
 H   H    0.0000    0.0000
' International Tables Vol C Tables 4.2.6.8 and 6.1.1.4'
Cl  Cl    0.1484    0.1585
' International Tables Vol C Tables 4.2.6.8 and 6.1.1.4'
 N   N    0.0061    0.0033
' International Tables Vol C Tables 4.2.6.8 and 6.1.1.4'
 O   O    0.0106    0.0060
' International Tables Vol C Tables 4.2.6.8 and 6.1.1.4'
 S   S    0.1246    0.1234
' International Tables Vol C Tables 4.2.6.8 and 6.1.1.4'

#===============================================================================

# 6. CRYSTAL DATA

_symmetry_cell_setting                              monoclinic
_symmetry_space_group_name_Hall                   '-P 2yn'
_symmetry_space_group_name_H-M                    'P 21/n'
_symmetry_Int_Tables_number                              14

loop_
_space_group_symop_id                            
_space_group_symop_operation_xyz                 
   1 x,y,z                         
   2 1/2-x,1/2+y,1/2-z             
   3 -x,-y,-z                      
   4 1/2+x,1/2-y,1/2+z             

_cell_length_a                                          6.70000
_cell_length_b                                         13.00000
_cell_length_c                                          9.59520
_cell_angle_alpha                                            90
_cell_angle_beta                                       105.7720
_cell_angle_gamma                                            90
_cell_volume                                            804.277
_cell_formula_units_Z                                 4
_cell_measurement_temperature                     ?
_cell_measurement_reflns_used                     ?
_cell_measurement_theta_min                       ?
_cell_measurement_theta_max                       ?
_cell_special_details                            
;
 
;

#===============================================================================

# 9. ATOMIC COORDINATES AND DISPLACEMENT PARAMETERS

loop_
_atom_site_label                                 
_atom_site_type_symbol                           
_atom_site_thermal_displace_type                 
_atom_site_fract_x                               
_atom_site_fract_y                               
_atom_site_fract_z                               
_atom_site_occupancy                             
_atom_site_U_iso_or_equiv                        
_atom_site_calc_flag                             
_atom_site_refinement_flags                      
_atom_site_disorder_assembly                     
_atom_site_disorder_group                        
S1 S Uiso 0.20386 0.28337 0.25573 1.000 0.0127 . . . .                          
Cl1 Cl Uiso 0.14315 0.00118 0.76358 1.000 0.0127 . . . .                        
O1 O Uiso 0.20603 0.22343 -0.18897 1.000 0.0127 . . . .                         
O2 O Uiso 0.22527 0.17227 0.03910 1.000 0.0127 . . . .                          
N1 N Uiso 0.18711 0.32846 0.51890 1.000 0.0127 . . . .                          
N2 N Uiso 0.29380 0.46372 0.40548 1.000 0.0127 . . . .                          
C1 C Uiso 0.20428 0.23906 -0.05284 1.000 0.0127 . . . .                         
C2 C Uiso 0.17142 0.34715 -0.02027 1.000 0.0127 . . . .                         
C3 C Uiso 0.17143 0.37408 0.11428 1.000 0.0127 . . . .                          
C4 C Uiso 0.22941 0.36745 0.40293 1.000 0.0127 . . . .                          
O3 O Uiso 0.14750 0.11788 0.48731 1.000 0.0127 . . . .                          
H1 H Uiso 0.21186 0.14994 -0.20351 1.000 0.0191 . . . .                         
H2 H Uiso 0.14175 0.40378 -0.10658 1.000 0.0152 . . . .                         
H3 H Uiso 0.13733 0.45220 0.13908 1.000 0.0152 . . . .                          
H4 H Uiso 0.14171 0.25459 0.51900 1.000 0.0152 . . . .                          
H5 H Uiso 0.22835 0.36453 0.61610 1.000 0.0152 . . . .                          
H6 H Uiso 0.29780 0.51060 0.49027 1.000 0.0152 . . . .                          
H7 H Uiso 0.36820 0.48820 0.33386 1.000 0.0152 . . . .                          
H8 H Uiso 0.04883 0.08621 0.40654 1.000 0.0191 . . . .                          
H9 H Uiso 0.14074 0.07469 0.56724 1.000 0.0191 . . . .                          

#===============================================================================

#===============================================================================

data_24_list1_bpandenburg_27_596     

#===============================================================================

# 5. CHEMICAL DATA

_chemical_name_systematic                        
;
;
_chemical_name_common                             ?
_chemical_melting_point                           ?
_chemical_formula_moiety                         
'C4 H7 N2 O2 S, Cl, H2 O'
# Ex: 'C12 H16 N2 O6, H2 O' and '(Cd 2+)3, (C6 N6 Cr 3-)2, 2(H2 O)' 
_chemical_formula_structural                      ?
_chemical_formula_sum                            
'2 O2 S, Cl, H2 O'
_chemical_formula_iupac                           ?
_chemical_formula_weight                             200.64
_chemical_compound_source                        'see text'

loop_
_atom_type_symbol                                
_atom_type_description                           
_atom_type_scat_dispersion_real                  
_atom_type_scat_dispersion_imag                  
_atom_type_scat_source                           
 C   C    0.0033    0.0016
' International Tables Vol C Tables 4.2.6.8 and 6.1.1.4'
 H   H    0.0000    0.0000
' International Tables Vol C Tables 4.2.6.8 and 6.1.1.4'
Cl  Cl    0.1484    0.1585
' International Tables Vol C Tables 4.2.6.8 and 6.1.1.4'
 N   N    0.0061    0.0033
' International Tables Vol C Tables 4.2.6.8 and 6.1.1.4'
 O   O    0.0106    0.0060
' International Tables Vol C Tables 4.2.6.8 and 6.1.1.4'
 S   S    0.1246    0.1234
' International Tables Vol C Tables 4.2.6.8 and 6.1.1.4'

#===============================================================================

# 6. CRYSTAL DATA

_symmetry_cell_setting                              monoclinic
_symmetry_space_group_name_Hall                   '-P 2ybc'
_symmetry_space_group_name_H-M                    'P 21/c'
_symmetry_Int_Tables_number                              14

loop_
_space_group_symop_id                            
_space_group_symop_operation_xyz                 
   1 x,y,z                         
   2 -x,1/2+y,1/2-z                
   3 -x,-y,-z                      
   4 x,1/2-y,1/2+z                 

_cell_length_a                                          7.48740
_cell_length_b                                         10.01070
_cell_length_c                                         13.04690
_cell_angle_alpha                                            90
_cell_angle_beta                                       102.7420
_cell_angle_gamma                                            90
_cell_volume                                            953.836
_cell_formula_units_Z                                 4
_cell_measurement_temperature                     ?
_cell_measurement_reflns_used                     ?
_cell_measurement_theta_min                       ?
_cell_measurement_theta_max                       ?
_cell_special_details                            
;
 
;

#===============================================================================

# 9. ATOMIC COORDINATES AND DISPLACEMENT PARAMETERS

loop_
_atom_site_label                                 
_atom_site_type_symbol                           
_atom_site_thermal_displace_type                 
_atom_site_fract_x                               
_atom_site_fract_y                               
_atom_site_fract_z                               
_atom_site_occupancy                             
_atom_site_U_iso_or_equiv                        
_atom_site_calc_flag                             
_atom_site_refinement_flags                      
_atom_site_disorder_assembly                     
_atom_site_disorder_group                        
S1 S Uiso 0.17806 0.03461 0.43652 1.000 0.0127 . . . .                          
Cl1 Cl Uiso 0.43430 0.06688 0.15446 1.000 0.0127 . . . .                        
O1 O Uiso 0.02637 0.24897 0.14201 1.000 0.0127 . . . .                          
O2 O Uiso -0.01713 0.08436 0.25342 1.000 0.0127 . . . .                         
N1 N Uiso 0.34833 -0.11637 0.59569 1.000 0.0127 . . . .                         
N2 N Uiso 0.37057 0.10644 0.63598 1.000 0.0127 . . . .                          
C1 C Uiso 0.05428 0.18880 0.23632 1.000 0.0127 . . . .                          
C2 C Uiso 0.18398 0.26257 0.32365 1.000 0.0127 . . . .                          
C3 C Uiso 0.24328 0.20294 0.41504 1.000 0.0127 . . . .                          
C4 C Uiso 0.31170 0.00973 0.56785 1.000 0.0127 . . . .                          
O3 O Uiso 0.72818 0.15567 0.01999 1.000 0.0127 . . . .                          
H1 H Uiso -0.07549 0.20513 0.08989 1.000 0.0152 . . . .                         
H2 H Uiso 0.22126 0.36450 0.30950 1.000 0.0152 . . . .                          
H3 H Uiso 0.33458 0.25386 0.47932 1.000 0.0152 . . . .                          
H4 H Uiso 0.31281 -0.19690 0.54502 1.000 0.0152 . . . .                         
H5 H Uiso 0.41340 -0.13464 0.67221 1.000 0.0152 . . . .                         
H6 H Uiso 0.44564 0.07935 0.70900 1.000 0.0152 . . . .                          
H7 H Uiso 0.33095 0.20401 0.62454 1.000 0.0152 . . . .                          
H8 H Uiso 0.71359 0.08486 -0.03359 1.000 0.0191 . . . .                         
H9 H Uiso 0.64523 0.13152 0.06629 1.000 0.0191 . . . .                          

#===============================================================================

#===============================================================================

data_24_list1_bpandenburg_28_2031    

#===============================================================================

# 5. CHEMICAL DATA

_chemical_name_systematic                        
;
;
_chemical_name_common                             ?
_chemical_melting_point                           ?
_chemical_formula_moiety                         
'C4 H7 N2 O2 S, Cl, H2 O'
# Ex: 'C12 H16 N2 O6, H2 O' and '(Cd 2+)3, (C6 N6 Cr 3-)2, 2(H2 O)' 
_chemical_formula_structural                      ?
_chemical_formula_sum                            
'2 O2 S, Cl, H2 O'
_chemical_formula_iupac                           ?
_chemical_formula_weight                             200.64
_chemical_compound_source                        'see text'

loop_
_atom_type_symbol                                
_atom_type_description                           
_atom_type_scat_dispersion_real                  
_atom_type_scat_dispersion_imag                  
_atom_type_scat_source                           
 C   C    0.0033    0.0016
' International Tables Vol C Tables 4.2.6.8 and 6.1.1.4'
 H   H    0.0000    0.0000
' International Tables Vol C Tables 4.2.6.8 and 6.1.1.4'
Cl  Cl    0.1484    0.1585
' International Tables Vol C Tables 4.2.6.8 and 6.1.1.4'
 N   N    0.0061    0.0033
' International Tables Vol C Tables 4.2.6.8 and 6.1.1.4'
 O   O    0.0106    0.0060
' International Tables Vol C Tables 4.2.6.8 and 6.1.1.4'
 S   S    0.1246    0.1234
' International Tables Vol C Tables 4.2.6.8 and 6.1.1.4'

#===============================================================================

# 6. CRYSTAL DATA

_symmetry_cell_setting                              monoclinic
_symmetry_space_group_name_Hall                   '-P 2yn'
_symmetry_space_group_name_H-M                    'P 21/n'
_symmetry_Int_Tables_number                              14

loop_
_space_group_symop_id                            
_space_group_symop_operation_xyz                 
   1 x,y,z                         
   2 1/2-x,1/2+y,1/2-z             
   3 -x,-y,-z                      
   4 1/2+x,1/2-y,1/2+z             

_cell_length_a                                         10.07110
_cell_length_b                                          7.57260
_cell_length_c                                         12.07550
_cell_angle_alpha                                            90
_cell_angle_beta                                       102.2400
_cell_angle_gamma                                            90
_cell_volume                                            899.996
_cell_formula_units_Z                                 4
_cell_measurement_temperature                     ?
_cell_measurement_reflns_used                     ?
_cell_measurement_theta_min                       ?
_cell_measurement_theta_max                       ?
_cell_special_details                            
;
 
;

#===============================================================================

# 9. ATOMIC COORDINATES AND DISPLACEMENT PARAMETERS

loop_
_atom_site_label                                 
_atom_site_type_symbol                           
_atom_site_thermal_displace_type                 
_atom_site_fract_x                               
_atom_site_fract_y                               
_atom_site_fract_z                               
_atom_site_occupancy                             
_atom_site_U_iso_or_equiv                        
_atom_site_calc_flag                             
_atom_site_refinement_flags                      
_atom_site_disorder_assembly                     
_atom_site_disorder_group                        
S1 S Uiso 0.11459 0.11931 0.15997 1.000 0.0127 . . . .                          
Cl1 Cl Uiso 0.49629 0.30208 0.12094 1.000 0.0127 . . . .                        
O1 O Uiso 0.31539 -0.00046 -0.11663 1.000 0.0127 . . . .                        
O5 O Uiso 0.24500 -0.07914 0.04296 1.000 0.0127 . . . .                         
N1 N Uiso 0.05532 0.45546 0.21318 1.000 0.0127 . . . .                          
N5 N Uiso -0.02922 0.22938 0.30866 1.000 0.0127 . . . .                         
C1 C Uiso 0.24165 0.02037 -0.03676 1.000 0.0127 . . . .                         
C5 C Uiso 0.14884 0.17812 -0.05516 1.000 0.0127 . . . .                         
C9 C Uiso 0.08764 0.22822 0.02598 1.000 0.0127 . . . .                          
C13 C Uiso 0.03893 0.28693 0.23331 1.000 0.0127 . . . .                         
O10 O Uiso 0.21572 0.56085 0.07649 1.000 0.0127 . . . .                         
H1 H Uiso 0.37110 -0.11140 -0.10871 1.000 0.0191 . . . .                        
H5 H Uiso 0.13224 0.24273 -0.13692 1.000 0.0152 . . . .                         
H9 H Uiso 0.01688 0.33799 0.01399 1.000 0.0152 . . . .                          
H13 H Uiso 0.12067 0.49767 0.16108 1.000 0.0152 . . . .                         
H17 H Uiso 0.02220 0.55077 0.26136 1.000 0.0152 . . . .                         
H21 H Uiso -0.07708 0.31657 0.35210 1.000 0.0152 . . . .                        
H25 H Uiso -0.03820 0.09655 0.32333 1.000 0.0152 . . . .                        
H30 H Uiso 0.23934 0.68460 0.06742 1.000 0.0191 . . . .                         
H34 H Uiso 0.29387 0.48672 0.07128 1.000 0.0191 . . . .                         

#===============================================================================

#===============================================================================

data_24_list1_bpandenburg_29_1897    

#===============================================================================

# 5. CHEMICAL DATA

_chemical_name_systematic                        
;
;
_chemical_name_common                             ?
_chemical_melting_point                           ?
_chemical_formula_moiety                         
'C4 H7 N2 O2 S, Cl, H2 O'
# Ex: 'C12 H16 N2 O6, H2 O' and '(Cd 2+)3, (C6 N6 Cr 3-)2, 2(H2 O)' 
_chemical_formula_structural                      ?
_chemical_formula_sum                            
'2 O2 S, Cl, H2 O'
_chemical_formula_iupac                           ?
_chemical_formula_weight                             200.64
_chemical_compound_source                        'see text'

loop_
_atom_type_symbol                                
_atom_type_description                           
_atom_type_scat_dispersion_real                  
_atom_type_scat_dispersion_imag                  
_atom_type_scat_source                           
 C   C    0.0033    0.0016
' International Tables Vol C Tables 4.2.6.8 and 6.1.1.4'
 H   H    0.0000    0.0000
' International Tables Vol C Tables 4.2.6.8 and 6.1.1.4'
Cl  Cl    0.1484    0.1585
' International Tables Vol C Tables 4.2.6.8 and 6.1.1.4'
 N   N    0.0061    0.0033
' International Tables Vol C Tables 4.2.6.8 and 6.1.1.4'
 O   O    0.0106    0.0060
' International Tables Vol C Tables 4.2.6.8 and 6.1.1.4'
 S   S    0.1246    0.1234
' International Tables Vol C Tables 4.2.6.8 and 6.1.1.4'

#===============================================================================

# 6. CRYSTAL DATA

_symmetry_cell_setting                            orthorhombic
_symmetry_space_group_name_Hall                   'P 2ac 2ab'
_symmetry_space_group_name_H-M                    'P 21 21 21'
_symmetry_Int_Tables_number                              19

loop_
_space_group_symop_id                            
_space_group_symop_operation_xyz                 
   1 x,y,z                         
   2 1/2-x,-y,1/2+z                
   3 1/2+x,1/2-y,-z                
   4 -x,1/2+y,1/2-z                

_cell_length_a                                          7.49250
_cell_length_b                                          9.32730
_cell_length_c                                         12.73570
_cell_angle_alpha                                            90
_cell_angle_beta                                             90
_cell_angle_gamma                                            90
_cell_volume                                            890.032
_cell_formula_units_Z                                 4
_cell_measurement_temperature                     ?
_cell_measurement_reflns_used                     ?
_cell_measurement_theta_min                       ?
_cell_measurement_theta_max                       ?
_cell_special_details                            
;
 
;

#===============================================================================

# 9. ATOMIC COORDINATES AND DISPLACEMENT PARAMETERS

loop_
_atom_site_label                                 
_atom_site_type_symbol                           
_atom_site_thermal_displace_type                 
_atom_site_fract_x                               
_atom_site_fract_y                               
_atom_site_fract_z                               
_atom_site_occupancy                             
_atom_site_U_iso_or_equiv                        
_atom_site_calc_flag                             
_atom_site_refinement_flags                      
_atom_site_disorder_assembly                     
_atom_site_disorder_group                        
S2 S Uiso 0.15241 0.15041 0.06677 1.000 0.0127 . . . .                          
Cl1 Cl Uiso 0.62968 0.25552 0.23500 1.000 0.0127 . . . .                        
O4 O Uiso 0.23665 0.45601 0.32281 1.000 0.0127 . . . .                          
O5 O Uiso 0.19833 0.39963 0.15126 1.000 0.0127 . . . .                          
N3 N Uiso 0.03531 -0.02661 -0.07907 1.000 0.0127 . . . .                        
N4 N Uiso 0.13790 -0.14615 0.06770 1.000 0.0127 . . . .                         
C5 C Uiso 0.20288 0.36462 0.24329 1.000 0.0127 . . . .                          
C6 C Uiso 0.16742 0.21200 0.27662 1.000 0.0127 . . . .                          
C7 C Uiso 0.14494 0.11184 0.20406 1.000 0.0127 . . . .                          
C8 C Uiso 0.10536 -0.02694 0.01694 1.000 0.0127 . . . .                         
O6 O Uiso 0.44954 0.40603 0.50310 1.000 0.0127 . . . .                          
H10 H Uiso 0.26763 0.55556 0.29865 1.000 0.0191 . . . .                         
H11 H Uiso 0.15982 0.18677 0.35944 1.000 0.0152 . . . .                         
H12 H Uiso 0.12042 0.00139 0.22712 1.000 0.0152 . . . .                         
H13 H Uiso 0.01830 0.06776 -0.11893 1.000 0.0152 . . . .                        
H14 H Uiso 0.00702 -0.11904 -0.11898 1.000 0.0152 . . . .                       
H15 H Uiso 0.10146 -0.24770 0.03755 1.000 0.0152 . . . .                        
H16 H Uiso 0.21049 -0.14911 0.13627 1.000 0.0152 . . . .                        
H17 H Uiso 0.40920 0.42545 0.43063 1.000 0.0191 . . . .                         
H18 H Uiso 0.39151 0.47793 0.54848 1.000 0.0191 . . . .                         

#===============================================================================

#===============================================================================

data_24_list1_bpandenburg_30_475     

#===============================================================================

# 5. CHEMICAL DATA

_chemical_name_systematic                        
;
;
_chemical_name_common                             ?
_chemical_melting_point                           ?
_chemical_formula_moiety                         
'C4 H7 N2 O2 S, Cl, H2 O'
# Ex: 'C12 H16 N2 O6, H2 O' and '(Cd 2+)3, (C6 N6 Cr 3-)2, 2(H2 O)' 
_chemical_formula_structural                      ?
_chemical_formula_sum                            
'2 O2 S, Cl, H2 O'
_chemical_formula_iupac                           ?
_chemical_formula_weight                             200.64
_chemical_compound_source                        'see text'

loop_
_atom_type_symbol                                
_atom_type_description                           
_atom_type_scat_dispersion_real                  
_atom_type_scat_dispersion_imag                  
_atom_type_scat_source                           
 C   C    0.0033    0.0016
' International Tables Vol C Tables 4.2.6.8 and 6.1.1.4'
 H   H    0.0000    0.0000
' International Tables Vol C Tables 4.2.6.8 and 6.1.1.4'
Cl  Cl    0.1484    0.1585
' International Tables Vol C Tables 4.2.6.8 and 6.1.1.4'
 N   N    0.0061    0.0033
' International Tables Vol C Tables 4.2.6.8 and 6.1.1.4'
 O   O    0.0106    0.0060
' International Tables Vol C Tables 4.2.6.8 and 6.1.1.4'
 S   S    0.1246    0.1234
' International Tables Vol C Tables 4.2.6.8 and 6.1.1.4'

#===============================================================================

# 6. CRYSTAL DATA

_symmetry_cell_setting                              monoclinic
_symmetry_space_group_name_Hall                   '-I 2yc'
_symmetry_space_group_name_H-M                    'I 2/c'
_symmetry_Int_Tables_number                              15

loop_
_space_group_symop_id                            
_space_group_symop_operation_xyz                 
   1 x,y,z                         
   2 -x,y,1/2-z                    
   3 -x,-y,-z                      
   4 x,-y,1/2+z                    
   5 1/2+x,1/2+y,1/2+z             
   6 1/2-x,1/2+y,-z                
   7 1/2-x,1/2-y,1/2-z             
   8 1/2+x,1/2-y,z                 

_cell_length_a                                          9.00000
_cell_length_b                                         10.30000
_cell_length_c                                         17.59740
_cell_angle_alpha                                            90
_cell_angle_beta                                        96.0630
_cell_angle_gamma                                            90
_cell_volume                                           1622.154
_cell_formula_units_Z                                 8
_cell_measurement_temperature                     ?
_cell_measurement_reflns_used                     ?
_cell_measurement_theta_min                       ?
_cell_measurement_theta_max                       ?
_cell_special_details                            
;
 
;

#===============================================================================

# 9. ATOMIC COORDINATES AND DISPLACEMENT PARAMETERS

loop_
_atom_site_label                                 
_atom_site_type_symbol                           
_atom_site_thermal_displace_type                 
_atom_site_fract_x                               
_atom_site_fract_y                               
_atom_site_fract_z                               
_atom_site_occupancy                             
_atom_site_U_iso_or_equiv                        
_atom_site_calc_flag                             
_atom_site_refinement_flags                      
_atom_site_disorder_assembly                     
_atom_site_disorder_group                        
S4 S Uiso 0.17334 0.66866 0.32515 1.000 0.0127 . . . .                          
Cl1 Cl Uiso 0.38031 0.34680 0.04826 1.000 0.0127 . . . .                        
O4 O Uiso 0.35049 0.33704 0.21295 1.000 0.0127 . . . .                          
O12 O Uiso 0.27910 0.54700 0.21558 1.000 0.0127 . . . .                         
N4 N Uiso 0.08044 0.85495 0.41324 1.000 0.0127 . . . .                          
N12 N Uiso -0.01585 0.65426 0.43564 1.000 0.0127 . . . .                        
C4 C Uiso 0.30314 0.44202 0.24663 1.000 0.0127 . . . .                          
C12 C Uiso 0.28841 0.42349 0.32864 1.000 0.0127 . . . .                         
C20 C Uiso 0.22895 0.51820 0.36787 1.000 0.0127 . . . .                         
C28 C Uiso 0.07208 0.72913 0.39837 1.000 0.0127 . . . .                         
O18 O Uiso 0.07688 0.39700 0.09738 1.000 0.0127 . . . .                         
H4 H Uiso 0.35353 0.35387 0.15882 1.000 0.0191 . . . .                          
H12 H Uiso 0.32636 0.33373 0.35671 1.000 0.0152 . . . .                         
H20 H Uiso 0.21934 0.50908 0.42873 1.000 0.0152 . . . .                         
H28 H Uiso 0.15153 0.91161 0.38696 1.000 0.0152 . . . .                         
H36 H Uiso 0.01439 0.89925 0.44861 1.000 0.0152 . . . .                         
H44 H Uiso -0.07465 0.68891 0.47733 1.000 0.0152 . . . .                        
H52 H Uiso -0.03318 0.56054 0.42018 1.000 0.0152 . . . .                        
H58 H Uiso 0.00630 0.32635 0.09208 1.000 0.0191 . . . .                         
H66 H Uiso 0.15479 0.36730 0.06792 1.000 0.0191 . . . .                         

#===============================================================================

#===============================================================================

data_24_list1_bpandenburg_31_1349    

#===============================================================================

# 5. CHEMICAL DATA

_chemical_name_systematic                        
;
;
_chemical_name_common                             ?
_chemical_melting_point                           ?
_chemical_formula_moiety                         
'C4 H7 N2 O2 S, Cl, H2 O'
# Ex: 'C12 H16 N2 O6, H2 O' and '(Cd 2+)3, (C6 N6 Cr 3-)2, 2(H2 O)' 
_chemical_formula_structural                      ?
_chemical_formula_sum                            
'2 O2 S, Cl, H2 O'
_chemical_formula_iupac                           ?
_chemical_formula_weight                             200.64
_chemical_compound_source                        'see text'

loop_
_atom_type_symbol                                
_atom_type_description                           
_atom_type_scat_dispersion_real                  
_atom_type_scat_dispersion_imag                  
_atom_type_scat_source                           
 C   C    0.0033    0.0016
' International Tables Vol C Tables 4.2.6.8 and 6.1.1.4'
 H   H    0.0000    0.0000
' International Tables Vol C Tables 4.2.6.8 and 6.1.1.4'
Cl  Cl    0.1484    0.1585
' International Tables Vol C Tables 4.2.6.8 and 6.1.1.4'
 N   N    0.0061    0.0033
' International Tables Vol C Tables 4.2.6.8 and 6.1.1.4'
 O   O    0.0106    0.0060
' International Tables Vol C Tables 4.2.6.8 and 6.1.1.4'
 S   S    0.1246    0.1234
' International Tables Vol C Tables 4.2.6.8 and 6.1.1.4'

#===============================================================================

# 6. CRYSTAL DATA

_symmetry_cell_setting                            orthorhombic
_symmetry_space_group_name_Hall                   '-P 2ac 2ab'
_symmetry_space_group_name_H-M                    'P b c a'
_symmetry_Int_Tables_number                              61

loop_
_space_group_symop_id                            
_space_group_symop_operation_xyz                 
   1 x,y,z                         
   2 1/2-x,-y,1/2+z                
   3 1/2+x,1/2-y,-z                
   4 -x,1/2+y,1/2-z                
   5 -x,-y,-z                      
   6 1/2+x,y,1/2-z                 
   7 1/2-x,1/2+y,z                 
   8 x,1/2-y,1/2+z                 

_cell_length_a                                          9.73100
_cell_length_b                                         10.99340
_cell_length_c                                         16.56900
_cell_angle_alpha                                            90
_cell_angle_beta                                             90
_cell_angle_gamma                                            90
_cell_volume                                           1772.498
_cell_formula_units_Z                                 8
_cell_measurement_temperature                     ?
_cell_measurement_reflns_used                     ?
_cell_measurement_theta_min                       ?
_cell_measurement_theta_max                       ?
_cell_special_details                            
;
 
;

#===============================================================================

# 9. ATOMIC COORDINATES AND DISPLACEMENT PARAMETERS

loop_
_atom_site_label                                 
_atom_site_type_symbol                           
_atom_site_thermal_displace_type                 
_atom_site_fract_x                               
_atom_site_fract_y                               
_atom_site_fract_z                               
_atom_site_occupancy                             
_atom_site_U_iso_or_equiv                        
_atom_site_calc_flag                             
_atom_site_refinement_flags                      
_atom_site_disorder_assembly                     
_atom_site_disorder_group                        
S4 S Uiso 0.39879 0.48596 0.27525 1.000 0.0127 . . . .                          
Cl1 Cl Uiso 0.49561 0.16568 0.42028 1.000 0.0127 . . . .                        
O10 O Uiso 0.35493 0.60308 0.52432 1.000 0.0127 . . . .                         
O11 O Uiso 0.38993 0.65512 0.39316 1.000 0.0127 . . . .                         
N7 N Uiso 0.43459 0.37925 0.13232 1.000 0.0127 . . . .                          
N8 N Uiso 0.39090 0.24416 0.23504 1.000 0.0127 . . . .                          
C13 C Uiso 0.34340 0.58669 0.44376 1.000 0.0127 . . . .                         
C14 C Uiso 0.27000 0.46974 0.42159 1.000 0.0127 . . . .                         
C15 C Uiso 0.28918 0.41960 0.35025 1.000 0.0127 . . . .                         
C16 C Uiso 0.40859 0.35614 0.20951 1.000 0.0127 . . . .                         
O3 O Uiso 0.32265 0.10984 0.11223 1.000 0.0127 . . . .                          
H28 H Uiso 0.40443 0.67949 0.53970 1.000 0.0191 . . . .                         
H29 H Uiso 0.20086 0.42941 0.46539 1.000 0.0152 . . . .                         
H30 H Uiso 0.23541 0.33670 0.33362 1.000 0.0152 . . . .                         
H31 H Uiso 0.44794 0.46630 0.11129 1.000 0.0152 . . . .                         
H32 H Uiso 0.45055 0.30833 0.09330 1.000 0.0152 . . . .                         
H33 H Uiso 0.37916 0.17554 0.19098 1.000 0.0152 . . . .                         
H34 H Uiso 0.39425 0.22293 0.29522 1.000 0.0152 . . . .                         
H8 H Uiso 0.34219 0.03025 0.08827 1.000 0.0191 . . . .                          
H9 H Uiso 0.22557 0.12797 0.10288 1.000 0.0191 . . . .                          

#===============================================================================

#===============================================================================

data_24_list1_bpandenburg_32_2167    

#===============================================================================

# 5. CHEMICAL DATA

_chemical_name_systematic                        
;
;
_chemical_name_common                             ?
_chemical_melting_point                           ?
_chemical_formula_moiety                         
'C4 H7 N2 O2 S, Cl, H2 O'
# Ex: 'C12 H16 N2 O6, H2 O' and '(Cd 2+)3, (C6 N6 Cr 3-)2, 2(H2 O)' 
_chemical_formula_structural                      ?
_chemical_formula_sum                            
'2 O2 S, Cl, H2 O'
_chemical_formula_iupac                           ?
_chemical_formula_weight                             200.64
_chemical_compound_source                        'see text'

loop_
_atom_type_symbol                                
_atom_type_description                           
_atom_type_scat_dispersion_real                  
_atom_type_scat_dispersion_imag                  
_atom_type_scat_source                           
 C   C    0.0033    0.0016
' International Tables Vol C Tables 4.2.6.8 and 6.1.1.4'
 H   H    0.0000    0.0000
' International Tables Vol C Tables 4.2.6.8 and 6.1.1.4'
Cl  Cl    0.1484    0.1585
' International Tables Vol C Tables 4.2.6.8 and 6.1.1.4'
 N   N    0.0061    0.0033
' International Tables Vol C Tables 4.2.6.8 and 6.1.1.4'
 O   O    0.0106    0.0060
' International Tables Vol C Tables 4.2.6.8 and 6.1.1.4'
 S   S    0.1246    0.1234
' International Tables Vol C Tables 4.2.6.8 and 6.1.1.4'

#===============================================================================

# 6. CRYSTAL DATA

_symmetry_cell_setting                              monoclinic
_symmetry_space_group_name_Hall                   '-P 2ybc'
_symmetry_space_group_name_H-M                    'P 21/c'
_symmetry_Int_Tables_number                              14

loop_
_space_group_symop_id                            
_space_group_symop_operation_xyz                 
   1 x,y,z                         
   2 -x,1/2+y,1/2-z                
   3 -x,-y,-z                      
   4 x,1/2-y,1/2+z                 

_cell_length_a                                          6.25240
_cell_length_b                                         15.17390
_cell_length_c                                          9.83020
_cell_angle_alpha                                            90
_cell_angle_beta                                       102.3720
_cell_angle_gamma                                            90
_cell_volume                                            910.965
_cell_formula_units_Z                                 4
_cell_measurement_temperature                     ?
_cell_measurement_reflns_used                     ?
_cell_measurement_theta_min                       ?
_cell_measurement_theta_max                       ?
_cell_special_details                            
;
 
;

#===============================================================================

# 9. ATOMIC COORDINATES AND DISPLACEMENT PARAMETERS

loop_
_atom_site_label                                 
_atom_site_type_symbol                           
_atom_site_thermal_displace_type                 
_atom_site_fract_x                               
_atom_site_fract_y                               
_atom_site_fract_z                               
_atom_site_occupancy                             
_atom_site_U_iso_or_equiv                        
_atom_site_calc_flag                             
_atom_site_refinement_flags                      
_atom_site_disorder_assembly                     
_atom_site_disorder_group                        
S2 S Uiso 0.99647 0.38324 0.42860 1.000 0.0127 . . . .                          
Cl1 Cl Uiso 0.34040 0.31719 0.08898 1.000 0.0127 . . . .                        
O4 O Uiso 1.22516 0.57411 0.16003 1.000 0.0127 . . . .                          
O5 O Uiso 1.27927 0.48338 0.34800 1.000 0.0127 . . . .                          
N3 N Uiso 0.83373 0.24367 0.53738 1.000 0.0127 . . . .                          
N4 N Uiso 0.57433 0.34857 0.45442 1.000 0.0127 . . . .                          
C5 C Uiso 1.16455 0.51308 0.24136 1.000 0.0127 . . . .                          
C6 C Uiso 0.92893 0.48364 0.19288 1.000 0.0127 . . . .                          
C7 C Uiso 0.84080 0.42938 0.27017 1.000 0.0127 . . . .                          
C8 C Uiso 0.77842 0.32012 0.47497 1.000 0.0127 . . . .                          
O3 O Uiso 0.39066 0.13728 0.27284 1.000 0.0127 . . . .                          
H10 H Uiso 1.38176 0.59625 0.19199 1.000 0.0191 . . . .                         
H11 H Uiso 0.83728 0.50856 0.09400 1.000 0.0152 . . . .                         
H12 H Uiso 0.67188 0.40745 0.23740 1.000 0.0152 . . . .                         
H13 H Uiso 0.98951 0.21807 0.54857 1.000 0.0152 . . . .                         
H14 H Uiso 0.71571 0.20669 0.56854 1.000 0.0152 . . . .                         
H15 H Uiso 0.45920 0.30827 0.48244 1.000 0.0152 . . . .                         
H16 H Uiso 0.52137 0.40931 0.41499 1.000 0.0152 . . . .                         
H8 H Uiso 0.36911 0.19280 0.22050 1.000 0.0191 . . . .                          
H9 H Uiso 0.33438 0.14547 0.35768 1.000 0.0191 . . . .                          

#===============================================================================

#===============================================================================

data_24_list1_bpandenburg_33_742     

#===============================================================================

# 5. CHEMICAL DATA

_chemical_name_systematic                        
;
;
_chemical_name_common                             ?
_chemical_melting_point                           ?
_chemical_formula_moiety                         
'C4 H7 N2 O2 S, Cl, H2 O'
# Ex: 'C12 H16 N2 O6, H2 O' and '(Cd 2+)3, (C6 N6 Cr 3-)2, 2(H2 O)' 
_chemical_formula_structural                      ?
_chemical_formula_sum                            
'2 O2 S, Cl, H2 O'
_chemical_formula_iupac                           ?
_chemical_formula_weight                             200.64
_chemical_compound_source                        'see text'

loop_
_atom_type_symbol                                
_atom_type_description                           
_atom_type_scat_dispersion_real                  
_atom_type_scat_dispersion_imag                  
_atom_type_scat_source                           
 C   C    0.0033    0.0016
' International Tables Vol C Tables 4.2.6.8 and 6.1.1.4'
 H   H    0.0000    0.0000
' International Tables Vol C Tables 4.2.6.8 and 6.1.1.4'
Cl  Cl    0.1484    0.1585
' International Tables Vol C Tables 4.2.6.8 and 6.1.1.4'
 N   N    0.0061    0.0033
' International Tables Vol C Tables 4.2.6.8 and 6.1.1.4'
 O   O    0.0106    0.0060
' International Tables Vol C Tables 4.2.6.8 and 6.1.1.4'
 S   S    0.1246    0.1234
' International Tables Vol C Tables 4.2.6.8 and 6.1.1.4'

#===============================================================================

# 6. CRYSTAL DATA

_symmetry_cell_setting                              monoclinic
_symmetry_space_group_name_Hall                   '-P 2ybc'
_symmetry_space_group_name_H-M                    'P 21/c'
_symmetry_Int_Tables_number                              14

loop_
_space_group_symop_id                            
_space_group_symop_operation_xyz                 
   1 x,y,z                         
   2 -x,1/2+y,1/2-z                
   3 -x,-y,-z                      
   4 x,1/2-y,1/2+z                 

_cell_length_a                                          7.72070
_cell_length_b                                         12.94050
_cell_length_c                                          9.54310
_cell_angle_alpha                                            90
_cell_angle_beta                                       105.0180
_cell_angle_gamma                                            90
_cell_volume                                            920.883
_cell_formula_units_Z                                 4
_cell_measurement_temperature                     ?
_cell_measurement_reflns_used                     ?
_cell_measurement_theta_min                       ?
_cell_measurement_theta_max                       ?
_cell_special_details                            
;
 
;

#===============================================================================

# 9. ATOMIC COORDINATES AND DISPLACEMENT PARAMETERS

loop_
_atom_site_label                                 
_atom_site_type_symbol                           
_atom_site_thermal_displace_type                 
_atom_site_fract_x                               
_atom_site_fract_y                               
_atom_site_fract_z                               
_atom_site_occupancy                             
_atom_site_U_iso_or_equiv                        
_atom_site_calc_flag                             
_atom_site_refinement_flags                      
_atom_site_disorder_assembly                     
_atom_site_disorder_group                        
S1 S Uiso 0.77827 0.21504 0.50873 1.000 0.0127 . . . .                          
Cl1 Cl Uiso 0.71701 0.00196 0.82767 1.000 0.0127 . . . .                        
O1 O Uiso 0.92712 -0.03851 0.25024 1.000 0.0127 . . . .                         
O2 O Uiso 0.97713 0.12162 0.35277 1.000 0.0127 . . . .                          
N1 N Uiso 0.57498 0.36702 0.56558 1.000 0.0127 . . . .                          
N2 N Uiso 0.53349 0.21150 0.67215 1.000 0.0127 . . . .                          
C1 C Uiso 0.89527 0.04029 0.33238 1.000 0.0127 . . . .                          
C2 C Uiso 0.74055 0.01836 0.39725 1.000 0.0127 . . . .                          
C3 C Uiso 0.68101 0.08944 0.47217 1.000 0.0127 . . . .                          
C4 C Uiso 0.61045 0.26796 0.59063 1.000 0.0127 . . . .                          
O3 O Uiso 0.26658 0.25822 0.29876 1.000 0.0127 . . . .                          
H1 H Uiso 1.03320 -0.02579 0.21094 1.000 0.0152 . . . .                         
H2 H Uiso 0.67860 -0.05693 0.37754 1.000 0.0152 . . . .                         
H3 H Uiso 0.56527 0.07446 0.51335 1.000 0.0152 . . . .                          
H4 H Uiso 0.62871 0.40733 0.49387 1.000 0.0152 . . . .                          
H5 H Uiso 0.48232 0.40400 0.60887 1.000 0.0152 . . . .                          
H6 H Uiso 0.42955 0.23799 0.71584 1.000 0.0152 . . . .                          
H7 H Uiso 0.58864 0.14146 0.71024 1.000 0.0152 . . . .                          
H8 H Uiso 0.19504 0.32147 0.29183 1.000 0.0191 . . . .                          
H9 H Uiso 0.18665 0.20002 0.30215 1.000 0.0191 . . . .                          

#===============================================================================

#===============================================================================

data_24_list1_bpandenburg_34_261     

#===============================================================================

# 5. CHEMICAL DATA

_chemical_name_systematic                        
;
;
_chemical_name_common                             ?
_chemical_melting_point                           ?
_chemical_formula_moiety                         
'C4 H7 N2 O2 S, Cl, H2 O'
# Ex: 'C12 H16 N2 O6, H2 O' and '(Cd 2+)3, (C6 N6 Cr 3-)2, 2(H2 O)' 
_chemical_formula_structural                      ?
_chemical_formula_sum                            
'2 O2 S, Cl, H2 O'
_chemical_formula_iupac                           ?
_chemical_formula_weight                             200.64
_chemical_compound_source                        'see text'

loop_
_atom_type_symbol                                
_atom_type_description                           
_atom_type_scat_dispersion_real                  
_atom_type_scat_dispersion_imag                  
_atom_type_scat_source                           
 C   C    0.0033    0.0016
' International Tables Vol C Tables 4.2.6.8 and 6.1.1.4'
 H   H    0.0000    0.0000
' International Tables Vol C Tables 4.2.6.8 and 6.1.1.4'
Cl  Cl    0.1484    0.1585
' International Tables Vol C Tables 4.2.6.8 and 6.1.1.4'
 N   N    0.0061    0.0033
' International Tables Vol C Tables 4.2.6.8 and 6.1.1.4'
 O   O    0.0106    0.0060
' International Tables Vol C Tables 4.2.6.8 and 6.1.1.4'
 S   S    0.1246    0.1234
' International Tables Vol C Tables 4.2.6.8 and 6.1.1.4'

#===============================================================================

# 6. CRYSTAL DATA

_symmetry_cell_setting                            orthorhombic
_symmetry_space_group_name_Hall                   'P 2ac 2ab'
_symmetry_space_group_name_H-M                    'P 21 21 21'
_symmetry_Int_Tables_number                              19

loop_
_space_group_symop_id                            
_space_group_symop_operation_xyz                 
   1 x,y,z                         
   2 1/2-x,-y,1/2+z                
   3 1/2+x,1/2-y,-z                
   4 -x,1/2+y,1/2-z                

_cell_length_a                                          3.90050
_cell_length_b                                         13.80790
_cell_length_c                                         16.30580
_cell_angle_alpha                                            90
_cell_angle_beta                                             90
_cell_angle_gamma                                            90
_cell_volume                                            878.193
_cell_formula_units_Z                                 4
_cell_measurement_temperature                     ?
_cell_measurement_reflns_used                     ?
_cell_measurement_theta_min                       ?
_cell_measurement_theta_max                       ?
_cell_special_details                            
;
 
;

#===============================================================================

# 9. ATOMIC COORDINATES AND DISPLACEMENT PARAMETERS

loop_
_atom_site_label                                 
_atom_site_type_symbol                           
_atom_site_thermal_displace_type                 
_atom_site_fract_x                               
_atom_site_fract_y                               
_atom_site_fract_z                               
_atom_site_occupancy                             
_atom_site_U_iso_or_equiv                        
_atom_site_calc_flag                             
_atom_site_refinement_flags                      
_atom_site_disorder_assembly                     
_atom_site_disorder_group                        
S3 S Uiso 0.40689 0.30422 0.26223 1.000 0.0127 . . . .                          
Cl1 Cl Uiso 0.20761 0.07701 0.55332 1.000 0.0127 . . . .                        
O7 O Uiso 0.40574 0.39490 0.00247 1.000 0.0127 . . . .                          
O8 O Uiso 0.53807 0.42279 0.13635 1.000 0.0127 . . . .                          
N5 N Uiso 0.41633 0.11845 0.31743 1.000 0.0127 . . . .                          
N6 N Uiso 0.18273 0.23169 0.40563 1.000 0.0127 . . . .                          
C9 C Uiso 0.41265 0.37274 0.08257 1.000 0.0127 . . . .                          
C10 C Uiso 0.24672 0.27641 0.10039 1.000 0.0127 . . . .                         
C11 C Uiso 0.23699 0.24109 0.17545 1.000 0.0127 . . . .                         
C12 C Uiso 0.32522 0.20807 0.33515 1.000 0.0127 . . . .                         
O3 O Uiso 0.76647 0.05717 0.18475 1.000 0.0127 . . . .                          
H19 H Uiso 0.52159 0.45730 -0.01173 1.000 0.0152 . . . .                        
H20 H Uiso 0.13313 0.23645 0.05013 1.000 0.0152 . . . .                         
H21 H Uiso 0.10857 0.17218 0.18694 1.000 0.0152 . . . .                         
H22 H Uiso 0.54762 0.09969 0.26393 1.000 0.0152 . . . .                         
H23 H Uiso 0.37196 0.06204 0.35702 1.000 0.0152 . . . .                         
H24 H Uiso 0.16219 0.18123 0.45234 1.000 0.0152 . . . .                         
H25 H Uiso 0.09982 0.30127 0.41648 1.000 0.0152 . . . .                         
H8 H Uiso 0.64003 0.04382 0.13397 1.000 0.0191 . . . .                          
H9 H Uiso 0.91685 0.00124 0.19224 1.000 0.0191 . . . .                          

#===============================================================================

#===============================================================================

data_24_list1_bpandenburg_35_1805    

#===============================================================================

# 5. CHEMICAL DATA

_chemical_name_systematic                        
;
;
_chemical_name_common                             ?
_chemical_melting_point                           ?
_chemical_formula_moiety                         
'C4 H7 N2 O2 S, Cl, H2 O'
# Ex: 'C12 H16 N2 O6, H2 O' and '(Cd 2+)3, (C6 N6 Cr 3-)2, 2(H2 O)' 
_chemical_formula_structural                      ?
_chemical_formula_sum                            
'2 O2 S, Cl, H2 O'
_chemical_formula_iupac                           ?
_chemical_formula_weight                             200.64
_chemical_compound_source                        'see text'

loop_
_atom_type_symbol                                
_atom_type_description                           
_atom_type_scat_dispersion_real                  
_atom_type_scat_dispersion_imag                  
_atom_type_scat_source                           
 C   C    0.0033    0.0016
' International Tables Vol C Tables 4.2.6.8 and 6.1.1.4'
 H   H    0.0000    0.0000
' International Tables Vol C Tables 4.2.6.8 and 6.1.1.4'
Cl  Cl    0.1484    0.1585
' International Tables Vol C Tables 4.2.6.8 and 6.1.1.4'
 N   N    0.0061    0.0033
' International Tables Vol C Tables 4.2.6.8 and 6.1.1.4'
 O   O    0.0106    0.0060
' International Tables Vol C Tables 4.2.6.8 and 6.1.1.4'
 S   S    0.1246    0.1234
' International Tables Vol C Tables 4.2.6.8 and 6.1.1.4'

#===============================================================================

# 6. CRYSTAL DATA

_symmetry_cell_setting                            orthorhombic
_symmetry_space_group_name_Hall                   'P 2c -2n'
_symmetry_space_group_name_H-M                    'P n a 21'
_symmetry_Int_Tables_number                              33

loop_
_space_group_symop_id                            
_space_group_symop_operation_xyz                 
   1 x,y,z                         
   2 -x,-y,1/2+z                   
   3 1/2-x,1/2+y,1/2+z             
   4 1/2+x,1/2-y,z                 

_cell_length_a                                          6.65430
_cell_length_b                                          9.91490
_cell_length_c                                         13.24430
_cell_angle_alpha                                            90
_cell_angle_beta                                             90
_cell_angle_gamma                                            90
_cell_volume                                            873.815
_cell_formula_units_Z                                 4
_cell_measurement_temperature                     ?
_cell_measurement_reflns_used                     ?
_cell_measurement_theta_min                       ?
_cell_measurement_theta_max                       ?
_cell_special_details                            
;
 
;

#===============================================================================

# 9. ATOMIC COORDINATES AND DISPLACEMENT PARAMETERS

loop_
_atom_site_label                                 
_atom_site_type_symbol                           
_atom_site_thermal_displace_type                 
_atom_site_fract_x                               
_atom_site_fract_y                               
_atom_site_fract_z                               
_atom_site_occupancy                             
_atom_site_U_iso_or_equiv                        
_atom_site_calc_flag                             
_atom_site_refinement_flags                      
_atom_site_disorder_assembly                     
_atom_site_disorder_group                        
S1 S Uiso 0.52579 -0.03769 0.00341 1.000 0.0127 . . . .                         
Cl1 Cl Uiso 0.59782 0.50213 0.24804 1.000 0.0127 . . . .                        
O1 O Uiso 0.51000 0.40122 -0.02978 1.000 0.0127 . . . .                         
O2 O Uiso 0.48951 0.18883 -0.09370 1.000 0.0127 . . . .                         
N1 N Uiso 0.48802 -0.18674 0.17830 1.000 0.0127 . . . .                         
N2 N Uiso 0.58481 -0.29812 0.03308 1.000 0.0127 . . . .                         
C1 C Uiso 0.52100 0.26557 -0.02388 1.000 0.0127 . . . .                         
C2 C Uiso 0.57660 0.21521 0.08012 1.000 0.0127 . . . .                          
C3 C Uiso 0.58101 0.08452 0.09884 1.000 0.0127 . . . .                          
C4 C Uiso 0.53470 -0.18676 0.08100 1.000 0.0127 . . . .                         
O3 O Uiso 0.27319 0.28437 0.34713 1.000 0.0127 . . . .                          
H1 H Uiso 0.47334 0.43199 -0.09879 1.000 0.0152 . . . .                         
H2 H Uiso 0.61162 0.29034 0.13689 1.000 0.0152 . . . .                          
H3 H Uiso 0.62437 0.04591 0.17246 1.000 0.0152 . . . .                          
H4 H Uiso 0.41848 -0.10712 0.21269 1.000 0.0152 . . . .                         
H5 H Uiso 0.50458 -0.27384 0.21955 1.000 0.0152 . . . .                         
H6 H Uiso 0.57738 -0.38917 0.06950 1.000 0.0152 . . . .                         
H7 H Uiso 0.63785 -0.29511 -0.04196 1.000 0.0152 . . . .                        
H8 H Uiso 0.35293 0.33907 0.30047 1.000 0.0191 . . . .                          
H9 H Uiso 0.24846 0.19612 0.31626 1.000 0.0191 . . . .                          

#===============================================================================

#===============================================================================

data_24_list1_bpandenburg_36_336     

#===============================================================================

# 5. CHEMICAL DATA

_chemical_name_systematic                        
;
;
_chemical_name_common                             ?
_chemical_melting_point                           ?
_chemical_formula_moiety                         
'C4 H7 N2 O2 S, Cl, H2 O'
# Ex: 'C12 H16 N2 O6, H2 O' and '(Cd 2+)3, (C6 N6 Cr 3-)2, 2(H2 O)' 
_chemical_formula_structural                      ?
_chemical_formula_sum                            
'2 O2 S, Cl, H2 O'
_chemical_formula_iupac                           ?
_chemical_formula_weight                             200.64
_chemical_compound_source                        'see text'

loop_
_atom_type_symbol                                
_atom_type_description                           
_atom_type_scat_dispersion_real                  
_atom_type_scat_dispersion_imag                  
_atom_type_scat_source                           
 C   C    0.0033    0.0016
' International Tables Vol C Tables 4.2.6.8 and 6.1.1.4'
 H   H    0.0000    0.0000
' International Tables Vol C Tables 4.2.6.8 and 6.1.1.4'
Cl  Cl    0.1484    0.1585
' International Tables Vol C Tables 4.2.6.8 and 6.1.1.4'
 N   N    0.0061    0.0033
' International Tables Vol C Tables 4.2.6.8 and 6.1.1.4'
 O   O    0.0106    0.0060
' International Tables Vol C Tables 4.2.6.8 and 6.1.1.4'
 S   S    0.1246    0.1234
' International Tables Vol C Tables 4.2.6.8 and 6.1.1.4'

#===============================================================================

# 6. CRYSTAL DATA

_symmetry_cell_setting                              monoclinic
_symmetry_space_group_name_Hall                   '-P 2yn'
_symmetry_space_group_name_H-M                    'P 21/n'
_symmetry_Int_Tables_number                              14

loop_
_space_group_symop_id                            
_space_group_symop_operation_xyz                 
   1 x,y,z                         
   2 1/2-x,1/2+y,1/2-z             
   3 -x,-y,-z                      
   4 1/2+x,1/2-y,1/2+z             

_cell_length_a                                         11.10480
_cell_length_b                                          7.55640
_cell_length_c                                         11.42430
_cell_angle_alpha                                            90
_cell_angle_beta                                        96.0620
_cell_angle_gamma                                            90
_cell_volume                                            953.279
_cell_formula_units_Z                                 4
_cell_measurement_temperature                     ?
_cell_measurement_reflns_used                     ?
_cell_measurement_theta_min                       ?
_cell_measurement_theta_max                       ?
_cell_special_details                            
;
 
;

#===============================================================================

# 9. ATOMIC COORDINATES AND DISPLACEMENT PARAMETERS

loop_
_atom_site_label                                 
_atom_site_type_symbol                           
_atom_site_thermal_displace_type                 
_atom_site_fract_x                               
_atom_site_fract_y                               
_atom_site_fract_z                               
_atom_site_occupancy                             
_atom_site_U_iso_or_equiv                        
_atom_site_calc_flag                             
_atom_site_refinement_flags                      
_atom_site_disorder_assembly                     
_atom_site_disorder_group                        
S2 S Uiso 0.20873 0.77143 0.07993 1.000 0.0127 . . . .                          
Cl1 Cl Uiso 0.56580 0.65132 0.21826 1.000 0.0127 . . . .                        
O2 O Uiso 0.09935 0.21484 0.07495 1.000 0.0127 . . . .                          
O6 O Uiso 0.10984 0.49038 0.15457 1.000 0.0127 . . . .                          
N2 N Uiso 0.28125 0.99861 -0.08844 1.000 0.0127 . . . .                         
N6 N Uiso 0.37558 1.02412 0.10140 1.000 0.0127 . . . .                          
C2 C Uiso 0.12529 0.38854 0.07474 1.000 0.0127 . . . .                          
C6 C Uiso 0.17842 0.45262 -0.03370 1.000 0.0127 . . . .                         
C10 C Uiso 0.21648 0.61812 -0.03833 1.000 0.0127 . . . .                        
C14 C Uiso 0.29745 0.94763 0.02350 1.000 0.0127 . . . .                         
O10 O Uiso 0.51780 0.28973 0.05872 1.000 0.0127 . . . .                         
H2 H Uiso 0.05430 0.18148 0.14261 1.000 0.0191 . . . .                          
H6 H Uiso 0.18448 0.36118 -0.10573 1.000 0.0152 . . . .                         
H10 H Uiso 0.25615 0.66765 -0.11490 1.000 0.0152 . . . .                        
H14 H Uiso 0.21264 0.94794 -0.14602 1.000 0.0152 . . . .                        
H18 H Uiso 0.33415 1.09586 -0.11887 1.000 0.0152 . . . .                        
H22 H Uiso 0.42980 1.13240 0.08140 1.000 0.0152 . . . .                         
H26 H Uiso 0.38681 0.98073 0.18718 1.000 0.0152 . . . .                         
H30 H Uiso 0.50609 0.33224 -0.02260 1.000 0.0191 . . . .                        
H34 H Uiso 0.52702 0.39113 0.11244 1.000 0.0191 . . . .                         

#===============================================================================

#===============================================================================

data_24_list1_bpandenburg_37_1376    

#===============================================================================

# 5. CHEMICAL DATA

_chemical_name_systematic                        
;
;
_chemical_name_common                             ?
_chemical_melting_point                           ?
_chemical_formula_moiety                         
'C4 H7 N2 O2 S, Cl, H2 O'
# Ex: 'C12 H16 N2 O6, H2 O' and '(Cd 2+)3, (C6 N6 Cr 3-)2, 2(H2 O)' 
_chemical_formula_structural                      ?
_chemical_formula_sum                            
'2 O2 S, Cl, H2 O'
_chemical_formula_iupac                           ?
_chemical_formula_weight                             200.64
_chemical_compound_source                        'see text'

loop_
_atom_type_symbol                                
_atom_type_description                           
_atom_type_scat_dispersion_real                  
_atom_type_scat_dispersion_imag                  
_atom_type_scat_source                           
 C   C    0.0033    0.0016
' International Tables Vol C Tables 4.2.6.8 and 6.1.1.4'
 H   H    0.0000    0.0000
' International Tables Vol C Tables 4.2.6.8 and 6.1.1.4'
Cl  Cl    0.1484    0.1585
' International Tables Vol C Tables 4.2.6.8 and 6.1.1.4'
 N   N    0.0061    0.0033
' International Tables Vol C Tables 4.2.6.8 and 6.1.1.4'
 O   O    0.0106    0.0060
' International Tables Vol C Tables 4.2.6.8 and 6.1.1.4'
 S   S    0.1246    0.1234
' International Tables Vol C Tables 4.2.6.8 and 6.1.1.4'

#===============================================================================

# 6. CRYSTAL DATA

_symmetry_cell_setting                              monoclinic
_symmetry_space_group_name_Hall                   '-P 2yac'
_symmetry_space_group_name_H-M                    'P 2/n'
_symmetry_Int_Tables_number                              13

loop_
_space_group_symop_id                            
_space_group_symop_operation_xyz                 
   1 x,y,z                         
   2 1/2-x,y,1/2-z                 
   3 -x,-y,-z                      
   4 1/2+x,-y,1/2+z                

_cell_length_a                                          7.80370
_cell_length_b                                         11.97580
_cell_length_c                                          9.86450
_cell_angle_alpha                                            90
_cell_angle_beta                                        99.8200
_cell_angle_gamma                                            90
_cell_volume                                            908.385
_cell_formula_units_Z                                 4
_cell_measurement_temperature                     ?
_cell_measurement_reflns_used                     ?
_cell_measurement_theta_min                       ?
_cell_measurement_theta_max                       ?
_cell_special_details                            
;
 
;

#===============================================================================

# 9. ATOMIC COORDINATES AND DISPLACEMENT PARAMETERS

loop_
_atom_site_label                                 
_atom_site_type_symbol                           
_atom_site_thermal_displace_type                 
_atom_site_fract_x                               
_atom_site_fract_y                               
_atom_site_fract_z                               
_atom_site_occupancy                             
_atom_site_U_iso_or_equiv                        
_atom_site_calc_flag                             
_atom_site_refinement_flags                      
_atom_site_disorder_assembly                     
_atom_site_disorder_group                        
S1 S Uiso 0.34389 0.21828 0.57491 1.000 0.0127 . . . .                          
Cl1 Cl Uiso 0.79330 0.31757 0.50338 1.000 0.0127 . . . .                        
O1 O Uiso 0.41436 -0.13501 0.67683 1.000 0.0127 . . . .                         
O2 O Uiso 0.29654 0.00767 0.54066 1.000 0.0127 . . . .                          
N1 N Uiso 0.30513 0.42636 0.49598 1.000 0.0127 . . . .                          
N2 N Uiso 0.47217 0.41412 0.71143 1.000 0.0127 . . . .                          
C1 C Uiso 0.39683 -0.02663 0.63996 1.000 0.0127 . . . .                         
C2 C Uiso 0.51369 0.05197 0.73350 1.000 0.0127 . . . .                          
C3 C Uiso 0.50041 0.16052 0.71075 1.000 0.0127 . . . .                          
C4 C Uiso 0.38324 0.36569 0.60055 1.000 0.0127 . . . .                          
O3 O Uiso 0.04995 0.35760 0.28525 1.000 0.0127 . . . .                          
H1 H Uiso 0.33421 -0.18363 0.61326 1.000 0.0191 . . . .                         
H2 H Uiso 0.60676 0.01803 0.81810 1.000 0.0152 . . . .                          
H3 H Uiso 0.58523 0.21757 0.77633 1.000 0.0152 . . . .                          
H4 H Uiso 0.22683 0.39121 0.41139 1.000 0.0152 . . . .                          
H5 H Uiso 0.30041 0.51210 0.50311 1.000 0.0152 . . . .                          
H6 H Uiso 0.48942 0.49981 0.71692 1.000 0.0152 . . . .                          
H7 H Uiso 0.53372 0.37013 0.79458 1.000 0.0152 . . . .                          
H8 H Uiso 0.05091 0.29041 0.22898 1.000 0.0191 . . . .                          
H9 H Uiso -0.03741 0.34298 0.34439 1.000 0.0191 . . . .                         

#===============================================================================

#===============================================================================

data_24_list1_bpandenburg_38_809     

#===============================================================================

# 5. CHEMICAL DATA

_chemical_name_systematic                        
;
;
_chemical_name_common                             ?
_chemical_melting_point                           ?
_chemical_formula_moiety                         
'C4 H7 N2 O2 S, Cl, H2 O'
# Ex: 'C12 H16 N2 O6, H2 O' and '(Cd 2+)3, (C6 N6 Cr 3-)2, 2(H2 O)' 
_chemical_formula_structural                      ?
_chemical_formula_sum                            
'2 O2 S, Cl, H2 O'
_chemical_formula_iupac                           ?
_chemical_formula_weight                             200.64
_chemical_compound_source                        'see text'

loop_
_atom_type_symbol                                
_atom_type_description                           
_atom_type_scat_dispersion_real                  
_atom_type_scat_dispersion_imag                  
_atom_type_scat_source                           
 C   C    0.0033    0.0016
' International Tables Vol C Tables 4.2.6.8 and 6.1.1.4'
 H   H    0.0000    0.0000
' International Tables Vol C Tables 4.2.6.8 and 6.1.1.4'
Cl  Cl    0.1484    0.1585
' International Tables Vol C Tables 4.2.6.8 and 6.1.1.4'
 N   N    0.0061    0.0033
' International Tables Vol C Tables 4.2.6.8 and 6.1.1.4'
 O   O    0.0106    0.0060
' International Tables Vol C Tables 4.2.6.8 and 6.1.1.4'
 S   S    0.1246    0.1234
' International Tables Vol C Tables 4.2.6.8 and 6.1.1.4'

#===============================================================================

# 6. CRYSTAL DATA

_symmetry_cell_setting                              monoclinic
_symmetry_space_group_name_Hall                   '-P 2ybc'
_symmetry_space_group_name_H-M                    'P 21/c'
_symmetry_Int_Tables_number                              14

loop_
_space_group_symop_id                            
_space_group_symop_operation_xyz                 
   1 x,y,z                         
   2 -x,1/2+y,1/2-z                
   3 -x,-y,-z                      
   4 x,1/2-y,1/2+z                 

_cell_length_a                                         10.25240
_cell_length_b                                          7.54380
_cell_length_c                                         11.26550
_cell_angle_alpha                                            90
_cell_angle_beta                                        94.9590
_cell_angle_gamma                                            90
_cell_volume                                            868.036
_cell_formula_units_Z                                 4
_cell_measurement_temperature                     ?
_cell_measurement_reflns_used                     ?
_cell_measurement_theta_min                       ?
_cell_measurement_theta_max                       ?
_cell_special_details                            
;
 
;

#===============================================================================

# 9. ATOMIC COORDINATES AND DISPLACEMENT PARAMETERS

loop_
_atom_site_label                                 
_atom_site_type_symbol                           
_atom_site_thermal_displace_type                 
_atom_site_fract_x                               
_atom_site_fract_y                               
_atom_site_fract_z                               
_atom_site_occupancy                             
_atom_site_U_iso_or_equiv                        
_atom_site_calc_flag                             
_atom_site_refinement_flags                      
_atom_site_disorder_assembly                     
_atom_site_disorder_group                        
S1 S Uiso 0.06214 0.12828 0.38374 1.000 0.0127 . . . .                          
Cl1 Cl Uiso 0.26252 0.90716 0.03428 1.000 0.0127 . . . .                        
O1 O Uiso 0.43707 0.11140 0.59634 1.000 0.0127 . . . .                          
O2 O Uiso 0.21524 0.08631 0.57354 1.000 0.0127 . . . .                          
N1 N Uiso 0.01208 0.10819 0.13927 1.000 0.0127 . . . .                          
N2 N Uiso -0.15685 0.19472 0.24574 1.000 0.0127 . . . .                         
C1 C Uiso 0.32061 0.11499 0.53417 1.000 0.0127 . . . .                          
C2 C Uiso 0.32758 0.16557 0.40442 1.000 0.0127 . . . .                          
C3 C Uiso 0.21953 0.17544 0.33233 1.000 0.0127 . . . .                          
C4 C Uiso -0.03325 0.14676 0.24260 1.000 0.0127 . . . .                         
O6 O Uiso 0.53894 0.01335 0.19174 1.000 0.0127 . . . .                          
H1 H Uiso 0.43750 0.06573 0.68091 1.000 0.0191 . . . .                          
H2 H Uiso 0.42290 0.19596 0.37466 1.000 0.0152 . . . .                          
H3 H Uiso 0.22096 0.21944 0.24065 1.000 0.0152 . . . .                          
H4 H Uiso 0.10451 0.06233 0.12944 1.000 0.0152 . . . .                          
H5 H Uiso -0.05162 0.11792 0.06424 1.000 0.0152 . . . .                         
H6 H Uiso -0.21665 0.19503 0.16796 1.000 0.0152 . . . .                         
H7 H Uiso -0.19516 0.23071 0.32380 1.000 0.0152 . . . .                         
H17 H Uiso 0.59777 0.03743 0.12985 1.000 0.0191 . . . .                         
H18 H Uiso 0.45168 -0.00551 0.15104 1.000 0.0191 . . . .                        

#===============================================================================

#===============================================================================

data_24_list1_bpandenburg_39_298     

#===============================================================================

# 5. CHEMICAL DATA

_chemical_name_systematic                        
;
;
_chemical_name_common                             ?
_chemical_melting_point                           ?
_chemical_formula_moiety                         
'C4 H7 N2 O2 S, Cl, H2 O'
# Ex: 'C12 H16 N2 O6, H2 O' and '(Cd 2+)3, (C6 N6 Cr 3-)2, 2(H2 O)' 
_chemical_formula_structural                      ?
_chemical_formula_sum                            
'2 O2 S, Cl, H2 O'
_chemical_formula_iupac                           ?
_chemical_formula_weight                             200.64
_chemical_compound_source                        'see text'

loop_
_atom_type_symbol                                
_atom_type_description                           
_atom_type_scat_dispersion_real                  
_atom_type_scat_dispersion_imag                  
_atom_type_scat_source                           
 C   C    0.0033    0.0016
' International Tables Vol C Tables 4.2.6.8 and 6.1.1.4'
 H   H    0.0000    0.0000
' International Tables Vol C Tables 4.2.6.8 and 6.1.1.4'
Cl  Cl    0.1484    0.1585
' International Tables Vol C Tables 4.2.6.8 and 6.1.1.4'
 N   N    0.0061    0.0033
' International Tables Vol C Tables 4.2.6.8 and 6.1.1.4'
 O   O    0.0106    0.0060
' International Tables Vol C Tables 4.2.6.8 and 6.1.1.4'
 S   S    0.1246    0.1234
' International Tables Vol C Tables 4.2.6.8 and 6.1.1.4'

#===============================================================================

# 6. CRYSTAL DATA

_symmetry_cell_setting                              monoclinic
_symmetry_space_group_name_Hall                   '-P 2ybc'
_symmetry_space_group_name_H-M                    'P 21/c'
_symmetry_Int_Tables_number                              14

loop_
_space_group_symop_id                            
_space_group_symop_operation_xyz                 
   1 x,y,z                         
   2 -x,1/2+y,1/2-z                
   3 -x,-y,-z                      
   4 x,1/2-y,1/2+z                 

_cell_length_a                                          9.20000
_cell_length_b                                          8.10000
_cell_length_c                                         10.80000
_cell_angle_alpha                                            90
_cell_angle_beta                                        94.4000
_cell_angle_gamma                                            90
_cell_volume                                            802.444
_cell_formula_units_Z                                 4
_cell_measurement_temperature                     ?
_cell_measurement_reflns_used                     ?
_cell_measurement_theta_min                       ?
_cell_measurement_theta_max                       ?
_cell_special_details                            
;
 
;

#===============================================================================

# 9. ATOMIC COORDINATES AND DISPLACEMENT PARAMETERS

loop_
_atom_site_label                                 
_atom_site_type_symbol                           
_atom_site_thermal_displace_type                 
_atom_site_fract_x                               
_atom_site_fract_y                               
_atom_site_fract_z                               
_atom_site_occupancy                             
_atom_site_U_iso_or_equiv                        
_atom_site_calc_flag                             
_atom_site_refinement_flags                      
_atom_site_disorder_assembly                     
_atom_site_disorder_group                        
S2 S Uiso 0.05642 0.63397 0.37477 1.000 0.0127 . . . .                          
Cl1 Cl Uiso 0.25935 0.40709 0.04680 1.000 0.0127 . . . .                        
O4 O Uiso 0.46044 0.61032 0.60749 1.000 0.0127 . . . .                          
O5 O Uiso 0.21797 0.56968 0.57028 1.000 0.0127 . . . .                          
N3 N Uiso -0.17673 0.71331 0.22847 1.000 0.0127 . . . .                         
N4 N Uiso 0.01511 0.62781 0.12217 1.000 0.0127 . . . .                          
C5 C Uiso 0.33597 0.61376 0.53717 1.000 0.0127 . . . .                          
C6 C Uiso 0.35064 0.67879 0.41171 1.000 0.0127 . . . .                          
C7 C Uiso 0.23263 0.68664 0.33144 1.000 0.0127 . . . .                          
C8 C Uiso -0.04005 0.66144 0.22910 1.000 0.0127 . . . .                         
O3 O Uiso 0.45725 0.03437 0.32780 1.000 0.0127 . . . .                          
H10 H Uiso 0.44197 0.56257 0.68703 1.000 0.0191 . . . .                         
H11 H Uiso 0.45670 0.71825 0.38490 1.000 0.0152 . . . .                         
H12 H Uiso 0.23902 0.73654 0.23897 1.000 0.0152 . . . .                         
H13 H Uiso -0.21536 0.75761 0.30691 1.000 0.0152 . . . .                        
H14 H Uiso -0.24649 0.71105 0.15149 1.000 0.0152 . . . .                        
H15 H Uiso -0.04560 0.63802 0.04045 1.000 0.0152 . . . .                        
H16 H Uiso 0.10831 0.56178 0.12099 1.000 0.0152 . . . .                         
H8 H Uiso 0.39156 0.02645 0.39271 1.000 0.0191 . . . .                          
H9 H Uiso 0.55002 0.00801 0.37082 1.000 0.0191 . . . .                          

#===============================================================================

#===============================================================================

data_24_list1_bpandenburg_40_1509    

#===============================================================================

# 5. CHEMICAL DATA

_chemical_name_systematic                        
;
;
_chemical_name_common                             ?
_chemical_melting_point                           ?
_chemical_formula_moiety                         
'C4 H7 N2 O2 S, Cl, H2 O'
# Ex: 'C12 H16 N2 O6, H2 O' and '(Cd 2+)3, (C6 N6 Cr 3-)2, 2(H2 O)' 
_chemical_formula_structural                      ?
_chemical_formula_sum                            
'2 O2 S, Cl, H2 O'
_chemical_formula_iupac                           ?
_chemical_formula_weight                             200.64
_chemical_compound_source                        'see text'

loop_
_atom_type_symbol                                
_atom_type_description                           
_atom_type_scat_dispersion_real                  
_atom_type_scat_dispersion_imag                  
_atom_type_scat_source                           
 C   C    0.0033    0.0016
' International Tables Vol C Tables 4.2.6.8 and 6.1.1.4'
 H   H    0.0000    0.0000
' International Tables Vol C Tables 4.2.6.8 and 6.1.1.4'
Cl  Cl    0.1484    0.1585
' International Tables Vol C Tables 4.2.6.8 and 6.1.1.4'
 N   N    0.0061    0.0033
' International Tables Vol C Tables 4.2.6.8 and 6.1.1.4'
 O   O    0.0106    0.0060
' International Tables Vol C Tables 4.2.6.8 and 6.1.1.4'
 S   S    0.1246    0.1234
' International Tables Vol C Tables 4.2.6.8 and 6.1.1.4'

#===============================================================================

# 6. CRYSTAL DATA

_symmetry_cell_setting                              monoclinic
_symmetry_space_group_name_Hall                   '-P 2ybc'
_symmetry_space_group_name_H-M                    'P 21/c'
_symmetry_Int_Tables_number                              14

loop_
_space_group_symop_id                            
_space_group_symop_operation_xyz                 
   1 x,y,z                         
   2 -x,1/2+y,1/2-z                
   3 -x,-y,-z                      
   4 x,1/2-y,1/2+z                 

_cell_length_a                                          8.18980
_cell_length_b                                          9.62220
_cell_length_c                                         11.69060
_cell_angle_alpha                                            90
_cell_angle_beta                                       107.3740
_cell_angle_gamma                                            90
_cell_volume                                            879.233
_cell_formula_units_Z                                 4
_cell_measurement_temperature                     ?
_cell_measurement_reflns_used                     ?
_cell_measurement_theta_min                       ?
_cell_measurement_theta_max                       ?
_cell_special_details                            
;
 
;

#===============================================================================

# 9. ATOMIC COORDINATES AND DISPLACEMENT PARAMETERS

loop_
_atom_site_label                                 
_atom_site_type_symbol                           
_atom_site_thermal_displace_type                 
_atom_site_fract_x                               
_atom_site_fract_y                               
_atom_site_fract_z                               
_atom_site_occupancy                             
_atom_site_U_iso_or_equiv                        
_atom_site_calc_flag                             
_atom_site_refinement_flags                      
_atom_site_disorder_assembly                     
_atom_site_disorder_group                        
S1 S Uiso 0.70532 -0.07715 0.16637 1.000 0.0127 . . . .                         
Cl1 Cl Uiso 0.20393 0.01841 0.30932 1.000 0.0127 . . . .                        
O1 O Uiso 0.62286 0.16254 0.45782 1.000 0.0127 . . . .                          
O2 O Uiso 0.65383 -0.04065 0.36878 1.000 0.0127 . . . .                         
N1 N Uiso 0.80363 0.02547 -0.02330 1.000 0.0127 . . . .                         
N2 N Uiso 0.79212 -0.21265 -0.00231 1.000 0.0127 . . . .                        
C1 C Uiso 0.62532 0.08343 0.36269 1.000 0.0127 . . . .                          
C2 C Uiso 0.59582 0.16153 0.24583 1.000 0.0127 . . . .                          
C3 C Uiso 0.63003 0.09845 0.15526 1.000 0.0127 . . . .                          
C4 C Uiso 0.77124 -0.08558 0.03335 1.000 0.0127 . . . .                         
O3 O Uiso 0.97011 0.23540 0.12521 1.000 0.0127 . . . .                          
H1 H Uiso 0.65273 0.10527 0.53194 1.000 0.0191 . . . .                          
H2 H Uiso 0.54699 0.26707 0.23848 1.000 0.0152 . . . .                          
H3 H Uiso 0.60925 0.14989 0.06927 1.000 0.0152 . . . .                          
H4 H Uiso 0.82835 0.12103 0.01853 1.000 0.0152 . . . .                          
H5 H Uiso 0.82109 0.01383 -0.10633 1.000 0.0152 . . . .                         
H6 H Uiso 0.85955 -0.23023 -0.06350 1.000 0.0152 . . . .                        
H7 H Uiso 0.75718 -0.29797 0.03752 1.000 0.0152 . . . .                         
H8 H Uiso 0.93381 0.32696 0.14569 1.000 0.0191 . . . .                          
H9 H Uiso 1.01895 0.18400 0.20000 1.000 0.0191 . . . .                          

#===============================================================================

#===============================================================================

data_24_list1_bpandenburg_41_813     

#===============================================================================

# 5. CHEMICAL DATA

_chemical_name_systematic                        
;
;
_chemical_name_common                             ?
_chemical_melting_point                           ?
_chemical_formula_moiety                         
'C4 H7 N2 O2 S, Cl, H2 O'
# Ex: 'C12 H16 N2 O6, H2 O' and '(Cd 2+)3, (C6 N6 Cr 3-)2, 2(H2 O)' 
_chemical_formula_structural                      ?
_chemical_formula_sum                            
'2 O2 S, Cl, H2 O'
_chemical_formula_iupac                           ?
_chemical_formula_weight                             200.64
_chemical_compound_source                        'see text'

loop_
_atom_type_symbol                                
_atom_type_description                           
_atom_type_scat_dispersion_real                  
_atom_type_scat_dispersion_imag                  
_atom_type_scat_source                           
 C   C    0.0033    0.0016
' International Tables Vol C Tables 4.2.6.8 and 6.1.1.4'
 H   H    0.0000    0.0000
' International Tables Vol C Tables 4.2.6.8 and 6.1.1.4'
Cl  Cl    0.1484    0.1585
' International Tables Vol C Tables 4.2.6.8 and 6.1.1.4'
 N   N    0.0061    0.0033
' International Tables Vol C Tables 4.2.6.8 and 6.1.1.4'
 O   O    0.0106    0.0060
' International Tables Vol C Tables 4.2.6.8 and 6.1.1.4'
 S   S    0.1246    0.1234
' International Tables Vol C Tables 4.2.6.8 and 6.1.1.4'

#===============================================================================

# 6. CRYSTAL DATA

_symmetry_cell_setting                            orthorhombic
_symmetry_space_group_name_Hall                   '-P 2ac 2ab'
_symmetry_space_group_name_H-M                    'P b c a'
_symmetry_Int_Tables_number                              61

loop_
_space_group_symop_id                            
_space_group_symop_operation_xyz                 
   1 x,y,z                         
   2 1/2-x,-y,1/2+z                
   3 1/2+x,1/2-y,-z                
   4 -x,1/2+y,1/2-z                
   5 -x,-y,-z                      
   6 1/2+x,y,1/2-z                 
   7 1/2-x,1/2+y,z                 
   8 x,1/2-y,1/2+z                 

_cell_length_a                                          7.60000
_cell_length_b                                         12.00000
_cell_length_c                                         17.10000
_cell_angle_alpha                                            90
_cell_angle_beta                                             90
_cell_angle_gamma                                            90
_cell_volume                                           1559.520
_cell_formula_units_Z                                 8
_cell_measurement_temperature                     ?
_cell_measurement_reflns_used                     ?
_cell_measurement_theta_min                       ?
_cell_measurement_theta_max                       ?
_cell_special_details                            
;
 
;

#===============================================================================

# 9. ATOMIC COORDINATES AND DISPLACEMENT PARAMETERS

loop_
_atom_site_label                                 
_atom_site_type_symbol                           
_atom_site_thermal_displace_type                 
_atom_site_fract_x                               
_atom_site_fract_y                               
_atom_site_fract_z                               
_atom_site_occupancy                             
_atom_site_U_iso_or_equiv                        
_atom_site_calc_flag                             
_atom_site_refinement_flags                      
_atom_site_disorder_assembly                     
_atom_site_disorder_group                        
S3 S Uiso 0.73047 0.53085 -0.00566 1.000 0.0127 . . . .                         
Cl1 Cl Uiso 0.16080 0.33648 0.18800 1.000 0.0127 . . . .                        
O7 O Uiso 0.60433 0.66126 0.22152 1.000 0.0127 . . . .                          
O8 O Uiso 0.64782 0.68805 0.09227 1.000 0.0127 . . . .                          
N5 N Uiso 0.77965 0.41932 -0.13623 1.000 0.0127 . . . .                         
N6 N Uiso 0.70660 0.30686 -0.03233 1.000 0.0127 . . . .                         
C9 C Uiso 0.67039 0.63489 0.15224 1.000 0.0127 . . . .                          
C10 C Uiso 0.77152 0.52986 0.15272 1.000 0.0127 . . . .                         
C11 C Uiso 0.79969 0.47582 0.08545 1.000 0.0127 . . . .                         
C12 C Uiso 0.74208 0.40730 -0.06115 1.000 0.0127 . . . .                        
O6 O Uiso 0.53523 0.30360 0.13265 1.000 0.0127 . . . .                          
H19 H Uiso 0.53700 0.72949 0.21527 1.000 0.0191 . . . .                         
H20 H Uiso 0.81968 0.49611 0.20762 1.000 0.0152 . . . .                         
H21 H Uiso 0.87516 0.39897 0.08323 1.000 0.0152 . . . .                         
H22 H Uiso 0.81500 0.49492 -0.15737 1.000 0.0152 . . . .                        
H23 H Uiso 0.76775 0.35624 -0.17526 1.000 0.0152 . . . .                        
H24 H Uiso 0.68710 0.24052 -0.06804 1.000 0.0152 . . . .                        
H25 H Uiso 0.65036 0.30115 0.02107 1.000 0.0152 . . . .                         
H17 H Uiso 0.41707 0.32154 0.14754 1.000 0.0191 . . . .                         
H18 H Uiso 0.59998 0.32627 0.17829 1.000 0.0191 . . . .                         

#===============================================================================

#===============================================================================

data_24_list1_bpandenburg_42_1742    

#===============================================================================

# 5. CHEMICAL DATA

_chemical_name_systematic                        
;
;
_chemical_name_common                             ?
_chemical_melting_point                           ?
_chemical_formula_moiety                         
'C4 H7 N2 O2 S, Cl, H2 O'
# Ex: 'C12 H16 N2 O6, H2 O' and '(Cd 2+)3, (C6 N6 Cr 3-)2, 2(H2 O)' 
_chemical_formula_structural                      ?
_chemical_formula_sum                            
'2 O2 S, Cl, H2 O'
_chemical_formula_iupac                           ?
_chemical_formula_weight                             200.64
_chemical_compound_source                        'see text'

loop_
_atom_type_symbol                                
_atom_type_description                           
_atom_type_scat_dispersion_real                  
_atom_type_scat_dispersion_imag                  
_atom_type_scat_source                           
 C   C    0.0033    0.0016
' International Tables Vol C Tables 4.2.6.8 and 6.1.1.4'
 H   H    0.0000    0.0000
' International Tables Vol C Tables 4.2.6.8 and 6.1.1.4'
Cl  Cl    0.1484    0.1585
' International Tables Vol C Tables 4.2.6.8 and 6.1.1.4'
 N   N    0.0061    0.0033
' International Tables Vol C Tables 4.2.6.8 and 6.1.1.4'
 O   O    0.0106    0.0060
' International Tables Vol C Tables 4.2.6.8 and 6.1.1.4'
 S   S    0.1246    0.1234
' International Tables Vol C Tables 4.2.6.8 and 6.1.1.4'

#===============================================================================

# 6. CRYSTAL DATA

_symmetry_cell_setting                              monoclinic
_symmetry_space_group_name_Hall                   '-P 2yn'
_symmetry_space_group_name_H-M                    'P 21/n'
_symmetry_Int_Tables_number                              14

loop_
_space_group_symop_id                            
_space_group_symop_operation_xyz                 
   1 x,y,z                         
   2 1/2-x,1/2+y,1/2-z             
   3 -x,-y,-z                      
   4 1/2+x,1/2-y,1/2+z             

_cell_length_a                                          9.87820
_cell_length_b                                          9.90340
_cell_length_c                                         10.09540
_cell_angle_alpha                                            90
_cell_angle_beta                                       108.8400
_cell_angle_gamma                                            90
_cell_volume                                            934.698
_cell_formula_units_Z                                 4
_cell_measurement_temperature                     ?
_cell_measurement_reflns_used                     ?
_cell_measurement_theta_min                       ?
_cell_measurement_theta_max                       ?
_cell_special_details                            
;
 
;

#===============================================================================

# 9. ATOMIC COORDINATES AND DISPLACEMENT PARAMETERS

loop_
_atom_site_label                                 
_atom_site_type_symbol                           
_atom_site_thermal_displace_type                 
_atom_site_fract_x                               
_atom_site_fract_y                               
_atom_site_fract_z                               
_atom_site_occupancy                             
_atom_site_U_iso_or_equiv                        
_atom_site_calc_flag                             
_atom_site_refinement_flags                      
_atom_site_disorder_assembly                     
_atom_site_disorder_group                        
S1 S Uiso -0.05469 0.42402 0.30032 1.000 0.0127 . . . .                         
Cl1 Cl Uiso 0.45794 0.49808 0.26889 1.000 0.0127 . . . .                        
O1 O Uiso 0.13796 0.09883 0.58919 1.000 0.0127 . . . .                          
O2 O Uiso -0.04810 0.23155 0.46972 1.000 0.0127 . . . .                         
N1 N Uiso -0.15877 0.60070 0.09535 1.000 0.0127 . . . .                         
N2 N Uiso 0.06236 0.66211 0.24937 1.000 0.0127 . . . .                          
C1 C Uiso 0.07748 0.20158 0.50165 1.000 0.0127 . . . .                          
C2 C Uiso 0.18025 0.28000 0.44773 1.000 0.0127 . . . .                          
C3 C Uiso 0.13144 0.38218 0.36130 1.000 0.0127 . . . .                          
C4 C Uiso -0.04584 0.57646 0.20543 1.000 0.0127 . . . .                         
O3 O Uiso 0.18291 0.15294 0.03327 1.000 0.0127 . . . .                          
H1 H Uiso 0.07244 0.06058 0.63723 1.000 0.0191 . . . .                          
H2 H Uiso 0.29177 0.25074 0.48206 1.000 0.0152 . . . .                          
H3 H Uiso 0.20198 0.43957 0.31883 1.000 0.0152 . . . .                          
H4 H Uiso -0.24101 0.53161 0.06825 1.000 0.0152 . . . .                         
H5 H Uiso -0.17281 0.69225 0.04128 1.000 0.0152 . . . .                         
H6 H Uiso 0.05584 0.75560 0.20421 1.000 0.0152 . . . .                          
H7 H Uiso 0.14701 0.64955 0.34124 1.000 0.0152 . . . .                          
H8 H Uiso 0.12510 0.12910 0.09314 1.000 0.0191 . . . .                          
H9 H Uiso 0.15406 0.08892 -0.04506 1.000 0.0191 . . . .                         

#===============================================================================

#===============================================================================

data_24_list1_bpandenburg_43_1084    

#===============================================================================

# 5. CHEMICAL DATA

_chemical_name_systematic                        
;
;
_chemical_name_common                             ?
_chemical_melting_point                           ?
_chemical_formula_moiety                         
'C4 H7 N2 O2 S, Cl, H2 O'
# Ex: 'C12 H16 N2 O6, H2 O' and '(Cd 2+)3, (C6 N6 Cr 3-)2, 2(H2 O)' 
_chemical_formula_structural                      ?
_chemical_formula_sum                            
'2 O2 S, Cl, H2 O'
_chemical_formula_iupac                           ?
_chemical_formula_weight                             200.64
_chemical_compound_source                        'see text'

loop_
_atom_type_symbol                                
_atom_type_description                           
_atom_type_scat_dispersion_real                  
_atom_type_scat_dispersion_imag                  
_atom_type_scat_source                           
 C   C    0.0033    0.0016
' International Tables Vol C Tables 4.2.6.8 and 6.1.1.4'
 H   H    0.0000    0.0000
' International Tables Vol C Tables 4.2.6.8 and 6.1.1.4'
Cl  Cl    0.1484    0.1585
' International Tables Vol C Tables 4.2.6.8 and 6.1.1.4'
 N   N    0.0061    0.0033
' International Tables Vol C Tables 4.2.6.8 and 6.1.1.4'
 O   O    0.0106    0.0060
' International Tables Vol C Tables 4.2.6.8 and 6.1.1.4'
 S   S    0.1246    0.1234
' International Tables Vol C Tables 4.2.6.8 and 6.1.1.4'

#===============================================================================

# 6. CRYSTAL DATA

_symmetry_cell_setting                            orthorhombic
_symmetry_space_group_name_Hall                   '-P 2ac 2ab'
_symmetry_space_group_name_H-M                    'P b c a'
_symmetry_Int_Tables_number                              61

loop_
_space_group_symop_id                            
_space_group_symop_operation_xyz                 
   1 x,y,z                         
   2 1/2-x,-y,1/2+z                
   3 1/2+x,1/2-y,-z                
   4 -x,1/2+y,1/2-z                
   5 -x,-y,-z                      
   6 1/2+x,y,1/2-z                 
   7 1/2-x,1/2+y,z                 
   8 x,1/2-y,1/2+z                 

_cell_length_a                                          7.60000
_cell_length_b                                         12.00000
_cell_length_c                                         17.00000
_cell_angle_alpha                                            90
_cell_angle_beta                                             90
_cell_angle_gamma                                            90
_cell_volume                                           1550.400
_cell_formula_units_Z                                 8
_cell_measurement_temperature                     ?
_cell_measurement_reflns_used                     ?
_cell_measurement_theta_min                       ?
_cell_measurement_theta_max                       ?
_cell_special_details                            
;
 
;

#===============================================================================

# 9. ATOMIC COORDINATES AND DISPLACEMENT PARAMETERS

loop_
_atom_site_label                                 
_atom_site_type_symbol                           
_atom_site_thermal_displace_type                 
_atom_site_fract_x                               
_atom_site_fract_y                               
_atom_site_fract_z                               
_atom_site_occupancy                             
_atom_site_U_iso_or_equiv                        
_atom_site_calc_flag                             
_atom_site_refinement_flags                      
_atom_site_disorder_assembly                     
_atom_site_disorder_group                        
S2 S Uiso 0.76527 -0.03115 -0.00521 1.000 0.0127 . . . .                        
Cl1 Cl Uiso 0.33875 0.16220 0.18651 1.000 0.0127 . . . .                        
O4 O Uiso 0.89651 -0.16287 0.22198 1.000 0.0127 . . . .                         
O5 O Uiso 0.85142 -0.18815 0.09250 1.000 0.0127 . . . .                         
N3 N Uiso 0.80094 0.19162 -0.03117 1.000 0.0127 . . . .                         
N4 N Uiso 0.72094 0.08192 -0.13546 1.000 0.0127 . . . .                         
C5 C Uiso 0.83052 -0.13541 0.15280 1.000 0.0127 . . . .                         
C6 C Uiso 0.73152 -0.02986 0.15390 1.000 0.0127 . . . .                         
C7 C Uiso 0.70150 0.02413 0.08668 1.000 0.0127 . . . .                          
C8 C Uiso 0.75758 0.09308 -0.06006 1.000 0.0127 . . . .                         
O6 O Uiso 0.46307 0.19784 0.36536 1.000 0.0127 . . . .                          
H10 H Uiso 0.96306 -0.23112 0.21524 1.000 0.0191 . . . .                        
H11 H Uiso 0.68594 0.00411 0.20923 1.000 0.0152 . . . .                         
H12 H Uiso 0.62622 0.10089 0.08522 1.000 0.0152 . . . .                         
H13 H Uiso 0.84434 0.19812 0.02456 1.000 0.0152 . . . .                         
H14 H Uiso 0.81209 0.26009 -0.06539 1.000 0.0152 . . . .                        
H15 H Uiso 0.72734 0.14613 -0.17373 1.000 0.0152 . . . .                        
H16 H Uiso 0.68046 0.00762 -0.15664 1.000 0.0152 . . . .                        
H17 H Uiso 0.58103 0.17715 0.35204 1.000 0.0191 . . . .                         
H18 H Uiso 0.39968 0.17442 0.31946 1.000 0.0191 . . . .                         

#===============================================================================

#===============================================================================

data_24_list1_bpandenburg_44_1558    

#===============================================================================

# 5. CHEMICAL DATA

_chemical_name_systematic                        
;
;
_chemical_name_common                             ?
_chemical_melting_point                           ?
_chemical_formula_moiety                         
'C4 H7 N2 O2 S, Cl, H2 O'
# Ex: 'C12 H16 N2 O6, H2 O' and '(Cd 2+)3, (C6 N6 Cr 3-)2, 2(H2 O)' 
_chemical_formula_structural                      ?
_chemical_formula_sum                            
'2 O2 S, Cl, H2 O'
_chemical_formula_iupac                           ?
_chemical_formula_weight                             200.64
_chemical_compound_source                        'see text'

loop_
_atom_type_symbol                                
_atom_type_description                           
_atom_type_scat_dispersion_real                  
_atom_type_scat_dispersion_imag                  
_atom_type_scat_source                           
 C   C    0.0033    0.0016
' International Tables Vol C Tables 4.2.6.8 and 6.1.1.4'
 H   H    0.0000    0.0000
' International Tables Vol C Tables 4.2.6.8 and 6.1.1.4'
Cl  Cl    0.1484    0.1585
' International Tables Vol C Tables 4.2.6.8 and 6.1.1.4'
 N   N    0.0061    0.0033
' International Tables Vol C Tables 4.2.6.8 and 6.1.1.4'
 O   O    0.0106    0.0060
' International Tables Vol C Tables 4.2.6.8 and 6.1.1.4'
 S   S    0.1246    0.1234
' International Tables Vol C Tables 4.2.6.8 and 6.1.1.4'

#===============================================================================

# 6. CRYSTAL DATA

_symmetry_cell_setting                              monoclinic
_symmetry_space_group_name_Hall                   '-C 2yc'
_symmetry_space_group_name_H-M                    'C 2/c'
_symmetry_Int_Tables_number                              15

loop_
_space_group_symop_id                            
_space_group_symop_operation_xyz                 
   1 x,y,z                         
   2 -x,y,1/2-z                    
   3 -x,-y,-z                      
   4 x,-y,1/2+z                    
   5 1/2+x,1/2+y,z                 
   6 1/2-x,1/2+y,1/2-z             
   7 1/2-x,1/2-y,-z                
   8 1/2+x,1/2-y,1/2+z             

_cell_length_a                                         14.64740
_cell_length_b                                          7.51870
_cell_length_c                                         17.02800
_cell_angle_alpha                                            90
_cell_angle_beta                                        99.8060
_cell_angle_gamma                                            90
_cell_volume                                           1847.886
_cell_formula_units_Z                                 8
_cell_measurement_temperature                     ?
_cell_measurement_reflns_used                     ?
_cell_measurement_theta_min                       ?
_cell_measurement_theta_max                       ?
_cell_special_details                            
;
 
;

#===============================================================================

# 9. ATOMIC COORDINATES AND DISPLACEMENT PARAMETERS

loop_
_atom_site_label                                 
_atom_site_type_symbol                           
_atom_site_thermal_displace_type                 
_atom_site_fract_x                               
_atom_site_fract_y                               
_atom_site_fract_z                               
_atom_site_occupancy                             
_atom_site_U_iso_or_equiv                        
_atom_site_calc_flag                             
_atom_site_refinement_flags                      
_atom_site_disorder_assembly                     
_atom_site_disorder_group                        
S1 S Uiso 0.39907 0.11701 0.18507 1.000 0.0127 . . . .                          
Cl1 Cl Uiso 0.10811 0.14069 0.41684 1.000 0.0127 . . . .                        
O1 O Uiso 0.11731 0.20011 0.23338 1.000 0.0127 . . . .                          
O9 O Uiso 0.26879 0.12291 0.27154 1.000 0.0127 . . . .                          
N1 N Uiso 0.47775 0.25432 0.06402 1.000 0.0127 . . . .                          
N9 N Uiso 0.54404 -0.00209 0.12247 1.000 0.0127 . . . .                         
C1 C Uiso 0.20413 0.16567 0.22039 1.000 0.0127 . . . .                          
C9 C Uiso 0.21506 0.18504 0.13416 1.000 0.0127 . . . .                          
C17 C Uiso 0.29789 0.16923 0.11416 1.000 0.0127 . . . .                         
C25 C Uiso 0.48083 0.12288 0.11658 1.000 0.0127 . . . .                         
O17 O Uiso 0.17451 0.53324 0.03520 1.000 0.0127 . . . .                         
H1 H Uiso 0.11137 0.18235 0.29023 1.000 0.0191 . . . .                          
H9 H Uiso 0.15407 0.21048 0.09006 1.000 0.0152 . . . .                          
H17 H Uiso 0.30817 0.17787 0.05246 1.000 0.0152 . . . .                         
H25 H Uiso 0.43929 0.36729 0.06864 1.000 0.0152 . . . .                         
H33 H Uiso 0.52356 0.26027 0.02489 1.000 0.0152 . . . .                         
H41 H Uiso 0.59901 0.00737 0.08938 1.000 0.0152 . . . .                         
H49 H Uiso 0.54364 -0.10780 0.16038 1.000 0.0152 . . . .                        
H57 H Uiso 0.23780 0.55221 0.06366 1.000 0.0191 . . . .                         
H65 H Uiso 0.16230 0.62783 -0.00490 1.000 0.0191 . . . .                        

#===============================================================================

#===============================================================================

data_24_list1_bpandenburg_45_1528    

#===============================================================================

# 5. CHEMICAL DATA

_chemical_name_systematic                        
;
;
_chemical_name_common                             ?
_chemical_melting_point                           ?
_chemical_formula_moiety                         
'C4 H7 N2 O2 S, Cl, H2 O'
# Ex: 'C12 H16 N2 O6, H2 O' and '(Cd 2+)3, (C6 N6 Cr 3-)2, 2(H2 O)' 
_chemical_formula_structural                      ?
_chemical_formula_sum                            
'2 O2 S, Cl, H2 O'
_chemical_formula_iupac                           ?
_chemical_formula_weight                             200.64
_chemical_compound_source                        'see text'

loop_
_atom_type_symbol                                
_atom_type_description                           
_atom_type_scat_dispersion_real                  
_atom_type_scat_dispersion_imag                  
_atom_type_scat_source                           
 C   C    0.0033    0.0016
' International Tables Vol C Tables 4.2.6.8 and 6.1.1.4'
 H   H    0.0000    0.0000
' International Tables Vol C Tables 4.2.6.8 and 6.1.1.4'
Cl  Cl    0.1484    0.1585
' International Tables Vol C Tables 4.2.6.8 and 6.1.1.4'
 N   N    0.0061    0.0033
' International Tables Vol C Tables 4.2.6.8 and 6.1.1.4'
 O   O    0.0106    0.0060
' International Tables Vol C Tables 4.2.6.8 and 6.1.1.4'
 S   S    0.1246    0.1234
' International Tables Vol C Tables 4.2.6.8 and 6.1.1.4'

#===============================================================================

# 6. CRYSTAL DATA

_symmetry_cell_setting                            orthorhombic
_symmetry_space_group_name_Hall                   'P 2c -2ac'
_symmetry_space_group_name_H-M                    'P c a 21'
_symmetry_Int_Tables_number                              29

loop_
_space_group_symop_id                            
_space_group_symop_operation_xyz                 
   1 x,y,z                         
   2 -x,-y,1/2+z                   
   3 1/2-x,y,1/2+z                 
   4 1/2+x,-y,z                    

_cell_length_a                                         12.88110
_cell_length_b                                          8.84850
_cell_length_c                                          8.76520
_cell_angle_alpha                                            90
_cell_angle_beta                                             90
_cell_angle_gamma                                            90
_cell_volume                                            999.044
_cell_formula_units_Z                                 4
_cell_measurement_temperature                     ?
_cell_measurement_reflns_used                     ?
_cell_measurement_theta_min                       ?
_cell_measurement_theta_max                       ?
_cell_special_details                            
;
 
;

#===============================================================================

# 9. ATOMIC COORDINATES AND DISPLACEMENT PARAMETERS

loop_
_atom_site_label                                 
_atom_site_type_symbol                           
_atom_site_thermal_displace_type                 
_atom_site_fract_x                               
_atom_site_fract_y                               
_atom_site_fract_z                               
_atom_site_occupancy                             
_atom_site_U_iso_or_equiv                        
_atom_site_calc_flag                             
_atom_site_refinement_flags                      
_atom_site_disorder_assembly                     
_atom_site_disorder_group                        
S1 S Uiso 0.22594 0.23202 0.10501 1.000 0.0127 . . . .                          
Cl1 Cl Uiso 0.00042 0.18523 0.41470 1.000 0.0127 . . . .                        
O1 O Uiso -0.04198 0.47279 -0.09150 1.000 0.0127 . . . .                        
O2 O Uiso 0.12819 0.46297 -0.01996 1.000 0.0127 . . . .                         
N1 N Uiso 0.20650 -0.01379 0.29056 1.000 0.0127 . . . .                         
N2 N Uiso 0.36853 0.02602 0.18277 1.000 0.0127 . . . .                          
C1 C Uiso 0.04477 0.40247 -0.04236 1.000 0.0127 . . . .                         
C2 C Uiso 0.02959 0.23550 -0.01633 1.000 0.0127 . . . .                         
C3 C Uiso 0.10341 0.15537 0.04923 1.000 0.0127 . . . .                          
C4 C Uiso 0.27013 0.06317 0.20220 1.000 0.0127 . . . .                          
O3 O Uiso 0.23124 0.71227 0.40668 1.000 0.0127 . . . .                          
H1 H Uiso -0.03245 0.58459 -0.10008 1.000 0.0152 . . . .                        
H2 H Uiso -0.04307 0.18464 -0.05054 1.000 0.0152 . . . .                        
H3 H Uiso 0.09348 0.03465 0.06682 1.000 0.0152 . . . .                          
H4 H Uiso 0.13606 0.03343 0.31632 1.000 0.0152 . . . .                          
H5 H Uiso 0.22471 -0.12088 0.33817 1.000 0.0152 . . . .                         
H6 H Uiso 0.40304 -0.05619 0.24897 1.000 0.0152 . . . .                         
H7 H Uiso 0.41349 0.08298 0.10443 1.000 0.0152 . . . .                          
H8 H Uiso 0.29391 0.65617 0.43524 1.000 0.0191 . . . .                          
H9 H Uiso 0.17419 0.63934 0.39944 1.000 0.0191 . . . .                          

#===============================================================================

#===============================================================================

data_24_list1_bpandenburg_46_1748    

#===============================================================================

# 5. CHEMICAL DATA

_chemical_name_systematic                        
;
;
_chemical_name_common                             ?
_chemical_melting_point                           ?
_chemical_formula_moiety                         
'C4 H7 N2 O2 S, Cl, H2 O'
# Ex: 'C12 H16 N2 O6, H2 O' and '(Cd 2+)3, (C6 N6 Cr 3-)2, 2(H2 O)' 
_chemical_formula_structural                      ?
_chemical_formula_sum                            
'2 O2 S, Cl, H2 O'
_chemical_formula_iupac                           ?
_chemical_formula_weight                             200.64
_chemical_compound_source                        'see text'

loop_
_atom_type_symbol                                
_atom_type_description                           
_atom_type_scat_dispersion_real                  
_atom_type_scat_dispersion_imag                  
_atom_type_scat_source                           
 C   C    0.0033    0.0016
' International Tables Vol C Tables 4.2.6.8 and 6.1.1.4'
 H   H    0.0000    0.0000
' International Tables Vol C Tables 4.2.6.8 and 6.1.1.4'
Cl  Cl    0.1484    0.1585
' International Tables Vol C Tables 4.2.6.8 and 6.1.1.4'
 N   N    0.0061    0.0033
' International Tables Vol C Tables 4.2.6.8 and 6.1.1.4'
 O   O    0.0106    0.0060
' International Tables Vol C Tables 4.2.6.8 and 6.1.1.4'
 S   S    0.1246    0.1234
' International Tables Vol C Tables 4.2.6.8 and 6.1.1.4'

#===============================================================================

# 6. CRYSTAL DATA

_symmetry_cell_setting                              monoclinic
_symmetry_space_group_name_Hall                   '-P 2yn'
_symmetry_space_group_name_H-M                    'P 21/n'
_symmetry_Int_Tables_number                              14

loop_
_space_group_symop_id                            
_space_group_symop_operation_xyz                 
   1 x,y,z                         
   2 1/2-x,1/2+y,1/2-z             
   3 -x,-y,-z                      
   4 1/2+x,1/2-y,1/2+z             

_cell_length_a                                          6.67540
_cell_length_b                                         13.83970
_cell_length_c                                          9.94810
_cell_angle_alpha                                            90
_cell_angle_beta                                        97.6080
_cell_angle_gamma                                            90
_cell_volume                                            910.970
_cell_formula_units_Z                                 4
_cell_measurement_temperature                     ?
_cell_measurement_reflns_used                     ?
_cell_measurement_theta_min                       ?
_cell_measurement_theta_max                       ?
_cell_special_details                            
;
 
;

#===============================================================================

# 9. ATOMIC COORDINATES AND DISPLACEMENT PARAMETERS

loop_
_atom_site_label                                 
_atom_site_type_symbol                           
_atom_site_thermal_displace_type                 
_atom_site_fract_x                               
_atom_site_fract_y                               
_atom_site_fract_z                               
_atom_site_occupancy                             
_atom_site_U_iso_or_equiv                        
_atom_site_calc_flag                             
_atom_site_refinement_flags                      
_atom_site_disorder_assembly                     
_atom_site_disorder_group                        
S2 S Uiso 0.21118 0.01560 0.22380 1.000 0.0127 . . . .                          
Cl1 Cl Uiso 0.89411 0.25867 0.29090 1.000 0.0127 . . . .                        
O4 O Uiso 0.24638 -0.04634 0.65756 1.000 0.0127 . . . .                         
O5 O Uiso 0.17713 -0.08869 0.43579 1.000 0.0127 . . . .                         
N3 N Uiso 0.27011 0.04897 -0.02897 1.000 0.0127 . . . .                         
N4 N Uiso 0.24156 0.19007 0.09224 1.000 0.0127 . . . .                          
C5 C Uiso 0.23390 -0.02962 0.52313 1.000 0.0127 . . . .                         
C6 C Uiso 0.30113 0.07047 0.48881 1.000 0.0127 . . . .                          
C7 C Uiso 0.29692 0.09590 0.36053 1.000 0.0127 . . . .                          
C8 C Uiso 0.24477 0.09413 0.08374 1.000 0.0127 . . . .                          
O3 O Uiso 0.74307 0.14022 0.01136 1.000 0.0127 . . . .                          
H10 H Uiso 0.19775 -0.11228 0.67598 1.000 0.0191 . . . .                        
H11 H Uiso 0.35369 0.11866 0.57218 1.000 0.0152 . . . .                         
H12 H Uiso 0.35122 0.16620 0.33349 1.000 0.0152 . . . .                         
H13 H Uiso 0.27321 -0.02730 -0.03124 1.000 0.0152 . . . .                       
H14 H Uiso 0.28111 0.08803 -0.11533 1.000 0.0152 . . . .                        
H15 H Uiso 0.27259 0.23083 0.01153 1.000 0.0152 . . . .                         
H16 H Uiso 0.18570 0.22442 0.17007 1.000 0.0152 . . . .                         
H8 H Uiso 0.64953 0.17357 -0.05742 1.000 0.0191 . . . .                         
H9 H Uiso 0.77668 0.18381 0.08852 1.000 0.0191 . . . .                          

#===============================================================================

#===============================================================================

data_24_list1_bpandenburg_47_i625    

#===============================================================================

# 5. CHEMICAL DATA

_chemical_name_systematic                        
;
;
_chemical_name_common                             ?
_chemical_melting_point                           ?
_chemical_formula_moiety                         
'C4 H7 N2 O2 S, Cl, H2 O'
# Ex: 'C12 H16 N2 O6, H2 O' and '(Cd 2+)3, (C6 N6 Cr 3-)2, 2(H2 O)' 
_chemical_formula_structural                      ?
_chemical_formula_sum                            
'2 O2 S, Cl, H2 O'
_chemical_formula_iupac                           ?
_chemical_formula_weight                             200.64
_chemical_compound_source                        'see text'

loop_
_atom_type_symbol                                
_atom_type_description                           
_atom_type_scat_dispersion_real                  
_atom_type_scat_dispersion_imag                  
_atom_type_scat_source                           
 C   C    0.0033    0.0016
' International Tables Vol C Tables 4.2.6.8 and 6.1.1.4'
 H   H    0.0000    0.0000
' International Tables Vol C Tables 4.2.6.8 and 6.1.1.4'
Cl  Cl    0.1484    0.1585
' International Tables Vol C Tables 4.2.6.8 and 6.1.1.4'
 N   N    0.0061    0.0033
' International Tables Vol C Tables 4.2.6.8 and 6.1.1.4'
 O   O    0.0106    0.0060
' International Tables Vol C Tables 4.2.6.8 and 6.1.1.4'
 S   S    0.1246    0.1234
' International Tables Vol C Tables 4.2.6.8 and 6.1.1.4'

#===============================================================================

# 6. CRYSTAL DATA

_symmetry_cell_setting                              monoclinic
_symmetry_space_group_name_Hall                   '-C 2yc'
_symmetry_space_group_name_H-M                    'C 2/c'
_symmetry_Int_Tables_number                              15

loop_
_space_group_symop_id                            
_space_group_symop_operation_xyz                 
   1 x,y,z                         
   2 -x,y,1/2-z                    
   3 -x,-y,-z                      
   4 x,-y,1/2+z                    
   5 1/2+x,1/2+y,z                 
   6 1/2-x,1/2+y,1/2-z             
   7 1/2-x,1/2-y,-z                
   8 1/2+x,1/2-y,1/2+z             

_cell_length_a                                         17.13130
_cell_length_b                                          8.48720
_cell_length_c                                         13.16110
_cell_angle_alpha                                            90
_cell_angle_beta                                       104.8300
_cell_angle_gamma                                            90
_cell_volume                                           1849.839
_cell_formula_units_Z                                 8
_cell_measurement_temperature                     ?
_cell_measurement_reflns_used                     ?
_cell_measurement_theta_min                       ?
_cell_measurement_theta_max                       ?
_cell_special_details                            
;
 
;

#===============================================================================

# 9. ATOMIC COORDINATES AND DISPLACEMENT PARAMETERS

loop_
_atom_site_label                                 
_atom_site_type_symbol                           
_atom_site_thermal_displace_type                 
_atom_site_fract_x                               
_atom_site_fract_y                               
_atom_site_fract_z                               
_atom_site_occupancy                             
_atom_site_U_iso_or_equiv                        
_atom_site_calc_flag                             
_atom_site_refinement_flags                      
_atom_site_disorder_assembly                     
_atom_site_disorder_group                        
S4 S Uiso 0.06184 0.43557 0.42837 1.000 0.0127 . . . .                          
Cl1 Cl Uiso 0.33560 0.30341 0.27845 1.000 0.0127 . . . .                        
O4 O Uiso 0.01052 -0.06917 0.36688 1.000 0.0127 . . . .                         
O12 O Uiso -0.03051 0.18639 0.35847 1.000 0.0127 . . . .                        
N4 N Uiso 0.12892 0.72175 0.48232 1.000 0.0127 . . . .                          
N12 N Uiso 0.18533 0.51966 0.59413 1.000 0.0127 . . . .                         
C4 C Uiso 0.02285 0.08846 0.37530 1.000 0.0127 . . . .                          
C12 C Uiso 0.11137 0.13276 0.40773 1.000 0.0127 . . . .                         
C20 C Uiso 0.13309 0.28000 0.43264 1.000 0.0127 . . . .                         
C28 C Uiso 0.13265 0.57271 0.50866 1.000 0.0127 . . . .                         
O19 O Uiso 0.23274 0.06912 0.09329 1.000 0.0127 . . . .                         
H4 H Uiso -0.04705 -0.09960 0.33812 1.000 0.0152 . . . .                        
H12 H Uiso 0.15559 0.04116 0.40864 1.000 0.0152 . . . .                         
H20 H Uiso 0.19605 0.31589 0.45420 1.000 0.0152 . . . .                         
H28 H Uiso 0.08728 0.76290 0.41737 1.000 0.0152 . . . .                         
H36 H Uiso 0.16807 0.80550 0.52869 1.000 0.0152 . . . .                         
H44 H Uiso 0.22615 0.59365 0.64190 1.000 0.0152 . . . .                         
H52 H Uiso 0.18036 0.40845 0.62204 1.000 0.0152 . . . .                         
H59 H Uiso 0.27268 0.12300 0.14926 1.000 0.0191 . . . .                         
H67 H Uiso 0.20832 -0.01306 0.12750 1.000 0.0191 . . . .                        

#===============================================================================

#===============================================================================

data_24_list1_bpandenburg_48_1036    

#===============================================================================

# 5. CHEMICAL DATA

_chemical_name_systematic                        
;
;
_chemical_name_common                             ?
_chemical_melting_point                           ?
_chemical_formula_moiety                         
'C4 H7 N2 O2 S, Cl, H2 O'
# Ex: 'C12 H16 N2 O6, H2 O' and '(Cd 2+)3, (C6 N6 Cr 3-)2, 2(H2 O)' 
_chemical_formula_structural                      ?
_chemical_formula_sum                            
'2 O2 S, Cl, H2 O'
_chemical_formula_iupac                           ?
_chemical_formula_weight                             200.64
_chemical_compound_source                        'see text'

loop_
_atom_type_symbol                                
_atom_type_description                           
_atom_type_scat_dispersion_real                  
_atom_type_scat_dispersion_imag                  
_atom_type_scat_source                           
 C   C    0.0033    0.0016
' International Tables Vol C Tables 4.2.6.8 and 6.1.1.4'
 H   H    0.0000    0.0000
' International Tables Vol C Tables 4.2.6.8 and 6.1.1.4'
Cl  Cl    0.1484    0.1585
' International Tables Vol C Tables 4.2.6.8 and 6.1.1.4'
 N   N    0.0061    0.0033
' International Tables Vol C Tables 4.2.6.8 and 6.1.1.4'
 O   O    0.0106    0.0060
' International Tables Vol C Tables 4.2.6.8 and 6.1.1.4'
 S   S    0.1246    0.1234
' International Tables Vol C Tables 4.2.6.8 and 6.1.1.4'

#===============================================================================

# 6. CRYSTAL DATA

_symmetry_cell_setting                            orthorhombic
_symmetry_space_group_name_Hall                   'P 2ac 2ab'
_symmetry_space_group_name_H-M                    'P 21 21 21'
_symmetry_Int_Tables_number                              19

loop_
_space_group_symop_id                            
_space_group_symop_operation_xyz                 
   1 x,y,z                         
   2 1/2-x,-y,1/2+z                
   3 1/2+x,1/2-y,-z                
   4 -x,1/2+y,1/2-z                

_cell_length_a                                          3.95520
_cell_length_b                                         10.05360
_cell_length_c                                         23.43410
_cell_angle_alpha                                            90
_cell_angle_beta                                             90
_cell_angle_gamma                                            90
_cell_volume                                            931.833
_cell_formula_units_Z                                 4
_cell_measurement_temperature                     ?
_cell_measurement_reflns_used                     ?
_cell_measurement_theta_min                       ?
_cell_measurement_theta_max                       ?
_cell_special_details                            
;
 
;

#===============================================================================

# 9. ATOMIC COORDINATES AND DISPLACEMENT PARAMETERS

loop_
_atom_site_label                                 
_atom_site_type_symbol                           
_atom_site_thermal_displace_type                 
_atom_site_fract_x                               
_atom_site_fract_y                               
_atom_site_fract_z                               
_atom_site_occupancy                             
_atom_site_U_iso_or_equiv                        
_atom_site_calc_flag                             
_atom_site_refinement_flags                      
_atom_site_disorder_assembly                     
_atom_site_disorder_group                        
S1 S Uiso 0.73640 0.44777 0.13548 1.000 0.0127 . . . .                          
Cl1 Cl Uiso 0.45731 0.87215 0.09238 1.000 0.0127 . . . .                        
O1 O Uiso 0.84129 0.55431 0.31393 1.000 0.0127 . . . .                          
O2 O Uiso 0.69799 0.41522 0.24198 1.000 0.0127 . . . .                          
N1 N Uiso 0.74510 0.37418 0.02754 1.000 0.0127 . . . .                          
N2 N Uiso 0.71947 0.60212 0.03813 1.000 0.0127 . . . .                          
C1 C Uiso 0.81729 0.51998 0.25842 1.000 0.0127 . . . .                          
C2 C Uiso 0.94996 0.62240 0.21685 1.000 0.0127 . . . .                          
C3 C Uiso 0.92106 0.59904 0.16158 1.000 0.0127 . . . .                          
C4 C Uiso 0.74029 0.48201 0.06013 1.000 0.0127 . . . .                          
O3 O Uiso 0.91287 0.14119 0.07887 1.000 0.0127 . . . .                          
H1 H Uiso 0.74823 0.48365 0.33935 1.000 0.0152 . . . .                          
H2 H Uiso 1.06703 0.71268 0.23306 1.000 0.0152 . . . .                          
H3 H Uiso 1.01738 0.66968 0.13033 1.000 0.0152 . . . .                          
H4 H Uiso 0.78895 0.28179 0.04595 1.000 0.0152 . . . .                          
H5 H Uiso 0.68804 0.37994 -0.01532 1.000 0.0152 . . . .                         
H6 H Uiso 0.74301 0.61444 -0.00549 1.000 0.0152 . . . .                         
H7 H Uiso 0.67431 0.68597 0.06227 1.000 0.0152 . . . .                          
H8 H Uiso 0.77712 0.05914 0.08007 1.000 0.0191 . . . .                          
H9 H Uiso 1.00758 0.15064 0.11728 1.000 0.0191 . . . .                          

#===============================================================================

#===============================================================================

data_24_list1_bpandenburg_49_168     

#===============================================================================

# 5. CHEMICAL DATA

_chemical_name_systematic                        
;
;
_chemical_name_common                             ?
_chemical_melting_point                           ?
_chemical_formula_moiety                         
'C4 H7 N2 O2 S, Cl, H2 O'
# Ex: 'C12 H16 N2 O6, H2 O' and '(Cd 2+)3, (C6 N6 Cr 3-)2, 2(H2 O)' 
_chemical_formula_structural                      ?
_chemical_formula_sum                            
'2 O2 S, Cl, H2 O'
_chemical_formula_iupac                           ?
_chemical_formula_weight                             200.64
_chemical_compound_source                        'see text'

loop_
_atom_type_symbol                                
_atom_type_description                           
_atom_type_scat_dispersion_real                  
_atom_type_scat_dispersion_imag                  
_atom_type_scat_source                           
 C   C    0.0033    0.0016
' International Tables Vol C Tables 4.2.6.8 and 6.1.1.4'
 H   H    0.0000    0.0000
' International Tables Vol C Tables 4.2.6.8 and 6.1.1.4'
Cl  Cl    0.1484    0.1585
' International Tables Vol C Tables 4.2.6.8 and 6.1.1.4'
 N   N    0.0061    0.0033
' International Tables Vol C Tables 4.2.6.8 and 6.1.1.4'
 O   O    0.0106    0.0060
' International Tables Vol C Tables 4.2.6.8 and 6.1.1.4'
 S   S    0.1246    0.1234
' International Tables Vol C Tables 4.2.6.8 and 6.1.1.4'

#===============================================================================

# 6. CRYSTAL DATA

_symmetry_cell_setting                              monoclinic
_symmetry_space_group_name_Hall                   '-P 2ybc'
_symmetry_space_group_name_H-M                    'P 21/c'
_symmetry_Int_Tables_number                              14

loop_
_space_group_symop_id                            
_space_group_symop_operation_xyz                 
   1 x,y,z                         
   2 -x,1/2+y,1/2-z                
   3 -x,-y,-z                      
   4 x,1/2-y,1/2+z                 

_cell_length_a                                          9.58430
_cell_length_b                                         11.92900
_cell_length_c                                          8.59750
_cell_angle_alpha                                            90
_cell_angle_beta                                       106.9060
_cell_angle_gamma                                            90
_cell_volume                                            940.481
_cell_formula_units_Z                                 4
_cell_measurement_temperature                     ?
_cell_measurement_reflns_used                     ?
_cell_measurement_theta_min                       ?
_cell_measurement_theta_max                       ?
_cell_special_details                            
;
 
;

#===============================================================================

# 9. ATOMIC COORDINATES AND DISPLACEMENT PARAMETERS

loop_
_atom_site_label                                 
_atom_site_type_symbol                           
_atom_site_thermal_displace_type                 
_atom_site_fract_x                               
_atom_site_fract_y                               
_atom_site_fract_z                               
_atom_site_occupancy                             
_atom_site_U_iso_or_equiv                        
_atom_site_calc_flag                             
_atom_site_refinement_flags                      
_atom_site_disorder_assembly                     
_atom_site_disorder_group                        
S2 S Uiso 0.42851 0.14655 0.44897 1.000 0.0127 . . . .                          
Cl1 Cl Uiso 0.76537 0.07887 0.01472 1.000 0.0127 . . . .                        
O4 O Uiso -0.00905 0.13025 0.50106 1.000 0.0127 . . . .                         
O5 O Uiso 0.23705 0.14509 0.59885 1.000 0.0127 . . . .                          
N3 N Uiso 0.68487 0.16453 0.38967 1.000 0.0127 . . . .                          
N4 N Uiso 0.52443 0.04946 0.20853 1.000 0.0127 . . . .                          
C5 C Uiso 0.12574 0.13739 0.48586 1.000 0.0127 . . . .                          
C6 C Uiso 0.13339 0.13500 0.31240 1.000 0.0127 . . . .                          
C7 C Uiso 0.26210 0.13715 0.28582 1.000 0.0127 . . . .                          
C8 C Uiso 0.55383 0.11854 0.33330 1.000 0.0127 . . . .                          
O3 O Uiso 0.00534 0.37885 0.30219 1.000 0.0127 . . . .                          
H10 H Uiso -0.00877 0.12948 0.61954 1.000 0.0191 . . . .                        
H11 H Uiso 0.03236 0.13243 0.21401 1.000 0.0152 . . . .                         
H12 H Uiso 0.27327 0.13744 0.16384 1.000 0.0152 . . . .                         
H13 H Uiso 0.70369 0.23068 0.46906 1.000 0.0152 . . . .                         
H14 H Uiso 0.76994 0.14210 0.34653 1.000 0.0152 . . . .                         
H15 H Uiso 0.60169 0.03868 0.14770 1.000 0.0152 . . . .                         
H16 H Uiso 0.42800 0.00629 0.16705 1.000 0.0152 . . . .                         
H8 H Uiso 0.08048 0.43199 0.36041 1.000 0.0191 . . . .                          
H9 H Uiso -0.07504 0.38349 0.35093 1.000 0.0191 . . . .                         

#===============================================================================

#===============================================================================

data_24_list1_bpandenburg_50_1616    

#===============================================================================

# 5. CHEMICAL DATA

_chemical_name_systematic                        
;
;
_chemical_name_common                             ?
_chemical_melting_point                           ?
_chemical_formula_moiety                         
'C4 H7 N2 O2 S, Cl, H2 O'
# Ex: 'C12 H16 N2 O6, H2 O' and '(Cd 2+)3, (C6 N6 Cr 3-)2, 2(H2 O)' 
_chemical_formula_structural                      ?
_chemical_formula_sum                            
'2 O2 S, Cl, H2 O'
_chemical_formula_iupac                           ?
_chemical_formula_weight                             200.64
_chemical_compound_source                        'see text'

loop_
_atom_type_symbol                                
_atom_type_description                           
_atom_type_scat_dispersion_real                  
_atom_type_scat_dispersion_imag                  
_atom_type_scat_source                           
 C   C    0.0033    0.0016
' International Tables Vol C Tables 4.2.6.8 and 6.1.1.4'
 H   H    0.0000    0.0000
' International Tables Vol C Tables 4.2.6.8 and 6.1.1.4'
Cl  Cl    0.1484    0.1585
' International Tables Vol C Tables 4.2.6.8 and 6.1.1.4'
 N   N    0.0061    0.0033
' International Tables Vol C Tables 4.2.6.8 and 6.1.1.4'
 O   O    0.0106    0.0060
' International Tables Vol C Tables 4.2.6.8 and 6.1.1.4'
 S   S    0.1246    0.1234
' International Tables Vol C Tables 4.2.6.8 and 6.1.1.4'

#===============================================================================

# 6. CRYSTAL DATA

_symmetry_cell_setting                              monoclinic
_symmetry_space_group_name_Hall                   '-P 2ybc'
_symmetry_space_group_name_H-M                    'P 21/c'
_symmetry_Int_Tables_number                              14

loop_
_space_group_symop_id                            
_space_group_symop_operation_xyz                 
   1 x,y,z                         
   2 -x,1/2+y,1/2-z                
   3 -x,-y,-z                      
   4 x,1/2-y,1/2+z                 

_cell_length_a                                          4.21790
_cell_length_b                                         12.30170
_cell_length_c                                         17.31710
_cell_angle_alpha                                            90
_cell_angle_beta                                        95.4470
_cell_angle_gamma                                            90
_cell_volume                                            894.481
_cell_formula_units_Z                                 4
_cell_measurement_temperature                     ?
_cell_measurement_reflns_used                     ?
_cell_measurement_theta_min                       ?
_cell_measurement_theta_max                       ?
_cell_special_details                            
;
 
;

#===============================================================================

# 9. ATOMIC COORDINATES AND DISPLACEMENT PARAMETERS

loop_
_atom_site_label                                 
_atom_site_type_symbol                           
_atom_site_thermal_displace_type                 
_atom_site_fract_x                               
_atom_site_fract_y                               
_atom_site_fract_z                               
_atom_site_occupancy                             
_atom_site_U_iso_or_equiv                        
_atom_site_calc_flag                             
_atom_site_refinement_flags                      
_atom_site_disorder_assembly                     
_atom_site_disorder_group                        
S2 S Uiso 0.25642 -0.02588 0.24273 1.000 0.0127 . . . .                         
Cl1 Cl Uiso 0.60094 0.32580 0.46977 1.000 0.0127 . . . .                        
O4 O Uiso 0.69590 -0.10873 0.47398 1.000 0.0127 . . . .                         
O5 O Uiso 0.41261 -0.15131 0.35988 1.000 0.0127 . . . .                         
N3 N Uiso 0.03761 0.03959 0.10190 1.000 0.0127 . . . .                          
N4 N Uiso 0.00549 0.17187 0.19570 1.000 0.0127 . . . .                          
C5 C Uiso 0.56540 -0.08676 0.40182 1.000 0.0127 . . . .                         
C6 C Uiso 0.62434 0.02818 0.37556 1.000 0.0127 . . . .                          
C7 C Uiso 0.48914 0.06219 0.30796 1.000 0.0127 . . . .                          
C8 C Uiso 0.09175 0.07437 0.17413 1.000 0.0127 . . . .                          
O3 O Uiso 0.05210 0.24987 0.33830 1.000 0.0127 . . . .                          
H10 H Uiso 0.63072 -0.18169 0.49166 1.000 0.0191 . . . .                        
H11 H Uiso 0.77646 0.07981 0.41405 1.000 0.0152 . . . .                         
H12 H Uiso 0.52533 0.14400 0.28726 1.000 0.0152 . . . .                         
H13 H Uiso 0.13040 -0.03258 0.08470 1.000 0.0152 . . . .                        
H14 H Uiso -0.08751 0.08646 0.05998 1.000 0.0152 . . . .                        
H15 H Uiso -0.10765 0.22417 0.15595 1.000 0.0152 . . . .                        
H16 H Uiso 0.03113 0.19936 0.25343 1.000 0.0152 . . . .                         
H8 H Uiso -0.11924 0.26275 0.37148 1.000 0.0191 . . . .                         
H9 H Uiso 0.24599 0.27535 0.36832 1.000 0.0191 . . . .                          

#===============================================================================

#===============================================================================

data_24_list1_bpandenburg_51_98      

#===============================================================================

# 5. CHEMICAL DATA

_chemical_name_systematic                        
;
;
_chemical_name_common                             ?
_chemical_melting_point                           ?
_chemical_formula_moiety                         
'C4 H7 N2 O2 S, Cl, H2 O'
# Ex: 'C12 H16 N2 O6, H2 O' and '(Cd 2+)3, (C6 N6 Cr 3-)2, 2(H2 O)' 
_chemical_formula_structural                      ?
_chemical_formula_sum                            
'2 O2 S, Cl, H2 O'
_chemical_formula_iupac                           ?
_chemical_formula_weight                             200.64
_chemical_compound_source                        'see text'

loop_
_atom_type_symbol                                
_atom_type_description                           
_atom_type_scat_dispersion_real                  
_atom_type_scat_dispersion_imag                  
_atom_type_scat_source                           
 C   C    0.0033    0.0016
' International Tables Vol C Tables 4.2.6.8 and 6.1.1.4'
 H   H    0.0000    0.0000
' International Tables Vol C Tables 4.2.6.8 and 6.1.1.4'
Cl  Cl    0.1484    0.1585
' International Tables Vol C Tables 4.2.6.8 and 6.1.1.4'
 N   N    0.0061    0.0033
' International Tables Vol C Tables 4.2.6.8 and 6.1.1.4'
 O   O    0.0106    0.0060
' International Tables Vol C Tables 4.2.6.8 and 6.1.1.4'
 S   S    0.1246    0.1234
' International Tables Vol C Tables 4.2.6.8 and 6.1.1.4'

#===============================================================================

# 6. CRYSTAL DATA

_symmetry_cell_setting                              monoclinic
_symmetry_space_group_name_Hall                   '-P 2ybc'
_symmetry_space_group_name_H-M                    'P 21/c'
_symmetry_Int_Tables_number                              14

loop_
_space_group_symop_id                            
_space_group_symop_operation_xyz                 
   1 x,y,z                         
   2 -x,1/2+y,1/2-z                
   3 -x,-y,-z                      
   4 x,1/2-y,1/2+z                 

_cell_length_a                                          4.21920
_cell_length_b                                         12.32000
_cell_length_c                                         17.32650
_cell_angle_alpha                                            90
_cell_angle_beta                                        95.6330
_cell_angle_gamma                                            90
_cell_volume                                            896.292
_cell_formula_units_Z                                 4
_cell_measurement_temperature                     ?
_cell_measurement_reflns_used                     ?
_cell_measurement_theta_min                       ?
_cell_measurement_theta_max                       ?
_cell_special_details                            
;
 
;

#===============================================================================

# 9. ATOMIC COORDINATES AND DISPLACEMENT PARAMETERS

loop_
_atom_site_label                                 
_atom_site_type_symbol                           
_atom_site_thermal_displace_type                 
_atom_site_fract_x                               
_atom_site_fract_y                               
_atom_site_fract_z                               
_atom_site_occupancy                             
_atom_site_U_iso_or_equiv                        
_atom_site_calc_flag                             
_atom_site_refinement_flags                      
_atom_site_disorder_assembly                     
_atom_site_disorder_group                        
S1 S Uiso 0.25521 -0.02664 0.24261 1.000 0.0127 . . . .                         
Cl1 Cl Uiso 0.60159 0.32578 0.46944 1.000 0.0127 . . . .                        
O1 O Uiso 0.69507 -0.10934 0.47405 1.000 0.0127 . . . .                         
O2 O Uiso 0.41205 -0.15198 0.35979 1.000 0.0127 . . . .                         
N1 N Uiso 0.00455 0.17092 0.19570 1.000 0.0127 . . . .                          
N2 N Uiso 0.03600 0.03904 0.10179 1.000 0.0127 . . . .                          
C1 C Uiso 0.56492 -0.08751 0.40179 1.000 0.0127 . . . .                         
C2 C Uiso 0.62438 0.02718 0.37553 1.000 0.0127 . . . .                          
C3 C Uiso 0.48887 0.06116 0.30790 1.000 0.0127 . . . .                          
C4 C Uiso 0.09042 0.07361 0.17405 1.000 0.0127 . . . .                          
O3 O Uiso 0.05174 0.24795 0.33847 1.000 0.0127 . . . .                          
H1 H Uiso 0.62987 -0.18217 0.49169 1.000 0.0191 . . . .                         
H2 H Uiso 0.77707 0.07869 0.41402 1.000 0.0152 . . . .                          
H3 H Uiso 0.52545 0.14280 0.28719 1.000 0.0152 . . . .                          
H4 H Uiso 0.03014 0.19801 0.25351 1.000 0.0152 . . . .                          
H5 H Uiso -0.10846 0.22334 0.15601 1.000 0.0152 . . . .                         
H6 H Uiso -0.08946 0.08590 0.05989 1.000 0.0152 . . . .                         
H7 H Uiso 0.12841 -0.03306 0.08460 1.000 0.0152 . . . .                         
H8 H Uiso 0.24602 0.27349 0.36842 1.000 0.0191 . . . .                          
H9 H Uiso -0.11942 0.26193 0.37134 1.000 0.0191 . . . .                         

#===============================================================================

#===============================================================================

data_24_list1_bpandenburg_52_112     

#===============================================================================

# 5. CHEMICAL DATA

_chemical_name_systematic                        
;
;
_chemical_name_common                             ?
_chemical_melting_point                           ?
_chemical_formula_moiety                         
'C4 H7 N2 O2 S, Cl, H2 O'
# Ex: 'C12 H16 N2 O6, H2 O' and '(Cd 2+)3, (C6 N6 Cr 3-)2, 2(H2 O)' 
_chemical_formula_structural                      ?
_chemical_formula_sum                            
'2 O2 S, Cl, H2 O'
_chemical_formula_iupac                           ?
_chemical_formula_weight                             200.64
_chemical_compound_source                        'see text'

loop_
_atom_type_symbol                                
_atom_type_description                           
_atom_type_scat_dispersion_real                  
_atom_type_scat_dispersion_imag                  
_atom_type_scat_source                           
 C   C    0.0033    0.0016
' International Tables Vol C Tables 4.2.6.8 and 6.1.1.4'
 H   H    0.0000    0.0000
' International Tables Vol C Tables 4.2.6.8 and 6.1.1.4'
Cl  Cl    0.1484    0.1585
' International Tables Vol C Tables 4.2.6.8 and 6.1.1.4'
 N   N    0.0061    0.0033
' International Tables Vol C Tables 4.2.6.8 and 6.1.1.4'
 O   O    0.0106    0.0060
' International Tables Vol C Tables 4.2.6.8 and 6.1.1.4'
 S   S    0.1246    0.1234
' International Tables Vol C Tables 4.2.6.8 and 6.1.1.4'

#===============================================================================

# 6. CRYSTAL DATA

_symmetry_cell_setting                            orthorhombic
_symmetry_space_group_name_Hall                   '-P 2ac 2ab'
_symmetry_space_group_name_H-M                    'P b c a'
_symmetry_Int_Tables_number                              61

loop_
_space_group_symop_id                            
_space_group_symop_operation_xyz                 
   1 x,y,z                         
   2 1/2-x,-y,1/2+z                
   3 1/2+x,1/2-y,-z                
   4 -x,1/2+y,1/2-z                
   5 -x,-y,-z                      
   6 1/2+x,y,1/2-z                 
   7 1/2-x,1/2+y,z                 
   8 x,1/2-y,1/2+z                 

_cell_length_a                                         12.20000
_cell_length_b                                          9.60000
_cell_length_c                                         13.40000
_cell_angle_alpha                                            90
_cell_angle_beta                                             90
_cell_angle_gamma                                            90
_cell_volume                                           1569.408
_cell_formula_units_Z                                 8
_cell_measurement_temperature                     ?
_cell_measurement_reflns_used                     ?
_cell_measurement_theta_min                       ?
_cell_measurement_theta_max                       ?
_cell_special_details                            
;
 
;

#===============================================================================

# 9. ATOMIC COORDINATES AND DISPLACEMENT PARAMETERS

loop_
_atom_site_label                                 
_atom_site_type_symbol                           
_atom_site_thermal_displace_type                 
_atom_site_fract_x                               
_atom_site_fract_y                               
_atom_site_fract_z                               
_atom_site_occupancy                             
_atom_site_U_iso_or_equiv                        
_atom_site_calc_flag                             
_atom_site_refinement_flags                      
_atom_site_disorder_assembly                     
_atom_site_disorder_group                        
S1 S Uiso 0.38232 0.27192 0.15688 1.000 0.0127 . . . .                          
Cl1 Cl Uiso 0.17678 0.28867 0.42109 1.000 0.0127 . . . .                        
O1 O Uiso 0.38266 -0.17222 0.21291 1.000 0.0127 . . . .                         
O2 O Uiso 0.38468 0.05156 0.26423 1.000 0.0127 . . . .                          
N1 N Uiso 0.39033 0.54059 0.11902 1.000 0.0127 . . . .                          
N2 N Uiso 0.35450 0.41075 -0.02006 1.000 0.0127 . . . .                         
C1 C Uiso 0.38643 -0.03588 0.19832 1.000 0.0127 . . . .                         
C2 C Uiso 0.39471 0.00367 0.09241 1.000 0.0127 . . . .                          
C3 C Uiso 0.39397 0.13835 0.06690 1.000 0.0127 . . . .                          
C4 C Uiso 0.37430 0.41725 0.07728 1.000 0.0127 . . . .                          
O6 O Uiso 0.13548 -0.00299 0.33077 1.000 0.0127 . . . .                         
H1 H Uiso 0.37361 -0.18878 0.28385 1.000 0.0191 . . . .                         
H2 H Uiso 0.40290 -0.07653 0.03586 1.000 0.0152 . . . .                         
H3 H Uiso 0.40780 0.16932 -0.00980 1.000 0.0152 . . . .                         
H4 H Uiso 0.40515 0.54825 0.19300 1.000 0.0152 . . . .                          
H5 H Uiso 0.37332 0.63029 0.08271 1.000 0.0152 . . . .                          
H6 H Uiso 0.35386 0.49833 -0.06208 1.000 0.0152 . . . .                         
H7 H Uiso 0.31515 0.32806 -0.04948 1.000 0.0152 . . . .                         
H17 H Uiso 0.19416 -0.06408 0.34980 1.000 0.0191 . . . .                        
H18 H Uiso 0.15348 0.08231 0.36469 1.000 0.0191 . . . .                         

#===============================================================================

#===============================================================================

data_24_list1_bpandenburg_53_123     

#===============================================================================

# 5. CHEMICAL DATA

_chemical_name_systematic                        
;
;
_chemical_name_common                             ?
_chemical_melting_point                           ?
_chemical_formula_moiety                         
'C4 H7 N2 O2 S, Cl, H2 O'
# Ex: 'C12 H16 N2 O6, H2 O' and '(Cd 2+)3, (C6 N6 Cr 3-)2, 2(H2 O)' 
_chemical_formula_structural                      ?
_chemical_formula_sum                            
'2 O2 S, Cl, H2 O'
_chemical_formula_iupac                           ?
_chemical_formula_weight                             200.64
_chemical_compound_source                        'see text'

loop_
_atom_type_symbol                                
_atom_type_description                           
_atom_type_scat_dispersion_real                  
_atom_type_scat_dispersion_imag                  
_atom_type_scat_source                           
 C   C    0.0033    0.0016
' International Tables Vol C Tables 4.2.6.8 and 6.1.1.4'
 H   H    0.0000    0.0000
' International Tables Vol C Tables 4.2.6.8 and 6.1.1.4'
Cl  Cl    0.1484    0.1585
' International Tables Vol C Tables 4.2.6.8 and 6.1.1.4'
 N   N    0.0061    0.0033
' International Tables Vol C Tables 4.2.6.8 and 6.1.1.4'
 O   O    0.0106    0.0060
' International Tables Vol C Tables 4.2.6.8 and 6.1.1.4'
 S   S    0.1246    0.1234
' International Tables Vol C Tables 4.2.6.8 and 6.1.1.4'

#===============================================================================

# 6. CRYSTAL DATA

_symmetry_cell_setting                            orthorhombic
_symmetry_space_group_name_Hall                   '-P 2ac 2ab'
_symmetry_space_group_name_H-M                    'P b c a'
_symmetry_Int_Tables_number                              61

loop_
_space_group_symop_id                            
_space_group_symop_operation_xyz                 
   1 x,y,z                         
   2 1/2-x,-y,1/2+z                
   3 1/2+x,1/2-y,-z                
   4 -x,1/2+y,1/2-z                
   5 -x,-y,-z                      
   6 1/2+x,y,1/2-z                 
   7 1/2-x,1/2+y,z                 
   8 x,1/2-y,1/2+z                 

_cell_length_a                                         12.38730
_cell_length_b                                         10.19240
_cell_length_c                                         13.60500
_cell_angle_alpha                                            90
_cell_angle_beta                                             90
_cell_angle_gamma                                            90
_cell_volume                                           1717.717
_cell_formula_units_Z                                 8
_cell_measurement_temperature                     ?
_cell_measurement_reflns_used                     ?
_cell_measurement_theta_min                       ?
_cell_measurement_theta_max                       ?
_cell_special_details                            
;
 
;

#===============================================================================

# 9. ATOMIC COORDINATES AND DISPLACEMENT PARAMETERS

loop_
_atom_site_label                                 
_atom_site_type_symbol                           
_atom_site_thermal_displace_type                 
_atom_site_fract_x                               
_atom_site_fract_y                               
_atom_site_fract_z                               
_atom_site_occupancy                             
_atom_site_U_iso_or_equiv                        
_atom_site_calc_flag                             
_atom_site_refinement_flags                      
_atom_site_disorder_assembly                     
_atom_site_disorder_group                        
S1 S Uiso 0.13243 0.24018 0.34212 1.000 0.0127 . . . .                          
Cl1 Cl Uiso 0.33243 0.21090 0.07371 1.000 0.0127 . . . .                        
O1 O Uiso 0.10540 0.66267 0.29501 1.000 0.0127 . . . .                          
O2 O Uiso 0.13682 0.45485 0.24165 1.000 0.0127 . . . .                          
N1 N Uiso 0.13080 0.09304 0.51408 1.000 0.0127 . . . .                          
N2 N Uiso 0.11951 -0.01550 0.36554 1.000 0.0127 . . . .                         
C1 C Uiso 0.11562 0.53201 0.30713 1.000 0.0127 . . . .                          
C2 C Uiso 0.09796 0.48736 0.41160 1.000 0.0127 . . . .                          
C3 C Uiso 0.10251 0.36123 0.43321 1.000 0.0127 . . . .                          
C4 C Uiso 0.12662 0.09427 0.41664 1.000 0.0127 . . . .                          
O3 O Uiso 0.36783 0.50594 0.17032 1.000 0.0127 . . . .                          
H1 H Uiso 0.11853 0.68787 0.22545 1.000 0.0191 . . . .                          
H2 H Uiso 0.08013 0.56126 0.46633 1.000 0.0152 . . . .                          
H3 H Uiso 0.08547 0.32750 0.50714 1.000 0.0152 . . . .                          
H4 H Uiso 0.15682 0.17253 0.55276 1.000 0.0152 . . . .                          
H5 H Uiso 0.13089 0.00417 0.55003 1.000 0.0152 . . . .                          
H6 H Uiso 0.12202 -0.10396 0.40119 1.000 0.0152 . . . .                         
H7 H Uiso 0.11778 -0.01299 0.28835 1.000 0.0152 . . . .                         
H8 H Uiso 0.30841 0.56229 0.14863 1.000 0.0191 . . . .                          
H9 H Uiso 0.35803 0.42090 0.13773 1.000 0.0191 . . . .                          

#===============================================================================

#===============================================================================

data_24_list1_bpandenburg_54_1124    

#===============================================================================

# 5. CHEMICAL DATA

_chemical_name_systematic                        
;
;
_chemical_name_common                             ?
_chemical_melting_point                           ?
_chemical_formula_moiety                         
'C4 H7 N2 O2 S, Cl, H2 O'
# Ex: 'C12 H16 N2 O6, H2 O' and '(Cd 2+)3, (C6 N6 Cr 3-)2, 2(H2 O)' 
_chemical_formula_structural                      ?
_chemical_formula_sum                            
'2 O2 S, Cl, H2 O'
_chemical_formula_iupac                           ?
_chemical_formula_weight                             200.64
_chemical_compound_source                        'see text'

loop_
_atom_type_symbol                                
_atom_type_description                           
_atom_type_scat_dispersion_real                  
_atom_type_scat_dispersion_imag                  
_atom_type_scat_source                           
 C   C    0.0033    0.0016
' International Tables Vol C Tables 4.2.6.8 and 6.1.1.4'
 H   H    0.0000    0.0000
' International Tables Vol C Tables 4.2.6.8 and 6.1.1.4'
Cl  Cl    0.1484    0.1585
' International Tables Vol C Tables 4.2.6.8 and 6.1.1.4'
 N   N    0.0061    0.0033
' International Tables Vol C Tables 4.2.6.8 and 6.1.1.4'
 O   O    0.0106    0.0060
' International Tables Vol C Tables 4.2.6.8 and 6.1.1.4'
 S   S    0.1246    0.1234
' International Tables Vol C Tables 4.2.6.8 and 6.1.1.4'

#===============================================================================

# 6. CRYSTAL DATA

_symmetry_cell_setting                              monoclinic
_symmetry_space_group_name_Hall                   '-P 2ybc'
_symmetry_space_group_name_H-M                    'P 21/c'
_symmetry_Int_Tables_number                              14

loop_
_space_group_symop_id                            
_space_group_symop_operation_xyz                 
   1 x,y,z                         
   2 -x,1/2+y,1/2-z                
   3 -x,-y,-z                      
   4 x,1/2-y,1/2+z                 

_cell_length_a                                         10.75200
_cell_length_b                                          5.81530
_cell_length_c                                         14.65240
_cell_angle_alpha                                            90
_cell_angle_beta                                        99.9420
_cell_angle_gamma                                            90
_cell_volume                                            902.400
_cell_formula_units_Z                                 4
_cell_measurement_temperature                     ?
_cell_measurement_reflns_used                     ?
_cell_measurement_theta_min                       ?
_cell_measurement_theta_max                       ?
_cell_special_details                            
;
 
;

#===============================================================================

# 9. ATOMIC COORDINATES AND DISPLACEMENT PARAMETERS

loop_
_atom_site_label                                 
_atom_site_type_symbol                           
_atom_site_thermal_displace_type                 
_atom_site_fract_x                               
_atom_site_fract_y                               
_atom_site_fract_z                               
_atom_site_occupancy                             
_atom_site_U_iso_or_equiv                        
_atom_site_calc_flag                             
_atom_site_refinement_flags                      
_atom_site_disorder_assembly                     
_atom_site_disorder_group                        
S1 S Uiso 0.35557 0.84043 0.01521 1.000 0.0127 . . . .                          
Cl1 Cl Uiso 0.14627 0.10946 0.20072 1.000 0.0127 . . . .                        
O1 O Uiso 0.58733 0.41238 0.22321 1.000 0.0127 . . . .                          
O2 O Uiso 0.56507 0.70087 0.11655 1.000 0.0127 . . . .                          
N1 N Uiso 0.09459 0.83723 -0.03162 1.000 0.0127 . . . .                         
N2 N Uiso 0.20479 1.11263 -0.09758 1.000 0.0127 . . . .                         
C1 C Uiso 0.52399 0.53481 0.15275 1.000 0.0127 . . . .                          
C2 C Uiso 0.39229 0.44591 0.11759 1.000 0.0127 . . . .                          
C3 C Uiso 0.31348 0.56758 0.05726 1.000 0.0127 . . . .                          
C4 C Uiso 0.20254 0.93289 -0.04261 1.000 0.0127 . . . .                         
O6 O Uiso 0.03766 0.63105 0.12120 1.000 0.0127 . . . .                          
H1 H Uiso 0.67357 0.47423 0.24711 1.000 0.0191 . . . .                          
H2 H Uiso 0.36521 0.28120 0.14272 1.000 0.0152 . . . .                          
H3 H Uiso 0.22016 0.50201 0.02963 1.000 0.0152 . . . .                          
H4 H Uiso 0.08314 0.73030 0.02305 1.000 0.0152 . . . .                          
H5 H Uiso 0.01397 0.88624 -0.07567 1.000 0.0152 . . . .                         
H6 H Uiso 0.12267 1.19555 -0.12605 1.000 0.0152 . . . .                         
H7 H Uiso 0.28872 1.17737 -0.11213 1.000 0.0152 . . . .                         
H17 H Uiso 0.05114 0.47671 0.14796 1.000 0.0191 . . . .                         
H18 H Uiso 0.08029 0.73890 0.16781 1.000 0.0191 . . . .                         

#===============================================================================

#===============================================================================

data_24_list1_bpandenburg_55_2365    

#===============================================================================

# 5. CHEMICAL DATA

_chemical_name_systematic                        
;
;
_chemical_name_common                             ?
_chemical_melting_point                           ?
_chemical_formula_moiety                         
'C4 H7 N2 O2 S, Cl, H2 O'
# Ex: 'C12 H16 N2 O6, H2 O' and '(Cd 2+)3, (C6 N6 Cr 3-)2, 2(H2 O)' 
_chemical_formula_structural                      ?
_chemical_formula_sum                            
'2 O2 S, Cl, H2 O'
_chemical_formula_iupac                           ?
_chemical_formula_weight                             200.64
_chemical_compound_source                        'see text'

loop_
_atom_type_symbol                                
_atom_type_description                           
_atom_type_scat_dispersion_real                  
_atom_type_scat_dispersion_imag                  
_atom_type_scat_source                           
 C   C    0.0033    0.0016
' International Tables Vol C Tables 4.2.6.8 and 6.1.1.4'
 H   H    0.0000    0.0000
' International Tables Vol C Tables 4.2.6.8 and 6.1.1.4'
Cl  Cl    0.1484    0.1585
' International Tables Vol C Tables 4.2.6.8 and 6.1.1.4'
 N   N    0.0061    0.0033
' International Tables Vol C Tables 4.2.6.8 and 6.1.1.4'
 O   O    0.0106    0.0060
' International Tables Vol C Tables 4.2.6.8 and 6.1.1.4'
 S   S    0.1246    0.1234
' International Tables Vol C Tables 4.2.6.8 and 6.1.1.4'

#===============================================================================

# 6. CRYSTAL DATA

_symmetry_cell_setting                              monoclinic
_symmetry_space_group_name_Hall                   '-P 2yn'
_symmetry_space_group_name_H-M                    'P 21/n'
_symmetry_Int_Tables_number                              14

loop_
_space_group_symop_id                            
_space_group_symop_operation_xyz                 
   1 x,y,z                         
   2 1/2-x,1/2+y,1/2-z             
   3 -x,-y,-z                      
   4 1/2+x,1/2-y,1/2+z             

_cell_length_a                                          5.30000
_cell_length_b                                         22.90000
_cell_length_c                                          6.70380
_cell_angle_alpha                                            90
_cell_angle_beta                                       104.8990
_cell_angle_gamma                                            90
_cell_volume                                            786.286
_cell_formula_units_Z                                 4
_cell_measurement_temperature                     ?
_cell_measurement_reflns_used                     ?
_cell_measurement_theta_min                       ?
_cell_measurement_theta_max                       ?
_cell_special_details                            
;
 
;

#===============================================================================

# 9. ATOMIC COORDINATES AND DISPLACEMENT PARAMETERS

loop_
_atom_site_label                                 
_atom_site_type_symbol                           
_atom_site_thermal_displace_type                 
_atom_site_fract_x                               
_atom_site_fract_y                               
_atom_site_fract_z                               
_atom_site_occupancy                             
_atom_site_U_iso_or_equiv                        
_atom_site_calc_flag                             
_atom_site_refinement_flags                      
_atom_site_disorder_assembly                     
_atom_site_disorder_group                        
S1 S Uiso 0.35876 0.10256 0.85838 1.000 0.0127 . . . .                          
Cl1 Cl Uiso 0.90096 0.05468 0.27666 1.000 0.0127 . . . .                        
O1 O Uiso -0.25831 0.21672 0.93507 1.000 0.0127 . . . .                         
O2 O Uiso 0.11125 0.16629 1.07295 1.000 0.0127 . . . .                          
N1 N Uiso 0.47750 0.06686 0.50304 1.000 0.0127 . . . .                          
N2 N Uiso 0.76862 0.04546 0.81190 1.000 0.0127 . . . .                          
C1 C Uiso -0.04093 0.18905 0.92631 1.000 0.0127 . . . .                         
C2 C Uiso 0.00660 0.18936 0.71866 1.000 0.0127 . . . .                          
C3 C Uiso 0.18020 0.15247 0.67396 1.000 0.0127 . . . .                          
C4 C Uiso 0.54555 0.06895 0.70776 1.000 0.0127 . . . .                          
O3 O Uiso 0.65280 0.17556 0.27519 1.000 0.0127 . . . .                          
H1 H Uiso -0.28500 0.20933 1.07097 1.000 0.0191 . . . .                         
H2 H Uiso -0.10232 0.21916 0.60220 1.000 0.0152 . . . .                         
H3 H Uiso 0.22604 0.15371 0.52522 1.000 0.0152 . . . .                          
H4 H Uiso 0.28724 0.06917 0.42503 1.000 0.0152 . . . .                          
H5 H Uiso 0.60252 0.05160 0.42326 1.000 0.0152 . . . .                          
H6 H Uiso 0.88035 0.02051 0.74358 1.000 0.0152 . . . .                          
H7 H Uiso 0.83430 0.05214 0.96558 1.000 0.0152 . . . .                          
H8 H Uiso 0.75946 0.14096 0.29122 1.000 0.0191 . . . .                          
H9 H Uiso 0.47900 0.15953 0.23201 1.000 0.0191 . . . .                          

#===============================================================================

#===============================================================================

data_24_list1_bpandenburg_56_559     

#===============================================================================

# 5. CHEMICAL DATA

_chemical_name_systematic                        
;
;
_chemical_name_common                             ?
_chemical_melting_point                           ?
_chemical_formula_moiety                         
'C4 H7 N2 O2 S, Cl, H2 O'
# Ex: 'C12 H16 N2 O6, H2 O' and '(Cd 2+)3, (C6 N6 Cr 3-)2, 2(H2 O)' 
_chemical_formula_structural                      ?
_chemical_formula_sum                            
'2 O2 S, Cl, H2 O'
_chemical_formula_iupac                           ?
_chemical_formula_weight                             200.64
_chemical_compound_source                        'see text'

loop_
_atom_type_symbol                                
_atom_type_description                           
_atom_type_scat_dispersion_real                  
_atom_type_scat_dispersion_imag                  
_atom_type_scat_source                           
 C   C    0.0033    0.0016
' International Tables Vol C Tables 4.2.6.8 and 6.1.1.4'
 H   H    0.0000    0.0000
' International Tables Vol C Tables 4.2.6.8 and 6.1.1.4'
Cl  Cl    0.1484    0.1585
' International Tables Vol C Tables 4.2.6.8 and 6.1.1.4'
 N   N    0.0061    0.0033
' International Tables Vol C Tables 4.2.6.8 and 6.1.1.4'
 O   O    0.0106    0.0060
' International Tables Vol C Tables 4.2.6.8 and 6.1.1.4'
 S   S    0.1246    0.1234
' International Tables Vol C Tables 4.2.6.8 and 6.1.1.4'

#===============================================================================

# 6. CRYSTAL DATA

_symmetry_cell_setting                              monoclinic
_symmetry_space_group_name_Hall                   '-P 2ybc'
_symmetry_space_group_name_H-M                    'P 21/c'
_symmetry_Int_Tables_number                              14

loop_
_space_group_symop_id                            
_space_group_symop_operation_xyz                 
   1 x,y,z                         
   2 -x,1/2+y,1/2-z                
   3 -x,-y,-z                      
   4 x,1/2-y,1/2+z                 

_cell_length_a                                          5.50000
_cell_length_b                                         14.60000
_cell_length_c                                          9.80000
_cell_angle_alpha                                            90
_cell_angle_beta                                        91.3000
_cell_angle_gamma                                            90
_cell_volume                                            786.737
_cell_formula_units_Z                                 4
_cell_measurement_temperature                     ?
_cell_measurement_reflns_used                     ?
_cell_measurement_theta_min                       ?
_cell_measurement_theta_max                       ?
_cell_special_details                            
;
 
;

#===============================================================================

# 9. ATOMIC COORDINATES AND DISPLACEMENT PARAMETERS

loop_
_atom_site_label                                 
_atom_site_type_symbol                           
_atom_site_thermal_displace_type                 
_atom_site_fract_x                               
_atom_site_fract_y                               
_atom_site_fract_z                               
_atom_site_occupancy                             
_atom_site_U_iso_or_equiv                        
_atom_site_calc_flag                             
_atom_site_refinement_flags                      
_atom_site_disorder_assembly                     
_atom_site_disorder_group                        
S2 S Uiso 0.86956 0.44661 0.34808 1.000 0.0127 . . . .                          
Cl1 Cl Uiso 0.41860 0.12271 0.43112 1.000 0.0127 . . . .                        
O4 O Uiso 0.37033 0.33463 0.64180 1.000 0.0127 . . . .                          
O5 O Uiso 0.66697 0.43305 0.58164 1.000 0.0127 . . . .                          
N3 N Uiso 1.17517 0.49112 0.15574 1.000 0.0127 . . . .                          
N4 N Uiso 1.05016 0.34095 0.14668 1.000 0.0127 . . . .                          
C5 C Uiso 0.51521 0.37455 0.55343 1.000 0.0127 . . . .                          
C6 C Uiso 0.47587 0.34175 0.41291 1.000 0.0127 . . . .                          
C7 C Uiso 0.62561 0.36936 0.31541 1.000 0.0127 . . . .                          
C8 C Uiso 1.03994 0.42347 0.20236 1.000 0.0127 . . . .                          
O3 O Uiso 0.91299 0.18420 0.31189 1.000 0.0127 . . . .                          
H10 H Uiso 0.40544 0.36022 0.73112 1.000 0.0191 . . . .                         
H11 H Uiso 0.31869 0.29888 0.38844 1.000 0.0152 . . . .                         
H12 H Uiso 0.59534 0.34966 0.20998 1.000 0.0152 . . . .                         
H13 H Uiso 1.16543 0.55398 0.19811 1.000 0.0152 . . . .                         
H14 H Uiso 1.30549 0.48126 0.08579 1.000 0.0152 . . . .                         
H15 H Uiso 1.17105 0.32646 0.07324 1.000 0.0152 . . . .                         
H16 H Uiso 0.98475 0.28665 0.19802 1.000 0.0152 . . . .                         
H8 H Uiso 1.05284 0.16342 0.36443 1.000 0.0191 . . . .                          
H9 H Uiso 0.78461 0.18508 0.37727 1.000 0.0191 . . . .                          

#===============================================================================

#===============================================================================

data_24_list1_bpandenburg_57_1022    

#===============================================================================

# 5. CHEMICAL DATA

_chemical_name_systematic                        
;
;
_chemical_name_common                             ?
_chemical_melting_point                           ?
_chemical_formula_moiety                         
'C4 H7 N2 O2 S, Cl, H2 O'
# Ex: 'C12 H16 N2 O6, H2 O' and '(Cd 2+)3, (C6 N6 Cr 3-)2, 2(H2 O)' 
_chemical_formula_structural                      ?
_chemical_formula_sum                            
'2 O2 S, Cl, H2 O'
_chemical_formula_iupac                           ?
_chemical_formula_weight                             200.64
_chemical_compound_source                        'see text'

loop_
_atom_type_symbol                                
_atom_type_description                           
_atom_type_scat_dispersion_real                  
_atom_type_scat_dispersion_imag                  
_atom_type_scat_source                           
 C   C    0.0033    0.0016
' International Tables Vol C Tables 4.2.6.8 and 6.1.1.4'
 H   H    0.0000    0.0000
' International Tables Vol C Tables 4.2.6.8 and 6.1.1.4'
Cl  Cl    0.1484    0.1585
' International Tables Vol C Tables 4.2.6.8 and 6.1.1.4'
 N   N    0.0061    0.0033
' International Tables Vol C Tables 4.2.6.8 and 6.1.1.4'
 O   O    0.0106    0.0060
' International Tables Vol C Tables 4.2.6.8 and 6.1.1.4'
 S   S    0.1246    0.1234
' International Tables Vol C Tables 4.2.6.8 and 6.1.1.4'

#===============================================================================

# 6. CRYSTAL DATA

_symmetry_cell_setting                              monoclinic
_symmetry_space_group_name_Hall                   '-P 2yn'
_symmetry_space_group_name_H-M                    'P 21/n'
_symmetry_Int_Tables_number                              14

loop_
_space_group_symop_id                            
_space_group_symop_operation_xyz                 
   1 x,y,z                         
   2 1/2-x,1/2+y,1/2-z             
   3 -x,-y,-z                      
   4 1/2+x,1/2-y,1/2+z             

_cell_length_a                                         11.44540
_cell_length_b                                          7.23450
_cell_length_c                                         11.86790
_cell_angle_alpha                                            90
_cell_angle_beta                                       112.1250
_cell_angle_gamma                                            90
_cell_volume                                            910.322
_cell_formula_units_Z                                 4
_cell_measurement_temperature                     ?
_cell_measurement_reflns_used                     ?
_cell_measurement_theta_min                       ?
_cell_measurement_theta_max                       ?
_cell_special_details                            
;
 
;

#===============================================================================

# 9. ATOMIC COORDINATES AND DISPLACEMENT PARAMETERS

loop_
_atom_site_label                                 
_atom_site_type_symbol                           
_atom_site_thermal_displace_type                 
_atom_site_fract_x                               
_atom_site_fract_y                               
_atom_site_fract_z                               
_atom_site_occupancy                             
_atom_site_U_iso_or_equiv                        
_atom_site_calc_flag                             
_atom_site_refinement_flags                      
_atom_site_disorder_assembly                     
_atom_site_disorder_group                        
S2 S Uiso 0.41517 0.85347 0.18157 1.000 0.0127 . . . .                          
Cl1 Cl Uiso 0.64796 0.38067 0.30715 1.000 0.0127 . . . .                        
O4 O Uiso 0.53770 0.73201 0.57177 1.000 0.0127 . . . .                          
O5 O Uiso 0.38127 0.81460 0.39365 1.000 0.0127 . . . .                          
N3 N Uiso 0.56110 0.68587 0.07628 1.000 0.0127 . . . .                          
N4 N Uiso 0.38529 0.83998 -0.05332 1.000 0.0127 . . . .                         
C5 C Uiso 0.49241 0.79590 0.45719 1.000 0.0127 . . . .                          
C6 C Uiso 0.59591 0.84563 0.41236 1.000 0.0127 . . . .                          
C7 C Uiso 0.57125 0.86869 0.29543 1.000 0.0127 . . . .                          
C8 C Uiso 0.46081 0.78746 0.05775 1.000 0.0127 . . . .                          
O3 O Uiso 0.35167 0.39453 0.09315 1.000 0.0127 . . . .                          
H10 H Uiso 0.47068 0.69833 0.60276 1.000 0.0152 . . . .                         
H11 H Uiso 0.69063 0.86064 0.47989 1.000 0.0152 . . . .                         
H12 H Uiso 0.64588 0.90223 0.26288 1.000 0.0152 . . . .                         
H13 H Uiso 0.60908 0.63076 0.16049 1.000 0.0152 . . . .                         
H14 H Uiso 0.59522 0.65476 0.00651 1.000 0.0152 . . . .                         
H15 H Uiso 0.39394 0.78310 -0.12916 1.000 0.0152 . . . .                        
H16 H Uiso 0.31112 0.92862 -0.06843 1.000 0.0152 . . . .                        
H8 H Uiso 0.41154 0.40135 0.17716 1.000 0.0191 . . . .                          
H9 H Uiso 0.27076 0.34992 0.09373 1.000 0.0191 . . . .                          

#===============================================================================

#===============================================================================

data_24_list1_bpandenburg_58_i455    

#===============================================================================

# 5. CHEMICAL DATA

_chemical_name_systematic                        
;
;
_chemical_name_common                             ?
_chemical_melting_point                           ?
_chemical_formula_moiety                         
'C4 H7 N2 O2 S, Cl, H2 O'
# Ex: 'C12 H16 N2 O6, H2 O' and '(Cd 2+)3, (C6 N6 Cr 3-)2, 2(H2 O)' 
_chemical_formula_structural                      ?
_chemical_formula_sum                            
'2 O2 S, Cl, H2 O'
_chemical_formula_iupac                           ?
_chemical_formula_weight                             200.64
_chemical_compound_source                        'see text'

loop_
_atom_type_symbol                                
_atom_type_description                           
_atom_type_scat_dispersion_real                  
_atom_type_scat_dispersion_imag                  
_atom_type_scat_source                           
 C   C    0.0033    0.0016
' International Tables Vol C Tables 4.2.6.8 and 6.1.1.4'
 H   H    0.0000    0.0000
' International Tables Vol C Tables 4.2.6.8 and 6.1.1.4'
Cl  Cl    0.1484    0.1585
' International Tables Vol C Tables 4.2.6.8 and 6.1.1.4'
 N   N    0.0061    0.0033
' International Tables Vol C Tables 4.2.6.8 and 6.1.1.4'
 O   O    0.0106    0.0060
' International Tables Vol C Tables 4.2.6.8 and 6.1.1.4'
 S   S    0.1246    0.1234
' International Tables Vol C Tables 4.2.6.8 and 6.1.1.4'

#===============================================================================

# 6. CRYSTAL DATA

_symmetry_cell_setting                            orthorhombic
_symmetry_space_group_name_Hall                   '-P 2ac 2ab'
_symmetry_space_group_name_H-M                    'P b c a'
_symmetry_Int_Tables_number                              61

loop_
_space_group_symop_id                            
_space_group_symop_operation_xyz                 
   1 x,y,z                         
   2 1/2-x,-y,1/2+z                
   3 1/2+x,1/2-y,-z                
   4 -x,1/2+y,1/2-z                
   5 -x,-y,-z                      
   6 1/2+x,y,1/2-z                 
   7 1/2-x,1/2+y,z                 
   8 x,1/2-y,1/2+z                 

_cell_length_a                                         12.71080
_cell_length_b                                         10.51830
_cell_length_c                                         13.21060
_cell_angle_alpha                                            90
_cell_angle_beta                                             90
_cell_angle_gamma                                            90
_cell_volume                                           1766.204
_cell_formula_units_Z                                 8
_cell_measurement_temperature                     ?
_cell_measurement_reflns_used                     ?
_cell_measurement_theta_min                       ?
_cell_measurement_theta_max                       ?
_cell_special_details                            
;
 
;

#===============================================================================

# 9. ATOMIC COORDINATES AND DISPLACEMENT PARAMETERS

loop_
_atom_site_label                                 
_atom_site_type_symbol                           
_atom_site_thermal_displace_type                 
_atom_site_fract_x                               
_atom_site_fract_y                               
_atom_site_fract_z                               
_atom_site_occupancy                             
_atom_site_U_iso_or_equiv                        
_atom_site_calc_flag                             
_atom_site_refinement_flags                      
_atom_site_disorder_assembly                     
_atom_site_disorder_group                        
S2 S Uiso 0.37576 0.27480 0.44892 1.000 0.0127 . . . .                          
Cl1 Cl Uiso 0.19282 0.20010 0.20386 1.000 0.0127 . . . .                        
O4 O Uiso 0.37745 -0.13860 0.48092 1.000 0.0127 . . . .                         
O5 O Uiso 0.35721 0.06092 0.54367 1.000 0.0127 . . . .                          
N3 N Uiso 0.37408 0.52370 0.42192 1.000 0.0127 . . . .                          
N4 N Uiso 0.36703 0.41243 0.27116 1.000 0.0127 . . . .                          
C5 C Uiso 0.37996 -0.01079 0.47481 1.000 0.0127 . . . .                         
C6 C Uiso 0.41606 0.03822 0.37325 1.000 0.0127 . . . .                          
C7 C Uiso 0.41652 0.16183 0.35562 1.000 0.0127 . . . .                          
C8 C Uiso 0.37339 0.41558 0.37138 1.000 0.0127 . . . .                          
O6 O Uiso 0.12208 0.48378 0.12338 1.000 0.0127 . . . .                          
H10 H Uiso 0.35510 -0.16706 0.54946 1.000 0.0152 . . . .                        
H11 H Uiso 0.44249 -0.02989 0.31727 1.000 0.0152 . . . .                        
H12 H Uiso 0.44581 0.19951 0.28448 1.000 0.0152 . . . .                         
H13 H Uiso 0.38109 0.52501 0.50135 1.000 0.0152 . . . .                         
H14 H Uiso 0.36626 0.60741 0.38308 1.000 0.0152 . . . .                         
H15 H Uiso 0.36076 0.49674 0.23224 1.000 0.0152 . . . .                         
H16 H Uiso 0.34387 0.33208 0.23395 1.000 0.0152 . . . .                         
H17 H Uiso 0.17112 0.54775 0.14940 1.000 0.0191 . . . .                         
H18 H Uiso 0.14416 0.40171 0.15173 1.000 0.0191 . . . .                         

#===============================================================================

#===============================================================================

data_24_list1_bpandenburg_59_1928    

#===============================================================================

# 5. CHEMICAL DATA

_chemical_name_systematic                        
;
;
_chemical_name_common                             ?
_chemical_melting_point                           ?
_chemical_formula_moiety                         
'C4 H7 N2 O2 S, Cl, H2 O'
# Ex: 'C12 H16 N2 O6, H2 O' and '(Cd 2+)3, (C6 N6 Cr 3-)2, 2(H2 O)' 
_chemical_formula_structural                      ?
_chemical_formula_sum                            
'2 O2 S, Cl, H2 O'
_chemical_formula_iupac                           ?
_chemical_formula_weight                             200.64
_chemical_compound_source                        'see text'

loop_
_atom_type_symbol                                
_atom_type_description                           
_atom_type_scat_dispersion_real                  
_atom_type_scat_dispersion_imag                  
_atom_type_scat_source                           
 C   C    0.0033    0.0016
' International Tables Vol C Tables 4.2.6.8 and 6.1.1.4'
 H   H    0.0000    0.0000
' International Tables Vol C Tables 4.2.6.8 and 6.1.1.4'
Cl  Cl    0.1484    0.1585
' International Tables Vol C Tables 4.2.6.8 and 6.1.1.4'
 N   N    0.0061    0.0033
' International Tables Vol C Tables 4.2.6.8 and 6.1.1.4'
 O   O    0.0106    0.0060
' International Tables Vol C Tables 4.2.6.8 and 6.1.1.4'
 S   S    0.1246    0.1234
' International Tables Vol C Tables 4.2.6.8 and 6.1.1.4'

#===============================================================================

# 6. CRYSTAL DATA

_symmetry_cell_setting                            orthorhombic
_symmetry_space_group_name_Hall                   'P 2ac 2ab'
_symmetry_space_group_name_H-M                    'P 21 21 21'
_symmetry_Int_Tables_number                              19

loop_
_space_group_symop_id                            
_space_group_symop_operation_xyz                 
   1 x,y,z                         
   2 1/2-x,-y,1/2+z                
   3 1/2+x,1/2-y,-z                
   4 -x,1/2+y,1/2-z                

_cell_length_a                                          6.94810
_cell_length_b                                         11.55340
_cell_length_c                                         12.18380
_cell_angle_alpha                                            90
_cell_angle_beta                                             90
_cell_angle_gamma                                            90
_cell_volume                                            978.045
_cell_formula_units_Z                                 4
_cell_measurement_temperature                     ?
_cell_measurement_reflns_used                     ?
_cell_measurement_theta_min                       ?
_cell_measurement_theta_max                       ?
_cell_special_details                            
;
 
;

#===============================================================================

# 9. ATOMIC COORDINATES AND DISPLACEMENT PARAMETERS

loop_
_atom_site_label                                 
_atom_site_type_symbol                           
_atom_site_thermal_displace_type                 
_atom_site_fract_x                               
_atom_site_fract_y                               
_atom_site_fract_z                               
_atom_site_occupancy                             
_atom_site_U_iso_or_equiv                        
_atom_site_calc_flag                             
_atom_site_refinement_flags                      
_atom_site_disorder_assembly                     
_atom_site_disorder_group                        
S1 S Uiso 0.45196 0.41003 0.25167 1.000 0.0127 . . . .                          
Cl1 Cl Uiso 0.02906 0.11011 0.20192 1.000 0.0127 . . . .                        
O1 O Uiso 0.69805 0.29960 0.56823 1.000 0.0127 . . . .                          
O2 O Uiso 0.49502 0.41301 0.46803 1.000 0.0127 . . . .                          
N1 N Uiso 0.31384 0.42799 0.04737 1.000 0.0127 . . . .                          
N2 N Uiso 0.64202 0.39817 0.05524 1.000 0.0127 . . . .                          
C1 C Uiso 0.61036 0.33435 0.47480 1.000 0.0127 . . . .                          
C2 C Uiso 0.67335 0.26441 0.37628 1.000 0.0127 . . . .                          
C3 C Uiso 0.61398 0.29244 0.27694 1.000 0.0127 . . . .                          
C4 C Uiso 0.47374 0.41009 0.10379 1.000 0.0127 . . . .                          
O3 O Uiso 0.98216 0.38296 0.15942 1.000 0.0127 . . . .                          
H1 H Uiso 0.65019 0.33921 0.63503 1.000 0.0191 . . . .                          
H2 H Uiso 0.76670 0.19068 0.39004 1.000 0.0152 . . . .                          
H3 H Uiso 0.65719 0.24165 0.20605 1.000 0.0152 . . . .                          
H4 H Uiso 0.17902 0.42413 0.08429 1.000 0.0152 . . . .                          
H5 H Uiso 0.32215 0.43830 -0.03590 1.000 0.0152 . . . .                         
H6 H Uiso 0.64427 0.39790 -0.02924 1.000 0.0152 . . . .                         
H7 H Uiso 0.77269 0.39294 0.09746 1.000 0.0152 . . . .                          
H8 H Uiso 0.98249 0.43825 0.22077 1.000 0.0191 . . . .                          
H9 H Uiso 1.00649 0.30452 0.18738 1.000 0.0191 . . . .                          

#===============================================================================

#===============================================================================

data_24_list1_bpandenburg_60_1000    

#===============================================================================

# 5. CHEMICAL DATA

_chemical_name_systematic                        
;
;
_chemical_name_common                             ?
_chemical_melting_point                           ?
_chemical_formula_moiety                         
'C4 H7 N2 O2 S, Cl, H2 O'
# Ex: 'C12 H16 N2 O6, H2 O' and '(Cd 2+)3, (C6 N6 Cr 3-)2, 2(H2 O)' 
_chemical_formula_structural                      ?
_chemical_formula_sum                            
'2 O2 S, Cl, H2 O'
_chemical_formula_iupac                           ?
_chemical_formula_weight                             200.64
_chemical_compound_source                        'see text'

loop_
_atom_type_symbol                                
_atom_type_description                           
_atom_type_scat_dispersion_real                  
_atom_type_scat_dispersion_imag                  
_atom_type_scat_source                           
 C   C    0.0033    0.0016
' International Tables Vol C Tables 4.2.6.8 and 6.1.1.4'
 H   H    0.0000    0.0000
' International Tables Vol C Tables 4.2.6.8 and 6.1.1.4'
Cl  Cl    0.1484    0.1585
' International Tables Vol C Tables 4.2.6.8 and 6.1.1.4'
 N   N    0.0061    0.0033
' International Tables Vol C Tables 4.2.6.8 and 6.1.1.4'
 O   O    0.0106    0.0060
' International Tables Vol C Tables 4.2.6.8 and 6.1.1.4'
 S   S    0.1246    0.1234
' International Tables Vol C Tables 4.2.6.8 and 6.1.1.4'

#===============================================================================

# 6. CRYSTAL DATA

_symmetry_cell_setting                              monoclinic
_symmetry_space_group_name_Hall                   '-P 2yn'
_symmetry_space_group_name_H-M                    'P 21/n'
_symmetry_Int_Tables_number                              14

loop_
_space_group_symop_id                            
_space_group_symop_operation_xyz                 
   1 x,y,z                         
   2 1/2-x,1/2+y,1/2-z             
   3 -x,-y,-z                      
   4 1/2+x,1/2-y,1/2+z             

_cell_length_a                                          7.20000
_cell_length_b                                          8.90000
_cell_length_c                                         12.24410
_cell_angle_alpha                                            90
_cell_angle_beta                                        98.1080
_cell_angle_gamma                                            90
_cell_volume                                            776.759
_cell_formula_units_Z                                 4
_cell_measurement_temperature                     ?
_cell_measurement_reflns_used                     ?
_cell_measurement_theta_min                       ?
_cell_measurement_theta_max                       ?
_cell_special_details                            
;
 
;

#===============================================================================

# 9. ATOMIC COORDINATES AND DISPLACEMENT PARAMETERS

loop_
_atom_site_label                                 
_atom_site_type_symbol                           
_atom_site_thermal_displace_type                 
_atom_site_fract_x                               
_atom_site_fract_y                               
_atom_site_fract_z                               
_atom_site_occupancy                             
_atom_site_U_iso_or_equiv                        
_atom_site_calc_flag                             
_atom_site_refinement_flags                      
_atom_site_disorder_assembly                     
_atom_site_disorder_group                        
S1 S Uiso 0.24947 0.53060 0.47800 1.000 0.0127 . . . .                          
Cl1 Cl Uiso 0.70323 0.07709 0.43492 1.000 0.0127 . . . .                        
O1 O Uiso 0.06218 0.34167 0.15680 1.000 0.0127 . . . .                          
O2 O Uiso 0.13622 0.53611 0.27219 1.000 0.0127 . . . .                          
N1 N Uiso 0.40378 0.62926 0.67028 1.000 0.0127 . . . .                          
N2 N Uiso 0.24818 0.40661 0.68338 1.000 0.0127 . . . .                          
C1 C Uiso 0.11791 0.40208 0.25441 1.000 0.0127 . . . .                          
C2 C Uiso 0.16094 0.29123 0.34330 1.000 0.0127 . . . .                          
C3 C Uiso 0.21968 0.33846 0.44586 1.000 0.0127 . . . .                          
C4 C Uiso 0.30321 0.51655 0.62276 1.000 0.0127 . . . .                          
O3 O Uiso 0.52491 0.34112 0.11012 1.000 0.0127 . . . .                          
H1 H Uiso 0.03219 0.42086 0.10298 1.000 0.0191 . . . .                          
H2 H Uiso 0.14622 0.17252 0.32509 1.000 0.0152 . . . .                          
H3 H Uiso 0.26826 0.25891 0.51058 1.000 0.0152 . . . .                          
H4 H Uiso 0.42217 0.72322 0.62691 1.000 0.0152 . . . .                          
H5 H Uiso 0.43425 0.63745 0.75316 1.000 0.0152 . . . .                          
H6 H Uiso 0.25976 0.41485 0.76640 1.000 0.0152 . . . .                          
H7 H Uiso 0.15834 0.32779 0.64842 1.000 0.0152 . . . .                          
H8 H Uiso 0.59280 0.41691 0.07594 1.000 0.0191 . . . .                          
H9 H Uiso 0.40338 0.34635 0.06583 1.000 0.0191 . . . .                          

#===============================================================================

#===============================================================================

data_24_list1_bpandenburg_61_1242    

#===============================================================================

# 5. CHEMICAL DATA

_chemical_name_systematic                        
;
;
_chemical_name_common                             ?
_chemical_melting_point                           ?
_chemical_formula_moiety                         
'C4 H7 N2 O2 S, Cl, H2 O'
# Ex: 'C12 H16 N2 O6, H2 O' and '(Cd 2+)3, (C6 N6 Cr 3-)2, 2(H2 O)' 
_chemical_formula_structural                      ?
_chemical_formula_sum                            
'2 O2 S, Cl, H2 O'
_chemical_formula_iupac                           ?
_chemical_formula_weight                             200.64
_chemical_compound_source                        'see text'

loop_
_atom_type_symbol                                
_atom_type_description                           
_atom_type_scat_dispersion_real                  
_atom_type_scat_dispersion_imag                  
_atom_type_scat_source                           
 C   C    0.0033    0.0016
' International Tables Vol C Tables 4.2.6.8 and 6.1.1.4'
 H   H    0.0000    0.0000
' International Tables Vol C Tables 4.2.6.8 and 6.1.1.4'
Cl  Cl    0.1484    0.1585
' International Tables Vol C Tables 4.2.6.8 and 6.1.1.4'
 N   N    0.0061    0.0033
' International Tables Vol C Tables 4.2.6.8 and 6.1.1.4'
 O   O    0.0106    0.0060
' International Tables Vol C Tables 4.2.6.8 and 6.1.1.4'
 S   S    0.1246    0.1234
' International Tables Vol C Tables 4.2.6.8 and 6.1.1.4'

#===============================================================================

# 6. CRYSTAL DATA

_symmetry_cell_setting                            orthorhombic
_symmetry_space_group_name_Hall                   '-P 2ac 2ab'
_symmetry_space_group_name_H-M                    'P b c a'
_symmetry_Int_Tables_number                              61

loop_
_space_group_symop_id                            
_space_group_symop_operation_xyz                 
   1 x,y,z                         
   2 1/2-x,-y,1/2+z                
   3 1/2+x,1/2-y,-z                
   4 -x,1/2+y,1/2-z                
   5 -x,-y,-z                      
   6 1/2+x,y,1/2-z                 
   7 1/2-x,1/2+y,z                 
   8 x,1/2-y,1/2+z                 

_cell_length_a                                         12.80000
_cell_length_b                                          9.80000
_cell_length_c                                         13.10000
_cell_angle_alpha                                            90
_cell_angle_beta                                             90
_cell_angle_gamma                                            90
_cell_volume                                           1643.264
_cell_formula_units_Z                                 8
_cell_measurement_temperature                     ?
_cell_measurement_reflns_used                     ?
_cell_measurement_theta_min                       ?
_cell_measurement_theta_max                       ?
_cell_special_details                            
;
 
;

#===============================================================================

# 9. ATOMIC COORDINATES AND DISPLACEMENT PARAMETERS

loop_
_atom_site_label                                 
_atom_site_type_symbol                           
_atom_site_thermal_displace_type                 
_atom_site_fract_x                               
_atom_site_fract_y                               
_atom_site_fract_z                               
_atom_site_occupancy                             
_atom_site_U_iso_or_equiv                        
_atom_site_calc_flag                             
_atom_site_refinement_flags                      
_atom_site_disorder_assembly                     
_atom_site_disorder_group                        
S3 S Uiso 0.21303 0.21952 -0.02356 1.000 0.0127 . . . .                         
Cl1 Cl Uiso 0.00000 0.37522 0.18598 1.000 0.0127 . . . .                        
O7 O Uiso 0.26959 -0.10767 0.19161 1.000 0.0127 . . . .                         
O8 O Uiso 0.32500 0.05685 0.08453 1.000 0.0127 . . . .                          
N5 N Uiso 0.03219 0.36538 -0.05054 1.000 0.0127 . . . .                         
N6 N Uiso 0.17541 0.42267 -0.14687 1.000 0.0127 . . . .                         
C9 C Uiso 0.25524 -0.00882 0.12446 1.000 0.0127 . . . .                         
C10 C Uiso 0.14428 0.01509 0.09957 1.000 0.0127 . . . .                         
C11 C Uiso 0.11813 0.11563 0.03575 1.000 0.0127 . . . .                         
C12 C Uiso 0.13093 0.34351 -0.07776 1.000 0.0127 . . . .                        
O3 O Uiso 0.39065 0.09930 0.32346 1.000 0.0127 . . . .                          
H19 H Uiso 0.34420 -0.12383 0.19826 1.000 0.0191 . . . .                        
H20 H Uiso 0.08454 -0.05064 0.13175 1.000 0.0152 . . . .                        
H21 H Uiso 0.03735 0.13079 0.01301 1.000 0.0152 . . . .                         
H22 H Uiso 0.00708 0.33654 0.01904 1.000 0.0152 . . . .                         
H23 H Uiso -0.01019 0.43981 -0.08436 1.000 0.0152 . . . .                       
H24 H Uiso 0.13890 0.50494 -0.17655 1.000 0.0152 . . . .                        
H25 H Uiso 0.24914 0.40391 -0.17097 1.000 0.0152 . . . .                        
H8 H Uiso 0.43019 0.03784 0.28128 1.000 0.0191 . . . .                          
H9 H Uiso 0.42320 0.18574 0.30942 1.000 0.0191 . . . .                          

#===============================================================================

#===============================================================================

data_24_list1_bpandenburg_62_199     

#===============================================================================

# 5. CHEMICAL DATA

_chemical_name_systematic                        
;
;
_chemical_name_common                             ?
_chemical_melting_point                           ?
_chemical_formula_moiety                         
'C4 H7 N2 O2 S, Cl, H2 O'
# Ex: 'C12 H16 N2 O6, H2 O' and '(Cd 2+)3, (C6 N6 Cr 3-)2, 2(H2 O)' 
_chemical_formula_structural                      ?
_chemical_formula_sum                            
'2 O2 S, Cl, H2 O'
_chemical_formula_iupac                           ?
_chemical_formula_weight                             200.64
_chemical_compound_source                        'see text'

loop_
_atom_type_symbol                                
_atom_type_description                           
_atom_type_scat_dispersion_real                  
_atom_type_scat_dispersion_imag                  
_atom_type_scat_source                           
 C   C    0.0033    0.0016
' International Tables Vol C Tables 4.2.6.8 and 6.1.1.4'
 H   H    0.0000    0.0000
' International Tables Vol C Tables 4.2.6.8 and 6.1.1.4'
Cl  Cl    0.1484    0.1585
' International Tables Vol C Tables 4.2.6.8 and 6.1.1.4'
 N   N    0.0061    0.0033
' International Tables Vol C Tables 4.2.6.8 and 6.1.1.4'
 O   O    0.0106    0.0060
' International Tables Vol C Tables 4.2.6.8 and 6.1.1.4'
 S   S    0.1246    0.1234
' International Tables Vol C Tables 4.2.6.8 and 6.1.1.4'

#===============================================================================

# 6. CRYSTAL DATA

_symmetry_cell_setting                            orthorhombic
_symmetry_space_group_name_Hall                   '-P 2ac 2ab'
_symmetry_space_group_name_H-M                    'P b c a'
_symmetry_Int_Tables_number                              61

loop_
_space_group_symop_id                            
_space_group_symop_operation_xyz                 
   1 x,y,z                         
   2 1/2-x,-y,1/2+z                
   3 1/2+x,1/2-y,-z                
   4 -x,1/2+y,1/2-z                
   5 -x,-y,-z                      
   6 1/2+x,y,1/2-z                 
   7 1/2-x,1/2+y,z                 
   8 x,1/2-y,1/2+z                 

_cell_length_a                                         12.50000
_cell_length_b                                          9.60000
_cell_length_c                                         13.20000
_cell_angle_alpha                                            90
_cell_angle_beta                                             90
_cell_angle_gamma                                            90
_cell_volume                                           1584.000
_cell_formula_units_Z                                 8
_cell_measurement_temperature                     ?
_cell_measurement_reflns_used                     ?
_cell_measurement_theta_min                       ?
_cell_measurement_theta_max                       ?
_cell_special_details                            
;
 
;

#===============================================================================

# 9. ATOMIC COORDINATES AND DISPLACEMENT PARAMETERS

loop_
_atom_site_label                                 
_atom_site_type_symbol                           
_atom_site_thermal_displace_type                 
_atom_site_fract_x                               
_atom_site_fract_y                               
_atom_site_fract_z                               
_atom_site_occupancy                             
_atom_site_U_iso_or_equiv                        
_atom_site_calc_flag                             
_atom_site_refinement_flags                      
_atom_site_disorder_assembly                     
_atom_site_disorder_group                        
S1 S Uiso 0.12845 0.26882 0.39891 1.000 0.0127 . . . .                          
Cl1 Cl Uiso 0.32142 0.21003 0.16245 1.000 0.0127 . . . .                        
O1 O Uiso 0.11098 -0.17419 0.45200 1.000 0.0127 . . . .                         
O2 O Uiso 0.13333 0.04634 0.50500 1.000 0.0127 . . . .                          
N1 N Uiso 0.11977 0.53660 0.36333 1.000 0.0127 . . . .                          
N2 N Uiso 0.15097 0.40983 0.21967 1.000 0.0127 . . . .                          
C1 C Uiso 0.11562 -0.03826 0.43831 1.000 0.0127 . . . .                         
C2 C Uiso 0.09626 0.00471 0.33261 1.000 0.0127 . . . .                          
C3 C Uiso 0.10090 0.13908 0.30792 1.000 0.0127 . . . .                          
C4 C Uiso 0.13393 0.41469 0.31914 1.000 0.0127 . . . .                          
O6 O Uiso 0.37190 0.50000 0.07703 1.000 0.0127 . . . .                          
H1 H Uiso 0.12719 -0.19301 0.52273 1.000 0.0152 . . . .                         
H2 H Uiso 0.07773 -0.07271 0.27547 1.000 0.0152 . . . .                         
H3 H Uiso 0.08094 0.17366 0.23191 1.000 0.0152 . . . .                          
H4 H Uiso 0.10286 0.54234 0.43825 1.000 0.0152 . . . .                          
H5 H Uiso 0.13587 0.62680 0.32731 1.000 0.0152 . . . .                          
H6 H Uiso 0.15023 0.49741 0.17736 1.000 0.0152 . . . .                          
H7 H Uiso 0.18826 0.32737 0.18834 1.000 0.0152 . . . .                          
H17 H Uiso 0.31300 0.55987 0.09417 1.000 0.0191 . . . .                         
H18 H Uiso 0.35253 0.41425 0.10978 1.000 0.0191 . . . .                         

#===============================================================================

#===============================================================================

data_24_list1_bpandenburg_63_793     

#===============================================================================

# 5. CHEMICAL DATA

_chemical_name_systematic                        
;
;
_chemical_name_common                             ?
_chemical_melting_point                           ?
_chemical_formula_moiety                         
'C4 H7 N2 O2 S, Cl, H2 O'
# Ex: 'C12 H16 N2 O6, H2 O' and '(Cd 2+)3, (C6 N6 Cr 3-)2, 2(H2 O)' 
_chemical_formula_structural                      ?
_chemical_formula_sum                            
'2 O2 S, Cl, H2 O'
_chemical_formula_iupac                           ?
_chemical_formula_weight                             200.64
_chemical_compound_source                        'see text'

loop_
_atom_type_symbol                                
_atom_type_description                           
_atom_type_scat_dispersion_real                  
_atom_type_scat_dispersion_imag                  
_atom_type_scat_source                           
 C   C    0.0033    0.0016
' International Tables Vol C Tables 4.2.6.8 and 6.1.1.4'
 H   H    0.0000    0.0000
' International Tables Vol C Tables 4.2.6.8 and 6.1.1.4'
Cl  Cl    0.1484    0.1585
' International Tables Vol C Tables 4.2.6.8 and 6.1.1.4'
 N   N    0.0061    0.0033
' International Tables Vol C Tables 4.2.6.8 and 6.1.1.4'
 O   O    0.0106    0.0060
' International Tables Vol C Tables 4.2.6.8 and 6.1.1.4'
 S   S    0.1246    0.1234
' International Tables Vol C Tables 4.2.6.8 and 6.1.1.4'

#===============================================================================

# 6. CRYSTAL DATA

_symmetry_cell_setting                            orthorhombic
_symmetry_space_group_name_Hall                   '-P 2ac 2ab'
_symmetry_space_group_name_H-M                    'P b c a'
_symmetry_Int_Tables_number                              61

loop_
_space_group_symop_id                            
_space_group_symop_operation_xyz                 
   1 x,y,z                         
   2 1/2-x,-y,1/2+z                
   3 1/2+x,1/2-y,-z                
   4 -x,1/2+y,1/2-z                
   5 -x,-y,-z                      
   6 1/2+x,y,1/2-z                 
   7 1/2-x,1/2+y,z                 
   8 x,1/2-y,1/2+z                 

_cell_length_a                                         12.70000
_cell_length_b                                          9.70000
_cell_length_c                                         13.40000
_cell_angle_alpha                                            90
_cell_angle_beta                                             90
_cell_angle_gamma                                            90
_cell_volume                                           1650.746
_cell_formula_units_Z                                 8
_cell_measurement_temperature                     ?
_cell_measurement_reflns_used                     ?
_cell_measurement_theta_min                       ?
_cell_measurement_theta_max                       ?
_cell_special_details                            
;
 
;

#===============================================================================

# 9. ATOMIC COORDINATES AND DISPLACEMENT PARAMETERS

loop_
_atom_site_label                                 
_atom_site_type_symbol                           
_atom_site_thermal_displace_type                 
_atom_site_fract_x                               
_atom_site_fract_y                               
_atom_site_fract_z                               
_atom_site_occupancy                             
_atom_site_U_iso_or_equiv                        
_atom_site_calc_flag                             
_atom_site_refinement_flags                      
_atom_site_disorder_assembly                     
_atom_site_disorder_group                        
S2 S Uiso 0.13785 0.54065 0.45050 1.000 0.0127 . . . .                          
Cl1 Cl Uiso 0.41641 0.38077 0.38078 1.000 0.0127 . . . .                        
O4 O Uiso 0.16118 0.39863 0.75458 1.000 0.0127 . . . .                          
O5 O Uiso 0.16035 0.56936 0.64064 1.000 0.0127 . . . .                          
N3 N Uiso 0.10041 0.61725 0.26822 1.000 0.0127 . . . .                          
N4 N Uiso 0.07138 0.38549 0.29165 1.000 0.0127 . . . .                          
C5 C Uiso 0.16596 0.44778 0.66275 1.000 0.0127 . . . .                          
C6 C Uiso 0.18000 0.33998 0.58645 1.000 0.0127 . . . .                          
C7 C Uiso 0.16771 0.37157 0.49030 1.000 0.0127 . . . .                          
C8 C Uiso 0.10035 0.50746 0.32683 1.000 0.0127 . . . .                          
O3 O Uiso 0.00322 0.66237 0.09016 1.000 0.0127 . . . .                          
H10 H Uiso 0.15004 0.47583 0.79938 1.000 0.0191 . . . .                         
H11 H Uiso 0.20010 0.23570 0.60876 1.000 0.0152 . . . .                         
H12 H Uiso 0.18371 0.29581 0.43273 1.000 0.0152 . . . .                         
H13 H Uiso 0.11869 0.71107 0.29610 1.000 0.0152 . . . .                         
H14 H Uiso 0.06882 0.61544 0.19914 1.000 0.0152 . . . .                         
H15 H Uiso 0.03704 0.37692 0.22393 1.000 0.0152 . . . .                         
H16 H Uiso 0.05585 0.30766 0.33933 1.000 0.0152 . . . .                         
H8 H Uiso -0.03371 0.57840 0.07438 1.000 0.0191 . . . .                         
H9 H Uiso 0.04191 0.67768 0.02948 1.000 0.0191 . . . .                          

#===============================================================================

#===============================================================================

data_24_list1_bpandenburg_64_957     

#===============================================================================

# 5. CHEMICAL DATA

_chemical_name_systematic                        
;
;
_chemical_name_common                             ?
_chemical_melting_point                           ?
_chemical_formula_moiety                         
'C4 H7 N2 O2 S, Cl, H2 O'
# Ex: 'C12 H16 N2 O6, H2 O' and '(Cd 2+)3, (C6 N6 Cr 3-)2, 2(H2 O)' 
_chemical_formula_structural                      ?
_chemical_formula_sum                            
'2 O2 S, Cl, H2 O'
_chemical_formula_iupac                           ?
_chemical_formula_weight                             200.64
_chemical_compound_source                        'see text'

loop_
_atom_type_symbol                                
_atom_type_description                           
_atom_type_scat_dispersion_real                  
_atom_type_scat_dispersion_imag                  
_atom_type_scat_source                           
 C   C    0.0033    0.0016
' International Tables Vol C Tables 4.2.6.8 and 6.1.1.4'
 H   H    0.0000    0.0000
' International Tables Vol C Tables 4.2.6.8 and 6.1.1.4'
Cl  Cl    0.1484    0.1585
' International Tables Vol C Tables 4.2.6.8 and 6.1.1.4'
 N   N    0.0061    0.0033
' International Tables Vol C Tables 4.2.6.8 and 6.1.1.4'
 O   O    0.0106    0.0060
' International Tables Vol C Tables 4.2.6.8 and 6.1.1.4'
 S   S    0.1246    0.1234
' International Tables Vol C Tables 4.2.6.8 and 6.1.1.4'

#===============================================================================

# 6. CRYSTAL DATA

_symmetry_cell_setting                            orthorhombic
_symmetry_space_group_name_Hall                   '-P 2ac 2ab'
_symmetry_space_group_name_H-M                    'P b c a'
_symmetry_Int_Tables_number                              61

loop_
_space_group_symop_id                            
_space_group_symop_operation_xyz                 
   1 x,y,z                         
   2 1/2-x,-y,1/2+z                
   3 1/2+x,1/2-y,-z                
   4 -x,1/2+y,1/2-z                
   5 -x,-y,-z                      
   6 1/2+x,y,1/2-z                 
   7 1/2-x,1/2+y,z                 
   8 x,1/2-y,1/2+z                 

_cell_length_a                                         13.21080
_cell_length_b                                          9.40580
_cell_length_c                                         14.92030
_cell_angle_alpha                                            90
_cell_angle_beta                                             90
_cell_angle_gamma                                            90
_cell_volume                                           1853.969
_cell_formula_units_Z                                 8
_cell_measurement_temperature                     ?
_cell_measurement_reflns_used                     ?
_cell_measurement_theta_min                       ?
_cell_measurement_theta_max                       ?
_cell_special_details                            
;
 
;

#===============================================================================

# 9. ATOMIC COORDINATES AND DISPLACEMENT PARAMETERS

loop_
_atom_site_label                                 
_atom_site_type_symbol                           
_atom_site_thermal_displace_type                 
_atom_site_fract_x                               
_atom_site_fract_y                               
_atom_site_fract_z                               
_atom_site_occupancy                             
_atom_site_U_iso_or_equiv                        
_atom_site_calc_flag                             
_atom_site_refinement_flags                      
_atom_site_disorder_assembly                     
_atom_site_disorder_group                        
S3 S Uiso 0.27103 0.40784 0.10769 1.000 0.0127 . . . .                          
Cl1 Cl Uiso 0.00420 0.60290 0.14419 1.000 0.0127 . . . .                        
O7 O Uiso 0.50803 0.71539 0.03056 1.000 0.0127 . . . .                          
O8 O Uiso 0.36145 0.59699 -0.00145 1.000 0.0127 . . . .                         
N5 N Uiso 0.27881 0.19570 0.23190 1.000 0.0127 . . . .                          
N6 N Uiso 0.12466 0.31142 0.21532 1.000 0.0127 . . . .                          
C9 C Uiso 0.43608 0.61728 0.04470 1.000 0.0127 . . . .                          
C10 C Uiso 0.45711 0.53212 0.12835 1.000 0.0127 . . . .                         
C11 C Uiso 0.39039 0.44093 0.16005 1.000 0.0127 . . . .                         
C12 C Uiso 0.22158 0.29360 0.19508 1.000 0.0127 . . . .                         
O3 O Uiso 0.26835 0.49454 0.35130 1.000 0.0127 . . . .                          
H19 H Uiso 0.49943 0.77386 -0.02458 1.000 0.0152 . . . .                        
H20 H Uiso 0.52775 0.55196 0.16272 1.000 0.0152 . . . .                         
H21 H Uiso 0.40436 0.38480 0.22237 1.000 0.0152 . . . .                         
H22 H Uiso 0.34902 0.17567 0.20507 1.000 0.0152 . . . .                         
H23 H Uiso 0.25443 0.12480 0.28223 1.000 0.0152 . . . .                         
H24 H Uiso 0.08900 0.24542 0.26046 1.000 0.0152 . . . .                         
H25 H Uiso 0.08443 0.39431 0.18808 1.000 0.0152 . . . .                         
H8 H Uiso 0.22334 0.46310 0.39961 1.000 0.0191 . . . .                          
H9 H Uiso 0.33719 0.49824 0.37527 1.000 0.0191 . . . .                          

#===============================================================================

#===============================================================================

data_24_list1_bpandenburg_65_565     

#===============================================================================

# 5. CHEMICAL DATA

_chemical_name_systematic                        
;
;
_chemical_name_common                             ?
_chemical_melting_point                           ?
_chemical_formula_moiety                         
'C4 H7 N2 O2 S, Cl, H2 O'
# Ex: 'C12 H16 N2 O6, H2 O' and '(Cd 2+)3, (C6 N6 Cr 3-)2, 2(H2 O)' 
_chemical_formula_structural                      ?
_chemical_formula_sum                            
'2 O2 S, Cl, H2 O'
_chemical_formula_iupac                           ?
_chemical_formula_weight                             200.64
_chemical_compound_source                        'see text'

loop_
_atom_type_symbol                                
_atom_type_description                           
_atom_type_scat_dispersion_real                  
_atom_type_scat_dispersion_imag                  
_atom_type_scat_source                           
 C   C    0.0033    0.0016
' International Tables Vol C Tables 4.2.6.8 and 6.1.1.4'
 H   H    0.0000    0.0000
' International Tables Vol C Tables 4.2.6.8 and 6.1.1.4'
Cl  Cl    0.1484    0.1585
' International Tables Vol C Tables 4.2.6.8 and 6.1.1.4'
 N   N    0.0061    0.0033
' International Tables Vol C Tables 4.2.6.8 and 6.1.1.4'
 O   O    0.0106    0.0060
' International Tables Vol C Tables 4.2.6.8 and 6.1.1.4'
 S   S    0.1246    0.1234
' International Tables Vol C Tables 4.2.6.8 and 6.1.1.4'

#===============================================================================

# 6. CRYSTAL DATA

_symmetry_cell_setting                            orthorhombic
_symmetry_space_group_name_Hall                   'P 2c -2n'
_symmetry_space_group_name_H-M                    'P n a 21'
_symmetry_Int_Tables_number                              33

loop_
_space_group_symop_id                            
_space_group_symop_operation_xyz                 
   1 x,y,z                         
   2 -x,-y,1/2+z                   
   3 1/2-x,1/2+y,1/2+z             
   4 1/2+x,1/2-y,z                 

_cell_length_a                                         14.70860
_cell_length_b                                          6.77730
_cell_length_c                                          9.05660
_cell_angle_alpha                                            90
_cell_angle_beta                                             90
_cell_angle_gamma                                            90
_cell_volume                                            902.803
_cell_formula_units_Z                                 4
_cell_measurement_temperature                     ?
_cell_measurement_reflns_used                     ?
_cell_measurement_theta_min                       ?
_cell_measurement_theta_max                       ?
_cell_special_details                            
;
 
;

#===============================================================================

# 9. ATOMIC COORDINATES AND DISPLACEMENT PARAMETERS

loop_
_atom_site_label                                 
_atom_site_type_symbol                           
_atom_site_thermal_displace_type                 
_atom_site_fract_x                               
_atom_site_fract_y                               
_atom_site_fract_z                               
_atom_site_occupancy                             
_atom_site_U_iso_or_equiv                        
_atom_site_calc_flag                             
_atom_site_refinement_flags                      
_atom_site_disorder_assembly                     
_atom_site_disorder_group                        
S1 S Uiso 0.24270 0.20442 0.12566 1.000 0.0127 . . . .                          
Cl1 Cl Uiso 0.05158 0.36609 0.52266 1.000 0.0127 . . . .                        
O1 O Uiso 0.01048 0.18464 -0.17300 1.000 0.0127 . . . .                         
O2 O Uiso 0.16037 0.22026 -0.12206 1.000 0.0127 . . . .                         
N1 N Uiso 0.25828 0.23514 0.43016 1.000 0.0127 . . . .                          
N2 N Uiso 0.38557 0.15452 0.29313 1.000 0.0127 . . . .                          
C1 C Uiso 0.08274 0.18757 -0.08197 1.000 0.0127 . . . .                         
C2 C Uiso 0.06170 0.14406 0.07769 1.000 0.0127 . . . .                          
C3 C Uiso 0.12795 0.14968 0.17642 1.000 0.0127 . . . .                          
C4 C Uiso 0.29747 0.19467 0.30366 1.000 0.0127 . . . .                          
O3 O Uiso 0.17792 0.70684 0.20531 1.000 0.0127 . . . .                          
H1 H Uiso 0.02684 0.22856 -0.27512 1.000 0.0191 . . . .                         
H2 H Uiso -0.00744 0.10785 0.10777 1.000 0.0152 . . . .                         
H3 H Uiso 0.11435 0.11713 0.29196 1.000 0.0152 . . . .                          
H4 H Uiso 0.19203 0.28198 0.43700 1.000 0.0152 . . . .                          
H5 H Uiso 0.29271 0.22306 0.53174 1.000 0.0152 . . . .                          
H6 H Uiso 0.42852 0.15585 0.38299 1.000 0.0152 . . . .                          
H7 H Uiso 0.41102 0.09605 0.19720 1.000 0.0152 . . . .                          
H8 H Uiso 0.12195 0.70461 0.26307 1.000 0.0191 . . . .                          
H9 H Uiso 0.22967 0.70857 0.27312 1.000 0.0191 . . . .                          

#===============================================================================

#===============================================================================

data_24_list1_bpandenburg_66_1301    

#===============================================================================

# 5. CHEMICAL DATA

_chemical_name_systematic                        
;
;
_chemical_name_common                             ?
_chemical_melting_point                           ?
_chemical_formula_moiety                         
'C4 H7 N2 O2 S, Cl, H2 O'
# Ex: 'C12 H16 N2 O6, H2 O' and '(Cd 2+)3, (C6 N6 Cr 3-)2, 2(H2 O)' 
_chemical_formula_structural                      ?
_chemical_formula_sum                            
'2 O2 S, Cl, H2 O'
_chemical_formula_iupac                           ?
_chemical_formula_weight                             200.64
_chemical_compound_source                        'see text'

loop_
_atom_type_symbol                                
_atom_type_description                           
_atom_type_scat_dispersion_real                  
_atom_type_scat_dispersion_imag                  
_atom_type_scat_source                           
 C   C    0.0033    0.0016
' International Tables Vol C Tables 4.2.6.8 and 6.1.1.4'
 H   H    0.0000    0.0000
' International Tables Vol C Tables 4.2.6.8 and 6.1.1.4'
Cl  Cl    0.1484    0.1585
' International Tables Vol C Tables 4.2.6.8 and 6.1.1.4'
 N   N    0.0061    0.0033
' International Tables Vol C Tables 4.2.6.8 and 6.1.1.4'
 O   O    0.0106    0.0060
' International Tables Vol C Tables 4.2.6.8 and 6.1.1.4'
 S   S    0.1246    0.1234
' International Tables Vol C Tables 4.2.6.8 and 6.1.1.4'

#===============================================================================

# 6. CRYSTAL DATA

_symmetry_cell_setting                              monoclinic
_symmetry_space_group_name_Hall                   '-P 2ybc'
_symmetry_space_group_name_H-M                    'P 21/c'
_symmetry_Int_Tables_number                              14

loop_
_space_group_symop_id                            
_space_group_symop_operation_xyz                 
   1 x,y,z                         
   2 -x,1/2+y,1/2-z                
   3 -x,-y,-z                      
   4 x,1/2-y,1/2+z                 

_cell_length_a                                         11.60000
_cell_length_b                                         10.20000
_cell_length_c                                          7.20000
_cell_angle_alpha                                            90
_cell_angle_beta                                       106.8000
_cell_angle_gamma                                            90
_cell_volume                                            815.544
_cell_formula_units_Z                                 4
_cell_measurement_temperature                     ?
_cell_measurement_reflns_used                     ?
_cell_measurement_theta_min                       ?
_cell_measurement_theta_max                       ?
_cell_special_details                            
;
 
;

#===============================================================================

# 9. ATOMIC COORDINATES AND DISPLACEMENT PARAMETERS

loop_
_atom_site_label                                 
_atom_site_type_symbol                           
_atom_site_thermal_displace_type                 
_atom_site_fract_x                               
_atom_site_fract_y                               
_atom_site_fract_z                               
_atom_site_occupancy                             
_atom_site_U_iso_or_equiv                        
_atom_site_calc_flag                             
_atom_site_refinement_flags                      
_atom_site_disorder_assembly                     
_atom_site_disorder_group                        
S1 S Uiso 0.30083 0.38291 0.33198 1.000 0.0127 . . . .                          
Cl1 Cl Uiso 0.19037 0.55293 0.82804 1.000 0.0127 . . . .                        
O1 O Uiso 0.68269 0.32762 0.41098 1.000 0.0127 . . . .                          
O2 O Uiso 0.51065 0.44417 0.30597 1.000 0.0127 . . . .                          
N1 N Uiso 0.11775 0.22191 0.37519 1.000 0.0127 . . . .                          
N2 N Uiso 0.07935 0.43882 0.31141 1.000 0.0127 . . . .                          
C1 C Uiso 0.56494 0.34531 0.37487 1.000 0.0127 . . . .                          
C2 C Uiso 0.50128 0.23008 0.41896 1.000 0.0127 . . . .                          
C3 C Uiso 0.38327 0.23741 0.40166 1.000 0.0127 . . . .                          
C4 C Uiso 0.15583 0.33919 0.34261 1.000 0.0127 . . . .                          
O3 O Uiso 0.12317 0.67132 0.17401 1.000 0.0127 . . . .                          
H1 H Uiso 0.71588 0.39877 0.35367 1.000 0.0191 . . . .                          
H2 H Uiso 0.55015 0.13952 0.46340 1.000 0.0152 . . . .                          
H3 H Uiso 0.33717 0.15267 0.43581 1.000 0.0152 . . . .                          
H4 H Uiso 0.16758 0.14111 0.37663 1.000 0.0152 . . . .                          
H5 H Uiso 0.03128 0.20685 0.37444 1.000 0.0152 . . . .                          
H6 H Uiso -0.00979 0.42660 0.29394 1.000 0.0152 . . . .                         
H7 H Uiso 0.10627 0.52908 0.28488 1.000 0.0152 . . . .                          
H8 H Uiso 0.15908 0.65260 0.07231 1.000 0.0191 . . . .                          
H9 H Uiso 0.17314 0.74094 0.24344 1.000 0.0191 . . . .                          

#===============================================================================

#===============================================================================

data_24_list1_bpandenburg_67_139     

#===============================================================================

# 5. CHEMICAL DATA

_chemical_name_systematic                        
;
;
_chemical_name_common                             ?
_chemical_melting_point                           ?
_chemical_formula_moiety                         
'C4 H7 N2 O2 S, Cl, H2 O'
# Ex: 'C12 H16 N2 O6, H2 O' and '(Cd 2+)3, (C6 N6 Cr 3-)2, 2(H2 O)' 
_chemical_formula_structural                      ?
_chemical_formula_sum                            
'2 O2 S, Cl, H2 O'
_chemical_formula_iupac                           ?
_chemical_formula_weight                             200.64
_chemical_compound_source                        'see text'

loop_
_atom_type_symbol                                
_atom_type_description                           
_atom_type_scat_dispersion_real                  
_atom_type_scat_dispersion_imag                  
_atom_type_scat_source                           
 C   C    0.0033    0.0016
' International Tables Vol C Tables 4.2.6.8 and 6.1.1.4'
 H   H    0.0000    0.0000
' International Tables Vol C Tables 4.2.6.8 and 6.1.1.4'
Cl  Cl    0.1484    0.1585
' International Tables Vol C Tables 4.2.6.8 and 6.1.1.4'
 N   N    0.0061    0.0033
' International Tables Vol C Tables 4.2.6.8 and 6.1.1.4'
 O   O    0.0106    0.0060
' International Tables Vol C Tables 4.2.6.8 and 6.1.1.4'
 S   S    0.1246    0.1234
' International Tables Vol C Tables 4.2.6.8 and 6.1.1.4'

#===============================================================================

# 6. CRYSTAL DATA

_symmetry_cell_setting                            orthorhombic
_symmetry_space_group_name_Hall                   '-P 2ac 2ab'
_symmetry_space_group_name_H-M                    'P b c a'
_symmetry_Int_Tables_number                              61

loop_
_space_group_symop_id                            
_space_group_symop_operation_xyz                 
   1 x,y,z                         
   2 1/2-x,-y,1/2+z                
   3 1/2+x,1/2-y,-z                
   4 -x,1/2+y,1/2-z                
   5 -x,-y,-z                      
   6 1/2+x,y,1/2-z                 
   7 1/2-x,1/2+y,z                 
   8 x,1/2-y,1/2+z                 

_cell_length_a                                          6.80000
_cell_length_b                                         11.20000
_cell_length_c                                         22.50000
_cell_angle_alpha                                            90
_cell_angle_beta                                             90
_cell_angle_gamma                                            90
_cell_volume                                           1713.600
_cell_formula_units_Z                                 8
_cell_measurement_temperature                     ?
_cell_measurement_reflns_used                     ?
_cell_measurement_theta_min                       ?
_cell_measurement_theta_max                       ?
_cell_special_details                            
;
 
;

#===============================================================================

# 9. ATOMIC COORDINATES AND DISPLACEMENT PARAMETERS

loop_
_atom_site_label                                 
_atom_site_type_symbol                           
_atom_site_thermal_displace_type                 
_atom_site_fract_x                               
_atom_site_fract_y                               
_atom_site_fract_z                               
_atom_site_occupancy                             
_atom_site_U_iso_or_equiv                        
_atom_site_calc_flag                             
_atom_site_refinement_flags                      
_atom_site_disorder_assembly                     
_atom_site_disorder_group                        
S1 S Uiso 0.17218 0.41305 0.10797 1.000 0.0127 . . . .                          
Cl1 Cl Uiso 0.88931 0.12926 0.16701 1.000 0.0127 . . . .                        
O1 O Uiso 0.31585 0.53157 -0.07025 1.000 0.0127 . . . .                         
O2 O Uiso 0.25219 0.38823 -0.00255 1.000 0.0127 . . . .                         
N1 N Uiso 0.21678 0.53682 0.21142 1.000 0.0127 . . . .                          
N2 N Uiso 0.04898 0.35893 0.21573 1.000 0.0127 . . . .                          
C1 C Uiso 0.26565 0.49287 -0.01668 1.000 0.0127 . . . .                         
C2 C Uiso 0.22636 0.58932 0.02622 1.000 0.0127 . . . .                          
C3 C Uiso 0.18711 0.56224 0.08295 1.000 0.0127 . . . .                          
C4 C Uiso 0.14357 0.44106 0.18464 1.000 0.0127 . . . .                          
O3 O Uiso 0.54333 0.29744 0.16632 1.000 0.0127 . . . .                          
H1 H Uiso 0.33596 0.46297 -0.09588 1.000 0.0191 . . . .                         
H2 H Uiso 0.22893 0.68148 0.01157 1.000 0.0152 . . . .                          
H3 H Uiso 0.15088 0.63102 0.11512 1.000 0.0152 . . . .                          
H4 H Uiso 0.32709 0.58367 0.19223 1.000 0.0152 . . . .                          
H5 H Uiso 0.19133 0.55319 0.25504 1.000 0.0152 . . . .                          
H6 H Uiso 0.04811 0.35836 0.26074 1.000 0.0152 . . . .                          
H7 H Uiso -0.02069 0.29119 0.19473 1.000 0.0152 . . . .                         
H8 H Uiso 0.57871 0.34636 0.13279 1.000 0.0191 . . . .                          
H9 H Uiso 0.64305 0.23632 0.16555 1.000 0.0191 . . . .                          

#===============================================================================

#===============================================================================

data_24_list1_bpandenburg_68_1046    

#===============================================================================

# 5. CHEMICAL DATA

_chemical_name_systematic                        
;
;
_chemical_name_common                             ?
_chemical_melting_point                           ?
_chemical_formula_moiety                         
'C4 H7 N2 O2 S, Cl, H2 O'
# Ex: 'C12 H16 N2 O6, H2 O' and '(Cd 2+)3, (C6 N6 Cr 3-)2, 2(H2 O)' 
_chemical_formula_structural                      ?
_chemical_formula_sum                            
'2 O2 S, Cl, H2 O'
_chemical_formula_iupac                           ?
_chemical_formula_weight                             200.64
_chemical_compound_source                        'see text'

loop_
_atom_type_symbol                                
_atom_type_description                           
_atom_type_scat_dispersion_real                  
_atom_type_scat_dispersion_imag                  
_atom_type_scat_source                           
 C   C    0.0033    0.0016
' International Tables Vol C Tables 4.2.6.8 and 6.1.1.4'
 H   H    0.0000    0.0000
' International Tables Vol C Tables 4.2.6.8 and 6.1.1.4'
Cl  Cl    0.1484    0.1585
' International Tables Vol C Tables 4.2.6.8 and 6.1.1.4'
 N   N    0.0061    0.0033
' International Tables Vol C Tables 4.2.6.8 and 6.1.1.4'
 O   O    0.0106    0.0060
' International Tables Vol C Tables 4.2.6.8 and 6.1.1.4'
 S   S    0.1246    0.1234
' International Tables Vol C Tables 4.2.6.8 and 6.1.1.4'

#===============================================================================

# 6. CRYSTAL DATA

_symmetry_cell_setting                              monoclinic
_symmetry_space_group_name_Hall                   '-P 2ybc'
_symmetry_space_group_name_H-M                    'P 21/c'
_symmetry_Int_Tables_number                              14

loop_
_space_group_symop_id                            
_space_group_symop_operation_xyz                 
   1 x,y,z                         
   2 -x,1/2+y,1/2-z                
   3 -x,-y,-z                      
   4 x,1/2-y,1/2+z                 

_cell_length_a                                          7.70000
_cell_length_b                                         10.70000
_cell_length_c                                         10.20000
_cell_angle_alpha                                            90
_cell_angle_beta                                        96.2000
_cell_angle_gamma                                            90
_cell_volume                                            835.463
_cell_formula_units_Z                                 4
_cell_measurement_temperature                     ?
_cell_measurement_reflns_used                     ?
_cell_measurement_theta_min                       ?
_cell_measurement_theta_max                       ?
_cell_special_details                            
;
 
;

#===============================================================================

# 9. ATOMIC COORDINATES AND DISPLACEMENT PARAMETERS

loop_
_atom_site_label                                 
_atom_site_type_symbol                           
_atom_site_thermal_displace_type                 
_atom_site_fract_x                               
_atom_site_fract_y                               
_atom_site_fract_z                               
_atom_site_occupancy                             
_atom_site_U_iso_or_equiv                        
_atom_site_calc_flag                             
_atom_site_refinement_flags                      
_atom_site_disorder_assembly                     
_atom_site_disorder_group                        
S1 S Uiso 0.48575 0.31580 0.10938 1.000 0.0127 . . . .                          
Cl1 Cl Uiso 0.96432 0.20149 0.04871 1.000 0.0127 . . . .                        
O1 O Uiso 0.08818 0.41673 -0.20633 1.000 0.0127 . . . .                         
O2 O Uiso 0.31281 0.29672 -0.11863 1.000 0.0127 . . . .                         
N1 N Uiso 0.77965 0.30919 0.26913 1.000 0.0127 . . . .                          
N2 N Uiso 0.55940 0.41450 0.35586 1.000 0.0127 . . . .                          
C1 C Uiso 0.21337 0.38503 -0.11292 1.000 0.0127 . . . .                         
C2 C Uiso 0.22914 0.47137 0.00000 1.000 0.0127 . . . .                          
C3 C Uiso 0.34559 0.44764 0.10399 1.000 0.0127 . . . .                          
C4 C Uiso 0.61557 0.34937 0.25810 1.000 0.0127 . . . .                          
O3 O Uiso 0.24216 0.46725 0.44224 1.000 0.0127 . . . .                          
H1 H Uiso 0.08808 0.35853 -0.27914 1.000 0.0191 . . . .                         
H2 H Uiso 0.14858 0.55495 -0.00279 1.000 0.0152 . . . .                         
H3 H Uiso 0.36479 0.51294 0.18532 1.000 0.0152 . . . .                          
H4 H Uiso 0.83135 0.27392 0.19000 1.000 0.0152 . . . .                          
H5 H Uiso 0.85427 0.30517 0.35684 1.000 0.0152 . . . .                          
H6 H Uiso 0.64357 0.44812 0.43059 1.000 0.0152 . . . .                          
H7 H Uiso 0.43002 0.42398 0.36393 1.000 0.0152 . . . .                          
H8 H Uiso 0.17417 0.39849 0.47029 1.000 0.0191 . . . .                          
H9 H Uiso 0.15204 0.52767 0.41603 1.000 0.0191 . . . .                          

#===============================================================================

#===============================================================================

data_24_list1_bpandenburg_69_2141    

#===============================================================================

# 5. CHEMICAL DATA

_chemical_name_systematic                        
;
;
_chemical_name_common                             ?
_chemical_melting_point                           ?
_chemical_formula_moiety                         
'C4 H7 N2 O2 S, Cl, H2 O'
# Ex: 'C12 H16 N2 O6, H2 O' and '(Cd 2+)3, (C6 N6 Cr 3-)2, 2(H2 O)' 
_chemical_formula_structural                      ?
_chemical_formula_sum                            
'2 O2 S, Cl, H2 O'
_chemical_formula_iupac                           ?
_chemical_formula_weight                             200.64
_chemical_compound_source                        'see text'

loop_
_atom_type_symbol                                
_atom_type_description                           
_atom_type_scat_dispersion_real                  
_atom_type_scat_dispersion_imag                  
_atom_type_scat_source                           
 C   C    0.0033    0.0016
' International Tables Vol C Tables 4.2.6.8 and 6.1.1.4'
 H   H    0.0000    0.0000
' International Tables Vol C Tables 4.2.6.8 and 6.1.1.4'
Cl  Cl    0.1484    0.1585
' International Tables Vol C Tables 4.2.6.8 and 6.1.1.4'
 N   N    0.0061    0.0033
' International Tables Vol C Tables 4.2.6.8 and 6.1.1.4'
 O   O    0.0106    0.0060
' International Tables Vol C Tables 4.2.6.8 and 6.1.1.4'
 S   S    0.1246    0.1234
' International Tables Vol C Tables 4.2.6.8 and 6.1.1.4'

#===============================================================================

# 6. CRYSTAL DATA

_symmetry_cell_setting                              monoclinic
_symmetry_space_group_name_Hall                   '-P 2ybc'
_symmetry_space_group_name_H-M                    'P 21/c'
_symmetry_Int_Tables_number                              14

loop_
_space_group_symop_id                            
_space_group_symop_operation_xyz                 
   1 x,y,z                         
   2 -x,1/2+y,1/2-z                
   3 -x,-y,-z                      
   4 x,1/2-y,1/2+z                 

_cell_length_a                                          7.70000
_cell_length_b                                         10.70000
_cell_length_c                                         10.20000
_cell_angle_alpha                                            90
_cell_angle_beta                                        96.1000
_cell_angle_gamma                                            90
_cell_volume                                            835.620
_cell_formula_units_Z                                 4
_cell_measurement_temperature                     ?
_cell_measurement_reflns_used                     ?
_cell_measurement_theta_min                       ?
_cell_measurement_theta_max                       ?
_cell_special_details                            
;
 
;

#===============================================================================

# 9. ATOMIC COORDINATES AND DISPLACEMENT PARAMETERS

loop_
_atom_site_label                                 
_atom_site_type_symbol                           
_atom_site_thermal_displace_type                 
_atom_site_fract_x                               
_atom_site_fract_y                               
_atom_site_fract_z                               
_atom_site_occupancy                             
_atom_site_U_iso_or_equiv                        
_atom_site_calc_flag                             
_atom_site_refinement_flags                      
_atom_site_disorder_assembly                     
_atom_site_disorder_group                        
S1 S Uiso 0.48643 0.18454 0.10989 1.000 0.0127 . . . .                          
Cl1 Cl Uiso 0.96608 0.29774 0.04955 1.000 0.0127 . . . .                        
O1 O Uiso 0.09170 0.08101 -0.20723 1.000 0.0127 . . . .                         
O2 O Uiso 0.31321 0.20355 -0.11845 1.000 0.0127 . . . .                         
N1 N Uiso 0.77722 0.19734 0.27145 1.000 0.0127 . . . .                          
N2 N Uiso 0.56020 0.08551 0.35616 1.000 0.0127 . . . .                          
C1 C Uiso 0.21485 0.11429 -0.11298 1.000 0.0127 . . . .                         
C2 C Uiso 0.22984 0.02838 0.00055 1.000 0.0127 . . . .                          
C3 C Uiso 0.34646 0.05219 0.10430 1.000 0.0127 . . . .                          
C4 C Uiso 0.61556 0.15213 0.25903 1.000 0.0127 . . . .                          
O6 O Uiso 0.24208 0.03194 0.44135 1.000 0.0127 . . . .                          
H1 H Uiso 0.09090 0.14026 -0.27932 1.000 0.0191 . . . .                         
H2 H Uiso 0.14902 -0.05535 -0.00203 1.000 0.0152 . . . .                        
H3 H Uiso 0.36538 -0.01331 0.18560 1.000 0.0152 . . . .                         
H4 H Uiso 0.83204 0.22783 0.19159 1.000 0.0152 . . . .                          
H5 H Uiso 0.85221 0.19936 0.35898 1.000 0.0152 . . . .                          
H6 H Uiso 0.64475 0.05239 0.43091 1.000 0.0152 . . . .                          
H7 H Uiso 0.43094 0.07422 0.36378 1.000 0.0152 . . . .                          
H17 H Uiso 0.15147 -0.02837 0.41536 1.000 0.0191 . . . .                        
H18 H Uiso 0.17471 0.10138 0.46917 1.000 0.0191 . . . .                         

#===============================================================================

#===============================================================================

data_24_list1_bpandenburg_70_369     

#===============================================================================

# 5. CHEMICAL DATA

_chemical_name_systematic                        
;
;
_chemical_name_common                             ?
_chemical_melting_point                           ?
_chemical_formula_moiety                         
'C4 H7 N2 O2 S, Cl, H2 O'
# Ex: 'C12 H16 N2 O6, H2 O' and '(Cd 2+)3, (C6 N6 Cr 3-)2, 2(H2 O)' 
_chemical_formula_structural                      ?
_chemical_formula_sum                            
'2 O2 S, Cl, H2 O'
_chemical_formula_iupac                           ?
_chemical_formula_weight                             200.64
_chemical_compound_source                        'see text'

loop_
_atom_type_symbol                                
_atom_type_description                           
_atom_type_scat_dispersion_real                  
_atom_type_scat_dispersion_imag                  
_atom_type_scat_source                           
 C   C    0.0033    0.0016
' International Tables Vol C Tables 4.2.6.8 and 6.1.1.4'
 H   H    0.0000    0.0000
' International Tables Vol C Tables 4.2.6.8 and 6.1.1.4'
Cl  Cl    0.1484    0.1585
' International Tables Vol C Tables 4.2.6.8 and 6.1.1.4'
 N   N    0.0061    0.0033
' International Tables Vol C Tables 4.2.6.8 and 6.1.1.4'
 O   O    0.0106    0.0060
' International Tables Vol C Tables 4.2.6.8 and 6.1.1.4'
 S   S    0.1246    0.1234
' International Tables Vol C Tables 4.2.6.8 and 6.1.1.4'

#===============================================================================

# 6. CRYSTAL DATA

_symmetry_cell_setting                            orthorhombic
_symmetry_space_group_name_Hall                   '-P 2ac 2ab'
_symmetry_space_group_name_H-M                    'P b c a'
_symmetry_Int_Tables_number                              61

loop_
_space_group_symop_id                            
_space_group_symop_operation_xyz                 
   1 x,y,z                         
   2 1/2-x,-y,1/2+z                
   3 1/2+x,1/2-y,-z                
   4 -x,1/2+y,1/2-z                
   5 -x,-y,-z                      
   6 1/2+x,y,1/2-z                 
   7 1/2-x,1/2+y,z                 
   8 x,1/2-y,1/2+z                 

_cell_length_a                                          6.80000
_cell_length_b                                         11.30000
_cell_length_c                                         22.30000
_cell_angle_alpha                                            90
_cell_angle_beta                                             90
_cell_angle_gamma                                            90
_cell_volume                                           1713.532
_cell_formula_units_Z                                 8
_cell_measurement_temperature                     ?
_cell_measurement_reflns_used                     ?
_cell_measurement_theta_min                       ?
_cell_measurement_theta_max                       ?
_cell_special_details                            
;
 
;

#===============================================================================

# 9. ATOMIC COORDINATES AND DISPLACEMENT PARAMETERS

loop_
_atom_site_label                                 
_atom_site_type_symbol                           
_atom_site_thermal_displace_type                 
_atom_site_fract_x                               
_atom_site_fract_y                               
_atom_site_fract_z                               
_atom_site_occupancy                             
_atom_site_U_iso_or_equiv                        
_atom_site_calc_flag                             
_atom_site_refinement_flags                      
_atom_site_disorder_assembly                     
_atom_site_disorder_group                        
S2 S Uiso 0.67425 0.07970 0.10714 1.000 0.0127 . . . .                          
Cl1 Cl Uiso 0.39126 0.36119 0.16711 1.000 0.0127 . . . .                        
O4 O Uiso 0.81177 -0.03033 -0.07392 1.000 0.0127 . . . .                        
O5 O Uiso 0.75854 0.10909 -0.00335 1.000 0.0127 . . . .                         
N3 N Uiso 0.53548 0.12806 0.21436 1.000 0.0127 . . . .                          
N4 N Uiso 0.71841 -0.04340 0.21140 1.000 0.0127 . . . .                         
C5 C Uiso 0.76765 0.00571 -0.01910 1.000 0.0127 . . . .                         
C6 C Uiso 0.72985 -0.09210 0.02309 1.000 0.0127 . . . .                         
C7 C Uiso 0.69103 -0.06758 0.08048 1.000 0.0127 . . . .                         
C8 C Uiso 0.64028 0.04952 0.18387 1.000 0.0127 . . . .                          
O3 O Uiso 0.03814 0.19946 0.16790 1.000 0.0127 . . . .                          
H10 H Uiso 0.83262 0.03918 -0.09878 1.000 0.0152 . . . .                        
H11 H Uiso 0.73286 -0.18314 0.00740 1.000 0.0152 . . . .                        
H12 H Uiso 0.65563 -0.13742 0.11215 1.000 0.0152 . . . .                        
H13 H Uiso 0.47397 0.19772 0.19278 1.000 0.0152 . . . .                         
H14 H Uiso 0.54257 0.13328 0.25955 1.000 0.0152 . . . .                         
H15 H Uiso 0.68510 -0.06338 0.25441 1.000 0.0152 . . . .                        
H16 H Uiso 0.82702 -0.09081 0.19179 1.000 0.0152 . . . .                        
H8 H Uiso 0.13902 0.25957 0.16782 1.000 0.0191 . . . .                          
H9 H Uiso 0.07396 0.15225 0.13367 1.000 0.0191 . . . .                          

#===============================================================================

#===============================================================================

data_24_list1_bpandenburg_71_831     

#===============================================================================

# 5. CHEMICAL DATA

_chemical_name_systematic                        
;
;
_chemical_name_common                             ?
_chemical_melting_point                           ?
_chemical_formula_moiety                         
'C4 H7 N2 O2 S, Cl, H2 O'
# Ex: 'C12 H16 N2 O6, H2 O' and '(Cd 2+)3, (C6 N6 Cr 3-)2, 2(H2 O)' 
_chemical_formula_structural                      ?
_chemical_formula_sum                            
'2 O2 S, Cl, H2 O'
_chemical_formula_iupac                           ?
_chemical_formula_weight                             200.64
_chemical_compound_source                        'see text'

loop_
_atom_type_symbol                                
_atom_type_description                           
_atom_type_scat_dispersion_real                  
_atom_type_scat_dispersion_imag                  
_atom_type_scat_source                           
 C   C    0.0033    0.0016
' International Tables Vol C Tables 4.2.6.8 and 6.1.1.4'
 H   H    0.0000    0.0000
' International Tables Vol C Tables 4.2.6.8 and 6.1.1.4'
Cl  Cl    0.1484    0.1585
' International Tables Vol C Tables 4.2.6.8 and 6.1.1.4'
 N   N    0.0061    0.0033
' International Tables Vol C Tables 4.2.6.8 and 6.1.1.4'
 O   O    0.0106    0.0060
' International Tables Vol C Tables 4.2.6.8 and 6.1.1.4'
 S   S    0.1246    0.1234
' International Tables Vol C Tables 4.2.6.8 and 6.1.1.4'

#===============================================================================

# 6. CRYSTAL DATA

_symmetry_cell_setting                            orthorhombic
_symmetry_space_group_name_Hall                   '-P 2n 2ab'
_symmetry_space_group_name_H-M                    'P b c n'
_symmetry_Int_Tables_number                              60

loop_
_space_group_symop_id                            
_space_group_symop_operation_xyz                 
   1 x,y,z                         
   2 1/2-x,1/2-y,1/2+z             
   3 1/2+x,1/2-y,-z                
   4 -x,y,1/2-z                    
   5 -x,-y,-z                      
   6 1/2+x,1/2+y,1/2-z             
   7 1/2-x,1/2+y,z                 
   8 x,-y,1/2+z                    

_cell_length_a                                         13.69940
_cell_length_b                                         11.37670
_cell_length_c                                         12.17050
_cell_angle_alpha                                            90
_cell_angle_beta                                             90
_cell_angle_gamma                                            90
_cell_volume                                           1896.821
_cell_formula_units_Z                                 8
_cell_measurement_temperature                     ?
_cell_measurement_reflns_used                     ?
_cell_measurement_theta_min                       ?
_cell_measurement_theta_max                       ?
_cell_special_details                            
;
 
;

#===============================================================================

# 9. ATOMIC COORDINATES AND DISPLACEMENT PARAMETERS

loop_
_atom_site_label                                 
_atom_site_type_symbol                           
_atom_site_thermal_displace_type                 
_atom_site_fract_x                               
_atom_site_fract_y                               
_atom_site_fract_z                               
_atom_site_occupancy                             
_atom_site_U_iso_or_equiv                        
_atom_site_calc_flag                             
_atom_site_refinement_flags                      
_atom_site_disorder_assembly                     
_atom_site_disorder_group                        
S1 S Uiso 0.35989 0.46058 0.20848 1.000 0.0127 . . . .                          
Cl1 Cl Uiso 0.33434 0.05983 0.46772 1.000 0.0127 . . . .                        
O1 O Uiso 0.36874 0.84392 0.20669 1.000 0.0127 . . . .                          
O2 O Uiso 0.36634 0.66712 0.11944 1.000 0.0127 . . . .                          
N1 N Uiso 0.36396 0.22761 0.24270 1.000 0.0127 . . . .                          
N2 N Uiso 0.30127 0.33420 0.38745 1.000 0.0127 . . . .                          
C1 C Uiso 0.37515 0.72587 0.20234 1.000 0.0127 . . . .                          
C2 C Uiso 0.39360 0.66980 0.31289 1.000 0.0127 . . . .                          
C3 C Uiso 0.38775 0.55456 0.32248 1.000 0.0127 . . . .                          
C4 C Uiso 0.34019 0.32897 0.28814 1.000 0.0127 . . . .                          
O6 O Uiso 0.44167 0.18646 0.04526 1.000 0.0127 . . . .                          
H1 H Uiso 0.35725 0.87934 0.13310 1.000 0.0191 . . . .                          
H2 H Uiso 0.41114 0.72521 0.38290 1.000 0.0152 . . . .                          
H3 H Uiso 0.40152 0.51135 0.40054 1.000 0.0152 . . . .                          
H4 H Uiso 0.39690 0.21982 0.16498 1.000 0.0152 . . . .                          
H5 H Uiso 0.35034 0.15231 0.28636 1.000 0.0152 . . . .                          
H6 H Uiso 0.29600 0.25893 0.43354 1.000 0.0152 . . . .                          
H7 H Uiso 0.27112 0.41000 0.41810 1.000 0.0152 . . . .                          
H17 H Uiso 0.40662 0.11762 0.01663 1.000 0.0191 . . . .                         
H18 H Uiso 0.51095 0.16529 0.04241 1.000 0.0191 . . . .                         

#===============================================================================

#===============================================================================

data_24_list1_bpandenburg_72_966     

#===============================================================================

# 5. CHEMICAL DATA

_chemical_name_systematic                        
;
;
_chemical_name_common                             ?
_chemical_melting_point                           ?
_chemical_formula_moiety                         
'C4 H7 N2 O2 S, Cl, H2 O'
# Ex: 'C12 H16 N2 O6, H2 O' and '(Cd 2+)3, (C6 N6 Cr 3-)2, 2(H2 O)' 
_chemical_formula_structural                      ?
_chemical_formula_sum                            
'2 O2 S, Cl, H2 O'
_chemical_formula_iupac                           ?
_chemical_formula_weight                             200.64
_chemical_compound_source                        'see text'

loop_
_atom_type_symbol                                
_atom_type_description                           
_atom_type_scat_dispersion_real                  
_atom_type_scat_dispersion_imag                  
_atom_type_scat_source                           
 C   C    0.0033    0.0016
' International Tables Vol C Tables 4.2.6.8 and 6.1.1.4'
 H   H    0.0000    0.0000
' International Tables Vol C Tables 4.2.6.8 and 6.1.1.4'
Cl  Cl    0.1484    0.1585
' International Tables Vol C Tables 4.2.6.8 and 6.1.1.4'
 N   N    0.0061    0.0033
' International Tables Vol C Tables 4.2.6.8 and 6.1.1.4'
 O   O    0.0106    0.0060
' International Tables Vol C Tables 4.2.6.8 and 6.1.1.4'
 S   S    0.1246    0.1234
' International Tables Vol C Tables 4.2.6.8 and 6.1.1.4'

#===============================================================================

# 6. CRYSTAL DATA

_symmetry_cell_setting                            orthorhombic
_symmetry_space_group_name_Hall                   '-P 2ac 2ab'
_symmetry_space_group_name_H-M                    'P b c a'
_symmetry_Int_Tables_number                              61

loop_
_space_group_symop_id                            
_space_group_symop_operation_xyz                 
   1 x,y,z                         
   2 1/2-x,-y,1/2+z                
   3 1/2+x,1/2-y,-z                
   4 -x,1/2+y,1/2-z                
   5 -x,-y,-z                      
   6 1/2+x,y,1/2-z                 
   7 1/2-x,1/2+y,z                 
   8 x,1/2-y,1/2+z                 

_cell_length_a                                         10.42170
_cell_length_b                                          8.42680
_cell_length_c                                         21.66540
_cell_angle_alpha                                            90
_cell_angle_beta                                             90
_cell_angle_gamma                                            90
_cell_volume                                           1902.690
_cell_formula_units_Z                                 8
_cell_measurement_temperature                     ?
_cell_measurement_reflns_used                     ?
_cell_measurement_theta_min                       ?
_cell_measurement_theta_max                       ?
_cell_special_details                            
;
 
;

#===============================================================================

# 9. ATOMIC COORDINATES AND DISPLACEMENT PARAMETERS

loop_
_atom_site_label                                 
_atom_site_type_symbol                           
_atom_site_thermal_displace_type                 
_atom_site_fract_x                               
_atom_site_fract_y                               
_atom_site_fract_z                               
_atom_site_occupancy                             
_atom_site_U_iso_or_equiv                        
_atom_site_calc_flag                             
_atom_site_refinement_flags                      
_atom_site_disorder_assembly                     
_atom_site_disorder_group                        
S1 S Uiso 0.20974 0.20367 0.33594 1.000 0.0127 . . . .                          
Cl1 Cl Uiso 0.24827 0.44661 0.07029 1.000 0.0127 . . . .                        
O1 O Uiso 0.40930 0.14699 0.16139 1.000 0.0127 . . . .                          
O2 O Uiso 0.24714 0.09960 0.22851 1.000 0.0127 . . . .                          
N1 N Uiso 0.06702 0.30847 0.42812 1.000 0.0127 . . . .                          
N2 N Uiso 0.28455 0.31881 0.44934 1.000 0.0127 . . . .                          
C1 C Uiso 0.34947 0.16142 0.21641 1.000 0.0127 . . . .                          
C2 C Uiso 0.41917 0.26100 0.26390 1.000 0.0127 . . . .                          
C3 C Uiso 0.36429 0.28475 0.31809 1.000 0.0127 . . . .                          
C4 C Uiso 0.18868 0.28683 0.41195 1.000 0.0127 . . . .                          
O3 O Uiso 0.02317 0.19797 0.05612 1.000 0.0127 . . . .                          
H1 H Uiso 0.35580 0.08336 0.13194 1.000 0.0191 . . . .                          
H2 H Uiso 0.51150 0.31168 0.25233 1.000 0.0152 . . . .                          
H3 H Uiso 0.40939 0.35815 0.35302 1.000 0.0152 . . . .                          
H4 H Uiso -0.00462 0.28423 0.39705 1.000 0.0152 . . . .                         
H5 H Uiso 0.04261 0.32705 0.47387 1.000 0.0152 . . . .                          
H6 H Uiso 0.26696 0.37249 0.49127 1.000 0.0152 . . . .                          
H7 H Uiso 0.37678 0.27415 0.44257 1.000 0.0152 . . . .                          
H8 H Uiso 0.09215 0.27602 0.06348 1.000 0.0191 . . . .                          
H9 H Uiso 0.05292 0.09863 0.07464 1.000 0.0191 . . . .                          

#===============================================================================

#===============================================================================

data_24_list1_bpandenburg_73_165     

#===============================================================================

# 5. CHEMICAL DATA

_chemical_name_systematic                        
;
;
_chemical_name_common                             ?
_chemical_melting_point                           ?
_chemical_formula_moiety                         
'C4 H7 N2 O2 S, Cl, H2 O'
# Ex: 'C12 H16 N2 O6, H2 O' and '(Cd 2+)3, (C6 N6 Cr 3-)2, 2(H2 O)' 
_chemical_formula_structural                      ?
_chemical_formula_sum                            
'2 O2 S, Cl, H2 O'
_chemical_formula_iupac                           ?
_chemical_formula_weight                             200.64
_chemical_compound_source                        'see text'

loop_
_atom_type_symbol                                
_atom_type_description                           
_atom_type_scat_dispersion_real                  
_atom_type_scat_dispersion_imag                  
_atom_type_scat_source                           
 C   C    0.0033    0.0016
' International Tables Vol C Tables 4.2.6.8 and 6.1.1.4'
 H   H    0.0000    0.0000
' International Tables Vol C Tables 4.2.6.8 and 6.1.1.4'
Cl  Cl    0.1484    0.1585
' International Tables Vol C Tables 4.2.6.8 and 6.1.1.4'
 N   N    0.0061    0.0033
' International Tables Vol C Tables 4.2.6.8 and 6.1.1.4'
 O   O    0.0106    0.0060
' International Tables Vol C Tables 4.2.6.8 and 6.1.1.4'
 S   S    0.1246    0.1234
' International Tables Vol C Tables 4.2.6.8 and 6.1.1.4'

#===============================================================================

# 6. CRYSTAL DATA

_symmetry_cell_setting                            orthorhombic
_symmetry_space_group_name_Hall                   '-P 2ac 2ab'
_symmetry_space_group_name_H-M                    'P b c a'
_symmetry_Int_Tables_number                              61

loop_
_space_group_symop_id                            
_space_group_symop_operation_xyz                 
   1 x,y,z                         
   2 1/2-x,-y,1/2+z                
   3 1/2+x,1/2-y,-z                
   4 -x,1/2+y,1/2-z                
   5 -x,-y,-z                      
   6 1/2+x,y,1/2-z                 
   7 1/2-x,1/2+y,z                 
   8 x,1/2-y,1/2+z                 

_cell_length_a                                          7.15550
_cell_length_b                                         11.04110
_cell_length_c                                         22.88320
_cell_angle_alpha                                            90
_cell_angle_beta                                             90
_cell_angle_gamma                                            90
_cell_volume                                           1807.878
_cell_formula_units_Z                                 8
_cell_measurement_temperature                     ?
_cell_measurement_reflns_used                     ?
_cell_measurement_theta_min                       ?
_cell_measurement_theta_max                       ?
_cell_special_details                            
;
 
;

#===============================================================================

# 9. ATOMIC COORDINATES AND DISPLACEMENT PARAMETERS

loop_
_atom_site_label                                 
_atom_site_type_symbol                           
_atom_site_thermal_displace_type                 
_atom_site_fract_x                               
_atom_site_fract_y                               
_atom_site_fract_z                               
_atom_site_occupancy                             
_atom_site_U_iso_or_equiv                        
_atom_site_calc_flag                             
_atom_site_refinement_flags                      
_atom_site_disorder_assembly                     
_atom_site_disorder_group                        
S3 S Uiso 0.61447 -0.04069 0.10887 1.000 0.0127 . . . .                         
Cl1 Cl Uiso 0.12694 0.16293 0.15767 1.000 0.0127 . . . .                        
O7 O Uiso 0.87308 0.02959 -0.05829 1.000 0.0127 . . . .                         
O8 O Uiso 0.68924 -0.08248 0.00135 1.000 0.0127 . . . .                         
N5 N Uiso 0.70940 0.07869 0.21017 1.000 0.0127 . . . .                          
N6 N Uiso 0.51161 -0.08610 0.21780 1.000 0.0127 . . . .                         
C9 C Uiso 0.76657 0.01245 -0.01018 1.000 0.0127 . . . .                         
C10 C Uiso 0.75140 0.12141 0.02972 1.000 0.0127 . . . .                         
C11 C Uiso 0.68609 0.10571 0.08317 1.000 0.0127 . . . .                         
C12 C Uiso 0.61219 -0.01026 0.18611 1.000 0.0127 . . . .                        
O3 O Uiso 0.48956 0.34238 0.16855 1.000 0.0127 . . . .                          
H19 H Uiso 0.87073 -0.04284 -0.08409 1.000 0.0152 . . . .                       
H20 H Uiso 0.79223 0.21020 0.01342 1.000 0.0152 . . . .                         
H21 H Uiso 0.66672 0.18170 0.11278 1.000 0.0152 . . . .                         
H22 H Uiso 0.80776 0.12536 0.18698 1.000 0.0152 . . . .                         
H23 H Uiso 0.69663 0.09698 0.25418 1.000 0.0152 . . . .                         
H24 H Uiso 0.51538 -0.09151 0.26335 1.000 0.0152 . . . .                        
H25 H Uiso 0.44188 -0.15463 0.19688 1.000 0.0152 . . . .                        
H8 H Uiso 0.39494 0.27835 0.16647 1.000 0.0191 . . . .                          
H9 H Uiso 0.47800 0.38666 0.13175 1.000 0.0191 . . . .                          

#===============================================================================

#===============================================================================

data_24_list1_bpandenburg_74_645     

#===============================================================================

# 5. CHEMICAL DATA

_chemical_name_systematic                        
;
;
_chemical_name_common                             ?
_chemical_melting_point                           ?
_chemical_formula_moiety                         
'C4 H7 N2 O2 S, Cl, H2 O'
# Ex: 'C12 H16 N2 O6, H2 O' and '(Cd 2+)3, (C6 N6 Cr 3-)2, 2(H2 O)' 
_chemical_formula_structural                      ?
_chemical_formula_sum                            
'2 O2 S, Cl, H2 O'
_chemical_formula_iupac                           ?
_chemical_formula_weight                             200.64
_chemical_compound_source                        'see text'

loop_
_atom_type_symbol                                
_atom_type_description                           
_atom_type_scat_dispersion_real                  
_atom_type_scat_dispersion_imag                  
_atom_type_scat_source                           
 C   C    0.0033    0.0016
' International Tables Vol C Tables 4.2.6.8 and 6.1.1.4'
 H   H    0.0000    0.0000
' International Tables Vol C Tables 4.2.6.8 and 6.1.1.4'
Cl  Cl    0.1484    0.1585
' International Tables Vol C Tables 4.2.6.8 and 6.1.1.4'
 N   N    0.0061    0.0033
' International Tables Vol C Tables 4.2.6.8 and 6.1.1.4'
 O   O    0.0106    0.0060
' International Tables Vol C Tables 4.2.6.8 and 6.1.1.4'
 S   S    0.1246    0.1234
' International Tables Vol C Tables 4.2.6.8 and 6.1.1.4'

#===============================================================================

# 6. CRYSTAL DATA

_symmetry_cell_setting                               triclinic
_symmetry_space_group_name_Hall                   '-P 1'
_symmetry_space_group_name_H-M                    'P -1'
_symmetry_Int_Tables_number                               2

loop_
_space_group_symop_id                            
_space_group_symop_operation_xyz                 
   1 x,y,z                         
   2 -x,-y,-z                      

_cell_length_a                                          9.04580
_cell_length_b                                          9.53940
_cell_length_c                                         11.04540
_cell_angle_alpha                                       82.0290
_cell_angle_beta                                        85.2550
_cell_angle_gamma                                       87.2150
_cell_volume                                            940.015
_cell_formula_units_Z                                 4
_cell_measurement_temperature                     ?
_cell_measurement_reflns_used                     ?
_cell_measurement_theta_min                       ?
_cell_measurement_theta_max                       ?
_cell_special_details                            
;
 
;

#===============================================================================

# 9. ATOMIC COORDINATES AND DISPLACEMENT PARAMETERS

loop_
_atom_site_label                                 
_atom_site_type_symbol                           
_atom_site_thermal_displace_type                 
_atom_site_fract_x                               
_atom_site_fract_y                               
_atom_site_fract_z                               
_atom_site_occupancy                             
_atom_site_U_iso_or_equiv                        
_atom_site_calc_flag                             
_atom_site_refinement_flags                      
_atom_site_disorder_assembly                     
_atom_site_disorder_group                        
S3 S Uiso 0.24000 0.28134 0.19128 1.000 0.0127 . . . .                          
S4 S Uiso 0.26620 0.28918 0.71577 1.000 0.0127 . . . .                          
Cl1 Cl Uiso 0.69883 0.30127 0.49521 1.000 0.0127 . . . .
[truncated: 149,897 more chars]
