# Supplementary material for: Report on the sixth blind test of organic crystal structure prediction methods
Source: Acta Crystallogr B Struct Sci Cryst Eng Mater. 2016 Aug 1;72(Pt 4):439–59. doi: 10.1107/S2052520616007447 (PMC4971545; doi:10.1107/S2052520616007447)
Supplement: Supplementary file 2 [file b-72-00439-sup2.zip › Group_23_Brandenburg_Grimme/XXIV-2_Brandenburg_Grimme.cif]

#===============================================================================

data_24_list2_bpandenburg_1_1192     

#===============================================================================

# 5. CHEMICAL DATA

_chemical_name_systematic                        
;
;
_chemical_name_common                             ?
_chemical_melting_point                           ?
_chemical_formula_moiety                         
'C4 H7 N2 O2 S, Cl, H2 O'
# Ex: 'C12 H16 N2 O6, H2 O' and '(Cd 2+)3, (C6 N6 Cr 3-)2, 2(H2 O)' 
_chemical_formula_structural                      ?
_chemical_formula_sum                            
'2 O2 S, Cl, H2 O'
_chemical_formula_iupac                           ?
_chemical_formula_weight                             200.64
_chemical_compound_source                        'see text'

loop_
_atom_type_symbol                                
_atom_type_description                           
_atom_type_scat_dispersion_real                  
_atom_type_scat_dispersion_imag                  
_atom_type_scat_source                           
 C   C    0.0033    0.0016
' International Tables Vol C Tables 4.2.6.8 and 6.1.1.4'
 H   H    0.0000    0.0000
' International Tables Vol C Tables 4.2.6.8 and 6.1.1.4'
Cl  Cl    0.1484    0.1585
' International Tables Vol C Tables 4.2.6.8 and 6.1.1.4'
 N   N    0.0061    0.0033
' International Tables Vol C Tables 4.2.6.8 and 6.1.1.4'
 O   O    0.0106    0.0060
' International Tables Vol C Tables 4.2.6.8 and 6.1.1.4'
 S   S    0.1246    0.1234
' International Tables Vol C Tables 4.2.6.8 and 6.1.1.4'

#===============================================================================

# 6. CRYSTAL DATA

_symmetry_cell_setting                              monoclinic
_symmetry_space_group_name_Hall                   '-P 2ybc'
_symmetry_space_group_name_H-M                    'P 21/c'
_symmetry_Int_Tables_number                              14

loop_
_space_group_symop_id                            
_space_group_symop_operation_xyz                 
   1 x,y,z                         
   2 -x,1/2+y,1/2-z                
   3 -x,-y,-z                      
   4 x,1/2-y,1/2+z                 

_cell_length_a                                          6.16880
_cell_length_b                                         18.69990
_cell_length_c                                          7.60970
_cell_angle_alpha                                            90
_cell_angle_beta                                       102.0210
_cell_angle_gamma                                            90
_cell_volume                                            858.575
_cell_formula_units_Z                                 4
_cell_measurement_temperature                     ?
_cell_measurement_reflns_used                     ?
_cell_measurement_theta_min                       ?
_cell_measurement_theta_max                       ?
_cell_special_details                            
;
 
;

#===============================================================================

# 9. ATOMIC COORDINATES AND DISPLACEMENT PARAMETERS

loop_
_atom_site_label                                 
_atom_site_type_symbol                           
_atom_site_thermal_displace_type                 
_atom_site_fract_x                               
_atom_site_fract_y                               
_atom_site_fract_z                               
_atom_site_occupancy                             
_atom_site_U_iso_or_equiv                        
_atom_site_calc_flag                             
_atom_site_refinement_flags                      
_atom_site_disorder_assembly                     
_atom_site_disorder_group                        
S1 S Uiso 0.43727 0.02811 0.21612 1.000 0.0127 . . . .                          
Cl1 Cl Uiso 0.24324 0.13930 0.69407 1.000 0.0127 . . . .                        
O1 O Uiso 0.68109 0.23273 0.04320 1.000 0.0127 . . . .                          
O5 O Uiso 0.74188 0.11427 0.10137 1.000 0.0127 . . . .                          
N1 N Uiso 0.26873 -0.08842 0.32452 1.000 0.0127 . . . .                         
N5 N Uiso 0.01547 0.00312 0.25855 1.000 0.0127 . . . .                          
C1 C Uiso 0.63657 0.17049 0.11108 1.000 0.0127 . . . .                          
C5 C Uiso 0.44631 0.17342 0.19756 1.000 0.0127 . . . .                          
C9 C Uiso 0.34747 0.11473 0.24534 1.000 0.0127 . . . .                          
C13 C Uiso 0.21864 -0.02192 0.27148 1.000 0.0127 . . . .                        
O9 O Uiso 0.02181 0.24811 0.40545 1.000 0.0127 . . . .                          
H1 H Uiso 0.82009 0.23135 -0.01112 1.000 0.0152 . . . .                         
H5 H Uiso 0.38441 0.22569 0.22370 1.000 0.0152 . . . .                          
H9 H Uiso 0.20881 0.11986 0.31155 1.000 0.0152 . . . .                          
H13 H Uiso 0.42460 -0.10846 0.32946 1.000 0.0152 . . . .                        
H17 H Uiso 0.14293 -0.12225 0.33617 1.000 0.0152 . . . .                        
H21 H Uiso -0.10195 -0.03230 0.28294 1.000 0.0152 . . . .                       
H25 H Uiso -0.04068 0.05023 0.19797 1.000 0.0152 . . . .                        
H29 H Uiso 0.12309 0.21945 0.49575 1.000 0.0191 . . . .                         
H33 H Uiso 0.10915 0.28616 0.36365 1.000 0.0191 . . . .                         

#===============================================================================

#===============================================================================

data_24_list2_bpandenburg_2_2174     

#===============================================================================

# 5. CHEMICAL DATA

_chemical_name_systematic                        
;
;
_chemical_name_common                             ?
_chemical_melting_point                           ?
_chemical_formula_moiety                         
'C4 H7 N2 O2 S, Cl, H2 O'
# Ex: 'C12 H16 N2 O6, H2 O' and '(Cd 2+)3, (C6 N6 Cr 3-)2, 2(H2 O)' 
_chemical_formula_structural                      ?
_chemical_formula_sum                            
'2 O2 S, Cl, H2 O'
_chemical_formula_iupac                           ?
_chemical_formula_weight                             200.64
_chemical_compound_source                        'see text'

loop_
_atom_type_symbol                                
_atom_type_description                           
_atom_type_scat_dispersion_real                  
_atom_type_scat_dispersion_imag                  
_atom_type_scat_source                           
 C   C    0.0033    0.0016
' International Tables Vol C Tables 4.2.6.8 and 6.1.1.4'
 H   H    0.0000    0.0000
' International Tables Vol C Tables 4.2.6.8 and 6.1.1.4'
Cl  Cl    0.1484    0.1585
' International Tables Vol C Tables 4.2.6.8 and 6.1.1.4'
 N   N    0.0061    0.0033
' International Tables Vol C Tables 4.2.6.8 and 6.1.1.4'
 O   O    0.0106    0.0060
' International Tables Vol C Tables 4.2.6.8 and 6.1.1.4'
 S   S    0.1246    0.1234
' International Tables Vol C Tables 4.2.6.8 and 6.1.1.4'

#===============================================================================

# 6. CRYSTAL DATA

_symmetry_cell_setting                              monoclinic
_symmetry_space_group_name_Hall                   '-P 2yn'
_symmetry_space_group_name_H-M                    'P 21/n'
_symmetry_Int_Tables_number                              14

loop_
_space_group_symop_id                            
_space_group_symop_operation_xyz                 
   1 x,y,z                         
   2 1/2-x,1/2+y,1/2-z             
   3 -x,-y,-z                      
   4 1/2+x,1/2-y,1/2+z             

_cell_length_a                                          5.34540
_cell_length_b                                         15.32140
_cell_length_c                                         11.08580
_cell_angle_alpha                                            90
_cell_angle_beta                                       102.8180
_cell_angle_gamma                                            90
_cell_volume                                            885.290
_cell_formula_units_Z                                 4
_cell_measurement_temperature                     ?
_cell_measurement_reflns_used                     ?
_cell_measurement_theta_min                       ?
_cell_measurement_theta_max                       ?
_cell_special_details                            
;
 
;

#===============================================================================

# 9. ATOMIC COORDINATES AND DISPLACEMENT PARAMETERS

loop_
_atom_site_label                                 
_atom_site_type_symbol                           
_atom_site_thermal_displace_type                 
_atom_site_fract_x                               
_atom_site_fract_y                               
_atom_site_fract_z                               
_atom_site_occupancy                             
_atom_site_U_iso_or_equiv                        
_atom_site_calc_flag                             
_atom_site_refinement_flags                      
_atom_site_disorder_assembly                     
_atom_site_disorder_group                        
S2 S Uiso 0.47941 0.39284 0.42251 1.000 0.0127 . . . .                          
Cl1 Cl Uiso 0.36905 0.14163 0.46385 1.000 0.0127 . . . .                        
O2 O Uiso 1.21506 0.34097 0.68293 1.000 0.0127 . . . .                          
O6 O Uiso 0.83745 0.41522 0.62784 1.000 0.0127 . . . .                          
N2 N Uiso 0.21699 0.28736 0.23998 1.000 0.0127 . . . .                          
N6 N Uiso 0.10919 0.43416 0.23318 1.000 0.0127 . . . .                          
C2 C Uiso 0.99035 0.35820 0.60753 1.000 0.0127 . . . .                          
C6 C Uiso 0.93009 0.30454 0.49691 1.000 0.0127 . . . .                          
C10 C Uiso 0.70996 0.31495 0.41158 1.000 0.0127 . . . .                         
C14 C Uiso 0.24898 0.36796 0.28524 1.000 0.0127 . . . .                         
O9 O Uiso 0.82490 0.06056 0.37351 1.000 0.0127 . . . .                          
H2 H Uiso 1.25403 0.38347 0.75824 1.000 0.0191 . . . .                          
H6 H Uiso 1.06691 0.25510 0.48381 1.000 0.0152 . . . .                          
H10 H Uiso 0.67168 0.27535 0.32851 1.000 0.0152 . . . .                         
H14 H Uiso 0.27762 0.23537 0.29712 1.000 0.0152 . . . .                         
H18 H Uiso 0.08209 0.27704 0.16058 1.000 0.0152 . . . .                         
H22 H Uiso -0.03220 0.42422 0.15566 1.000 0.0152 . . . .                        
H26 H Uiso 0.13546 0.49580 0.27134 1.000 0.0152 . . . .                         
H29 H Uiso 1.00038 0.07846 0.41570 1.000 0.0191 . . . .                         
H33 H Uiso 0.70708 0.08285 0.42374 1.000 0.0191 . . . .                         

#===============================================================================

#===============================================================================

data_24_list2_bpandenburg_3_2167     

#===============================================================================

# 5. CHEMICAL DATA

_chemical_name_systematic                        
;
;
_chemical_name_common                             ?
_chemical_melting_point                           ?
_chemical_formula_moiety                         
'C4 H7 N2 O2 S, Cl, H2 O'
# Ex: 'C12 H16 N2 O6, H2 O' and '(Cd 2+)3, (C6 N6 Cr 3-)2, 2(H2 O)' 
_chemical_formula_structural                      ?
_chemical_formula_sum                            
'2 O2 S, Cl, H2 O'
_chemical_formula_iupac                           ?
_chemical_formula_weight                             200.64
_chemical_compound_source                        'see text'

loop_
_atom_type_symbol                                
_atom_type_description                           
_atom_type_scat_dispersion_real                  
_atom_type_scat_dispersion_imag                  
_atom_type_scat_source                           
 C   C    0.0033    0.0016
' International Tables Vol C Tables 4.2.6.8 and 6.1.1.4'
 H   H    0.0000    0.0000
' International Tables Vol C Tables 4.2.6.8 and 6.1.1.4'
Cl  Cl    0.1484    0.1585
' International Tables Vol C Tables 4.2.6.8 and 6.1.1.4'
 N   N    0.0061    0.0033
' International Tables Vol C Tables 4.2.6.8 and 6.1.1.4'
 O   O    0.0106    0.0060
' International Tables Vol C Tables 4.2.6.8 and 6.1.1.4'
 S   S    0.1246    0.1234
' International Tables Vol C Tables 4.2.6.8 and 6.1.1.4'

#===============================================================================

# 6. CRYSTAL DATA

_symmetry_cell_setting                              monoclinic
_symmetry_space_group_name_Hall                   '-P 2ybc'
_symmetry_space_group_name_H-M                    'P 21/c'
_symmetry_Int_Tables_number                              14

loop_
_space_group_symop_id                            
_space_group_symop_operation_xyz                 
   1 x,y,z                         
   2 -x,1/2+y,1/2-z                
   3 -x,-y,-z                      
   4 x,1/2-y,1/2+z                 

_cell_length_a                                          6.10450
_cell_length_b                                         15.19790
_cell_length_c                                          9.75060
_cell_angle_alpha                                            90
_cell_angle_beta                                       103.6590
_cell_angle_gamma                                            90
_cell_volume                                            879.034
_cell_formula_units_Z                                 4
_cell_measurement_temperature                     ?
_cell_measurement_reflns_used                     ?
_cell_measurement_theta_min                       ?
_cell_measurement_theta_max                       ?
_cell_special_details                            
;
 
;

#===============================================================================

# 9. ATOMIC COORDINATES AND DISPLACEMENT PARAMETERS

loop_
_atom_site_label                                 
_atom_site_type_symbol                           
_atom_site_thermal_displace_type                 
_atom_site_fract_x                               
_atom_site_fract_y                               
_atom_site_fract_z                               
_atom_site_occupancy                             
_atom_site_U_iso_or_equiv                        
_atom_site_calc_flag                             
_atom_site_refinement_flags                      
_atom_site_disorder_assembly                     
_atom_site_disorder_group                        
S2 S Uiso 0.99746 0.38456 0.42851 1.000 0.0127 . . . .                          
Cl1 Cl Uiso 0.35279 0.32175 0.07423 1.000 0.0127 . . . .                        
O2 O Uiso 1.21824 0.58329 0.16384 1.000 0.0127 . . . .                          
O6 O Uiso 1.29278 0.48954 0.35074 1.000 0.0127 . . . .                          
N2 N Uiso 0.84934 0.24847 0.54675 1.000 0.0127 . . . .                          
N6 N Uiso 0.56928 0.34629 0.44672 1.000 0.0127 . . . .                          
C2 C Uiso 1.16264 0.51983 0.24288 1.000 0.0127 . . . .                          
C6 C Uiso 0.93082 0.48902 0.19556 1.000 0.0127 . . . .                          
C10 C Uiso 0.84278 0.43146 0.27239 1.000 0.0127 . . . .                         
C14 C Uiso 0.78225 0.32162 0.47525 1.000 0.0127 . . . .                         
O9 O Uiso 0.38638 0.15273 0.26065 1.000 0.0127 . . . .                          
H2 H Uiso 1.37887 0.60674 0.20356 1.000 0.0191 . . . .                          
H6 H Uiso 0.82785 0.51469 0.09785 1.000 0.0152 . . . .                          
H10 H Uiso 0.66926 0.40953 0.23646 1.000 0.0152 . . . .                         
H14 H Uiso 1.00531 0.22211 0.55042 1.000 0.0152 . . . .                         
H18 H Uiso 0.73116 0.21137 0.57871 1.000 0.0152 . . . .                         
H22 H Uiso 0.45550 0.30487 0.47512 1.000 0.0152 . . . .                         
H26 H Uiso 0.51355 0.40756 0.41189 1.000 0.0152 . . . .                         
H29 H Uiso 0.37812 0.20992 0.21174 1.000 0.0191 . . . .                         
H33 H Uiso 0.34877 0.16415 0.35197 1.000 0.0191 . . . .                         

#===============================================================================

#===============================================================================

data_24_list2_bpandenburg_4_1522     

#===============================================================================

# 5. CHEMICAL DATA

_chemical_name_systematic                        
;
;
_chemical_name_common                             ?
_chemical_melting_point                           ?
_chemical_formula_moiety                         
'C4 H7 N2 O2 S, Cl, H2 O'
# Ex: 'C12 H16 N2 O6, H2 O' and '(Cd 2+)3, (C6 N6 Cr 3-)2, 2(H2 O)' 
_chemical_formula_structural                      ?
_chemical_formula_sum                            
'2 O2 S, Cl, H2 O'
_chemical_formula_iupac                           ?
_chemical_formula_weight                             200.64
_chemical_compound_source                        'see text'

loop_
_atom_type_symbol                                
_atom_type_description                           
_atom_type_scat_dispersion_real                  
_atom_type_scat_dispersion_imag                  
_atom_type_scat_source                           
 C   C    0.0033    0.0016
' International Tables Vol C Tables 4.2.6.8 and 6.1.1.4'
 H   H    0.0000    0.0000
' International Tables Vol C Tables 4.2.6.8 and 6.1.1.4'
Cl  Cl    0.1484    0.1585
' International Tables Vol C Tables 4.2.6.8 and 6.1.1.4'
 N   N    0.0061    0.0033
' International Tables Vol C Tables 4.2.6.8 and 6.1.1.4'
 O   O    0.0106    0.0060
' International Tables Vol C Tables 4.2.6.8 and 6.1.1.4'
 S   S    0.1246    0.1234
' International Tables Vol C Tables 4.2.6.8 and 6.1.1.4'

#===============================================================================

# 6. CRYSTAL DATA

_symmetry_cell_setting                              monoclinic
_symmetry_space_group_name_Hall                   '-P 2ybc'
_symmetry_space_group_name_H-M                    'P 21/c'
_symmetry_Int_Tables_number                              14

loop_
_space_group_symop_id                            
_space_group_symop_operation_xyz                 
   1 x,y,z                         
   2 -x,1/2+y,1/2-z                
   3 -x,-y,-z                      
   4 x,1/2-y,1/2+z                 

_cell_length_a                                          6.63830
_cell_length_b                                         13.49340
_cell_length_c                                          9.68290
_cell_angle_alpha                                            90
_cell_angle_beta                                        98.6170
_cell_angle_gamma                                            90
_cell_volume                                            857.538
_cell_formula_units_Z                                 4
_cell_measurement_temperature                     ?
_cell_measurement_reflns_used                     ?
_cell_measurement_theta_min                       ?
_cell_measurement_theta_max                       ?
_cell_special_details                            
;
 
;

#===============================================================================

# 9. ATOMIC COORDINATES AND DISPLACEMENT PARAMETERS

loop_
_atom_site_label                                 
_atom_site_type_symbol                           
_atom_site_thermal_displace_type                 
_atom_site_fract_x                               
_atom_site_fract_y                               
_atom_site_fract_z                               
_atom_site_occupancy                             
_atom_site_U_iso_or_equiv                        
_atom_site_calc_flag                             
_atom_site_refinement_flags                      
_atom_site_disorder_assembly                     
_atom_site_disorder_group                        
S1 S Uiso 0.59560 0.33850 0.39270 1.000 0.0127 . . . .                          
Cl1 Cl Uiso 0.09389 0.15254 0.45614 1.000 0.0127 . . . .                        
O1 O Uiso 0.13687 0.41554 0.66555 1.000 0.0127 . . . .                          
O5 O Uiso 0.44685 0.35019 0.64027 1.000 0.0127 . . . .                          
N1 N Uiso 0.84789 0.29634 0.21636 1.000 0.0127 . . . .                          
N5 N Uiso 0.58757 0.40252 0.12598 1.000 0.0127 . . . .                          
C1 C Uiso 0.28041 0.38724 0.58995 1.000 0.0127 . . . .                          
C5 C Uiso 0.22251 0.40336 0.44126 1.000 0.0127 . . . .                          
C9 C Uiso 0.34823 0.38205 0.34867 1.000 0.0127 . . . .                          
C13 C Uiso 0.67992 0.34713 0.22751 1.000 0.0127 . . . .                         
O9 O Uiso 0.67083 0.06489 0.36127 1.000 0.0127 . . . .                          
H1 H Uiso 0.16648 0.39437 0.76594 1.000 0.0191 . . . .                          
H5 H Uiso 0.07176 0.43172 0.40410 1.000 0.0152 . . . .                          
H9 H Uiso 0.29322 0.38944 0.23797 1.000 0.0152 . . . .                          
H13 H Uiso 0.91570 0.25179 0.29583 1.000 0.0152 . . . .                         
H17 H Uiso 0.92198 0.30701 0.13180 1.000 0.0152 . . . .                         
H21 H Uiso 0.63000 0.40367 0.02702 1.000 0.0152 . . . .                         
H25 H Uiso 0.47378 0.45124 0.14023 1.000 0.0152 . . . .                         
H29 H Uiso 0.59984 0.10529 0.28336 1.000 0.0191 . . . .                         
H33 H Uiso 0.81738 0.08173 0.37379 1.000 0.0191 . . . .                         

#===============================================================================

#===============================================================================

data_24_list2_bpandenburg_5_1547     

#===============================================================================

# 5. CHEMICAL DATA

_chemical_name_systematic                        
;
;
_chemical_name_common                             ?
_chemical_melting_point                           ?
_chemical_formula_moiety                         
'C4 H7 N2 O2 S, Cl, H2 O'
# Ex: 'C12 H16 N2 O6, H2 O' and '(Cd 2+)3, (C6 N6 Cr 3-)2, 2(H2 O)' 
_chemical_formula_structural                      ?
_chemical_formula_sum                            
'2 O2 S, Cl, H2 O'
_chemical_formula_iupac                           ?
_chemical_formula_weight                             200.64
_chemical_compound_source                        'see text'

loop_
_atom_type_symbol                                
_atom_type_description                           
_atom_type_scat_dispersion_real                  
_atom_type_scat_dispersion_imag                  
_atom_type_scat_source                           
 C   C    0.0033    0.0016
' International Tables Vol C Tables 4.2.6.8 and 6.1.1.4'
 H   H    0.0000    0.0000
' International Tables Vol C Tables 4.2.6.8 and 6.1.1.4'
Cl  Cl    0.1484    0.1585
' International Tables Vol C Tables 4.2.6.8 and 6.1.1.4'
 N   N    0.0061    0.0033
' International Tables Vol C Tables 4.2.6.8 and 6.1.1.4'
 O   O    0.0106    0.0060
' International Tables Vol C Tables 4.2.6.8 and 6.1.1.4'
 S   S    0.1246    0.1234
' International Tables Vol C Tables 4.2.6.8 and 6.1.1.4'

#===============================================================================

# 6. CRYSTAL DATA

_symmetry_cell_setting                              monoclinic
_symmetry_space_group_name_Hall                   '-P 2ybc'
_symmetry_space_group_name_H-M                    'P 21/c'
_symmetry_Int_Tables_number                              14

loop_
_space_group_symop_id                            
_space_group_symop_operation_xyz                 
   1 x,y,z                         
   2 -x,1/2+y,1/2-z                
   3 -x,-y,-z                      
   4 x,1/2-y,1/2+z                 

_cell_length_a                                          7.83940
_cell_length_b                                         14.23680
_cell_length_c                                          8.11640
_cell_angle_alpha                                            90
_cell_angle_beta                                       108.2130
_cell_angle_gamma                                            90
_cell_volume                                            860.473
_cell_formula_units_Z                                 4
_cell_measurement_temperature                     ?
_cell_measurement_reflns_used                     ?
_cell_measurement_theta_min                       ?
_cell_measurement_theta_max                       ?
_cell_special_details                            
;
 
;

#===============================================================================

# 9. ATOMIC COORDINATES AND DISPLACEMENT PARAMETERS

loop_
_atom_site_label                                 
_atom_site_type_symbol                           
_atom_site_thermal_displace_type                 
_atom_site_fract_x                               
_atom_site_fract_y                               
_atom_site_fract_z                               
_atom_site_occupancy                             
_atom_site_U_iso_or_equiv                        
_atom_site_calc_flag                             
_atom_site_refinement_flags                      
_atom_site_disorder_assembly                     
_atom_site_disorder_group                        
S1 S Uiso 0.17289 0.01972 0.42361 1.000 0.0127 . . . .                          
Cl1 Cl Uiso 0.23405 0.40083 0.42618 1.000 0.0127 . . . .                        
O1 O Uiso 0.35830 -0.26131 0.63724 1.000 0.0127 . . . .                         
O5 O Uiso 0.15595 -0.16922 0.44031 1.000 0.0127 . . . .                         
N1 N Uiso 0.28567 0.19000 0.57268 1.000 0.0127 . . . .                          
N5 N Uiso 0.08859 0.18746 0.29387 1.000 0.0127 . . . .                          
C1 C Uiso 0.29433 -0.17862 0.56578 1.000 0.0127 . . . .                         
C5 C Uiso 0.40304 -0.09890 0.65122 1.000 0.0127 . . . .                         
C9 C Uiso 0.35860 -0.01022 0.59812 1.000 0.0127 . . . .                         
C13 C Uiso 0.18589 0.14333 0.43512 1.000 0.0127 . . . .                         
O10 O Uiso 0.86569 0.10101 0.99369 1.000 0.0127 . . . .                         
H1 H Uiso 0.27325 -0.31421 0.58215 1.000 0.0191 . . . .                         
H5 H Uiso 0.52130 -0.11072 0.76214 1.000 0.0152 . . . .                         
H9 H Uiso 0.44375 0.04719 0.66278 1.000 0.0152 . . . .                          
H13 H Uiso 0.31786 0.16062 0.69298 1.000 0.0152 . . . .                         
H17 H Uiso 0.28749 0.26181 0.56350 1.000 0.0152 . . . .                         
H21 H Uiso 0.07496 0.25860 0.29478 1.000 0.0152 . . . .                         
H25 H Uiso 0.01183 0.15148 0.18608 1.000 0.0152 . . . .                         
H30 H Uiso 0.82141 0.03734 1.00970 1.000 0.0191 . . . .                         
H34 H Uiso 0.95895 0.09324 0.93618 1.000 0.0191 . . . .                         

#===============================================================================

#===============================================================================

data_24_list2_bpandenburg_6_1124     

#===============================================================================

# 5. CHEMICAL DATA

_chemical_name_systematic                        
;
;
_chemical_name_common                             ?
_chemical_melting_point                           ?
_chemical_formula_moiety                         
'C4 H7 N2 O2 S, Cl, H2 O'
# Ex: 'C12 H16 N2 O6, H2 O' and '(Cd 2+)3, (C6 N6 Cr 3-)2, 2(H2 O)' 
_chemical_formula_structural                      ?
_chemical_formula_sum                            
'2 O2 S, Cl, H2 O'
_chemical_formula_iupac                           ?
_chemical_formula_weight                             200.64
_chemical_compound_source                        'see text'

loop_
_atom_type_symbol                                
_atom_type_description                           
_atom_type_scat_dispersion_real                  
_atom_type_scat_dispersion_imag                  
_atom_type_scat_source                           
 C   C    0.0033    0.0016
' International Tables Vol C Tables 4.2.6.8 and 6.1.1.4'
 H   H    0.0000    0.0000
' International Tables Vol C Tables 4.2.6.8 and 6.1.1.4'
Cl  Cl    0.1484    0.1585
' International Tables Vol C Tables 4.2.6.8 and 6.1.1.4'
 N   N    0.0061    0.0033
' International Tables Vol C Tables 4.2.6.8 and 6.1.1.4'
 O   O    0.0106    0.0060
' International Tables Vol C Tables 4.2.6.8 and 6.1.1.4'
 S   S    0.1246    0.1234
' International Tables Vol C Tables 4.2.6.8 and 6.1.1.4'

#===============================================================================

# 6. CRYSTAL DATA

_symmetry_cell_setting                              monoclinic
_symmetry_space_group_name_Hall                   '-P 2ybc'
_symmetry_space_group_name_H-M                    'P 21/c'
_symmetry_Int_Tables_number                              14

loop_
_space_group_symop_id                            
_space_group_symop_operation_xyz                 
   1 x,y,z                         
   2 -x,1/2+y,1/2-z                
   3 -x,-y,-z                      
   4 x,1/2-y,1/2+z                 

_cell_length_a                                         10.87990
_cell_length_b                                          5.64180
_cell_length_c                                         14.83210
_cell_angle_alpha                                            90
_cell_angle_beta                                       101.2680
_cell_angle_gamma                                            90
_cell_volume                                            892.878
_cell_formula_units_Z                                 4
_cell_measurement_temperature                     ?
_cell_measurement_reflns_used                     ?
_cell_measurement_theta_min                       ?
_cell_measurement_theta_max                       ?
_cell_special_details                            
;
 
;

#===============================================================================

# 9. ATOMIC COORDINATES AND DISPLACEMENT PARAMETERS

loop_
_atom_site_label                                 
_atom_site_type_symbol                           
_atom_site_thermal_displace_type                 
_atom_site_fract_x                               
_atom_site_fract_y                               
_atom_site_fract_z                               
_atom_site_occupancy                             
_atom_site_U_iso_or_equiv                        
_atom_site_calc_flag                             
_atom_site_refinement_flags                      
_atom_site_disorder_assembly                     
_atom_site_disorder_group                        
S1 S Uiso 0.35149 0.84990 0.01926 1.000 0.0127 . . . .                          
Cl1 Cl Uiso 0.15037 0.15016 0.19019 1.000 0.0127 . . . .                        
O1 O Uiso 0.60604 0.41256 0.21948 1.000 0.0127 . . . .                          
O5 O Uiso 0.56752 0.74153 0.12942 1.000 0.0127 . . . .                          
N1 N Uiso 0.09718 0.81423 -0.03330 1.000 0.0127 . . . .                         
N5 N Uiso 0.20089 1.08617 -0.10828 1.000 0.0127 . . . .                         
C1 C Uiso 0.53398 0.54703 0.15603 1.000 0.0127 . . . .                          
C5 C Uiso 0.41123 0.44721 0.11943 1.000 0.0127 . . . .                          
C9 C Uiso 0.32544 0.56849 0.05927 1.000 0.0127 . . . .                          
C13 C Uiso 0.20136 0.91762 -0.04618 1.000 0.0127 . . . .                        
O9 O Uiso 0.04697 0.66247 0.13281 1.000 0.0127 . . . .                          
H1 H Uiso 0.68656 0.49739 0.24504 1.000 0.0191 . . . .                          
H5 H Uiso 0.38838 0.27276 0.14141 1.000 0.0152 . . . .                          
H9 H Uiso 0.23492 0.48989 0.03219 1.000 0.0152 . . . .                          
H13 H Uiso 0.08967 0.73215 0.02777 1.000 0.0152 . . . .                         
H17 H Uiso 0.01535 0.84676 -0.07944 1.000 0.0152 . . . .                        
H21 H Uiso 0.11940 1.17123 -0.13636 1.000 0.0152 . . . .                        
H25 H Uiso 0.28320 1.14627 -0.12475 1.000 0.0152 . . . .                        
H29 H Uiso 0.07814 0.51247 0.16280 1.000 0.0191 . . . .                         
H33 H Uiso 0.09327 0.79226 0.16928 1.000 0.0191 . . . .                         

#===============================================================================

#===============================================================================

data_24_list2_bpandenburg_7_1805     

#===============================================================================

# 5. CHEMICAL DATA

_chemical_name_systematic                        
;
;
_chemical_name_common                             ?
_chemical_melting_point                           ?
_chemical_formula_moiety                         
'C4 H7 N2 O2 S, Cl, H2 O'
# Ex: 'C12 H16 N2 O6, H2 O' and '(Cd 2+)3, (C6 N6 Cr 3-)2, 2(H2 O)' 
_chemical_formula_structural                      ?
_chemical_formula_sum                            
'2 O2 S, Cl, H2 O'
_chemical_formula_iupac                           ?
_chemical_formula_weight                             200.64
_chemical_compound_source                        'see text'

loop_
_atom_type_symbol                                
_atom_type_description                           
_atom_type_scat_dispersion_real                  
_atom_type_scat_dispersion_imag                  
_atom_type_scat_source                           
 C   C    0.0033    0.0016
' International Tables Vol C Tables 4.2.6.8 and 6.1.1.4'
 H   H    0.0000    0.0000
' International Tables Vol C Tables 4.2.6.8 and 6.1.1.4'
Cl  Cl    0.1484    0.1585
' International Tables Vol C Tables 4.2.6.8 and 6.1.1.4'
 N   N    0.0061    0.0033
' International Tables Vol C Tables 4.2.6.8 and 6.1.1.4'
 O   O    0.0106    0.0060
' International Tables Vol C Tables 4.2.6.8 and 6.1.1.4'
 S   S    0.1246    0.1234
' International Tables Vol C Tables 4.2.6.8 and 6.1.1.4'

#===============================================================================

# 6. CRYSTAL DATA

_symmetry_cell_setting                            orthorhombic
_symmetry_space_group_name_Hall                   'P 2c -2n'
_symmetry_space_group_name_H-M                    'P n a 21'
_symmetry_Int_Tables_number                              33

loop_
_space_group_symop_id                            
_space_group_symop_operation_xyz                 
   1 x,y,z                         
   2 -x,-y,1/2+z                   
   3 1/2-x,1/2+y,1/2+z             
   4 1/2+x,1/2-y,z                 

_cell_length_a                                          6.71490
_cell_length_b                                          9.72890
_cell_length_c                                         13.00450
_cell_angle_alpha                                            90
_cell_angle_beta                                             90
_cell_angle_gamma                                            90
_cell_volume                                            849.566
_cell_formula_units_Z                                 4
_cell_measurement_temperature                     ?
_cell_measurement_reflns_used                     ?
_cell_measurement_theta_min                       ?
_cell_measurement_theta_max                       ?
_cell_special_details                            
;
 
;

#===============================================================================

# 9. ATOMIC COORDINATES AND DISPLACEMENT PARAMETERS

loop_
_atom_site_label                                 
_atom_site_type_symbol                           
_atom_site_thermal_displace_type                 
_atom_site_fract_x                               
_atom_site_fract_y                               
_atom_site_fract_z                               
_atom_site_occupancy                             
_atom_site_U_iso_or_equiv                        
_atom_site_calc_flag                             
_atom_site_refinement_flags                      
_atom_site_disorder_assembly                     
_atom_site_disorder_group                        
S1 S Uiso 0.52667 -0.03738 0.00742 1.000 0.0127 . . . .                         
Cl1 Cl Uiso 0.12533 0.00317 0.25204 1.000 0.0127 . . . .                        
O1 O Uiso 0.50564 0.40965 -0.03331 1.000 0.0127 . . . .                         
O5 O Uiso 0.47934 0.19285 -0.09710 1.000 0.0127 . . . .                         
N1 N Uiso 0.51021 -0.18320 0.18629 1.000 0.0127 . . . .                         
N5 N Uiso 0.58717 -0.29994 0.03636 1.000 0.0127 . . . .                         
C1 C Uiso 0.51635 0.27214 -0.02515 1.000 0.0127 . . . .                         
C5 C Uiso 0.57444 0.22390 0.07652 1.000 0.0127 . . . .                          
C9 C Uiso 0.58154 0.08878 0.09791 1.000 0.0127 . . . .                          
C13 C Uiso 0.54368 -0.18544 0.08611 1.000 0.0127 . . . .                        
O9 O Uiso 0.28312 0.29585 0.33444 1.000 0.0127 . . . .                          
H1 H Uiso 0.46102 0.43430 -0.10455 1.000 0.0152 . . . .                         
H5 H Uiso 0.61195 0.29913 0.13478 1.000 0.0152 . . . .                          
H9 H Uiso 0.62836 0.05365 0.17323 1.000 0.0152 . . . .                          
H13 H Uiso 0.43197 -0.10557 0.21985 1.000 0.0152 . . . .                        
H17 H Uiso 0.53287 -0.26945 0.22947 1.000 0.0152 . . . .                        
H21 H Uiso 0.57838 -0.39221 0.07285 1.000 0.0152 . . . .                        
H25 H Uiso 0.63502 -0.29717 -0.03968 1.000 0.0152 . . . .                       
H29 H Uiso 0.39029 0.34228 0.29656 1.000 0.0191 . . . .                         
H33 H Uiso 0.27062 0.20300 0.30562 1.000 0.0191 . . . .                         

#===============================================================================

#===============================================================================

data_24_list2_bpandenburg_8_1928     

#===============================================================================

# 5. CHEMICAL DATA

_chemical_name_systematic                        
;
;
_chemical_name_common                             ?
_chemical_melting_point                           ?
_chemical_formula_moiety                         
'C4 H7 N2 O2 S, Cl, H2 O'
# Ex: 'C12 H16 N2 O6, H2 O' and '(Cd 2+)3, (C6 N6 Cr 3-)2, 2(H2 O)' 
_chemical_formula_structural                      ?
_chemical_formula_sum                            
'2 O2 S, Cl, H2 O'
_chemical_formula_iupac                           ?
_chemical_formula_weight                             200.64
_chemical_compound_source                        'see text'

loop_
_atom_type_symbol                                
_atom_type_description                           
_atom_type_scat_dispersion_real                  
_atom_type_scat_dispersion_imag                  
_atom_type_scat_source                           
 C   C    0.0033    0.0016
' International Tables Vol C Tables 4.2.6.8 and 6.1.1.4'
 H   H    0.0000    0.0000
' International Tables Vol C Tables 4.2.6.8 and 6.1.1.4'
Cl  Cl    0.1484    0.1585
' International Tables Vol C Tables 4.2.6.8 and 6.1.1.4'
 N   N    0.0061    0.0033
' International Tables Vol C Tables 4.2.6.8 and 6.1.1.4'
 O   O    0.0106    0.0060
' International Tables Vol C Tables 4.2.6.8 and 6.1.1.4'
 S   S    0.1246    0.1234
' International Tables Vol C Tables 4.2.6.8 and 6.1.1.4'

#===============================================================================

# 6. CRYSTAL DATA

_symmetry_cell_setting                            orthorhombic
_symmetry_space_group_name_Hall                   'P 2ac 2ab'
_symmetry_space_group_name_H-M                    'P 21 21 21'
_symmetry_Int_Tables_number                              19

loop_
_space_group_symop_id                            
_space_group_symop_operation_xyz                 
   1 x,y,z                         
   2 1/2-x,-y,1/2+z                
   3 1/2+x,1/2-y,-z                
   4 -x,1/2+y,1/2-z                

_cell_length_a                                          7.10520
_cell_length_b                                         10.87630
_cell_length_c                                         12.00580
_cell_angle_alpha                                            90
_cell_angle_beta                                             90
_cell_angle_gamma                                            90
_cell_volume                                            927.788
_cell_formula_units_Z                                 4
_cell_measurement_temperature                     ?
_cell_measurement_reflns_used                     ?
_cell_measurement_theta_min                       ?
_cell_measurement_theta_max                       ?
_cell_special_details                            
;
 
;

#===============================================================================

# 9. ATOMIC COORDINATES AND DISPLACEMENT PARAMETERS

loop_
_atom_site_label                                 
_atom_site_type_symbol                           
_atom_site_thermal_displace_type                 
_atom_site_fract_x                               
_atom_site_fract_y                               
_atom_site_fract_z                               
_atom_site_occupancy                             
_atom_site_U_iso_or_equiv                        
_atom_site_calc_flag                             
_atom_site_refinement_flags                      
_atom_site_disorder_assembly                     
_atom_site_disorder_group                        
S1 S Uiso 0.46814 0.40548 0.24144 1.000 0.0127 . . . .                          
Cl1 Cl Uiso 0.03299 0.09390 0.20919 1.000 0.0127 . . . .                        
O1 O Uiso 0.68737 0.29576 0.57165 1.000 0.0127 . . . .                          
O5 O Uiso 0.50537 0.42197 0.46470 1.000 0.0127 . . . .                          
N1 N Uiso 0.33698 0.43097 0.03806 1.000 0.0127 . . . .                          
N5 N Uiso 0.65498 0.38435 0.04489 1.000 0.0127 . . . .                          
C1 C Uiso 0.61454 0.33397 0.47401 1.000 0.0127 . . . .                          
C5 C Uiso 0.67804 0.26067 0.37949 1.000 0.0127 . . . .                          
C9 C Uiso 0.62385 0.28740 0.27503 1.000 0.0127 . . . .                          
C13 C Uiso 0.49158 0.40337 0.09440 1.000 0.0127 . . . .                         
O9 O Uiso 0.00239 0.36754 0.14775 1.000 0.0127 . . . .                          
H1 H Uiso 0.63537 0.34454 0.63490 1.000 0.0191 . . . .                          
H5 H Uiso 0.76976 0.18292 0.39441 1.000 0.0152 . . . .                          
H9 H Uiso 0.67246 0.23165 0.20595 1.000 0.0152 . . . .                          
H13 H Uiso 0.20617 0.42083 0.07422 1.000 0.0152 . . . .                         
H17 H Uiso 0.34658 0.44554 -0.04554 1.000 0.0152 . . . .                        
H21 H Uiso 0.65774 0.38764 -0.04043 1.000 0.0152 . . . .                        
H25 H Uiso 0.78156 0.38009 0.08756 1.000 0.0152 . . . .                         
H29 H Uiso -0.00417 0.42850 0.20883 1.000 0.0191 . . . .                        
H33 H Uiso 0.02020 0.28570 0.18184 1.000 0.0191 . . . .                         

#===============================================================================

#===============================================================================

data_24_list2_bpandenburg_9_1262     

#===============================================================================

# 5. CHEMICAL DATA

_chemical_name_systematic                        
;
;
_chemical_name_common                             ?
_chemical_melting_point                           ?
_chemical_formula_moiety                         
'C4 H7 N2 O2 S, Cl, H2 O'
# Ex: 'C12 H16 N2 O6, H2 O' and '(Cd 2+)3, (C6 N6 Cr 3-)2, 2(H2 O)' 
_chemical_formula_structural                      ?
_chemical_formula_sum                            
'2 O2 S, Cl, H2 O'
_chemical_formula_iupac                           ?
_chemical_formula_weight                             200.64
_chemical_compound_source                        'see text'

loop_
_atom_type_symbol                                
_atom_type_description                           
_atom_type_scat_dispersion_real                  
_atom_type_scat_dispersion_imag                  
_atom_type_scat_source                           
 C   C    0.0033    0.0016
' International Tables Vol C Tables 4.2.6.8 and 6.1.1.4'
 H   H    0.0000    0.0000
' International Tables Vol C Tables 4.2.6.8 and 6.1.1.4'
Cl  Cl    0.1484    0.1585
' International Tables Vol C Tables 4.2.6.8 and 6.1.1.4'
 N   N    0.0061    0.0033
' International Tables Vol C Tables 4.2.6.8 and 6.1.1.4'
 O   O    0.0106    0.0060
' International Tables Vol C Tables 4.2.6.8 and 6.1.1.4'
 S   S    0.1246    0.1234
' International Tables Vol C Tables 4.2.6.8 and 6.1.1.4'

#===============================================================================

# 6. CRYSTAL DATA

_symmetry_cell_setting                              monoclinic
_symmetry_space_group_name_Hall                   '-P 2ybc'
_symmetry_space_group_name_H-M                    'P 21/c'
_symmetry_Int_Tables_number                              14

loop_
_space_group_symop_id                            
_space_group_symop_operation_xyz                 
   1 x,y,z                         
   2 -x,1/2+y,1/2-z                
   3 -x,-y,-z                      
   4 x,1/2-y,1/2+z                 

_cell_length_a                                         10.41400
_cell_length_b                                          5.45680
_cell_length_c                                         15.12700
_cell_angle_alpha                                            90
_cell_angle_beta                                       100.0910
_cell_angle_gamma                                            90
_cell_volume                                            846.326
_cell_formula_units_Z                                 4
_cell_measurement_temperature                     ?
_cell_measurement_reflns_used                     ?
_cell_measurement_theta_min                       ?
_cell_measurement_theta_max                       ?
_cell_special_details                            
;
 
;

#===============================================================================

# 9. ATOMIC COORDINATES AND DISPLACEMENT PARAMETERS

loop_
_atom_site_label                                 
_atom_site_type_symbol                           
_atom_site_thermal_displace_type                 
_atom_site_fract_x                               
_atom_site_fract_y                               
_atom_site_fract_z                               
_atom_site_occupancy                             
_atom_site_U_iso_or_equiv                        
_atom_site_calc_flag                             
_atom_site_refinement_flags                      
_atom_site_disorder_assembly                     
_atom_site_disorder_group                        
S1 S Uiso 0.26783 1.07822 -0.00618 1.000 0.0127 . . . .                         
Cl1 Cl Uiso 0.20526 0.04949 0.24329 1.000 0.0127 . . . .                        
O1 O Uiso 0.61744 1.11600 0.20154 1.000 0.0127 . . . .                          
O5 O Uiso 0.45223 1.30180 0.10653 1.000 0.0127 . . . .                          
N1 N Uiso 0.08856 1.02394 -0.14872 1.000 0.0127 . . . .                         
N5 N Uiso 0.09552 0.70386 -0.04710 1.000 0.0127 . . . .                         
C1 C Uiso 0.50856 1.11434 0.13900 1.000 0.0127 . . . .                          
C5 C Uiso 0.46488 0.86879 0.11094 1.000 0.0127 . . . .                          
C9 C Uiso 0.35951 0.83581 0.04706 1.000 0.0127 . . . .                          
C13 C Uiso 0.14060 0.91356 -0.07317 1.000 0.0127 . . . .                        
O9 O Uiso 0.13487 0.54690 0.13381 1.000 0.0127 . . . .                          
H1 H Uiso 0.65056 1.28592 0.21435 1.000 0.0191 . . . .                          
H5 H Uiso 0.51932 0.71076 0.13975 1.000 0.0152 . . . .                          
H9 H Uiso 0.33040 0.65303 0.02399 1.000 0.0152 . . . .                          
H13 H Uiso 0.13587 1.16658 -0.17343 1.000 0.0152 . . . .                        
H17 H Uiso -0.00093 0.97290 -0.18415 1.000 0.0152 . . . .                       
H21 H Uiso 0.02271 0.61089 -0.08839 1.000 0.0152 . . . .                        
H25 H Uiso 0.12305 0.64314 0.01790 1.000 0.0152 . . . .                         
H29 H Uiso 0.15687 0.69345 0.17157 1.000 0.0191 . . . .                         
H33 H Uiso 0.19151 0.41499 0.16267 1.000 0.0191 . . . .                         

#===============================================================================

#===============================================================================

data_24_list2_bpandenburg_10_159     

#===============================================================================

# 5. CHEMICAL DATA

_chemical_name_systematic                        
;
;
_chemical_name_common                             ?
_chemical_melting_point                           ?
_chemical_formula_moiety                         
'C4 H7 N2 O2 S, Cl, H2 O'
# Ex: 'C12 H16 N2 O6, H2 O' and '(Cd 2+)3, (C6 N6 Cr 3-)2, 2(H2 O)' 
_chemical_formula_structural                      ?
_chemical_formula_sum                            
'2 O2 S, Cl, H2 O'
_chemical_formula_iupac                           ?
_chemical_formula_weight                             200.64
_chemical_compound_source                        'see text'

loop_
_atom_type_symbol                                
_atom_type_description                           
_atom_type_scat_dispersion_real                  
_atom_type_scat_dispersion_imag                  
_atom_type_scat_source                           
 C   C    0.0033    0.0016
' International Tables Vol C Tables 4.2.6.8 and 6.1.1.4'
 H   H    0.0000    0.0000
' International Tables Vol C Tables 4.2.6.8 and 6.1.1.4'
Cl  Cl    0.1484    0.1585
' International Tables Vol C Tables 4.2.6.8 and 6.1.1.4'
 N   N    0.0061    0.0033
' International Tables Vol C Tables 4.2.6.8 and 6.1.1.4'
 O   O    0.0106    0.0060
' International Tables Vol C Tables 4.2.6.8 and 6.1.1.4'
 S   S    0.1246    0.1234
' International Tables Vol C Tables 4.2.6.8 and 6.1.1.4'

#===============================================================================

# 6. CRYSTAL DATA

_symmetry_cell_setting                              monoclinic
_symmetry_space_group_name_Hall                   '-P 2ybc'
_symmetry_space_group_name_H-M                    'P 21/c'
_symmetry_Int_Tables_number                              14

loop_
_space_group_symop_id                            
_space_group_symop_operation_xyz                 
   1 x,y,z                         
   2 -x,1/2+y,1/2-z                
   3 -x,-y,-z                      
   4 x,1/2-y,1/2+z                 

_cell_length_a                                         10.44670
_cell_length_b                                          5.44560
_cell_length_c                                         15.13570
_cell_angle_alpha                                            90
_cell_angle_beta                                       100.2440
_cell_angle_gamma                                            90
_cell_volume                                            847.322
_cell_formula_units_Z                                 4
_cell_measurement_temperature                     ?
_cell_measurement_reflns_used                     ?
_cell_measurement_theta_min                       ?
_cell_measurement_theta_max                       ?
_cell_special_details                            
;
 
;

#===============================================================================

# 9. ATOMIC COORDINATES AND DISPLACEMENT PARAMETERS

loop_
_atom_site_label                                 
_atom_site_type_symbol                           
_atom_site_thermal_displace_type                 
_atom_site_fract_x                               
_atom_site_fract_y                               
_atom_site_fract_z                               
_atom_site_occupancy                             
_atom_site_U_iso_or_equiv                        
_atom_site_calc_flag                             
_atom_site_refinement_flags                      
_atom_site_disorder_assembly                     
_atom_site_disorder_group                        
S2 S Uiso 0.26789 1.07794 -0.00613 1.000 0.0127 . . . .                         
Cl1 Cl Uiso 0.20534 0.04929 0.24300 1.000 0.0127 . . . .                        
O2 O Uiso 0.61735 1.11584 0.20130 1.000 0.0127 . . . .                          
O6 O Uiso 0.45187 1.30154 0.10654 1.000 0.0127 . . . .                          
N2 N Uiso 0.09583 0.70313 -0.04727 1.000 0.0127 . . . .                         
N6 N Uiso 0.08840 1.02473 -0.14857 1.000 0.0127 . . . .                         
C2 C Uiso 0.50850 1.11382 0.13883 1.000 0.0127 . . . .                          
C6 C Uiso 0.46509 0.86775 0.11060 1.000 0.0127 . . . .                          
C10 C Uiso 0.35970 0.83482 0.04677 1.000 0.0127 . . . .                         
C14 C Uiso 0.14070 0.91340 -0.07319 1.000 0.0127 . . . .                        
O10 O Uiso 0.13496 0.54697 0.13370 1.000 0.0127 . . . .                         
H2 H Uiso 0.65039 1.28616 0.21400 1.000 0.0191 . . . .                          
H6 H Uiso 0.51962 0.70937 0.13920 1.000 0.0152 . . . .                          
H10 H Uiso 0.33072 0.65179 0.02350 1.000 0.0152 . . . .                         
H14 H Uiso 0.12334 0.64233 0.01775 1.000 0.0152 . . . .                         
H18 H Uiso 0.02282 0.61052 -0.08854 1.000 0.0152 . . . .                        
H22 H Uiso -0.00112 0.97408 -0.18388 1.000 0.0152 . . . .                       
H26 H Uiso 0.13556 1.16767 -0.17319 1.000 0.0152 . . . .                        
H30 H Uiso 0.15728 0.69394 0.17140 1.000 0.0191 . . . .                         
H34 H Uiso 0.19114 0.41445 0.16274 1.000 0.0191 . . . .                         

#===============================================================================

#===============================================================================

data_24_list2_bpandenburg_11_1331    

#===============================================================================

# 5. CHEMICAL DATA

_chemical_name_systematic                        
;
;
_chemical_name_common                             ?
_chemical_melting_point                           ?
_chemical_formula_moiety                         
'C4 H7 N2 O2 S, Cl, H2 O'
# Ex: 'C12 H16 N2 O6, H2 O' and '(Cd 2+)3, (C6 N6 Cr 3-)2, 2(H2 O)' 
_chemical_formula_structural                      ?
_chemical_formula_sum                            
'2 O2 S, Cl, H2 O'
_chemical_formula_iupac                           ?
_chemical_formula_weight                             200.64
_chemical_compound_source                        'see text'

loop_
_atom_type_symbol                                
_atom_type_description                           
_atom_type_scat_dispersion_real                  
_atom_type_scat_dispersion_imag                  
_atom_type_scat_source                           
 C   C    0.0033    0.0016
' International Tables Vol C Tables 4.2.6.8 and 6.1.1.4'
 H   H    0.0000    0.0000
' International Tables Vol C Tables 4.2.6.8 and 6.1.1.4'
Cl  Cl    0.1484    0.1585
' International Tables Vol C Tables 4.2.6.8 and 6.1.1.4'
 N   N    0.0061    0.0033
' International Tables Vol C Tables 4.2.6.8 and 6.1.1.4'
 O   O    0.0106    0.0060
' International Tables Vol C Tables 4.2.6.8 and 6.1.1.4'
 S   S    0.1246    0.1234
' International Tables Vol C Tables 4.2.6.8 and 6.1.1.4'

#===============================================================================

# 6. CRYSTAL DATA

_symmetry_cell_setting                            orthorhombic
_symmetry_space_group_name_Hall                   'P 2ac 2ab'
_symmetry_space_group_name_H-M                    'P 21 21 21'
_symmetry_Int_Tables_number                              19

loop_
_space_group_symop_id                            
_space_group_symop_operation_xyz                 
   1 x,y,z                         
   2 1/2-x,-y,1/2+z                
   3 1/2+x,1/2-y,-z                
   4 -x,1/2+y,1/2-z                

_cell_length_a                                          7.29910
_cell_length_b                                          9.94410
_cell_length_c                                         12.75780
_cell_angle_alpha                                            90
_cell_angle_beta                                             90
_cell_angle_gamma                                            90
_cell_volume                                            925.999
_cell_formula_units_Z                                 4
_cell_measurement_temperature                     ?
_cell_measurement_reflns_used                     ?
_cell_measurement_theta_min                       ?
_cell_measurement_theta_max                       ?
_cell_special_details                            
;
 
;

#===============================================================================

# 9. ATOMIC COORDINATES AND DISPLACEMENT PARAMETERS

loop_
_atom_site_label                                 
_atom_site_type_symbol                           
_atom_site_thermal_displace_type                 
_atom_site_fract_x                               
_atom_site_fract_y                               
_atom_site_fract_z                               
_atom_site_occupancy                             
_atom_site_U_iso_or_equiv                        
_atom_site_calc_flag                             
_atom_site_refinement_flags                      
_atom_site_disorder_assembly                     
_atom_site_disorder_group                        
S2 S Uiso 0.42569 0.24994 0.45007 1.000 0.0127 . . . .                          
Cl1 Cl Uiso 0.97703 0.34635 0.13242 1.000 0.0127 . . . .                        
O2 O Uiso 0.43615 0.47491 0.15883 1.000 0.0127 . . . .                          
O6 O Uiso 0.48562 0.28538 0.25450 1.000 0.0127 . . . .                          
N2 N Uiso 0.38541 0.11108 0.62290 1.000 0.0127 . . . .                          
N6 N Uiso 0.43270 0.33550 0.65491 1.000 0.0127 . . . .                          
C2 C Uiso 0.43565 0.40433 0.24784 1.000 0.0127 . . . .                          
C6 C Uiso 0.37266 0.47929 0.33968 1.000 0.0127 . . . .                          
C10 C Uiso 0.36637 0.41860 0.43384 1.000 0.0127 . . . .                         
C14 C Uiso 0.40962 0.23528 0.58821 1.000 0.0127 . . . .                         
O9 O Uiso 0.63004 0.38118 0.00341 1.000 0.0127 . . . .                          
H2 H Uiso 0.49957 0.42290 0.10101 1.000 0.0191 . . . .                          
H6 H Uiso 0.33761 0.58461 0.33157 1.000 0.0152 . . . .                          
H10 H Uiso 0.32000 0.47232 0.50286 1.000 0.0152 . . . .                         
H14 H Uiso 0.36776 0.03030 0.57326 1.000 0.0152 . . . .                         
H18 H Uiso 0.39767 0.09527 0.70176 1.000 0.0152 . . . .                         
H22 H Uiso 0.43144 0.31268 0.73291 1.000 0.0152 . . . .                         
H26 H Uiso 0.46159 0.43195 0.63307 1.000 0.0152 . . . .                         
H29 H Uiso 0.74799 0.35963 0.03858 1.000 0.0191 . . . .                         
H33 H Uiso 0.59287 0.30132 -0.03794 1.000 0.0191 . . . .                        

#===============================================================================

#===============================================================================

data_24_list2_bpandenburg_12_1376    

#===============================================================================

# 5. CHEMICAL DATA

_chemical_name_systematic                        
;
;
_chemical_name_common                             ?
_chemical_melting_point                           ?
_chemical_formula_moiety                         
'C4 H7 N2 O2 S, Cl, H2 O'
# Ex: 'C12 H16 N2 O6, H2 O' and '(Cd 2+)3, (C6 N6 Cr 3-)2, 2(H2 O)' 
_chemical_formula_structural                      ?
_chemical_formula_sum                            
'2 O2 S, Cl, H2 O'
_chemical_formula_iupac                           ?
_chemical_formula_weight                             200.64
_chemical_compound_source                        'see text'

loop_
_atom_type_symbol                                
_atom_type_description                           
_atom_type_scat_dispersion_real                  
_atom_type_scat_dispersion_imag                  
_atom_type_scat_source                           
 C   C    0.0033    0.0016
' International Tables Vol C Tables 4.2.6.8 and 6.1.1.4'
 H   H    0.0000    0.0000
' International Tables Vol C Tables 4.2.6.8 and 6.1.1.4'
Cl  Cl    0.1484    0.1585
' International Tables Vol C Tables 4.2.6.8 and 6.1.1.4'
 N   N    0.0061    0.0033
' International Tables Vol C Tables 4.2.6.8 and 6.1.1.4'
 O   O    0.0106    0.0060
' International Tables Vol C Tables 4.2.6.8 and 6.1.1.4'
 S   S    0.1246    0.1234
' International Tables Vol C Tables 4.2.6.8 and 6.1.1.4'

#===============================================================================

# 6. CRYSTAL DATA

_symmetry_cell_setting                              monoclinic
_symmetry_space_group_name_Hall                   '-P 2yac'
_symmetry_space_group_name_H-M                    'P 2/n'
_symmetry_Int_Tables_number                              13

loop_
_space_group_symop_id                            
_space_group_symop_operation_xyz                 
   1 x,y,z                         
   2 1/2-x,y,1/2-z                 
   3 -x,-y,-z                      
   4 1/2+x,-y,1/2+z                

_cell_length_a                                          7.65890
_cell_length_b                                         11.73250
_cell_length_c                                         10.15680
_cell_angle_alpha                                            90
_cell_angle_beta                                        99.7860
_cell_angle_gamma                                            90
_cell_volume                                            899.390
_cell_formula_units_Z                                 4
_cell_measurement_temperature                     ?
_cell_measurement_reflns_used                     ?
_cell_measurement_theta_min                       ?
_cell_measurement_theta_max                       ?
_cell_special_details                            
;
 
;

#===============================================================================

# 9. ATOMIC COORDINATES AND DISPLACEMENT PARAMETERS

loop_
_atom_site_label                                 
_atom_site_type_symbol                           
_atom_site_thermal_displace_type                 
_atom_site_fract_x                               
_atom_site_fract_y                               
_atom_site_fract_z                               
_atom_site_occupancy                             
_atom_site_U_iso_or_equiv                        
_atom_site_calc_flag                             
_atom_site_refinement_flags                      
_atom_site_disorder_assembly                     
_atom_site_disorder_group                        
S1 S Uiso 0.34212 0.22017 0.58361 1.000 0.0127 . . . .                          
Cl1 Cl Uiso 0.79758 0.31398 0.51291 1.000 0.0127 . . . .                        
O1 O Uiso 0.42078 -0.14386 0.66592 1.000 0.0127 . . . .                         
O5 O Uiso 0.29193 0.00239 0.53881 1.000 0.0127 . . . .                          
N1 N Uiso 0.30785 0.42942 0.50731 1.000 0.0127 . . . .                          
N5 N Uiso 0.47188 0.41520 0.71955 1.000 0.0127 . . . .                          
C1 C Uiso 0.39498 -0.03177 0.63791 1.000 0.0127 . . . .                         
C5 C Uiso 0.49700 0.04481 0.73437 1.000 0.0127 . . . .                          
C9 C Uiso 0.48224 0.15830 0.71712 1.000 0.0127 . . . .                          
C13 C Uiso 0.38269 0.36741 0.61069 1.000 0.0127 . . . .                         
O9 O Uiso 0.03942 0.35099 0.30570 1.000 0.0127 . . . .                          
H1 H Uiso 0.34205 -0.18967 0.59627 1.000 0.0191 . . . .                         
H5 H Uiso 0.58478 0.01124 0.82060 1.000 0.0152 . . . .                          
H9 H Uiso 0.55984 0.21386 0.79010 1.000 0.0152 . . . .                          
H13 H Uiso 0.22670 0.39110 0.42832 1.000 0.0152 . . . .                         
H17 H Uiso 0.29814 0.51674 0.51366 1.000 0.0152 . . . .                         
H21 H Uiso 0.48641 0.50221 0.72731 1.000 0.0152 . . . .                         
H25 H Uiso 0.53402 0.36913 0.79932 1.000 0.0152 . . . .                         
H29 H Uiso 0.03510 0.27902 0.25668 1.000 0.0191 . . . .                         
H33 H Uiso -0.04459 0.33836 0.36902 1.000 0.0191 . . . .                        

#===============================================================================

#===============================================================================

data_24_list2_bpandenburg_13_1391    

#===============================================================================

# 5. CHEMICAL DATA

_chemical_name_systematic                        
;
;
_chemical_name_common                             ?
_chemical_melting_point                           ?
_chemical_formula_moiety                         
'C4 H7 N2 O2 S, Cl, H2 O'
# Ex: 'C12 H16 N2 O6, H2 O' and '(Cd 2+)3, (C6 N6 Cr 3-)2, 2(H2 O)' 
_chemical_formula_structural                      ?
_chemical_formula_sum                            
'2 O2 S, Cl, H2 O'
_chemical_formula_iupac                           ?
_chemical_formula_weight                             200.64
_chemical_compound_source                        'see text'

loop_
_atom_type_symbol                                
_atom_type_description                           
_atom_type_scat_dispersion_real                  
_atom_type_scat_dispersion_imag                  
_atom_type_scat_source                           
 C   C    0.0033    0.0016
' International Tables Vol C Tables 4.2.6.8 and 6.1.1.4'
 H   H    0.0000    0.0000
' International Tables Vol C Tables 4.2.6.8 and 6.1.1.4'
Cl  Cl    0.1484    0.1585
' International Tables Vol C Tables 4.2.6.8 and 6.1.1.4'
 N   N    0.0061    0.0033
' International Tables Vol C Tables 4.2.6.8 and 6.1.1.4'
 O   O    0.0106    0.0060
' International Tables Vol C Tables 4.2.6.8 and 6.1.1.4'
 S   S    0.1246    0.1234
' International Tables Vol C Tables 4.2.6.8 and 6.1.1.4'

#===============================================================================

# 6. CRYSTAL DATA

_symmetry_cell_setting                              monoclinic
_symmetry_space_group_name_Hall                   '-P 2ybc'
_symmetry_space_group_name_H-M                    'P 21/c'
_symmetry_Int_Tables_number                              14

loop_
_space_group_symop_id                            
_space_group_symop_operation_xyz                 
   1 x,y,z                         
   2 -x,1/2+y,1/2-z                
   3 -x,-y,-z                      
   4 x,1/2-y,1/2+z                 

_cell_length_a                                          6.78900
_cell_length_b                                         11.76370
_cell_length_c                                         11.26720
_cell_angle_alpha                                            90
_cell_angle_beta                                        96.9450
_cell_angle_gamma                                            90
_cell_volume                                            893.239
_cell_formula_units_Z                                 4
_cell_measurement_temperature                     ?
_cell_measurement_reflns_used                     ?
_cell_measurement_theta_min                       ?
_cell_measurement_theta_max                       ?
_cell_special_details                            
;
 
;

#===============================================================================

# 9. ATOMIC COORDINATES AND DISPLACEMENT PARAMETERS

loop_
_atom_site_label                                 
_atom_site_type_symbol                           
_atom_site_thermal_displace_type                 
_atom_site_fract_x                               
_atom_site_fract_y                               
_atom_site_fract_z                               
_atom_site_occupancy                             
_atom_site_U_iso_or_equiv                        
_atom_site_calc_flag                             
_atom_site_refinement_flags                      
_atom_site_disorder_assembly                     
_atom_site_disorder_group                        
S2 S Uiso 0.72374 0.21934 0.55747 1.000 0.0127 . . . .                          
Cl1 Cl Uiso 0.22223 0.31952 0.35256 1.000 0.0127 . . . .                        
O2 O Uiso 0.77099 -0.14132 0.46013 1.000 0.0127 . . . .                         
O6 O Uiso 0.72735 -0.00358 0.59709 1.000 0.0127 . . . .                         
N2 N Uiso 0.82973 0.40953 0.44157 1.000 0.0127 . . . .                          
N6 N Uiso 0.63089 0.43030 0.59299 1.000 0.0127 . . . .                          
C2 C Uiso 0.75311 -0.03400 0.49400 1.000 0.0127 . . . .                         
C6 C Uiso 0.76639 0.04851 0.39893 1.000 0.0127 . . . .                          
C10 C Uiso 0.75462 0.16087 0.41901 1.000 0.0127 . . . .                         
C14 C Uiso 0.72895 0.36584 0.52395 1.000 0.0127 . . . .                         
O9 O Uiso 0.28186 0.11090 0.19027 1.000 0.0127 . . . .                          
H2 H Uiso 0.76416 -0.19608 0.52888 1.000 0.0152 . . . .                         
H6 H Uiso 0.78546 0.01677 0.31089 1.000 0.0152 . . . .                          
H10 H Uiso 0.76153 0.22149 0.34719 1.000 0.0152 . . . .                         
H14 H Uiso 0.94322 0.36621 0.40857 1.000 0.0152 . . . .                         
H18 H Uiso 0.80832 0.49258 0.41430 1.000 0.0152 . . . .                         
H22 H Uiso 0.65938 0.51636 0.59780 1.000 0.0152 . . . .                         
H26 H Uiso 0.51511 0.39968 0.63584 1.000 0.0152 . . . .                         
H29 H Uiso 0.28214 0.07584 0.27064 1.000 0.0191 . . . .                         
H33 H Uiso 0.24663 0.19038 0.20373 1.000 0.0191 . . . .                         

#===============================================================================

#===============================================================================

data_24_list2_bpandenburg_14_98      

#===============================================================================

# 5. CHEMICAL DATA

_chemical_name_systematic                        
;
;
_chemical_name_common                             ?
_chemical_melting_point                           ?
_chemical_formula_moiety                         
'C4 H7 N2 O2 S, Cl, H2 O'
# Ex: 'C12 H16 N2 O6, H2 O' and '(Cd 2+)3, (C6 N6 Cr 3-)2, 2(H2 O)' 
_chemical_formula_structural                      ?
_chemical_formula_sum                            
'2 O2 S, Cl, H2 O'
_chemical_formula_iupac                           ?
_chemical_formula_weight                             200.64
_chemical_compound_source                        'see text'

loop_
_atom_type_symbol                                
_atom_type_description                           
_atom_type_scat_dispersion_real                  
_atom_type_scat_dispersion_imag                  
_atom_type_scat_source                           
 C   C    0.0033    0.0016
' International Tables Vol C Tables 4.2.6.8 and 6.1.1.4'
 H   H    0.0000    0.0000
' International Tables Vol C Tables 4.2.6.8 and 6.1.1.4'
Cl  Cl    0.1484    0.1585
' International Tables Vol C Tables 4.2.6.8 and 6.1.1.4'
 N   N    0.0061    0.0033
' International Tables Vol C Tables 4.2.6.8 and 6.1.1.4'
 O   O    0.0106    0.0060
' International Tables Vol C Tables 4.2.6.8 and 6.1.1.4'
 S   S    0.1246    0.1234
' International Tables Vol C Tables 4.2.6.8 and 6.1.1.4'

#===============================================================================

# 6. CRYSTAL DATA

_symmetry_cell_setting                              monoclinic
_symmetry_space_group_name_Hall                   '-P 2ybc'
_symmetry_space_group_name_H-M                    'P 21/c'
_symmetry_Int_Tables_number                              14

loop_
_space_group_symop_id                            
_space_group_symop_operation_xyz                 
   1 x,y,z                         
   2 -x,1/2+y,1/2-z                
   3 -x,-y,-z                      
   4 x,1/2-y,1/2+z                 

_cell_length_a                                          4.09150
_cell_length_b                                         12.23640
_cell_length_c                                         17.41660
_cell_angle_alpha                                            90
_cell_angle_beta                                        95.4420
_cell_angle_gamma                                            90
_cell_volume                                            868.036
_cell_formula_units_Z                                 4
_cell_measurement_temperature                     ?
_cell_measurement_reflns_used                     ?
_cell_measurement_theta_min                       ?
_cell_measurement_theta_max                       ?
_cell_special_details                            
;
 
;

#===============================================================================

# 9. ATOMIC COORDINATES AND DISPLACEMENT PARAMETERS

loop_
_atom_site_label                                 
_atom_site_type_symbol                           
_atom_site_thermal_displace_type                 
_atom_site_fract_x                               
_atom_site_fract_y                               
_atom_site_fract_z                               
_atom_site_occupancy                             
_atom_site_U_iso_or_equiv                        
_atom_site_calc_flag                             
_atom_site_refinement_flags                      
_atom_site_disorder_assembly                     
_atom_site_disorder_group                        
S1 S Uiso 0.27022 -0.02573 0.24195 1.000 0.0127 . . . .                         
Cl1 Cl Uiso 0.60218 0.33371 0.47038 1.000 0.0127 . . . .                        
O1 O Uiso 0.68838 -0.12020 0.47427 1.000 0.0127 . . . .                         
O5 O Uiso 0.38985 -0.15921 0.36075 1.000 0.0127 . . . .                         
N1 N Uiso 0.02950 0.17457 0.20005 1.000 0.0127 . . . .                          
N5 N Uiso 0.05328 0.04384 0.10441 1.000 0.0127 . . . .                          
C1 C Uiso 0.56033 -0.09497 0.40292 1.000 0.0127 . . . .                         
C5 C Uiso 0.63265 0.01532 0.37836 1.000 0.0127 . . . .                          
C9 C Uiso 0.50026 0.05383 0.30997 1.000 0.0127 . . . .                          
C13 C Uiso 0.11156 0.07663 0.17673 1.000 0.0127 . . . .                         
O9 O Uiso 0.05493 0.25760 0.34727 1.000 0.0127 . . . .                          
H1 H Uiso 0.60464 -0.19364 0.48879 1.000 0.0191 . . . .                         
H5 H Uiso 0.78864 0.06707 0.41660 1.000 0.0152 . . . .                          
H9 H Uiso 0.54614 0.13689 0.29270 1.000 0.0152 . . . .                          
H13 H Uiso 0.04889 0.19725 0.25750 1.000 0.0152 . . . .                         
H17 H Uiso -0.08629 0.22949 0.16234 1.000 0.0152 . . . .                        
H21 H Uiso -0.08019 0.09074 0.06378 1.000 0.0152 . . . .                        
H25 H Uiso 0.15420 -0.02703 0.08640 1.000 0.0152 . . . .                        
H29 H Uiso 0.25492 0.28291 0.37796 1.000 0.0191 . . . .                         
H33 H Uiso -0.11551 0.27184 0.38234 1.000 0.0191 . . . .                        

#===============================================================================

#===============================================================================

data_24_list2_bpandenburg_15_1683    

#===============================================================================

# 5. CHEMICAL DATA

_chemical_name_systematic                        
;
;
_chemical_name_common                             ?
_chemical_melting_point                           ?
_chemical_formula_moiety                         
'C4 H7 N2 O2 S, Cl, H2 O'
# Ex: 'C12 H16 N2 O6, H2 O' and '(Cd 2+)3, (C6 N6 Cr 3-)2, 2(H2 O)' 
_chemical_formula_structural                      ?
_chemical_formula_sum                            
'2 O2 S, Cl, H2 O'
_chemical_formula_iupac                           ?
_chemical_formula_weight                             200.64
_chemical_compound_source                        'see text'

loop_
_atom_type_symbol                                
_atom_type_description                           
_atom_type_scat_dispersion_real                  
_atom_type_scat_dispersion_imag                  
_atom_type_scat_source                           
 C   C    0.0033    0.0016
' International Tables Vol C Tables 4.2.6.8 and 6.1.1.4'
 H   H    0.0000    0.0000
' International Tables Vol C Tables 4.2.6.8 and 6.1.1.4'
Cl  Cl    0.1484    0.1585
' International Tables Vol C Tables 4.2.6.8 and 6.1.1.4'
 N   N    0.0061    0.0033
' International Tables Vol C Tables 4.2.6.8 and 6.1.1.4'
 O   O    0.0106    0.0060
' International Tables Vol C Tables 4.2.6.8 and 6.1.1.4'
 S   S    0.1246    0.1234
' International Tables Vol C Tables 4.2.6.8 and 6.1.1.4'

#===============================================================================

# 6. CRYSTAL DATA

_symmetry_cell_setting                              monoclinic
_symmetry_space_group_name_Hall                   '-P 2ybc'
_symmetry_space_group_name_H-M                    'P 21/c'
_symmetry_Int_Tables_number                              14

loop_
_space_group_symop_id                            
_space_group_symop_operation_xyz                 
   1 x,y,z                         
   2 -x,1/2+y,1/2-z                
   3 -x,-y,-z                      
   4 x,1/2-y,1/2+z                 

_cell_length_a                                          6.14290
_cell_length_b                                         20.15970
_cell_length_c                                          7.09590
_cell_angle_alpha                                            90
_cell_angle_beta                                        97.7250
_cell_angle_gamma                                            90
_cell_volume                                            870.774
_cell_formula_units_Z                                 4
_cell_measurement_temperature                     ?
_cell_measurement_reflns_used                     ?
_cell_measurement_theta_min                       ?
_cell_measurement_theta_max                       ?
_cell_special_details                            
;
 
;

#===============================================================================

# 9. ATOMIC COORDINATES AND DISPLACEMENT PARAMETERS

loop_
_atom_site_label                                 
_atom_site_type_symbol                           
_atom_site_thermal_displace_type                 
_atom_site_fract_x                               
_atom_site_fract_y                               
_atom_site_fract_z                               
_atom_site_occupancy                             
_atom_site_U_iso_or_equiv                        
_atom_site_calc_flag                             
_atom_site_refinement_flags                      
_atom_site_disorder_assembly                     
_atom_site_disorder_group                        
S2 S Uiso 0.43088 0.15911 0.15863 1.000 0.0127 . . . .                          
Cl1 Cl Uiso 0.02869 0.05347 0.74078 1.000 0.0127 . . . .                        
O2 O Uiso -0.05776 0.29701 0.31400 1.000 0.0127 . . . .                         
O6 O Uiso 0.25357 0.27182 0.18689 1.000 0.0127 . . . .                          
N2 N Uiso 0.67821 0.06442 0.04904 1.000 0.0127 . . . .                          
N6 N Uiso 0.61957 0.05678 0.36537 1.000 0.0127 . . . .                          
C2 C Uiso 0.09179 0.25462 0.26385 1.000 0.0127 . . . .                          
C6 C Uiso 0.05583 0.18534 0.30665 1.000 0.0127 . . . .                          
C10 C Uiso 0.20471 0.13943 0.27196 1.000 0.0127 . . . .                         
C14 C Uiso 0.58380 0.08456 0.19518 1.000 0.0127 . . . .                         
O9 O Uiso 0.47743 0.11106 0.69110 1.000 0.0127 . . . .                          
H2 H Uiso -0.01855 0.34395 0.28523 1.000 0.0191 . . . .                         
H6 H Uiso -0.08519 0.17153 0.37435 1.000 0.0152 . . . .                         
H10 H Uiso 0.18493 0.08765 0.30776 1.000 0.0152 . . . .                         
H14 H Uiso 0.63011 0.08404 -0.08440 1.000 0.0152 . . . .                        
H18 H Uiso 0.79434 0.02777 0.06767 1.000 0.0152 . . . .                         
H22 H Uiso 0.73357 0.01962 0.38655 1.000 0.0152 . . . .                         
H26 H Uiso 0.57029 0.07961 0.48342 1.000 0.0152 . . . .                         
H29 H Uiso 0.33640 0.08858 0.70521 1.000 0.0191 . . . .                         
H33 H Uiso 0.42994 0.15787 0.68779 1.000 0.0191 . . . .                         

#===============================================================================

#===============================================================================

data_24_list2_bpandenburg_16_2106    

#===============================================================================

# 5. CHEMICAL DATA

_chemical_name_systematic                        
;
;
_chemical_name_common                             ?
_chemical_melting_point                           ?
_chemical_formula_moiety                         
'C4 H7 N2 O2 S, Cl, H2 O'
# Ex: 'C12 H16 N2 O6, H2 O' and '(Cd 2+)3, (C6 N6 Cr 3-)2, 2(H2 O)' 
_chemical_formula_structural                      ?
_chemical_formula_sum                            
'2 O2 S, Cl, H2 O'
_chemical_formula_iupac                           ?
_chemical_formula_weight                             200.64
_chemical_compound_source                        'see text'

loop_
_atom_type_symbol                                
_atom_type_description                           
_atom_type_scat_dispersion_real                  
_atom_type_scat_dispersion_imag                  
_atom_type_scat_source                           
 C   C    0.0033    0.0016
' International Tables Vol C Tables 4.2.6.8 and 6.1.1.4'
 H   H    0.0000    0.0000
' International Tables Vol C Tables 4.2.6.8 and 6.1.1.4'
Cl  Cl    0.1484    0.1585
' International Tables Vol C Tables 4.2.6.8 and 6.1.1.4'
 N   N    0.0061    0.0033
' International Tables Vol C Tables 4.2.6.8 and 6.1.1.4'
 O   O    0.0106    0.0060
' International Tables Vol C Tables 4.2.6.8 and 6.1.1.4'
 S   S    0.1246    0.1234
' International Tables Vol C Tables 4.2.6.8 and 6.1.1.4'

#===============================================================================

# 6. CRYSTAL DATA

_symmetry_cell_setting                            orthorhombic
_symmetry_space_group_name_Hall                   'P 2ac 2ab'
_symmetry_space_group_name_H-M                    'P 21 21 21'
_symmetry_Int_Tables_number                              19

loop_
_space_group_symop_id                            
_space_group_symop_operation_xyz                 
   1 x,y,z                         
   2 1/2-x,-y,1/2+z                
   3 1/2+x,1/2-y,-z                
   4 -x,1/2+y,1/2-z                

_cell_length_a                                          8.38740
_cell_length_b                                          9.75950
_cell_length_c                                         10.84310
_cell_angle_alpha                                            90
_cell_angle_beta                                             90
_cell_angle_gamma                                            90
_cell_volume                                            887.582
_cell_formula_units_Z                                 4
_cell_measurement_temperature                     ?
_cell_measurement_reflns_used                     ?
_cell_measurement_theta_min                       ?
_cell_measurement_theta_max                       ?
_cell_special_details                            
;
 
;

#===============================================================================

# 9. ATOMIC COORDINATES AND DISPLACEMENT PARAMETERS

loop_
_atom_site_label                                 
_atom_site_type_symbol                           
_atom_site_thermal_displace_type                 
_atom_site_fract_x                               
_atom_site_fract_y                               
_atom_site_fract_z                               
_atom_site_occupancy                             
_atom_site_U_iso_or_equiv                        
_atom_site_calc_flag                             
_atom_site_refinement_flags                      
_atom_site_disorder_assembly                     
_atom_site_disorder_group                        
S1 S Uiso 0.36393 0.21939 0.07848 1.000 0.0127 . . . .                          
Cl1 Cl Uiso 0.19653 0.58199 0.07753 1.000 0.0127 . . . .                        
O1 O Uiso 0.40861 -0.01360 0.41985 1.000 0.0127 . . . .                         
O5 O Uiso 0.37713 0.18553 0.31431 1.000 0.0127 . . . .                          
N1 N Uiso 0.30262 0.34680 -0.12868 1.000 0.0127 . . . .                         
N5 N Uiso 0.45058 0.14824 -0.15569 1.000 0.0127 . . . .                         
C1 C Uiso 0.39221 0.05889 0.31561 1.000 0.0127 . . . .                          
C5 C Uiso 0.39346 -0.02153 0.20258 1.000 0.0127 . . . .                         
C9 C Uiso 0.38283 0.04248 0.09286 1.000 0.0127 . . . .                          
C13 C Uiso 0.37361 0.23573 -0.08464 1.000 0.0127 . . . .                        
O9 O Uiso 0.00651 0.33736 0.41191 1.000 0.0127 . . . .                          
H1 H Uiso 0.43235 0.05293 0.48927 1.000 0.0152 . . . .                          
H5 H Uiso 0.40817 -0.13169 0.20668 1.000 0.0152 . . . .                         
H9 H Uiso 0.38368 -0.01571 0.00807 1.000 0.0152 . . . .                         
H13 H Uiso 0.24609 0.41216 -0.06964 1.000 0.0152 . . . .                        
H17 H Uiso 0.30746 0.37244 -0.22049 1.000 0.0152 . . . .                        
H21 H Uiso 0.46413 0.16260 -0.24942 1.000 0.0152 . . . .                        
H25 H Uiso 0.52338 0.07479 -0.11818 1.000 0.0152 . . . .                        
H29 H Uiso -0.04630 0.24953 0.43433 1.000 0.0191 . . . .                        
H33 H Uiso 0.11595 0.33384 0.44456 1.000 0.0191 . . . .                         

#===============================================================================

#===============================================================================

data_24_list2_bpandenburg_17_1509    

#===============================================================================

# 5. CHEMICAL DATA

_chemical_name_systematic                        
;
;
_chemical_name_common                             ?
_chemical_melting_point                           ?
_chemical_formula_moiety                         
'C4 H7 N2 O2 S, Cl, H2 O'
# Ex: 'C12 H16 N2 O6, H2 O' and '(Cd 2+)3, (C6 N6 Cr 3-)2, 2(H2 O)' 
_chemical_formula_structural                      ?
_chemical_formula_sum                            
'2 O2 S, Cl, H2 O'
_chemical_formula_iupac                           ?
_chemical_formula_weight                             200.64
_chemical_compound_source                        'see text'

loop_
_atom_type_symbol                                
_atom_type_description                           
_atom_type_scat_dispersion_real                  
_atom_type_scat_dispersion_imag                  
_atom_type_scat_source                           
 C   C    0.0033    0.0016
' International Tables Vol C Tables 4.2.6.8 and 6.1.1.4'
 H   H    0.0000    0.0000
' International Tables Vol C Tables 4.2.6.8 and 6.1.1.4'
Cl  Cl    0.1484    0.1585
' International Tables Vol C Tables 4.2.6.8 and 6.1.1.4'
 N   N    0.0061    0.0033
' International Tables Vol C Tables 4.2.6.8 and 6.1.1.4'
 O   O    0.0106    0.0060
' International Tables Vol C Tables 4.2.6.8 and 6.1.1.4'
 S   S    0.1246    0.1234
' International Tables Vol C Tables 4.2.6.8 and 6.1.1.4'

#===============================================================================

# 6. CRYSTAL DATA

_symmetry_cell_setting                              monoclinic
_symmetry_space_group_name_Hall                   '-P 2ybc'
_symmetry_space_group_name_H-M                    'P 21/c'
_symmetry_Int_Tables_number                              14

loop_
_space_group_symop_id                            
_space_group_symop_operation_xyz                 
   1 x,y,z                         
   2 -x,1/2+y,1/2-z                
   3 -x,-y,-z                      
   4 x,1/2-y,1/2+z                 

_cell_length_a                                          8.23080
_cell_length_b                                          9.65800
_cell_length_c                                         11.43640
_cell_angle_alpha                                            90
_cell_angle_beta                                       107.8250
_cell_angle_gamma                                            90
_cell_volume                                            865.473
_cell_formula_units_Z                                 4
_cell_measurement_temperature                     ?
_cell_measurement_reflns_used                     ?
_cell_measurement_theta_min                       ?
_cell_measurement_theta_max                       ?
_cell_special_details                            
;
 
;

#===============================================================================

# 9. ATOMIC COORDINATES AND DISPLACEMENT PARAMETERS

loop_
_atom_site_label                                 
_atom_site_type_symbol                           
_atom_site_thermal_displace_type                 
_atom_site_fract_x                               
_atom_site_fract_y                               
_atom_site_fract_z                               
_atom_site_occupancy                             
_atom_site_U_iso_or_equiv                        
_atom_site_calc_flag                             
_atom_site_refinement_flags                      
_atom_site_disorder_assembly                     
_atom_site_disorder_group                        
S1 S Uiso 0.70520 -0.07707 0.16811 1.000 0.0127 . . . .                         
Cl1 Cl Uiso 0.18623 0.00523 0.30115 1.000 0.0127 . . . .                        
O1 O Uiso 0.60846 0.15360 0.46673 1.000 0.0127 . . . .                          
O5 O Uiso 0.65759 -0.04640 0.37980 1.000 0.0127 . . . .                         
N1 N Uiso 0.79398 0.02780 -0.02522 1.000 0.0127 . . . .                         
N5 N Uiso 0.78529 -0.21043 -0.00457 1.000 0.0127 . . . .                        
C1 C Uiso 0.62008 0.07809 0.37054 1.000 0.0127 . . . .                          
C5 C Uiso 0.59084 0.15293 0.25549 1.000 0.0127 . . . .                          
C9 C Uiso 0.62826 0.09142 0.16114 1.000 0.0127 . . . .                          
C13 C Uiso 0.76554 -0.08399 0.03268 1.000 0.0127 . . . .                        
O9 O Uiso 0.97537 0.23304 0.13436 1.000 0.0127 . . . .                          
H1 H Uiso 0.65150 0.09463 0.54201 1.000 0.0191 . . . .                          
H5 H Uiso 0.54261 0.25796 0.24626 1.000 0.0152 . . . .                          
H9 H Uiso 0.60980 0.14558 0.07500 1.000 0.0152 . . . .                          
H13 H Uiso 0.82945 0.11870 0.02257 1.000 0.0152 . . . .                         
H17 H Uiso 0.81120 0.01808 -0.11032 1.000 0.0152 . . . .                        
H21 H Uiso 0.85382 -0.22832 -0.06502 1.000 0.0152 . . . .                       
H25 H Uiso 0.74283 -0.29505 0.03014 1.000 0.0152 . . . .                        
H29 H Uiso 0.93865 0.32106 0.16262 1.000 0.0191 . . . .                         
H33 H Uiso 1.02708 0.17531 0.20745 1.000 0.0191 . . . .                         

#===============================================================================

#===============================================================================

data_24_list2_bpandenburg_18_39      

#===============================================================================

# 5. CHEMICAL DATA

_chemical_name_systematic                        
;
;
_chemical_name_common                             ?
_chemical_melting_point                           ?
_chemical_formula_moiety                         
'C4 H7 N2 O2 S, Cl, H2 O'
# Ex: 'C12 H16 N2 O6, H2 O' and '(Cd 2+)3, (C6 N6 Cr 3-)2, 2(H2 O)' 
_chemical_formula_structural                      ?
_chemical_formula_sum                            
'2 O2 S, Cl, H2 O'
_chemical_formula_iupac                           ?
_chemical_formula_weight                             200.64
_chemical_compound_source                        'see text'

loop_
_atom_type_symbol                                
_atom_type_description                           
_atom_type_scat_dispersion_real                  
_atom_type_scat_dispersion_imag                  
_atom_type_scat_source                           
 C   C    0.0033    0.0016
' International Tables Vol C Tables 4.2.6.8 and 6.1.1.4'
 H   H    0.0000    0.0000
' International Tables Vol C Tables 4.2.6.8 and 6.1.1.4'
Cl  Cl    0.1484    0.1585
' International Tables Vol C Tables 4.2.6.8 and 6.1.1.4'
 N   N    0.0061    0.0033
' International Tables Vol C Tables 4.2.6.8 and 6.1.1.4'
 O   O    0.0106    0.0060
' International Tables Vol C Tables 4.2.6.8 and 6.1.1.4'
 S   S    0.1246    0.1234
' International Tables Vol C Tables 4.2.6.8 and 6.1.1.4'

#===============================================================================

# 6. CRYSTAL DATA

_symmetry_cell_setting                            orthorhombic
_symmetry_space_group_name_Hall                   '-P 2ac 2ab'
_symmetry_space_group_name_H-M                    'P b c a'
_symmetry_Int_Tables_number                              61

loop_
_space_group_symop_id                            
_space_group_symop_operation_xyz                 
   1 x,y,z                         
   2 1/2-x,-y,1/2+z                
   3 1/2+x,1/2-y,-z                
   4 -x,1/2+y,1/2-z                
   5 -x,-y,-z                      
   6 1/2+x,y,1/2-z                 
   7 1/2-x,1/2+y,z                 
   8 x,1/2-y,1/2+z                 

_cell_length_a                                          7.98340
_cell_length_b                                         14.45480
_cell_length_c                                         15.78470
_cell_angle_alpha                                            90
_cell_angle_beta                                             90
_cell_angle_gamma                                            90
_cell_volume                                           1821.530
_cell_formula_units_Z                                 8
_cell_measurement_temperature                     ?
_cell_measurement_reflns_used                     ?
_cell_measurement_theta_min                       ?
_cell_measurement_theta_max                       ?
_cell_special_details                            
;
 
;

#===============================================================================

# 9. ATOMIC COORDINATES AND DISPLACEMENT PARAMETERS

loop_
_atom_site_label                                 
_atom_site_type_symbol                           
_atom_site_thermal_displace_type                 
_atom_site_fract_x                               
_atom_site_fract_y                               
_atom_site_fract_z                               
_atom_site_occupancy                             
_atom_site_U_iso_or_equiv                        
_atom_site_calc_flag                             
_atom_site_refinement_flags                      
_atom_site_disorder_assembly                     
_atom_site_disorder_group                        
S2 S Uiso -0.07257 0.02877 0.10778 1.000 0.0127 . . . .                         
Cl1 Cl Uiso 0.44897 0.09126 0.11562 1.000 0.0127 . . . .                        
O2 O Uiso 0.11107 -0.23345 0.21583 1.000 0.0127 . . . .                         
O10 O Uiso -0.05296 -0.15492 0.12180 1.000 0.0127 . . . .                       
N2 N Uiso 0.08887 0.19392 0.10311 1.000 0.0127 . . . .                          
N10 N Uiso -0.19864 0.19607 0.08670 1.000 0.0127 . . . .                        
C2 C Uiso 0.05055 -0.15554 0.18045 1.000 0.0127 . . . .                         
C10 C Uiso 0.11910 -0.07177 0.21737 1.000 0.0127 . . . .                        
C18 C Uiso 0.07434 0.01195 0.18793 1.000 0.0127 . . . .                         
C26 C Uiso -0.05659 0.15123 0.09970 1.000 0.0127 . . . .                        
O18 O Uiso 0.00823 0.37509 0.07666 1.000 0.0127 . . . .                         
H2 H Uiso 0.06883 -0.28863 0.18403 1.000 0.0191 . . . .                         
H10 H Uiso 0.20661 -0.07713 0.26954 1.000 0.0152 . . . .                        
H18 H Uiso 0.12547 0.07408 0.21604 1.000 0.0152 . . . .                         
H26 H Uiso 0.19857 0.15737 0.10325 1.000 0.0152 . . . .                         
H34 H Uiso 0.08946 0.26533 0.09840 1.000 0.0152 . . . .                         
H42 H Uiso -0.19943 0.26632 0.08299 1.000 0.0152 . . . .                        
H50 H Uiso -0.31086 0.16319 0.09551 1.000 0.0152 . . . .                        
H58 H Uiso 0.02700 0.43595 0.10241 1.000 0.0191 . . . .                         
H66 H Uiso -0.01056 0.38863 0.01613 1.000 0.0191 . . . .                        

#===============================================================================

#===============================================================================

data_24_list2_bpandenburg_19_2189    

#===============================================================================

# 5. CHEMICAL DATA

_chemical_name_systematic                        
;
;
_chemical_name_common                             ?
_chemical_melting_point                           ?
_chemical_formula_moiety                         
'C4 H7 N2 O2 S, Cl, H2 O'
# Ex: 'C12 H16 N2 O6, H2 O' and '(Cd 2+)3, (C6 N6 Cr 3-)2, 2(H2 O)' 
_chemical_formula_structural                      ?
_chemical_formula_sum                            
'2 O2 S, Cl, H2 O'
_chemical_formula_iupac                           ?
_chemical_formula_weight                             200.64
_chemical_compound_source                        'see text'

loop_
_atom_type_symbol                                
_atom_type_description                           
_atom_type_scat_dispersion_real                  
_atom_type_scat_dispersion_imag                  
_atom_type_scat_source                           
 C   C    0.0033    0.0016
' International Tables Vol C Tables 4.2.6.8 and 6.1.1.4'
 H   H    0.0000    0.0000
' International Tables Vol C Tables 4.2.6.8 and 6.1.1.4'
Cl  Cl    0.1484    0.1585
' International Tables Vol C Tables 4.2.6.8 and 6.1.1.4'
 N   N    0.0061    0.0033
' International Tables Vol C Tables 4.2.6.8 and 6.1.1.4'
 O   O    0.0106    0.0060
' International Tables Vol C Tables 4.2.6.8 and 6.1.1.4'
 S   S    0.1246    0.1234
' International Tables Vol C Tables 4.2.6.8 and 6.1.1.4'

#===============================================================================

# 6. CRYSTAL DATA

_symmetry_cell_setting                            orthorhombic
_symmetry_space_group_name_Hall                   'P 2ac 2ab'
_symmetry_space_group_name_H-M                    'P 21 21 21'
_symmetry_Int_Tables_number                              19

loop_
_space_group_symop_id                            
_space_group_symop_operation_xyz                 
   1 x,y,z                         
   2 1/2-x,-y,1/2+z                
   3 1/2+x,1/2-y,-z                
   4 -x,1/2+y,1/2-z                

_cell_length_a                                          7.28620
_cell_length_b                                          9.64600
_cell_length_c                                         12.70100
_cell_angle_alpha                                            90
_cell_angle_beta                                             90
_cell_angle_gamma                                            90
_cell_volume                                            892.660
_cell_formula_units_Z                                 4
_cell_measurement_temperature                     ?
_cell_measurement_reflns_used                     ?
_cell_measurement_theta_min                       ?
_cell_measurement_theta_max                       ?
_cell_special_details                            
;
 
;

#===============================================================================

# 9. ATOMIC COORDINATES AND DISPLACEMENT PARAMETERS

loop_
_atom_site_label                                 
_atom_site_type_symbol                           
_atom_site_thermal_displace_type                 
_atom_site_fract_x                               
_atom_site_fract_y                               
_atom_site_fract_z                               
_atom_site_occupancy                             
_atom_site_U_iso_or_equiv                        
_atom_site_calc_flag                             
_atom_site_refinement_flags                      
_atom_site_disorder_assembly                     
_atom_site_disorder_group                        
S2 S Uiso 0.34029 0.31242 -0.02351 1.000 0.0127 . . . .                         
Cl1 Cl Uiso 0.67418 0.36656 0.24199 1.000 0.0127 . . . .                        
O2 O Uiso 0.36803 0.76225 -0.05939 1.000 0.0127 . . . .                         
O6 O Uiso 0.37360 0.54545 -0.12855 1.000 0.0127 . . . .                         
N2 N Uiso 0.28648 0.04746 -0.00538 1.000 0.0127 . . . .                         
N6 N Uiso 0.40353 0.14777 0.14652 1.000 0.0127 . . . .                          
C2 C Uiso 0.35476 0.62424 -0.05175 1.000 0.0127 . . . .                         
C6 C Uiso 0.31701 0.57294 0.05419 1.000 0.0127 . . . .                          
C10 C Uiso 0.31002 0.43585 0.07471 1.000 0.0127 . . . .                         
C14 C Uiso 0.34267 0.15649 0.04958 1.000 0.0127 . . . .                         
O9 O Uiso -0.01838 0.67691 0.24402 1.000 0.0127 . . . .                         
H2 H Uiso 0.40824 0.79023 -0.13459 1.000 0.0191 . . . .                         
H6 H Uiso 0.29637 0.64748 0.11691 1.000 0.0152 . . . .                          
H10 H Uiso 0.28034 0.39735 0.15314 1.000 0.0152 . . . .                         
H14 H Uiso 0.23631 0.06250 -0.08003 1.000 0.0152 . . . .                        
H18 H Uiso 0.31169 -0.05130 0.01838 1.000 0.0152 . . . .                        
H22 H Uiso 0.39116 0.05545 0.18695 1.000 0.0152 . . . .                         
H26 H Uiso 0.47592 0.22752 0.18060 1.000 0.0152 . . . .                         
H29 H Uiso 0.09089 0.73604 0.25468 1.000 0.0191 . . . .                         
H33 H Uiso 0.01138 0.58676 0.27484 1.000 0.0191 . . . .                         

#===============================================================================
