# Supplementary material for: Report on the sixth blind test of organic crystal structure prediction methods
Source: Acta Crystallogr B Struct Sci Cryst Eng Mater. 2016 Aug 1;72(Pt 4):439–59. doi: 10.1107/S2052520616007447 (PMC4971545; doi:10.1107/S2052520616007447)
Supplement: Supplementary file 2 [file b-72-00439-sup2.zip › Group_23_Brandenburg_Grimme/XXV-1_Brandenburg_Grimme.cif]

#===============================================================================

data_25_list1_bpandenburg_1_a613     

#===============================================================================

# 5. CHEMICAL DATA

_chemical_name_systematic                        
;
;
_chemical_name_common                             ?
_chemical_melting_point                           ?
_chemical_formula_moiety                         
'C17 H18 N2, C7 H4 N2 O6'
# Ex: 'C12 H16 N2 O6, H2 O' and '(Cd 2+)3, (C6 N6 Cr 3-)2, 2(H2 O)' 
_chemical_formula_structural                      ?
_chemical_formula_sum                            
', C7 H4 N2 O6'
_chemical_formula_iupac                           ?
_chemical_formula_weight                             462.46
_chemical_compound_source                        'see text'

loop_
_atom_type_symbol                                
_atom_type_description                           
_atom_type_scat_dispersion_real                  
_atom_type_scat_dispersion_imag                  
_atom_type_scat_source                           
 C   C    0.0033    0.0016
' International Tables Vol C Tables 4.2.6.8 and 6.1.1.4'
 H   H    0.0000    0.0000
' International Tables Vol C Tables 4.2.6.8 and 6.1.1.4'
 N   N    0.0061    0.0033
' International Tables Vol C Tables 4.2.6.8 and 6.1.1.4'
 O   O    0.0106    0.0060
' International Tables Vol C Tables 4.2.6.8 and 6.1.1.4'

#===============================================================================

# 6. CRYSTAL DATA

_symmetry_cell_setting                            orthorhombic
_symmetry_space_group_name_Hall                   '-P 2ac 2ab'
_symmetry_space_group_name_H-M                    'P b c a'
_symmetry_Int_Tables_number                              61

loop_
_space_group_symop_id                            
_space_group_symop_operation_xyz                 
   1 x,y,z                         
   2 1/2-x,-y,1/2+z                
   3 1/2+x,1/2-y,-z                
   4 -x,1/2+y,1/2-z                
   5 -x,-y,-z                      
   6 1/2+x,y,1/2-z                 
   7 1/2-x,1/2+y,z                 
   8 x,1/2-y,1/2+z                 

_cell_length_a                                         19.99400
_cell_length_b                                          7.44020
_cell_length_c                                         28.38450
_cell_angle_alpha                                            90
_cell_angle_beta                                             90
_cell_angle_gamma                                            90
_cell_volume                                           4222.460
_cell_formula_units_Z                                 8
_cell_measurement_temperature                     ?
_cell_measurement_reflns_used                     ?
_cell_measurement_theta_min                       ?
_cell_measurement_theta_max                       ?
_cell_special_details                            
;
 
;

#===============================================================================

# 9. ATOMIC COORDINATES AND DISPLACEMENT PARAMETERS

loop_
_atom_site_label                                 
_atom_site_type_symbol                           
_atom_site_thermal_displace_type                 
_atom_site_fract_x                               
_atom_site_fract_y                               
_atom_site_fract_z                               
_atom_site_occupancy                             
_atom_site_U_iso_or_equiv                        
_atom_site_calc_flag                             
_atom_site_refinement_flags                      
_atom_site_disorder_assembly                     
_atom_site_disorder_group                        
N15 N Uiso 0.09371 0.60614 0.03360 1.000 0.0127 . . . .                         
N16 N Uiso 0.16883 0.53958 -0.02944 1.000 0.0127 . . . .                        
O13 O Uiso -0.00534 0.96462 0.40732 1.000 0.0127 . . . .                        
O14 O Uiso -0.05643 0.69583 0.41892 1.000 0.0127 . . . .                        
O15 O Uiso -0.01586 0.22609 0.29880 1.000 0.0127 . . . .                        
O16 O Uiso 0.06852 0.24966 0.24945 1.000 0.0127 . . . .                         
O17 O Uiso 0.20864 0.78399 0.25369 1.000 0.0127 . . . .                         
O18 O Uiso 0.19098 0.98918 0.30812 1.000 0.0127 . . . .                         
C80 C Uiso 0.15071 0.64478 0.06339 1.000 0.0127 . . . .                         
C81 C Uiso 0.13940 0.72026 0.10755 1.000 0.0127 . . . .                         
C82 C Uiso 0.19233 0.75467 0.13747 1.000 0.0127 . . . .                         
C83 C Uiso 0.25762 0.71345 0.12397 1.000 0.0127 . . . .                         
C84 C Uiso 0.26836 0.64014 0.07974 1.000 0.0127 . . . .                         
C85 C Uiso 0.21557 0.60636 0.04914 1.000 0.0127 . . . .                         
C86 C Uiso 0.22885 0.52700 0.00012 1.000 0.0127 . . . .                         
C87 C Uiso 0.15726 0.71354 -0.04919 1.000 0.0127 . . . .                        
C88 C Uiso 0.19611 0.77138 -0.08689 1.000 0.0127 . . . .                        
C89 C Uiso 0.18514 0.93726 -0.10726 1.000 0.0127 . . . .                        
C90 C Uiso 0.13544 1.05067 -0.09011 1.000 0.0127 . . . .                        
C91 C Uiso 0.09736 0.99302 -0.05219 1.000 0.0127 . . . .                        
C92 C Uiso 0.10782 0.82640 -0.03150 1.000 0.0127 . . . .                        
C93 C Uiso 0.06568 0.76849 0.01095 1.000 0.0127 . . . .                         
C94 C Uiso 0.11107 0.47429 -0.00335 1.000 0.0127 . . . .                        
C95 C Uiso 0.31589 0.75120 0.15712 1.000 0.0127 . . . .                         
C96 C Uiso 0.12455 1.23600 -0.11150 1.000 0.0127 . . . .                        
N9 N Uiso 0.03245 0.30759 0.28153 1.000 0.0127 . . . .                          
N10 N Uiso 0.17656 0.84878 0.28686 1.000 0.0127 . . . .                         
C49 C Uiso 0.02461 0.72161 0.35679 1.000 0.0127 . . . .                         
C50 C Uiso 0.00944 0.55436 0.33778 1.000 0.0127 . . . .                         
C51 C Uiso 0.04852 0.48849 0.30130 1.000 0.0127 . . . .                         
C52 C Uiso 0.10281 0.58199 0.28313 1.000 0.0127 . . . .                         
C53 C Uiso 0.11631 0.74783 0.30329 1.000 0.0127 . . . .                         
C54 C Uiso 0.07820 0.82040 0.33954 1.000 0.0127 . . . .                         
C55 C Uiso -0.01745 0.79098 0.39772 1.000 0.0127 . . . .                        
H71 H Uiso 0.08882 0.74883 0.11846 1.000 0.0152 . . . .                         
H72 H Uiso 0.18350 0.81200 0.17186 1.000 0.0152 . . . .                         
H73 H Uiso 0.31878 0.60851 0.06887 1.000 0.0152 . . . .                         
H74 H Uiso 0.27021 0.59616 -0.01693 1.000 0.0152 . . . .                        
H75 H Uiso 0.24327 0.38665 0.00360 1.000 0.0152 . . . .                         
H76 H Uiso 0.23471 0.68391 -0.10005 1.000 0.0152 . . . .                        
H77 H Uiso 0.21516 0.97780 -0.13704 1.000 0.0152 . . . .                        
H78 H Uiso 0.05898 1.07949 -0.03823 1.000 0.0152 . . . .                        
H79 H Uiso 0.01467 0.74004 -0.00047 1.000 0.0152 . . . .                        
H80 H Uiso 0.06351 0.87743 0.03662 1.000 0.0152 . . . .                         
H81 H Uiso 0.06855 0.45880 -0.02706 1.000 0.0152 . . . .                        
H82 H Uiso 0.12268 0.34489 0.01286 1.000 0.0152 . . . .                         
H83 H Uiso 0.35607 0.65637 0.15106 1.000 0.0191 . . . .                         
H84 H Uiso 0.33497 0.88619 0.15114 1.000 0.0191 . . . .                         
H85 H Uiso 0.29971 0.74191 0.19354 1.000 0.0191 . . . .                         
H86 H Uiso 0.07183 1.27010 -0.11218 1.000 0.0191 . . . .                        
H87 H Uiso 0.15012 1.33763 -0.09047 1.000 0.0191 . . . .                        
H88 H Uiso 0.14451 1.24183 -0.14694 1.000 0.0191 . . . .                        
H45 H Uiso -0.03231 0.47665 0.35152 1.000 0.0152 . . . .                        
H46 H Uiso 0.13373 0.52696 0.25485 1.000 0.0152 . . . .                         
H47 H Uiso 0.09093 0.95024 0.35470 1.000 0.0152 . . . .                         
H48 H Uiso -0.03820 1.01725 0.43075 1.000 0.0191 . . . .                        

#===============================================================================

#===============================================================================

data_25_list1_bpandenburg_2_b1       

#===============================================================================

# 5. CHEMICAL DATA

_chemical_name_systematic                        
;
;
_chemical_name_common                             ?
_chemical_melting_point                           ?
_chemical_formula_moiety                         
'C17 H18 N2, C7 H4 N2 O6'
# Ex: 'C12 H16 N2 O6, H2 O' and '(Cd 2+)3, (C6 N6 Cr 3-)2, 2(H2 O)' 
_chemical_formula_structural                      ?
_chemical_formula_sum                            
', C7 H4 N2 O6'
_chemical_formula_iupac                           ?
_chemical_formula_weight                             462.46
_chemical_compound_source                        'see text'

loop_
_atom_type_symbol                                
_atom_type_description                           
_atom_type_scat_dispersion_real                  
_atom_type_scat_dispersion_imag                  
_atom_type_scat_source                           
 C   C    0.0033    0.0016
' International Tables Vol C Tables 4.2.6.8 and 6.1.1.4'
 H   H    0.0000    0.0000
' International Tables Vol C Tables 4.2.6.8 and 6.1.1.4'
 N   N    0.0061    0.0033
' International Tables Vol C Tables 4.2.6.8 and 6.1.1.4'
 O   O    0.0106    0.0060
' International Tables Vol C Tables 4.2.6.8 and 6.1.1.4'

#===============================================================================

# 6. CRYSTAL DATA

_symmetry_cell_setting                              monoclinic
_symmetry_space_group_name_Hall                   '-P 2ybc'
_symmetry_space_group_name_H-M                    'P 21/c'
_symmetry_Int_Tables_number                              14

loop_
_space_group_symop_id                            
_space_group_symop_operation_xyz                 
   1 x,y,z                         
   2 -x,1/2+y,1/2-z                
   3 -x,-y,-z                      
   4 x,1/2-y,1/2+z                 

_cell_length_a                                         10.36800
_cell_length_b                                         27.32340
_cell_length_c                                          7.74540
_cell_angle_alpha                                            90
_cell_angle_beta                                       109.9030
_cell_angle_gamma                                            90
_cell_volume                                           2063.129
_cell_formula_units_Z                                 4
_cell_measurement_temperature                     ?
_cell_measurement_reflns_used                     ?
_cell_measurement_theta_min                       ?
_cell_measurement_theta_max                       ?
_cell_special_details                            
;
 
;

#===============================================================================

# 9. ATOMIC COORDINATES AND DISPLACEMENT PARAMETERS

loop_
_atom_site_label                                 
_atom_site_type_symbol                           
_atom_site_thermal_displace_type                 
_atom_site_fract_x                               
_atom_site_fract_y                               
_atom_site_fract_z                               
_atom_site_occupancy                             
_atom_site_U_iso_or_equiv                        
_atom_site_calc_flag                             
_atom_site_refinement_flags                      
_atom_site_disorder_assembly                     
_atom_site_disorder_group                        
N3 N Uiso 0.35854 0.14510 1.00961 1.000 0.0127 . . . .                          
N4 N Uiso 0.56921 0.18277 1.18811 1.000 0.0127 . . . .                          
O1 O Uiso 1.14773 0.09102 1.01895 1.000 0.0127 . . . .                          
O2 O Uiso 1.09856 0.07717 0.71388 1.000 0.0127 . . . .                          
O3 O Uiso 0.69787 -0.03144 0.41792 1.000 0.0127 . . . .                         
O4 O Uiso 0.55430 -0.04954 0.56191 1.000 0.0127 . . . .                         
O5 O Uiso 0.59864 0.03696 1.13068 1.000 0.0127 . . . .                          
O6 O Uiso 0.80234 0.06511 1.29503 1.000 0.0127 . . . .                          
C8 C Uiso 0.29995 0.19326 0.95943 1.000 0.0127 . . . .                          
C9 C Uiso 0.17151 0.19759 0.82351 1.000 0.0127 . . . .                          
C10 C Uiso 0.10885 0.24274 0.78105 1.000 0.0127 . . . .                         
C11 C Uiso 0.17358 0.28480 0.87210 1.000 0.0127 . . . .                         
C12 C Uiso 0.30338 0.28027 1.00170 1.000 0.0127 . . . .                         
C13 C Uiso 0.36727 0.23507 1.04670 1.000 0.0127 . . . .                         
C14 C Uiso 0.51153 0.23162 1.19056 1.000 0.0127 . . . .                         
C15 C Uiso 0.62240 0.17514 1.04246 1.000 0.0127 . . . .                         
C16 C Uiso 0.74524 0.19738 1.05103 1.000 0.0127 . . . .                         
C17 C Uiso 0.79912 0.19035 0.91218 1.000 0.0127 . . . .                         
C18 C Uiso 0.73152 0.16096 0.76163 1.000 0.0127 . . . .                         
C19 C Uiso 0.60876 0.13909 0.75363 1.000 0.0127 . . . .                         
C20 C Uiso 0.55303 0.14620 0.89123 1.000 0.0127 . . . .                         
C21 C Uiso 0.41447 0.12321 0.87539 1.000 0.0127 . . . .                         
C22 C Uiso 0.46817 0.14597 1.19123 1.000 0.0127 . . . .                         
C23 C Uiso 0.10255 0.33442 0.82938 1.000 0.0127 . . . .                         
C24 C Uiso 0.78840 0.15419 0.60580 1.000 0.0127 . . . .                         
N1 N Uiso 0.65725 -0.02850 0.55014 1.000 0.0127 . . . .                         
N2 N Uiso 0.71973 0.04720 1.15382 1.000 0.0127 . . . .                          
C1 C Uiso 0.93843 0.05049 0.85643 1.000 0.0127 . . . .                          
C2 C Uiso 0.86107 0.02264 0.70662 1.000 0.0127 . . . .                          
C3 C Uiso 0.73880 0.00247 0.70845 1.000 0.0127 . . . .                          
C4 C Uiso 0.68883 0.00962 0.85164 1.000 0.0127 . . . .                          
C5 C Uiso 0.76955 0.03765 0.99765 1.000 0.0127 . . . .                          
C6 C Uiso 0.89377 0.05801 1.00408 1.000 0.0127 . . . .                          
C7 C Uiso 1.07059 0.07412 0.85302 1.000 0.0127 . . . .                          
H5 H Uiso 0.12191 0.16521 0.75107 1.000 0.0152 . . . .                          
H6 H Uiso 0.00907 0.24554 0.67641 1.000 0.0152 . . . .                          
H7 H Uiso 0.35691 0.31229 1.07101 1.000 0.0152 . . . .                          
H8 H Uiso 0.57793 0.25928 1.16424 1.000 0.0152 . . . .                          
H9 H Uiso 0.50673 0.23891 1.32653 1.000 0.0152 . . . .                          
H10 H Uiso 0.79718 0.22022 1.16776 1.000 0.0152 . . . .                         
H11 H Uiso 0.89467 0.20759 0.92024 1.000 0.0152 . . . .                         
H12 H Uiso 0.55476 0.11628 0.63741 1.000 0.0152 . . . .                         
H13 H Uiso 0.42621 0.08383 0.90034 1.000 0.0152 . . . .                         
H14 H Uiso 0.34098 0.12790 0.73753 1.000 0.0152 . . . .                         
H15 H Uiso 0.51479 0.10968 1.22070 1.000 0.0152 . . . .                         
H16 H Uiso 0.42490 0.15551 1.29693 1.000 0.0152 . . . .                         
H17 H Uiso 0.00108 0.33259 0.84063 1.000 0.0191 . . . .                         
H18 H Uiso 0.16113 0.36211 0.92384 1.000 0.0191 . . . .                         
H19 H Uiso 0.09080 0.34584 0.69041 1.000 0.0191 . . . .                         
H20 H Uiso 0.78535 0.11603 0.56598 1.000 0.0191 . . . .                         
H21 H Uiso 0.72727 0.17439 0.48416 1.000 0.0191 . . . .                         
H22 H Uiso 0.89321 0.16694 0.64636 1.000 0.0191 . . . .                         
H1 H Uiso 0.89552 0.01713 0.58978 1.000 0.0152 . . . .                          
H2 H Uiso 0.59093 -0.00597 0.84882 1.000 0.0152 . . . .                         
H3 H Uiso 0.95379 0.07992 1.12138 1.000 0.0152 . . . .                          
H4 H Uiso 1.23063 0.11028 1.01673 1.000 0.0191 . . . .                          

#===============================================================================

#===============================================================================

data_25_list1_bpandenburg_3_a1954    

#===============================================================================

# 5. CHEMICAL DATA

_chemical_name_systematic                        
;
;
_chemical_name_common                             ?
_chemical_melting_point                           ?
_chemical_formula_moiety                         
'C17 H18 N2, C7 H4 N2 O6'
# Ex: 'C12 H16 N2 O6, H2 O' and '(Cd 2+)3, (C6 N6 Cr 3-)2, 2(H2 O)' 
_chemical_formula_structural                      ?
_chemical_formula_sum                            
', C7 H4 N2 O6'
_chemical_formula_iupac                           ?
_chemical_formula_weight                             462.46
_chemical_compound_source                        'see text'

loop_
_atom_type_symbol                                
_atom_type_description                           
_atom_type_scat_dispersion_real                  
_atom_type_scat_dispersion_imag                  
_atom_type_scat_source                           
 C   C    0.0033    0.0016
' International Tables Vol C Tables 4.2.6.8 and 6.1.1.4'
 H   H    0.0000    0.0000
' International Tables Vol C Tables 4.2.6.8 and 6.1.1.4'
 N   N    0.0061    0.0033
' International Tables Vol C Tables 4.2.6.8 and 6.1.1.4'
 O   O    0.0106    0.0060
' International Tables Vol C Tables 4.2.6.8 and 6.1.1.4'

#===============================================================================

# 6. CRYSTAL DATA

_symmetry_cell_setting                              monoclinic
_symmetry_space_group_name_Hall                   '-P 2ybc'
_symmetry_space_group_name_H-M                    'P 21/c'
_symmetry_Int_Tables_number                              14

loop_
_space_group_symop_id                            
_space_group_symop_operation_xyz                 
   1 x,y,z                         
   2 -x,1/2+y,1/2-z                
   3 -x,-y,-z                      
   4 x,1/2-y,1/2+z                 

_cell_length_a                                         14.06320
_cell_length_b                                         20.17380
_cell_length_c                                          7.50210
_cell_angle_alpha                                            90
_cell_angle_beta                                        97.0530
_cell_angle_gamma                                            90
_cell_volume                                           2112.302
_cell_formula_units_Z                                 4
_cell_measurement_temperature                     ?
_cell_measurement_reflns_used                     ?
_cell_measurement_theta_min                       ?
_cell_measurement_theta_max                       ?
_cell_special_details                            
;
 
;

#===============================================================================

# 9. ATOMIC COORDINATES AND DISPLACEMENT PARAMETERS

loop_
_atom_site_label                                 
_atom_site_type_symbol                           
_atom_site_thermal_displace_type                 
_atom_site_fract_x                               
_atom_site_fract_y                               
_atom_site_fract_z                               
_atom_site_occupancy                             
_atom_site_U_iso_or_equiv                        
_atom_site_calc_flag                             
_atom_site_refinement_flags                      
_atom_site_disorder_assembly                     
_atom_site_disorder_group                        
N9 N Uiso 0.41393 0.09025 0.36950 1.000 0.0127 . . . .                          
N13 N Uiso 0.54320 0.16208 0.47890 1.000 0.0127 . . . .                         
O1 O Uiso 0.29738 0.50226 -0.02567 1.000 0.0127 . . . .                         
O5 O Uiso 0.31929 0.45476 0.25068 1.000 0.0127 . . . .                          
O9 O Uiso 0.08824 0.51569 0.67019 1.000 0.0127 . . . .                          
O13 O Uiso -0.00737 0.60149 0.61463 1.000 0.0127 . . . .                        
O17 O Uiso 0.01006 0.73234 0.07420 1.000 0.0127 . . . .                         
O21 O Uiso 0.11729 0.70674 -0.10450 1.000 0.0127 . . . .                        
C29 C Uiso 0.35524 0.14822 0.32338 1.000 0.0127 . . . .                         
C33 C Uiso 0.26661 0.14003 0.21995 1.000 0.0127 . . . .                         
C37 C Uiso 0.20875 0.19419 0.17399 1.000 0.0127 . . . .                         
C41 C Uiso 0.23796 0.25768 0.23137 1.000 0.0127 . . . .                         
C45 C Uiso 0.32611 0.26520 0.33318 1.000 0.0127 . . . .                         
C49 C Uiso 0.38547 0.21118 0.37898 1.000 0.0127 . . . .                         
C53 C Uiso 0.48402 0.22155 0.48769 1.000 0.0127 . . . .                         
C57 C Uiso 0.58317 0.15454 0.31389 1.000 0.0127 . . . .                         
C61 C Uiso 0.65937 0.19450 0.27989 1.000 0.0127 . . . .                         
C65 C Uiso 0.70097 0.18713 0.12368 1.000 0.0127 . . . .                         
C69 C Uiso 0.66716 0.13979 -0.00320 1.000 0.0127 . . . .                        
C73 C Uiso 0.59002 0.10086 0.03020 1.000 0.0127 . . . .                         
C77 C Uiso 0.54741 0.10792 0.18632 1.000 0.0127 . . . .                         
C81 C Uiso 0.46094 0.06510 0.21713 1.000 0.0127 . . . .                         
C85 C Uiso 0.48875 0.10400 0.52105 1.000 0.0127 . . . .                         
C89 C Uiso 0.17427 0.31744 0.18092 1.000 0.0127 . . . .                         
C93 C Uiso 0.71203 0.13175 -0.17662 1.000 0.0127 . . . .                        
N1 N Uiso 0.05595 0.56326 0.57646 1.000 0.0127 . . . .                          
N5 N Uiso 0.07395 0.69656 0.02749 1.000 0.0127 . . . .                          
C1 C Uiso 0.20184 0.54115 0.19427 1.000 0.0127 . . . .                          
C5 C Uiso 0.16466 0.53101 0.35536 1.000 0.0127 . . . .                          
C9 C Uiso 0.09595 0.57463 0.40365 1.000 0.0127 . . . .                          
C13 C Uiso 0.06357 0.62874 0.29912 1.000 0.0127 . . . .                         
C17 C Uiso 0.10279 0.63709 0.13983 1.000 0.0127 . . . .                         
C21 C Uiso 0.17078 0.59426 0.08424 1.000 0.0127 . . . .                         
C25 C Uiso 0.27932 0.49410 0.14446 1.000 0.0127 . . . .                         
H17 H Uiso 0.24363 0.09095 0.17634 1.000 0.0152 . . . .                         
H21 H Uiso 0.14083 0.18787 0.09140 1.000 0.0152 . . . .                         
H25 H Uiso 0.34975 0.31406 0.37724 1.000 0.0152 . . . .                         
H29 H Uiso 0.51996 0.26411 0.43721 1.000 0.0152 . . . .                         
H33 H Uiso 0.47543 0.23186 0.62733 1.000 0.0152 . . . .                         
H37 H Uiso 0.68575 0.23106 0.37822 1.000 0.0152 . . . .                         
H41 H Uiso 0.76114 0.21797 0.10179 1.000 0.0152 . . . .                         
H45 H Uiso 0.56199 0.06450 -0.06743 1.000 0.0152 . . . .                        
H49 H Uiso 0.48442 0.01433 0.24623 1.000 0.0152 . . . .                         
H53 H Uiso 0.40943 0.06414 0.09596 1.000 0.0152 . . . .                         
H57 H Uiso 0.53607 0.06117 0.54135 1.000 0.0152 . . . .                         
H61 H Uiso 0.45543 0.11295 0.64289 1.000 0.0152 . . . .                         
H65 H Uiso 0.10546 0.31137 0.23094 1.000 0.0191 . . . .                         
H69 H Uiso 0.20797 0.36216 0.23808 1.000 0.0191 . . . .                         
H73 H Uiso 0.16183 0.32263 0.03574 1.000 0.0191 . . . .                         
H77 H Uiso 0.72453 0.07985 -0.20375 1.000 0.0191 . . . .                        
H81 H Uiso 0.66422 0.15122 -0.28999 1.000 0.0191 . . . .                        
H85 H Uiso 0.77924 0.15839 -0.16900 1.000 0.0191 . . . .                        
H1 H Uiso 0.18938 0.48960 0.44188 1.000 0.0152 . . . .                          
H5 H Uiso 0.01120 0.66357 0.34134 1.000 0.0152 . . . .                          
H9 H Uiso 0.20050 0.60274 -0.04109 1.000 0.0152 . . . .                         
H13 H Uiso 0.34201 0.46737 -0.06542 1.000 0.0152 . . . .                        

#===============================================================================

#===============================================================================

data_25_list1_bpandenburg_4_a1928    

#===============================================================================

# 5. CHEMICAL DATA

_chemical_name_systematic                        
;
;
_chemical_name_common                             ?
_chemical_melting_point                           ?
_chemical_formula_moiety                         
'C17 H18 N2, C7 H4 N2 O6'
# Ex: 'C12 H16 N2 O6, H2 O' and '(Cd 2+)3, (C6 N6 Cr 3-)2, 2(H2 O)' 
_chemical_formula_structural                      ?
_chemical_formula_sum                            
', C7 H4 N2 O6'
_chemical_formula_iupac                           ?
_chemical_formula_weight                             462.46
_chemical_compound_source                        'see text'

loop_
_atom_type_symbol                                
_atom_type_description                           
_atom_type_scat_dispersion_real                  
_atom_type_scat_dispersion_imag                  
_atom_type_scat_source                           
 C   C    0.0033    0.0016
' International Tables Vol C Tables 4.2.6.8 and 6.1.1.4'
 H   H    0.0000    0.0000
' International Tables Vol C Tables 4.2.6.8 and 6.1.1.4'
 N   N    0.0061    0.0033
' International Tables Vol C Tables 4.2.6.8 and 6.1.1.4'
 O   O    0.0106    0.0060
' International Tables Vol C Tables 4.2.6.8 and 6.1.1.4'

#===============================================================================

# 6. CRYSTAL DATA

_symmetry_cell_setting                               triclinic
_symmetry_space_group_name_Hall                   '-P 1'
_symmetry_space_group_name_H-M                    'P -1'
_symmetry_Int_Tables_number                               2

loop_
_space_group_symop_id                            
_space_group_symop_operation_xyz                 
   1 x,y,z                         
   2 -x,-y,-z                      

_cell_length_a                                          8.00610
_cell_length_b                                         11.26030
_cell_length_c                                         12.66250
_cell_angle_alpha                                      106.0190
_cell_angle_beta                                        94.8030
_cell_angle_gamma                                      106.6090
_cell_volume                                           1034.919
_cell_formula_units_Z                                 2
_cell_measurement_temperature                     ?
_cell_measurement_reflns_used                     ?
_cell_measurement_theta_min                       ?
_cell_measurement_theta_max                       ?
_cell_special_details                            
;
 
;

#===============================================================================

# 9. ATOMIC COORDINATES AND DISPLACEMENT PARAMETERS

loop_
_atom_site_label                                 
_atom_site_type_symbol                           
_atom_site_thermal_displace_type                 
_atom_site_fract_x                               
_atom_site_fract_y                               
_atom_site_fract_z                               
_atom_site_occupancy                             
_atom_site_U_iso_or_equiv                        
_atom_site_calc_flag                             
_atom_site_refinement_flags                      
_atom_site_disorder_assembly                     
_atom_site_disorder_group                        
N3 N Uiso 0.70767 0.22463 0.28060 1.000 0.0127 . . . .                          
N4 N Uiso 0.81528 0.09045 0.14051 1.000 0.0127 . . . .                          
O1 O Uiso 0.28192 0.13254 0.02195 1.000 0.0127 . . . .                          
O2 O Uiso 0.48437 0.21937 -0.07440 1.000 0.0127 . . . .                         
O3 O Uiso 0.84242 0.68417 0.09315 1.000 0.0127 . . . .                          
O4 O Uiso 0.83845 0.78831 0.26738 1.000 0.0127 . . . .                          
O5 O Uiso 0.40085 0.59272 0.46084 1.000 0.0127 . . . .                          
O6 O Uiso 0.24388 0.38445 0.39103 1.000 0.0127 . . . .                          
C8 C Uiso 0.82980 0.33734 0.26623 1.000 0.0127 . . . .                          
C9 C Uiso 0.86497 0.45852 0.34690 1.000 0.0127 . . . .                          
C10 C Uiso 0.98280 0.56866 0.33562 1.000 0.0127 . . . .                         
C11 C Uiso 1.06885 0.56181 0.24381 1.000 0.0127 . . . .                         
C12 C Uiso 1.03367 0.44131 0.16430 1.000 0.0127 . . . .                         
C13 C Uiso 0.91728 0.32882 0.17543 1.000 0.0127 . . . .                         
C14 C Uiso 0.89391 0.19491 0.09210 1.000 0.0127 . . . .                         
C15 C Uiso 0.93713 0.08506 0.22905 1.000 0.0127 . . . .                         
C16 C Uiso 1.07473 0.03702 0.20039 1.000 0.0127 . . . .                         
C17 C Uiso 1.19518 0.03142 0.28200 1.000 0.0127 . . . .                         
C18 C Uiso 1.17834 0.07110 0.39390 1.000 0.0127 . . . .                         
C19 C Uiso 1.03945 0.11678 0.42151 1.000 0.0127 . . . .                         
C20 C Uiso 0.91974 0.12609 0.34047 1.000 0.0127 . . . .                         
C21 C Uiso 0.77521 0.18705 0.37350 1.000 0.0127 . . . .                         
C22 C Uiso 0.65476 0.11138 0.18045 1.000 0.0127 . . . .                         
C23 C Uiso 1.20222 0.68485 0.23531 1.000 0.0127 . . . .                         
C24 C Uiso 1.31385 0.06753 0.48391 1.000 0.0127 . . . .                         
N1 N Uiso 0.78612 0.69217 0.18238 1.000 0.0127 . . . .                          
N2 N Uiso 0.35501 0.48454 0.38735 1.000 0.0127 . . . .                          
C1 C Uiso 0.46666 0.35247 0.10585 1.000 0.0127 . . . .                          
C2 C Uiso 0.59664 0.46133 0.09938 1.000 0.0127 . . . .                          
C3 C Uiso 0.64458 0.57590 0.18793 1.000 0.0127 . . . .                          
C4 C Uiso 0.56882 0.58642 0.28326 1.000 0.0127 . . . .                          
C5 C Uiso 0.44066 0.47557 0.28653 1.000 0.0127 . . . .                          
C6 C Uiso 0.38837 0.35793 0.20024 1.000 0.0127 . . . .                          
C7 C Uiso 0.41261 0.22768 0.00677 1.000 0.0127 . . . .                          
H5 H Uiso 0.79853 0.46445 0.41821 1.000 0.0152 . . . .                          
H6 H Uiso 1.00758 0.66176 0.39802 1.000 0.0152 . . . .                          
H7 H Uiso 1.09989 0.43266 0.09305 1.000 0.0152 . . . .                          
H8 H Uiso 1.02153 0.18954 0.07124 1.000 0.0152 . . . .                          
H9 H Uiso 0.80743 0.17851 0.01444 1.000 0.0152 . . . .                          
H10 H Uiso 1.08727 0.00521 0.11381 1.000 0.0152 . . . .                         
H11 H Uiso 1.30243 -0.00462 0.25900 1.000 0.0152 . . . .                        
H12 H Uiso 1.02570 0.14772 0.50801 1.000 0.0152 . . . .                         
H13 H Uiso 0.66602 0.11819 0.39352 1.000 0.0152 . . . .                         
H14 H Uiso 0.82896 0.27271 0.44689 1.000 0.0152 . . . .                         
H15 H Uiso 0.57796 0.02545 0.19984 1.000 0.0152 . . . .                         
H16 H Uiso 0.57428 0.12588 0.11461 1.000 0.0152 . . . .                         
H17 H Uiso 1.14212 0.76082 0.23939 1.000 0.0191 . . . .                         
H18 H Uiso 1.25360 0.66546 0.15808 1.000 0.0191 . . . .                         
H19 H Uiso 1.31266 0.72293 0.30454 1.000 0.0191 . . . .                         
H20 H Uiso 1.26364 0.07537 0.56160 1.000 0.0191 . . . .                         
H21 H Uiso 1.43566 0.14832 0.49820 1.000 0.0191 . . . .                         
H22 H Uiso 1.34497 -0.02264 0.45799 1.000 0.0191 . . . .                        
H1 H Uiso 0.65978 0.45580 0.02621 1.000 0.0152 . . . .                          
H2 H Uiso 0.60946 0.67712 0.35271 1.000 0.0152 . . . .                          
H3 H Uiso 0.28841 0.27250 0.20698 1.000 0.0152 . . . .                          
H4 H Uiso 0.24292 0.04792 -0.04295 1.000 0.0152 . . . .                         

#===============================================================================

#===============================================================================

data_25_list1_bpandenburg_5_a1477    

#===============================================================================

# 5. CHEMICAL DATA

_chemical_name_systematic                        
;
;
_chemical_name_common                             ?
_chemical_melting_point                           ?
_chemical_formula_moiety                         
'C17 H18 N2, C7 H4 N2 O6'
# Ex: 'C12 H16 N2 O6, H2 O' and '(Cd 2+)3, (C6 N6 Cr 3-)2, 2(H2 O)' 
_chemical_formula_structural                      ?
_chemical_formula_sum                            
', C7 H4 N2 O6'
_chemical_formula_iupac                           ?
_chemical_formula_weight                             462.46
_chemical_compound_source                        'see text'

loop_
_atom_type_symbol                                
_atom_type_description                           
_atom_type_scat_dispersion_real                  
_atom_type_scat_dispersion_imag                  
_atom_type_scat_source                           
 C   C    0.0033    0.0016
' International Tables Vol C Tables 4.2.6.8 and 6.1.1.4'
 H   H    0.0000    0.0000
' International Tables Vol C Tables 4.2.6.8 and 6.1.1.4'
 N   N    0.0061    0.0033
' International Tables Vol C Tables 4.2.6.8 and 6.1.1.4'
 O   O    0.0106    0.0060
' International Tables Vol C Tables 4.2.6.8 and 6.1.1.4'

#===============================================================================

# 6. CRYSTAL DATA

_symmetry_cell_setting                               triclinic
_symmetry_space_group_name_Hall                   '-P 1'
_symmetry_space_group_name_H-M                    'P -1'
_symmetry_Int_Tables_number                               2

loop_
_space_group_symop_id                            
_space_group_symop_operation_xyz                 
   1 x,y,z                         
   2 -x,-y,-z                      

_cell_length_a                                          7.59030
_cell_length_b                                         10.84800
_cell_length_c                                         13.30710
_cell_angle_alpha                                      105.5120
_cell_angle_beta                                        92.6630
_cell_angle_gamma                                       96.8050
_cell_volume                                           1044.849
_cell_formula_units_Z                                 2
_cell_measurement_temperature                     ?
_cell_measurement_reflns_used                     ?
_cell_measurement_theta_min                       ?
_cell_measurement_theta_max                       ?
_cell_special_details                            
;
 
;

#===============================================================================

# 9. ATOMIC COORDINATES AND DISPLACEMENT PARAMETERS

loop_
_atom_site_label                                 
_atom_site_type_symbol                           
_atom_site_thermal_displace_type                 
_atom_site_fract_x                               
_atom_site_fract_y                               
_atom_site_fract_z                               
_atom_site_occupancy                             
_atom_site_U_iso_or_equiv                        
_atom_site_calc_flag                             
_atom_site_refinement_flags                      
_atom_site_disorder_assembly                     
_atom_site_disorder_group                        
N3 N Uiso 0.36981 0.07807 0.83911 1.000 0.0127 . . . .                          
N4 N Uiso 0.28062 0.21933 0.74168 1.000 0.0127 . . . .                          
O1 O Uiso 0.62397 0.58512 0.33563 1.000 0.0127 . . . .                          
O2 O Uiso 0.45327 0.48971 0.18353 1.000 0.0127 . . . .                          
O3 O Uiso 0.15168 0.04528 0.13431 1.000 0.0127 . . . .                          
O4 O Uiso 0.19917 -0.05763 0.25301 1.000 0.0127 . . . .                         
O5 O Uiso 0.61233 0.14103 0.55361 1.000 0.0127 . . . .                          
O6 O Uiso 0.73185 0.34365 0.58356 1.000 0.0127 . . . .                          
C8 C Uiso 0.25475 -0.02711 0.76973 1.000 0.0127 . . . .                         
C9 C Uiso 0.21867 -0.14343 0.79577 1.000 0.0127 . . . .                         
C10 C Uiso 0.10917 -0.24668 0.72923 1.000 0.0127 . . . .                        
C11 C Uiso 0.03321 -0.23666 0.63486 1.000 0.0127 . . . .                        
C12 C Uiso 0.06738 -0.12042 0.61037 1.000 0.0127 . . . .                        
C13 C Uiso 0.17558 -0.01558 0.67691 1.000 0.0127 . . . .                        
C14 C Uiso 0.20066 0.11380 0.65027 1.000 0.0127 . . . .                         
C15 C Uiso 0.15359 0.25987 0.81756 1.000 0.0127 . . . .                         
C16 C Uiso 0.02663 0.33307 0.79474 1.000 0.0127 . . . .                         
C17 C Uiso -0.09803 0.37220 0.86478 1.000 0.0127 . . . .                        
C18 C Uiso -0.09776 0.33909 0.95888 1.000 0.0127 . . . .                        
C19 C Uiso 0.02941 0.26617 0.98094 1.000 0.0127 . . . .                         
C20 C Uiso 0.15473 0.22548 0.91095 1.000 0.0127 . . . .                         
C21 C Uiso 0.28827 0.13911 0.93476 1.000 0.0127 . . . .                         
C22 C Uiso 0.43457 0.17719 0.78886 1.000 0.0127 . . . .                         
C23 C Uiso -0.08477 -0.35032 0.55961 1.000 0.0127 . . . .                       
C24 C Uiso -0.23856 0.37926 1.03461 1.000 0.0127 . . . .                        
N1 N Uiso 0.22228 0.03697 0.21757 1.000 0.0127 . . . .                          
N2 N Uiso 0.63624 0.24499 0.53085 1.000 0.0127 . . . .                          
C1 C Uiso 0.48457 0.36844 0.30812 1.000 0.0127 . . . .                          
C2 C Uiso 0.37032 0.26199 0.24759 1.000 0.0127 . . . .                          
C3 C Uiso 0.34518 0.15165 0.28169 1.000 0.0127 . . . .                          
C4 C Uiso 0.42981 0.14274 0.37362 1.000 0.0127 . . . .                          
C5 C Uiso 0.54174 0.25122 0.43173 1.000 0.0127 . . . .                          
C6 C Uiso 0.57131 0.36413 0.40106 1.000 0.0127 . . . .                          
C7 C Uiso 0.51719 0.48784 0.26811 1.000 0.0127 . . . .                          
H5 H Uiso 0.27718 -0.15121 0.86901 1.000 0.0152 . . . .                         
H6 H Uiso 0.08238 -0.33614 0.75020 1.000 0.0152 . . . .                         
H7 H Uiso 0.00631 -0.10991 0.53897 1.000 0.0152 . . . .                         
H8 H Uiso 0.07176 0.13547 0.62580 1.000 0.0152 . . . .                          
H9 H Uiso 0.28643 0.10878 0.58608 1.000 0.0152 . . . .                          
H10 H Uiso 0.02478 0.35803 0.72144 1.000 0.0152 . . . .                         
H11 H Uiso -0.19696 0.42878 0.84686 1.000 0.0152 . . . .                        
H12 H Uiso 0.02930 0.23757 1.05264 1.000 0.0152 . . . .                         
H13 H Uiso 0.39262 0.19619 0.99342 1.000 0.0152 . . . .                         
H14 H Uiso 0.22001 0.06539 0.96635 1.000 0.0152 . . . .                         
H15 H Uiso 0.51014 0.25927 0.84719 1.000 0.0152 . . . .                         
H16 H Uiso 0.52123 0.14040 0.72776 1.000 0.0152 . . . .                         
H17 H Uiso -0.01353 -0.39219 0.49256 1.000 0.0191 . . . .                       
H18 H Uiso -0.20268 -0.31952 0.53018 1.000 0.0191 . . . .                       
H19 H Uiso -0.12506 -0.42453 0.59774 1.000 0.0191 . . . .                       
H20 H Uiso -0.17984 0.41169 1.11452 1.000 0.0191 . . . .                        
H21 H Uiso -0.34118 0.29830 1.02846 1.000 0.0191 . . . .                        
H22 H Uiso -0.30086 0.45702 1.01727 1.000 0.0191 . . . .                        
H1 H Uiso 0.30257 0.26580 0.17472 1.000 0.0152 . . . .                          
H2 H Uiso 0.40870 0.05439 0.39848 1.000 0.0152 . . . .                          
H3 H Uiso 0.66173 0.44699 0.44804 1.000 0.0152 . . . .                          
H4 H Uiso 0.65708 0.66021 0.30482 1.000 0.0191 . . . .                          

#===============================================================================

#===============================================================================

data_25_list1_bpandenburg_6_a207     

#===============================================================================

# 5. CHEMICAL DATA

_chemical_name_systematic                        
;
;
_chemical_name_common                             ?
_chemical_melting_point                           ?
_chemical_formula_moiety                         
'C17 H18 N2, C7 H4 N2 O6'
# Ex: 'C12 H16 N2 O6, H2 O' and '(Cd 2+)3, (C6 N6 Cr 3-)2, 2(H2 O)' 
_chemical_formula_structural                      ?
_chemical_formula_sum                            
', C7 H4 N2 O6'
_chemical_formula_iupac                           ?
_chemical_formula_weight                             462.46
_chemical_compound_source                        'see text'

loop_
_atom_type_symbol                                
_atom_type_description                           
_atom_type_scat_dispersion_real                  
_atom_type_scat_dispersion_imag                  
_atom_type_scat_source                           
 C   C    0.0033    0.0016
' International Tables Vol C Tables 4.2.6.8 and 6.1.1.4'
 H   H    0.0000    0.0000
' International Tables Vol C Tables 4.2.6.8 and 6.1.1.4'
 N   N    0.0061    0.0033
' International Tables Vol C Tables 4.2.6.8 and 6.1.1.4'
 O   O    0.0106    0.0060
' International Tables Vol C Tables 4.2.6.8 and 6.1.1.4'

#===============================================================================

# 6. CRYSTAL DATA

_symmetry_cell_setting                              monoclinic
_symmetry_space_group_name_Hall                   '-C 2yc'
_symmetry_space_group_name_H-M                    'C 2/c'
_symmetry_Int_Tables_number                              15

loop_
_space_group_symop_id                            
_space_group_symop_operation_xyz                 
   1 x,y,z                         
   2 -x,y,1/2-z                    
   3 -x,-y,-z                      
   4 x,-y,1/2+z                    
   5 1/2+x,1/2+y,z                 
   6 1/2-x,1/2+y,1/2-z             
   7 1/2-x,1/2-y,-z                
   8 1/2+x,1/2-y,1/2+z             

_cell_length_a                                         42.18250
_cell_length_b                                          9.23860
_cell_length_c                                         10.97120
_cell_angle_alpha                                            90
_cell_angle_beta                                        92.7070
_cell_angle_gamma                                            90
_cell_volume                                           4270.785
_cell_formula_units_Z                                 8
_cell_measurement_temperature                     ?
_cell_measurement_reflns_used                     ?
_cell_measurement_theta_min                       ?
_cell_measurement_theta_max                       ?
_cell_special_details                            
;
 
;

#===============================================================================

# 9. ATOMIC COORDINATES AND DISPLACEMENT PARAMETERS

loop_
_atom_site_label                                 
_atom_site_type_symbol                           
_atom_site_thermal_displace_type                 
_atom_site_fract_x                               
_atom_site_fract_y                               
_atom_site_fract_z                               
_atom_site_occupancy                             
_atom_site_U_iso_or_equiv                        
_atom_site_calc_flag                             
_atom_site_refinement_flags                      
_atom_site_disorder_assembly                     
_atom_site_disorder_group                        
N20 N Uiso 0.12212 0.84478 0.40667 1.000 0.0127 . . . .                         
N28 N Uiso 0.17035 0.98050 0.42450 1.000 0.0127 . . . .                         
O4 O Uiso -0.05936 0.14448 0.59302 1.000 0.0127 . . . .                         
O12 O Uiso -0.06044 0.36218 0.49555 1.000 0.0127 . . . .                        
O20 O Uiso 0.03913 0.47976 0.28308 1.000 0.0127 . . . .                         
O28 O Uiso 0.08326 0.36280 0.33369 1.000 0.0127 . . . .                         
O36 O Uiso 0.08423 -0.00084 0.65483 1.000 0.0127 . . . .                        
O44 O Uiso 0.03856 -0.08065 0.71653 1.000 0.0127 . . . .                        
C60 C Uiso 0.13209 0.78628 0.29242 1.000 0.0127 . . . .                         
C68 C Uiso 0.11392 0.67829 0.23484 1.000 0.0127 . . . .                         
C76 C Uiso 0.12196 0.62494 0.12259 1.000 0.0127 . . . .                         
C84 C Uiso 0.14874 0.67639 0.06680 1.000 0.0127 . . . .                         
C92 C Uiso 0.16708 0.78152 0.12634 1.000 0.0127 . . . .                         
C100 C Uiso 0.15888 0.83838 0.23748 1.000 0.0127 . . . .                        
C108 C Uiso 0.17893 0.95957 0.29785 1.000 0.0127 . . . .                        
C116 C Uiso 0.18383 0.87528 0.50711 1.000 0.0127 . . . .                        
C124 C Uiso 0.21609 0.88123 0.54084 1.000 0.0127 . . . .                        
C132 C Uiso 0.22948 0.78055 0.62074 1.000 0.0127 . . . .                        
C140 C Uiso 0.21093 0.67225 0.66995 1.000 0.0127 . . . .                        
C148 C Uiso 0.17896 0.66707 0.63614 1.000 0.0127 . . . .                        
C156 C Uiso 0.16535 0.76615 0.55399 1.000 0.0127 . . . .                        
C164 C Uiso 0.13032 0.75169 0.51324 1.000 0.0127 . . . .                        
C172 C Uiso 0.13590 0.98974 0.42963 1.000 0.0127 . . . .                        
C180 C Uiso 0.15819 0.61936 -0.05663 1.000 0.0127 . . . .                       
C188 C Uiso 0.22582 0.55986 0.75672 1.000 0.0127 . . . .                        
N4 N Uiso 0.05473 0.38853 0.34335 1.000 0.0127 . . . .                          
N12 N Uiso 0.05495 0.00343 0.65767 1.000 0.0127 . . . .                         
C4 C Uiso -0.01073 0.23689 0.52521 1.000 0.0127 . . . .                         
C12 C Uiso 0.00532 0.32345 0.44451 1.000 0.0127 . . . .                         
C20 C Uiso 0.03765 0.30191 0.43471 1.000 0.0127 . . . .                         
C28 C Uiso 0.05484 0.20045 0.50407 1.000 0.0127 . . . .                         
C36 C Uiso 0.03784 0.11702 0.58338 1.000 0.0127 . . . .                         
C44 C Uiso 0.00532 0.13135 0.59379 1.000 0.0127 . . . .                         
C52 C Uiso -0.04642 0.25681 0.53562 1.000 0.0127 . . . .                        
H36 H Uiso 0.09319 0.63679 0.27737 1.000 0.0152 . . . .                         
H44 H Uiso 0.10700 0.54377 0.07837 1.000 0.0152 . . . .                         
H52 H Uiso 0.18771 0.82321 0.08370 1.000 0.0152 . . . .                         
H60 H Uiso 0.20399 0.93321 0.29504 1.000 0.0152 . . . .                         
H68 H Uiso 0.17509 1.06035 0.24741 1.000 0.0152 . . . .                         
H76 H Uiso 0.23049 0.96486 0.50286 1.000 0.0152 . . . .                         
H84 H Uiso 0.25452 0.78530 0.64503 1.000 0.0152 . . . .                         
H92 H Uiso 0.16435 0.58275 0.67187 1.000 0.0152 . . . .                         
H100 H Uiso 0.11533 0.78154 0.58779 1.000 0.0152 . . . .                        
H108 H Uiso 0.12500 0.63986 0.48949 1.000 0.0152 . . . .                        
H116 H Uiso 0.12930 1.02644 0.51942 1.000 0.0152 . . . .                        
H124 H Uiso 0.12672 1.06582 0.36043 1.000 0.0152 . . . .                        
H132 H Uiso 0.17168 0.70078 -0.10295 1.000 0.0191 . . . .                       
H140 H Uiso 0.17285 0.52315 -0.04493 1.000 0.0191 . . . .                       
H148 H Uiso 0.13736 0.59133 -0.11360 1.000 0.0191 . . . .                       
H156 H Uiso 0.20813 0.48242 0.78330 1.000 0.0191 . . . .                        
H164 H Uiso 0.24456 0.50157 0.71327 1.000 0.0191 . . . .                        
H172 H Uiso 0.23617 0.61076 0.83843 1.000 0.0191 . . . .                        
H4 H Uiso -0.00745 0.40414 0.38838 1.000 0.0152 . . . .                         
H12 H Uiso 0.08030 0.18652 0.49539 1.000 0.0152 . . . .                         
H20 H Uiso -0.00755 0.06017 0.65315 1.000 0.0152 . . . .                        
H28 H Uiso -0.08335 0.14977 0.59677 1.000 0.0191 . . . .                        

#===============================================================================

#===============================================================================

data_25_list1_bpandenburg_7_a214     

#===============================================================================

# 5. CHEMICAL DATA

_chemical_name_systematic                        
;
;
_chemical_name_common                             ?
_chemical_melting_point                           ?
_chemical_formula_moiety                         
'C17 H18 N2, C7 H4 N2 O6'
# Ex: 'C12 H16 N2 O6, H2 O' and '(Cd 2+)3, (C6 N6 Cr 3-)2, 2(H2 O)' 
_chemical_formula_structural                      ?
_chemical_formula_sum                            
', C7 H4 N2 O6'
_chemical_formula_iupac                           ?
_chemical_formula_weight                             462.46
_chemical_compound_source                        'see text'

loop_
_atom_type_symbol                                
_atom_type_description                           
_atom_type_scat_dispersion_real                  
_atom_type_scat_dispersion_imag                  
_atom_type_scat_source                           
 C   C    0.0033    0.0016
' International Tables Vol C Tables 4.2.6.8 and 6.1.1.4'
 H   H    0.0000    0.0000
' International Tables Vol C Tables 4.2.6.8 and 6.1.1.4'
 N   N    0.0061    0.0033
' International Tables Vol C Tables 4.2.6.8 and 6.1.1.4'
 O   O    0.0106    0.0060
' International Tables Vol C Tables 4.2.6.8 and 6.1.1.4'

#===============================================================================

# 6. CRYSTAL DATA

_symmetry_cell_setting                            orthorhombic
_symmetry_space_group_name_Hall                   '-P 2ac 2ab'
_symmetry_space_group_name_H-M                    'P b c a'
_symmetry_Int_Tables_number                              61

loop_
_space_group_symop_id                            
_space_group_symop_operation_xyz                 
   1 x,y,z                         
   2 1/2-x,-y,1/2+z                
   3 1/2+x,1/2-y,-z                
   4 -x,1/2+y,1/2-z                
   5 -x,-y,-z                      
   6 1/2+x,y,1/2-z                 
   7 1/2-x,1/2+y,z                 
   8 x,1/2-y,1/2+z                 

_cell_length_a                                          9.23240
_cell_length_b                                         10.96830
_cell_length_c                                         42.02060
_cell_angle_alpha                                            90
_cell_angle_beta                                             90
_cell_angle_gamma                                            90
_cell_volume                                           4255.163
_cell_formula_units_Z                                 8
_cell_measurement_temperature                     ?
_cell_measurement_reflns_used                     ?
_cell_measurement_theta_min                       ?
_cell_measurement_theta_max                       ?
_cell_special_details                            
;
 
;

#===============================================================================

# 9. ATOMIC COORDINATES AND DISPLACEMENT PARAMETERS

loop_
_atom_site_label                                 
_atom_site_type_symbol                           
_atom_site_thermal_displace_type                 
_atom_site_fract_x                               
_atom_site_fract_y                               
_atom_site_fract_z                               
_atom_site_occupancy                             
_atom_site_U_iso_or_equiv                        
_atom_site_calc_flag                             
_atom_site_refinement_flags                      
_atom_site_disorder_assembly                     
_atom_site_disorder_group                        
N7 N Uiso 0.60267 0.07241 0.12785 1.000 0.0127 . . . .                          
N8 N Uiso 0.73770 0.05958 0.07937 1.000 0.0127 . . . .                          
O7 O Uiso 0.59896 0.06604 0.19140 1.000 0.0127 . . . .                          
O8 O Uiso 0.38048 -0.02827 0.18615 1.000 0.0127 . . . .                         
O9 O Uiso 0.18264 -0.22626 0.28228 1.000 0.0127 . . . .                         
O10 O Uiso 0.26034 -0.17329 0.32979 1.000 0.0127 . . . .                        
O11 O Uiso 0.61503 0.15258 0.33884 1.000 0.0127 . . . .                         
O12 O Uiso 0.73974 0.20770 0.29653 1.000 0.0127 . . . .                         
C32 C Uiso 0.54362 0.18752 0.11708 1.000 0.0127 . . . .                         
C33 C Uiso 0.43509 0.24303 0.13485 1.000 0.0127 . . . .                         
C34 C Uiso 0.37925 0.35490 0.12579 1.000 0.0127 . . . .                         
C35 C Uiso 0.42881 0.41235 0.09834 1.000 0.0127 . . . .                         
C36 C Uiso 0.53514 0.35516 0.08044 1.000 0.0127 . . . .                         
C37 C Uiso 0.59461 0.24472 0.08969 1.000 0.0127 . . . .                         
C38 C Uiso 0.71724 0.18723 0.07017 1.000 0.0127 . . . .                         
C39 C Uiso 0.63135 -0.02033 0.06620 1.000 0.0127 . . . .                        
C40 C Uiso 0.63545 -0.04872 0.03386 1.000 0.0127 . . . .                        
C41 C Uiso 0.53291 -0.12523 0.02073 1.000 0.0127 . . . .                        
C42 C Uiso 0.42451 -0.17628 0.03963 1.000 0.0127 . . . .                        
C43 C Uiso 0.42154 -0.14804 0.07168 1.000 0.0127 . . . .                        
C44 C Uiso 0.52232 -0.06902 0.08501 1.000 0.0127 . . . .                        
C45 C Uiso 0.50963 -0.03344 0.12007 1.000 0.0127 . . . .                        
C46 C Uiso 0.74743 0.05057 0.11396 1.000 0.0127 . . . .                         
C47 C Uiso 0.36897 0.53515 0.08768 1.000 0.0127 . . . .                         
C48 C Uiso 0.30929 -0.25848 0.02504 1.000 0.0127 . . . .                        
N5 N Uiso 0.26341 -0.16811 0.30038 1.000 0.0127 . . . .                         
N6 N Uiso 0.64325 0.14845 0.31011 1.000 0.0127 . . . .                          
C25 C Uiso 0.47581 0.00192 0.23847 1.000 0.0127 . . . .                         
C26 C Uiso 0.37681 -0.07733 0.25244 1.000 0.0127 . . . .                        
C27 C Uiso 0.37071 -0.08384 0.28537 1.000 0.0127 . . . .                        
C28 C Uiso 0.45703 -0.01257 0.30503 1.000 0.0127 . . . .                        
C29 C Uiso 0.55298 0.06586 0.29002 1.000 0.0127 . . . .                         
C30 C Uiso 0.56578 0.07381 0.25714 1.000 0.0127 . . . .                         
C31 C Uiso 0.47882 0.01092 0.20224 1.000 0.0127 . . . .                         
H27 H Uiso 0.39483 0.19944 0.15612 1.000 0.0152 . . . .                         
H28 H Uiso 0.29713 0.39718 0.14040 1.000 0.0152 . . . .                         
H29 H Uiso 0.57529 0.39904 0.05925 1.000 0.0152 . . . .                         
H30 H Uiso 0.69247 0.19313 0.04495 1.000 0.0152 . . . .                         
H31 H Uiso 0.81770 0.23720 0.07415 1.000 0.0152 . . . .                         
H32 H Uiso 0.71902 -0.00917 0.01919 1.000 0.0152 . . . .                        
H33 H Uiso 0.53606 -0.14520 -0.00438 1.000 0.0152 . . . .                       
H34 H Uiso 0.33750 -0.18556 0.08659 1.000 0.0152 . . . .                        
H35 H Uiso 0.54087 -0.11000 0.13521 1.000 0.0152 . . . .                        
H36 H Uiso 0.39777 -0.01114 0.12566 1.000 0.0152 . . . .                        
H37 H Uiso 0.78400 -0.04008 0.12097 1.000 0.0152 . . . .                        
H38 H Uiso 0.82420 0.11840 0.12273 1.000 0.0152 . . . .                         
H39 H Uiso 0.45300 0.58724 0.07585 1.000 0.0191 . . . .                         
H40 H Uiso 0.28007 0.52230 0.07108 1.000 0.0191 . . . .                         
H41 H Uiso 0.32923 0.58703 0.10784 1.000 0.0191 . . . .                         
H42 H Uiso 0.23161 -0.28623 0.04295 1.000 0.0191 . . . .                        
H43 H Uiso 0.25163 -0.21086 0.00628 1.000 0.0191 . . . .                        
H44 H Uiso 0.35753 -0.33961 0.01470 1.000 0.0191 . . . .                        
H23 H Uiso 0.30614 -0.13316 0.23757 1.000 0.0152 . . . .                        
H24 H Uiso 0.44967 -0.01779 0.33091 1.000 0.0152 . . . .                        
H25 H Uiso 0.64360 0.13588 0.24630 1.000 0.0152 . . . .                         
H26 H Uiso 0.60305 0.07227 0.16728 1.000 0.0191 . . . .                         

#===============================================================================

#===============================================================================

data_25_list1_bpandenburg_8_a13426   

#===============================================================================

# 5. CHEMICAL DATA

_chemical_name_systematic                        
;
;
_chemical_name_common                             ?
_chemical_melting_point                           ?
_chemical_formula_moiety                         
'C17 H18 N2, C7 H4 N2 O6'
# Ex: 'C12 H16 N2 O6, H2 O' and '(Cd 2+)3, (C6 N6 Cr 3-)2, 2(H2 O)' 
_chemical_formula_structural                      ?
_chemical_formula_sum                            
', C7 H4 N2 O6'
_chemical_formula_iupac                           ?
_chemical_formula_weight                             462.46
_chemical_compound_source                        'see text'

loop_
_atom_type_symbol                                
_atom_type_description                           
_atom_type_scat_dispersion_real                  
_atom_type_scat_dispersion_imag                  
_atom_type_scat_source                           
 C   C    0.0033    0.0016
' International Tables Vol C Tables 4.2.6.8 and 6.1.1.4'
 H   H    0.0000    0.0000
' International Tables Vol C Tables 4.2.6.8 and 6.1.1.4'
 N   N    0.0061    0.0033
' International Tables Vol C Tables 4.2.6.8 and 6.1.1.4'
 O   O    0.0106    0.0060
' International Tables Vol C Tables 4.2.6.8 and 6.1.1.4'

#===============================================================================

# 6. CRYSTAL DATA

_symmetry_cell_setting                            orthorhombic
_symmetry_space_group_name_Hall                   '-P 2ac 2ab'
_symmetry_space_group_name_H-M                    'P b c a'
_symmetry_Int_Tables_number                              61

loop_
_space_group_symop_id                            
_space_group_symop_operation_xyz                 
   1 x,y,z                         
   2 1/2-x,-y,1/2+z                
   3 1/2+x,1/2-y,-z                
   4 -x,1/2+y,1/2-z                
   5 -x,-y,-z                      
   6 1/2+x,y,1/2-z                 
   7 1/2-x,1/2+y,z                 
   8 x,1/2-y,1/2+z                 

_cell_length_a                                          7.87540
_cell_length_b                                         18.38820
_cell_length_c                                         29.66810
_cell_angle_alpha                                            90
_cell_angle_beta                                             90
_cell_angle_gamma                                            90
_cell_volume                                           4296.369
_cell_formula_units_Z                                 8
_cell_measurement_temperature                     ?
_cell_measurement_reflns_used                     ?
_cell_measurement_theta_min                       ?
_cell_measurement_theta_max                       ?
_cell_special_details                            
;
 
;

#===============================================================================

# 9. ATOMIC COORDINATES AND DISPLACEMENT PARAMETERS

loop_
_atom_site_label                                 
_atom_site_type_symbol                           
_atom_site_thermal_displace_type                 
_atom_site_fract_x                               
_atom_site_fract_y                               
_atom_site_fract_z                               
_atom_site_occupancy                             
_atom_site_U_iso_or_equiv                        
_atom_site_calc_flag                             
_atom_site_refinement_flags                      
_atom_site_disorder_assembly                     
_atom_site_disorder_group                        
N3 N Uiso 0.83646 0.30779 0.15319 1.000 0.0127 . . . .                          
N4 N Uiso 0.90235 0.18629 0.17567 1.000 0.0127 . . . .                          
C8 C Uiso 0.81493 0.32615 0.20028 1.000 0.0127 . . . .                          
C9 C Uiso 0.74404 0.39311 0.21171 1.000 0.0127 . . . .                          
C10 C Uiso 0.72994 0.41372 0.25633 1.000 0.0127 . . . .                         
C11 C Uiso 0.78582 0.36786 0.29069 1.000 0.0127 . . . .                         
C12 C Uiso 0.85159 0.30070 0.27904 1.000 0.0127 . . . .                         
C13 C Uiso 0.86607 0.27916 0.23438 1.000 0.0127 . . . .                         
O13 O Uiso 0.58346 -0.07217 0.10523 1.000 0.0127 . . . .                        
O14 O Uiso 0.85607 -0.03463 0.11574 1.000 0.0127 . . . .                        
C14 C Uiso 0.93522 0.20328 0.22314 1.000 0.0127 . . . .                         
O15 O Uiso 1.02278 0.19923 0.03823 1.000 0.0127 . . . .                         
C15 C Uiso 0.73225 0.16453 0.16585 1.000 0.0127 . . . .                         
O16 O Uiso 0.89548 0.21658 -0.02697 1.000 0.0127 . . . .                        
C16 C Uiso 0.67326 0.09680 0.18019 1.000 0.0127 . . . .                         
O17 O Uiso 0.28729 0.15943 -0.02636 1.000 0.0127 . . . .                        
C17 C Uiso 0.51120 0.07404 0.16930 1.000 0.0127 . . . .                         
O18 O Uiso 0.19906 0.06493 0.01251 1.000 0.0127 . . . .                         
C18 C Uiso 0.40471 0.11762 0.14315 1.000 0.0127 . . . .                         
C19 C Uiso 0.46324 0.18520 0.12976 1.000 0.0127 . . . .                         
C20 C Uiso 0.62390 0.20971 0.14172 1.000 0.0127 . . . .                         
C21 C Uiso 0.67735 0.28742 0.12991 1.000 0.0127 . . . .                         
C22 C Uiso 0.95821 0.24730 0.14788 1.000 0.0127 . . . .                         
C23 C Uiso 0.77756 0.39144 0.33987 1.000 0.0127 . . . .                         
C24 C Uiso 0.22706 0.09263 0.12989 1.000 0.0127 . . . .                         
N9 N Uiso 0.90675 0.18820 0.01068 1.000 0.0127 . . . .                          
N10 N Uiso 0.30977 0.10875 0.00040 1.000 0.0127 . . . .                         
C49 C Uiso 0.67507 0.03504 0.06729 1.000 0.0127 . . . .                         
C50 C Uiso 0.80447 0.08294 0.05553 1.000 0.0127 . . . .                         
C51 C Uiso 0.76902 0.13727 0.02446 1.000 0.0127 . . . .                         
C52 C Uiso 0.61007 0.14679 0.00522 1.000 0.0127 . . . .                         
C53 C Uiso 0.48386 0.09934 0.01922 1.000 0.0127 . . . .                         
C54 C Uiso 0.51299 0.04340 0.04966 1.000 0.0127 . . . .                         
C55 C Uiso 0.71665 -0.02752 0.09914 1.000 0.0127 . . . .                        
H5 H Uiso 0.69935 0.42856 0.18519 1.000 0.0152 . . . .                          
H6 H Uiso 0.67551 0.46584 0.26463 1.000 0.0152 . . . .                          
H7 H Uiso 0.89241 0.26367 0.30497 1.000 0.0152 . . . .                          
H8 H Uiso 0.87597 0.16278 0.24478 1.000 0.0152 . . . .                          
H9 H Uiso 1.07167 0.20142 0.22946 1.000 0.0152 . . . .                          
H10 H Uiso 0.75663 0.06218 0.19953 1.000 0.0152 . . . .                         
H11 H Uiso 0.46785 0.02135 0.18032 1.000 0.0152 . . . .                         
H12 H Uiso 0.38222 0.22019 0.10996 1.000 0.0152 . . . .                         
H13 H Uiso 0.69571 0.29305 0.09359 1.000 0.0152 . . . .                         
H14 H Uiso 0.57765 0.32531 0.13957 1.000 0.0152 . . . .                         
H15 H Uiso 0.96413 0.23171 0.11240 1.000 0.0152 . . . .                         
H16 H Uiso 1.08395 0.26426 0.15898 1.000 0.0152 . . . .                         
H17 H Uiso 0.88421 0.42687 0.34788 1.000 0.0191 . . . .                         
H18 H Uiso 0.78394 0.34486 0.36212 1.000 0.0191 . . . .                         
H19 H Uiso 0.66126 0.42083 0.34686 1.000 0.0191 . . . .                         
H20 H Uiso 0.18777 0.11937 0.09906 1.000 0.0191 . . . .                         
H21 H Uiso 0.13456 0.10657 0.15579 1.000 0.0191 . . . .                         
H22 H Uiso 0.22316 0.03431 0.12490 1.000 0.0191 . . . .                         
H45 H Uiso 0.93103 0.07640 0.06989 1.000 0.0152 . . . .                         
H46 H Uiso 0.58617 0.19034 -0.01907 1.000 0.0152 . . . .                        
H47 H Uiso 0.41111 0.00668 0.05944 1.000 0.0152 . . . .                         
H48 H Uiso 0.60975 -0.11627 0.12432 1.000 0.0191 . . . .                        

#===============================================================================

#===============================================================================

data_25_list1_bpandenburg_9_a56      

#===============================================================================

# 5. CHEMICAL DATA

_chemical_name_systematic                        
;
;
_chemical_name_common                             ?
_chemical_melting_point                           ?
_chemical_formula_moiety                         
'C17 H18 N2, C7 H4 N2 O6'
# Ex: 'C12 H16 N2 O6, H2 O' and '(Cd 2+)3, (C6 N6 Cr 3-)2, 2(H2 O)' 
_chemical_formula_structural                      ?
_chemical_formula_sum                            
', C7 H4 N2 O6'
_chemical_formula_iupac                           ?
_chemical_formula_weight                             462.46
_chemical_compound_source                        'see text'

loop_
_atom_type_symbol                                
_atom_type_description                           
_atom_type_scat_dispersion_real                  
_atom_type_scat_dispersion_imag                  
_atom_type_scat_source                           
 C   C    0.0033    0.0016
' International Tables Vol C Tables 4.2.6.8 and 6.1.1.4'
 H   H    0.0000    0.0000
' International Tables Vol C Tables 4.2.6.8 and 6.1.1.4'
 N   N    0.0061    0.0033
' International Tables Vol C Tables 4.2.6.8 and 6.1.1.4'
 O   O    0.0106    0.0060
' International Tables Vol C Tables 4.2.6.8 and 6.1.1.4'

#===============================================================================

# 6. CRYSTAL DATA

_symmetry_cell_setting                              monoclinic
_symmetry_space_group_name_Hall                   '-P 2yc'
_symmetry_space_group_name_H-M                    'P 2/c'
_symmetry_Int_Tables_number                              13

loop_
_space_group_symop_id                            
_space_group_symop_operation_xyz                 
   1 x,y,z                         
   2 -x,y,1/2-z                    
   3 -x,-y,-z                      
   4 x,-y,1/2+z                    

_cell_length_a                                         33.09720
_cell_length_b                                          6.09730
_cell_length_c                                         21.57690
_cell_angle_alpha                                            90
_cell_angle_beta                                       104.5350
_cell_angle_gamma                                            90
_cell_volume                                           4214.934
_cell_formula_units_Z                                 8
_cell_measurement_temperature                     ?
_cell_measurement_reflns_used                     ?
_cell_measurement_theta_min                       ?
_cell_measurement_theta_max                       ?
_cell_special_details                            
;
 
;

#===============================================================================

# 9. ATOMIC COORDINATES AND DISPLACEMENT PARAMETERS

loop_
_atom_site_label                                 
_atom_site_type_symbol                           
_atom_site_thermal_displace_type                 
_atom_site_fract_x                               
_atom_site_fract_y                               
_atom_site_fract_z                               
_atom_site_occupancy                             
_atom_site_U_iso_or_equiv                        
_atom_site_calc_flag                             
_atom_site_refinement_flags                      
_atom_site_disorder_assembly                     
_atom_site_disorder_group                        
N18 N Uiso 0.14397 0.51122 0.26103 1.000 0.0127 . . . .                         
N26 N Uiso 0.10404 0.80207 0.20038 1.000 0.0127 . . . .                         
C58 C Uiso 0.10962 0.46503 0.28916 1.000 0.0127 . . . .                         
C66 C Uiso 0.11152 0.27977 0.32722 1.000 0.0127 . . . .                         
C74 C Uiso 0.07856 0.22554 0.35322 1.000 0.0127 . . . .                         
C82 C Uiso 0.04333 0.35802 0.34228 1.000 0.0127 . . . .                         
C90 C Uiso 0.04266 0.54853 0.30677 1.000 0.0127 . . . .                         
C98 C Uiso 0.07484 0.60185 0.27898 1.000 0.0127 . . . .                         
C106 C Uiso 0.07211 0.80711 0.23681 1.000 0.0127 . . . .                        
C114 C Uiso 0.09333 0.66423 0.14503 1.000 0.0127 . . . .                        
C122 C Uiso 0.06379 0.73608 0.09074 1.000 0.0127 . . . .                        
C130 C Uiso 0.05307 0.60575 0.03676 1.000 0.0127 . . . .                        
C138 C Uiso 0.07137 0.39997 0.03572 1.000 0.0127 . . . .                        
C146 C Uiso 0.10045 0.32948 0.08996 1.000 0.0127 . . . .                        
C154 C Uiso 0.11154 0.45919 0.14465 1.000 0.0127 . . . .                        
C162 C Uiso 0.14321 0.37301 0.20425 1.000 0.0127 . . . .                        
C170 C Uiso 0.14438 0.74467 0.24270 1.000 0.0127 . . . .                        
C178 C Uiso 0.00531 0.29373 0.36605 1.000 0.0127 . . . .                        
C186 C Uiso 0.05954 0.25671 -0.02404 1.000 0.0127 . . . .                       
N20 N Uiso 0.35605 -0.01101 0.23897 1.000 0.0127 . . . .                        
N28 N Uiso 0.39596 -0.30191 0.29964 1.000 0.0127 . . . .                        
O1 O Uiso 0.21367 0.43321 0.35325 1.000 0.0127 . . . .                          
O9 O Uiso 0.21951 0.12713 0.29581 1.000 0.0127 . . . .                          
O17 O Uiso 0.32857 -0.40825 0.38950 1.000 0.0127 . . . .                        
O25 O Uiso 0.36761 -0.36478 0.48744 1.000 0.0127 . . . .                        
O33 O Uiso 0.35451 0.29668 0.60494 1.000 0.0127 . . . .                         
O41 O Uiso 0.30642 0.54024 0.56261 1.000 0.0127 . . . .                         
C60 C Uiso 0.39041 0.03510 0.21085 1.000 0.0127 . . . .                         
C68 C Uiso 0.38852 0.22033 0.17278 1.000 0.0127 . . . .                         
C76 C Uiso 0.42149 0.27453 0.14680 1.000 0.0127 . . . .                         
C84 C Uiso 0.45671 0.14201 0.15775 1.000 0.0127 . . . .                         
C92 C Uiso 0.45738 -0.04849 0.19328 1.000 0.0127 . . . .                        
C100 C Uiso 0.42520 -0.10169 0.22108 1.000 0.0127 . . . .                       
C108 C Uiso 0.42790 -0.30696 0.26323 1.000 0.0127 . . . .                       
C116 C Uiso 0.40665 -0.16411 0.35500 1.000 0.0127 . . . .                       
C124 C Uiso 0.43615 -0.23608 0.40933 1.000 0.0127 . . . .                       
C132 C Uiso 0.44684 -0.10583 0.46332 1.000 0.0127 . . . .                       
C140 C Uiso 0.42857 0.10005 0.46433 1.000 0.0127 . . . .                        
C148 C Uiso 0.39953 0.17064 0.41007 1.000 0.0127 . . . .                        
C156 C Uiso 0.38846 0.04095 0.35538 1.000 0.0127 . . . .                        
C164 C Uiso 0.35682 0.12724 0.29575 1.000 0.0127 . . . .                        
C172 C Uiso 0.35563 -0.24446 0.25731 1.000 0.0127 . . . .                       
C180 C Uiso 0.49475 0.20626 0.13401 1.000 0.0127 . . . .                        
C188 C Uiso 0.44040 0.24332 0.52410 1.000 0.0127 . . . .                        
N1 N Uiso 0.34024 -0.30425 0.44022 1.000 0.0127 . . . .                         
N9 N Uiso 0.32533 0.36509 0.56157 1.000 0.0127 . . . .                          
C1 C Uiso 0.26691 0.17220 0.39874 1.000 0.0127 . . . .                          
O3 O Uiso 0.28628 0.06652 0.14689 1.000 0.0127 . . . .                          
C9 C Uiso 0.28681 -0.02553 0.39417 1.000 0.0127 . . . .                         
O11 O Uiso 0.28048 0.37284 0.20426 1.000 0.0127 . . . .                         
C17 C Uiso 0.31905 -0.09188 0.44516 1.000 0.0127 . . . .                        
O19 O Uiso 0.17140 0.90807 0.11048 1.000 0.0127 . . . .                         
C25 C Uiso 0.33247 0.03002 0.50079 1.000 0.0127 . . . .                         
O27 O Uiso 0.13239 0.86452 0.01253 1.000 0.0127 . . . .                         
C33 C Uiso 0.31180 0.22652 0.50309 1.000 0.0127 . . . .                         
O35 O Uiso 0.14558 0.20315 -0.10494 1.000 0.0127 . . . .                        
C41 C Uiso 0.27924 0.30010 0.45350 1.000 0.0127 . . . .                         
O43 O Uiso 0.19362 -0.04051 -0.06255 1.000 0.0127 . . . .                       
C49 C Uiso 0.23068 0.24068 0.34305 1.000 0.0127 . . . .                         
N3 N Uiso 0.15974 0.80403 0.05977 1.000 0.0127 . . . .                          
N11 N Uiso 0.17473 0.13472 -0.06154 1.000 0.0127 . . . .                        
C3 C Uiso 0.23308 0.32761 0.10133 1.000 0.0127 . . . .                          
C11 C Uiso 0.21318 0.52536 0.10587 1.000 0.0127 . . . .                         
C19 C Uiso 0.18094 0.59167 0.05485 1.000 0.0127 . . . .                         
C27 C Uiso 0.16754 0.46974 -0.00078 1.000 0.0127 . . . .                        
C35 C Uiso 0.18823 0.27326 -0.00305 1.000 0.0127 . . . .                        
C43 C Uiso 0.22076 0.19969 0.04657 1.000 0.0127 . . . .                         
C51 C Uiso 0.26929 0.25915 0.15704 1.000 0.0127 . . . .                         
H34 H Uiso 0.13872 0.17545 0.33579 1.000 0.0152 . . . .                         
H42 H Uiso 0.08025 0.07820 0.38153 1.000 0.0152 . . . .                         
H50 H Uiso 0.01603 0.65527 0.29968 1.000 0.0152 . . . .                         
H58 H Uiso 0.04143 0.81787 0.20373 1.000 0.0152 . . . .                         
H66 H Uiso 0.07637 0.95344 0.26675 1.000 0.0152 . . . .                         
H74 H Uiso 0.04980 0.89565 0.09163 1.000 0.0152 . . . .                         
H82 H Uiso 0.03033 0.66276 -0.00507 1.000 0.0152 . . . .                        
H90 H Uiso 0.11478 0.16997 0.09047 1.000 0.0152 . . . .                         
H98 H Uiso 0.17444 0.36974 0.19613 1.000 0.0152 . . . .                         
H106 H Uiso 0.13537 0.20440 0.21350 1.000 0.0152 . . . .                        
H114 H Uiso 0.16929 0.77151 0.21863 1.000 0.0152 . . . .                        
H122 H Uiso 0.15018 0.84667 0.28554 1.000 0.0152 . . . .                        
H130 H Uiso -0.00501 0.42854 0.39109 1.000 0.0191 . . . .                       
H138 H Uiso -0.02054 0.25112 0.32569 1.000 0.0191 . . . .                       
H146 H Uiso 0.01228 0.15360 0.39780 1.000 0.0191 . . . .                        
H154 H Uiso 0.07051 0.09034 -0.01283 1.000 0.0191 . . . .                       
H162 H Uiso 0.02598 0.25487 -0.04336 1.000 0.0191 . . . .                       
H170 H Uiso 0.07337 0.31961 -0.06117 1.000 0.0191 . . . .                       
H36 H Uiso 0.36132 0.32467 0.16420 1.000 0.0152 . . . .                         
H44 H Uiso 0.41980 0.42179 0.11846 1.000 0.0152 . . . .                         
H52 H Uiso 0.48400 -0.15526 0.20037 1.000 0.0152 . . . .                        
H60 H Uiso 0.45857 -0.31774 0.29633 1.000 0.0152 . . . .                        
H68 H Uiso 0.42366 -0.45328 0.23330 1.000 0.0152 . . . .                        
H76 H Uiso 0.45013 -0.39567 0.40843 1.000 0.0152 . . . .                        
H84 H Uiso 0.46954 -0.16294 0.50519 1.000 0.0152 . . . .                        
H92 H Uiso 0.38521 0.33016 0.40955 1.000 0.0152 . . . .                         
H100 H Uiso 0.32558 0.13067 0.30384 1.000 0.0152 . . . .                        
H108 H Uiso 0.36469 0.29581 0.28651 1.000 0.0152 . . . .                        
H116 H Uiso 0.33071 -0.27126 0.28136 1.000 0.0152 . . . .                       
H124 H Uiso 0.34983 -0.34647 0.21447 1.000 0.0152 . . . .                       
H132 H Uiso 0.50496 0.07180 0.10872 1.000 0.0191 . . . .                        
H140 H Uiso 0.52065 0.24783 0.17439 1.000 0.0191 . . . .                        
H148 H Uiso 0.48786 0.34701 0.10251 1.000 0.0191 . . . .                        
H156 H Uiso 0.42946 0.40972 0.51289 1.000 0.0191 . . . .                        
H164 H Uiso 0.47396 0.24506 0.54343 1.000 0.0191 . . . .                        
H172 H Uiso 0.42656 0.18048 0.56122 1.000 0.0191 . . . .                        
H1 H Uiso 0.27682 -0.12643 0.35139 1.000 0.0152 . . . .                         
H9 H Uiso 0.35782 -0.02571 0.54053 1.000 0.0152 . . . .                         
H17 H Uiso 0.26332 0.45360 0.45728 1.000 0.0152 . . . .                         
H25 H Uiso 0.18775 0.46734 0.31816 1.000 0.0191 . . . .                         
H3 H Uiso 0.22317 0.62635 0.14864 1.000 0.0152 . . . .                          
H11 H Uiso 0.14219 0.52542 -0.04053 1.000 0.0152 . . . .                        
H19 H Uiso 0.23670 0.04622 0.04280 1.000 0.0152 . . . .                         
H27 H Uiso 0.31220 0.03241 0.18198 1.000 0.0191 . . . .                         

#===============================================================================

#===============================================================================

data_25_list1_bpandenburg_10_b18669  

#===============================================================================

# 5. CHEMICAL DATA

_chemical_name_systematic                        
;
;
_chemical_name_common                             ?
_chemical_melting_point                           ?
_chemical_formula_moiety                         
'C17 H18 N2, C7 H4 N2 O6'
# Ex: 'C12 H16 N2 O6, H2 O' and '(Cd 2+)3, (C6 N6 Cr 3-)2, 2(H2 O)' 
_chemical_formula_structural                      ?
_chemical_formula_sum                            
', C7 H4 N2 O6'
_chemical_formula_iupac                           ?
_chemical_formula_weight                             462.46
_chemical_compound_source                        'see text'

loop_
_atom_type_symbol                                
_atom_type_description                           
_atom_type_scat_dispersion_real                  
_atom_type_scat_dispersion_imag                  
_atom_type_scat_source                           
 C   C    0.0033    0.0016
' International Tables Vol C Tables 4.2.6.8 and 6.1.1.4'
 H   H    0.0000    0.0000
' International Tables Vol C Tables 4.2.6.8 and 6.1.1.4'
 N   N    0.0061    0.0033
' International Tables Vol C Tables 4.2.6.8 and 6.1.1.4'
 O   O    0.0106    0.0060
' International Tables Vol C Tables 4.2.6.8 and 6.1.1.4'

#===============================================================================

# 6. CRYSTAL DATA

_symmetry_cell_setting                              monoclinic
_symmetry_space_group_name_Hall                   '-I 2ya'
_symmetry_space_group_name_H-M                    'I 2/a'
_symmetry_Int_Tables_number                              15

loop_
_space_group_symop_id                            
_space_group_symop_operation_xyz                 
   1 x,y,z                         
   2 1/2-x,y,-z                    
   3 -x,-y,-z                      
   4 1/2+x,-y,z                    
   5 1/2+x,1/2+y,1/2+z             
   6 -x,1/2+y,1/2-z                
   7 1/2-x,1/2-y,1/2-z             
   8 x,1/2-y,1/2+z                 

_cell_length_a                                         22.33410
_cell_length_b                                          6.48970
_cell_length_c                                         30.31040
_cell_angle_alpha                                            90
_cell_angle_beta                                       103.0840
_cell_angle_gamma                                            90
_cell_volume                                           4279.186
_cell_formula_units_Z                                 8
_cell_measurement_temperature                     ?
_cell_measurement_reflns_used                     ?
_cell_measurement_theta_min                       ?
_cell_measurement_theta_max                       ?
_cell_special_details                            
;
 
;

#===============================================================================

# 9. ATOMIC COORDINATES AND DISPLACEMENT PARAMETERS

loop_
_atom_site_label                                 
_atom_site_type_symbol                           
_atom_site_thermal_displace_type                 
_atom_site_fract_x                               
_atom_site_fract_y                               
_atom_site_fract_z                               
_atom_site_occupancy                             
_atom_site_U_iso_or_equiv                        
_atom_site_calc_flag                             
_atom_site_refinement_flags                      
_atom_site_disorder_assembly                     
_atom_site_disorder_group                        
N18 N Uiso 0.19433 0.30850 0.11482 1.000 0.0127 . . . .                         
N26 N Uiso 0.24384 0.61102 0.15076 1.000 0.0127 . . . .                         
O1 O Uiso 0.18197 0.72183 0.27614 1.000 0.0127 . . . .                          
O9 O Uiso 0.11786 0.98964 0.27992 1.000 0.0127 . . . .                          
O17 O Uiso -0.08838 0.97967 0.18491 1.000 0.0127 . . . .                        
O25 O Uiso -0.12010 0.72985 0.13609 1.000 0.0127 . . . .                        
O33 O Uiso 0.01021 0.12869 0.13932 1.000 0.0127 . . . .                         
O41 O Uiso 0.10534 0.13327 0.17971 1.000 0.0127 . . . .                         
C58 C Uiso 0.13811 0.42037 0.10025 1.000 0.0127 . . . .                         
C66 C Uiso 0.08835 0.32686 0.07090 1.000 0.0127 . . . .                         
C74 C Uiso 0.03319 0.43018 0.05724 1.000 0.0127 . . . .                         
C82 C Uiso 0.02648 0.63041 0.07224 1.000 0.0127 . . . .                         
C90 C Uiso 0.07629 0.72299 0.10083 1.000 0.0127 . . . .                         
C98 C Uiso 0.13199 0.62041 0.11494 1.000 0.0127 . . . .                         
C106 C Uiso 0.18612 0.72886 0.14647 1.000 0.0127 . . . .                        
C114 C Uiso 0.27294 0.63978 0.11323 1.000 0.0127 . . . .                        
C122 C Uiso 0.30638 0.81861 0.11126 1.000 0.0127 . . . .                        
C130 C Uiso 0.33580 0.84993 0.07623 1.000 0.0127 . . . .                        
C138 C Uiso 0.33336 0.70070 0.04295 1.000 0.0127 . . . .                        
C146 C Uiso 0.30072 0.52106 0.04567 1.000 0.0127 . . . .                        
C154 C Uiso 0.26928 0.49072 0.07973 1.000 0.0127 . . . .                        
C162 C Uiso 0.23124 0.29426 0.08053 1.000 0.0127 . . . .                        
C170 C Uiso 0.23187 0.39026 0.15696 1.000 0.0127 . . . .                        
C178 C Uiso -0.03453 0.74415 0.05749 1.000 0.0127 . . . .                       
C186 C Uiso 0.36390 0.73575 0.00337 1.000 0.0127 . . . .                        
N1 N Uiso -0.08170 0.81288 0.16677 1.000 0.0127 . . . .                         
N9 N Uiso 0.05388 0.21129 0.16602 1.000 0.0127 . . . .                          
C1 C Uiso 0.07968 0.70913 0.23030 1.000 0.0127 . . . .                          
C9 C Uiso 0.02321 0.80466 0.21507 1.000 0.0127 . . . .                          
C17 C Uiso -0.02193 0.70522 0.18335 1.000 0.0127 . . . .                        
C25 C Uiso -0.01360 0.51147 0.16653 1.000 0.0127 . . . .                        
C33 C Uiso 0.04320 0.42001 0.18322 1.000 0.0127 . . . .                         
C41 C Uiso 0.09015 0.51412 0.21463 1.000 0.0127 . . . .                         
C49 C Uiso 0.12846 0.82351 0.26510 1.000 0.0127 . . . .                         
H34 H Uiso 0.09358 0.17142 0.05964 1.000 0.0152 . . . .                         
H42 H Uiso -0.00530 0.35579 0.03501 1.000 0.0152 . . . .                        
H50 H Uiso 0.07191 0.87776 0.11278 1.000 0.0152 . . . .                         
H58 H Uiso 0.19183 0.88356 0.13387 1.000 0.0152 . . . .                         
H66 H Uiso 0.17680 0.74668 0.18010 1.000 0.0152 . . . .                         
H74 H Uiso 0.30965 0.93301 0.13755 1.000 0.0152 . . . .                         
H82 H Uiso 0.36100 0.99088 0.07503 1.000 0.0152 . . . .                         
H90 H Uiso 0.29911 0.40303 0.02050 1.000 0.0152 . . . .                         
H98 H Uiso 0.26205 0.16230 0.08782 1.000 0.0152 . . . .                         
H106 H Uiso 0.20092 0.26890 0.04747 1.000 0.0152 . . . .                        
H114 H Uiso 0.27554 0.30731 0.16560 1.000 0.0152 . . . .                        
H122 H Uiso 0.20805 0.37315 0.18442 1.000 0.0152 . . . .                        
H130 H Uiso -0.03177 0.89350 0.07384 1.000 0.0191 . . . .                       
H138 H Uiso -0.04600 0.76636 0.02106 1.000 0.0191 . . . .                       
H146 H Uiso -0.07165 0.65669 0.06633 1.000 0.0191 . . . .                       
H154 H Uiso 0.38623 0.59664 -0.00458 1.000 0.0191 . . . .                       
H162 H Uiso 0.32955 0.77887 -0.02677 1.000 0.0191 . . . .                       
H170 H Uiso 0.39768 0.85807 0.01103 1.000 0.0191 . . . .                        
H1 H Uiso 0.01469 0.95508 0.22809 1.000 0.0152 . . . .                          
H9 H Uiso -0.04989 0.43494 0.14174 1.000 0.0152 . . . .                         
H17 H Uiso 0.13397 0.43683 0.22714 1.000 0.0152 . . . .                         
H25 H Uiso 0.21113 0.78870 0.30275 1.000 0.0191 . . . .                         

#===============================================================================

#===============================================================================

data_25_list1_bpandenburg_11_a118    

#===============================================================================

# 5. CHEMICAL DATA

_chemical_name_systematic                        
;
;
_chemical_name_common                             ?
_chemical_melting_point                           ?
_chemical_formula_moiety                         
'C17 H18 N2, C7 H4 N2 O6'
# Ex: 'C12 H16 N2 O6, H2 O' and '(Cd 2+)3, (C6 N6 Cr 3-)2, 2(H2 O)' 
_chemical_formula_structural                      ?
_chemical_formula_sum                            
', C7 H4 N2 O6'
_chemical_formula_iupac                           ?
_chemical_formula_weight                             462.46
_chemical_compound_source                        'see text'

loop_
_atom_type_symbol                                
_atom_type_description                           
_atom_type_scat_dispersion_real                  
_atom_type_scat_dispersion_imag                  
_atom_type_scat_source                           
 C   C    0.0033    0.0016
' International Tables Vol C Tables 4.2.6.8 and 6.1.1.4'
 H   H    0.0000    0.0000
' International Tables Vol C Tables 4.2.6.8 and 6.1.1.4'
 N   N    0.0061    0.0033
' International Tables Vol C Tables 4.2.6.8 and 6.1.1.4'
 O   O    0.0106    0.0060
' International Tables Vol C Tables 4.2.6.8 and 6.1.1.4'

#===============================================================================

# 6. CRYSTAL DATA

_symmetry_cell_setting                              monoclinic
_symmetry_space_group_name_Hall                   '-P 2yn'
_symmetry_space_group_name_H-M                    'P 21/n'
_symmetry_Int_Tables_number                              14

loop_
_space_group_symop_id                            
_space_group_symop_operation_xyz                 
   1 x,y,z                         
   2 1/2-x,1/2+y,1/2-z             
   3 -x,-y,-z                      
   4 1/2+x,1/2-y,1/2+z             

_cell_length_a                                         14.53680
_cell_length_b                                          8.14210
_cell_length_c                                         18.74510
_cell_angle_alpha                                            90
_cell_angle_beta                                       107.8200
_cell_angle_gamma                                            90
_cell_volume                                           2112.226
_cell_formula_units_Z                                 4
_cell_measurement_temperature                     ?
_cell_measurement_reflns_used                     ?
_cell_measurement_theta_min                       ?
_cell_measurement_theta_max                       ?
_cell_special_details                            
;
 
;

#===============================================================================

# 9. ATOMIC COORDINATES AND DISPLACEMENT PARAMETERS

loop_
_atom_site_label                                 
_atom_site_type_symbol                           
_atom_site_thermal_displace_type                 
_atom_site_fract_x                               
_atom_site_fract_y                               
_atom_site_fract_z                               
_atom_site_occupancy                             
_atom_site_U_iso_or_equiv                        
_atom_site_calc_flag                             
_atom_site_refinement_flags                      
_atom_site_disorder_assembly                     
_atom_site_disorder_group                        
N9 N Uiso 0.76298 0.11189 0.07039 1.000 0.0127 . . . .                          
N13 N Uiso 0.69116 0.14344 0.16890 1.000 0.0127 . . . .                         
O1 O Uiso 0.17301 0.11271 0.00791 1.000 0.0127 . . . .                          
O5 O Uiso 0.09077 -0.07233 0.05606 1.000 0.0127 . . . .                         
O9 O Uiso -0.02811 0.10228 0.26250 1.000 0.0127 . . . .                         
O13 O Uiso 0.01655 0.34032 0.31813 1.000 0.0127 . . . .                         
O17 O Uiso 0.19942 0.72129 0.21791 1.000 0.0127 . . . .                         
O21 O Uiso 0.27036 0.63391 0.13685 1.000 0.0127 . . . .                         
C29 C Uiso 0.81209 0.26713 0.09237 1.000 0.0127 . . . .                         
C33 C Uiso 0.86029 0.33871 0.04660 1.000 0.0127 . . . .                         
C37 C Uiso 0.90778 0.48697 0.06615 1.000 0.0127 . . . .                         
C41 C Uiso 0.90799 0.56734 0.13160 1.000 0.0127 . . . .                         
C45 C Uiso 0.85988 0.49547 0.17711 1.000 0.0127 . . . .                         
C49 C Uiso 0.81174 0.34703 0.15802 1.000 0.0127 . . . .                         
C53 C Uiso 0.75594 0.27496 0.20821 1.000 0.0127 . . . .                         
C57 C Uiso 0.60383 0.20150 0.11603 1.000 0.0127 . . . .                         
C61 C Uiso 0.53225 0.27054 0.14196 1.000 0.0127 . . . .                         
C65 C Uiso 0.44736 0.32686 0.09210 1.000 0.0127 . . . .                         
C69 C Uiso 0.43158 0.31419 0.01499 1.000 0.0127 . . . .                         
C73 C Uiso 0.50316 0.24682 -0.01029 1.000 0.0127 . . . .                        
C77 C Uiso 0.58975 0.19239 0.03957 1.000 0.0127 . . . .                         
C81 C Uiso 0.66971 0.12726 0.00973 1.000 0.0127 . . . .                         
C85 C Uiso 0.74395 0.03116 0.13510 1.000 0.0127 . . . .                         
C89 C Uiso 0.95865 0.73233 0.15196 1.000 0.0127 . . . .                         
C93 C Uiso 0.33783 0.37694 -0.03978 1.000 0.0127 . . . .                        
N1 N Uiso 0.01501 0.23558 0.26991 1.000 0.0127 . . . .                          
N5 N Uiso 0.21460 0.61667 0.17485 1.000 0.0127 . . . .                          
C1 C Uiso 0.12111 0.19447 0.11163 1.000 0.0127 . . . .                          
C5 C Uiso 0.07086 0.15806 0.16202 1.000 0.0127 . . . .                          
C9 C Uiso 0.06855 0.27383 0.21558 1.000 0.0127 . . . .                          
C13 C Uiso 0.11417 0.42489 0.22092 1.000 0.0127 . . . .                         
C17 C Uiso 0.16288 0.45663 0.16933 1.000 0.0127 . . . .                         
C21 C Uiso 0.16777 0.34442 0.11470 1.000 0.0127 . . . .                         
C25 C Uiso 0.12583 0.06234 0.05517 1.000 0.0127 . . . .                         
H17 H Uiso 0.86103 0.27608 -0.00404 1.000 0.0152 . . . .                        
H21 H Uiso 0.94506 0.54146 0.03042 1.000 0.0152 . . . .                         
H25 H Uiso 0.85781 0.55567 0.22813 1.000 0.0152 . . . .                         
H29 H Uiso 0.71394 0.37160 0.22352 1.000 0.0152 . . . .                         
H33 H Uiso 0.80627 0.22675 0.25982 1.000 0.0152 . . . .                         
H37 H Uiso 0.54486 0.28069 0.20149 1.000 0.0152 . . . .                         
H41 H Uiso 0.39282 0.38194 0.11262 1.000 0.0152 . . . .                         
H45 H Uiso 0.49297 0.23836 -0.06975 1.000 0.0152 . . . .                        
H49 H Uiso 0.64945 0.00652 -0.01568 1.000 0.0152 . . . .                        
H53 H Uiso 0.67893 0.20888 -0.03365 1.000 0.0152 . . . .                        
H57 H Uiso 0.70204 -0.08018 0.11573 1.000 0.0152 . . . .                        
H61 H Uiso 0.81218 -0.00065 0.17678 1.000 0.0152 . . . .                        
H65 H Uiso 1.01347 0.72766 0.20625 1.000 0.0191 . . . .                         
H69 H Uiso 0.90695 0.82616 0.15467 1.000 0.0191 . . . .                         
H73 H Uiso 0.99277 0.76874 0.11043 1.000 0.0191 . . . .                         
H77 H Uiso 0.34057 0.37013 -0.09675 1.000 0.0191 . . . .                        
H81 H Uiso 0.32585 0.50391 -0.02770 1.000 0.0152 . . . .                        
H85 H Uiso 0.27632 0.30622 -0.03554 1.000 0.0191 . . . .                        
H1 H Uiso 0.03495 0.03982 0.15945 1.000 0.0152 . . . .                          
H5 H Uiso 0.11191 0.51328 0.26401 1.000 0.0152 . . . .                          
H9 H Uiso 0.20745 0.37270 0.07542 1.000 0.0152 . . . .                          
H13 H Uiso 0.18508 0.02378 -0.02572 1.000 0.0152 . . . .                        

#===============================================================================

#===============================================================================

data_25_list1_bpandenburg_12_a10     

#===============================================================================

# 5. CHEMICAL DATA

_chemical_name_systematic                        
;
;
_chemical_name_common                             ?
_chemical_melting_point                           ?
_chemical_formula_moiety                         
'C17 H18 N2, C7 H4 N2 O6'
# Ex: 'C12 H16 N2 O6, H2 O' and '(Cd 2+)3, (C6 N6 Cr 3-)2, 2(H2 O)' 
_chemical_formula_structural                      ?
_chemical_formula_sum                            
', C7 H4 N2 O6'
_chemical_formula_iupac                           ?
_chemical_formula_weight                             462.46
_chemical_compound_source                        'see text'

loop_
_atom_type_symbol                                
_atom_type_description                           
_atom_type_scat_dispersion_real                  
_atom_type_scat_dispersion_imag                  
_atom_type_scat_source                           
 C   C    0.0033    0.0016
' International Tables Vol C Tables 4.2.6.8 and 6.1.1.4'
 H   H    0.0000    0.0000
' International Tables Vol C Tables 4.2.6.8 and 6.1.1.4'
 N   N    0.0061    0.0033
' International Tables Vol C Tables 4.2.6.8 and 6.1.1.4'
 O   O    0.0106    0.0060
' International Tables Vol C Tables 4.2.6.8 and 6.1.1.4'

#===============================================================================

# 6. CRYSTAL DATA

_symmetry_cell_setting                              monoclinic
_symmetry_space_group_name_Hall                   '-P 2ybc'
_symmetry_space_group_name_H-M                    'P 21/c'
_symmetry_Int_Tables_number                              14

loop_
_space_group_symop_id                            
_space_group_symop_operation_xyz                 
   1 x,y,z                         
   2 -x,1/2+y,1/2-z                
   3 -x,-y,-z                      
   4 x,1/2-y,1/2+z                 

_cell_length_a                                         16.22570
_cell_length_b                                          6.37300
_cell_length_c                                         21.34360
_cell_angle_alpha                                            90
_cell_angle_beta                                       106.0370
_cell_angle_gamma                                            90
_cell_volume                                           2121.173
_cell_formula_units_Z                                 4
_cell_measurement_temperature                     ?
_cell_measurement_reflns_used                     ?
_cell_measurement_theta_min                       ?
_cell_measurement_theta_max                       ?
_cell_special_details                            
;
 
;

#===============================================================================

# 9. ATOMIC COORDINATES AND DISPLACEMENT PARAMETERS

loop_
_atom_site_label                                 
_atom_site_type_symbol                           
_atom_site_thermal_displace_type                 
_atom_site_fract_x                               
_atom_site_fract_y                               
_atom_site_fract_z                               
_atom_site_occupancy                             
_atom_site_U_iso_or_equiv                        
_atom_site_calc_flag                             
_atom_site_refinement_flags                      
_atom_site_disorder_assembly                     
_atom_site_disorder_group                        
N7 N Uiso 0.21249 0.49282 0.44192 1.000 0.0127 . . . .                          
N8 N Uiso 0.28825 0.78149 0.50360 1.000 0.0127 . . . .                          
O1 O Uiso 0.57263 1.14177 0.39750 1.000 0.0127 . . . .                          
O2 O Uiso 0.55734 0.84971 0.45450 1.000 0.0127 . . . .                          
O3 O Uiso 0.33995 0.33345 0.34986 1.000 0.0127 . . . .                          
O4 O Uiso 0.25866 0.38038 0.24971 1.000 0.0127 . . . .                          
O5 O Uiso 0.28258 1.02739 0.13614 1.000 0.0127 . . . .                          
O6 O Uiso 0.38297 1.25567 0.18175 1.000 0.0127 . . . .                          
C32 C Uiso 0.18899 0.62145 0.38482 1.000 0.0127 . . . .                         
C33 C Uiso 0.13000 0.54471 0.32906 1.000 0.0127 . . . .                         
C34 C Uiso 0.10503 0.66601 0.27351 1.000 0.0127 . . . .                         
C35 C Uiso 0.13832 0.86747 0.27227 1.000 0.0127 . . . .                         
C36 C Uiso 0.19668 0.94259 0.32793 1.000 0.0127 . . . .                         
C37 C Uiso 0.22233 0.82187 0.38430 1.000 0.0127 . . . .                         
C38 C Uiso 0.28615 0.91115 0.44553 1.000 0.0127 . . . .                         
C39 C Uiso 0.21568 0.82083 0.52876 1.000 0.0127 . . . .                         
C40 C Uiso 0.21502 1.00116 0.56522 1.000 0.0127 . . . .                         
C41 C Uiso 0.14587 1.04590 0.58926 1.000 0.0127 . . . .                         
C42 C Uiso 0.07607 0.91053 0.57734 1.000 0.0127 . . . .                         
C43 C Uiso 0.07807 0.72936 0.54164 1.000 0.0127 . . . .                         
C44 C Uiso 0.14646 0.68315 0.51689 1.000 0.0127 . . . .                         
C45 C Uiso 0.14564 0.48410 0.47616 1.000 0.0127 . . . .                         
C46 C Uiso 0.29354 0.55752 0.48688 1.000 0.0127 . . . .                         
C47 C Uiso 0.11093 1.00046 0.21060 1.000 0.0127 . . . .                         
C48 C Uiso -0.00210 0.95978 0.60132 1.000 0.0127 . . . .                        
N1 N Uiso 0.31498 0.43631 0.29882 1.000 0.0127 . . . .                          
N2 N Uiso 0.34323 1.08919 0.18134 1.000 0.0127 . . . .                          
C1 C Uiso 0.46261 0.89585 0.34754 1.000 0.0127 . . . .                          
C2 C Uiso 0.42253 0.70454 0.34974 1.000 0.0127 . . . .                          
C3 C Uiso 0.35706 0.64238 0.29617 1.000 0.0127 . . . .                          
C4 C Uiso 0.32919 0.76292 0.24019 1.000 0.0127 . . . .                          
C5 C Uiso 0.37092 0.95294 0.24024 1.000 0.0127 . . . .                          
C6 C Uiso 0.43722 1.02189 0.29247 1.000 0.0127 . . . .                          
C7 C Uiso 0.53620 0.95896 0.40628 1.000 0.0127 . . . .                          
H27 H Uiso 0.10505 0.38815 0.33000 1.000 0.0152 . . . .                         
H28 H Uiso 0.05972 0.60419 0.23063 1.000 0.0152 . . . .                         
H29 H Uiso 0.22312 1.09824 0.32815 1.000 0.0152 . . . .                         
H30 H Uiso 0.26864 1.07221 0.45357 1.000 0.0152 . . . .                         
H31 H Uiso 0.35051 0.91658 0.43902 1.000 0.0152 . . . .                         
H32 H Uiso 0.26886 1.10769 0.57459 1.000 0.0152 . . . .                         
H33 H Uiso 0.14639 1.18738 0.61718 1.000 0.0152 . . . .                         
H34 H Uiso 0.02440 0.62363 0.53192 1.000 0.0152 . . . .                         
H35 H Uiso 0.15551 0.34648 0.50773 1.000 0.0152 . . . .                         
H36 H Uiso 0.08368 0.46750 0.44049 1.000 0.0152 . . . .                         
H37 H Uiso 0.30616 0.46244 0.53104 1.000 0.0152 . . . .                         
H38 H Uiso 0.34601 0.53646 0.46468 1.000 0.0152 . . . .                         
H39 H Uiso 0.12971 0.92596 0.17083 1.000 0.0191 . . . .                         
H40 H Uiso 0.14060 1.15399 0.21923 1.000 0.0191 . . . .                         
H41 H Uiso 0.04183 1.02003 0.19537 1.000 0.0191 . . . .                         
H42 H Uiso -0.01643 0.82997 0.62943 1.000 0.0191 . . . .                        
H43 H Uiso -0.05810 0.98583 0.56025 1.000 0.0191 . . . .                        
H44 H Uiso 0.00861 1.09938 0.63148 1.000 0.0191 . . . .                         
H1 H Uiso 0.44313 0.60517 0.39277 1.000 0.0152 . . . .                          
H2 H Uiso 0.27758 0.71071 0.19843 1.000 0.0152 . . . .                          
H3 H Uiso 0.46942 1.17035 0.29044 1.000 0.0152 . . . .                          
H4 H Uiso 0.62455 1.17339 0.43533 1.000 0.0191 . . . .                          

#===============================================================================

#===============================================================================

data_25_list1_bpandenburg_13_a192    

#===============================================================================

# 5. CHEMICAL DATA

_chemical_name_systematic                        
;
;
_chemical_name_common                             ?
_chemical_melting_point                           ?
_chemical_formula_moiety                         
'C17 H18 N2, C7 H4 N2 O6'
# Ex: 'C12 H16 N2 O6, H2 O' and '(Cd 2+)3, (C6 N6 Cr 3-)2, 2(H2 O)' 
_chemical_formula_structural                      ?
_chemical_formula_sum                            
', C7 H4 N2 O6'
_chemical_formula_iupac                           ?
_chemical_formula_weight                             462.46
_chemical_compound_source                        'see text'

loop_
_atom_type_symbol                                
_atom_type_description                           
_atom_type_scat_dispersion_real                  
_atom_type_scat_dispersion_imag                  
_atom_type_scat_source                           
 C   C    0.0033    0.0016
' International Tables Vol C Tables 4.2.6.8 and 6.1.1.4'
 H   H    0.0000    0.0000
' International Tables Vol C Tables 4.2.6.8 and 6.1.1.4'
 N   N    0.0061    0.0033
' International Tables Vol C Tables 4.2.6.8 and 6.1.1.4'
 O   O    0.0106    0.0060
' International Tables Vol C Tables 4.2.6.8 and 6.1.1.4'

#===============================================================================

# 6. CRYSTAL DATA

_symmetry_cell_setting                              monoclinic
_symmetry_space_group_name_Hall                   '-P 2yn'
_symmetry_space_group_name_H-M                    'P 21/n'
_symmetry_Int_Tables_number                              14

loop_
_space_group_symop_id                            
_space_group_symop_operation_xyz                 
   1 x,y,z                         
   2 1/2-x,1/2+y,1/2-z             
   3 -x,-y,-z                      
   4 1/2+x,1/2-y,1/2+z             

_cell_length_a                                         13.49550
_cell_length_b                                          8.05320
_cell_length_c                                         19.14950
_cell_angle_alpha                                            90
_cell_angle_beta                                        92.6060
_cell_angle_gamma                                            90
_cell_volume                                           2079.053
_cell_formula_units_Z                                 4
_cell_measurement_temperature                     ?
_cell_measurement_reflns_used                     ?
_cell_measurement_theta_min                       ?
_cell_measurement_theta_max                       ?
_cell_special_details                            
;
 
;

#===============================================================================

# 9. ATOMIC COORDINATES AND DISPLACEMENT PARAMETERS

loop_
_atom_site_label                                 
_atom_site_type_symbol                           
_atom_site_thermal_displace_type                 
_atom_site_fract_x                               
_atom_site_fract_y                               
_atom_site_fract_z                               
_atom_site_occupancy                             
_atom_site_U_iso_or_equiv                        
_atom_site_calc_flag                             
_atom_site_refinement_flags                      
_atom_site_disorder_assembly                     
_atom_site_disorder_group                        
N9 N Uiso 0.39352 0.32673 0.04580 1.000 0.0127 . . . .                          
N13 N Uiso 0.27450 0.53655 0.06990 1.000 0.0127 . . . .                         
O2 O Uiso 0.57980 0.22164 0.06493 1.000 0.0127 . . . .                          
O6 O Uiso 0.59096 0.37085 0.16568 1.000 0.0127 . . . .                          
O10 O Uiso 0.89401 0.31652 0.31651 1.000 0.0127 . . . .                         
O14 O Uiso 1.02246 0.17787 0.28040 1.000 0.0127 . . . .                         
O18 O Uiso 0.99662 -0.12467 0.06394 1.000 0.0127 . . . .                        
O22 O Uiso 0.86185 -0.10655 -0.00480 1.000 0.0127 . . . .                       
C29 C Uiso 0.33647 0.21174 0.08607 1.000 0.0127 . . . .                         
C33 C Uiso 0.35848 0.04281 0.08236 1.000 0.0127 . . . .                         
C37 C Uiso 0.30444 -0.07120 0.11858 1.000 0.0127 . . . .                        
C41 C Uiso 0.22747 -0.01902 0.15969 1.000 0.0127 . . . .                        
C45 C Uiso 0.20681 0.14870 0.16349 1.000 0.0127 . . . .                         
C49 C Uiso 0.26003 0.26490 0.12665 1.000 0.0127 . . . .                         
C53 C Uiso 0.23168 0.44926 0.12856 1.000 0.0127 . . . .                         
C57 C Uiso 0.22412 0.50524 0.00395 1.000 0.0127 . . . .                         
C61 C Uiso 0.13092 0.57466 -0.01048 1.000 0.0127 . . . .                        
C65 C Uiso 0.08028 0.54385 -0.07357 1.000 0.0127 . . . .                        
C69 C Uiso 0.12173 0.44383 -0.12385 1.000 0.0127 . . . .                        
C73 C Uiso 0.21476 0.37599 -0.10921 1.000 0.0127 . . . .                        
C77 C Uiso 0.26586 0.40404 -0.04584 1.000 0.0127 . . . .                        
C81 C Uiso 0.36596 0.31903 -0.02984 1.000 0.0127 . . . .                        
C85 C Uiso 0.38012 0.49989 0.06919 1.000 0.0127 . . . .                         
C89 C Uiso 0.16573 -0.14676 0.19710 1.000 0.0127 . . . .                        
C93 C Uiso 0.06615 0.40597 -0.19317 1.000 0.0127 . . . .                        
N2 N Uiso 0.93566 0.22710 0.27405 1.000 0.0127 . . . .                          
N6 N Uiso 0.91143 -0.07375 0.04922 1.000 0.0127 . . . .                         
C2 C Uiso 0.72875 0.20016 0.13652 1.000 0.0127 . . . .                          
C6 C Uiso 0.78207 0.24147 0.19786 1.000 0.0127 . . . .                          
C10 C Uiso 0.87699 0.17809 0.20933 1.000 0.0127 . . . .                         
C14 C Uiso 0.92092 0.07465 0.16183 1.000 0.0127 . . . .                         
C18 C Uiso 0.86523 0.03616 0.10142 1.000 0.0127 . . . .                         
C22 C Uiso 0.77014 0.09736 0.08722 1.000 0.0127 . . . .                         
C26 C Uiso 0.62520 0.27434 0.12457 1.000 0.0127 . . . .                         
H17 H Uiso 0.41751 0.00142 0.05028 1.000 0.0152 . . . .                         
H21 H Uiso 0.32005 -0.20229 0.11438 1.000 0.0152 . . . .                        
H25 H Uiso 0.14730 0.19096 0.19479 1.000 0.0152 . . . .                         
H29 H Uiso 0.15146 0.46235 0.12534 1.000 0.0152 . . . .                         
H33 H Uiso 0.25880 0.50589 0.17754 1.000 0.0152 . . . .                         
H37 H Uiso 0.09827 0.65346 0.02804 1.000 0.0152 . . . .                         
H41 H Uiso 0.00800 0.59840 -0.08352 1.000 0.0152 . . . .                        
H45 H Uiso 0.24811 0.29696 -0.14703 1.000 0.0152 . . . .                        
H49 H Uiso 0.42370 0.37895 -0.05887 1.000 0.0152 . . . .                        
H53 H Uiso 0.36254 0.19002 -0.04664 1.000 0.0152 . . . .                        
H57 H Uiso 0.41539 0.58300 0.03294 1.000 0.0152 . . . .                         
H61 H Uiso 0.41419 0.51728 0.12154 1.000 0.0152 . . . .                         
H65 H Uiso 0.12017 -0.08801 0.23517 1.000 0.0191 . . . .                        
H69 H Uiso 0.11767 -0.21223 0.15926 1.000 0.0191 . . . .                        
H73 H Uiso 0.21293 -0.23765 0.22379 1.000 0.0191 . . . .                        
H77 H Uiso 0.04949 0.27429 -0.19754 1.000 0.0191 . . . .                        
H81 H Uiso -0.00331 0.47346 -0.19757 1.000 0.0191 . . . .                       
H85 H Uiso 0.11022 0.43896 -0.23709 1.000 0.0191 . . . .                        
H2 H Uiso 0.74954 0.32408 0.23544 1.000 0.0152 . . . .                          
H6 H Uiso 0.99597 0.02683 0.17077 1.000 0.0152 . . . .                          
H10 H Uiso 0.72982 0.06711 0.03818 1.000 0.0152 . . . .                         
H14 H Uiso 0.50917 0.26408 0.05818 1.000 0.0191 . . . .                         

#===============================================================================

#===============================================================================

data_25_list1_bpandenburg_14_a12     

#===============================================================================

# 5. CHEMICAL DATA

_chemical_name_systematic                        
;
;
_chemical_name_common                             ?
_chemical_melting_point                           ?
_chemical_formula_moiety                         
'C17 H18 N2, C7 H4 N2 O6'
# Ex: 'C12 H16 N2 O6, H2 O' and '(Cd 2+)3, (C6 N6 Cr 3-)2, 2(H2 O)' 
_chemical_formula_structural                      ?
_chemical_formula_sum                            
', C7 H4 N2 O6'
_chemical_formula_iupac                           ?
_chemical_formula_weight                             462.46
_chemical_compound_source                        'see text'

loop_
_atom_type_symbol                                
_atom_type_description                           
_atom_type_scat_dispersion_real                  
_atom_type_scat_dispersion_imag                  
_atom_type_scat_source                           
 C   C    0.0033    0.0016
' International Tables Vol C Tables 4.2.6.8 and 6.1.1.4'
 H   H    0.0000    0.0000
' International Tables Vol C Tables 4.2.6.8 and 6.1.1.4'
 N   N    0.0061    0.0033
' International Tables Vol C Tables 4.2.6.8 and 6.1.1.4'
 O   O    0.0106    0.0060
' International Tables Vol C Tables 4.2.6.8 and 6.1.1.4'

#===============================================================================

# 6. CRYSTAL DATA

_symmetry_cell_setting                               triclinic
_symmetry_space_group_name_Hall                   '-P 1'
_symmetry_space_group_name_H-M                    'P -1'
_symmetry_Int_Tables_number                               2

loop_
_space_group_symop_id                            
_space_group_symop_operation_xyz                 
   1 x,y,z                         
   2 -x,-y,-z                      

_cell_length_a                                          6.13580
_cell_length_b                                         13.45850
_cell_length_c                                         14.19700
_cell_angle_alpha                                      112.8080
_cell_angle_beta                                        95.2510
_cell_angle_gamma                                      101.3050
_cell_volume                                           1041.377
_cell_formula_units_Z                                 2
_cell_measurement_temperature                     ?
_cell_measurement_reflns_used                     ?
_cell_measurement_theta_min                       ?
_cell_measurement_theta_max                       ?
_cell_special_details                            
;
 
;

#===============================================================================

# 9. ATOMIC COORDINATES AND DISPLACEMENT PARAMETERS

loop_
_atom_site_label                                 
_atom_site_type_symbol                           
_atom_site_thermal_displace_type                 
_atom_site_fract_x                               
_atom_site_fract_y                               
_atom_site_fract_z                               
_atom_site_occupancy                             
_atom_site_U_iso_or_equiv                        
_atom_site_calc_flag                             
_atom_site_refinement_flags                      
_atom_site_disorder_assembly                     
_atom_site_disorder_group                        
N3 N Uiso 0.43207 0.12232 0.30965 1.000 0.0127 . . . .                          
N4 N Uiso 0.77239 0.16931 0.43165 1.000 0.0127 . . . .                          
O1 O Uiso -0.12814 0.00289 -0.13296 1.000 0.0127 . . . .                        
O2 O Uiso -0.30368 0.14040 -0.11706 1.000 0.0127 . . . .                        
O3 O Uiso 0.13568 0.53343 0.09615 1.000 0.0127 . . . .                          
O4 O Uiso 0.50651 0.56371 0.11655 1.000 0.0127 . . . .                          
O5 O Uiso 0.81675 0.27550 0.15862 1.000 0.0127 . . . .                          
O6 O Uiso 0.61049 0.10284 0.09435 1.000 0.0127 . . . .                          
C8 C Uiso 0.46342 0.23866 0.33155 1.000 0.0127 . . . .                          
C9 C Uiso 0.29040 0.27319 0.29271 1.000 0.0127 . . . .                          
C10 C Uiso 0.31734 0.38392 0.31037 1.000 0.0127 . . . .                         
C11 C Uiso 0.51981 0.46204 0.36525 1.000 0.0127 . . . .                         
C12 C Uiso 0.69095 0.42694 0.40443 1.000 0.0127 . . . .                         
C13 C Uiso 0.66456 0.31694 0.38954 1.000 0.0127 . . . .                         
C14 C Uiso 0.85373 0.28225 0.43812 1.000 0.0127 . . . .                         
C15 C Uiso 0.64102 0.16658 0.50949 1.000 0.0127 . . . .                         
C16 C Uiso 0.74842 0.20929 0.61299 1.000 0.0127 . . . .                         
C17 C Uiso 0.62413 0.21118 0.68977 1.000 0.0127 . . . .                         
C18 C Uiso 0.38959 0.17002 0.66497 1.000 0.0127 . . . .                         
C19 C Uiso 0.28428 0.12712 0.56194 1.000 0.0127 . . . .                         
C20 C Uiso 0.40737 0.12623 0.48440 1.000 0.0127 . . . .                         
C21 C Uiso 0.28446 0.08458 0.37233 1.000 0.0127 . . . .                         
C22 C Uiso 0.65014 0.09528 0.32628 1.000 0.0127 . . . .                         
C23 C Uiso 0.55662 0.58331 0.38149 1.000 0.0127 . . . .                         
C24 C Uiso 0.25266 0.17527 0.75026 1.000 0.0127 . . . .                         
N1 N Uiso 0.31293 0.50228 0.09393 1.000 0.0127 . . . .                          
N2 N Uiso 0.64063 0.20209 0.10992 1.000 0.0127 . . . .                          
C1 C Uiso 0.07705 0.19176 -0.02608 1.000 0.0127 . . . .                         
C2 C Uiso 0.09296 0.30466 0.00252 1.000 0.0127 . . . .                          
C3 C Uiso 0.29285 0.38102 0.06252 1.000 0.0127 . . . .                          
C4 C Uiso 0.47636 0.34958 0.09619 1.000 0.0127 . . . .                          
C5 C Uiso 0.45039 0.23670 0.06861 1.000 0.0127 . . . .                          
C6 C Uiso 0.25544 0.15627 0.00715 1.000 0.0127 . . . .                          
C7 C Uiso -0.14026 0.10954 -0.09645 1.000 0.0127 . . . .                        
H5 H Uiso 0.13412 0.21302 0.24746 1.000 0.0152 . . . .                          
H6 H Uiso 0.18006 0.40873 0.27980 1.000 0.0152 . . . .                          
H7 H Uiso 0.84703 0.48711 0.44887 1.000 0.0152 . . . .                          
H8 H Uiso 0.91269 0.34028 0.51917 1.000 0.0152 . . . .                          
H9 H Uiso 0.99706 0.28593 0.39853 1.000 0.0152 . . . .                          
H10 H Uiso 0.92966 0.24173 0.63226 1.000 0.0152 . . . .                         
H11 H Uiso 0.70783 0.24507 0.76999 1.000 0.0152 . . . .                         
H12 H Uiso 0.10264 0.09619 0.54104 1.000 0.0152 . . . .                         
H13 H Uiso 0.23602 -0.00628 0.33673 1.000 0.0152 . . . .                        
H14 H Uiso 0.13079 0.11359 0.37176 1.000 0.0152 . . . .                         
H15 H Uiso 0.61607 0.00873 0.31575 1.000 0.0152 . . . .                         
H16 H Uiso 0.75083 0.10574 0.26970 1.000 0.0152 . . . .                         
H17 H Uiso 0.66283 0.60063 0.32961 1.000 0.0191 . . . .                         
H18 H Uiso 0.63931 0.63872 0.46070 1.000 0.0191 . . . .                         
H19 H Uiso 0.39755 0.60251 0.36594 1.000 0.0191 . . . .                         
H20 H Uiso 0.10245 0.10687 0.72102 1.000 0.0191 . . . .                         
H21 H Uiso 0.20091 0.25286 0.77909 1.000 0.0191 . . . .                         
H22 H Uiso 0.35446 0.17171 0.81491 1.000 0.0191 . . . .                         
H1 H Uiso -0.04730 0.33226 -0.02367 1.000 0.0152 . . . .                        
H2 H Uiso 0.63215 0.41055 0.14363 1.000 0.0152 . . . .                          
H3 H Uiso 0.24351 0.06787 -0.01454 1.000 0.0152 . . . .                         
H4 H Uiso -0.26179 -0.04715 -0.18947 1.000 0.0152 . . . .                       

#===============================================================================

#===============================================================================

data_25_list1_bpandenburg_15_a8936   

#===============================================================================

# 5. CHEMICAL DATA

_chemical_name_systematic                        
;
;
_chemical_name_common                             ?
_chemical_melting_point                           ?
_chemical_formula_moiety                         
'C17 H18 N2, C7 H4 N2 O6'
# Ex: 'C12 H16 N2 O6, H2 O' and '(Cd 2+)3, (C6 N6 Cr 3-)2, 2(H2 O)' 
_chemical_formula_structural                      ?
_chemical_formula_sum                            
', C7 H4 N2 O6'
_chemical_formula_iupac                           ?
_chemical_formula_weight                             462.46
_chemical_compound_source                        'see text'

loop_
_atom_type_symbol                                
_atom_type_description                           
_atom_type_scat_dispersion_real                  
_atom_type_scat_dispersion_imag                  
_atom_type_scat_source                           
 C   C    0.0033    0.0016
' International Tables Vol C Tables 4.2.6.8 and 6.1.1.4'
 H   H    0.0000    0.0000
' International Tables Vol C Tables 4.2.6.8 and 6.1.1.4'
 N   N    0.0061    0.0033
' International Tables Vol C Tables 4.2.6.8 and 6.1.1.4'
 O   O    0.0106    0.0060
' International Tables Vol C Tables 4.2.6.8 and 6.1.1.4'

#===============================================================================

# 6. CRYSTAL DATA

_symmetry_cell_setting                               triclinic
_symmetry_space_group_name_Hall                   '-P 1'
_symmetry_space_group_name_H-M                    'P -1'
_symmetry_Int_Tables_number                               2

loop_
_space_group_symop_id                            
_space_group_symop_operation_xyz                 
   1 x,y,z                         
   2 -x,-y,-z                      

_cell_length_a                                          7.63820
_cell_length_b                                         10.80060
_cell_length_c                                         13.40680
_cell_angle_alpha                                      105.7590
_cell_angle_beta                                        92.5330
_cell_angle_gamma                                       96.6170
_cell_volume                                           1054.058
_cell_formula_units_Z                                 2
_cell_measurement_temperature                     ?
_cell_measurement_reflns_used                     ?
_cell_measurement_theta_min                       ?
_cell_measurement_theta_max                       ?
_cell_special_details                            
;
 
;

#===============================================================================

# 9. ATOMIC COORDINATES AND DISPLACEMENT PARAMETERS

loop_
_atom_site_label                                 
_atom_site_type_symbol                           
_atom_site_thermal_displace_type                 
_atom_site_fract_x                               
_atom_site_fract_y                               
_atom_site_fract_z                               
_atom_site_occupancy                             
_atom_site_U_iso_or_equiv                        
_atom_site_calc_flag                             
_atom_site_refinement_flags                      
_atom_site_disorder_assembly                     
_atom_site_disorder_group                        
N3 N Uiso 0.77076 0.71605 0.23149 1.000 0.0127 . . . .                          
N4 N Uiso 0.87392 0.60043 0.34640 1.000 0.0127 . . . .                          
O1 O Uiso -0.13540 -0.08952 0.15308 1.000 0.0127 . . . .                        
O2 O Uiso 0.01943 0.00204 0.30973 1.000 0.0127 . . . .                          
O3 O Uiso 0.33346 0.45043 0.37090 1.000 0.0127 . . . .                          
O4 O Uiso 0.29899 0.55483 0.25263 1.000 0.0127 . . . .                          
O5 O Uiso -0.10360 0.36506 -0.05075 1.000 0.0127 . . . .                        
O6 O Uiso -0.22404 0.16150 -0.08416 1.000 0.0127 . . . .                        
C8 C Uiso 0.64358 0.76382 0.30480 1.000 0.0127 . . . .                          
C9 C Uiso 0.51253 0.82828 0.27447 1.000 0.0127 . . . .                          
C10 C Uiso 0.38631 0.87252 0.34150 1.000 0.0127 . . . .                         
C11 C Uiso 0.38894 0.85316 0.43992 1.000 0.0127 . . . .                         
C12 C Uiso 0.52184 0.79015 0.46989 1.000 0.0127 . . . .                         
C13 C Uiso 0.64890 0.74503 0.40344 1.000 0.0127 . . . .                         
C14 C Uiso 0.79119 0.67221 0.43746 1.000 0.0127 . . . .                         
C15 C Uiso 0.76498 0.48533 0.28680 1.000 0.0127 . . . .                         
C16 C Uiso 0.74170 0.37778 0.32622 1.000 0.0127 . . . .                         
C17 C Uiso 0.64029 0.26456 0.26945 1.000 0.0127 . . . .                         
C18 C Uiso 0.55860 0.25574 0.17207 1.000 0.0127 . . . .                         
C19 C Uiso 0.57951 0.36302 0.13433 1.000 0.0127 . . . .                         
C20 C Uiso 0.68100 0.47820 0.19104 1.000 0.0127 . . . .                         
C21 C Uiso 0.69563 0.59760 0.14941 1.000 0.0127 . . . .                         
C22 C Uiso 0.92924 0.68787 0.28441 1.000 0.0127 . . . .                         
C23 C Uiso 0.24813 0.89889 0.51340 1.000 0.0127 . . . .                         
C24 C Uiso 0.45209 0.12839 0.10918 1.000 0.0127 . . . .                         
N1 N Uiso 0.27082 0.45949 0.28682 1.000 0.0127 . . . .                          
N2 N Uiso -0.12829 0.25928 -0.03057 1.000 0.0127 . . . .                        
C1 C Uiso 0.00748 0.12800 0.18820 1.000 0.0127 . . . .                          
C2 C Uiso 0.11926 0.23350 0.25183 1.000 0.0127 . . . .                          
C3 C Uiso 0.15118 0.34512 0.21978 1.000 0.0127 . . . .                          
C4 C Uiso 0.07389 0.35685 0.12772 1.000 0.0127 . . . .                          
C5 C Uiso -0.03668 0.24965 0.06715 1.000 0.0127 . . . .                         
C6 C Uiso -0.07073 0.13499 0.09492 1.000 0.0127 . . . .                         
C7 C Uiso -0.03394 0.00650 0.22452 1.000 0.0127 . . . .                         
H5 H Uiso 0.50769 0.84227 0.19772 1.000 0.0152 . . . .                          
H6 H Uiso 0.28398 0.92172 0.31733 1.000 0.0152 . . . .                          
H7 H Uiso 0.52511 0.77329 0.54560 1.000 0.0152 . . . .                          
H8 H Uiso 0.73192 0.60550 0.47836 1.000 0.0152 . . . .                          
H9 H Uiso 0.89252 0.74105 0.49053 1.000 0.0152 . . . .                          
H10 H Uiso 0.80477 0.38513 0.40177 1.000 0.0152 . . . .                         
H11 H Uiso 0.62432 0.18147 0.29991 1.000 0.0152 . . . .                         
H12 H Uiso 0.51473 0.35836 0.06003 1.000 0.0152 . . . .                         
H13 H Uiso 0.78014 0.58395 0.08469 1.000 0.0152 . . . .                         
H14 H Uiso 0.56490 0.61033 0.12119 1.000 0.0152 . . . .                         
H15 H Uiso 1.01619 0.64464 0.22600 1.000 0.0152 . . . .                         
H16 H Uiso 1.00038 0.77802 0.33508 1.000 0.0152 . . . .                         
H17 H Uiso 0.30807 0.97010 0.58374 1.000 0.0191 . . . .                         
H18 H Uiso 0.17945 0.81767 0.53520 1.000 0.0191 . . . .                         
H19 H Uiso 0.15280 0.94318 0.47682 1.000 0.0191 . . . .                         
H20 H Uiso 0.37447 0.14174 0.04415 1.000 0.0191 . . . .                         
H21 H Uiso 0.36457 0.08806 0.15725 1.000 0.0191 . . . .                         
H22 H Uiso 0.54021 0.05745 0.07922 1.000 0.0191 . . . .                         
H1 H Uiso 0.17998 0.22814 0.32535 1.000 0.0152 . . . .                          
H2 H Uiso 0.09842 0.44672 0.10506 1.000 0.0152 . . . .                          
H3 H Uiso -0.15901 0.05310 0.04541 1.000 0.0152 . . . .                         
H4 H Uiso -0.17158 -0.16686 0.18089 1.000 0.0191 . . . .                        

#===============================================================================

#===============================================================================

data_25_list1_bpandenburg_16_a1043   

#===============================================================================

# 5. CHEMICAL DATA

_chemical_name_systematic                        
;
;
_chemical_name_common                             ?
_chemical_melting_point                           ?
_chemical_formula_moiety                         
'C17 H18 N2, C7 H4 N2 O6'
# Ex: 'C12 H16 N2 O6, H2 O' and '(Cd 2+)3, (C6 N6 Cr 3-)2, 2(H2 O)' 
_chemical_formula_structural                      ?
_chemical_formula_sum                            
', C7 H4 N2 O6'
_chemical_formula_iupac                           ?
_chemical_formula_weight                             462.46
_chemical_compound_source                        'see text'

loop_
_atom_type_symbol                                
_atom_type_description                           
_atom_type_scat_dispersion_real                  
_atom_type_scat_dispersion_imag                  
_atom_type_scat_source                           
 C   C    0.0033    0.0016
' International Tables Vol C Tables 4.2.6.8 and 6.1.1.4'
 H   H    0.0000    0.0000
' International Tables Vol C Tables 4.2.6.8 and 6.1.1.4'
 N   N    0.0061    0.0033
' International Tables Vol C Tables 4.2.6.8 and 6.1.1.4'
 O   O    0.0106    0.0060
' International Tables Vol C Tables 4.2.6.8 and 6.1.1.4'

#===============================================================================

# 6. CRYSTAL DATA

_symmetry_cell_setting                              monoclinic
_symmetry_space_group_name_Hall                   '-P 2ybc'
_symmetry_space_group_name_H-M                    'P 21/c'
_symmetry_Int_Tables_number                              14

loop_
_space_group_symop_id                            
_space_group_symop_operation_xyz                 
   1 x,y,z                         
   2 -x,1/2+y,1/2-z                
   3 -x,-y,-z                      
   4 x,1/2-y,1/2+z                 

_cell_length_a                                         13.22070
_cell_length_b                                         10.43200
_cell_length_c                                         16.52140
_cell_angle_alpha                                            90
_cell_angle_beta                                       104.6980
_cell_angle_gamma                                            90
_cell_volume                                           2204.041
_cell_formula_units_Z                                 4
_cell_measurement_temperature                     ?
_cell_measurement_reflns_used                     ?
_cell_measurement_theta_min                       ?
_cell_measurement_theta_max                       ?
_cell_special_details                            
;
 
;

#===============================================================================

# 9. ATOMIC COORDINATES AND DISPLACEMENT PARAMETERS

loop_
_atom_site_label                                 
_atom_site_type_symbol                           
_atom_site_thermal_displace_type                 
_atom_site_fract_x                               
_atom_site_fract_y                               
_atom_site_fract_z                               
_atom_site_occupancy                             
_atom_site_U_iso_or_equiv                        
_atom_site_calc_flag                             
_atom_site_refinement_flags                      
_atom_site_disorder_assembly                     
_atom_site_disorder_group                        
N3 N Uiso 0.87216 0.34315 -0.00560 1.000 0.0127 . . . .                         
N4 N Uiso 0.96638 0.33726 0.13806 1.000 0.0127 . . . .                          
O1 O Uiso 0.14895 0.25594 0.23108 1.000 0.0127 . . . .                          
O2 O Uiso 0.11702 0.07905 0.14828 1.000 0.0127 . . . .                          
O3 O Uiso 0.40461 -0.23100 0.17553 1.000 0.0127 . . . .                         
O4 O Uiso 0.52893 -0.24098 0.29223 1.000 0.0127 . . . .                         
O5 O Uiso 0.56713 0.10992 0.49114 1.000 0.0127 . . . .                          
O6 O Uiso 0.45974 0.27447 0.46313 1.000 0.0127 . . . .                          
C8 C Uiso 0.84152 0.47224 0.00478 1.000 0.0127 . . . .                          
C9 C Uiso 0.76708 0.53177 -0.05931 1.000 0.0127 . . . .                         
C10 C Uiso 0.74320 0.65974 -0.05391 1.000 0.0127 . . . .                        
C11 C Uiso 0.79270 0.73158 0.01616 1.000 0.0127 . . . .                         
C12 C Uiso 0.86295 0.67065 0.08107 1.000 0.0127 . . . .                         
C13 C Uiso 0.88714 0.54169 0.07653 1.000 0.0127 . . . .                         
C14 C Uiso 0.96454 0.47732 0.15011 1.000 0.0127 . . . .                         
C15 C Uiso 0.87999 0.26928 0.15677 1.000 0.0127 . . . .                         
C16 C Uiso 0.87878 0.25042 0.24005 1.000 0.0127 . . . .                         
C17 C Uiso 0.80252 0.17524 0.25998 1.000 0.0127 . . . .                         
C18 C Uiso 0.72524 0.11770 0.19690 1.000 0.0127 . . . .                         
C19 C Uiso 0.72350 0.14356 0.11440 1.000 0.0127 . . . .                         
C20 C Uiso 0.79994 0.21866 0.09348 1.000 0.0127 . . . .                         
C21 C Uiso 0.79548 0.24497 0.00121 1.000 0.0127 . . . .                         
C22 C Uiso 0.97254 0.31188 0.05151 1.000 0.0127 . . . .                         
C23 C Uiso 0.77159 0.87461 0.02016 1.000 0.0127 . . . .                         
C24 C Uiso 0.64633 0.02465 0.21740 1.000 0.0127 . . . .                         
N1 N Uiso 0.45078 -0.19046 0.24575 1.000 0.0127 . . . .                         
N2 N Uiso 0.48962 0.16670 0.44798 1.000 0.0127 . . . .                          
C1 C Uiso 0.27645 0.08888 0.25634 1.000 0.0127 . . . .                          
C2 C Uiso 0.31397 -0.02371 0.22985 1.000 0.0127 . . . .                         
C3 C Uiso 0.40912 -0.07181 0.27579 1.000 0.0127 . . . .                         
C4 C Uiso 0.46774 -0.01312 0.34774 1.000 0.0127 . . . .                         
C5 C Uiso 0.42761 0.09962 0.37161 1.000 0.0127 . . . .                          
C6 C Uiso 0.33346 0.15250 0.32737 1.000 0.0127 . . . .                          
C7 C Uiso 0.17174 0.14009 0.20529 1.000 0.0127 . . . .                          
H5 H Uiso 0.72977 0.47644 -0.11371 1.000 0.0152 . . . .                         
H6 H Uiso 0.68665 0.70530 -0.10452 1.000 0.0152 . . . .                         
H7 H Uiso 0.89947 0.72406 0.13666 1.000 0.0152 . . . .                          
H8 H Uiso 0.94381 0.49813 0.20842 1.000 0.0152 . . . .                          
H9 H Uiso 1.04312 0.51507 0.15595 1.000 0.0152 . . . .                          
H10 H Uiso 0.93907 0.29340 0.28915 1.000 0.0152 . . . .                         
H11 H Uiso 0.80457 0.16003 0.32505 1.000 0.0152 . . . .                         
H12 H Uiso 0.66202 0.10369 0.06488 1.000 0.0152 . . . .                         
H13 H Uiso 0.81227 0.15712 -0.02881 1.000 0.0152 . . . .                        
H14 H Uiso 0.71709 0.27644 -0.03112 1.000 0.0152 . . . .                        
H15 H Uiso 0.99092 0.21101 0.04489 1.000 0.0152 . . . .                         
H16 H Uiso 1.03463 0.37070 0.03875 1.000 0.0152 . . . .                         
H17 H Uiso 0.81580 0.92706 -0.01637 1.000 0.0191 . . . .                        
H18 H Uiso 0.79525 0.90874 0.08413 1.000 0.0191 . . . .                         
H19 H Uiso 0.68917 0.89517 -0.00522 1.000 0.0191 . . . .                        
H20 H Uiso 0.58485 0.00376 0.16169 1.000 0.0191 . . . .                         
H21 H Uiso 0.61161 0.06371 0.26485 1.000 0.0191 . . . .                         
H22 H Uiso 0.68527 -0.06464 0.24112 1.000 0.0191 . . . .                        
H1 H Uiso 0.26931 -0.07285 0.17403 1.000 0.0152 . . . .                         
H2 H Uiso 0.54224 -0.05225 0.38334 1.000 0.0152 . . . .                         
H3 H Uiso 0.30471 0.24139 0.34796 1.000 0.0152 . . . .                          
H4 H Uiso 0.07841 0.28811 0.19736 1.000 0.0191 . . . .                          

#===============================================================================

#===============================================================================

data_25_list1_bpandenburg_17_b13553  

#===============================================================================

# 5. CHEMICAL DATA

_chemical_name_systematic                        
;
;
_chemical_name_common                             ?
_chemical_melting_point                           ?
_chemical_formula_moiety                         
'C17 H18 N2, C7 H4 N2 O6'
# Ex: 'C12 H16 N2 O6, H2 O' and '(Cd 2+)3, (C6 N6 Cr 3-)2, 2(H2 O)' 
_chemical_formula_structural                      ?
_chemical_formula_sum                            
', C7 H4 N2 O6'
_chemical_formula_iupac                           ?
_chemical_formula_weight                             462.46
_chemical_compound_source                        'see text'

loop_
_atom_type_symbol                                
_atom_type_description                           
_atom_type_scat_dispersion_real                  
_atom_type_scat_dispersion_imag                  
_atom_type_scat_source                           
 C   C    0.0033    0.0016
' International Tables Vol C Tables 4.2.6.8 and 6.1.1.4'
 H   H    0.0000    0.0000
' International Tables Vol C Tables 4.2.6.8 and 6.1.1.4'
 N   N    0.0061    0.0033
' International Tables Vol C Tables 4.2.6.8 and 6.1.1.4'
 O   O    0.0106    0.0060
' International Tables Vol C Tables 4.2.6.8 and 6.1.1.4'

#===============================================================================

# 6. CRYSTAL DATA

_symmetry_cell_setting                            orthorhombic
_symmetry_space_group_name_Hall                   '-P 2ac 2ab'
_symmetry_space_group_name_H-M                    'P b c a'
_symmetry_Int_Tables_number                              61

loop_
_space_group_symop_id                            
_space_group_symop_operation_xyz                 
   1 x,y,z                         
   2 1/2-x,-y,1/2+z                
   3 1/2+x,1/2-y,-z                
   4 -x,1/2+y,1/2-z                
   5 -x,-y,-z                      
   6 1/2+x,y,1/2-z                 
   7 1/2-x,1/2+y,z                 
   8 x,1/2-y,1/2+z                 

_cell_length_a                                         20.85750
_cell_length_b                                          7.60720
_cell_length_c                                         27.20670
_cell_angle_alpha                                            90
_cell_angle_beta                                             90
_cell_angle_gamma                                            90
_cell_volume                                           4316.810
_cell_formula_units_Z                                 8
_cell_measurement_temperature                     ?
_cell_measurement_reflns_used                     ?
_cell_measurement_theta_min                       ?
_cell_measurement_theta_max                       ?
_cell_special_details                            
;
 
;

#===============================================================================

# 9. ATOMIC COORDINATES AND DISPLACEMENT PARAMETERS

loop_
_atom_site_label                                 
_atom_site_type_symbol                           
_atom_site_thermal_displace_type                 
_atom_site_fract_x                               
_atom_site_fract_y                               
_atom_site_fract_z                               
_atom_site_occupancy                             
_atom_site_U_iso_or_equiv                        
_atom_site_calc_flag                             
_atom_site_refinement_flags                      
_atom_site_disorder_assembly                     
_atom_site_disorder_group                        
N11 N Uiso 0.32985 0.58743 0.53824 1.000 0.0127 . . . .                         
N12 N Uiso 0.39203 0.51017 0.46782 1.000 0.0127 . . . .                         
O1 O Uiso -0.03097 0.65734 0.09899 1.000 0.0127 . . . .                         
O2 O Uiso 0.01389 0.38802 0.10724 1.000 0.0127 . . . .                          
O3 O Uiso 0.20860 0.36613 0.21271 1.000 0.0127 . . . .                          
O4 O Uiso 0.22664 0.57220 0.26772 1.000 0.0127 . . . .                          
O5 O Uiso 0.08730 1.08689 0.27199 1.000 0.0127 . . . .                          
O6 O Uiso 0.01259 1.11674 0.21555 1.000 0.0127 . . . .                          
C56 C Uiso 0.33973 0.41568 0.55807 1.000 0.0127 . . . .                         
C57 C Uiso 0.30411 0.36282 0.59863 1.000 0.0127 . . . .                         
C58 C Uiso 0.31310 0.19852 0.61903 1.000 0.0127 . . . .                         
C59 C Uiso 0.35817 0.08317 0.59959 1.000 0.0127 . . . .                         
C60 C Uiso 0.39294 0.13567 0.55863 1.000 0.0127 . . . .                         
C61 C Uiso 0.38360 0.29946 0.53731 1.000 0.0127 . . . .                         
C62 C Uiso 0.42004 0.35105 0.49048 1.000 0.0127 . . . .                         
C63 C Uiso 0.33304 0.47615 0.44134 1.000 0.0127 . . . .                         
C64 C Uiso 0.33599 0.39460 0.39558 1.000 0.0127 . . . .                         
C65 C Uiso 0.28048 0.36356 0.36911 1.000 0.0127 . . . .                         
C66 C Uiso 0.22099 0.41379 0.38770 1.000 0.0127 . . . .                         
C67 C Uiso 0.21866 0.49342 0.43346 1.000 0.0127 . . . .                         
C68 C Uiso 0.27386 0.52433 0.46054 1.000 0.0127 . . . .                         
C69 C Uiso 0.26917 0.60772 0.51168 1.000 0.0127 . . . .                         
C70 C Uiso 0.38246 0.64318 0.50669 1.000 0.0127 . . . .                         
C71 C Uiso 0.36759 -0.09868 0.62182 1.000 0.0127 . . . .                        
C72 C Uiso 0.15980 0.38293 0.35833 1.000 0.0127 . . . .                         
N1 N Uiso 0.19506 0.50561 0.23405 1.000 0.0127 . . . .                          
N2 N Uiso 0.05602 1.03352 0.23624 1.000 0.0127 . . . .                          
C1 C Uiso 0.04784 0.61974 0.16159 1.000 0.0127 . . . .                          
C2 C Uiso 0.09936 0.52558 0.18036 1.000 0.0127 . . . .                          
C3 C Uiso 0.13677 0.60166 0.21685 1.000 0.0127 . . . .                          
C4 C Uiso 0.12415 0.76698 0.23602 1.000 0.0127 . . . .                          
C5 C Uiso 0.07171 0.85537 0.21661 1.000 0.0127 . . . .                          
C6 C Uiso 0.03359 0.78635 0.17950 1.000 0.0127 . . . .                          
C7 C Uiso 0.00859 0.54000 0.11997 1.000 0.0127 . . . .                          
H49 H Uiso 0.26949 0.45260 0.61390 1.000 0.0152 . . . .                         
H50 H Uiso 0.28530 0.16070 0.65077 1.000 0.0152 . . . .                         
H51 H Uiso 0.42749 0.04664 0.54276 1.000 0.0152 . . . .                         
H52 H Uiso 0.41890 0.24379 0.46400 1.000 0.0152 . . . .                         
H53 H Uiso 0.47024 0.37636 0.49910 1.000 0.0152 . . . .                         
H54 H Uiso 0.38199 0.35496 0.38105 1.000 0.0152 . . . .                         
H55 H Uiso 0.28266 0.29836 0.33388 1.000 0.0152 . . . .                         
H56 H Uiso 0.17311 0.53231 0.44868 1.000 0.0152 . . . .                         
H57 H Uiso 0.25794 0.74677 0.50826 1.000 0.0152 . . . .                         
H58 H Uiso 0.23056 0.54750 0.53251 1.000 0.0152 . . . .                         
H59 H Uiso 0.37056 0.76957 0.49013 1.000 0.0152 . . . .                         
H60 H Uiso 0.42647 0.65638 0.52812 1.000 0.0152 . . . .                         
H61 H Uiso 0.41821 -0.12904 0.62575 1.000 0.0191 . . . .                        
H62 H Uiso 0.34672 -0.19899 0.59808 1.000 0.0191 . . . .                        
H63 H Uiso 0.34449 -0.10683 0.65740 1.000 0.0191 . . . .                        
H64 H Uiso 0.12176 0.33291 0.38167 1.000 0.0191 . . . .                         
H65 H Uiso 0.16820 0.28876 0.32909 1.000 0.0191 . . . .                         
H66 H Uiso 0.14341 0.50559 0.34215 1.000 0.0191 . . . .                         
H1 H Uiso 0.11096 0.39630 0.16574 1.000 0.0152 . . . .                          
H2 H Uiso 0.15438 0.82623 0.26429 1.000 0.0152 . . . .                          
H3 H Uiso -0.00658 0.86087 0.16460 1.000 0.0152 . . . .                         
H4 H Uiso -0.05943 0.60083 0.07345 1.000 0.0191 . . . .                         

#===============================================================================

#===============================================================================

data_25_list1_bpandenburg_18_a340    

#===============================================================================

# 5. CHEMICAL DATA

_chemical_name_systematic                        
;
;
_chemical_name_common                             ?
_chemical_melting_point                           ?
_chemical_formula_moiety                         
'C17 H18 N2, C7 H4 N2 O6'
# Ex: 'C12 H16 N2 O6, H2 O' and '(Cd 2+)3, (C6 N6 Cr 3-)2, 2(H2 O)' 
_chemical_formula_structural                      ?
_chemical_formula_sum                            
', C7 H4 N2 O6'
_chemical_formula_iupac                           ?
_chemical_formula_weight                             462.46
_chemical_compound_source                        'see text'

loop_
_atom_type_symbol                                
_atom_type_description                           
_atom_type_scat_dispersion_real                  
_atom_type_scat_dispersion_imag                  
_atom_type_scat_source                           
 C   C    0.0033    0.0016
' International Tables Vol C Tables 4.2.6.8 and 6.1.1.4'
 H   H    0.0000    0.0000
' International Tables Vol C Tables 4.2.6.8 and 6.1.1.4'
 N   N    0.0061    0.0033
' International Tables Vol C Tables 4.2.6.8 and 6.1.1.4'
 O   O    0.0106    0.0060
' International Tables Vol C Tables 4.2.6.8 and 6.1.1.4'

#===============================================================================

# 6. CRYSTAL DATA

_symmetry_cell_setting                            orthorhombic
_symmetry_space_group_name_Hall                   '-P 2ac 2ab'
_symmetry_space_group_name_H-M                    'P b c a'
_symmetry_Int_Tables_number                              61

loop_
_space_group_symop_id                            
_space_group_symop_operation_xyz                 
   1 x,y,z                         
   2 1/2-x,-y,1/2+z                
   3 1/2+x,1/2-y,-z                
   4 -x,1/2+y,1/2-z                
   5 -x,-y,-z                      
   6 1/2+x,y,1/2-z                 
   7 1/2-x,1/2+y,z                 
   8 x,1/2-y,1/2+z                 

_cell_length_a                                         12.53830
_cell_length_b                                         10.72550
_cell_length_c                                         32.21630
_cell_angle_alpha                                            90
_cell_angle_beta                                             90
_cell_angle_gamma                                            90
_cell_volume                                           4332.433
_cell_formula_units_Z                                 8
_cell_measurement_temperature                     ?
_cell_measurement_reflns_used                     ?
_cell_measurement_theta_min                       ?
_cell_measurement_theta_max                       ?
_cell_special_details                            
;
 
;

#===============================================================================

# 9. ATOMIC COORDINATES AND DISPLACEMENT PARAMETERS

loop_
_atom_site_label                                 
_atom_site_type_symbol                           
_atom_site_thermal_displace_type                 
_atom_site_fract_x                               
_atom_site_fract_y                               
_atom_site_fract_z                               
_atom_site_occupancy                             
_atom_site_U_iso_or_equiv                        
_atom_site_calc_flag                             
_atom_site_refinement_flags                      
_atom_site_disorder_assembly                     
_atom_site_disorder_group                        
N7 N Uiso 0.75945 -0.11685 0.10641 1.000 0.0127 . . . .                         
N8 N Uiso 0.75348 -0.09639 0.03270 1.000 0.0127 . . . .                         
O13 O Uiso 0.18772 0.21721 0.33577 1.000 0.0127 . . . .                         
O14 O Uiso 0.31453 0.30813 0.29577 1.000 0.0127 . . . .                         
O15 O Uiso 0.36048 0.14642 0.15363 1.000 0.0127 . . . .                         
O16 O Uiso 0.26147 -0.00831 0.13036 1.000 0.0127 . . . .                        
O17 O Uiso -0.00371 -0.19172 0.22264 1.000 0.0127 . . . .                       
O18 O Uiso -0.05831 -0.08202 0.27630 1.000 0.0127 . . . .                       
C32 C Uiso 0.84510 -0.02698 0.10699 1.000 0.0127 . . . .                        
C33 C Uiso 0.87530 0.02525 0.14474 1.000 0.0127 . . . .                         
C34 C Uiso 0.95662 0.11244 0.14649 1.000 0.0127 . . . .                         
C35 C Uiso 1.01104 0.14712 0.11066 1.000 0.0127 . . . .                         
C36 C Uiso 0.98071 0.09380 0.07325 1.000 0.0127 . . . .                         
C37 C Uiso 0.89740 0.00910 0.07082 1.000 0.0127 . . . .                         
C38 C Uiso 0.85949 -0.04046 0.02860 1.000 0.0127 . . . .                        
C39 C Uiso 0.66832 -0.00828 0.03668 1.000 0.0127 . . . .                        
C40 C Uiso 0.63718 0.06218 0.00230 1.000 0.0127 . . . .                         
C41 C Uiso 0.55167 0.14256 0.00511 1.000 0.0127 . . . .                         
C42 C Uiso 0.49499 0.15507 0.04221 1.000 0.0127 . . . .                         
C43 C Uiso 0.52833 0.08760 0.07637 1.000 0.0127 . . . .                         
C44 C Uiso 0.61511 0.00710 0.07412 1.000 0.0127 . . . .                         
C45 C Uiso 0.65371 -0.05955 0.11346 1.000 0.0127 . . . .                        
C46 C Uiso 0.75529 -0.18579 0.06673 1.000 0.0127 . . . .                        
C47 C Uiso 1.09990 0.24421 0.11186 1.000 0.0127 . . . .                         
C48 C Uiso 0.39832 0.24083 0.04517 1.000 0.0127 . . . .                         
N9 N Uiso 0.28911 0.06714 0.15740 1.000 0.0127 . . . .                          
N10 N Uiso 0.00306 -0.10238 0.24693 1.000 0.0127 . . . .                        
C49 C Uiso 0.20767 0.14540 0.26623 1.000 0.0127 . . . .                         
C50 C Uiso 0.26325 0.14529 0.22896 1.000 0.0127 . . . .                         
C51 C Uiso 0.23071 0.06462 0.19773 1.000 0.0127 . . . .                         
C52 C Uiso 0.14632 -0.01770 0.20238 1.000 0.0127 . . . .                        
C53 C Uiso 0.09264 -0.01335 0.24002 1.000 0.0127 . . . .                        
C54 C Uiso 0.12060 0.06697 0.27196 1.000 0.0127 . . . .                         
C55 C Uiso 0.24295 0.23359 0.30064 1.000 0.0127 . . . .                         
H27 H Uiso 0.83352 -0.00242 0.17256 1.000 0.0152 . . . .                        
H28 H Uiso 0.97799 0.15439 0.17577 1.000 0.0152 . . . .                         
H29 H Uiso 1.02163 0.12037 0.04523 1.000 0.0152 . . . .                         
H30 H Uiso 0.85699 0.03526 0.00617 1.000 0.0152 . . . .                         
H31 H Uiso 0.91465 -0.11091 0.01711 1.000 0.0152 . . . .                        
H32 H Uiso 0.67925 0.05065 -0.02671 1.000 0.0152 . . . .                        
H33 H Uiso 0.52653 0.19355 -0.02197 1.000 0.0152 . . . .                        
H34 H Uiso 0.48666 0.09864 0.10549 1.000 0.0152 . . . .                         
H35 H Uiso 0.59787 -0.13212 0.12293 1.000 0.0152 . . . .                        
H36 H Uiso 0.65932 0.00792 0.13863 1.000 0.0152 . . . .                         
H37 H Uiso 0.68362 -0.24336 0.06660 1.000 0.0152 . . . .                        
H38 H Uiso 0.82495 -0.24581 0.06372 1.000 0.0152 . . . .                        
H39 H Uiso 1.17023 0.21051 0.09568 1.000 0.0191 . . . .                         
H40 H Uiso 1.07482 0.32988 0.09664 1.000 0.0191 . . . .                         
H41 H Uiso 1.12105 0.26666 0.14360 1.000 0.0191 . . . .                         
H42 H Uiso 0.36024 0.22988 0.07515 1.000 0.0191 . . . .                         
H43 H Uiso 0.42157 0.33780 0.04195 1.000 0.0191 . . . .                         
H44 H Uiso 0.34095 0.21837 0.02093 1.000 0.0191 . . . .                         
H45 H Uiso 0.33147 0.20674 0.22425 1.000 0.0152 . . . .                         
H46 H Uiso 0.12317 -0.08192 0.17767 1.000 0.0152 . . . .                        
H47 H Uiso 0.07596 0.06820 0.30097 1.000 0.0152 . . . .                         
H48 H Uiso 0.20918 0.27883 0.35808 1.000 0.0191 . . . .                         

#===============================================================================

#===============================================================================

data_25_list1_bpandenburg_19_a4      

#===============================================================================

# 5. CHEMICAL DATA

_chemical_name_systematic                        
;
;
_chemical_name_common                             ?
_chemical_melting_point                           ?
_chemical_formula_moiety                         
'C17 H18 N2, C7 H4 N2 O6'
# Ex: 'C12 H16 N2 O6, H2 O' and '(Cd 2+)3, (C6 N6 Cr 3-)2, 2(H2 O)' 
_chemical_formula_structural                      ?
_chemical_formula_sum                            
', C7 H4 N2 O6'
_chemical_formula_iupac                           ?
_chemical_formula_weight                             462.46
_chemical_compound_source                        'see text'

loop_
_atom_type_symbol                                
_atom_type_description                           
_atom_type_scat_dispersion_real                  
_atom_type_scat_dispersion_imag                  
_atom_type_scat_source                           
 C   C    0.0033    0.0016
' International Tables Vol C Tables 4.2.6.8 and 6.1.1.4'
 H   H    0.0000    0.0000
' International Tables Vol C Tables 4.2.6.8 and 6.1.1.4'
 N   N    0.0061    0.0033
' International Tables Vol C Tables 4.2.6.8 and 6.1.1.4'
 O   O    0.0106    0.0060
' International Tables Vol C Tables 4.2.6.8 and 6.1.1.4'

#===============================================================================

# 6. CRYSTAL DATA

_symmetry_cell_setting                               triclinic
_symmetry_space_group_name_Hall                   '-P 1'
_symmetry_space_group_name_H-M                    'P -1'
_symmetry_Int_Tables_number                               2

loop_
_space_group_symop_id                            
_space_group_symop_operation_xyz                 
   1 x,y,z                         
   2 -x,-y,-z                      

_cell_length_a                                          6.65860
_cell_length_b                                         10.95980
_cell_length_c                                         15.22170
_cell_angle_alpha                                      103.7160
_cell_angle_beta                                        95.4110
_cell_angle_gamma                                      104.2500
_cell_volume                                           1032.111
_cell_formula_units_Z                                 2
_cell_measurement_temperature                     ?
_cell_measurement_reflns_used                     ?
_cell_measurement_theta_min                       ?
_cell_measurement_theta_max                       ?
_cell_special_details                            
;
 
;

#===============================================================================

# 9. ATOMIC COORDINATES AND DISPLACEMENT PARAMETERS

loop_
_atom_site_label                                 
_atom_site_type_symbol                           
_atom_site_thermal_displace_type                 
_atom_site_fract_x                               
_atom_site_fract_y                               
_atom_site_fract_z                               
_atom_site_occupancy                             
_atom_site_U_iso_or_equiv                        
_atom_site_calc_flag                             
_atom_site_refinement_flags                      
_atom_site_disorder_assembly                     
_atom_site_disorder_group                        
N3 N Uiso 0.58771 0.62127 0.26823 1.000 0.0127 . . . .                          
N4 N Uiso 0.81448 0.49674 0.20601 1.000 0.0127 . . . .                          
O1 O Uiso 1.14193 0.70274 -0.07677 1.000 0.0127 . . . .                         
O2 O Uiso 0.84933 0.57439 -0.04335 1.000 0.0127 . . . .                         
O3 O Uiso 0.44205 0.81549 0.15262 1.000 0.0127 . . . .                          
O4 O Uiso 0.58220 1.02027 0.23246 1.000 0.0127 . . . .                          
O5 O Uiso 1.29699 1.24132 0.20271 1.000 0.0127 . . . .                          
O6 O Uiso 1.44519 1.14316 0.09433 1.000 0.0127 . . . .                          
C8 C Uiso 0.76204 0.73592 0.29838 1.000 0.0127 . . . .                          
C9 C Uiso 0.73842 0.84831 0.35707 1.000 0.0127 . . . .                          
C10 C Uiso 0.90481 0.96031 0.38731 1.000 0.0127 . . . .                         
C11 C Uiso 1.09909 0.96246 0.35981 1.000 0.0127 . . . .                         
C12 C Uiso 1.12163 0.84998 0.30186 1.000 0.0127 . . . .                         
C13 C Uiso 0.95621 0.73686 0.27139 1.000 0.0127 . . . .                         
C14 C Uiso 0.99022 0.61252 0.21118 1.000 0.0127 . . . .                         
C15 C Uiso 0.82192 0.44919 0.28664 1.000 0.0127 . . . .                         
C16 C Uiso 0.96301 0.37798 0.29963 1.000 0.0127 . . . .                         
C17 C Uiso 0.97248 0.32866 0.37511 1.000 0.0127 . . . .                         
C18 C Uiso 0.83948 0.34881 0.43892 1.000 0.0127 . . . .                         
C19 C Uiso 0.69980 0.42053 0.42562 1.000 0.0127 . . . .                         
C20 C Uiso 0.69038 0.47185 0.35085 1.000 0.0127 . . . .                         
C21 C Uiso 0.53873 0.55444 0.33967 1.000 0.0127 . . . .                         
C22 C Uiso 0.61410 0.52810 0.18702 1.000 0.0127 . . . .                         
C23 C Uiso 1.28449 1.08495 0.39307 1.000 0.0127 . . . .                         
C24 C Uiso 0.84655 0.29468 0.52225 1.000 0.0127 . . . .                         
N1 N Uiso 0.58714 0.91818 0.17735 1.000 0.0127 . . . .                          
N2 N Uiso 1.30330 1.14602 0.14112 1.000 0.0127 . . . .                          
C1 C Uiso 0.96749 0.80321 0.03509 1.000 0.0127 . . . .                          
C2 C Uiso 0.78812 0.80429 0.07443 1.000 0.0127 . . . .                          
C3 C Uiso 0.78194 0.91811 0.13665 1.000 0.0127 . . . .                          
C4 C Uiso 0.94765 1.03112 0.16180 1.000 0.0127 . . . .                          
C5 C Uiso 1.12321 1.02585 0.12001 1.000 0.0127 . . . .                          
C6 C Uiso 1.13643 0.91478 0.05705 1.000 0.0127 . . . .                          
C7 C Uiso 0.97796 0.67846 -0.03290 1.000 0.0127 . . . .                         
H5 H Uiso 0.58791 0.84667 0.37831 1.000 0.0152 . . . .                          
H6 H Uiso 0.88421 1.04658 0.43280 1.000 0.0152 . . . .                          
H7 H Uiso 1.27120 0.84906 0.28021 1.000 0.0152 . . . .                          
H8 H Uiso 1.13793 0.59855 0.23827 1.000 0.0152 . . . .                          
H9 H Uiso 1.00273 0.62124 0.14180 1.000 0.0152 . . . .                          
H10 H Uiso 1.06541 0.36099 0.24998 1.000 0.0152 . . . .                         
H11 H Uiso 1.08359 0.27418 0.38441 1.000 0.0152 . . . .                         
H12 H Uiso 0.59811 0.43840 0.47528 1.000 0.0152 . . . .                         
H13 H Uiso 0.37780 0.49164 0.32154 1.000 0.0152 . . . .                         
H14 H Uiso 0.54971 0.62644 0.40415 1.000 0.0152 . . . .                         
H15 H Uiso 0.48406 0.43919 0.17117 1.000 0.0152 . . . .                         
H16 H Uiso 0.61656 0.56866 0.12823 1.000 0.0152 . . . .                         
H17 H Uiso 1.30062 1.14056 0.34239 1.000 0.0191 . . . .                         
H18 H Uiso 1.42970 1.05861 0.40412 1.000 0.0191 . . . .                         
H19 H Uiso 1.26431 1.14727 0.45651 1.000 0.0191 . . . .                         
H20 H Uiso 0.84598 0.36888 0.58358 1.000 0.0191 . . . .                         
H21 H Uiso 0.98672 0.26295 0.53194 1.000 0.0191 . . . .                         
H22 H Uiso 0.71076 0.21178 0.51425 1.000 0.0191 . . . .                         
H1 H Uiso 0.65346 0.71804 0.05623 1.000 0.0152 . . . .                          
H2 H Uiso 0.93808 1.11948 0.21067 1.000 0.0152 . . . .                          
H3 H Uiso 1.27444 0.91388 0.02400 1.000 0.0152 . . . .                          
H4 H Uiso 1.16041 0.62440 -0.12259 1.000 0.0191 . . . .                         

#===============================================================================

#===============================================================================

data_25_list1_bpandenburg_20_a6480   

#===============================================================================

# 5. CHEMICAL DATA

_chemical_name_systematic                        
;
;
_chemical_name_common                             ?
_chemical_melting_point                           ?
_chemical_formula_moiety                         
'C17 H18 N2, C7 H4 N2 O6'
# Ex: 'C12 H16 N2 O6, H2 O' and '(Cd 2+)3, (C6 N6 Cr 3-)2, 2(H2 O)' 
_chemical_formula_structural                      ?
_chemical_formula_sum                            
', C7 H4 N2 O6'
_chemical_formula_iupac                           ?
_chemical_formula_weight                             462.46
_chemical_compound_source                        'see text'

loop_
_atom_type_symbol                                
_atom_type_description                           
_atom_type_scat_dispersion_real                  
_atom_type_scat_dispersion_imag                  
_atom_type_scat_source                           
 C   C    0.0033    0.0016
' International Tables Vol C Tables 4.2.6.8 and 6.1.1.4'
 H   H    0.0000    0.0000
' International Tables Vol C Tables 4.2.6.8 and 6.1.1.4'
 N   N    0.0061    0.0033
' International Tables Vol C Tables 4.2.6.8 and 6.1.1.4'
 O   O    0.0106    0.0060
' International Tables Vol C Tables 4.2.6.8 and 6.1.1.4'

#===============================================================================

# 6. CRYSTAL DATA

_symmetry_cell_setting                               triclinic
_symmetry_space_group_name_Hall                   '-P 1'
_symmetry_space_group_name_H-M                    'P -1'
_symmetry_Int_Tables_number                               2

loop_
_space_group_symop_id                            
_space_group_symop_operation_xyz                 
   1 x,y,z                         
   2 -x,-y,-z                      

_cell_length_a                                          8.10880
_cell_length_b                                          9.19690
_cell_length_c                                         14.77660
_cell_angle_alpha                                       81.4510
_cell_angle_beta                                        89.5320
_cell_angle_gamma                                       77.9790
_cell_volume                                           1065.541
_cell_formula_units_Z                                 2
_cell_measurement_temperature                     ?
_cell_measurement_reflns_used                     ?
_cell_measurement_theta_min                       ?
_cell_measurement_theta_max                       ?
_cell_special_details                            
;
 
;

#===============================================================================

# 9. ATOMIC COORDINATES AND DISPLACEMENT PARAMETERS

loop_
_atom_site_label                                 
_atom_site_type_symbol                           
_atom_site_thermal_displace_type                 
_atom_site_fract_x                               
_atom_site_fract_y                               
_atom_site_fract_z                               
_atom_site_occupancy                             
_atom_site_U_iso_or_equiv                        
_atom_site_calc_flag                             
_atom_site_refinement_flags                      
_atom_site_disorder_assembly                     
_atom_site_disorder_group                        
N3 N Uiso 0.07035 0.70903 0.05359 1.000 0.0127 . . . .                          
N4 N Uiso -0.15331 0.79339 0.15191 1.000 0.0127 . . . .                         
O1 O Uiso 0.83558 0.29346 0.11971 1.000 0.0127 . . . .                          
O2 O Uiso 0.65377 0.51362 0.07028 1.000 0.0127 . . . .                          
O3 O Uiso 0.26730 0.73188 0.30366 1.000 0.0127 . . . .                          
O4 O Uiso 0.27531 0.61020 0.44421 1.000 0.0127 . . . .                          
O5 O Uiso 0.61222 0.10695 0.51606 1.000 0.0127 . . . .                          
O6 O Uiso 0.78122 0.01115 0.41238 1.000 0.0127 . . . .                          
C8 C Uiso 0.16208 0.81222 0.08473 1.000 0.0127 . . . .                          
C9 C Uiso 0.33107 0.80116 0.06285 1.000 0.0127 . . . .                          
C10 C Uiso 0.42094 0.90014 0.09021 1.000 0.0127 . . . .                         
C11 C Uiso 0.34300 1.01334 0.13875 1.000 0.0127 . . . .                         
C12 C Uiso 0.17541 1.02229 0.16123 1.000 0.0127 . . . .                         
C13 C Uiso 0.08481 0.92204 0.13565 1.000 0.0127 . . . .                         
C14 C Uiso -0.09701 0.92942 0.16681 1.000 0.0127 . . . .                        
C15 C Uiso -0.09225 0.66525 0.21927 1.000 0.0127 . . . .                        
C16 C Uiso -0.15675 0.65917 0.30720 1.000 0.0127 . . . .                        
C17 C Uiso -0.10323 0.53363 0.37211 1.000 0.0127 . . . .                        
C18 C Uiso 0.01446 0.41052 0.35075 1.000 0.0127 . . . .                         
C19 C Uiso 0.08126 0.41941 0.26402 1.000 0.0127 . . . .                         
C20 C Uiso 0.03116 0.54600 0.19872 1.000 0.0127 . . . .                         
C21 C Uiso 0.11500 0.55516 0.10532 1.000 0.0127 . . . .                         
C22 C Uiso -0.11359 0.76430 0.05915 1.000 0.0127 . . . .                        
C23 C Uiso 0.43896 1.12606 0.16659 1.000 0.0127 . . . .                         
C24 C Uiso 0.06963 0.26988 0.42141 1.000 0.0127 . . . .                         
N1 N Uiso 0.32053 0.62364 0.36348 1.000 0.0127 . . . .                          
N2 N Uiso 0.67679 0.11320 0.43974 1.000 0.0127 . . . .                          
C1 C Uiso 0.63979 0.39683 0.22610 1.000 0.0127 . . . .                          
C2 C Uiso 0.51784 0.51448 0.24983 1.000 0.0127 . . . .                          
C3 C Uiso 0.45126 0.49823 0.33672 1.000 0.0127 . . . .                          
C4 C Uiso 0.50044 0.36963 0.40044 1.000 0.0127 . . . .                          
C5 C Uiso 0.62273 0.25536 0.37404 1.000 0.0127 . . . .                          
C6 C Uiso 0.69463 0.26701 0.28847 1.000 0.0127 . . . .                          
C7 C Uiso 0.70977 0.40992 0.12993 1.000 0.0127 . . . .                          
H5 H Uiso 0.39347 0.71309 0.02587 1.000 0.0152 . . . .                          
H6 H Uiso 0.55281 0.88892 0.07456 1.000 0.0152 . . . .                          
H7 H Uiso 0.11350 1.10732 0.20039 1.000 0.0152 . . . .                          
H8 H Uiso -0.10380 0.94020 0.23920 1.000 0.0152 . . . .                         
H9 H Uiso -0.17940 1.02798 0.12860 1.000 0.0152 . . . .                         
H10 H Uiso -0.24909 0.75390 0.32375 1.000 0.0152 . . . .                        
H11 H Uiso -0.15414 0.52899 0.43996 1.000 0.0152 . . . .                        
H12 H Uiso 0.17500 0.32683 0.24668 1.000 0.0152 . . . .                         
H13 H Uiso 0.07568 0.47746 0.06521 1.000 0.0152 . . . .                         
H14 H Uiso 0.25148 0.52183 0.11418 1.000 0.0152 . . . .                         
H15 H Uiso -0.17896 0.67992 0.04105 1.000 0.0152 . . . .                        
H16 H Uiso -0.15333 0.86804 0.01146 1.000 0.0152 . . . .                        
H17 H Uiso 0.40886 1.23144 0.11969 1.000 0.0191 . . . .                         
H18 H Uiso 0.40561 1.14905 0.23498 1.000 0.0191 . . . .                         
H19 H Uiso 0.57339 1.08232 0.16550 1.000 0.0191 . . . .                         
H20 H Uiso 0.06210 0.16931 0.39269 1.000 0.0191 . . . .                         
H21 H Uiso 0.19941 0.25804 0.44409 1.000 0.0191 . . . .                         
H22 H Uiso -0.00938 0.27530 0.48096 1.000 0.0191 . . . .                        
H1 H Uiso 0.47564 0.61725 0.20143 1.000 0.0152 . . . .                          
H2 H Uiso 0.44524 0.35849 0.46789 1.000 0.0152 . . . .                          
H3 H Uiso 0.79082 0.17558 0.26998 1.000 0.0152 . . . .                          
H4 H Uiso 0.87524 0.29500 0.05451 1.000 0.0191 . . . .                          

#===============================================================================

#===============================================================================

data_25_list1_bpandenburg_21_a775    

#===============================================================================

# 5. CHEMICAL DATA

_chemical_name_systematic                        
;
;
_chemical_name_common                             ?
_chemical_melting_point                           ?
_chemical_formula_moiety                         
'C17 H18 N2, C7 H4 N2 O6'
# Ex: 'C12 H16 N2 O6, H2 O' and '(Cd 2+)3, (C6 N6 Cr 3-)2, 2(H2 O)' 
_chemical_formula_structural                      ?
_chemical_formula_sum                            
', C7 H4 N2 O6'
_chemical_formula_iupac                           ?
_chemical_formula_weight                             462.46
_chemical_compound_source                        'see text'

loop_
_atom_type_symbol                                
_atom_type_description                           
_atom_type_scat_dispersion_real                  
_atom_type_scat_dispersion_imag                  
_atom_type_scat_source                           
 C   C    0.0033    0.0016
' International Tables Vol C Tables 4.2.6.8 and 6.1.1.4'
 H   H    0.0000    0.0000
' International Tables Vol C Tables 4.2.6.8 and 6.1.1.4'
 N   N    0.0061    0.0033
' International Tables Vol C Tables 4.2.6.8 and 6.1.1.4'
 O   O    0.0106    0.0060
' International Tables Vol C Tables 4.2.6.8 and 6.1.1.4'

#===============================================================================

# 6. CRYSTAL DATA

_symmetry_cell_setting                            orthorhombic
_symmetry_space_group_name_Hall                   '-P 2ac 2ab'
_symmetry_space_group_name_H-M                    'P b c a'
_symmetry_Int_Tables_number                              61

loop_
_space_group_symop_id                            
_space_group_symop_operation_xyz                 
   1 x,y,z                         
   2 1/2-x,-y,1/2+z                
   3 1/2+x,1/2-y,-z                
   4 -x,1/2+y,1/2-z                
   5 -x,-y,-z                      
   6 1/2+x,y,1/2-z                 
   7 1/2-x,1/2+y,z                 
   8 x,1/2-y,1/2+z                 

_cell_length_a                                         12.04670
_cell_length_b                                         11.05350
_cell_length_c                                         32.15320
_cell_angle_alpha                                            90
_cell_angle_beta                                             90
_cell_angle_gamma                                            90
_cell_volume                                           4281.461
_cell_formula_units_Z                                 8
_cell_measurement_temperature                     ?
_cell_measurement_reflns_used                     ?
_cell_measurement_theta_min                       ?
_cell_measurement_theta_max                       ?
_cell_special_details                            
;
 
;

#===============================================================================

# 9. ATOMIC COORDINATES AND DISPLACEMENT PARAMETERS

loop_
_atom_site_label                                 
_atom_site_type_symbol                           
_atom_site_thermal_displace_type                 
_atom_site_fract_x                               
_atom_site_fract_y                               
_atom_site_fract_z                               
_atom_site_occupancy                             
_atom_site_U_iso_or_equiv                        
_atom_site_calc_flag                             
_atom_site_refinement_flags                      
_atom_site_disorder_assembly                     
_atom_site_disorder_group                        
N15 N Uiso 0.76829 0.58940 0.03286 1.000 0.0127 . . . .                         
N16 N Uiso 0.76565 0.60460 0.10681 1.000 0.0127 . . . .                         
O1 O Uiso 0.18433 0.27069 0.33626 1.000 0.0127 . . . .                          
O2 O Uiso 0.31011 0.17662 0.29504 1.000 0.0127 . . . .                          
O3 O Uiso 0.37613 0.35488 0.15612 1.000 0.0127 . . . .                          
O4 O Uiso 0.26393 0.49473 0.13130 1.000 0.0127 . . . .                          
O5 O Uiso -0.00695 0.67626 0.22398 1.000 0.0127 . . . .                         
O6 O Uiso -0.06153 0.57509 0.27919 1.000 0.0127 . . . .                         
C80 C Uiso 0.67885 0.50436 0.03473 1.000 0.0127 . . . .                         
C81 C Uiso 0.65042 0.43809 -0.00052 1.000 0.0127 . . . .                        
C82 C Uiso 0.56005 0.36103 0.00018 1.000 0.0127 . . . .                         
C83 C Uiso 0.49611 0.34832 0.03594 1.000 0.0127 . . . .                         
C84 C Uiso 0.52702 0.41159 0.07132 1.000 0.0127 . . . .                         
C85 C Uiso 0.61826 0.48812 0.07122 1.000 0.0127 . . . .                         
C86 C Uiso 0.65422 0.55026 0.11172 1.000 0.0127 . . . .                         
C87 C Uiso 0.85326 0.51554 0.10813 1.000 0.0127 . . . .                         
C88 C Uiso 0.87842 0.46099 0.14597 1.000 0.0127 . . . .                         
C89 C Uiso 0.96065 0.37373 0.14842 1.000 0.0127 . . . .                         
C90 C Uiso 1.02118 0.34127 0.11329 1.000 0.0127 . . . .                         
C91 C Uiso 0.99615 0.39709 0.07579 1.000 0.0127 . . . .                         
C92 C Uiso 0.91183 0.48203 0.07260 1.000 0.0127 . . . .                         
C93 C Uiso 0.87902 0.53541 0.03025 1.000 0.0127 . . . .                         
C94 C Uiso 0.76623 0.67404 0.06752 1.000 0.0127 . . . .                         
C95 C Uiso 0.39370 0.26731 0.03659 1.000 0.0127 . . . .                         
C96 C Uiso 1.11085 0.24400 0.11541 1.000 0.0127 . . . .                         
N1 N Uiso 0.29646 0.42546 0.15901 1.000 0.0127 . . . .                          
N2 N Uiso 0.00022 0.59097 0.24890 1.000 0.0127 . . . .                          
C1 C Uiso 0.20629 0.34258 0.26688 1.000 0.0127 . . . .                          
C2 C Uiso 0.26522 0.34381 0.22978 1.000 0.0127 . . . .                          
C3 C Uiso 0.23395 0.42523 0.19905 1.000 0.0127 . . . .                          
C4 C Uiso 0.14760 0.50672 0.20406 1.000 0.0127 . . . .                          
C5 C Uiso 0.09093 0.50171 0.24160 1.000 0.0127 . . . .                          
C6 C Uiso 0.11747 0.42094 0.27305 1.000 0.0127 . . . .                          
C7 C Uiso 0.23961 0.25312 0.30067 1.000 0.0127 . . . .                          
H71 H Uiso 0.69809 0.44965 -0.02869 1.000 0.0152 . . . .                        
H72 H Uiso 0.53735 0.31275 -0.02763 1.000 0.0152 . . . .                        
H73 H Uiso 0.47989 0.39988 0.09966 1.000 0.0152 . . . .                         
H74 H Uiso 0.65614 0.48360 0.13666 1.000 0.0152 . . . .                         
H75 H Uiso 0.59589 0.62114 0.12061 1.000 0.0152 . . . .                         
H76 H Uiso 0.83181 0.48690 0.17324 1.000 0.0152 . . . .                         
H77 H Uiso 0.97811 0.33006 0.17771 1.000 0.0152 . . . .                         
H78 H Uiso 1.04230 0.37273 0.04833 1.000 0.0152 . . . .                         
H79 H Uiso 0.93806 0.60505 0.02099 1.000 0.0152 . . . .                         
H80 H Uiso 0.87992 0.46518 0.00661 1.000 0.0152 . . . .                         
H81 H Uiso 0.83895 0.73252 0.06610 1.000 0.0152 . . . .                         
H82 H Uiso 0.69181 0.73018 0.06659 1.000 0.0152 . . . .                         
H83 H Uiso 0.32057 0.32010 0.04441 1.000 0.0191 . . . .                         
H84 H Uiso 0.40213 0.19571 0.05955 1.000 0.0191 . . . .                         
H85 H Uiso 0.37996 0.22748 0.00629 1.000 0.0191 . . . .                         
H86 H Uiso 1.08348 0.16167 0.09997 1.000 0.0191 . . . .                         
H87 H Uiso 1.12994 0.22161 0.14743 1.000 0.0191 . . . .                         
H88 H Uiso 1.18606 0.27390 0.09990 1.000 0.0191 . . . .                         
H1 H Uiso 0.33498 0.28261 0.22483 1.000 0.0152 . . . .                          
H2 H Uiso 0.12533 0.57114 0.17973 1.000 0.0152 . . . .                          
H3 H Uiso 0.07042 0.41886 0.30201 1.000 0.0152 . . . .                          
H4 H Uiso 0.20431 0.20789 0.35791 1.000 0.0191 . . . .                          

#===============================================================================

#===============================================================================

data_25_list1_bpandenburg_22_a957    

#===============================================================================

# 5. CHEMICAL DATA

_chemical_name_systematic                        
;
;
_chemical_name_common                             ?
_chemical_melting_point                           ?
_chemical_formula_moiety                         
'C17 H18 N2, C7 H4 N2 O6'
# Ex: 'C12 H16 N2 O6, H2 O' and '(Cd 2+)3, (C6 N6 Cr 3-)2, 2(H2 O)' 
_chemical_formula_structural                      ?
_chemical_formula_sum                            
', C7 H4 N2 O6'
_chemical_formula_iupac                           ?
_chemical_formula_weight                             462.46
_chemical_compound_source                        'see text'

loop_
_atom_type_symbol                                
_atom_type_description                           
_atom_type_scat_dispersion_real                  
_atom_type_scat_dispersion_imag                  
_atom_type_scat_source                           
 C   C    0.0033    0.0016
' International Tables Vol C Tables 4.2.6.8 and 6.1.1.4'
 H   H    0.0000    0.0000
' International Tables Vol C Tables 4.2.6.8 and 6.1.1.4'
 N   N    0.0061    0.0033
' International Tables Vol C Tables 4.2.6.8 and 6.1.1.4'
 O   O    0.0106    0.0060
' International Tables Vol C Tables 4.2.6.8 and 6.1.1.4'

#===============================================================================

# 6. CRYSTAL DATA

_symmetry_cell_setting                            orthorhombic
_symmetry_space_group_name_Hall                   'P 2c -2n'
_symmetry_space_group_name_H-M                    'P n a 21'
_symmetry_Int_Tables_number                              33

loop_
_space_group_symop_id                            
_space_group_symop_operation_xyz                 
   1 x,y,z                         
   2 -x,-y,1/2+z                   
   3 1/2-x,1/2+y,1/2+z             
   4 1/2+x,1/2-y,z                 

_cell_length_a                                          9.44390
_cell_length_b                                         40.63530
_cell_length_c                                          5.45390
_cell_angle_alpha                                            90
_cell_angle_beta                                             90
_cell_angle_gamma                                            90
_cell_volume                                           2092.965
_cell_formula_units_Z                                 4
_cell_measurement_temperature                     ?
_cell_measurement_reflns_used                     ?
_cell_measurement_theta_min                       ?
_cell_measurement_theta_max                       ?
_cell_special_details                            
;
 
;

#===============================================================================

# 9. ATOMIC COORDINATES AND DISPLACEMENT PARAMETERS

loop_
_atom_site_label                                 
_atom_site_type_symbol                           
_atom_site_thermal_displace_type                 
_atom_site_fract_x                               
_atom_site_fract_y                               
_atom_site_fract_z                               
_atom_site_occupancy                             
_atom_site_U_iso_or_equiv                        
_atom_site_calc_flag                             
_atom_site_refinement_flags                      
_atom_site_disorder_assembly                     
_atom_site_disorder_group                        
N3 N Uiso 0.26826 0.19785 -0.35131 1.000 0.0127 . . . .                         
N4 N Uiso 0.22567 0.14029 -0.30534 1.000 0.0127 . . . .                         
O1 O Uiso 0.21850 0.08176 0.46925 1.000 0.0127 . . . .                          
O2 O Uiso 0.10930 0.05722 0.79342 1.000 0.0127 . . . .                          
O3 O Uiso 0.08082 -0.06444 0.77368 1.000 0.0127 . . . .                         
O4 O Uiso 0.15905 -0.09214 0.45447 1.000 0.0127 . . . .                         
O5 O Uiso 0.41639 -0.03401 -0.18065 1.000 0.0127 . . . .                        
O6 O Uiso 0.42225 0.02001 -0.17844 1.000 0.0127 . . . .                         
C8 C Uiso 0.16510 0.20413 -0.16462 1.000 0.0127 . . . .                         
C9 C Uiso 0.15878 0.23509 -0.05459 1.000 0.0127 . . . .                         
C10 C Uiso 0.06060 0.24148 0.12719 1.000 0.0127 . . . .                         
C11 C Uiso -0.03602 0.21754 0.20108 1.000 0.0127 . . . .                        
C12 C Uiso -0.02932 0.18687 0.09073 1.000 0.0127 . . . .                        
C13 C Uiso 0.07193 0.17973 -0.08644 1.000 0.0127 . . . .                        
C14 C Uiso 0.08720 0.14447 -0.18233 1.000 0.0127 . . . .                        
C15 C Uiso 0.34324 0.13940 -0.13518 1.000 0.0127 . . . .                        
C16 C Uiso 0.36026 0.11158 0.01038 1.000 0.0127 . . . .                         
C17 C Uiso 0.46861 0.10983 0.18021 1.000 0.0127 . . . .                         
C18 C Uiso 0.56330 0.13585 0.20806 1.000 0.0127 . . . .                         
C19 C Uiso 0.54709 0.16329 0.05934 1.000 0.0127 . . . .                         
C20 C Uiso 0.43750 0.16553 -0.11011 1.000 0.0127 . . . .                        
C21 C Uiso 0.41430 0.19711 -0.25945 1.000 0.0127 . . . .                        
C22 C Uiso 0.24095 0.16732 -0.48447 1.000 0.0127 . . . .                        
C23 C Uiso -0.14022 0.22462 0.40811 1.000 0.0127 . . . .                        
C24 C Uiso 0.67905 0.13402 0.40293 1.000 0.0127 . . . .                         
N1 N Uiso 0.13314 -0.06630 0.56555 1.000 0.0127 . . . .                         
N2 N Uiso 0.38564 -0.00686 -0.09207 1.000 0.0127 . . . .                        
C1 C Uiso 0.18684 0.02397 0.45519 1.000 0.0127 . . . .                          
C2 C Uiso 0.13877 -0.00522 0.55736 1.000 0.0127 . . . .                         
C3 C Uiso 0.17306 -0.03475 0.44354 1.000 0.0127 . . . .                         
C4 C Uiso 0.25154 -0.03632 0.22944 1.000 0.0127 . . . .                         
C5 C Uiso 0.29580 -0.00646 0.13227 1.000 0.0127 . . . .                         
C6 C Uiso 0.26601 0.02361 0.24012 1.000 0.0127 . . . .                          
C7 C Uiso 0.16452 0.05633 0.59287 1.000 0.0127 . . . .                          
H5 H Uiso 0.23260 0.25388 -0.11171 1.000 0.0152 . . . .                         
H6 H Uiso 0.05800 0.26529 0.21409 1.000 0.0152 . . . .                          
H7 H Uiso -0.10080 0.16761 0.14771 1.000 0.0152 . . . .                         
H8 H Uiso 0.07850 0.12710 -0.03090 1.000 0.0152 . . . .                         
H9 H Uiso 0.00312 0.13852 -0.31247 1.000 0.0152 . . . .                         
H10 H Uiso 0.28504 0.09171 -0.00701 1.000 0.0152 . . . .                        
H11 H Uiso 0.47868 0.08828 0.29481 1.000 0.0152 . . . .                         
H12 H Uiso 0.61905 0.18373 0.07824 1.000 0.0152 . . . .                         
H13 H Uiso 0.48708 0.19810 -0.41457 1.000 0.0152 . . . .                        
H14 H Uiso 0.43447 0.21861 -0.14624 1.000 0.0152 . . . .                        
H15 H Uiso 0.32880 0.16234 -0.60860 1.000 0.0152 . . . .                        
H16 H Uiso 0.14375 0.16925 -0.59093 1.000 0.0152 . . . .                        
H17 H Uiso -0.23315 0.20920 0.39244 1.000 0.0191 . . . .                        
H18 H Uiso -0.09054 0.21957 0.58410 1.000 0.0191 . . . .                        
H19 H Uiso -0.17342 0.25022 0.40770 1.000 0.0191 . . . .                        
H20 H Uiso 0.71253 0.15840 0.45799 1.000 0.0191 . . . .                         
H21 H Uiso 0.64063 0.12114 0.56416 1.000 0.0191 . . . .                         
H22 H Uiso 0.77096 0.12084 0.33341 1.000 0.0191 . . . .                         
H1 H Uiso 0.07885 -0.00505 0.72737 1.000 0.0152 . . . .                         
H2 H Uiso 0.27932 -0.05979 0.14519 1.000 0.0152 . . . .                         
H3 H Uiso 0.30639 0.04640 0.16253 1.000 0.0152 . . . .                          
H4 H Uiso 0.21730 0.10362 0.55747 1.000 0.0152 . . . .                          

#===============================================================================

#===============================================================================

data_25_list1_bpandenburg_23_a4518   

#===============================================================================

# 5. CHEMICAL DATA

_chemical_name_systematic                        
;
;
_chemical_name_common                             ?
_chemical_melting_point                           ?
_chemical_formula_moiety                         
'C17 H18 N2, C7 H4 N2 O6'
# Ex: 'C12 H16 N2 O6, H2 O' and '(Cd 2+)3, (C6 N6 Cr 3-)2, 2(H2 O)' 
_chemical_formula_structural                      ?
_chemical_formula_sum                            
', C7 H4 N2 O6'
_chemical_formula_iupac                           ?
_chemical_formula_weight                             462.46
_chemical_compound_source                        'see text'

loop_
_atom_type_symbol                                
_atom_type_description                           
_atom_type_scat_dispersion_real                  
_atom_type_scat_dispersion_imag                  
_atom_type_scat_source                           
 C   C    0.0033    0.0016
' International Tables Vol C Tables 4.2.6.8 and 6.1.1.4'
 H   H    0.0000    0.0000
' International Tables Vol C Tables 4.2.6.8 and 6.1.1.4'
 N   N    0.0061    0.0033
' International Tables Vol C Tables 4.2.6.8 and 6.1.1.4'
 O   O    0.0106    0.0060
' International Tables Vol C Tables 4.2.6.8 and 6.1.1.4'

#===============================================================================

# 6. CRYSTAL DATA

_symmetry_cell_setting                               triclinic
_symmetry_space_group_name_Hall                   '-P 1'
_symmetry_space_group_name_H-M                    'P -1'
_symmetry_Int_Tables_number                               2

loop_
_space_group_symop_id                            
_space_group_symop_operation_xyz                 
   1 x,y,z                         
   2 -x,-y,-z                      

_cell_length_a                                          9.69180
_cell_length_b                                         10.90700
_cell_length_c                                         11.48560
_cell_angle_alpha                                       77.0580
_cell_angle_beta                                        66.0700
_cell_angle_gamma                                       87.6090
_cell_volume                                           1079.924
_cell_formula_units_Z                                 2
_cell_measurement_temperature                     ?
_cell_measurement_reflns_used                     ?
_cell_measurement_theta_min                       ?
_cell_measurement_theta_max                       ?
_cell_special_details                            
;
 
;

#===============================================================================

# 9. ATOMIC COORDINATES AND DISPLACEMENT PARAMETERS

loop_
_atom_site_label                                 
_atom_site_type_symbol                           
_atom_site_thermal_displace_type                 
_atom_site_fract_x                               
_atom_site_fract_y                               
_atom_site_fract_z                               
_atom_site_occupancy                             
_atom_site_U_iso_or_equiv                        
_atom_site_calc_flag                             
_atom_site_refinement_flags                      
_atom_site_disorder_assembly                     
_atom_site_disorder_group                        
N3 N Uiso -0.06374 0.69247 0.18746 1.000 0.0127 . . . .                         
N4 N Uiso 0.17791 0.68685 0.01524 1.000 0.0127 . . . .                          
O1 O Uiso 0.67998 0.30323 0.23951 1.000 0.0127 . . . .                          
O2 O Uiso 0.52330 0.13459 0.27948 1.000 0.0127 . . . .                          
O3 O Uiso 0.17611 -0.02977 0.75015 1.000 0.0127 . . . .                         
O4 O Uiso 0.20242 0.04610 0.90255 1.000 0.0127 . . . .                          
O5 O Uiso 0.55364 0.40613 0.77716 1.000 0.0127 . . . .                          
O6 O Uiso 0.65549 0.50650 0.57015 1.000 0.0127 . . . .                          
C8 C Uiso 0.00776 0.73631 0.25874 1.000 0.0127 . . . .                          
C9 C Uiso -0.07462 0.73614 0.39059 1.000 0.0127 . . . .                         
C10 C Uiso -0.01142 0.78843 0.45757 1.000 0.0127 . . . .                        
C11 C Uiso 0.13557 0.84299 0.39450 1.000 0.0127 . . . .                         
C12 C Uiso 0.21944 0.83603 0.26627 1.000 0.0127 . . . .                         
C13 C Uiso 0.15800 0.78112 0.19845 1.000 0.0127 . . . .                         
C14 C Uiso 0.25759 0.76622 0.05991 1.000 0.0127 . . . .                         
C15 C Uiso 0.17490 0.55332 0.06937 1.000 0.0127 . . . .                         
C16 C Uiso 0.30661 0.48964 0.02148 1.000 0.0127 . . . .                         
C17 C Uiso 0.30616 0.36110 0.06598 1.000 0.0127 . . . .                         
C18 C Uiso 0.17441 0.29253 0.15863 1.000 0.0127 . . . .                         
C19 C Uiso 0.04493 0.35697 0.20759 1.000 0.0127 . . . .                         
C20 C Uiso 0.04397 0.48670 0.16478 1.000 0.0127 . . . .                         
C21 C Uiso -0.09972 0.55629 0.22458 1.000 0.0127 . . . .                        
C22 C Uiso 0.02340 0.73064 0.04637 1.000 0.0127 . . . .                         
C23 C Uiso 0.20028 0.91051 0.46531 1.000 0.0127 . . . .                         
C24 C Uiso 0.17515 0.14986 0.20193 1.000 0.0127 . . . .                         
N1 N Uiso 0.23367 0.04464 0.78703 1.000 0.0127 . . . .                          
N2 N Uiso 0.58016 0.41790 0.66035 1.000 0.0127 . . . .                          
C1 C Uiso 0.51001 0.22125 0.45875 1.000 0.0127 . . . .                          
C2 C Uiso 0.40056 0.13261 0.55425 1.000 0.0127 . . . .                          
C3 C Uiso 0.35171 0.13924 0.68417 1.000 0.0127 . . . .                          
C4 C Uiso 0.40711 0.23061 0.72312 1.000 0.0127 . . . .                          
C5 C Uiso 0.51575 0.31751 0.62447 1.000 0.0127 . . . .                          
C6 C Uiso 0.56777 0.31503 0.49349 1.000 0.0127 . . . .                          
C7 C Uiso 0.57037 0.21393 0.31525 1.000 0.0127 . . . .                          
H5 H Uiso -0.18842 0.69459 0.43975 1.000 0.0152 . . . .                         
H6 H Uiso -0.07687 0.78846 0.55916 1.000 0.0152 . . . .                         
H7 H Uiso 0.33470 0.87429 0.21716 1.000 0.0152 . . . .                          
H8 H Uiso 0.36061 0.72249 0.05971 1.000 0.0152 . . . .                          
H9 H Uiso 0.28898 0.85801 -0.00859 1.000 0.0152 . . . .                         
H10 H Uiso 0.40927 0.54111 -0.05144 1.000 0.0152 . . . .                        
H11 H Uiso 0.40839 0.31272 0.02770 1.000 0.0152 . . . .                         
H12 H Uiso -0.05809 0.30604 0.27994 1.000 0.0152 . . . .                        
H13 H Uiso -0.18436 0.53522 0.19062 1.000 0.0152 . . . .                        
H14 H Uiso -0.14722 0.52499 0.33066 1.000 0.0152 . . . .                        
H15 H Uiso -0.03058 0.68868 -0.00327 1.000 0.0152 . . . .                       
H16 H Uiso 0.03032 0.83306 0.01266 1.000 0.0152 . . . .                         
H17 H Uiso 0.13558 0.99173 0.49007 1.000 0.0191 . . . .                         
H18 H Uiso 0.31669 0.94301 0.40356 1.000 0.0191 . . . .                         
H19 H Uiso 0.19477 0.84966 0.55593 1.000 0.0191 . . . .                         
H20 H Uiso 0.06816 0.11135 0.28038 1.000 0.0191 . . . .                         
H21 H Uiso 0.26539 0.12459 0.23452 1.000 0.0191 . . . .                         
H22 H Uiso 0.19372 0.10608 0.12085 1.000 0.0191 . . . .                         
H1 H Uiso 0.35331 0.05976 0.52795 1.000 0.0152 . . . .                          
H2 H Uiso 0.36611 0.23411 0.82583 1.000 0.0152 . . . .                          
H3 H Uiso 0.65391 0.38400 0.41875 1.000 0.0152 . . . .                          
H4 H Uiso 0.73082 0.30014 0.14372 1.000 0.0152 . . . .                          

#===============================================================================

#===============================================================================

data_25_list1_bpandenburg_24_a9908   

#===============================================================================

# 5. CHEMICAL DATA

_chemical_name_systematic                        
;
;
_chemical_name_common                             ?
_chemical_melting_point                           ?
_chemical_formula_moiety                         
'C17 H18 N2, C7 H4 N2 O6'
# Ex: 'C12 H16 N2 O6, H2 O' and '(Cd 2+)3, (C6 N6 Cr 3-)2, 2(H2 O)' 
_chemical_formula_structural                      ?
_chemical_formula_sum                            
', C7 H4 N2 O6'
_chemical_formula_iupac                           ?
_chemical_formula_weight                             462.46
_chemical_compound_source                        'see text'

loop_
_atom_type_symbol                                
_atom_type_description                           
_atom_type_scat_dispersion_real                  
_atom_type_scat_dispersion_imag                  
_atom_type_scat_source                           
 C   C    0.0033    0.0016
' International Tables Vol C Tables 4.2.6.8 and 6.1.1.4'
 H   H    0.0000    0.0000
' International Tables Vol C Tables 4.2.6.8 and 6.1.1.4'
 N   N    0.0061    0.0033
' International Tables Vol C Tables 4.2.6.8 and 6.1.1.4'
 O   O    0.0106    0.0060
' International Tables Vol C Tables 4.2.6.8 and 6.1.1.4'

#===============================================================================

# 6. CRYSTAL DATA

_symmetry_cell_setting                               triclinic
_symmetry_space_group_name_Hall                   '-P 1'
_symmetry_space_group_name_H-M                    'P -1'
_symmetry_Int_Tables_number                               2

loop_
_space_group_symop_id                            
_space_group_symop_operation_xyz                 
   1 x,y,z                         
   2 -x,-y,-z                      

_cell_length_a                                          9.69690
_cell_length_b                                          9.82690
_cell_length_c                                         12.49330
_cell_angle_alpha                                      105.4340
_cell_angle_beta                                       108.0380
_cell_angle_gamma                                       91.6000
_cell_volume                                           1083.226
_cell_formula_units_Z                                 2
_cell_measurement_temperature                     ?
_cell_measurement_reflns_used                     ?
_cell_measurement_theta_min                       ?
_cell_measurement_theta_max                       ?
_cell_special_details                            
;
 
;

#===============================================================================

# 9. ATOMIC COORDINATES AND DISPLACEMENT PARAMETERS

loop_
_atom_site_label                                 
_atom_site_type_symbol                           
_atom_site_thermal_displace_type                 
_atom_site_fract_x                               
_atom_site_fract_y                               
_atom_site_fract_z                               
_atom_site_occupancy                             
_atom_site_U_iso_or_equiv                        
_atom_site_calc_flag                             
_atom_site_refinement_flags                      
_atom_site_disorder_assembly                     
_atom_site_disorder_group                        
N3 N Uiso 0.38066 0.44441 0.65852 1.000 0.0127 . . . .                          
N4 N Uiso 0.46387 0.22606 0.57841 1.000 0.0127 . . . .                          
O1 O Uiso 0.52818 1.28223 0.24236 1.000 0.0127 . . . .                          
O2 O Uiso 0.73766 1.24858 0.19885 1.000 0.0127 . . . .                          
O3 O Uiso 0.77316 0.75549 -0.02037 1.000 0.0127 . . . .                         
O4 O Uiso 0.61300 0.57822 -0.04192 1.000 0.0127 . . . .                         
O5 O Uiso 0.19756 0.67866 0.09283 1.000 0.0127 . . . .                          
O6 O Uiso 0.18423 0.89798 0.19051 1.000 0.0127 . . . .                          
C8 C Uiso 0.29517 0.44148 0.54006 1.000 0.0127 . . . .                          
C9 C Uiso 0.19188 0.53637 0.52512 1.000 0.0127 . . . .                          
C10 C Uiso 0.11010 0.53902 0.41368 1.000 0.0127 . . . .                         
C11 C Uiso 0.12892 0.44675 0.31444 1.000 0.0127 . . . .                         
C12 C Uiso 0.23117 0.35176 0.33044 1.000 0.0127 . . . .                         
C13 C Uiso 0.31423 0.34758 0.44217 1.000 0.0127 . . . .                         
C14 C Uiso 0.42207 0.23716 0.45770 1.000 0.0127 . . . .                         
C15 C Uiso 0.35062 0.14994 0.59854 1.000 0.0127 . . . .                         
C16 C Uiso 0.31965 0.00332 0.54633 1.000 0.0127 . . . .                         
C17 C Uiso 0.20912 -0.07272 0.56147 1.000 0.0127 . . . .                        
C18 C Uiso 0.12589 -0.00499 0.62851 1.000 0.0127 . . . .                        
C19 C Uiso 0.15657 0.14065 0.67931 1.000 0.0127 . . . .                         
C20 C Uiso 0.26784 0.21899 0.66475 1.000 0.0127 . . . .                         
C21 C Uiso 0.29599 0.38121 0.71730 1.000 0.0127 . . . .                         
C22 C Uiso 0.51052 0.36855 0.66036 1.000 0.0127 . . . .                         
C23 C Uiso 0.03622 0.44852 0.19160 1.000 0.0127 . . . .                         
C24 C Uiso 0.00444 -0.09146 0.64406 1.000 0.0127 . . . .                        
N1 N Uiso 0.66342 0.70555 -0.00683 1.000 0.0127 . . . .                         
N2 N Uiso 0.24306 0.80681 0.13588 1.000 0.0127 . . . .                          
C1 C Uiso 0.56434 1.04600 0.15687 1.000 0.0127 . . . .                          
C2 C Uiso 0.64133 0.95016 0.10198 1.000 0.0127 . . . .                          
C3 C Uiso 0.58346 0.80801 0.05603 1.000 0.0127 . . . .                          
C4 C Uiso 0.45373 0.75698 0.06468 1.000 0.0127 . . . .                          
C5 C Uiso 0.38196 0.85615 0.12204 1.000 0.0127 . . . .                          
C6 C Uiso 0.43395 0.99966 0.16749 1.000 0.0127 . . . .                          
C7 C Uiso 0.62220 1.20361 0.20270 1.000 0.0127 . . . .                          
H5 H Uiso 0.17529 0.60713 0.60146 1.000 0.0152 . . . .                          
H6 H Uiso 0.03097 0.61355 0.40354 1.000 0.0152 . . . .                          
H7 H Uiso 0.24605 0.27897 0.25433 1.000 0.0152 . . . .                          
H8 H Uiso 0.37118 0.13421 0.39604 1.000 0.0152 . . . .                          
H9 H Uiso 0.51971 0.26657 0.43907 1.000 0.0152 . . . .                          
H10 H Uiso 0.38240 -0.05007 0.49311 1.000 0.0152 . . . .                        
H11 H Uiso 0.18598 -0.18589 0.52039 1.000 0.0152 . . . .                        
H12 H Uiso 0.09157 0.19473 0.72991 1.000 0.0152 . . . .                         
H13 H Uiso 0.35765 0.41084 0.81116 1.000 0.0152 . . . .                         
H14 H Uiso 0.19323 0.42638 0.70761 1.000 0.0152 . . . .                         
H15 H Uiso 0.56515 0.36514 0.74997 1.000 0.0152 . . . .                         
H16 H Uiso 0.58650 0.42563 0.63406 1.000 0.0152 . . . .                         
H17 H Uiso 0.02908 0.55682 0.18667 1.000 0.0191 . . . .                         
H18 H Uiso 0.08286 0.39206 0.12639 1.000 0.0191 . . . .                         
H19 H Uiso -0.07381 0.39718 0.17006 1.000 0.0191 . . . .                        
H20 H Uiso -0.06201 -0.02220 0.68430 1.000 0.0191 . . . .                       
H21 H Uiso -0.06494 -0.15972 0.55950 1.000 0.0191 . . . .                       
H22 H Uiso 0.05012 -0.15886 0.69945 1.000 0.0191 . . . .                        
H1 H Uiso 0.74423 0.98640 0.09446 1.000 0.0152 . . . .                          
H2 H Uiso 0.40993 0.64451 0.02870 1.000 0.0152 . . . .                          
H3 H Uiso 0.37328 1.07488 0.21001 1.000 0.0152 . . . .                          
H4 H Uiso 0.56368 1.38805 0.27610 1.000 0.0191 . . . .                          

#===============================================================================

#===============================================================================

data_25_list1_bpandenburg_25_a1005   

#===============================================================================

# 5. CHEMICAL DATA

_chemical_name_systematic                        
;
;
_chemical_name_common                             ?
_chemical_melting_point                           ?
_chemical_formula_moiety                         
'C17 H18 N2, C7 H4 N2 O6'
# Ex: 'C12 H16 N2 O6, H2 O' and '(Cd 2+)3, (C6 N6 Cr 3-)2, 2(H2 O)' 
_chemical_formula_structural                      ?
_chemical_formula_sum                            
', C7 H4 N2 O6'
_chemical_formula_iupac                           ?
_chemical_formula_weight                             462.46
_chemical_compound_source                        'see text'

loop_
_atom_type_symbol                                
_atom_type_description                           
_atom_type_scat_dispersion_real                  
_atom_type_scat_dispersion_imag                  
_atom_type_scat_source                           
 C   C    0.0033    0.0016
' International Tables Vol C Tables 4.2.6.8 and 6.1.1.4'
 H   H    0.0000    0.0000
' International Tables Vol C Tables 4.2.6.8 and 6.1.1.4'
 N   N    0.0061    0.0033
' International Tables Vol C Tables 4.2.6.8 and 6.1.1.4'
 O   O    0.0106    0.0060
' International Tables Vol C Tables 4.2.6.8 and 6.1.1.4'

#===============================================================================

# 6. CRYSTAL DATA

_symmetry_cell_setting                            orthorhombic
_symmetry_space_group_name_Hall                   'P 2c -2n'
_symmetry_space_group_name_H-M                    'P n a 21'
_symmetry_Int_Tables_number                              33

loop_
_space_group_symop_id                            
_space_group_symop_operation_xyz                 
   1 x,y,z                         
   2 -x,-y,1/2+z                   
   3 1/2-x,1/2+y,1/2+z             
   4 1/2+x,1/2-y,z                 

_cell_length_a                                         13.47920
_cell_length_b                                         15.59670
_cell_length_c                                         10.42930
_cell_angle_alpha                                            90
_cell_angle_beta                                             90
_cell_angle_gamma                                            90
_cell_volume                                           2192.563
_cell_formula_units_Z                                 4
_cell_measurement_temperature                     ?
_cell_measurement_reflns_used                     ?
_cell_measurement_theta_min                       ?
_cell_measurement_theta_max                       ?
_cell_special_details                            
;
 
;

#===============================================================================

# 9. ATOMIC COORDINATES AND DISPLACEMENT PARAMETERS

loop_
_atom_site_label                                 
_atom_site_type_symbol                           
_atom_site_thermal_displace_type                 
_atom_site_fract_x                               
_atom_site_fract_y                               
_atom_site_fract_z                               
_atom_site_occupancy                             
_atom_site_U_iso_or_equiv                        
_atom_site_calc_flag                             
_atom_site_refinement_flags                      
_atom_site_disorder_assembly                     
_atom_site_disorder_group                        
N3 N Uiso 0.19994 0.33746 0.86056 1.000 0.0127 . . . .                          
N4 N Uiso 0.18034 0.42590 1.04568 1.000 0.0127 . . . .                          
O1 O Uiso 0.28100 0.32221 0.62986 1.000 0.0127 . . . .                          
O2 O Uiso 0.30638 0.46630 0.62041 1.000 0.0127 . . . .                          
O3 O Uiso 0.44909 0.57689 0.20739 1.000 0.0127 . . . .                          
O4 O Uiso 0.47164 0.48720 0.04709 1.000 0.0127 . . . .                          
O5 O Uiso 0.42304 0.18421 0.10582 1.000 0.0127 . . . .                          
O6 O Uiso 0.39005 0.13391 0.29848 1.000 0.0127 . . . .                          
C8 C Uiso 0.09682 0.35212 0.82943 1.000 0.0127 . . . .                          
C9 C Uiso 0.05374 0.30400 0.73178 1.000 0.0127 . . . .                          
C10 C Uiso -0.04390 0.31786 0.69734 1.000 0.0127 . . . .                        
C11 C Uiso -0.10077 0.37940 0.76032 1.000 0.0127 . . . .                        
C12 C Uiso -0.05765 0.42561 0.85915 1.000 0.0127 . . . .                        
C13 C Uiso 0.04064 0.41290 0.89431 1.000 0.0127 . . . .                         
C14 C Uiso 0.08559 0.46411 1.00572 1.000 0.0127 . . . .                         
C15 C Uiso 0.16941 0.35115 1.12381 1.000 0.0127 . . . .                         
C16 C Uiso 0.13859 0.36028 1.25065 1.000 0.0127 . . . .                         
C17 C Uiso 0.12908 0.28951 1.32910 1.000 0.0127 . . . .                         
C18 C Uiso 0.15019 0.20767 1.28262 1.000 0.0127 . . . .                         
C19 C Uiso 0.17862 0.19874 1.15577 1.000 0.0127 . . . .                         
C20 C Uiso 0.18797 0.26962 1.07568 1.000 0.0127 . . . .                         
C21 C Uiso 0.21632 0.25779 0.93442 1.000 0.0127 . . . .                         
C22 C Uiso 0.24163 0.41035 0.93273 1.000 0.0127 . . . .                         
C23 C Uiso -0.20797 0.39581 0.72115 1.000 0.0127 . . . .                        
C24 C Uiso 0.14260 0.12982 1.37032 1.000 0.0127 . . . .                         
N1 N Uiso 0.44807 0.50435 0.15907 1.000 0.0127 . . . .                          
N2 N Uiso 0.40306 0.19301 0.22094 1.000 0.0127 . . . .                          
C1 C Uiso 0.35041 0.37871 0.43913 1.000 0.0127 . . . .                          
C2 C Uiso 0.38002 0.44756 0.36379 1.000 0.0127 . . . .                          
C3 C Uiso 0.41582 0.43125 0.24134 1.000 0.0127 . . . .                          
C4 C Uiso 0.42398 0.34917 0.19153 1.000 0.0127 . . . .                          
C5 C Uiso 0.39428 0.28242 0.27028 1.000 0.0127 . . . .                          
C6 C Uiso 0.35723 0.29539 0.39263 1.000 0.0127 . . . .                          
C7 C Uiso 0.31026 0.39524 0.57372 1.000 0.0127 . . . .                          
H5 H Uiso 0.09709 0.25549 0.68350 1.000 0.0152 . . . .                          
H6 H Uiso -0.07703 0.27995 0.62240 1.000 0.0152 . . . .                         
H7 H Uiso -0.10134 0.47120 0.91253 1.000 0.0152 . . . .                         
H8 H Uiso 0.03413 0.46475 1.08620 1.000 0.0152 . . . .                          
H9 H Uiso 0.09803 0.53041 0.97610 1.000 0.0152 . . . .                          
H10 H Uiso 0.12221 0.42371 1.28589 1.000 0.0152 . . . .                         
H11 H Uiso 0.10583 0.29744 1.42749 1.000 0.0152 . . . .                         
H12 H Uiso 0.19326 0.13530 1.11842 1.000 0.0152 . . . .                         
H13 H Uiso 0.29419 0.23892 0.92619 1.000 0.0152 . . . .                         
H14 H Uiso 0.17182 0.20675 0.89268 1.000 0.0152 . . . .                         
H15 H Uiso 0.31774 0.39520 0.96000 1.000 0.0152 . . . .                         
H16 H Uiso 0.24193 0.46751 0.87227 1.000 0.0152 . . . .                         
H17 H Uiso -0.21226 0.45113 0.65759 1.000 0.0191 . . . .                        
H18 H Uiso -0.25274 0.40928 0.80477 1.000 0.0191 . . . .                        
H19 H Uiso -0.23831 0.34048 0.67205 1.000 0.0191 . . . .                        
H20 H Uiso 0.13901 0.07140 1.31419 1.000 0.0191 . . . .                         
H21 H Uiso 0.07741 0.13384 1.43103 1.000 0.0191 . . . .                         
H22 H Uiso 0.20724 0.12579 1.43242 1.000 0.0191 . . . .                         
H1 H Uiso 0.37585 0.51269 0.40083 1.000 0.0152 . . . .                          
H2 H Uiso 0.45353 0.33732 0.09593 1.000 0.0152 . . . .                          
H3 H Uiso 0.33349 0.24141 0.45093 1.000 0.0152 . . . .                          
H4 H Uiso 0.25350 0.32979 0.71949 1.000 0.0191 . . . .                          

#===============================================================================

#===============================================================================

data_25_list1_bpandenburg_26_a15092  

#===============================================================================

# 5. CHEMICAL DATA

_chemical_name_systematic                        
;
;
_chemical_name_common                             ?
_chemical_melting_point                           ?
_chemical_formula_moiety                         
'C17 H18 N2, C7 H4 N2 O6'
# Ex: 'C12 H16 N2 O6, H2 O' and '(Cd 2+)3, (C6 N6 Cr 3-)2, 2(H2 O)' 
_chemical_formula_structural                      ?
_chemical_formula_sum                            
', C7 H4 N2 O6'
_chemical_formula_iupac                           ?
_chemical_formula_weight                             462.46
_chemical_compound_source                        'see text'

loop_
_atom_type_symbol                                
_atom_type_description                           
_atom_type_scat_dispersion_real                  
_atom_type_scat_dispersion_imag                  
_atom_type_scat_source                           
 C   C    0.0033    0.0016
' International Tables Vol C Tables 4.2.6.8 and 6.1.1.4'
 H   H    0.0000    0.0000
' International Tables Vol C Tables 4.2.6.8 and 6.1.1.4'
 N   N    0.0061    0.0033
' International Tables Vol C Tables 4.2.6.8 and 6.1.1.4'
 O   O    0.0106    0.0060
' International Tables Vol C Tables 4.2.6.8 and 6.1.1.4'

#===============================================================================

# 6. CRYSTAL DATA

_symmetry_cell_setting                               triclinic
_symmetry_space_group_name_Hall                   '-P 1'
_symmetry_space_group_name_H-M                    'P -1'
_symmetry_Int_Tables_number                               2

loop_
_space_group_symop_id                            
_space_group_symop_operation_xyz                 
   1 x,y,z                         
   2 -x,-y,-z                      

_cell_length_a                                          8.50660
_cell_length_b                                         11.10640
_cell_length_c                                         12.21860
_cell_angle_alpha                                       90.8310
_cell_angle_beta                                       108.1500
_cell_angle_gamma                                      105.4180
_cell_volume                                           1051.486
_cell_formula_units_Z                                 2
_cell_measurement_temperature                     ?
_cell_measurement_reflns_used                     ?
_cell_measurement_theta_min                       ?
_cell_measurement_theta_max                       ?
_cell_special_details                            
;
 
;

#===============================================================================

# 9. ATOMIC COORDINATES AND DISPLACEMENT PARAMETERS

loop_
_atom_site_label                                 
_atom_site_type_symbol                           
_atom_site_thermal_displace_type                 
_atom_site_fract_x                               
_atom_site_fract_y                               
_atom_site_fract_z                               
_atom_site_occupancy                             
_atom_site_U_iso_or_equiv                        
_atom_site_calc_flag                             
_atom_site_refinement_flags                      
_atom_site_disorder_assembly                     
_atom_site_disorder_group                        
N3 N Uiso 0.71538 0.54621 0.28263 1.000 0.0127 . . . .                          
N4 N Uiso 0.81909 0.41780 0.17944 1.000 0.0127 . . . .                          
O1 O Uiso -0.14745 0.18595 0.17692 1.000 0.0127 . . . .                         
O2 O Uiso -0.07799 0.23043 0.37143 1.000 0.0127 . . . .                         
O3 O Uiso 0.32092 0.02805 0.62774 1.000 0.0127 . . . .                          
O4 O Uiso 0.41811 -0.10939 0.55738 1.000 0.0127 . . . .                         
O5 O Uiso 0.17084 -0.25549 0.14450 1.000 0.0127 . . . .                         
O6 O Uiso 0.02981 -0.14254 0.02720 1.000 0.0127 . . . .                         
C8 C Uiso 0.69250 0.62353 0.18961 1.000 0.0127 . . . .                          
C9 C Uiso 0.64959 0.73399 0.20415 1.000 0.0127 . . . .                          
C10 C Uiso 0.62591 0.81056 0.11604 1.000 0.0127 . . . .                         
C11 C Uiso 0.64461 0.77838 0.01096 1.000 0.0127 . . . .                         
C12 C Uiso 0.68777 0.66860 -0.00261 1.000 0.0127 . . . .                        
C13 C Uiso 0.71259 0.59083 0.08556 1.000 0.0127 . . . .                         
C14 C Uiso 0.76321 0.47087 0.06831 1.000 0.0127 . . . .                         
C15 C Uiso 0.99351 0.48220 0.25069 1.000 0.0127 . . . .                         
C16 C Uiso 1.12979 0.45881 0.22236 1.000 0.0127 . . . .                         
C17 C Uiso 1.29839 0.51458 0.29148 1.000 0.0127 . . . .                         
C18 C Uiso 1.33351 0.59344 0.39113 1.000 0.0127 . . . .                         
C19 C Uiso 1.19691 0.61689 0.41781 1.000 0.0127 . . . .                         
C20 C Uiso 1.02722 0.56375 0.34773 1.000 0.0127 . . . .                         
C21 C Uiso 0.87916 0.59498 0.37772 1.000 0.0127 . . . .                         
C22 C Uiso 0.69657 0.41750 0.24242 1.000 0.0127 . . . .                         
C23 C Uiso 0.61805 0.86374 -0.08574 1.000 0.0127 . . . .                        
C24 C Uiso 1.51897 0.65390 0.46847 1.000 0.0127 . . . .                         
N1 N Uiso 0.32569 -0.03804 0.54689 1.000 0.0127 . . . .                         
N2 N Uiso 0.10327 -0.16859 0.12459 1.000 0.0127 . . . .                         
C1 C Uiso 0.02174 0.07161 0.30261 1.000 0.0127 . . . .                          
C2 C Uiso 0.12023 0.05812 0.41361 1.000 0.0127 . . . .                          
C3 C Uiso 0.21358 -0.02895 0.42783 1.000 0.0127 . . . .                         
C4 C Uiso 0.21113 -0.10453 0.33546 1.000 0.0127 . . . .                         
C5 C Uiso 0.10986 -0.08881 0.22633 1.000 0.0127 . . . .                         
C6 C Uiso 0.01640 -0.00135 0.20734 1.000 0.0127 . . . .                         
C7 C Uiso -0.07394 0.17178 0.28837 1.000 0.0127 . . . .                         
H5 H Uiso 0.63456 0.75876 0.28527 1.000 0.0152 . . . .                          
H6 H Uiso 0.59284 0.89595 0.12860 1.000 0.0152 . . . .                          
H7 H Uiso 0.70506 0.64325 -0.08262 1.000 0.0152 . . . .                         
H8 H Uiso 0.86750 0.49132 0.03150 1.000 0.0152 . . . .                          
H9 H Uiso 0.65370 0.40083 0.00735 1.000 0.0152 . . . .                          
H10 H Uiso 1.10093 0.39579 0.14607 1.000 0.0152 . . . .                         
H11 H Uiso 1.40507 0.49749 0.26993 1.000 0.0152 . . . .                         
H12 H Uiso 1.22183 0.67850 0.49411 1.000 0.0152 . . . .                         
H13 H Uiso 0.86754 0.55459 0.45669 1.000 0.0152 . . . .                         
H14 H Uiso 0.90748 0.69615 0.39481 1.000 0.0152 . . . .                         
H15 H Uiso 0.72372 0.36334 0.31636 1.000 0.0152 . . . .                         
H16 H Uiso 0.56649 0.37396 0.18396 1.000 0.0152 . . . .                         
H17 H Uiso 0.48272 0.86082 -0.12169 1.000 0.0191 . . . .                        
H18 H Uiso 0.65982 0.83551 -0.15474 1.000 0.0191 . . . .                        
H19 H Uiso 0.69099 0.96027 -0.05209 1.000 0.0191 . . . .                        
H20 H Uiso 1.53149 0.64515 0.55891 1.000 0.0191 . . . .                         
H21 H Uiso 1.55805 0.75325 0.45825 1.000 0.0191 . . . .                         
H22 H Uiso 1.60517 0.60952 0.44564 1.000 0.0191 . . . .                         
H1 H Uiso 0.12599 0.11684 0.48756 1.000 0.0152 . . . .                          
H2 H Uiso 0.28464 -0.17294 0.34721 1.000 0.0152 . . . .                         
H3 H Uiso -0.05747 0.01129 0.11985 1.000 0.0152 . . . .                         
H4 H Uiso -0.17609 0.26874 0.16758 1.000 0.0191 . . . .                         

#===============================================================================

#===============================================================================

data_25_list1_bpandenburg_27_a3308   

#===============================================================================

# 5. CHEMICAL DATA

_chemical_name_systematic                        
;
;
_chemical_name_common                             ?
_chemical_melting_point                           ?
_chemical_formula_moiety                         
'C17 H18 N2, C7 H4 N2 O6'
# Ex: 'C12 H16 N2 O6, H2 O' and '(Cd 2+)3, (C6 N6 Cr 3-)2, 2(H2 O)' 
_chemical_formula_structural                      ?
_chemical_formula_sum                            
', C7 H4 N2 O6'
_chemical_formula_iupac                           ?
_chemical_formula_weight                             462.46
_chemical_compound_source                        'see text'

loop_
_atom_type_symbol                                
_atom_type_description                           
_atom_type_scat_dispersion_real                  
_atom_type_scat_dispersion_imag                  
_atom_type_scat_source                           
 C   C    0.0033    0.0016
' International Tables Vol C Tables 4.2.6.8 and 6.1.1.4'
 H   H    0.0000    0.0000
' International Tables Vol C Tables 4.2.6.8 and 6.1.1.4'
 N   N    0.0061    0.0033
' International Tables Vol C Tables 4.2.6.8 and 6.1.1.4'
 O   O    0.0106    0.0060
' International Tables Vol C Tables 4.2.6.8 and 6.1.1.4'

#===============================================================================

# 6. CRYSTAL DATA

_symmetry_cell_setting                              monoclinic
_symmetry_space_group_name_Hall                   '-P 2ybc'
_symmetry_space_group_name_H-M                    'P 21/c'
_symmetry_Int_Tables_number                              14

loop_
_space_group_symop_id                            
_space_group_symop_operation_xyz                 
   1 x,y,z                         
   2 -x,1/2+y,1/2-z                
   3 -x,-y,-z                      
   4 x,1/2-y,1/2+z                 

_cell_length_a                                         10.29930
_cell_length_b                                          9.39030
_cell_length_c                                         22.67250
_cell_angle_alpha                                            90
_cell_angle_beta                                       102.1470
_cell_angle_gamma                                            90
_cell_volume                                           2143.644
_cell_formula_units_Z                                 4
_cell_measurement_temperature                     ?
_cell_measurement_reflns_used                     ?
_cell_measurement_theta_min                       ?
_cell_measurement_theta_max                       ?
_cell_special_details                            
;
 
;

#===============================================================================

# 9. ATOMIC COORDINATES AND DISPLACEMENT PARAMETERS

loop_
_atom_site_label                                 
_atom_site_type_symbol                           
_atom_site_thermal_displace_type                 
_atom_site_fract_x                               
_atom_site_fract_y                               
_atom_site_fract_z                               
_atom_site_occupancy                             
_atom_site_U_iso_or_equiv                        
_atom_site_calc_flag                             
_atom_site_refinement_flags                      
_atom_site_disorder_assembly                     
_atom_site_disorder_group                        
N7 N Uiso 0.22771 0.06318 -0.03584 1.000 0.0127 . . . .                         
N8 N Uiso 0.24897 0.08902 0.07080 1.000 0.0127 . . . .                          
O1 O Uiso 0.81512 0.12664 0.12685 1.000 0.0127 . . . .                          
O2 O Uiso 0.69519 -0.03006 0.17017 1.000 0.0127 . . . .                         
O3 O Uiso 0.45026 0.16957 0.31427 1.000 0.0127 . . . .                          
O4 O Uiso 0.55823 0.31839 0.38231 1.000 0.0127 . . . .                          
O5 O Uiso 0.85109 0.65470 0.29705 1.000 0.0127 . . . .                          
O6 O Uiso 0.98573 0.55015 0.24693 1.000 0.0127 . . . .                          
C32 C Uiso 0.12221 0.16693 -0.04531 1.000 0.0127 . . . .                        
C33 C Uiso 0.07538 0.22005 -0.10320 1.000 0.0127 . . . .                        
C34 C Uiso -0.02893 0.31594 -0.11413 1.000 0.0127 . . . .                       
C35 C Uiso -0.08773 0.36102 -0.06739 1.000 0.0127 . . . .                       
C36 C Uiso -0.03763 0.31074 -0.00958 1.000 0.0127 . . . .                       
C37 C Uiso 0.06657 0.21405 0.00199 1.000 0.0127 . . . .                         
C38 C Uiso 0.12001 0.15979 0.06640 1.000 0.0127 . . . .                         
C39 C Uiso 0.35770 0.18523 0.07255 1.000 0.0127 . . . .                         
C40 C Uiso 0.40571 0.26324 0.12479 1.000 0.0127 . . . .                         
C41 C Uiso 0.51033 0.35683 0.12735 1.000 0.0127 . . . .                         
C42 C Uiso 0.57064 0.37351 0.07826 1.000 0.0127 . . . .                         
C43 C Uiso 0.52152 0.29615 0.02627 1.000 0.0127 . . . .                         
C44 C Uiso 0.41507 0.20349 0.02269 1.000 0.0127 . . . .                         
C45 C Uiso 0.35893 0.12573 -0.03662 1.000 0.0127 . . . .                        
C46 C Uiso 0.23768 -0.01372 0.02165 1.000 0.0127 . . . .                        
C47 C Uiso -0.20596 0.46219 -0.07923 1.000 0.0127 . . . .                       
C48 C Uiso 0.68819 0.47418 0.08174 1.000 0.0127 . . . .                         
N1 N Uiso 0.54124 0.25463 0.33361 1.000 0.0127 . . . .                          
N2 N Uiso 0.88752 0.55178 0.27058 1.000 0.0127 . . . .                          
C1 C Uiso 0.74193 0.19823 0.21605 1.000 0.0127 . . . .                          
C2 C Uiso 0.65058 0.17820 0.25232 1.000 0.0127 . . . .                          
C3 C Uiso 0.64008 0.28024 0.29521 1.000 0.0127 . . . .                          
C4 C Uiso 0.71703 0.40292 0.30383 1.000 0.0127 . . . .                          
C5 C Uiso 0.80561 0.41930 0.26574 1.000 0.0127 . . . .                          
C6 C Uiso 0.82087 0.31952 0.22244 1.000 0.0127 . . . .                          
C7 C Uiso 0.74836 0.08454 0.16883 1.000 0.0127 . . . .                          
H27 H Uiso 0.12167 0.18562 -0.13941 1.000 0.0152 . . . .                        
H28 H Uiso -0.06471 0.35598 -0.15930 1.000 0.0152 . . . .                       
H29 H Uiso -0.08067 0.34682 0.02727 1.000 0.0152 . . . .                        
H30 H Uiso 0.12983 0.24796 0.09812 1.000 0.0152 . . . .                         
H31 H Uiso 0.05010 0.08421 0.07902 1.000 0.0152 . . . .                         
H32 H Uiso 0.35889 0.25033 0.16288 1.000 0.0152 . . . .                         
H33 H Uiso 0.54594 0.41833 0.16764 1.000 0.0152 . . . .                         
H34 H Uiso 0.56441 0.30988 -0.01288 1.000 0.0152 . . . .                        
H35 H Uiso 0.42565 0.04063 -0.04418 1.000 0.0152 . . . .                        
H36 H Uiso 0.35020 0.19897 -0.07446 1.000 0.0152 . . . .                        
H37 H Uiso 0.32466 -0.08265 0.02852 1.000 0.0152 . . . .                        
H38 H Uiso 0.14983 -0.07892 0.02024 1.000 0.0152 . . . .                        
H39 H Uiso -0.29674 0.40560 -0.07689 1.000 0.0191 . . . .                       
H40 H Uiso -0.19303 0.54598 -0.04561 1.000 0.0191 . . . .                       
H41 H Uiso -0.21813 0.51010 -0.12350 1.000 0.0191 . . . .                       
H42 H Uiso 0.68501 0.52494 0.03851 1.000 0.0191 . . . .                         
H43 H Uiso 0.68717 0.55581 0.11550 1.000 0.0191 . . . .                         
H44 H Uiso 0.78094 0.41544 0.09400 1.000 0.0191 . . . .                         
H1 H Uiso 0.58835 0.08356 0.24674 1.000 0.0152 . . . .                          
H2 H Uiso 0.71016 0.48050 0.33942 1.000 0.0152 . . . .                          
H3 H Uiso 0.89273 0.33609 0.19406 1.000 0.0152 . . . .                          
H4 H Uiso 0.80497 0.05553 0.09279 1.000 0.0191 . . . .                          

#===============================================================================

#===============================================================================

data_25_list1_bpandenburg_28_a864    

#===============================================================================

# 5. CHEMICAL DATA

_chemical_name_systematic                        
;
;
_chemical_name_common                             ?
_chemical_melting_point                           ?
_chemical_formula_moiety                         
'C17 H18 N2, C7 H4 N2 O6'
# Ex: 'C12 H16 N2 O6, H2 O' and '(Cd 2+)3, (C6 N6 Cr 3-)2, 2(H2 O)' 
_chemical_formula_structural                      ?
_chemical_formula_sum                            
', C7 H4 N2 O6'
_chemical_formula_iupac                           ?
_chemical_formula_weight                             462.46
_chemical_compound_source                        'see text'

loop_
_atom_type_symbol                                
_atom_type_description                           
_atom_type_scat_dispersion_real                  
_atom_type_scat_dispersion_imag                  
_atom_type_scat_source                           
 C   C    0.0033    0.0016
' International Tables Vol C Tables 4.2.6.8 and 6.1.1.4'
 H   H    0.0000    0.0000
' International Tables Vol C Tables 4.2.6.8 and 6.1.1.4'
 N   N    0.0061    0.0033
' International Tables Vol C Tables 4.2.6.8 and 6.1.1.4'
 O   O    0.0106    0.0060
' International Tables Vol C Tables 4.2.6.8 and 6.1.1.4'

#===============================================================================

# 6. CRYSTAL DATA

_symmetry_cell_setting                              monoclinic
_symmetry_space_group_name_Hall                   '-P 2ybc'
_symmetry_space_group_name_H-M                    'P 21/c'
_symmetry_Int_Tables_number                              14

loop_
_space_group_symop_id                            
_space_group_symop_operation_xyz                 
   1 x,y,z                         
   2 -x,1/2+y,1/2-z                
   3 -x,-y,-z                      
   4 x,1/2-y,1/2+z                 

_cell_length_a                                          6.93030
_cell_length_b                                         13.28000
_cell_length_c                                         23.66620
_cell_angle_alpha                                            90
_cell_angle_beta                                        92.0840
_cell_angle_gamma                                            90
_cell_volume                                           2176.664
_cell_formula_units_Z                                 4
_cell_measurement_temperature                     ?
_cell_measurement_reflns_used                     ?
_cell_measurement_theta_min                       ?
_cell_measurement_theta_max                       ?
_cell_special_details                            
;
 
;

#===============================================================================

# 9. ATOMIC COORDINATES AND DISPLACEMENT PARAMETERS

loop_
_atom_site_label                                 
_atom_site_type_symbol                           
_atom_site_thermal_displace_type                 
_atom_site_fract_x                               
_atom_site_fract_y                               
_atom_site_fract_z                               
_atom_site_occupancy                             
_atom_site_U_iso_or_equiv                        
_atom_site_calc_flag                             
_atom_site_refinement_flags                      
_atom_site_disorder_assembly                     
_atom_site_disorder_group                        
N10 N Uiso 0.47437 0.32392 0.10341 1.000 0.0127 . . . .                         
N14 N Uiso 0.16389 0.26747 0.06987 1.000 0.0127 . . . .                         
O1 O Uiso 0.10313 0.69424 0.00990 1.000 0.0127 . . . .                          
O5 O Uiso -0.11994 0.70537 0.07739 1.000 0.0127 . . . .                         
O9 O Uiso 0.14708 0.65481 0.27706 1.000 0.0127 . . . .                          
O13 O Uiso 0.44233 0.59642 0.29025 1.000 0.0127 . . . .                         
O17 O Uiso 0.82028 0.50429 0.13342 1.000 0.0127 . . . .                         
O21 O Uiso 0.69492 0.50917 0.04675 1.000 0.0127 . . . .                         
C30 C Uiso 0.40623 0.33103 0.15953 1.000 0.0127 . . . .                         
C34 C Uiso 0.53646 0.34827 0.20492 1.000 0.0127 . . . .                         
C38 C Uiso 0.47085 0.36358 0.25862 1.000 0.0127 . . . .                         
C42 C Uiso 0.27313 0.36305 0.26827 1.000 0.0127 . . . .                         
C46 C Uiso 0.14599 0.34252 0.22344 1.000 0.0127 . . . .                         
C50 C Uiso 0.21065 0.32469 0.16941 1.000 0.0127 . . . .                         
C54 C Uiso 0.06554 0.29595 0.12188 1.000 0.0127 . . . .                         
C58 C Uiso 0.23561 0.16548 0.06997 1.000 0.0127 . . . .                         
C62 C Uiso 0.10572 0.08634 0.06179 1.000 0.0127 . . . .                         
C66 C Uiso 0.17120 -0.01188 0.05971 1.000 0.0127 . . . .                        
C70 C Uiso 0.36820 -0.03276 0.06489 1.000 0.0127 . . . .                        
C74 C Uiso 0.49577 0.04654 0.07336 1.000 0.0127 . . . .                         
C78 C Uiso 0.43171 0.14528 0.07702 1.000 0.0127 . . . .                         
C82 C Uiso 0.57619 0.23038 0.09047 1.000 0.0127 . . . .                         
C86 C Uiso 0.32051 0.34025 0.06078 1.000 0.0127 . . . .                         
C90 C Uiso 0.19877 0.38437 0.32687 1.000 0.0127 . . . .                         
C94 C Uiso 0.44209 -0.14070 0.06292 1.000 0.0127 . . . .                        
N1 N Uiso 0.30287 0.62335 0.25977 1.000 0.0127 . . . .                          
N5 N Uiso 0.68885 0.52411 0.09821 1.000 0.0127 . . . .                          
C1 C Uiso 0.19932 0.64501 0.10322 1.000 0.0127 . . . .                          
C5 C Uiso 0.17538 0.65104 0.16123 1.000 0.0127 . . . .                          
C9 C Uiso 0.32428 0.61745 0.19736 1.000 0.0127 . . . .                          
C13 C Uiso 0.49457 0.57771 0.17805 1.000 0.0127 . . . .                         
C17 C Uiso 0.50995 0.57036 0.11996 1.000 0.0127 . . . .                         
C21 C Uiso 0.36642 0.60350 0.08204 1.000 0.0127 . . . .                         
C25 C Uiso 0.04079 0.68459 0.06254 1.000 0.0127 . . . .                         
H18 H Uiso 0.68859 0.35151 0.19685 1.000 0.0152 . . . .                         
H22 H Uiso 0.57199 0.37905 0.29330 1.000 0.0152 . . . .                         
H26 H Uiso -0.00683 0.33959 0.23029 1.000 0.0152 . . . .                        
H30 H Uiso -0.02042 0.23275 0.13595 1.000 0.0152 . . . .                        
H34 H Uiso -0.03204 0.35889 0.11255 1.000 0.0152 . . . .                        
H38 H Uiso -0.04663 0.10253 0.05695 1.000 0.0152 . . . .                        
H42 H Uiso 0.06916 -0.07258 0.05339 1.000 0.0152 . . . .                        
H46 H Uiso 0.64845 0.03150 0.07763 1.000 0.0152 . . . .                         
H50 H Uiso 0.66833 0.24347 0.05474 1.000 0.0152 . . . .                         
H54 H Uiso 0.66772 0.20820 0.12665 1.000 0.0152 . . . .                         
H58 H Uiso 0.37683 0.32967 0.01877 1.000 0.0152 . . . .                         
H62 H Uiso 0.26165 0.41607 0.06373 1.000 0.0152 . . . .                         
H66 H Uiso 0.04815 0.40634 0.32404 1.000 0.0191 . . . .                         
H70 H Uiso 0.21201 0.31826 0.35392 1.000 0.0191 . . . .                         
H74 H Uiso 0.28153 0.44472 0.34683 1.000 0.0191 . . . .                         
H78 H Uiso 0.58819 -0.14298 0.04808 1.000 0.0191 . . . .                        
H82 H Uiso 0.44371 -0.17391 0.10487 1.000 0.0191 . . . .                        
H86 H Uiso 0.34990 -0.18638 0.03529 1.000 0.0191 . . . .                        
H1 H Uiso 0.04351 0.68199 0.17794 1.000 0.0152 . . . .                          
H5 H Uiso 0.60984 0.55261 0.20725 1.000 0.0152 . . . .                          
H9 H Uiso 0.38256 0.59668 0.03653 1.000 0.0152 . . . .                          
H13 H Uiso -0.00216 0.71308 -0.01910 1.000 0.0152 . . . .                       

#===============================================================================

#===============================================================================

data_25_list1_bpandenburg_29_a717    

#===============================================================================

# 5. CHEMICAL DATA

_chemical_name_systematic                        
;
;
_chemical_name_common                             ?
_chemical_melting_point                           ?
_chemical_formula_moiety                         
'C17 H18 N2, C7 H4 N2 O6'
# Ex: 'C12 H16 N2 O6, H2 O' and '(Cd 2+)3, (C6 N6 Cr 3-)2, 2(H2 O)' 
_chemical_formula_structural                      ?
_chemical_formula_sum                            
', C7 H4 N2 O6'
_chemical_formula_iupac                           ?
_chemical_formula_weight                             462.46
_chemical_compound_source                        'see text'

loop_
_atom_type_symbol                                
_atom_type_description                           
_atom_type_scat_dispersion_real                  
_atom_type_scat_dispersion_imag                  
_atom_type_scat_source                           
 C   C    0.0033    0.0016
' International Tables Vol C Tables 4.2.6.8 and 6.1.1.4'
 H   H    0.0000    0.0000
' International Tables Vol C Tables 4.2.6.8 and 6.1.1.4'
 N   N    0.0061    0.0033
' International Tables Vol C Tables 4.2.6.8 and 6.1.1.4'
 O   O    0.0106    0.0060
' International Tables Vol C Tables 4.2.6.8 and 6.1.1.4'

#===============================================================================

# 6. CRYSTAL DATA

_symmetry_cell_setting                               triclinic
_symmetry_space_group_name_Hall                   '-P 1'
_symmetry_space_group_name_H-M                    'P -1'
_symmetry_Int_Tables_number                               2

loop_
_space_group_symop_id                            
_space_group_symop_operation_xyz                 
   1 x,y,z                         
   2 -x,-y,-z                      

_cell_length_a                                          7.70170
_cell_length_b                                         10.77570
_cell_length_c                                         14.08890
_cell_angle_alpha                                      101.1880
_cell_angle_beta                                        90.3960
_cell_angle_gamma                                      108.3240
_cell_volume                                           1085.973
_cell_formula_units_Z                                 2
_cell_measurement_temperature                     ?
_cell_measurement_reflns_used                     ?
_cell_measurement_theta_min                       ?
_cell_measurement_theta_max                       ?
_cell_special_details                            
;
 
;

#===============================================================================

# 9. ATOMIC COORDINATES AND DISPLACEMENT PARAMETERS

loop_
_atom_site_label                                 
_atom_site_type_symbol                           
_atom_site_thermal_displace_type                 
_atom_site_fract_x                               
_atom_site_fract_y                               
_atom_site_fract_z                               
_atom_site_occupancy                             
_atom_site_U_iso_or_equiv                        
_atom_site_calc_flag                             
_atom_site_refinement_flags                      
_atom_site_disorder_assembly                     
_atom_site_disorder_group                        
N3 N Uiso 0.79700 0.40802 0.31854 1.000 0.0127 . . . .                          
N4 N Uiso 0.70814 0.58893 0.28350 1.000 0.0127 . . . .                          
O1 O Uiso 0.65499 -0.18047 0.35880 1.000 0.0127 . . . .                         
O2 O Uiso 0.48179 -0.22216 0.21784 1.000 0.0127 . . . .                         
O3 O Uiso -0.00387 0.00250 0.24453 1.000 0.0127 . . . .                         
O4 O Uiso 0.04390 0.18964 0.35213 1.000 0.0127 . . . .                          
O5 O Uiso 0.62555 0.39145 0.54501 1.000 0.0127 . . . .                          
O6 O Uiso 0.79648 0.26544 0.55871 1.000 0.0127 . . . .                          
C8 C Uiso 0.65648 0.31730 0.24850 1.000 0.0127 . . . .                          
C9 C Uiso 0.65940 0.18764 0.21549 1.000 0.0127 . . . .                          
C10 C Uiso 0.52490 0.09771 0.14814 1.000 0.0127 . . . .                         
C11 C Uiso 0.38430 0.13506 0.11233 1.000 0.0127 . . . .                         
C12 C Uiso 0.38387 0.26501 0.14428 1.000 0.0127 . . . .                         
C13 C Uiso 0.51945 0.35676 0.21079 1.000 0.0127 . . . .                         
C14 C Uiso 0.52550 0.50280 0.23789 1.000 0.0127 . . . .                         
C15 C Uiso 0.84730 0.60688 0.21427 1.000 0.0127 . . . .                         
C16 C Uiso 0.84429 0.68668 0.14818 1.000 0.0127 . . . .                         
C17 C Uiso 0.97425 0.70539 0.08023 1.000 0.0127 . . . .                         
C18 C Uiso 1.10959 0.64496 0.07737 1.000 0.0127 . . . .                         
C19 C Uiso 1.10969 0.56407 0.14301 1.000 0.0127 . . . .                         
C20 C Uiso 0.98047 0.54377 0.21108 1.000 0.0127 . . . .                         
C21 C Uiso 0.97761 0.44742 0.27886 1.000 0.0127 . . . .                         
C22 C Uiso 0.75490 0.52889 0.36181 1.000 0.0127 . . . .                         
C23 C Uiso 0.23466 0.03617 0.03890 1.000 0.0127 . . . .                         
C24 C Uiso 1.25552 0.66511 0.00439 1.000 0.0127 . . . .                         
N1 N Uiso 0.08859 0.09254 0.31128 1.000 0.0127 . . . .                          
N2 N Uiso 0.66432 0.28679 0.52246 1.000 0.0127 . . . .                          
C1 C Uiso 0.47978 -0.03720 0.34269 1.000 0.0127 . . . .                         
C2 C Uiso 0.31504 -0.02898 0.30794 1.000 0.0127 . . . .                         
C3 C Uiso 0.26686 0.08345 0.34610 1.000 0.0127 . . . .                          
C4 C Uiso 0.37799 0.18923 0.41530 1.000 0.0127 . . . .                          
C5 C Uiso 0.54100 0.17664 0.44732 1.000 0.0127 . . . .                          
C6 C Uiso 0.59340 0.06497 0.41333 1.000 0.0127 . . . .                          
C7 C Uiso 0.53790 -0.15740 0.29862 1.000 0.0127 . . . .                         
H5 H Uiso 0.76827 0.15854 0.24361 1.000 0.0152 . . . .                          
H6 H Uiso 0.52772 -0.00292 0.12366 1.000 0.0152 . . . .                         
H7 H Uiso 0.27874 0.29660 0.11503 1.000 0.0152 . . . .                          
H8 H Uiso 0.49717 0.53639 0.17325 1.000 0.0152 . . . .                          
H9 H Uiso 0.42217 0.51452 0.28842 1.000 0.0152 . . . .                          
H10 H Uiso 0.73839 0.73314 0.14995 1.000 0.0152 . . . .                         
H11 H Uiso 0.96997 0.76708 0.02910 1.000 0.0152 . . . .                         
H12 H Uiso 1.21098 0.51393 0.13967 1.000 0.0152 . . . .                         
H13 H Uiso 1.08331 0.49484 0.33852 1.000 0.0152 . . . .                         
H14 H Uiso 1.00517 0.35940 0.23903 1.000 0.0152 . . . .                         
H15 H Uiso 0.87478 0.59896 0.40685 1.000 0.0152 . . . .                         
H16 H Uiso 0.63843 0.50610 0.40650 1.000 0.0152 . . . .                         
H17 H Uiso 0.10391 0.01181 0.07145 1.000 0.0191 . . . .                         
H18 H Uiso 0.22022 0.07826 -0.02360 1.000 0.0152 . . . .                        
H19 H Uiso 0.26662 -0.05527 0.01441 1.000 0.0152 . . . .                        
H20 H Uiso 1.27184 0.57027 -0.02881 1.000 0.0191 . . . .                        
H21 H Uiso 1.21939 0.70939 -0.05226 1.000 0.0191 . . . .                        
H22 H Uiso 1.38648 0.73037 0.04083 1.000 0.0191 . . . .                         
H1 H Uiso 0.22622 -0.10906 0.25189 1.000 0.0152 . . . .                         
H2 H Uiso 0.33839 0.27736 0.44338 1.000 0.0152 . . . .                          
H3 H Uiso 0.72241 0.05896 0.44059 1.000 0.0152 . . . .                          
H4 H Uiso 0.68602 -0.26438 0.33041 1.000 0.0191 . . . .                         

#===============================================================================

#===============================================================================

data_25_list1_bpandenburg_30_a334    

#===============================================================================

# 5. CHEMICAL DATA

_chemical_name_systematic                        
;
;
_chemical_name_common                             ?
_chemical_melting_point                           ?
_chemical_formula_moiety                         
'C17 H18 N2, C7 H4 N2 O6'
# Ex: 'C12 H16 N2 O6, H2 O' and '(Cd 2+)3, (C6 N6 Cr 3-)2, 2(H2 O)' 
_chemical_formula_structural                      ?
_chemical_formula_sum                            
', C7 H4 N2 O6'
_chemical_formula_iupac                           ?
_chemical_formula_weight                             462.46
_chemical_compound_source                        'see text'

loop_
_atom_type_symbol                                
_atom_type_description                           
_atom_type_scat_dispersion_real                  
_atom_type_scat_dispersion_imag                  
_atom_type_scat_source                           
 C   C    0.0033    0.0016
' International Tables Vol C Tables 4.2.6.8 and 6.1.1.4'
 H   H    0.0000    0.0000
' International Tables Vol C Tables 4.2.6.8 and 6.1.1.4'
 N   N    0.0061    0.0033
' International Tables Vol C Tables 4.2.6.8 and 6.1.1.4'
 O   O    0.0106    0.0060
' International Tables Vol C Tables 4.2.6.8 and 6.1.1.4'

#===============================================================================

# 6. CRYSTAL DATA

_symmetry_cell_setting                              monoclinic
_symmetry_space_group_name_Hall                   '-P 2ybc'
_symmetry_space_group_name_H-M                    'P 21/c'
_symmetry_Int_Tables_number                              14

loop_
_space_group_symop_id                            
_space_group_symop_operation_xyz                 
   1 x,y,z                         
   2 -x,1/2+y,1/2-z                
   3 -x,-y,-z                      
   4 x,1/2-y,1/2+z                 

_cell_length_a                                         10.35900
_cell_length_b                                         16.05130
_cell_length_c                                         13.40030
_cell_angle_alpha                                            90
_cell_angle_beta                                       103.8830
_cell_angle_gamma                                            90
_cell_volume                                           2163.051
_cell_formula_units_Z                                 4
_cell_measurement_temperature                     ?
_cell_measurement_reflns_used                     ?
_cell_measurement_theta_min                       ?
_cell_measurement_theta_max                       ?
_cell_special_details                            
;
 
;

#===============================================================================

# 9. ATOMIC COORDINATES AND DISPLACEMENT PARAMETERS

loop_
_atom_site_label                                 
_atom_site_type_symbol                           
_atom_site_thermal_displace_type                 
_atom_site_fract_x                               
_atom_site_fract_y                               
_atom_site_fract_z                               
_atom_site_occupancy                             
_atom_site_U_iso_or_equiv                        
_atom_site_calc_flag                             
_atom_site_refinement_flags                      
_atom_site_disorder_assembly                     
_atom_site_disorder_group                        
N7 N Uiso 0.29815 0.04956 0.00513 1.000 0.0127 . . . .                          
N8 N Uiso 0.13200 0.15165 0.00419 1.000 0.0127 . . . .                          
O7 O Uiso 0.88601 0.30302 0.41494 1.000 0.0127 . . . .                          
O8 O Uiso 0.94759 0.17664 0.48630 1.000 0.0127 . . . .                          
O9 O Uiso 0.60616 -0.04331 0.43219 1.000 0.0127 . . . .                         
O10 O Uiso 0.40409 -0.01839 0.33942 1.000 0.0127 . . . .                        
O11 O Uiso 0.26794 0.27241 0.27361 1.000 0.0127 . . . .                         
O12 O Uiso 0.42218 0.36934 0.29343 1.000 0.0127 . . . .                         
C32 C Uiso 0.39879 0.10863 0.04908 1.000 0.0127 . . . .                         
C33 C Uiso 0.52954 0.08184 0.08719 1.000 0.0127 . . . .                         
C34 C Uiso 0.62999 0.13882 0.12194 1.000 0.0127 . . . .                         
C35 C Uiso 0.60287 0.22404 0.11986 1.000 0.0127 . . . .                         
C36 C Uiso 0.47222 0.24991 0.08585 1.000 0.0127 . . . .                         
C37 C Uiso 0.36965 0.19304 0.05184 1.000 0.0127 . . . .                         
C38 C Uiso 0.22482 0.22312 0.02008 1.000 0.0127 . . . .                         
C39 C Uiso 0.11118 0.11482 0.09750 1.000 0.0127 . . . .                         
C40 C Uiso 0.03383 0.15745 0.15279 1.000 0.0127 . . . .                         
C41 C Uiso 0.00244 0.12095 0.23716 1.000 0.0127 . . . .                         
C42 C Uiso 0.04642 0.04073 0.26802 1.000 0.0127 . . . .                         
C43 C Uiso 0.12655 0.00000 0.21450 1.000 0.0127 . . . .                         
C44 C Uiso 0.16141 0.03673 0.13070 1.000 0.0127 . . . .                         
C45 C Uiso 0.25839 -0.00743 0.07762 1.000 0.0127 . . . .                        
C46 C Uiso 0.18023 0.08872 -0.05865 1.000 0.0127 . . . .                        
C47 C Uiso 0.71520 0.28672 0.15485 1.000 0.0127 . . . .                         
C48 C Uiso 0.00654 -0.00064 0.35853 1.000 0.0127 . . . .                        
N5 N Uiso 0.51854 0.00323 0.38241 1.000 0.0127 . . . .                          
N6 N Uiso 0.38522 0.29634 0.29745 1.000 0.0127 . . . .                          
C25 C Uiso 0.71850 0.19930 0.40359 1.000 0.0127 . . . .                         
C26 C Uiso 0.68542 0.11589 0.40886 1.000 0.0127 . . . .                         
C27 C Uiso 0.55321 0.09278 0.37526 1.000 0.0127 . . . .                         
C28 C Uiso 0.45194 0.14929 0.33686 1.000 0.0127 . . . .                         
C29 C Uiso 0.48970 0.23211 0.33502 1.000 0.0127 . . . .                         
C30 C Uiso 0.62066 0.25839 0.36766 1.000 0.0127 . . . .                         
C31 C Uiso 0.86389 0.22440 0.43990 1.000 0.0127 . . . .                         
H27 H Uiso 0.55250 0.01619 0.08683 1.000 0.0152 . . . .                         
H28 H Uiso 0.73097 0.11718 0.14916 1.000 0.0152 . . . .                         
H29 H Uiso 0.44882 0.31552 0.08573 1.000 0.0152 . . . .                         
H30 H Uiso 0.20352 0.26386 0.07928 1.000 0.0152 . . . .                         
H31 H Uiso 0.20743 0.25910 -0.05111 1.000 0.0152 . . . .                        
H32 H Uiso -0.00034 0.21954 0.12931 1.000 0.0152 . . . .                        
H33 H Uiso -0.05744 0.15442 0.27931 1.000 0.0152 . . . .                        
H34 H Uiso 0.16401 -0.06143 0.23820 1.000 0.0152 . . . .                        
H35 H Uiso 0.21221 -0.06284 0.03687 1.000 0.0152 . . . .                        
H36 H Uiso 0.34568 -0.02757 0.13547 1.000 0.0152 . . . .                        
H37 H Uiso 0.10390 0.04159 -0.08539 1.000 0.0152 . . . .                        
H38 H Uiso 0.20235 0.11946 -0.12525 1.000 0.0152 . . . .                        
H39 H Uiso 0.78990 0.27942 0.11121 1.000 0.0191 . . . .                         
H40 H Uiso 0.67725 0.34985 0.14506 1.000 0.0191 . . . .                         
H41 H Uiso 0.76491 0.27793 0.23490 1.000 0.0191 . . . .                         
H42 H Uiso 0.06944 -0.05389 0.38586 1.000 0.0191 . . . .                        
H43 H Uiso 0.01378 0.04345 0.42118 1.000 0.0152 . . . .                         
H44 H Uiso -0.09559 -0.02264 0.33575 1.000 0.0152 . . . .                       
H23 H Uiso 0.76208 0.06976 0.43905 1.000 0.0152 . . . .                         
H24 H Uiso 0.34838 0.12957 0.31037 1.000 0.0152 . . . .                         
H25 H Uiso 0.64594 0.32404 0.36497 1.000 0.0152 . . . .                         
H26 H Uiso 0.98194 0.32041 0.44412 1.000 0.0191 . . . .                         

#===============================================================================

#===============================================================================

data_25_list1_bpandenburg_31_a4025   

#===============================================================================

# 5. CHEMICAL DATA

_chemical_name_systematic                        
;
;
_chemical_name_common                             ?
_chemical_melting_point                           ?
_chemical_formula_moiety                         
'C17 H18 N2, C7 H4 N2 O6'
# Ex: 'C12 H16 N2 O6, H2 O' and '(Cd 2+)3, (C6 N6 Cr 3-)2, 2(H2 O)' 
_chemical_formula_structural                      ?
_chemical_formula_sum                            
', C7 H4 N2 O6'
_chemical_formula_iupac                           ?
_chemical_formula_weight                             462.46
_chemical_compound_source                        'see text'

loop_
_atom_type_symbol                                
_atom_type_description                           
_atom_type_scat_dispersion_real                  
_atom_type_scat_dispersion_imag                  
_atom_type_scat_source                           
 C   C    0.0033    0.0016
' International Tables Vol C Tables 4.2.6.8 and 6.1.1.4'
 H   H    0.0000    0.0000
' International Tables Vol C Tables 4.2.6.8 and 6.1.1.4'
 N   N    0.0061    0.0033
' International Tables Vol C Tables 4.2.6.8 and 6.1.1.4'
 O   O    0.0106    0.0060
' International Tables Vol C Tables 4.2.6.8 and 6.1.1.4'

#===============================================================================

# 6. CRYSTAL DATA

_symmetry_cell_setting                               triclinic
_symmetry_space_group_name_Hall                   '-P 1'
_symmetry_space_group_name_H-M                    'P -1'
_symmetry_Int_Tables_number                               2

loop_
_space_group_symop_id                            
_space_group_symop_operation_xyz                 
   1 x,y,z                         
   2 -x,-y,-z                      

_cell_length_a                                          7.37550
_cell_length_b                                         10.12720
_cell_length_c                                         15.24920
_cell_angle_alpha                                       73.4000
_cell_angle_beta                                        81.0340
_cell_angle_gamma                                       82.1370
_cell_volume                                           1073.067
_cell_formula_units_Z                                 2
_cell_measurement_temperature                     ?
_cell_measurement_reflns_used                     ?
_cell_measurement_theta_min                       ?
_cell_measurement_theta_max                       ?
_cell_special_details                            
;
 
;

#===============================================================================

# 9. ATOMIC COORDINATES AND DISPLACEMENT PARAMETERS

loop_
_atom_site_label                                 
_atom_site_type_symbol                           
_atom_site_thermal_displace_type                 
_atom_site_fract_x                               
_atom_site_fract_y                               
_atom_site_fract_z                               
_atom_site_occupancy                             
_atom_site_U_iso_or_equiv                        
_atom_site_calc_flag                             
_atom_site_refinement_flags                      
_atom_site_disorder_assembly                     
_atom_site_disorder_group                        
N3 N Uiso 0.24259 0.18892 0.03477 1.000 0.0127 . . . .                          
N4 N Uiso 0.32063 0.31943 0.12961 1.000 0.0127 . . . .                          
O1 O Uiso 0.30162 0.16969 0.86249 1.000 0.0127 . . . .                          
O2 O Uiso 0.25956 -0.05829 0.89588 1.000 0.0127 . . . .                         
O3 O Uiso 0.01469 -0.18112 0.63648 1.000 0.0127 . . . .                         
O4 O Uiso 0.16930 -0.09976 0.49996 1.000 0.0127 . . . .                         
O5 O Uiso 0.35452 0.36628 0.43570 1.000 0.0127 . . . .                          
O6 O Uiso 0.32953 0.46037 0.55161 1.000 0.0127 . . . .                          
C8 C Uiso 0.24025 0.06828 0.11342 1.000 0.0127 . . . .                          
C9 C Uiso 0.17462 -0.05043 0.10664 1.000 0.0127 . . . .                         
C10 C Uiso 0.16714 -0.16724 0.18063 1.000 0.0127 . . . .                        
C11 C Uiso 0.22305 -0.16721 0.26373 1.000 0.0127 . . . .                        
C12 C Uiso 0.28886 -0.04864 0.26986 1.000 0.0127 . . . .                        
C13 C Uiso 0.29916 0.06896 0.19572 1.000 0.0127 . . . .                         
C14 C Uiso 0.37269 0.19891 0.20446 1.000 0.0127 . . . .                         
C15 C Uiso 0.13123 0.37114 0.14458 1.000 0.0127 . . . .                         
C16 C Uiso 0.07621 0.44095 0.21255 1.000 0.0127 . . . .                         
C17 C Uiso -0.10685 0.48602 0.23144 1.000 0.0127 . . . .                        
C18 C Uiso -0.23977 0.46320 0.18284 1.000 0.0127 . . . .                        
C19 C Uiso -0.18378 0.39425 0.11543 1.000 0.0127 . . . .                        
C20 C Uiso 0.00047 0.34730 0.09612 1.000 0.0127 . . . .                         
C21 C Uiso 0.05764 0.26582 0.02413 1.000 0.0127 . . . .                         
C22 C Uiso 0.36959 0.28556 0.04158 1.000 0.0127 . . . .                         
C23 C Uiso 0.21108 -0.29472 0.34616 1.000 0.0127 . . . .                        
C24 C Uiso -0.44181 0.51235 0.20511 1.000 0.0127 . . . .                        
N1 N Uiso 0.11918 -0.10123 0.58188 1.000 0.0127 . . . .                         
N2 N Uiso 0.32874 0.36194 0.51871 1.000 0.0127 . . . .                          
C1 C Uiso 0.25864 0.08103 0.73972 1.000 0.0127 . . . .                          
C2 C Uiso 0.19745 -0.02069 0.70970 1.000 0.0127 . . . .                         
C3 C Uiso 0.18762 0.00442 0.61611 1.000 0.0127 . . . .                          
C4 C Uiso 0.23376 0.12644 0.55172 1.000 0.0127 . . . .                          
C5 C Uiso 0.28900 0.22608 0.58528 1.000 0.0127 . . . .                          
C6 C Uiso 0.30301 0.20587 0.67797 1.000 0.0127 . . . .                          
C7 C Uiso 0.27340 0.05494 0.84205 1.000 0.0127 . . . .                          
H5 H Uiso 0.13117 -0.05055 0.04231 1.000 0.0152 . . . .                         
H6 H Uiso 0.11591 -0.25869 0.17440 1.000 0.0152 . . . .                         
H7 H Uiso 0.32981 -0.04660 0.33429 1.000 0.0152 . . . .                         
H8 H Uiso 0.31741 0.21797 0.27066 1.000 0.0152 . . . .                          
H9 H Uiso 0.52261 0.18404 0.20073 1.000 0.0152 . . . .                          
H10 H Uiso 0.17832 0.45640 0.25137 1.000 0.0152 . . . .                         
H11 H Uiso -0.14871 0.53690 0.28557 1.000 0.0152 . . . .                        
H12 H Uiso -0.28497 0.37383 0.07820 1.000 0.0152 . . . .                        
H13 H Uiso 0.06166 0.33621 -0.04521 1.000 0.0152 . . . .                        
H14 H Uiso -0.04352 0.19342 0.03134 1.000 0.0152 . . . .                        
H15 H Uiso 0.35759 0.37859 -0.01563 1.000 0.0152 . . . .                        
H16 H Uiso 0.51126 0.23708 0.03753 1.000 0.0152 . . . .                         
H17 H Uiso 0.33925 -0.36217 0.34714 1.000 0.0191 . . . .                        
H18 H Uiso 0.18467 -0.26500 0.41032 1.000 0.0191 . . . .                        
H19 H Uiso 0.10236 -0.35425 0.34263 1.000 0.0191 . . . .                        
H20 H Uiso -0.52753 0.47552 0.16714 1.000 0.0191 . . . .                        
H21 H Uiso -0.48601 0.47334 0.27837 1.000 0.0191 . . . .                        
H22 H Uiso -0.46175 0.62475 0.18739 1.000 0.0191 . . . .                        
H1 H Uiso 0.15779 -0.11725 0.75855 1.000 0.0152 . . . .                         
H2 H Uiso 0.22276 0.14520 0.47856 1.000 0.0152 . . . .                          
H3 H Uiso 0.34830 0.28542 0.70243 1.000 0.0152 . . . .                          
H4 H Uiso 0.29461 0.16181 0.93060 1.000 0.0191 . . . .                          

#===============================================================================

#===============================================================================

data_25_list1_bpandenburg_32_a134    

#===============================================================================

# 5. CHEMICAL DATA

_chemical_name_systematic                        
;
;
_chemical_name_common                             ?
_chemical_melting_point                           ?
_chemical_formula_moiety                         
'C17 H18 N2, C7 H4 N2 O6'
# Ex: 'C12 H16 N2 O6, H2 O' and '(Cd 2+)3, (C6 N6 Cr 3-)2, 2(H2 O)' 
_chemical_formula_structural                      ?
_chemical_formula_sum                            
', C7 H4 N2 O6'
_chemical_formula_iupac                           ?
_chemical_formula_weight                             462.46
_chemical_compound_source                        'see text'

loop_
_atom_type_symbol                                
_atom_type_description                           
_atom_type_scat_dispersion_real                  
_atom_type_scat_dispersion_imag                  
_atom_type_scat_source                           
 C   C    0.0033    0.0016
' International Tables Vol C Tables 4.2.6.8 and 6.1.1.4'
 H   H    0.0000    0.0000
' International Tables Vol C Tables 4.2.6.8 and 6.1.1.4'
 N   N    0.0061    0.0033
' International Tables Vol C Tables 4.2.6.8 and 6.1.1.4'
 O   O    0.0106    0.0060
' International Tables Vol C Tables 4.2.6.8 and 6.1.1.4'

#===============================================================================

# 6. CRYSTAL DATA

_symmetry_cell_setting                               triclinic
_symmetry_space_group_name_Hall                   '-P 1'
_symmetry_space_group_name_H-M                    'P -1'
_symmetry_Int_Tables_number                               2

loop_
_space_group_symop_id                            
_space_group_symop_operation_xyz                 
   1 x,y,z                         
   2 -x,-y,-z                      

_cell_length_a                                          9.09950
_cell_length_b                                         11.49160
_cell_length_c                                         11.72010
_cell_angle_alpha                                       67.7540
_cell_angle_beta                                        67.9630
_cell_angle_gamma                                       78.9200
_cell_volume                                           1049.656
_cell_formula_units_Z                                 2
_cell_measurement_temperature                     ?
_cell_measurement_reflns_used                     ?
_cell_measurement_theta_min                       ?
_cell_measurement_theta_max                       ?
_cell_special_details                            
;
 
;

#===============================================================================

# 9. ATOMIC COORDINATES AND DISPLACEMENT PARAMETERS

loop_
_atom_site_label                                 
_atom_site_type_symbol                           
_atom_site_thermal_displace_type                 
_atom_site_fract_x                               
_atom_site_fract_y                               
_atom_site_fract_z                               
_atom_site_occupancy                             
_atom_site_U_iso_or_equiv                        
_atom_site_calc_flag                             
_atom_site_refinement_flags                      
_atom_site_disorder_assembly                     
_atom_site_disorder_group                        
N3 N Uiso 0.20880 0.92248 0.21125 1.000 0.0127 . . . .                          
N4 N Uiso 0.20679 0.75912 0.13396 1.000 0.0127 . . . .                          
O1 O Uiso 0.75567 0.28305 0.08506 1.000 0.0127 . . . .                          
O2 O Uiso 0.59779 0.11876 0.17026 1.000 0.0127 . . . .                          
O3 O Uiso 0.23219 0.02204 0.61601 1.000 0.0127 . . . .                          
O4 O Uiso 0.22293 0.12881 0.73984 1.000 0.0127 . . . .                          
O5 O Uiso 0.62136 0.43436 0.57989 1.000 0.0127 . . . .                          
O6 O Uiso 0.77630 0.48836 0.37447 1.000 0.0127 . . . .                          
C8 C Uiso 0.12823 0.84693 0.34191 1.000 0.0127 . . . .                          
C9 C Uiso 0.11324 0.88427 0.44599 1.000 0.0127 . . . .                          
C10 C Uiso 0.02079 0.81950 0.57156 1.000 0.0127 . . . .                         
C11 C Uiso -0.05977 0.71661 0.59581 1.000 0.0127 . . . .                        
C12 C Uiso -0.03709 0.67548 0.49300 1.000 0.0127 . . . .                        
C13 C Uiso 0.05888 0.73791 0.36701 1.000 0.0127 . . . .                         
C14 C Uiso 0.08991 0.68599 0.25663 1.000 0.0127 . . . .                         
C15 C Uiso 0.37095 0.72615 0.12584 1.000 0.0127 . . . .                         
C16 C Uiso 0.44316 0.61607 0.10016 1.000 0.0127 . . . .                         
C17 C Uiso 0.60373 0.58785 0.07857 1.000 0.0127 . . . .                         
C18 C Uiso 0.69650 0.67040 0.07993 1.000 0.0127 . . . .                         
C19 C Uiso 0.62303 0.77770 0.10911 1.000 0.0127 . . . .                         
C20 C Uiso 0.46076 0.80535 0.13484 1.000 0.0127 . . . .                         
C21 C Uiso 0.38137 0.92164 0.17388 1.000 0.0127 . . . .                         
C22 C Uiso 0.16827 0.89450 0.11577 1.000 0.0127 . . . .                         
C23 C Uiso -0.16889 0.64998 0.73319 1.000 0.0127 . . . .                        
C24 C Uiso 0.87500 0.64287 0.05029 1.000 0.0127 . . . .                         
N1 N Uiso 0.27718 0.10489 0.63671 1.000 0.0127 . . . .                          
N2 N Uiso 0.67136 0.42535 0.46928 1.000 0.0127 . . . .                          
C1 C Uiso 0.58771 0.23015 0.30893 1.000 0.0127 . . . .                          
C2 C Uiso 0.46323 0.16177 0.40975 1.000 0.0127 . . . .                          
C3 C Uiso 0.40898 0.18100 0.52890 1.000 0.0127 . . . .                          
C4 C Uiso 0.47377 0.26640 0.55207 1.000 0.0127 . . . .                          
C5 C Uiso 0.59777 0.33258 0.44875 1.000 0.0127 . . . .                          
C6 C Uiso 0.65639 0.31674 0.32728 1.000 0.0127 . . . .                          
C7 C Uiso 0.64702 0.20382 0.18040 1.000 0.0127 . . . .                          
H5 H Uiso 0.17076 0.96650 0.42743 1.000 0.0152 . . . .                          
H6 H Uiso 0.00768 0.85158 0.65062 1.000 0.0152 . . . .                          
H7 H Uiso -0.09493 0.59369 0.51043 1.000 0.0152 . . . .                         
H8 H Uiso 0.13428 0.58808 0.28577 1.000 0.0152 . . . .                          
H9 H Uiso -0.02063 0.68870 0.23922 1.000 0.0152 . . . .                         
H10 H Uiso 0.37270 0.55378 0.09530 1.000 0.0152 . . . .                         
H11 H Uiso 0.65868 0.50256 0.05829 1.000 0.0152 . . . .                         
H12 H Uiso 0.69288 0.84140 0.11263 1.000 0.0152 . . . .                         
H13 H Uiso 0.42418 1.00806 0.09362 1.000 0.0152 . . . .                         
H14 H Uiso 0.41263 0.92096 0.25504 1.000 0.0152 . . . .                         
H15 H Uiso 0.23715 0.95036 0.01708 1.000 0.0152 . . . .                         
H16 H Uiso 0.04155 0.91468 0.13025 1.000 0.0152 . . . .                         
H17 H Uiso -0.26705 0.61330 0.72876 1.000 0.0191 . . . .                        
H18 H Uiso -0.10476 0.57158 0.78596 1.000 0.0191 . . . .                        
H19 H Uiso -0.21598 0.71419 0.78833 1.000 0.0191 . . . .                        
H20 H Uiso 0.93288 0.72846 0.02157 1.000 0.0191 . . . .                         
H21 H Uiso 0.90055 0.57522 0.13600 1.000 0.0191 . . . .                         
H22 H Uiso 0.92507 0.60395 -0.02832 1.000 0.0191 . . . .                        
H1 H Uiso 0.40952 0.09439 0.39464 1.000 0.0152 . . . .                          
H2 H Uiso 0.43012 0.28051 0.64660 1.000 0.0152 . . . .                          
H3 H Uiso 0.75425 0.37037 0.24886 1.000 0.0152 . . . .                          
H4 H Uiso 0.78599 0.26780 -0.00069 1.000 0.0191 . . . .                         

#===============================================================================

#===============================================================================

data_25_list1_bpandenburg_33_a3194   

#===============================================================================

# 5. CHEMICAL DATA

_chemical_name_systematic                        
;
;
_chemical_name_common                             ?
_chemical_melting_point                           ?
_chemical_formula_moiety                         
'C17 H18 N2, C7 H4 N2 O6'
# Ex: 'C12 H16 N2 O6, H2 O' and '(Cd 2+)3, (C6 N6 Cr 3-)2, 2(H2 O)' 
_chemical_formula_structural                      ?
_chemical_formula_sum                            
', C7 H4 N2 O6'
_chemical_formula_iupac                           ?
_chemical_formula_weight                             462.46
_chemical_compound_source                        'see text'

loop_
_atom_type_symbol                                
_atom_type_description                           
_atom_type_scat_dispersion_real                  
_atom_type_scat_dispersion_imag                  
_atom_type_scat_source                           
 C   C    0.0033    0.0016
' International Tables Vol C Tables 4.2.6.8 and 6.1.1.4'
 H   H    0.0000    0.0000
' International Tables Vol C Tables 4.2.6.8 and 6.1.1.4'
 N   N    0.0061    0.0033
' International Tables Vol C Tables 4.2.6.8 and 6.1.1.4'
 O   O    0.0106    0.0060
' International Tables Vol C Tables 4.2.6.8 and 6.1.1.4'

#===============================================================================

# 6. CRYSTAL DATA

_symmetry_cell_setting                              monoclinic
_symmetry_space_group_name_Hall                   '-P 2ybc'
_symmetry_space_group_name_H-M                    'P 21/c'
_symmetry_Int_Tables_number                              14

loop_
_space_group_symop_id                            
_space_group_symop_operation_xyz                 
   1 x,y,z                         
   2 -x,1/2+y,1/2-z                
   3 -x,-y,-z                      
   4 x,1/2-y,1/2+z                 

_cell_length_a                                          7.82990
_cell_length_b                                         10.22290
_cell_length_c                                         26.73740
_cell_angle_alpha                                            90
_cell_angle_beta                                        93.7280
_cell_angle_gamma                                            90
_cell_volume                                           2135.647
_cell_formula_units_Z                                 4
_cell_measurement_temperature                     ?
_cell_measurement_reflns_used                     ?
_cell_measurement_theta_min                       ?
_cell_measurement_theta_max                       ?
_cell_special_details                            
;
 
;

#===============================================================================

# 9. ATOMIC COORDINATES AND DISPLACEMENT PARAMETERS

loop_
_atom_site_label                                 
_atom_site_type_symbol                           
_atom_site_thermal_displace_type                 
_atom_site_fract_x                               
_atom_site_fract_y                               
_atom_site_fract_z                               
_atom_site_occupancy                             
_atom_site_U_iso_or_equiv                        
_atom_site_calc_flag                             
_atom_site_refinement_flags                      
_atom_site_disorder_assembly                     
_atom_site_disorder_group                        
N3 N Uiso 0.24349 0.91747 0.16444 1.000 0.0127 . . . .                          
N4 N Uiso 0.29297 1.12126 0.12389 1.000 0.0127 . . . .                          
O1 O Uiso 0.17468 0.34814 0.08867 1.000 0.0127 . . . .                          
O2 O Uiso 0.07407 0.39759 0.16414 1.000 0.0127 . . . .                          
O3 O Uiso -0.25058 0.80744 0.17708 1.000 0.0127 . . . .                         
O4 O Uiso -0.24095 0.95878 0.11852 1.000 0.0127 . . . .                         
O5 O Uiso 0.07119 0.87298 -0.02912 1.000 0.0127 . . . .                         
O6 O Uiso 0.18747 0.67950 -0.03907 1.000 0.0127 . . . .                         
C8 C Uiso 0.33127 0.85072 0.12673 1.000 0.0127 . . . .                          
C9 C Uiso 0.38060 0.72070 0.13401 1.000 0.0127 . . . .                          
C10 C Uiso 0.46637 0.65483 0.09801 1.000 0.0127 . . . .                         
C11 C Uiso 0.50407 0.71705 0.05372 1.000 0.0127 . . . .                         
C12 C Uiso 0.45585 0.84643 0.04698 1.000 0.0127 . . . .                         
C13 C Uiso 0.37245 0.91420 0.08308 1.000 0.0127 . . . .                         
C14 C Uiso 0.33563 1.06026 0.07620 1.000 0.0127 . . . .                         
C15 C Uiso 0.44226 1.14008 0.15798 1.000 0.0127 . . . .                         
C16 C Uiso 0.55708 1.23896 0.14780 1.000 0.0127 . . . .                         
C17 C Uiso 0.70418 1.25670 0.17846 1.000 0.0127 . . . .                         
C18 C Uiso 0.73983 1.17574 0.21972 1.000 0.0127 . . . .                         
C19 C Uiso 0.62362 1.07853 0.22986 1.000 0.0127 . . . .                         
C20 C Uiso 0.47524 1.05954 0.19937 1.000 0.0127 . . . .                         
C21 C Uiso 0.35411 0.94606 0.20972 1.000 0.0127 . . . .                         
C22 C Uiso 0.16316 1.03918 0.14631 1.000 0.0127 . . . .                         
C23 C Uiso 0.59832 0.64681 0.01350 1.000 0.0127 . . . .                         
C24 C Uiso 0.90420 1.19270 0.25282 1.000 0.0127 . . . .                         
N1 N Uiso -0.20696 0.84934 0.13637 1.000 0.0127 . . . .                         
N2 N Uiso 0.10636 0.75985 -0.01536 1.000 0.0127 . . . .                         
C1 C Uiso 0.03758 0.55448 0.09775 1.000 0.0127 . . . .                          
C2 C Uiso -0.06152 0.63705 0.12518 1.000 0.0127 . . . .                         
C3 C Uiso -0.10334 0.75993 0.10609 1.000 0.0127 . . . .                         
C4 C Uiso -0.05043 0.80370 0.06055 1.000 0.0127 . . . .                         
C5 C Uiso 0.04597 0.71711 0.03395 1.000 0.0127 . . . .                          
C6 C Uiso 0.09118 0.59350 0.05151 1.000 0.0127 . . . .                          
C7 C Uiso 0.09567 0.42421 0.12086 1.000 0.0127 . . . .                          
H5 H Uiso 0.35234 0.67250 0.16846 1.000 0.0152 . . . .                          
H6 H Uiso 0.50455 0.55442 0.10435 1.000 0.0152 . . . .                          
H7 H Uiso 0.48779 0.89699 0.01354 1.000 0.0152 . . . .                          
H8 H Uiso 0.44824 1.10836 0.06308 1.000 0.0152 . . . .                          
H9 H Uiso 0.22905 1.07564 0.04841 1.000 0.0152 . . . .                          
H10 H Uiso 0.53176 1.30010 0.11524 1.000 0.0152 . . . .                         
H11 H Uiso 0.79450 1.33216 0.17021 1.000 0.0152 . . . .                         
H12 H Uiso 0.65113 1.01311 0.26105 1.000 0.0152 . . . .                         
H13 H Uiso 0.27403 0.97026 0.24032 1.000 0.0152 . . . .                         
H14 H Uiso 0.42874 0.85985 0.22087 1.000 0.0152 . . . .                         
H15 H Uiso 0.11068 1.09046 0.17766 1.000 0.0152 . . . .                         
H16 H Uiso 0.05957 1.02066 0.11795 1.000 0.0152 . . . .                         
H17 H Uiso 0.50856 0.61251 -0.01633 1.000 0.0191 . . . .                        
H18 H Uiso 0.68728 0.71220 -0.00320 1.000 0.0191 . . . .                        
H19 H Uiso 0.66829 0.56342 0.02922 1.000 0.0191 . . . .                         
H20 H Uiso 0.88012 1.24933 0.28608 1.000 0.0191 . . . .                         
H21 H Uiso 0.95389 1.09777 0.26455 1.000 0.0191 . . . .                         
H22 H Uiso 0.99943 1.24466 0.23277 1.000 0.0191 . . . .                         
H1 H Uiso -0.10362 0.60685 0.16140 1.000 0.0152 . . . .                         
H2 H Uiso -0.08306 0.90146 0.04654 1.000 0.0152 . . . .                         
H3 H Uiso 0.16972 0.52918 0.03017 1.000 0.0152 . . . .                          
H4 H Uiso 0.21709 0.26292 0.10449 1.000 0.0152 . . . .                          

#===============================================================================

#===============================================================================

data_25_list1_bpandenburg_34_a1430   

#===============================================================================

# 5. CHEMICAL DATA

_chemical_name_systematic                        
;
;
_chemical_name_common                             ?
_chemical_melting_point                           ?
_chemical_formula_moiety                         
'C17 H18 N2, C7 H4 N2 O6'
# Ex: 'C12 H16 N2 O6, H2 O' and '(Cd 2+)3, (C6 N6 Cr 3-)2, 2(H2 O)' 
_chemical_formula_structural                      ?
_chemical_formula_sum                            
', C7 H4 N2 O6'
_chemical_formula_iupac                           ?
_chemical_formula_weight                             462.46
_chemical_compound_source                        'see text'

loop_
_atom_type_symbol                                
_atom_type_description                           
_atom_type_scat_dispersion_real                  
_atom_type_scat_dispersion_imag                  
_atom_type_scat_source                           
 C   C    0.0033    0.0016
' International Tables Vol C Tables 4.2.6.8 and 6.1.1.4'
 H   H    0.0000    0.0000
' International Tables Vol C Tables 4.2.6.8 and 6.1.1.4'
 N   N    0.0061    0.0033
' International Tables Vol C Tables 4.2.6.8 and 6.1.1.4'
 O   O    0.0106    0.0060
' International Tables Vol C Tables 4.2.6.8 and 6.1.1.4'

#===============================================================================

# 6. CRYSTAL DATA

_symmetry_cell_setting                              monoclinic
_symmetry_space_group_name_Hall                   '-P 2ybc'
_symmetry_space_group_name_H-M                    'P 21/c'
_symmetry_Int_Tables_number                              14

loop_
_space_group_symop_id                            
_space_group_symop_operation_xyz                 
   1 x,y,z                         
   2 -x,1/2+y,1/2-z                
   3 -x,-y,-z                      
   4 x,1/2-y,1/2+z                 

_cell_length_a                                          5.90780
_cell_length_b                                         23.80300
_cell_length_c                                         15.32760
_cell_angle_alpha                                            90
_cell_angle_beta                                        95.3700
_cell_angle_gamma                                            90
_cell_volume                                           2145.959
_cell_formula_units_Z                                 4
_cell_measurement_temperature                     ?
_cell_measurement_reflns_used                     ?
_cell_measurement_theta_min                       ?
_cell_measurement_theta_max                       ?
_cell_special_details                            
;
 
;

#===============================================================================

# 9. ATOMIC COORDINATES AND DISPLACEMENT PARAMETERS

loop_
_atom_site_label                                 
_atom_site_type_symbol                           
_atom_site_thermal_displace_type                 
_atom_site_fract_x                               
_atom_site_fract_y                               
_atom_site_fract_z                               
_atom_site_occupancy                             
_atom_site_U_iso_or_equiv                        
_atom_site_calc_flag                             
_atom_site_refinement_flags                      
_atom_site_disorder_assembly                     
_atom_site_disorder_group                        
N7 N Uiso 0.80259 0.39498 0.24609 1.000 0.0127 . . . .                          
N8 N Uiso 0.53488 0.36320 0.34306 1.000 0.0127 . . . .                          
O1 O Uiso -0.19773 0.10041 0.57230 1.000 0.0127 . . . .                         
O2 O Uiso 0.10788 0.04216 0.57410 1.000 0.0127 . . . .                          
O3 O Uiso 0.50885 0.03742 0.30252 1.000 0.0127 . . . .                          
O4 O Uiso 0.45444 0.10659 0.20779 1.000 0.0127 . . . .                          
O5 O Uiso -0.23158 0.22243 0.21587 1.000 0.0127 . . . .                         
O6 O Uiso -0.45917 0.20582 0.31860 1.000 0.0127 . . . .                         
C32 C Uiso 0.84299 0.44442 0.29990 1.000 0.0127 . . . .                         
C33 C Uiso 1.02203 0.47982 0.28475 1.000 0.0127 . . . .                         
C34 C Uiso 1.06456 0.52766 0.33517 1.000 0.0127 . . . .                         
C35 C Uiso 0.92567 0.54162 0.40015 1.000 0.0127 . . . .                         
C36 C Uiso 0.74805 0.50577 0.41515 1.000 0.0127 . . . .                         
C37 C Uiso 0.70652 0.45713 0.36673 1.000 0.0127 . . . .                         
C38 C Uiso 0.51531 0.41718 0.38793 1.000 0.0127 . . . .                         
C39 C Uiso 0.70413 0.32706 0.38594 1.000 0.0127 . . . .                         
C40 C Uiso 0.66111 0.30075 0.46389 1.000 0.0127 . . . .                         
C41 C Uiso 0.82191 0.26598 0.50692 1.000 0.0127 . . . .                         
C42 C Uiso 1.03055 0.25704 0.47354 1.000 0.0127 . . . .                         
C43 C Uiso 1.07245 0.28336 0.39608 1.000 0.0127 . . . .                         
C44 C Uiso 0.91173 0.31859 0.35236 1.000 0.0127 . . . .                         
C45 C Uiso 0.96656 0.34907 0.26886 1.000 0.0127 . . . .                         
C46 C Uiso 0.57090 0.37294 0.25147 1.000 0.0127 . . . .                         
C47 C Uiso 0.96174 0.59562 0.45284 1.000 0.0127 . . . .                         
C48 C Uiso 1.20992 0.22006 0.52327 1.000 0.0127 . . . .                         
N1 N Uiso 0.40508 0.07933 0.27240 1.000 0.0127 . . . .                          
N2 N Uiso -0.28275 0.19796 0.28253 1.000 0.0127 . . . .                         
C1 C Uiso -0.00309 0.09533 0.44378 1.000 0.0127 . . . .                         
C2 C Uiso 0.17890 0.07661 0.40015 1.000 0.0127 . . . .                          
C3 C Uiso 0.20793 0.09895 0.31844 1.000 0.0127 . . . .                          
C4 C Uiso 0.06288 0.13911 0.27800 1.000 0.0127 . . . .                          
C5 C Uiso -0.11927 0.15535 0.32289 1.000 0.0127 . . . .                         
C6 C Uiso -0.15514 0.13437 0.40504 1.000 0.0127 . . . .                         
C7 C Uiso -0.02398 0.07526 0.53717 1.000 0.0127 . . . .                         
H27 H Uiso 1.12707 0.47036 0.23247 1.000 0.0152 . . . .                         
H28 H Uiso 1.20612 0.55435 0.32299 1.000 0.0152 . . . .                         
H29 H Uiso 0.64192 0.51567 0.46650 1.000 0.0152 . . . .                         
H30 H Uiso 0.52430 0.41011 0.45826 1.000 0.0152 . . . .                         
H31 H Uiso 0.35049 0.43610 0.36805 1.000 0.0152 . . . .                         
H32 H Uiso 0.50043 0.30817 0.48993 1.000 0.0152 . . . .                         
H33 H Uiso 0.78631 0.24577 0.56719 1.000 0.0152 . . . .                         
H34 H Uiso 1.23367 0.27728 0.36937 1.000 0.0152 . . . .                         
H35 H Uiso 0.96037 0.31954 0.21417 1.000 0.0152 . . . .                         
H36 H Uiso 1.13817 0.36587 0.27874 1.000 0.0152 . . . .                         
H37 H Uiso 0.55271 0.33375 0.21443 1.000 0.0152 . . . .                         
H38 H Uiso 0.44704 0.40339 0.22305 1.000 0.0152 . . . .                         
H39 H Uiso 0.82748 0.62556 0.43338 1.000 0.0191 . . . .                         
H40 H Uiso 0.95820 0.58753 0.52229 1.000 0.0191 . . . .                         
H41 H Uiso 1.12319 0.61468 0.44225 1.000 0.0191 . . . .                         
H42 H Uiso 1.32291 0.20206 0.47895 1.000 0.0191 . . . .                         
H43 H Uiso 1.31234 0.24457 0.57217 1.000 0.0191 . . . .                         
H44 H Uiso 1.12995 0.18660 0.55714 1.000 0.0191 . . . .                         
H1 H Uiso 0.29773 0.04578 0.43058 1.000 0.0152 . . . .                          
H2 H Uiso 0.09015 0.15655 0.21406 1.000 0.0152 . . . .                          
H3 H Uiso -0.29637 0.14933 0.43945 1.000 0.0152 . . . .                         
H4 H Uiso -0.19628 0.09507 0.63763 1.000 0.0191 . . . .                         

#===============================================================================

#===============================================================================

data_25_list1_bpandenburg_35_a3019   

#===============================================================================

# 5. CHEMICAL DATA

_chemical_name_systematic                        
;
;
_chemical_name_common                             ?
_chemical_melting_point                           ?
_chemical_formula_moiety                         
'C17 H18 N2, C7 H4 N2 O6'
# Ex: 'C12 H16 N2 O6, H2 O' and '(Cd 2+)3, (C6 N6 Cr 3-)2, 2(H2 O)' 
_chemical_formula_structural                      ?
_chemical_formula_sum                            
', C7 H4 N2 O6'
_chemical_formula_iupac                           ?
_chemical_formula_weight                             462.46
_chemical_compound_source                        'see text'

loop_
_atom_type_symbol                                
_atom_type_description                           
_atom_type_scat_dispersion_real                  
_atom_type_scat_dispersion_imag                  
_atom_type_scat_source                           
 C   C    0.0033    0.0016
' International Tables Vol C Tables 4.2.6.8 and 6.1.1.4'
 H   H    0.0000    0.0000
' International Tables Vol C Tables 4.2.6.8 and 6.1.1.4'
 N   N    0.0061    0.0033
' International Tables Vol C Tables 4.2.6.8 and 6.1.1.4'
 O   O    0.0106    0.0060
' International Tables Vol C Tables 4.2.6.8 and 6.1.1.4'

#===============================================================================

# 6. CRYSTAL DATA

_symmetry_cell_setting                            orthorhombic
_symmetry_space_group_name_Hall                   'P 2ac 2ab'
_symmetry_space_group_name_H-M                    'P 21 21 21'
_symmetry_Int_Tables_number                              19

loop_
_space_group_symop_id                            
_space_group_symop_operation_xyz                 
   1 x,y,z                         
   2 1/2-x,-y,1/2+z                
   3 1/2+x,1/2-y,-z                
   4 -x,1/2+y,1/2-z                

_cell_length_a                                         10.27030
_cell_length_b                                         13.60450
_cell_length_c                                         15.48750
_cell_angle_alpha                                            90
_cell_angle_beta                                             90
_cell_angle_gamma                                            90
_cell_volume                                           2163.949
_cell_formula_units_Z                                 4
_cell_measurement_temperature                     ?
_cell_measurement_reflns_used                     ?
_cell_measurement_theta_min                       ?
_cell_measurement_theta_max                       ?
_cell_special_details                            
;
 
;

#===============================================================================

# 9. ATOMIC COORDINATES AND DISPLACEMENT PARAMETERS

loop_
_atom_site_label                                 
_atom_site_type_symbol                           
_atom_site_thermal_displace_type                 
_atom_site_fract_x                               
_atom_site_fract_y                               
_atom_site_fract_z                               
_atom_site_occupancy                             
_atom_site_U_iso_or_equiv                        
_atom_site_calc_flag                             
_atom_site_refinement_flags                      
_atom_site_disorder_assembly                     
_atom_site_disorder_group                        
N7 N Uiso 0.18166 0.05675 0.42063 1.000 0.0127 . . . .                          
N8 N Uiso 0.36447 0.05368 0.32496 1.000 0.0127 . . . .                          
O13 O Uiso 0.40111 0.47074 0.19737 1.000 0.0127 . . . .                         
O14 O Uiso 0.42421 0.40462 0.06376 1.000 0.0127 . . . .                         
O15 O Uiso -0.00336 0.31269 -0.07235 1.000 0.0127 . . . .                       
O16 O Uiso -0.17842 0.30102 0.00885 1.000 0.0127 . . . .                        
O17 O Uiso -0.14381 0.33035 0.31854 1.000 0.0127 . . . .                        
O18 O Uiso 0.04849 0.34628 0.37959 1.000 0.0127 . . . .                         
C32 C Uiso 0.09652 0.07106 0.34872 1.000 0.0127 . . . .                         
C33 C Uiso -0.03338 0.09481 0.36369 1.000 0.0127 . . . .                        
C34 C Uiso -0.11944 0.10470 0.29581 1.000 0.0127 . . . .                        
C35 C Uiso -0.07739 0.09103 0.21115 1.000 0.0127 . . . .                        
C36 C Uiso 0.05301 0.07124 0.19635 1.000 0.0127 . . . .                         
C37 C Uiso 0.14060 0.06183 0.26421 1.000 0.0127 . . . .                         
C38 C Uiso 0.28495 0.04221 0.24594 1.000 0.0127 . . . .                         
C39 C Uiso 0.38920 0.15547 0.34616 1.000 0.0127 . . . .                         
C40 C Uiso 0.48237 0.20683 0.29862 1.000 0.0127 . . . .                         
C41 C Uiso 0.50953 0.30370 0.31774 1.000 0.0127 . . . .                         
C42 C Uiso 0.44329 0.35207 0.38410 1.000 0.0127 . . . .                         
C43 C Uiso 0.35008 0.30069 0.42999 1.000 0.0127 . . . .                         
C44 C Uiso 0.32259 0.20270 0.41211 1.000 0.0127 . . . .                         
C45 C Uiso 0.21824 0.14838 0.46448 1.000 0.0127 . . . .                         
C46 C Uiso 0.29890 0.00258 0.39702 1.000 0.0127 . . . .                         
C47 C Uiso -0.17389 0.09497 0.13675 1.000 0.0127 . . . .                        
C48 C Uiso 0.47257 0.45924 0.40475 1.000 0.0127 . . . .                         
N9 N Uiso -0.05976 0.31280 -0.00172 1.000 0.0127 . . . .                        
N10 N Uiso -0.02368 0.33952 0.31585 1.000 0.0127 . . . .                        
C49 C Uiso 0.22283 0.37997 0.14035 1.000 0.0127 . . . .                         
C50 C Uiso 0.15021 0.35762 0.06723 1.000 0.0127 . . . .                         
C51 C Uiso 0.02070 0.33065 0.07710 1.000 0.0127 . . . .                         
C52 C Uiso -0.03842 0.32342 0.15728 1.000 0.0127 . . . .                        
C53 C Uiso 0.03827 0.34414 0.22871 1.000 0.0127 . . . .                         
C54 C Uiso 0.16765 0.37274 0.22216 1.000 0.0127 . . . .                         
C55 C Uiso 0.36144 0.41824 0.12883 1.000 0.0127 . . . .                         
H27 H Uiso -0.06529 0.10463 0.42934 1.000 0.0152 . . . .                        
H28 H Uiso -0.22053 0.12156 0.30813 1.000 0.0152 . . . .                        
H29 H Uiso 0.08739 0.06320 0.13082 1.000 0.0152 . . . .                         
H30 H Uiso 0.32020 0.09276 0.19661 1.000 0.0152 . . . .                         
H31 H Uiso 0.29697 -0.03221 0.22096 1.000 0.0152 . . . .                        
H32 H Uiso 0.53275 0.17013 0.24652 1.000 0.0152 . . . .                         
H33 H Uiso 0.58246 0.34230 0.28099 1.000 0.0152 . . . .                         
H34 H Uiso 0.29528 0.33682 0.48019 1.000 0.0152 . . . .                         
H35 H Uiso 0.25553 0.13199 0.52900 1.000 0.0152 . . . .                         
H36 H Uiso 0.13292 0.19510 0.47222 1.000 0.0152 . . . .                         
H37 H Uiso 0.36433 -0.00176 0.45245 1.000 0.0152 . . . .                        
H38 H Uiso 0.27502 -0.07193 0.37668 1.000 0.0152 . . . .                        
H39 H Uiso -0.21185 0.02183 0.12409 1.000 0.0191 . . . .                        
H40 H Uiso -0.12700 0.12038 0.07812 1.000 0.0191 . . . .                        
H41 H Uiso -0.25562 0.14232 0.15200 1.000 0.0191 . . . .                        
H42 H Uiso 0.40389 0.48698 0.45166 1.000 0.0191 . . . .                         
H43 H Uiso 0.46566 0.50388 0.34691 1.000 0.0191 . . . .                         
H44 H Uiso 0.56984 0.46708 0.43148 1.000 0.0191 . . . .                         
H45 H Uiso 0.19322 0.36279 0.00323 1.000 0.0152 . . . .                         
H46 H Uiso -0.14010 0.30239 0.16402 1.000 0.0152 . . . .                        
H47 H Uiso 0.22451 0.39003 0.27956 1.000 0.0152 . . . .                         
H48 H Uiso 0.49058 0.50030 0.18930 1.000 0.0152 . . . .                         

#===============================================================================

#===============================================================================

data_25_list1_bpandenburg_36_a173    

#===============================================================================

# 5. CHEMICAL DATA

_chemical_name_systematic                        
;
;
_chemical_name_common                             ?
_chemical_melting_point                           ?
_chemical_formula_moiety                         
'C17 H18 N2, C7 H4 N2 O6'
# Ex: 'C12 H16 N2 O6, H2 O' and '(Cd 2+)3, (C6 N6 Cr 3-)2, 2(H2 O)' 
_chemical_formula_structural                      ?
_chemical_formula_sum                            
', C7 H4 N2 O6'
_chemical_formula_iupac                           ?
_chemical_formula_weight                             462.46
_chemical_compound_source                        'see text'

loop_
_atom_type_symbol                                
_atom_type_description                           
_atom_type_scat_dispersion_real                  
_atom_type_scat_dispersion_imag                  
_atom_type_scat_source                           
 C   C    0.0033    0.0016
' International Tables Vol C Tables 4.2.6.8 and 6.1.1.4'
 H   H    0.0000    0.0000
' International Tables Vol C Tables 4.2.6.8 and 6.1.1.4'
 N   N    0.0061    0.0033
' International Tables Vol C Tables 4.2.6.8 and 6.1.1.4'
 O   O    0.0106    0.0060
' International Tables Vol C Tables 4.2.6.8 and 6.1.1.4'

#===============================================================================

# 6. CRYSTAL DATA

_symmetry_cell_setting                               triclinic
_symmetry_space_group_name_Hall                   '-P 1'
_symmetry_space_group_name_H-M                    'P -1'
_symmetry_Int_Tables_number                               2

loop_
_space_group_symop_id                            
_space_group_symop_operation_xyz                 
   1 x,y,z                         
   2 -x,-y,-z                      

_cell_length_a                                          9.19820
_cell_length_b                                         11.45600
_cell_length_c                                         11.70760
_cell_angle_alpha                                       67.0130
_cell_angle_beta                                        67.8580
_cell_angle_gamma                                       78.7480
_cell_volume                                           1050.301
_cell_formula_units_Z                                 2
_cell_measurement_temperature                     ?
_cell_measurement_reflns_used                     ?
_cell_measurement_theta_min                       ?
_cell_measurement_theta_max                       ?
_cell_special_details                            
;
 
;

#===============================================================================

# 9. ATOMIC COORDINATES AND DISPLACEMENT PARAMETERS

loop_
_atom_site_label                                 
_atom_site_type_symbol                           
_atom_site_thermal_displace_type                 
_atom_site_fract_x                               
_atom_site_fract_y                               
_atom_site_fract_z                               
_atom_site_occupancy                             
_atom_site_U_iso_or_equiv                        
_atom_site_calc_flag                             
_atom_site_refinement_flags                      
_atom_site_disorder_assembly                     
_atom_site_disorder_group                        
N3 N Uiso 0.29604 0.23713 0.86322 1.000 0.0127 . . . .                          
N4 N Uiso 0.28913 0.07473 0.78649 1.000 0.0127 . . . .                          
O1 O Uiso 0.26439 0.27874 0.08219 1.000 0.0127 . . . .                          
O2 O Uiso 0.10360 0.11583 0.16940 1.000 0.0127 . . . .                          
O3 O Uiso -0.26799 0.02582 0.61405 1.000 0.0127 . . . .                         
O4 O Uiso -0.27635 0.13362 0.73620 1.000 0.0127 . . . .                         
O5 O Uiso 0.12485 0.43589 0.57421 1.000 0.0127 . . . .                          
O6 O Uiso 0.27670 0.49183 0.36689 1.000 0.0127 . . . .                          
C8 C Uiso 0.13340 0.27200 0.87266 1.000 0.0127 . . . .                          
C9 C Uiso 0.06494 0.38261 0.89825 1.000 0.0127 . . . .                          
C10 C Uiso -0.09367 0.41366 0.91936 1.000 0.0127 . . . .                        
C11 C Uiso -0.18766 0.33357 0.91720 1.000 0.0127 . . . .                        
C12 C Uiso -0.11777 0.22531 0.88800 1.000 0.0127 . . . .                        
C13 C Uiso 0.04207 0.19470 0.86333 1.000 0.0127 . . . .                         
C14 C Uiso 0.11796 0.07756 0.82478 1.000 0.0127 . . . .                         
C15 C Uiso 0.36896 0.15132 0.65453 1.000 0.0127 . . . .                         
C16 C Uiso 0.38304 0.11445 0.55054 1.000 0.0127 . . . .                         
C17 C Uiso 0.47461 0.18010 0.42383 1.000 0.0127 . . . .                         
C18 C Uiso 0.55492 0.28358 0.39828 1.000 0.0127 . . . .                         
C19 C Uiso 0.53343 0.32411 0.50108 1.000 0.0127 . . . .                         
C20 C Uiso 0.43866 0.26068 0.62820 1.000 0.0127 . . . .                         
C21 C Uiso 0.41046 0.31154 0.73856 1.000 0.0127 . . . .                         
C22 C Uiso 0.33203 0.10082 0.88156 1.000 0.0127 . . . .                         
C23 C Uiso -0.36414 0.36323 0.94832 1.000 0.0127 . . . .                        
C24 C Uiso 0.66282 0.35134 0.25970 1.000 0.0127 . . . .                         
N1 N Uiso -0.22201 0.10867 0.63367 1.000 0.0127 . . . .                         
N2 N Uiso 0.17361 0.42756 0.46320 1.000 0.0127 . . . .                          
C1 C Uiso 0.09258 0.22941 0.30588 1.000 0.0127 . . . .                          
C2 C Uiso -0.03321 0.16241 0.40691 1.000 0.0127 . . . .                         
C3 C Uiso -0.08887 0.18327 0.52537 1.000 0.0127 . . . .                         
C4 C Uiso -0.02437 0.26905 0.54757 1.000 0.0127 . . . .                         
C5 C Uiso 0.10062 0.33406 0.44399 1.000 0.0127 . . . .                          
C6 C Uiso 0.16076 0.31648 0.32331 1.000 0.0127 . . . .                          
C7 C Uiso 0.15353 0.20105 0.17834 1.000 0.0127 . . . .                          
H5 H Uiso 0.13660 0.44332 0.90317 1.000 0.0152 . . . .                          
H6 H Uiso -0.14583 0.49957 0.93935 1.000 0.0152 . . . .                         
H7 H Uiso -0.18878 0.16378 0.88327 1.000 0.0152 . . . .                         
H8 H Uiso 0.08574 0.07960 0.74368 1.000 0.0152 . . . .                          
H9 H Uiso 0.07448 -0.00950 0.90624 1.000 0.0152 . . . .                         
H10 H Uiso 0.32564 0.03174 0.57010 1.000 0.0152 . . . .                         
H11 H Uiso 0.48740 0.14801 0.34498 1.000 0.0152 . . . .                         
H12 H Uiso 0.59145 0.40612 0.48277 1.000 0.0152 . . . .                         
H13 H Uiso 0.52126 0.30808 0.75391 1.000 0.0152 . . . .                         
H14 H Uiso 0.36687 0.41040 0.70965 1.000 0.0152 . . . .                         
H15 H Uiso 0.45758 0.07948 0.86596 1.000 0.0152 . . . .                         
H16 H Uiso 0.26438 0.04397 0.98130 1.000 0.0152 . . . .                         
H17 H Uiso -0.42778 0.30152 1.04647 1.000 0.0191 . . . .                        
H18 H Uiso -0.40384 0.34860 0.87902 1.000 0.0191 . . . .                        
H19 H Uiso -0.39345 0.46071 0.94401 1.000 0.0191 . . . .                        
H20 H Uiso 0.75952 0.38872 0.26378 1.000 0.0191 . . . .                         
H21 H Uiso 0.59914 0.43005 0.20576 1.000 0.0191 . . . .                         
H22 H Uiso 0.71025 0.28669 0.20533 1.000 0.0191 . . . .                         
H1 H Uiso -0.08667 0.09473 0.39255 1.000 0.0152 . . . .                         
H2 H Uiso -0.06904 0.28429 0.64159 1.000 0.0152 . . . .                         
H3 H Uiso 0.25951 0.36928 0.24498 1.000 0.0152 . . . .                          
H4 H Uiso 0.29380 0.26300 -0.00317 1.000 0.0152 . . . .                         

#===============================================================================

#===============================================================================

data_25_list1_bpandenburg_37_a432    

#===============================================================================

# 5. CHEMICAL DATA

_chemical_name_systematic                        
;
;
_chemical_name_common                             ?
_chemical_melting_point                           ?
_chemical_formula_moiety                         
'C17 H18 N2, C7 H4 N2 O6'
# Ex: 'C12 H16 N2 O6, H2 O' and '(Cd 2+)3, (C6 N6 Cr 3-)2, 2(H2 O)' 
_chemical_formula_structural                      ?
_chemical_formula_sum                            
', C7 H4 N2 O6'
_chemical_formula_iupac                           ?
_chemical_formula_weight                             462.46
_chemical_compound_source                        'see text'

loop_
_atom_type_symbol                                
_atom_type_description                           
_atom_type_scat_dispersion_real                  
_atom_type_scat_dispersion_imag                  
_atom_type_scat_source                           
 C   C    0.0033    0.0016
' International Tables Vol C Tables 4.2.6.8 and 6.1.1.4'
 H   H    0.0000    0.0000
' International Tables Vol C Tables 4.2.6.8 and 6.1.1.4'
 N   N    0.0061    0.0033
' International Tables Vol C Tables 4.2.6.8 and 6.1.1.4'
 O   O    0.0106    0.0060
' International Tables Vol C Tables 4.2.6.8 and 6.1.1.4'

#===============================================================================

# 6. CRYSTAL DATA

_symmetry_cell_setting                              monoclinic
_symmetry_space_group_name_Hall                   '-P 2ybc'
_symmetry_space_group_name_H-M                    'P 21/c'
_symmetry_Int_Tables_number                              14

loop_
_space_group_symop_id                            
_space_group_symop_operation_xyz                 
   1 x,y,z                         
   2 -x,1/2+y,1/2-z                
   3 -x,-y,-z                      
   4 x,1/2-y,1/2+z                 

_cell_length_a                                          7.55570
_cell_length_b                                         22.18730
_cell_length_c                                         13.22410
_cell_angle_alpha                                            90
_cell_angle_beta                                       100.7400
_cell_angle_gamma                                            90
_cell_volume                                           2178.062
_cell_formula_units_Z                                 4
_cell_measurement_temperature                     ?
_cell_measurement_reflns_used                     ?
_cell_measurement_theta_min                       ?
_cell_measurement_theta_max                       ?
_cell_special_details                            
;
 
;

#===============================================================================

# 9. ATOMIC COORDINATES AND DISPLACEMENT PARAMETERS

loop_
_atom_site_label                                 
_atom_site_type_symbol                           
_atom_site_thermal_displace_type                 
_atom_site_fract_x                               
_atom_site_fract_y                               
_atom_site_fract_z                               
_atom_site_occupancy                             
_atom_site_U_iso_or_equiv                        
_atom_site_calc_flag                             
_atom_site_refinement_flags                      
_atom_site_disorder_assembly                     
_atom_site_disorder_group                        
N3 N Uiso 0.07924 0.13444 0.32825 1.000 0.0127 . . . .                          
N4 N Uiso 0.32189 0.07264 0.29737 1.000 0.0127 . . . .                          
O1 O Uiso 0.55809 0.46112 0.16860 1.000 0.0127 . . . .                          
O2 O Uiso 0.26946 0.49099 0.16673 1.000 0.0127 . . . .                          
O3 O Uiso -0.19644 0.33520 0.03513 1.000 0.0127 . . . .                         
O4 O Uiso -0.11507 0.24114 0.01661 1.000 0.0127 . . . .                         
O5 O Uiso 0.51333 0.18378 0.12644 1.000 0.0127 . . . .                          
O6 O Uiso 0.71065 0.25367 0.18777 1.000 0.0127 . . . .                          
C8 C Uiso 0.19548 0.18577 0.33851 1.000 0.0127 . . . .                          
C9 C Uiso 0.12262 0.24346 0.34054 1.000 0.0127 . . . .                          
C10 C Uiso 0.23393 0.29320 0.35679 1.000 0.0127 . . . .                         
C11 C Uiso 0.42053 0.28694 0.37157 1.000 0.0127 . . . .                         
C12 C Uiso 0.49143 0.22976 0.36663 1.000 0.0127 . . . .                         
C13 C Uiso 0.38095 0.17931 0.34867 1.000 0.0127 . . . .                         
C14 C Uiso 0.46361 0.11729 0.33611 1.000 0.0127 . . . .                         
C15 C Uiso 0.24967 0.07593 0.18835 1.000 0.0127 . . . .                         
C16 C Uiso 0.35009 0.05247 0.11928 1.000 0.0127 . . . .                         
C17 C Uiso 0.27754 0.04954 0.01527 1.000 0.0127 . . . .                         
C18 C Uiso 0.10337 0.07014 -0.02181 1.000 0.0127 . . . .                        
C19 C Uiso 0.00688 0.09532 0.04718 1.000 0.0127 . . . .                         
C20 C Uiso 0.07801 0.09870 0.15167 1.000 0.0127 . . . .                         
C21 C Uiso -0.03341 0.12640 0.22608 1.000 0.0127 . . . .                        
C22 C Uiso 0.17708 0.07867 0.35778 1.000 0.0127 . . . .                         
C23 C Uiso 0.54279 0.34197 0.39187 1.000 0.0127 . . . .                         
C24 C Uiso 0.01679 0.06348 -0.13503 1.000 0.0127 . . . .                        
N1 N Uiso -0.08286 0.29443 0.04129 1.000 0.0127 . . . .                         
N2 N Uiso 0.55740 0.23663 0.14778 1.000 0.0127 . . . .                          
C1 C Uiso 0.32974 0.38686 0.13481 1.000 0.0127 . . . .                          
C2 C Uiso 0.15019 0.37094 0.10270 1.000 0.0127 . . . .                          
C3 C Uiso 0.10851 0.31092 0.08100 1.000 0.0127 . . . .                          
C4 C Uiso 0.23717 0.26548 0.09349 1.000 0.0127 . . . .                          
C5 C Uiso 0.41391 0.28345 0.12728 1.000 0.0127 . . . .                          
C6 C Uiso 0.46337 0.34317 0.14637 1.000 0.0127 . . . .                          
C7 C Uiso 0.38016 0.45263 0.15835 1.000 0.0127 . . . .                          
H5 H Uiso -0.02187 0.24855 0.32964 1.000 0.0152 . . . .                         
H6 H Uiso 0.17655 0.33745 0.35914 1.000 0.0152 . . . .                          
H7 H Uiso 0.63523 0.22414 0.37536 1.000 0.0152 . . . .                          
H8 H Uiso 0.55655 0.12054 0.28245 1.000 0.0152 . . . .                          
H9 H Uiso 0.54063 0.10164 0.40966 1.000 0.0152 . . . .                          
H10 H Uiso 0.48458 0.03601 0.14808 1.000 0.0152 . . . .                         
H11 H Uiso 0.35557 0.03044 -0.03733 1.000 0.0152 . . . .                        
H12 H Uiso -0.12701 0.11251 0.01945 1.000 0.0152 . . . .                        
H13 H Uiso -0.14575 0.09663 0.23290 1.000 0.0152 . . . .                        
H14 H Uiso -0.08997 0.16952 0.19646 1.000 0.0152 . . . .                        
H15 H Uiso 0.08392 0.04068 0.34271 1.000 0.0152 . . . .                         
H16 H Uiso 0.23816 0.07913 0.43905 1.000 0.0152 . . . .                         
H17 H Uiso 0.57129 0.35206 0.47382 1.000 0.0191 . . . .                         
H18 H Uiso 0.66959 0.33369 0.36718 1.000 0.0191 . . . .                         
H19 H Uiso 0.47860 0.38113 0.35208 1.000 0.0191 . . . .                         
H20 H Uiso -0.06425 0.10265 -0.16194 1.000 0.0191 . . . .                       
H21 H Uiso 0.11771 0.05704 -0.18253 1.000 0.0191 . . . .                        
H22 H Uiso -0.07156 0.02444 -0.14470 1.000 0.0191 . . . .                       
H1 H Uiso 0.04438 0.40492 0.09313 1.000 0.0152 . . . .                          
H2 H Uiso 0.20104 0.21829 0.07773 1.000 0.0152 . . . .                          
H3 H Uiso 0.60420 0.35552 0.17108 1.000 0.0152 . . . .                          
H4 H Uiso 0.59812 0.50440 0.18268 1.000 0.0152 . . . .                          

#===============================================================================

#===============================================================================

data_25_list1_bpandenburg_38_b10981  

#===============================================================================

# 5. CHEMICAL DATA

_chemical_name_systematic                        
;
;
_chemical_name_common                             ?
_chemical_melting_point                           ?
_chemical_formula_moiety                         
'C17 H18 N2, C7 H4 N2 O6'
# Ex: 'C12 H16 N2 O6, H2 O' and '(Cd 2+)3, (C6 N6 Cr 3-)2, 2(H2 O)' 
_chemical_formula_structural                      ?
_chemical_formula_sum                            
', C7 H4 N2 O6'
_chemical_formula_iupac                           ?
_chemical_formula_weight                             462.46
_chemical_compound_source                        'see text'

loop_
_atom_type_symbol                                
_atom_type_description                           
_atom_type_scat_dispersion_real                  
_atom_type_scat_dispersion_imag                  
_atom_type_scat_source                           
 C   C    0.0033    0.0016
' International Tables Vol C Tables 4.2.6.8 and 6.1.1.4'
 H   H    0.0000    0.0000
' International Tables Vol C Tables 4.2.6.8 and 6.1.1.4'
 N   N    0.0061    0.0033
' International Tables Vol C Tables 4.2.6.8 and 6.1.1.4'
 O   O    0.0106    0.0060
' International Tables Vol C Tables 4.2.6.8 and 6.1.1.4'

#===============================================================================

# 6. CRYSTAL DATA

_symmetry_cell_setting                                trigonal
_symmetry_space_group_name_Hall                   '-R 3'
_symmetry_space_group_name_H-M                    'R -3'
_symmetry_Int_Tables_number                             148

loop_
_space_group_symop_id                            
_space_group_symop_operation_xyz                 
   1 x,y,z                         
   2 -y,x-y,z                      
   3 -x+y,-x,z                     
   4 -x,-y,-z                      
   5 y,-x+y,-z                     
   6 x-y,x,-z                      
   7 1/3+x,2/3+y,2/3+z             
   8 1/3-y,2/3+x-y,2/3+z           
   9 1/3-x+y,2/3-x,2/3+z           
  10 1/3-x,2/3-y,2/3-z             
  11 1/3+y,2/3-x+y,2/3-z           
  12 1/3+x-y,2/3+x,2/3-z           
  13 2/3+x,1/3+y,1/3+z             
  14 2/3-y,1/3+x-y,1/3+z           
  15 2/3-x+y,1/3-x,1/3+z           
  16 2/3-x,1/3-y,1/3-z             
  17 2/3+y,1/3-x+y,1/3-z           
  18 2/3+x-y,1/3+x,1/3-z           

_cell_length_a                                         40.96620
_cell_length_b                                         40.96620
_cell_length_c                                          7.36760
_cell_angle_alpha                                            90
_cell_angle_beta                                             90
_cell_angle_gamma                                           120
_cell_volume                                          10707.992
_cell_formula_units_Z                                18
_cell_measurement_temperature                     ?
_cell_measurement_reflns_used                     ?
_cell_measurement_theta_min                       ?
_cell_measurement_theta_max                       ?
_cell_special_details                            
;
 
;

#===============================================================================

# 9. ATOMIC COORDINATES AND DISPLACEMENT PARAMETERS

loop_
_atom_site_label                                 
_atom_site_type_symbol                           
_atom_site_thermal_displace_type                 
_atom_site_fract_x                               
_atom_site_fract_y                               
_atom_site_fract_z                               
_atom_site_occupancy                             
_atom_site_U_iso_or_equiv                        
_atom_site_calc_flag                             
_atom_site_refinement_flags                      
_atom_site_disorder_assembly                     
_atom_site_disorder_group                        
N3 N Uiso 0.07390 0.19478 -0.24426 1.000 0.0127 . . . .                         
N4 N Uiso 0.13543 0.21911 -0.12040 1.000 0.0127 . . . .                         
O1 O Uiso -0.02783 0.20381 0.19279 1.000 0.0127 . . . .                         
O2 O Uiso 0.00811 0.17643 0.22934 1.000 0.0127 . . . .                          
O3 O Uiso 0.14467 0.26388 0.37173 1.000 0.0127 . . . .                          
O4 O Uiso 0.15915 0.31694 0.50982 1.000 0.0127 . . . .                          
O5 O Uiso 0.07904 0.37019 0.42936 1.000 0.0127 . . . .                          
O6 O Uiso 0.02352 0.33745 0.29831 1.000 0.0127 . . . .                          
C8 C Uiso 0.07413 0.22882 -0.19904 1.000 0.0127 . . . .                         
C9 C Uiso 0.04164 0.23120 -0.22418 1.000 0.0127 . . . .                         
C10 C Uiso 0.04203 0.26460 -0.19288 1.000 0.0127 . . . .                        
C11 C Uiso 0.07506 0.29669 -0.13729 1.000 0.0127 . . . .                        
C12 C Uiso 0.10694 0.29388 -0.10878 1.000 0.0127 . . . .                        
C13 C Uiso 0.10665 0.26015 -0.13609 1.000 0.0127 . . . .                        
C14 C Uiso 0.14205 0.25774 -0.09519 1.000 0.0127 . . . .                        
C15 C Uiso 0.12012 0.19454 0.03609 1.000 0.0127 . . . .                         
C16 C Uiso 0.14374 0.19661 0.17756 1.000 0.0127 . . . .                         
C17 C Uiso 0.13122 0.17132 0.32098 1.000 0.0127 . . . .                         
C18 C Uiso 0.09352 0.14273 0.32792 1.000 0.0127 . . . .                         
C19 C Uiso 0.07001 0.14191 0.18881 1.000 0.0127 . . . .                         
C20 C Uiso 0.08200 0.16685 0.04261 1.000 0.0127 . . . .                         
C21 C Uiso 0.05527 0.16400 -0.11211 1.000 0.0127 . . . .                        
C22 C Uiso 0.11177 0.20195 -0.28373 1.000 0.0127 . . . .                        
C23 C Uiso 0.07596 0.33406 -0.10962 1.000 0.0127 . . . .                        
C24 C Uiso 0.07982 0.11364 0.48103 1.000 0.0127 . . . .                         
N1 N Uiso 0.13726 0.28823 0.42395 1.000 0.0127 . . . .                          
N2 N Uiso 0.05317 0.34101 0.36057 1.000 0.0127 . . . .                          
C1 C Uiso 0.03588 0.24290 0.28404 1.000 0.0127 . . . .                          
C2 C Uiso 0.07103 0.24739 0.32457 1.000 0.0127 . . . .                          
C3 C Uiso 0.09940 0.28273 0.37921 1.000 0.0127 . . . .                          
C4 C Uiso 0.09420 0.31350 0.39556 1.000 0.0127 . . . .                          
C5 C Uiso 0.05891 0.30787 0.34999 1.000 0.0127 . . . .                          
C6 C Uiso 0.02955 0.27321 0.29408 1.000 0.0127 . . . .                          
C7 C Uiso 0.00410 0.20382 0.23144 1.000 0.0127 . . . .                          
H5 H Uiso 0.01635 0.20652 -0.27020 1.000 0.0152 . . . .                         
H6 H Uiso 0.01657 0.26597 -0.21309 1.000 0.0152 . . . .                         
H7 H Uiso 0.13251 0.31816 -0.06191 1.000 0.0152 . . . .                         
H8 H Uiso 0.15107 0.26657 0.04434 1.000 0.0152 . . . .                          
H9 H Uiso 0.16502 0.27690 -0.18431 1.000 0.0152 . . . .                         
H10 H Uiso 0.17298 0.21853 0.17252 1.000 0.0152 . . . .                         
H11 H Uiso 0.15008 0.17276 0.42712 1.000 0.0152 . . . .                         
H12 H Uiso 0.04063 0.12038 0.19307 1.000 0.0152 . . . .                         
H13 H Uiso 0.04465 0.13720 -0.18326 1.000 0.0152 . . . .                        
H14 H Uiso 0.03075 0.16419 -0.05576 1.000 0.0152 . . . .                        
H15 H Uiso 0.11099 0.17559 -0.31466 1.000 0.0152 . . . .                        
H16 H Uiso 0.12372 0.22085 -0.40002 1.000 0.0152 . . . .                        
H17 H Uiso 0.08280 0.34993 -0.23597 1.000 0.0191 . . . .                        
H18 H Uiso 0.09720 0.35134 -0.01050 1.000 0.0191 . . . .                        
H19 H Uiso 0.04867 0.32928 -0.06483 1.000 0.0191 . . . .                        
H20 H Uiso 0.06729 0.08530 0.42620 1.000 0.0191 . . . .                         
H21 H Uiso 0.05829 0.11473 0.56277 1.000 0.0191 . . . .                         
H22 H Uiso 0.10271 0.11796 0.57035 1.000 0.0191 . . . .                         
H1 H Uiso 0.07574 0.22348 0.31474 1.000 0.0152 . . . .                          
H2 H Uiso 0.11675 0.34096 0.44014 1.000 0.0152 . . . .                          
H3 H Uiso 0.00206 0.26959 0.25923 1.000 0.0152 . . . .                          
H4 H Uiso -0.04904 0.17762 0.16116 1.000 0.0191 . . . .                         

#===============================================================================

#===============================================================================

data_25_list1_bpandenburg_39_a1238   

#===============================================================================

# 5. CHEMICAL DATA

_chemical_name_systematic                        
;
;
_chemical_name_common                             ?
_chemical_melting_point                           ?
_chemical_formula_moiety                         
'C17 H18 N2, C7 H4 N2 O6'
# Ex: 'C12 H16 N2 O6, H2 O' and '(Cd 2+)3, (C6 N6 Cr 3-)2, 2(H2 O)' 
_chemical_formula_structural                      ?
_chemical_formula_sum                            
', C7 H4 N2 O6'
_chemical_formula_iupac                           ?
_chemical_formula_weight                             462.46
_chemical_compound_source                        'see text'

loop_
_atom_type_symbol                                
_atom_type_description                           
_atom_type_scat_dispersion_real                  
_atom_type_scat_dispersion_imag                  
_atom_type_scat_source                           
 C   C    0.0033    0.0016
' International Tables Vol C Tables 4.2.6.8 and 6.1.1.4'
 H   H    0.0000    0.0000
' International Tables Vol C Tables 4.2.6.8 and 6.1.1.4'
 N   N    0.0061    0.0033
' International Tables Vol C Tables 4.2.6.8 and 6.1.1.4'
 O   O    0.0106    0.0060
' International Tables Vol C Tables 4.2.6.8 and 6.1.1.4'

#===============================================================================

# 6. CRYSTAL DATA

_symmetry_cell_setting                               triclinic
_symmetry_space_group_name_Hall                   '-P 1'
_symmetry_space_group_name_H-M                    'P -1'
_symmetry_Int_Tables_number                               2

loop_
_space_group_symop_id                            
_space_group_symop_operation_xyz                 
   1 x,y,z                         
   2 -x,-y,-z                      

_cell_length_a                                          9.45160
_cell_length_b                                         10.04040
_cell_length_c                                         12.42710
_cell_angle_alpha                                       91.1940
_cell_angle_beta                                        96.8370
_cell_angle_gamma                                      116.5250
_cell_volume                                           1044.026
_cell_formula_units_Z                                 2
_cell_measurement_temperature                     ?
_cell_measurement_reflns_used                     ?
_cell_measurement_theta_min                       ?
_cell_measurement_theta_max                       ?
_cell_special_details                            
;
 
;

#===============================================================================

# 9. ATOMIC COORDINATES AND DISPLACEMENT PARAMETERS

loop_
_atom_site_label                                 
_atom_site_type_symbol                           
_atom_site_thermal_displace_type                 
_atom_site_fract_x                               
_atom_site_fract_y                               
_atom_site_fract_z                               
_atom_site_occupancy                             
_atom_site_U_iso_or_equiv                        
_atom_site_calc_flag                             
_atom_site_refinement_flags                      
_atom_site_disorder_assembly                     
_atom_site_disorder_group                        
N3 N Uiso 0.53874 0.31776 0.09227 1.000 0.0127 . . . .                          
N4 N Uiso 0.55058 0.15228 0.22414 1.000 0.0127 . . . .                          
O1 O Uiso 0.30724 0.00184 0.68716 1.000 0.0127 . . . .                          
O2 O Uiso 0.31593 -0.08220 0.51722 1.000 0.0127 . . . .                         
O3 O Uiso 0.05509 0.08248 0.21218 1.000 0.0127 . . . .                          
O4 O Uiso -0.01632 0.25949 0.24366 1.000 0.0127 . . . .                         
O5 O Uiso 0.07457 0.48224 0.61044 1.000 0.0127 . . . .                          
O6 O Uiso 0.16288 0.38859 0.74573 1.000 0.0127 . . . .                          
C8 C Uiso 0.48284 0.38663 0.16731 1.000 0.0127 . . . .                          
C9 C Uiso 0.42514 0.48672 0.13191 1.000 0.0127 . . . .                          
C10 C Uiso 0.37772 0.55907 0.20460 1.000 0.0127 . . . .                         
C11 C Uiso 0.38558 0.53334 0.31448 1.000 0.0127 . . . .                         
C12 C Uiso 0.43890 0.43130 0.34844 1.000 0.0127 . . . .                         
C13 C Uiso 0.48615 0.35687 0.27613 1.000 0.0127 . . . .                         
C14 C Uiso 0.53889 0.24056 0.31617 1.000 0.0127 . . . .                         
C15 C Uiso 0.39756 0.03935 0.17048 1.000 0.0127 . . . .                         
C16 C Uiso 0.31727 -0.09038 0.22132 1.000 0.0127 . . . .                        
C17 C Uiso 0.17509 -0.20391 0.16976 1.000 0.0127 . . . .                        
C18 C Uiso 0.10931 -0.18985 0.06682 1.000 0.0127 . . . .                        
C19 C Uiso 0.18802 -0.05844 0.01818 1.000 0.0127 . . . .                        
C20 C Uiso 0.33100 0.05636 0.06886 1.000 0.0127 . . . .                         
C21 C Uiso 0.41286 0.20209 0.01408 1.000 0.0127 . . . .                         
C22 C Uiso 0.64010 0.25714 0.14667 1.000 0.0127 . . . .                         
C23 C Uiso 0.33484 0.61531 0.39423 1.000 0.0127 . . . .                         
C24 C Uiso -0.04506 -0.31584 0.00798 1.000 0.0127 . . . .                       
N1 N Uiso 0.04111 0.17450 0.27253 1.000 0.0127 . . . .                          
N2 N Uiso 0.12340 0.39443 0.64817 1.000 0.0127 . . . .                          
C1 C Uiso 0.21778 0.09876 0.53674 1.000 0.0127 . . . .                          
C2 C Uiso 0.16522 0.09073 0.42643 1.000 0.0127 . . . .                          
C3 C Uiso 0.09824 0.18295 0.39088 1.000 0.0127 . . . .                          
C4 C Uiso 0.08164 0.28298 0.46052 1.000 0.0127 . . . .                          
C5 C Uiso 0.13680 0.28772 0.56975 1.000 0.0127 . . . .                          
C6 C Uiso 0.20448 0.19811 0.60961 1.000 0.0127 . . . .                          
C7 C Uiso 0.28753 -0.00464 0.57844 1.000 0.0127 . . . .                         
H5 H Uiso 0.41783 0.50859 0.04713 1.000 0.0152 . . . .                          
H6 H Uiso 0.33438 0.63679 0.17604 1.000 0.0152 . . . .                          
H7 H Uiso 0.44182 0.40674 0.43230 1.000 0.0152 . . . .                          
H8 H Uiso 0.45530 0.16592 0.36632 1.000 0.0152 . . . .                          
H9 H Uiso 0.65541 0.29463 0.36685 1.000 0.0152 . . . .                          
H10 H Uiso 0.36696 -0.10228 0.30123 1.000 0.0152 . . . .                        
H11 H Uiso 0.11454 -0.30501 0.20887 1.000 0.0152 . . . .                        
H12 H Uiso 0.13574 -0.04466 -0.06037 1.000 0.0152 . . . .                       
H13 H Uiso 0.46560 0.18386 -0.05485 1.000 0.0152 . . . .                        
H14 H Uiso 0.32498 0.23926 -0.01714 1.000 0.0152 . . . .                        
H15 H Uiso 0.67207 0.19873 0.08630 1.000 0.0152 . . . .                         
H16 H Uiso 0.74936 0.34625 0.19129 1.000 0.0152 . . . .                         
H17 H Uiso 0.41867 0.73326 0.40635 1.000 0.0191 . . . .                         
H18 H Uiso 0.32905 0.56940 0.47236 1.000 0.0191 . . . .                         
H19 H Uiso 0.21809 0.60641 0.36399 1.000 0.0191 . . . .                         
H20 H Uiso -0.10911 -0.27052 -0.04524 1.000 0.0191 . . . .                      
H21 H Uiso -0.12092 -0.38124 0.06551 1.000 0.0191 . . . .                       
H22 H Uiso -0.01889 -0.38992 -0.04211 1.000 0.0191 . . . .                      
H1 H Uiso 0.17565 0.01354 0.36864 1.000 0.0152 . . . .                          
H2 H Uiso 0.02856 0.35472 0.43075 1.000 0.0152 . . . .                          
H3 H Uiso 0.24618 0.20507 0.69621 1.000 0.0152 . . . .                          
H4 H Uiso 0.35720 -0.06155 0.72095 1.000 0.0152 . . . .                         

#===============================================================================

#===============================================================================

data_25_list1_bpandenburg_40_a3025   

#===============================================================================

# 5. CHEMICAL DATA

_chemical_name_systematic                        
;
;
_chemical_name_common                             ?
_chemical_melting_point                           ?
_chemical_formula_moiety                         
'C17 H18 N2, C7 H4 N2 O6'
# Ex: 'C12 H16 N2 O6, H2 O' and '(Cd 2+)3, (C6 N6 Cr 3-)2, 2(H2 O)' 
_chemical_formula_structural                      ?
_chemical_formula_sum                            
', C7 H4 N2 O6'
_chemical_formula_iupac                           ?
_chemical_formula_weight                             462.46
_chemical_compound_source                        'see text'

loop_
_atom_type_symbol                                
_atom_type_description                           
_atom_type_scat_dispersion_real                  
_atom_type_scat_dispersion_imag                  
_atom_type_scat_source                           
 C   C    0.0033    0.0016
' International Tables Vol C Tables 4.2.6.8 and 6.1.1.4'
 H   H    0.0000    0.0000
' International Tables Vol C Tables 4.2.6.8 and 6.1.1.4'
 N   N    0.0061    0.0033
' International Tables Vol C Tables 4.2.6.8 and 6.1.1.4'
 O   O    0.0106    0.0060
' International Tables Vol C Tables 4.2.6.8 and 6.1.1.4'

#===============================================================================

# 6. CRYSTAL DATA

_symmetry_cell_setting                              monoclinic
_symmetry_space_group_name_Hall                   '-P 2ybc'
_symmetry_space_group_name_H-M                    'P 21/c'
_symmetry_Int_Tables_number                              14

loop_
_space_group_symop_id                            
_space_group_symop_operation_xyz                 
   1 x,y,z                         
   2 -x,1/2+y,1/2-z                
   3 -x,-y,-z                      
   4 x,1/2-y,1/2+z                 

_cell_length_a                                          9.58780
_cell_length_b                                         12.32660
_cell_length_c                                         18.08000
_cell_angle_alpha                                            90
_cell_angle_beta                                        98.4180
_cell_angle_gamma                                            90
_cell_volume                                           2113.763
_cell_formula_units_Z                                 4
_cell_measurement_temperature                     ?
_cell_measurement_reflns_used                     ?
_cell_measurement_theta_min                       ?
_cell_measurement_theta_max                       ?
_cell_special_details                            
;
 
;

#===============================================================================

# 9. ATOMIC COORDINATES AND DISPLACEMENT PARAMETERS

loop_
_atom_site_label                                 
_atom_site_type_symbol                           
_atom_site_thermal_displace_type                 
_atom_site_fract_x                               
_atom_site_fract_y                               
_atom_site_fract_z                               
_atom_site_occupancy                             
_atom_site_U_iso_or_equiv                        
_atom_site_calc_flag                             
_atom_site_refinement_flags                      
_atom_site_disorder_assembly                     
_atom_site_disorder_group                        
N3 N Uiso 0.09128 0.23111 0.53365 1.000 0.0127 . . . .                          
N4 N Uiso -0.12444 0.25069 0.44994 1.000 0.0127 . . . .                         
O1 O Uiso 0.20562 0.35619 0.16523 1.000 0.0127 . . . .                          
O2 O Uiso 0.23880 0.19514 0.22694 1.000 0.0127 . . . .                          
O3 O Uiso 0.56786 0.20027 0.46920 1.000 0.0127 . . . .                          
O4 O Uiso 0.63003 0.35745 0.52161 1.000 0.0127 . . . .                          
O5 O Uiso 0.55494 0.68656 0.37505 1.000 0.0127 . . . .                          
O6 O Uiso 0.42935 0.68103 0.26314 1.000 0.0127 . . . .                          
C8 C Uiso 0.13207 0.14832 0.48435 1.000 0.0127 . . . .                          
C9 C Uiso 0.27196 0.11372 0.49483 1.000 0.0127 . . . .                          
C10 C Uiso 0.31491 0.03358 0.44993 1.000 0.0127 . . . .                         
C11 C Uiso 0.21924 -0.01533 0.39448 1.000 0.0127 . . . .                        
C12 C Uiso 0.08080 0.02033 0.38389 1.000 0.0127 . . . .                         
C13 C Uiso 0.03646 0.10292 0.42757 1.000 0.0127 . . . .                         
C14 C Uiso -0.11553 0.14596 0.41233 1.000 0.0127 . . . .                        
C15 C Uiso -0.06510 0.33993 0.41482 1.000 0.0127 . . . .                        
C16 C Uiso -0.13667 0.38189 0.34814 1.000 0.0127 . . . .                        
C17 C Uiso -0.08336 0.47002 0.31451 1.000 0.0127 . . . .                        
C18 C Uiso 0.04350 0.51772 0.34590 1.000 0.0127 . . . .                         
C19 C Uiso 0.11483 0.47491 0.41133 1.000 0.0127 . . . .                         
C20 C Uiso 0.06197 0.38652 0.44612 1.000 0.0127 . . . .                         
C21 C Uiso 0.14570 0.33949 0.51771 1.000 0.0127 . . . .                         
C22 C Uiso -0.06360 0.23941 0.52819 1.000 0.0127 . . . .                        
C23 C Uiso 0.26979 -0.10728 0.34858 1.000 0.0127 . . . .                        
C24 C Uiso 0.10026 0.61483 0.30762 1.000 0.0127 . . . .                         
N1 N Uiso 0.57261 0.30036 0.46934 1.000 0.0127 . . . .                          
N2 N Uiso 0.48440 0.63826 0.32232 1.000 0.0127 . . . .                          
C1 C Uiso 0.35173 0.35476 0.28352 1.000 0.0127 . . . .                          
C2 C Uiso 0.41449 0.30006 0.34726 1.000 0.0127 . . . .                          
C3 C Uiso 0.50213 0.35793 0.40124 1.000 0.0127 . . . .                          
C4 C Uiso 0.52797 0.46813 0.39489 1.000 0.0127 . . . .                          
C5 C Uiso 0.46258 0.51930 0.33086 1.000 0.0127 . . . .                          
C6 C Uiso 0.37627 0.46458 0.27457 1.000 0.0127 . . . .                          
C7 C Uiso 0.25886 0.29168 0.22228 1.000 0.0127 . . . .                          
H5 H Uiso 0.34626 0.15000 0.53859 1.000 0.0152 . . . .                          
H6 H Uiso 0.42316 0.00707 0.45786 1.000 0.0152 . . . .                          
H7 H Uiso 0.00498 -0.01636 0.34118 1.000 0.0152 . . . .                         
H8 H Uiso -0.14790 0.15575 0.35253 1.000 0.0152 . . . .                         
H9 H Uiso -0.18802 0.08872 0.43290 1.000 0.0152 . . . .                         
H10 H Uiso -0.23441 0.34456 0.32350 1.000 0.0152 . . . .                        
H11 H Uiso -0.14029 0.50415 0.26402 1.000 0.0152 . . . .                        
H12 H Uiso 0.21337 0.51070 0.43606 1.000 0.0152 . . . .                         
H13 H Uiso 0.13772 0.39272 0.56524 1.000 0.0152 . . . .                         
H14 H Uiso 0.25651 0.33283 0.51170 1.000 0.0152 . . . .                         
H15 H Uiso -0.08874 0.30982 0.55999 1.000 0.0152 . . . .                        
H16 H Uiso -0.10578 0.16678 0.55093 1.000 0.0152 . . . .                        
H17 H Uiso 0.18171 -0.14855 0.31617 1.000 0.0191 . . . .                        
H18 H Uiso 0.33802 -0.07646 0.31044 1.000 0.0191 . . . .                        
H19 H Uiso 0.33004 -0.16538 0.38560 1.000 0.0191 . . . .                        
H20 H Uiso 0.19302 0.64791 0.34140 1.000 0.0191 . . . .                         
H21 H Uiso 0.12752 0.59131 0.25378 1.000 0.0191 . . . .                         
H22 H Uiso 0.02009 0.67747 0.29762 1.000 0.0191 . . . .                         
H1 H Uiso 0.39540 0.21363 0.35421 1.000 0.0152 . . . .                          
H2 H Uiso 0.59712 0.51196 0.43786 1.000 0.0152 . . . .                          
H3 H Uiso 0.32859 0.50667 0.22426 1.000 0.0152 . . . .                          
H4 H Uiso 0.15986 0.31654 0.11909 1.000 0.0191 . . . .                          

#===============================================================================

#===============================================================================

data_25_list1_bpandenburg_41_a14814  

#===============================================================================

# 5. CHEMICAL DATA

_chemical_name_systematic                        
;
;
_chemical_name_common                             ?
_chemical_melting_point                           ?
_chemical_formula_moiety                         
'C17 H18 N2, C7 H4 N2 O6'
# Ex: 'C12 H16 N2 O6, H2 O' and '(Cd 2+)3, (C6 N6 Cr 3-)2, 2(H2 O)' 
_chemical_formula_structural                      ?
_chemical_formula_sum                            
', C7 H4 N2 O6'
_chemical_formula_iupac                           ?
_chemical_formula_weight                             462.46
_chemical_compound_source                        'see text'

loop_
_atom_type_symbol                                
_atom_type_description                           
_atom_type_scat_dispersion_real                  
_atom_type_scat_dispersion_imag                  
_atom_type_scat_source                           
 C   C    0.0033    0.0016
' International Tables Vol C Tables 4.2.6.8 and 6.1.1.4'
 H   H    0.0000    0.0000
' International Tables Vol C Tables 4.2.6.8 and 6.1.1.4'
 N   N    0.0061    0.0033
' International Tables Vol C Tables 4.2.6.8 and 6.1.1.4'
 O   O    0.0106    0.0060
' International Tables Vol C Tables 4.2.6.8 and 6.1.1.4'

#===============================================================================

# 6. CRYSTAL DATA

_symmetry_cell_setting                               triclinic
_symmetry_space_group_name_Hall                   '-P 1'
_symmetry_space_group_name_H-M                    'P -1'
_symmetry_Int_Tables_number                               2

loop_
_space_group_symop_id                            
_space_group_symop_operation_xyz                 
   1 x,y,z                         
   2 -x,-y,-z                      

_cell_length_a                                          9.10760
_cell_length_b                                         11.49420
_cell_length_c                                         11.65020
_cell_angle_alpha                                       67.4730
_cell_angle_beta                                        68.8620
_cell_angle_gamma                                       79.6320
_cell_volume                                           1049.502
_cell_formula_units_Z                                 2
_cell_measurement_temperature                     ?
_cell_measurement_reflns_used                     ?
_cell_measurement_theta_min                       ?
_cell_measurement_theta_max                       ?
_cell_special_details                            
;
 
;

#===============================================================================

# 9. ATOMIC COORDINATES AND DISPLACEMENT PARAMETERS

loop_
_atom_site_label                                 
_atom_site_type_symbol                           
_atom_site_thermal_displace_type                 
_atom_site_fract_x                               
_atom_site_fract_y                               
_atom_site_fract_z                               
_atom_site_occupancy                             
_atom_site_U_iso_or_equiv                        
_atom_site_calc_flag                             
_atom_site_refinement_flags                      
_atom_site_disorder_assembly                     
_atom_site_disorder_group                        
N3 N Uiso 0.19602 0.26548 0.13344 1.000 0.0127 . . . .                          
N4 N Uiso 0.21050 0.42627 0.20993 1.000 0.0127 . . . .                          
O1 O Uiso 0.22834 0.22215 0.91385 1.000 0.0127 . . . .                          
O2 O Uiso 0.39550 0.38074 0.83110 1.000 0.0127 . . . .                          
O3 O Uiso 0.76449 0.47527 0.38944 1.000 0.0127 . . . .                          
O4 O Uiso 0.76909 0.37217 0.26338 1.000 0.0127 . . . .                          
O5 O Uiso 0.37660 0.06245 0.42056 1.000 0.0127 . . . .                          
O6 O Uiso 0.22019 0.00792 0.62502 1.000 0.0127 . . . .                          
C8 C Uiso 0.35805 0.22812 0.12676 1.000 0.0127 . . . .                          
C9 C Uiso 0.42118 0.11653 0.10400 1.000 0.0127 . . . .                          
C10 C Uiso 0.57950 0.08311 0.08418 1.000 0.0127 . . . .                         
C11 C Uiso 0.67854 0.16177 0.08466 1.000 0.0127 . . . .                         
C12 C Uiso 0.61365 0.27083 0.11201 1.000 0.0127 . . . .                         
C13 C Uiso 0.45397 0.30375 0.13568 1.000 0.0127 . . . .                         
C14 C Uiso 0.38250 0.42114 0.17312 1.000 0.0127 . . . .                         
C15 C Uiso 0.12974 0.35090 0.34131 1.000 0.0127 . . . .                         
C16 C Uiso 0.11900 0.38751 0.44509 1.000 0.0127 . . . .                         
C17 C Uiso 0.02830 0.32249 0.57146 1.000 0.0127 . . . .                         
C18 C Uiso -0.05429 0.21981 0.59687 1.000 0.0127 . . . .                        
C19 C Uiso -0.03693 0.17991 0.49414 1.000 0.0127 . . . .                        
C20 C Uiso 0.05644 0.24297 0.36730 1.000 0.0127 . . . .                         
C21 C Uiso 0.07902 0.19362 0.25663 1.000 0.0127 . . . .                         
C22 C Uiso 0.16475 0.40115 0.11435 1.000 0.0127 . . . .                         
C23 C Uiso 0.85462 0.12825 0.05523 1.000 0.0127 . . . .                         
C24 C Uiso -0.16021 0.15209 0.73526 1.000 0.0127 . . . .                        
N1 N Uiso 0.71724 0.39396 0.36743 1.000 0.0127 . . . .                          
N2 N Uiso 0.32529 0.07146 0.53114 1.000 0.0127 . . . .                          
C1 C Uiso 0.40414 0.26917 0.69279 1.000 0.0127 . . . .                          
C2 C Uiso 0.52959 0.33728 0.59326 1.000 0.0127 . . . .                          
C3 C Uiso 0.58538 0.31749 0.47448 1.000 0.0127 . . . .                          
C4 C Uiso 0.52166 0.23131 0.45071 1.000 0.0127 . . . .                          
C5 C Uiso 0.39731 0.16498 0.55283 1.000 0.0127 . . . .                          
C6 C Uiso 0.33667 0.18169 0.67374 1.000 0.0127 . . . .                          
C7 C Uiso 0.34285 0.29743 0.82019 1.000 0.0127 . . . .                          
H5 H Uiso 0.34558 0.05711 0.10003 1.000 0.0152 . . . .                          
H6 H Uiso 0.62767 -0.00340 0.06608 1.000 0.0152 . . . .                         
H7 H Uiso 0.68855 0.33112 0.11591 1.000 0.0152 . . . .                          
H8 H Uiso 0.41626 0.41870 0.25454 1.000 0.0152 . . . .                          
H9 H Uiso 0.42804 0.50698 0.09201 1.000 0.0152 . . . .                          
H10 H Uiso 0.17863 0.46936 0.42572 1.000 0.0152 . . . .                         
H11 H Uiso 0.01842 0.35422 0.65019 1.000 0.0152 . . . .                         
H12 H Uiso -0.09697 0.09854 0.51240 1.000 0.0152 . . . .                        
H13 H Uiso -0.03296 0.20129 0.23942 1.000 0.0152 . . . .                        
H14 H Uiso 0.11748 0.09438 0.28553 1.000 0.0152 . . . .                         
H15 H Uiso 0.03922 0.42420 0.12861 1.000 0.0152 . . . .                         
H16 H Uiso 0.23356 0.45662 0.01517 1.000 0.0152 . . . .                         
H17 H Uiso 0.92241 0.20417 -0.02670 1.000 0.0191 . . . .                        
H18 H Uiso 0.89016 0.11202 0.13994 1.000 0.0191 . . . .                         
H19 H Uiso 0.88301 0.04328 0.03041 1.000 0.0191 . . . .                         
H20 H Uiso -0.25869 0.11447 0.73164 1.000 0.0191 . . . .                        
H21 H Uiso -0.09516 0.07422 0.78822 1.000 0.0191 . . . .                        
H22 H Uiso -0.20540 0.21600 0.79004 1.000 0.0191 . . . .                        
H1 H Uiso 0.58235 0.40524 0.60906 1.000 0.0152 . . . .                          
H2 H Uiso 0.56622 0.21682 0.35649 1.000 0.0152 . . . .                          
H3 H Uiso 0.23812 0.12807 0.75092 1.000 0.0152 . . . .                          
H4 H Uiso 0.19824 0.23841 0.99895 1.000 0.0191 . . . .                          

#===============================================================================

#===============================================================================

data_25_list1_bpandenburg_42_a8498   

#===============================================================================

# 5. CHEMICAL DATA

_chemical_name_systematic                        
;
;
_chemical_name_common                             ?
_chemical_melting_point                           ?
_chemical_formula_moiety                         
'C17 H18 N2, C7 H4 N2 O6'
# Ex: 'C12 H16 N2 O6, H2 O' and '(Cd 2+)3, (C6 N6 Cr 3-)2, 2(H2 O)' 
_chemical_formula_structural                      ?
_chemical_formula_sum                            
', C7 H4 N2 O6'
_chemical_formula_iupac                           ?
_chemical_formula_weight                             462.46
_chemical_compound_source                        'see text'

loop_
_atom_type_symbol                                
_atom_type_description                           
_atom_type_scat_dispersion_real                  
_atom_type_scat_dispersion_imag                  
_atom_type_scat_source                           
 C   C    0.0033    0.0016
' International Tables Vol C Tables 4.2.6.8 and 6.1.1.4'
 H   H    0.0000    0.0000
' International Tables Vol C Tables 4.2.6.8 and 6.1.1.4'
 N   N    0.0061    0.0033
' International Tables Vol C Tables 4.2.6.8 and 6.1.1.4'
 O   O    0.0106    0.0060
' International Tables Vol C Tables 4.2.6.8 and 6.1.1.4'

#===============================================================================

# 6. CRYSTAL DATA

_symmetry_cell_setting                              monoclinic
_symmetry_space_group_name_Hall                   '-P 2ybc'
_symmetry_space_group_name_H-M                    'P 21/c'
_symmetry_Int_Tables_number                              14

loop_
_space_group_symop_id                            
_space_group_symop_operation_xyz                 
   1 x,y,z                         
   2 -x,1/2+y,1/2-z                
   3 -x,-y,-z                      
   4 x,1/2-y,1/2+z                 

_cell_length_a                                          6.91750
_cell_length_b                                         15.19750
_cell_length_c                                         20.95290
_cell_angle_alpha                                            90
_cell_angle_beta                                        92.1420
_cell_angle_gamma                                            90
_cell_volume                                           2201.212
_cell_formula_units_Z                                 4
_cell_measurement_temperature                     ?
_cell_measurement_reflns_used                     ?
_cell_measurement_theta_min                       ?
_cell_measurement_theta_max                       ?
_cell_special_details                            
;
 
;

#===============================================================================

# 9. ATOMIC COORDINATES AND DISPLACEMENT PARAMETERS

loop_
_atom_site_label                                 
_atom_site_type_symbol                           
_atom_site_thermal_displace_type                 
_atom_site_fract_x                               
_atom_site_fract_y                               
_atom_site_fract_z                               
_atom_site_occupancy                             
_atom_site_U_iso_or_equiv                        
_atom_site_calc_flag                             
_atom_site_refinement_flags                      
_atom_site_disorder_assembly                     
_atom_site_disorder_group                        
N7 N Uiso 0.57069 0.40653 0.24338 1.000 0.0127 . . . .                          
N8 N Uiso 0.64161 0.29100 0.31766 1.000 0.0127 . . . .                          
O1 O Uiso 0.50933 0.25889 -0.07057 1.000 0.0127 . . . .                         
O2 O Uiso 0.46668 0.40344 -0.09527 1.000 0.0127 . . . .                         
O3 O Uiso 0.10672 0.57989 0.06421 1.000 0.0127 . . . .                          
O4 O Uiso 0.08220 0.52891 0.16186 1.000 0.0127 . . . .                          
O5 O Uiso 0.21172 0.21719 0.20212 1.000 0.0127 . . . .                          
O6 O Uiso 0.33835 0.13804 0.12631 1.000 0.0127 . . . .                          
C32 C Uiso 0.65728 0.35644 0.19449 1.000 0.0127 . . . .                         
C33 C Uiso 0.69556 0.39684 0.13642 1.000 0.0127 . . . .                         
C34 C Uiso 0.76934 0.34838 0.08740 1.000 0.0127 . . . .                         
C35 C Uiso 0.80614 0.25858 0.09472 1.000 0.0127 . . . .                         
C36 C Uiso 0.77318 0.21982 0.15291 1.000 0.0127 . . . .                         
C37 C Uiso 0.70173 0.26801 0.20327 1.000 0.0127 . . . .                         
C38 C Uiso 0.67876 0.22409 0.26850 1.000 0.0127 . . . .                         
C39 C Uiso 0.81123 0.33967 0.33924 1.000 0.0127 . . . .                         
C40 C Uiso 0.94675 0.29807 0.37964 1.000 0.0127 . . . .                         
C41 C Uiso 1.10237 0.34460 0.40538 1.000 0.0127 . . . .                         
C42 C Uiso 1.12621 0.43348 0.39171 1.000 0.0127 . . . .                         
C43 C Uiso 0.99426 0.47345 0.34956 1.000 0.0127 . . . .                         
C44 C Uiso 0.83807 0.42733 0.32260 1.000 0.0127 . . . .                         
C45 C Uiso 0.69842 0.47234 0.27405 1.000 0.0127 . . . .                         
C46 C Uiso 0.48929 0.35091 0.29224 1.000 0.0127 . . . .                         
C47 C Uiso 0.88012 0.20554 0.03906 1.000 0.0127 . . . .                         
C48 C Uiso 1.29387 0.48438 0.42353 1.000 0.0127 . . . .                         
N1 N Uiso 0.12846 0.52187 0.10565 1.000 0.0127 . . . .                          
N2 N Uiso 0.27760 0.20805 0.14832 1.000 0.0127 . . . .                          
C1 C Uiso 0.36450 0.34982 0.00613 1.000 0.0127 . . . .                          
C2 C Uiso 0.28980 0.43001 0.02525 1.000 0.0127 . . . .                          
C3 C Uiso 0.21383 0.43643 0.08557 1.000 0.0127 . . . .                          
C4 C Uiso 0.20933 0.36605 0.12765 1.000 0.0127 . . . .                          
C5 C Uiso 0.28354 0.28700 0.10621 1.000 0.0127 . . . .                          
C6 C Uiso 0.36110 0.27743 0.04663 1.000 0.0127 . . . .                          
C7 C Uiso 0.45223 0.34145 -0.05942 1.000 0.0127 . . . .                         
H27 H Uiso 0.66237 0.46601 0.13048 1.000 0.0152 . . . .                         
H28 H Uiso 0.79794 0.37898 0.04228 1.000 0.0152 . . . .                         
H29 H Uiso 0.80497 0.15106 0.16008 1.000 0.0152 . . . .                         
H30 H Uiso 0.80983 0.18754 0.28180 1.000 0.0152 . . . .                         
H31 H Uiso 0.55875 0.17726 0.26661 1.000 0.0152 . . . .                         
H32 H Uiso 0.92778 0.22937 0.39142 1.000 0.0152 . . . .                         
H33 H Uiso 1.20688 0.31220 0.43669 1.000 0.0152 . . . .                         
H34 H Uiso 1.01172 0.54155 0.33662 1.000 0.0152 . . . .                         
H35 H Uiso 0.61202 0.52155 0.29804 1.000 0.0152 . . . .                         
H36 H Uiso 0.78063 0.50636 0.23818 1.000 0.0152 . . . .                         
H37 H Uiso 0.43696 0.39214 0.33038 1.000 0.0152 . . . .                         
H38 H Uiso 0.36926 0.31160 0.27253 1.000 0.0152 . . . .                         
H39 H Uiso 0.76004 0.18137 0.00897 1.000 0.0191 . . . .                         
H40 H Uiso 0.96469 0.14939 0.05556 1.000 0.0191 . . . .                         
H41 H Uiso 0.96788 0.24662 0.00951 1.000 0.0191 . . . .                         
H42 H Uiso 1.34776 0.53492 0.39227 1.000 0.0191 . . . .                         
H43 H Uiso 1.41169 0.44018 0.43680 1.000 0.0191 . . . .                         
H44 H Uiso 1.24724 0.51624 0.46682 1.000 0.0191 . . . .                         
H1 H Uiso 0.29147 0.48655 -0.00653 1.000 0.0152 . . . .                         
H2 H Uiso 0.14846 0.37243 0.17475 1.000 0.0152 . . . .                          
H3 H Uiso 0.41865 0.21433 0.03184 1.000 0.0152 . . . .                          
H4 H Uiso 0.56109 0.24805 -0.11443 1.000 0.0191 . . . .                         

#===============================================================================

#===============================================================================

data_25_list1_bpandenburg_43_a2023   

#===============================================================================

# 5. CHEMICAL DATA

_chemical_name_systematic                        
;
;
_chemical_name_common                             ?
_chemical_melting_point                           ?
_chemical_formula_moiety                         
'C17 H18 N2, C7 H4 N2 O6'
# Ex: 'C12 H16 N2 O6, H2 O' and '(Cd 2+)3, (C6 N6 Cr 3-)2, 2(H2 O)' 
_chemical_formula_structural                      ?
_chemical_formula_sum                            
', C7 H4 N2 O6'
_chemical_formula_iupac                           ?
_chemical_formula_weight                             462.46
_chemical_compound_source                        'see text'

loop_
_atom_type_symbol                                
_atom_type_description                           
_atom_type_scat_dispersion_real                  
_atom_type_scat_dispersion_imag                  
_atom_type_scat_source                           
 C   C    0.0033    0.0016
' International Tables Vol C Tables 4.2.6.8 and 6.1.1.4'
 H   H    0.0000    0.0000
' International Tables Vol C Tables 4.2.6.8 and 6.1.1.4'
 N   N    0.0061    0.0033
' International Tables Vol C Tables 4.2.6.8 and 6.1.1.4'
 O   O    0.0106    0.0060
' International Tables Vol C Tables 4.2.6.8 and 6.1.1.4'

#===============================================================================

# 6. CRYSTAL DATA

_symmetry_cell_setting                              monoclinic
_symmetry_space_group_name_Hall                   '-P 2ybc'
_symmetry_space_group_name_H-M                    'P 21/c'
_symmetry_Int_Tables_number                              14

loop_
_space_group_symop_id                            
_space_group_symop_operation_xyz                 
   1 x,y,z                         
   2 -x,1/2+y,1/2-z                
   3 -x,-y,-z                      
   4 x,1/2-y,1/2+z                 

_cell_length_a                                         14.08700
_cell_length_b                                          7.46880
_cell_length_c                                         21.59170
_cell_angle_alpha                                            90
_cell_angle_beta                                       108.9670
_cell_angle_gamma                                            90
_cell_volume                                           2148.386
_cell_formula_units_Z                                 4
_cell_measurement_temperature                     ?
_cell_measurement_reflns_used                     ?
_cell_measurement_theta_min                       ?
_cell_measurement_theta_max                       ?
_cell_special_details                            
;
 
;

#===============================================================================

# 9. ATOMIC COORDINATES AND DISPLACEMENT PARAMETERS

loop_
_atom_site_label                                 
_atom_site_type_symbol                           
_atom_site_thermal_displace_type                 
_atom_site_fract_x                               
_atom_site_fract_y                               
_atom_site_fract_z                               
_atom_site_occupancy                             
_atom_site_U_iso_or_equiv                        
_atom_site_calc_flag                             
_atom_site_refinement_flags                      
_atom_site_disorder_assembly                     
_atom_site_disorder_group                        
N3 N Uiso 0.10435 0.36809 0.45011 1.000 0.0127 . . . .                          
N4 N Uiso -0.00070 0.49311 0.34947 1.000 0.0127 . . . .                         
O7 O Uiso 0.81568 0.42834 0.26589 1.000 0.0127 . . . .                          
C8 C Uiso 0.12729 0.54386 0.47687 1.000 0.0127 . . . .                          
O8 O Uiso 0.85833 0.45078 0.17311 1.000 0.0127 . . . .                          
O9 O Uiso 0.57148 0.37585 -0.03603 1.000 0.0127 . . . .                         
C9 C Uiso 0.20547 0.56712 0.53579 1.000 0.0127 . . . .                          
C10 C Uiso 0.22752 0.73493 0.56334 1.000 0.0127 . . . .                         
O10 O Uiso 0.45175 0.18564 -0.03633 1.000 0.0127 . . . .                        
C11 C Uiso 0.17109 0.88353 0.53311 1.000 0.0127 . . . .                         
O11 O Uiso 0.40054 0.04728 0.16932 1.000 0.0127 . . . .                         
O12 O Uiso 0.51120 0.13235 0.26248 1.000 0.0127 . . . .                         
C12 C Uiso 0.09488 0.85977 0.47429 1.000 0.0127 . . . .                         
C13 C Uiso 0.07352 0.69180 0.44515 1.000 0.0127 . . . .                         
C14 C Uiso -0.00625 0.67172 0.37754 1.000 0.0127 . . . .                        
C15 C Uiso 0.08058 0.47201 0.32304 1.000 0.0127 . . . .                         
C16 C Uiso 0.07241 0.54894 0.26274 1.000 0.0127 . . . .                         
C17 C Uiso 0.14565 0.51891 0.23410 1.000 0.0127 . . . .                         
C18 C Uiso 0.22873 0.41264 0.26526 1.000 0.0127 . . . .                         
C19 C Uiso 0.23840 0.34364 0.32642 1.000 0.0127 . . . .                         
C20 C Uiso 0.16541 0.37209 0.35566 1.000 0.0127 . . . .                         
C21 C Uiso 0.17928 0.29343 0.42355 1.000 0.0127 . . . .                         
C22 C Uiso 0.00557 0.35766 0.40046 1.000 0.0127 . . . .                         
C23 C Uiso 0.19377 1.06770 0.56462 1.000 0.0127 . . . .                         
C24 C Uiso 0.30723 0.36870 0.23314 1.000 0.0127 . . . .                         
N5 N Uiso 0.52720 0.27692 -0.00833 1.000 0.0127 . . . .                         
N6 N Uiso 0.47981 0.12101 0.20195 1.000 0.0127 . . . .                          
C25 C Uiso 0.69445 0.34324 0.16515 1.000 0.0127 . . . .                         
C26 C Uiso 0.66076 0.34186 0.09704 1.000 0.0127 . . . .                         
C27 C Uiso 0.56652 0.27081 0.06469 1.000 0.0127 . . . .                         
C28 C Uiso 0.50597 0.19678 0.09737 1.000 0.0127 . . . .                         
C29 C Uiso 0.54255 0.20144 0.16521 1.000 0.0127 . . . .                         
C30 C Uiso 0.63482 0.27590 0.19993 1.000 0.0127 . . . .                         
C31 C Uiso 0.79942 0.41444 0.20142 1.000 0.0127 . . . .                         
H5 H Uiso 0.24801 0.45217 0.55989 1.000 0.0152 . . . .                          
H6 H Uiso 0.28827 0.75104 0.60891 1.000 0.0152 . . . .                          
H7 H Uiso 0.05177 0.97389 0.44999 1.000 0.0152 . . . .                          
H8 H Uiso 0.00450 0.77496 0.34474 1.000 0.0152 . . . .                          
H9 H Uiso -0.08122 0.68846 0.38115 1.000 0.0152 . . . .                         
H10 H Uiso 0.00741 0.62981 0.23818 1.000 0.0152 . . . .                         
H11 H Uiso 0.13866 0.57855 0.18737 1.000 0.0152 . . . .                         
H12 H Uiso 0.30427 0.26702 0.35239 1.000 0.0152 . . . .                         
H13 H Uiso 0.17089 0.14811 0.41982 1.000 0.0152 . . . .                         
H14 H Uiso 0.25459 0.32261 0.45624 1.000 0.0152 . . . .                         
H15 H Uiso -0.00468 0.22431 0.37883 1.000 0.0152 . . . .                        
H16 H Uiso -0.05342 0.38342 0.42185 1.000 0.0152 . . . .                        
H17 H Uiso 0.15140 1.17026 0.53149 1.000 0.0191 . . . .                         
H18 H Uiso 0.27327 1.09721 0.57766 1.000 0.0191 . . . .                         
H19 H Uiso 0.17412 1.07248 0.60910 1.000 0.0191 . . . .                         
H20 H Uiso 0.37788 0.33529 0.27009 1.000 0.0191 . . . .                         
H21 H Uiso 0.31860 0.47912 0.20381 1.000 0.0191 . . . .                         
H22 H Uiso 0.28345 0.25266 0.20141 1.000 0.0191 . . . .                         
H23 H Uiso 0.70782 0.39410 0.06992 1.000 0.0152 . . . .                         
H24 H Uiso 0.43299 0.13867 0.07119 1.000 0.0152 . . . .                         
H25 H Uiso 0.66089 0.28051 0.25330 1.000 0.0152 . . . .                         
H26 H Uiso 0.88679 0.45953 0.29297 1.000 0.0191 . . . .                         

#===============================================================================

#===============================================================================

data_25_list1_bpandenburg_44_a877    

#===============================================================================

# 5. CHEMICAL DATA

_chemical_name_systematic                        
;
;
_chemical_name_common                             ?
_chemical_melting_point                           ?
_chemical_formula_moiety                         
'C17 H18 N2, C7 H4 N2 O6'
# Ex: 'C12 H16 N2 O6, H2 O' and '(Cd 2+)3, (C6 N6 Cr 3-)2, 2(H2 O)' 
_chemical_formula_structural                      ?
_chemical_formula_sum                            
', C7 H4 N2 O6'
_chemical_formula_iupac                           ?
_chemical_formula_weight                             462.46
_chemical_compound_source                        'see text'

loop_
_atom_type_symbol                                
_atom_type_description                           
_atom_type_scat_dispersion_real                  
_atom_type_scat_dispersion_imag                  
_atom_type_scat_source                           
 C   C    0.0033    0.0016
' International Tables Vol C Tables 4.2.6.8 and 6.1.1.4'
 H   H    0.0000    0.0000
' International Tables Vol C Tables 4.2.6.8 and 6.1.1.4'
 N   N    0.0061    0.0033
' International Tables Vol C Tables 4.2.6.8 and 6.1.1.4'
 O   O    0.0106    0.0060
' International Tables Vol C Tables 4.2.6.8 and 6.1.1.4'

#===============================================================================

# 6. CRYSTAL DATA

_symmetry_cell_setting                              monoclinic
_symmetry_space_group_name_Hall                   '-P 2ybc'
_symmetry_space_group_name_H-M                    'P 21/c'
_symmetry_Int_Tables_number                              14

loop_
_space_group_symop_id                            
_space_group_symop_operation_xyz                 
   1 x,y,z                         
   2 -x,1/2+y,1/2-z                
   3 -x,-y,-z                      
   4 x,1/2-y,1/2+z                 

_cell_length_a                                         14.14250
_cell_length_b                                         20.69510
_cell_length_c                                          7.52490
_cell_angle_alpha                                            90
_cell_angle_beta                                       102.3100
_cell_angle_gamma                                            90
_cell_volume                                           2151.755
_cell_formula_units_Z                                 4
_cell_measurement_temperature                     ?
_cell_measurement_reflns_used                     ?
_cell_measurement_theta_min                       ?
_cell_measurement_theta_max                       ?
_cell_special_details                            
;
 
;

#===============================================================================

# 9. ATOMIC COORDINATES AND DISPLACEMENT PARAMETERS

loop_
_atom_site_label                                 
_atom_site_type_symbol                           
_atom_site_thermal_displace_type                 
_atom_site_fract_x                               
_atom_site_fract_y                               
_atom_site_fract_z                               
_atom_site_occupancy                             
_atom_site_U_iso_or_equiv                        
_atom_site_calc_flag                             
_atom_site_refinement_flags                      
_atom_site_disorder_assembly                     
_atom_site_disorder_group                        
N3 N Uiso 0.43225 0.16432 0.60888 1.000 0.0127 . . . .                          
N4 N Uiso 0.57650 0.10942 0.57856 1.000 0.0127 . . . .                          
O1 O Uiso 0.28131 -0.03039 0.25460 1.000 0.0127 . . . .                         
O2 O Uiso 0.28462 0.01176 0.53442 1.000 0.0127 . . . .                          
O3 O Uiso 0.08015 0.20658 0.55034 1.000 0.0127 . . . .                          
O4 O Uiso -0.04113 0.22724 0.32128 1.000 0.0127 . . . .                         
O5 O Uiso -0.05864 0.11299 -0.25295 1.000 0.0127 . . . .                        
O6 O Uiso 0.04836 0.03700 -0.26857 1.000 0.0127 . . . .                         
C8 C Uiso 0.39299 0.15602 0.41928 1.000 0.0127 . . . .                          
C9 C Uiso 0.30986 0.18975 0.33854 1.000 0.0127 . . . .                          
C10 C Uiso 0.26957 0.18184 0.15582 1.000 0.0127 . . . .                         
C11 C Uiso 0.31061 0.13949 0.05010 1.000 0.0127 . . . .                         
C12 C Uiso 0.39478 0.10708 0.13081 1.000 0.0127 . . . .                         
C13 C Uiso 0.43727 0.11574 0.31324 1.000 0.0127 . . . .                         
C14 C Uiso 0.53367 0.08276 0.39692 1.000 0.0127 . . . .                         
C15 C Uiso 0.62262 0.17163 0.57163 1.000 0.0127 . . . .                         
C16 C Uiso 0.71325 0.17428 0.52694 1.000 0.0127 . . . .                         
C17 C Uiso 0.75925 0.23292 0.52079 1.000 0.0127 . . . .                         
C18 C Uiso 0.71539 0.29024 0.55833 1.000 0.0127 . . . .                         
C19 C Uiso 0.62532 0.28696 0.60171 1.000 0.0127 . . . .                         
C20 C Uiso 0.57855 0.22843 0.60928 1.000 0.0127 . . . .                         
C21 C Uiso 0.47818 0.22725 0.65522 1.000 0.0127 . . . .                         
C22 C Uiso 0.49987 0.11323 0.68424 1.000 0.0127 . . . .                         
C23 C Uiso 0.26554 0.12980 -0.15062 1.000 0.0127 . . . .                        
C24 C Uiso 0.76616 0.35497 0.55395 1.000 0.0127 . . . .                         
N1 N Uiso 0.03108 0.19593 0.39558 1.000 0.0127 . . . .                          
N2 N Uiso 0.01128 0.07836 -0.18532 1.000 0.0127 . . . .                         
C1 C Uiso 0.16710 0.05177 0.27865 1.000 0.0127 . . . .                          
C2 C Uiso 0.13460 0.10035 0.37863 1.000 0.0127 . . . .                          
C3 C Uiso 0.06250 0.14174 0.29028 1.000 0.0127 . . . .                          
C4 C Uiso 0.02055 0.13631 0.10636 1.000 0.0127 . . . .                          
C5 C Uiso 0.05414 0.08654 0.01287 1.000 0.0127 . . . .                          
C6 C Uiso 0.12710 0.04447 0.09470 1.000 0.0127 . . . .                          
C7 C Uiso 0.25058 0.00889 0.37266 1.000 0.0127 . . . .                          
H5 H Uiso 0.27751 0.22204 0.42115 1.000 0.0152 . . . .                          
H6 H Uiso 0.20476 0.20813 0.09560 1.000 0.0152 . . . .                          
H7 H Uiso 0.42843 0.07513 0.04934 1.000 0.0152 . . . .                          
H8 H Uiso 0.58488 0.08865 0.30879 1.000 0.0152 . . . .                          
H9 H Uiso 0.52291 0.03105 0.40985 1.000 0.0152 . . . .                          
H10 H Uiso 0.74740 0.13020 0.49609 1.000 0.0152 . . . .                         
H11 H Uiso 0.82928 0.23443 0.48492 1.000 0.0152 . . . .                         
H12 H Uiso 0.58973 0.33053 0.63006 1.000 0.0152 . . . .                         
H13 H Uiso 0.48463 0.23640 0.79958 1.000 0.0152 . . . .                         
H14 H Uiso 0.43305 0.26521 0.58194 1.000 0.0152 . . . .                         
H15 H Uiso 0.53194 0.12443 0.82585 1.000 0.0152 . . . .                         
H16 H Uiso 0.46221 0.06698 0.67709 1.000 0.0152 . . . .                         
H17 H Uiso 0.25186 0.07890 -0.18092 1.000 0.0191 . . . .                        
H18 H Uiso 0.31433 0.14683 -0.23485 1.000 0.0191 . . . .                        
H19 H Uiso 0.19818 0.15624 -0.18780 1.000 0.0191 . . . .                        
H20 H Uiso 0.71591 0.39466 0.55080 1.000 0.0191 . . . .                         
H21 H Uiso 0.79784 0.35824 0.43481 1.000 0.0191 . . . .                         
H22 H Uiso 0.82356 0.36017 0.67466 1.000 0.0191 . . . .                         
H1 H Uiso 0.16706 0.10621 0.52250 1.000 0.0152 . . . .                          
H2 H Uiso -0.03474 0.17011 0.03804 1.000 0.0152 . . . .                         
H3 H Uiso 0.15341 0.00695 0.01599 1.000 0.0152 . . . .                          
H4 H Uiso 0.33488 -0.06018 0.31593 1.000 0.0191 . . . .                         

#===============================================================================

#===============================================================================

data_25_list1_bpandenburg_45_a539    

#===============================================================================

# 5. CHEMICAL DATA

_chemical_name_systematic                        
;
;
_chemical_name_common                             ?
_chemical_melting_point                           ?
_chemical_formula_moiety                         
'C17 H18 N2, C7 H4 N2 O6'
# Ex: 'C12 H16 N2 O6, H2 O' and '(Cd 2+)3, (C6 N6 Cr 3-)2, 2(H2 O)' 
_chemical_formula_structural                      ?
_chemical_formula_sum                            
', C7 H4 N2 O6'
_chemical_formula_iupac                           ?
_chemical_formula_weight                             462.46
_chemical_compound_source                        'see text'

loop_
_atom_type_symbol                                
_atom_type_description                           
_atom_type_scat_dispersion_real                  
_atom_type_scat_dispersion_imag                  
_atom_type_scat_source                           
 C   C    0.0033    0.0016
' International Tables Vol C Tables 4.2.6.8 and 6.1.1.4'
 H   H    0.0000    0.0000
' International Tables Vol C Tables 4.2.6.8 and 6.1.1.4'
 N   N    0.0061    0.0033
' International Tables Vol C Tables 4.2.6.8 and 6.1.1.4'
 O   O    0.0106    0.0060
' International Tables Vol C Tables 4.2.6.8 and 6.1.1.4'

#===============================================================================

# 6. CRYSTAL DATA

_symmetry_cell_setting                              monoclinic
_symmetry_space_group_name_Hall                   'P 2yb'
_symmetry_space_group_name_H-M                    'P 21'
_symmetry_Int_Tables_number                               4

loop_
_space_group_symop_id                            
_space_group_symop_operation_xyz                 
   1 x,y,z                         
   2 -x,1/2+y,-z                   

_cell_length_a                                          9.98420
_cell_length_b                                         10.50830
_cell_length_c                                         10.77750
_cell_angle_alpha                                            90
_cell_angle_beta                                       111.7340
_cell_angle_gamma                                            90
_cell_volume                                           1050.361
_cell_formula_units_Z                                 2
_cell_measurement_temperature                     ?
_cell_measurement_reflns_used                     ?
_cell_measurement_theta_min                       ?
_cell_measurement_theta_max                       ?
_cell_special_details                            
;
 
;

#===============================================================================

# 9. ATOMIC COORDINATES AND DISPLACEMENT PARAMETERS

loop_
_atom_site_label                                 
_atom_site_type_symbol                           
_atom_site_thermal_displace_type                 
_atom_site_fract_x                               
_atom_site_fract_y                               
_atom_site_fract_z                               
_atom_site_occupancy                             
_atom_site_U_iso_or_equiv                        
_atom_site_calc_flag                             
_atom_site_refinement_flags                      
_atom_site_disorder_assembly                     
_atom_site_disorder_group                        
N3 N Uiso 0.64615 0.50772 0.70384 1.000 0.0127 . . . .                          
N4 N Uiso 0.41964 0.48008 0.52450 1.000 0.0127 . . . .                          
O7 O Uiso 0.30253 0.46839 1.25699 1.000 0.0127 . . . .                          
C8 C Uiso 0.61265 0.40452 0.77426 1.000 0.0127 . . . .                          
O8 O Uiso 0.16635 0.64854 1.22748 1.000 0.0127 . . . .                          
O9 O Uiso -0.08397 0.77051 0.74668 1.000 0.0127 . . . .                         
C9 C Uiso 0.69824 0.38285 0.90768 1.000 0.0127 . . . .                          
C10 C Uiso 0.66959 0.28130 0.97571 1.000 0.0127 . . . .                         
O10 O Uiso -0.13365 0.62357 0.59090 1.000 0.0127 . . . .                        
C11 C Uiso 0.55705 0.19768 0.91181 1.000 0.0127 . . . .                         
O11 O Uiso 0.11583 0.21550 0.70818 1.000 0.0127 . . . .                         
O12 O Uiso 0.16983 0.14749 0.91446 1.000 0.0127 . . . .                         
C12 C Uiso 0.47014 0.22150 0.77984 1.000 0.0127 . . . .                         
C13 C Uiso 0.49520 0.32502 0.71146 1.000 0.0127 . . . .                         
C14 C Uiso 0.39170 0.35311 0.56833 1.000 0.0127 . . . .                         
C15 C Uiso 0.36263 0.58490 0.57617 1.000 0.0127 . . . .                         
C16 C Uiso 0.21488 0.60941 0.52260 1.000 0.0127 . . . .                         
C17 C Uiso 0.15968 0.71571 0.56210 1.000 0.0127 . . . .                         
C18 C Uiso 0.25013 0.80007 0.65574 1.000 0.0127 . . . .                         
C19 C Uiso 0.39570 0.77215 0.71219 1.000 0.0127 . . . .                         
C20 C Uiso 0.45249 0.66469 0.67452 1.000 0.0127 . . . .                         
C21 C Uiso 0.61334 0.63418 0.74293 1.000 0.0127 . . . .                         
C22 C Uiso 0.57662 0.49278 0.55942 1.000 0.0127 . . . .                         
C23 C Uiso 0.52994 0.08181 0.98438 1.000 0.0127 . . . .                         
C24 C Uiso 0.18978 0.92125 0.69273 1.000 0.0127 . . . .                         
N5 N Uiso -0.07836 0.66008 0.70802 1.000 0.0127 . . . .                         
N6 N Uiso 0.13033 0.23023 0.82616 1.000 0.0127 . . . .                          
C25 C Uiso 0.13644 0.51336 1.03926 1.000 0.0127 . . . .                         
C26 C Uiso 0.05659 0.60107 0.94410 1.000 0.0127 . . . .                         
C27 C Uiso 0.00219 0.56475 0.81080 1.000 0.0127 . . . .                         
C28 C Uiso 0.02222 0.44421 0.76811 1.000 0.0127 . . . .                         
C29 C Uiso 0.10131 0.35968 0.86670 1.000 0.0127 . . . .                         
C30 C Uiso 0.15887 0.39154 1.00112 1.000 0.0127 . . . .                         
C31 C Uiso 0.20239 0.55266 1.18602 1.000 0.0127 . . . .                         
H5 H Uiso 0.78685 0.44651 0.95756 1.000 0.0152 . . . .                          
H6 H Uiso 0.73570 0.26616 1.07925 1.000 0.0152 . . . .                          
H7 H Uiso 0.37988 0.15963 0.72951 1.000 0.0152 . . . .                          
H8 H Uiso 0.28043 0.34704 0.56209 1.000 0.0152 . . . .                          
H9 H Uiso 0.40526 0.28266 0.49971 1.000 0.0152 . . . .                          
H10 H Uiso 0.14385 0.54606 0.44823 1.000 0.0152 . . . .                         
H11 H Uiso 0.04542 0.73439 0.51779 1.000 0.0152 . . . .                         
H12 H Uiso 0.46719 0.83473 0.78681 1.000 0.0152 . . . .                         
H13 H Uiso 0.67641 0.70661 0.71672 1.000 0.0152 . . . .                         
H14 H Uiso 0.64368 0.63704 0.85081 1.000 0.0152 . . . .                         
H15 H Uiso 0.59966 0.57539 0.50951 1.000 0.0152 . . . .                         
H16 H Uiso 0.61636 0.40771 0.52597 1.000 0.0152 . . . .                         
H17 H Uiso 0.55923 -0.00480 0.94556 1.000 0.0191 . . . .                        
H18 H Uiso 0.41669 0.07463 0.96992 1.000 0.0191 . . . .                         
H19 H Uiso 0.59287 0.08726 1.09048 1.000 0.0191 . . . .                         
H20 H Uiso 0.26471 0.96066 0.78517 1.000 0.0191 . . . .                         
H21 H Uiso 0.08811 0.90283 0.70435 1.000 0.0191 . . . .                         
H22 H Uiso 0.17048 0.99255 0.61473 1.000 0.0191 . . . .                         
H23 H Uiso 0.03961 0.69677 0.97378 1.000 0.0152 . . . .                         
H24 H Uiso -0.02197 0.41756 0.66280 1.000 0.0152 . . . .                        
H25 H Uiso 0.22184 0.32341 1.07581 1.000 0.0152 . . . .                         
H26 H Uiso 0.34263 0.48219 1.35657 1.000 0.0152 . . . .                         

#===============================================================================

#===============================================================================

data_25_list1_bpandenburg_46_a74     

#===============================================================================

# 5. CHEMICAL DATA

_chemical_name_systematic                        
;
;
_chemical_name_common                             ?
_chemical_melting_point                           ?
_chemical_formula_moiety                         
'C17 H18 N2, C7 H4 N2 O6'
# Ex: 'C12 H16 N2 O6, H2 O' and '(Cd 2+)3, (C6 N6 Cr 3-)2, 2(H2 O)' 
_chemical_formula_structural                      ?
_chemical_formula_sum                            
', C7 H4 N2 O6'
_chemical_formula_iupac                           ?
_chemical_formula_weight                             462.46
_chemical_compound_source                        'see text'

loop_
_atom_type_symbol                                
_atom_type_description                           
_atom_type_scat_dispersion_real                  
_atom_type_scat_dispersion_imag                  
_atom_type_scat_source                           
 C   C    0.0033    0.0016
' International Tables Vol C Tables 4.2.6.8 and 6.1.1.4'
 H   H    0.0000    0.0000
' International Tables Vol C Tables 4.2.6.8 and 6.1.1.4'
 N   N    0.0061    0.0033
' International Tables Vol C Tables 4.2.6.8 and 6.1.1.4'
 O   O    0.0106    0.0060
' International Tables Vol C Tables 4.2.6.8 and 6.1.1.4'

#===============================================================================

# 6. CRYSTAL DATA

_symmetry_cell_setting                              monoclinic
_symmetry_space_group_name_Hall                   '-C 2yc'
_symmetry_space_group_name_H-M                    'C 2/c'
_symmetry_Int_Tables_number                              15

loop_
_space_group_symop_id                            
_space_group_symop_operation_xyz                 
   1 x,y,z                         
   2 -x,y,1/2-z                    
   3 -x,-y,-z                      
   4 x,-y,1/2+z                    
   5 1/2+x,1/2+y,z                 
   6 1/2-x,1/2+y,1/2-z             
   7 1/2-x,1/2-y,-z                
   8 1/2+x,1/2-y,1/2+z             

_cell_length_a                                         21.63010
_cell_length_b                                          6.61950
_cell_length_c                                         30.35460
_cell_angle_alpha                                            90
_cell_angle_beta                                       103.2460
_cell_angle_gamma                                            90
_cell_volume                                           4230.557
_cell_formula_units_Z                                 8
_cell_measurement_temperature                     ?
_cell_measurement_reflns_used                     ?
_cell_measurement_theta_min                       ?
_cell_measurement_theta_max                       ?
_cell_special_details                            
;
 
;

#===============================================================================

# 9. ATOMIC COORDINATES AND DISPLACEMENT PARAMETERS

loop_
_atom_site_label                                 
_atom_site_type_symbol                           
_atom_site_thermal_displace_type                 
_atom_site_fract_x                               
_atom_site_fract_y                               
_atom_site_fract_z                               
_atom_site_occupancy                             
_atom_site_U_iso_or_equiv                        
_atom_site_calc_flag                             
_atom_site_refinement_flags                      
_atom_site_disorder_assembly                     
_atom_site_disorder_group                        
N20 N Uiso 0.49017 0.35344 0.14733 1.000 0.0127 . . . .                         
N28 N Uiso 0.43496 0.05911 0.11280 1.000 0.0127 . . . .                         
O1 O Uiso 0.43080 0.38998 0.27202 1.000 0.0127 . . . .                          
O9 O Uiso 0.37265 0.66287 0.28452 1.000 0.0127 . . . .                          
O17 O Uiso 0.15758 0.72230 0.18154 1.000 0.0127 . . . .                         
O25 O Uiso 0.12020 0.47916 0.13343 1.000 0.0127 . . . .                         
O33 O Uiso 0.24537 -0.12717 0.13167 1.000 0.0127 . . . .                        
O41 O Uiso 0.34174 -0.14532 0.17520 1.000 0.0127 . . . .                        
C60 C Uiso 0.51796 0.37727 0.10866 1.000 0.0127 . . . .                         
C68 C Uiso 0.55300 0.55020 0.10528 1.000 0.0127 . . . .                         
C76 C Uiso 0.57971 0.57875 0.06842 1.000 0.0127 . . . .                         
C84 C Uiso 0.57229 0.43395 0.03439 1.000 0.0127 . . . .                         
C92 C Uiso 0.53757 0.26123 0.03827 1.000 0.0127 . . . .                         
C100 C Uiso 0.51005 0.23145 0.07477 1.000 0.0127 . . . .                        
C108 C Uiso 0.47120 0.03961 0.07760 1.000 0.0127 . . . .                        
C116 C Uiso 0.37815 0.17530 0.09837 1.000 0.0127 . . . .                        
C124 C Uiso 0.32600 0.08820 0.06911 1.000 0.0127 . . . .                        
C132 C Uiso 0.27083 0.19784 0.05382 1.000 0.0127 . . . .                        
C140 C Uiso 0.26702 0.39787 0.06707 1.000 0.0127 . . . .                        
C148 C Uiso 0.31912 0.48330 0.09647 1.000 0.0127 . . . .                        
C156 C Uiso 0.37454 0.37452 0.11226 1.000 0.0127 . . . .                        
C164 C Uiso 0.43176 0.47428 0.14408 1.000 0.0127 . . . .                        
C172 C Uiso 0.47601 0.13878 0.15410 1.000 0.0127 . . . .                        
C180 C Uiso 0.60138 0.46246 -0.00646 1.000 0.0127 . . . .                       
C188 C Uiso 0.20782 0.52376 0.04835 1.000 0.0127 . . . .                        
N1 N Uiso 0.16170 0.55655 0.16358 1.000 0.0127 . . . .                          
N9 N Uiso 0.29073 -0.05704 0.16008 1.000 0.0127 . . . .                         
C1 C Uiso 0.32577 0.41902 0.22789 1.000 0.0127 . . . .                          
C9 C Uiso 0.26978 0.52660 0.21274 1.000 0.0127 . . . .                          
C17 C Uiso 0.22184 0.44124 0.17971 1.000 0.0127 . . . .                         
C25 C Uiso 0.22679 0.25135 0.16143 1.000 0.0127 . . . .                         
C33 C Uiso 0.28316 0.14872 0.17796 1.000 0.0127 . . . .                         
C41 C Uiso 0.33270 0.22826 0.21067 1.000 0.0127 . . . .                         
C49 C Uiso 0.37889 0.50702 0.26509 1.000 0.0127 . . . .                         
H36 H Uiso 0.55958 0.66208 0.13191 1.000 0.0152 . . . .                         
H44 H Uiso 0.60625 0.71484 0.06617 1.000 0.0152 . . . .                         
H52 H Uiso 0.53089 0.14883 0.01194 1.000 0.0152 . . . .                         
H60 H Uiso 0.43856 0.01136 0.04521 1.000 0.0152 . . . .                         
H68 H Uiso 0.50321 -0.08955 0.08514 1.000 0.0152 . . . .                        
H76 H Uiso 0.32937 -0.06647 0.05870 1.000 0.0152 . . . .                        
H84 H Uiso 0.23061 0.12862 0.03124 1.000 0.0152 . . . .                         
H92 H Uiso 0.31678 0.63801 0.10719 1.000 0.0152 . . . .                         
H100 H Uiso 0.42285 0.48940 0.17791 1.000 0.0152 . . . .                        
H108 H Uiso 0.43876 0.62619 0.13218 1.000 0.0152 . . . .                        
H116 H Uiso 0.45292 0.12730 0.18238 1.000 0.0152 . . . .                        
H124 H Uiso 0.52025 0.05279 0.16198 1.000 0.0152 . . . .                        
H132 H Uiso 0.64398 0.37137 -0.00300 1.000 0.0191 . . . .                       
H140 H Uiso 0.56801 0.41671 -0.03724 1.000 0.0191 . . . .                       
H148 H Uiso 0.61405 0.61894 -0.00995 1.000 0.0191 . . . .                       
H156 H Uiso 0.19503 0.61481 0.07466 1.000 0.0191 . . . .                        
H164 H Uiso 0.21668 0.62603 0.02251 1.000 0.0191 . . . .                        
H172 H Uiso 0.16810 0.42806 0.03305 1.000 0.0191 . . . .                        
H1 H Uiso 0.26368 0.67391 0.22695 1.000 0.0152 . . . .                          
H9 H Uiso 0.18811 0.18549 0.13593 1.000 0.0152 . . . .                          
H17 H Uiso 0.37607 0.14249 0.22319 1.000 0.0152 . . . .                         
H25 H Uiso 0.46017 0.40157 0.30294 1.000 0.0191 . . . .                         

#===============================================================================

#===============================================================================

data_25_list1_bpandenburg_47_a568    

#===============================================================================

# 5. CHEMICAL DATA

_chemical_name_systematic                        
;
;
_chemical_name_common                             ?
_chemical_melting_point                           ?
_chemical_formula_moiety                         
'C17 H18 N2, C7 H4 N2 O6'
# Ex: 'C12 H16 N2 O6, H2 O' and '(Cd 2+)3, (C6 N6 Cr 3-)2, 2(H2 O)' 
_chemical_formula_structural                      ?
_chemical_formula_sum                            
', C7 H4 N2 O6'
_chemical_formula_iupac                           ?
_chemical_formula_weight                             462.46
_chemical_compound_source                        'see text'

loop_
_atom_type_symbol                                
_atom_type_description                           
_atom_type_scat_dispersion_real                  
_atom_type_scat_dispersion_imag                  
_atom_type_scat_source                           
 C   C    0.0033    0.0016
' International Tables Vol C Tables 4.2.6.8 and 6.1.1.4'
 H   H    0.0000    0.0000
' International Tables Vol C Tables 4.2.6.8 and 6.1.1.4'
 N   N    0.0061    0.0033
' International Tables Vol C Tables 4.2.6.8 and 6.1.1.4'
 O   O    0.0106    0.0060
' International Tables Vol C Tables 4.2.6.8 and 6.1.1.4'

#===============================================================================

# 6. CRYSTAL DATA

_symmetry_cell_setting                              monoclinic
_symmetry_space_group_name_Hall                   '-P 2ybc'
_symmetry_space_group_name_H-M                    'P 21/c'
_symmetry_Int_Tables_number                              14

loop_
_space_group_symop_id                            
_space_group_symop_operation_xyz                 
   1 x,y,z                         
   2 -x,1/2+y,1/2-z                
   3 -x,-y,-z                      
   4 x,1/2-y,1/2+z                 

_cell_length_a                                         22.62410
_cell_length_b                                          5.28000
_cell_length_c                                         18.51950
_cell_angle_alpha                                            90
_cell_angle_beta                                       108.9590
_cell_angle_gamma                                            90
_cell_volume                                           2092.240
_cell_formula_units_Z                                 4
_cell_measurement_temperature                     ?
_cell_measurement_reflns_used                     ?
_cell_measurement_theta_min                       ?
_cell_measurement_theta_max                       ?
_cell_special_details                            
;
 
;

#===============================================================================

# 9. ATOMIC COORDINATES AND DISPLACEMENT PARAMETERS

loop_
_atom_site_label                                 
_atom_site_type_symbol                           
_atom_site_thermal_displace_type                 
_atom_site_fract_x                               
_atom_site_fract_y                               
_atom_site_fract_z                               
_atom_site_occupancy                             
_atom_site_U_iso_or_equiv                        
_atom_site_calc_flag                             
_atom_site_refinement_flags                      
_atom_site_disorder_assembly                     
_atom_site_disorder_group                        
N10 N Uiso 0.28576 0.50621 0.40096 1.000 0.0127 . . . .                         
N14 N Uiso 0.39605 0.54653 0.46008 1.000 0.0127 . . . .                         
O1 O Uiso 0.19127 0.80277 0.32157 1.000 0.0127 . . . .                          
O5 O Uiso 0.11645 0.50735 0.31384 1.000 0.0127 . . . .                          
O9 O Uiso -0.08104 0.58225 0.10510 1.000 0.0127 . . . .                         
O13 O Uiso -0.10011 0.90406 0.02490 1.000 0.0127 . . . .                        
O17 O Uiso 0.06522 1.53157 0.05214 1.000 0.0127 . . . .                         
O21 O Uiso 0.15342 1.49074 0.14704 1.000 0.0127 . . . .                         
C30 C Uiso 0.28516 0.33322 0.46125 1.000 0.0127 . . . .                         
C34 C Uiso 0.23143 0.19294 0.45327 1.000 0.0127 . . . .                         
C38 C Uiso 0.22975 0.02005 0.50870 1.000 0.0127 . . . .                         
C42 C Uiso 0.28159 -0.01365 0.57372 1.000 0.0127 . . . .                        
C46 C Uiso 0.33464 0.12975 0.58182 1.000 0.0127 . . . .                         
C50 C Uiso 0.33727 0.30045 0.52606 1.000 0.0127 . . . .                         
C54 C Uiso 0.39758 0.44668 0.53438 1.000 0.0127 . . . .                         
C58 C Uiso 0.40592 0.36029 0.40910 1.000 0.0127 . . . .                         
C62 C Uiso 0.46497 0.25209 0.42388 1.000 0.0127 . . . .                         
C66 C Uiso 0.47571 0.07931 0.37354 1.000 0.0127 . . . .                         
C70 C Uiso 0.42809 0.00931 0.30733 1.000 0.0127 . . . .                         
C74 C Uiso 0.36933 0.11403 0.29383 1.000 0.0127 . . . .                         
C78 C Uiso 0.35749 0.28445 0.34478 1.000 0.0127 . . . .                         
C82 C Uiso 0.29047 0.37478 0.33242 1.000 0.0127 . . . .                         
C86 C Uiso 0.33808 0.68730 0.42675 1.000 0.0127 . . . .                         
C90 C Uiso 0.28077 -0.20956 0.63361 1.000 0.0127 . . . .                        
C94 C Uiso 0.44028 -0.18652 0.25328 1.000 0.0127 . . . .                        
N1 N Uiso -0.06773 0.78769 0.08210 1.000 0.0127 . . . .                         
N5 N Uiso 0.09990 1.42273 0.10945 1.000 0.0127 . . . .                          
C1 C Uiso 0.09117 0.85914 0.22778 1.000 0.0127 . . . .                          
C5 C Uiso 0.03112 0.77226 0.19052 1.000 0.0127 . . . .                          
C9 C Uiso -0.00568 0.89902 0.12587 1.000 0.0127 . . . .                         
C13 C Uiso 0.01452 1.11323 0.09753 1.000 0.0127 . . . .                         
C17 C Uiso 0.07473 1.19500 0.13722 1.000 0.0127 . . . .                         
C21 C Uiso 0.11355 1.07259 0.20137 1.000 0.0127 . . . .                         
C25 C Uiso 0.13388 0.70335 0.29352 1.000 0.0127 . . . .                         
H18 H Uiso 0.19087 0.21863 0.40304 1.000 0.0152 . . . .                         
H22 H Uiso 0.18774 -0.08880 0.50131 1.000 0.0152 . . . .                        
H26 H Uiso 0.37513 0.10568 0.63187 1.000 0.0152 . . . .                         
H30 H Uiso 0.43803 0.32427 0.55703 1.000 0.0152 . . . .                         
H34 H Uiso 0.40276 0.60434 0.57399 1.000 0.0152 . . . .                         
H38 H Uiso 0.50252 0.30318 0.47503 1.000 0.0152 . . . .                         
H42 H Uiso 0.52170 -0.00089 0.38525 1.000 0.0152 . . . .                        
H46 H Uiso 0.33142 0.05898 0.24382 1.000 0.0152 . . . .                         
H50 H Uiso 0.27477 0.50330 0.28379 1.000 0.0152 . . . .                         
H54 H Uiso 0.25919 0.21211 0.32006 1.000 0.0152 . . . .                         
H58 H Uiso 0.34008 0.79766 0.37797 1.000 0.0152 . . . .                         
H62 H Uiso 0.33092 0.81524 0.46937 1.000 0.0152 . . . .                         
H66 H Uiso 0.30991 -0.14808 0.68953 1.000 0.0191 . . . .                        
H70 H Uiso 0.29841 -0.38992 0.62080 1.000 0.0191 . . . .                        
H74 H Uiso 0.23343 -0.23815 0.63425 1.000 0.0191 . . . .                        
H78 H Uiso 0.41082 -0.15200 0.19515 1.000 0.0191 . . . .                        
H82 H Uiso 0.43024 -0.37570 0.26938 1.000 0.0191 . . . .                        
H86 H Uiso 0.48870 -0.18211 0.25547 1.000 0.0191 . . . .                        
H1 H Uiso 0.01371 0.60347 0.21038 1.000 0.0152 . . . .                          
H5 H Uiso -0.01526 1.20996 0.04638 1.000 0.0152 . . . .                         
H9 H Uiso 0.16089 1.13923 0.22976 1.000 0.0152 . . . .                          
H13 H Uiso 0.22212 0.69099 0.35985 1.000 0.0191 . . . .                         

#===============================================================================

#===============================================================================

data_25_list1_bpandenburg_48_a3204   

#===============================================================================

# 5. CHEMICAL DATA

_chemical_name_systematic                        
;
;
_chemical_name_common                             ?
_chemical_melting_point                           ?
_chemical_formula_moiety                         
'C17 H18 N2, C7 H4 N2 O6'
# Ex: 'C12 H16 N2 O6, H2 O' and '(Cd 2+)3, (C6 N6 Cr 3-)2, 2(H2 O)' 
_chemical_formula_structural                      ?
_chemical_formula_sum                            
', C7 H4 N2 O6'
_chemical_formula_iupac                           ?
_chemical_formula_weight                             462.46
_chemical_compound_source                        'see text'

loop_
_atom_type_symbol                                
_atom_type_description                           
_atom_type_scat_dispersion_real                  
_atom_type_scat_dispersion_imag                  
_atom_type_scat_source                           
 C   C    0.0033    0.0016
' International Tables Vol C Tables 4.2.6.8 and 6.1.1.4'
 H   H    0.0000    0.0000
' International Tables Vol C Tables 4.2.6.8 and 6.1.1.4'
 N   N    0.0061    0.0033
' International Tables Vol C Tables 4.2.6.8 and 6.1.1.4'
 O   O    0.0106    0.0060
' International Tables Vol C Tables 4.2.6.8 and 6.1.1.4'

#===============================================================================

# 6. CRYSTAL DATA

_symmetry_cell_setting                               triclinic
_symmetry_space_group_name_Hall                   '-P 1'
_symmetry_space_group_name_H-M                    'P -1'
_symmetry_Int_Tables_number                               2

loop_
_space_group_symop_id                            
_space_group_symop_operation_xyz                 
   1 x,y,z                         
   2 -x,-y,-z                      

_cell_length_a                                          8.07080
_cell_length_b                                          9.36260
_cell_length_c                                         15.49350
_cell_angle_alpha                                      101.1540
_cell_angle_beta                                        96.4700
_cell_angle_gamma                                      104.1060
_cell_volume                                           1098.168
_cell_formula_units_Z                                 2
_cell_measurement_temperature                     ?
_cell_measurement_reflns_used                     ?
_cell_measurement_theta_min                       ?
_cell_measurement_theta_max                       ?
_cell_special_details                            
;
 
;

#===============================================================================

# 9. ATOMIC COORDINATES AND DISPLACEMENT PARAMETERS

loop_
_atom_site_label                                 
_atom_site_type_symbol                           
_atom_site_thermal_displace_type                 
_atom_site_fract_x                               
_atom_site_fract_y                               
_atom_site_fract_z                               
_atom_site_occupancy                             
_atom_site_U_iso_or_equiv                        
_atom_site_calc_flag                             
_atom_site_refinement_flags                      
_atom_site_disorder_assembly                     
_atom_site_disorder_group                        
N3 N Uiso 0.31643 0.23615 0.24408 1.000 0.0127 . . . .                          
N4 N Uiso 0.29999 0.42467 0.16216 1.000 0.0127 . . . .                          
O1 O Uiso -0.16719 -0.07091 0.65259 1.000 0.0127 . . . .                        
O2 O Uiso 0.08831 -0.03834 0.74243 1.000 0.0127 . . . .                         
O3 O Uiso 0.60658 0.21845 0.62231 1.000 0.0127 . . . .                          
O4 O Uiso 0.58478 0.40792 0.56101 1.000 0.0127 . . . .                          
O5 O Uiso 0.00755 0.39686 0.41908 1.000 0.0127 . . . .                          
O6 O Uiso -0.21990 0.23373 0.44296 1.000 0.0127 . . . .                         
C8 C Uiso 0.30055 0.12867 0.16093 1.000 0.0127 . . . .                          
C9 C Uiso 0.32768 -0.01178 0.16390 1.000 0.0127 . . . .                         
C10 C Uiso 0.31097 -0.11836 0.08590 1.000 0.0127 . . . .                        
C11 C Uiso 0.26749 -0.08687 0.00325 1.000 0.0127 . . . .                        
C12 C Uiso 0.24058 0.05298 0.00107 1.000 0.0127 . . . .                         
C13 C Uiso 0.25766 0.16179 0.07908 1.000 0.0127 . . . .                         
C14 C Uiso 0.23387 0.31841 0.07508 1.000 0.0127 . . . .                         
C15 C Uiso 0.48499 0.48114 0.18078 1.000 0.0127 . . . .                         
C16 C Uiso 0.56767 0.58656 0.13613 1.000 0.0127 . . . .                         
C17 C Uiso 0.74590 0.64201 0.15292 1.000 0.0127 . . . .                         
C18 C Uiso 0.84651 0.59277 0.21384 1.000 0.0127 . . . .                         
C19 C Uiso 0.76382 0.48811 0.25791 1.000 0.0127 . . . .                         
C20 C Uiso 0.58450 0.43140 0.24165 1.000 0.0127 . . . .                         
C21 C Uiso 0.49806 0.30951 0.28800 1.000 0.0127 . . . .                         
C22 C Uiso 0.23059 0.35475 0.23157 1.000 0.0127 . . . .                         
C23 C Uiso 0.25651 -0.20200 -0.08289 1.000 0.0127 . . . .                       
C24 C Uiso 1.04330 0.64981 0.22877 1.000 0.0127 . . . .                         
N1 N Uiso 0.52252 0.29471 0.58923 1.000 0.0127 . . . .                          
N2 N Uiso -0.06278 0.29796 0.45638 1.000 0.0127 . . . .                         
C1 C Uiso 0.08226 0.09799 0.62604 1.000 0.0127 . . . .                          
C2 C Uiso 0.26107 0.14540 0.63307 1.000 0.0127 . . . .                          
C3 C Uiso 0.33065 0.24583 0.58289 1.000 0.0127 . . . .                          
C4 C Uiso 0.22980 0.30164 0.52650 1.000 0.0127 . . . .                          
C5 C Uiso 0.05164 0.24919 0.52072 1.000 0.0127 . . . .                          
C6 C Uiso -0.02441 0.14870 0.56920 1.000 0.0127 . . . .                         
C7 C Uiso 0.00325 -0.01082 0.68130 1.000 0.0127 . . . .                         
H5 H Uiso 0.36147 -0.03669 0.22778 1.000 0.0152 . . . .                         
H6 H Uiso 0.33102 -0.22708 0.08905 1.000 0.0152 . . . .                         
H7 H Uiso 0.20751 0.07805 -0.06277 1.000 0.0152 . . . .                         
H8 H Uiso 0.30268 0.36160 0.02508 1.000 0.0152 . . . .                          
H9 H Uiso 0.09688 0.30956 0.05561 1.000 0.0152 . . . .                          
H10 H Uiso 0.49034 0.62380 0.08826 1.000 0.0152 . . . .                         
H11 H Uiso 0.80928 0.72473 0.11905 1.000 0.0152 . . . .                         
H12 H Uiso 0.83972 0.44764 0.30494 1.000 0.0152 . . . .                         
H13 H Uiso 0.49952 0.35887 0.35810 1.000 0.0152 . . . .                         
H14 H Uiso 0.56983 0.22468 0.28629 1.000 0.0152 . . . .                         
H15 H Uiso 0.25432 0.43791 0.29474 1.000 0.0152 . . . .                         
H16 H Uiso 0.09111 0.30474 0.21143 1.000 0.0152 . . . .                         
H17 H Uiso 0.19204 -0.17204 -0.13931 1.000 0.0191 . . . .                       
H18 H Uiso 0.38618 -0.20405 -0.09476 1.000 0.0152 . . . .                       
H19 H Uiso 0.18821 -0.31513 -0.07911 1.000 0.0152 . . . .                       
H20 H Uiso 1.09900 0.64717 0.29518 1.000 0.0191 . . . .                         
H21 H Uiso 1.09693 0.57930 0.18140 1.000 0.0191 . . . .                         
H22 H Uiso 1.08406 0.76443 0.22003 1.000 0.0191 . . . .                         
H1 H Uiso 0.34438 0.10479 0.67726 1.000 0.0152 . . . .                          
H2 H Uiso 0.28703 0.38187 0.48818 1.000 0.0152 . . . .                          
H3 H Uiso -0.16490 0.11080 0.56357 1.000 0.0152 . . . .                         
H4 H Uiso -0.22449 -0.13767 0.69131 1.000 0.0191 . . . .                        

#===============================================================================

#===============================================================================

data_25_list1_bpandenburg_49_b1401   

#===============================================================================

# 5. CHEMICAL DATA

_chemical_name_systematic                        
;
;
_chemical_name_common                             ?
_chemical_melting_point                           ?
_chemical_formula_moiety                         
'C17 H18 N2, C7 H4 N2 O6'
# Ex: 'C12 H16 N2 O6, H2 O' and '(Cd 2+)3, (C6 N6 Cr 3-)2, 2(H2 O)' 
_chemical_formula_structural                      ?
_chemical_formula_sum                            
', C7 H4 N2 O6'
_chemical_formula_iupac                           ?
_chemical_formula_weight                             462.46
_chemical_compound_source                        'see text'

loop_
_atom_type_symbol                                
_atom_type_description                           
_atom_type_scat_dispersion_real                  
_atom_type_scat_dispersion_imag                  
_atom_type_scat_source                           
 C   C    0.0033    0.0016
' International Tables Vol C Tables 4.2.6.8 and 6.1.1.4'
 H   H    0.0000    0.0000
' International Tables Vol C Tables 4.2.6.8 and 6.1.1.4'
 N   N    0.0061    0.0033
' International Tables Vol C Tables 4.2.6.8 and 6.1.1.4'
 O   O    0.0106    0.0060
' International Tables Vol C Tables 4.2.6.8 and 6.1.1.4'

#===============================================================================

# 6. CRYSTAL DATA

_symmetry_cell_setting                              monoclinic
_symmetry_space_group_name_Hall                   '-P 2ybc'
_symmetry_space_group_name_H-M                    'P 21/c'
_symmetry_Int_Tables_number                              14

loop_
_space_group_symop_id                            
_space_group_symop_operation_xyz                 
   1 x,y,z                         
   2 -x,1/2+y,1/2-z                
   3 -x,-y,-z                      
   4 x,1/2-y,1/2+z                 

_cell_length_a                                         10.65150
_cell_length_b                                         27.53930
_cell_length_c                                          7.32670
_cell_angle_alpha                                            90
_cell_angle_beta                                        94.3630
_cell_angle_gamma                                            90
_cell_volume                                           2142.948
_cell_formula_units_Z                                 4
_cell_measurement_temperature                     ?
_cell_measurement_reflns_used                     ?
_cell_measurement_theta_min                       ?
_cell_measurement_theta_max                       ?
_cell_special_details                            
;
 
;

#===============================================================================

# 9. ATOMIC COORDINATES AND DISPLACEMENT PARAMETERS

loop_
_atom_site_label                                 
_atom_site_type_symbol                           
_atom_site_thermal_displace_type                 
_atom_site_fract_x                               
_atom_site_fract_y                               
_atom_site_fract_z                               
_atom_site_occupancy                             
_atom_site_U_iso_or_equiv                        
_atom_site_calc_flag                             
_atom_site_refinement_flags                      
_atom_site_disorder_assembly                     
_atom_site_disorder_group                        
N3 N Uiso 0.66959 0.13013 0.60972 1.000 0.0127 . . . .                          
N4 N Uiso 0.50516 0.18733 0.64861 1.000 0.0127 . . . .                          
O1 O Uiso -0.15830 0.07314 -0.22615 1.000 0.0127 . . . .                        
O2 O Uiso -0.17429 0.12009 0.02610 1.000 0.0127 . . . .                         
O3 O Uiso 0.15858 0.09582 0.53188 1.000 0.0127 . . . .                          
O4 O Uiso 0.32960 0.05405 0.48622 1.000 0.0127 . . . .                          
O5 O Uiso 0.36885 -0.02185 -0.11027 1.000 0.0127 . . . .                        
O6 O Uiso 0.20308 -0.02184 -0.30984 1.000 0.0127 . . . .                        
C8 C Uiso 0.75016 0.16997 0.56562 1.000 0.0127 . . . .                          
C9 C Uiso 0.86475 0.15916 0.49620 1.000 0.0127 . . . .                          
C10 C Uiso 0.94609 0.19599 0.45488 1.000 0.0127 . . . .                         
C11 C Uiso 0.91401 0.24422 0.48309 1.000 0.0127 . . . .
[truncated: 418,630 more chars]
