# Supplementary material for: Report on the sixth blind test of organic crystal structure prediction methods
Source: Acta Crystallogr B Struct Sci Cryst Eng Mater. 2016 Aug 1;72(Pt 4):439–59. doi: 10.1107/S2052520616007447 (PMC4971545; doi:10.1107/S2052520616007447)
Supplement: Supplementary file 2 [file b-72-00439-sup2.zip › Group_23_Brandenburg_Grimme/XXVI-1_Brandenburg_Grimme.cif]

#===============================================================================

data_26_list1_bpandenburg_1_314      

#===============================================================================

# 5. CHEMICAL DATA

_chemical_name_systematic                        
;
;
_chemical_name_common                             ?
_chemical_melting_point                           ?
_chemical_formula_moiety                         
'C34 H22 Cl2 N2 O2'
# Ex: 'C12 H16 N2 O6, H2 O' and '(Cd 2+)3, (C6 N6 Cr 3-)2, 2(H2 O)' 
_chemical_formula_structural                      ?
_chemical_formula_sum                            
'C34 H22 Cl2 N2 O2'
_chemical_formula_iupac                           ?
_chemical_formula_weight                             561.44
_chemical_compound_source                        'see text'

loop_
_atom_type_symbol                                
_atom_type_description                           
_atom_type_scat_dispersion_real                  
_atom_type_scat_dispersion_imag                  
_atom_type_scat_source                           
 C   C    0.0033    0.0016
' International Tables Vol C Tables 4.2.6.8 and 6.1.1.4'
 H   H    0.0000    0.0000
' International Tables Vol C Tables 4.2.6.8 and 6.1.1.4'
Cl  Cl    0.1484    0.1585
' International Tables Vol C Tables 4.2.6.8 and 6.1.1.4'
 N   N    0.0061    0.0033
' International Tables Vol C Tables 4.2.6.8 and 6.1.1.4'
 O   O    0.0106    0.0060
' International Tables Vol C Tables 4.2.6.8 and 6.1.1.4'

#===============================================================================

# 6. CRYSTAL DATA

_symmetry_cell_setting                              monoclinic
_symmetry_space_group_name_Hall                   '-P 2yn'
_symmetry_space_group_name_H-M                    'P 21/n'
_symmetry_Int_Tables_number                              14

loop_
_space_group_symop_id                            
_space_group_symop_operation_xyz                 
   1 x,y,z                         
   2 1/2-x,1/2+y,1/2-z             
   3 -x,-y,-z                      
   4 1/2+x,1/2-y,1/2+z             

_cell_length_a                                         10.54550
_cell_length_b                                         18.61090
_cell_length_c                                         13.96010
_cell_angle_alpha                                            90
_cell_angle_beta                                       109.5210
_cell_angle_gamma                                            90
_cell_volume                                           2582.339
_cell_formula_units_Z                                 4
_cell_measurement_temperature                     ?
_cell_measurement_reflns_used                     ?
_cell_measurement_theta_min                       ?
_cell_measurement_theta_max                       ?
_cell_special_details                            
;
 
;

#===============================================================================

# 9. ATOMIC COORDINATES AND DISPLACEMENT PARAMETERS

loop_
_atom_site_label                                 
_atom_site_type_symbol                           
_atom_site_thermal_displace_type                 
_atom_site_fract_x                               
_atom_site_fract_y                               
_atom_site_fract_z                               
_atom_site_occupancy                             
_atom_site_U_iso_or_equiv                        
_atom_site_calc_flag                             
_atom_site_refinement_flags                      
_atom_site_disorder_assembly                     
_atom_site_disorder_group                        
Cl1 Cl Uiso 0.80315 0.07797 0.11970 1.000 0.0127 . . . .                        
Cl2 Cl Uiso 0.90682 0.26558 0.21118 1.000 0.0127 . . . .                        
O1 O Uiso 0.50520 0.24592 0.03607 1.000 0.0127 . . . .                          
O2 O Uiso 1.04755 0.07889 0.31492 1.000 0.0127 . . . .                          
N1 N Uiso 0.59622 0.17489 0.17758 1.000 0.0127 . . . .                          
N2 N Uiso 0.91814 0.14830 0.38324 1.000 0.0127 . . . .                          
C1 C Uiso 0.43313 0.11992 -0.08019 1.000 0.0127 . . . .                         
C2 C Uiso 0.54824 0.12466 0.00520 1.000 0.0127 . . . .                          
C3 C Uiso 0.65093 0.07466 0.01771 1.000 0.0127 . . . .                          
C4 C Uiso 0.63643 0.02048 -0.05407 1.000 0.0127 . . . .                         
C5 C Uiso 0.52017 0.01598 -0.13777 1.000 0.0127 . . . .                         
C6 C Uiso 0.41767 0.06583 -0.15118 1.000 0.0127 . . . .                         
C7 C Uiso 0.54986 0.18878 0.07413 1.000 0.0127 . . . .                          
C8 C Uiso 0.60590 0.22328 0.25715 1.000 0.0127 . . . .                          
C9 C Uiso 0.65486 0.19837 0.35497 1.000 0.0127 . . . .                          
C10 C Uiso 0.66473 0.24566 0.43756 1.000 0.0127 . . . .                         
C11 C Uiso 0.62194 0.31708 0.41822 1.000 0.0127 . . . .                         
C12 C Uiso 0.57165 0.34134 0.31563 1.000 0.0127 . . . .                         
C13 C Uiso 0.56441 0.29663 0.23752 1.000 0.0127 . . . .                         
C14 C Uiso 0.71799 0.22218 0.54074 1.000 0.0127 . . . .                         
C15 C Uiso 0.72691 0.26792 0.61834 1.000 0.0127 . . . .                         
C16 C Uiso 0.68083 0.34028 0.59830 1.000 0.0127 . . . .                         
C17 C Uiso 0.62982 0.36376 0.50098 1.000 0.0127 . . . .                         
C18 C Uiso 0.69290 0.12079 0.37435 1.000 0.0127 . . . .                         
C19 C Uiso 0.81984 0.09777 0.38516 1.000 0.0127 . . . .                         
C20 C Uiso 0.85340 0.02313 0.40075 1.000 0.0127 . . . .                         
C21 C Uiso 0.75955 -0.02499 0.40555 1.000 0.0127 . . . .                        
C22 C Uiso 0.62540 -0.00285 0.39284 1.000 0.0127 . . . .                        
C23 C Uiso 0.59237 0.07005 0.37671 1.000 0.0127 . . . .                         
C24 C Uiso 0.52352 -0.05324 0.39253 1.000 0.0127 . . . .                        
C25 C Uiso 0.39503 -0.03147 0.37439 1.000 0.0127 . . . .                        
C26 C Uiso 0.36065 0.04249 0.35609 1.000 0.0127 . . . .                         
C27 C Uiso 0.45644 0.09156 0.35813 1.000 0.0127 . . . .                         
C28 C Uiso 1.02489 0.13544 0.34904 1.000 0.0127 . . . .                         
C29 C Uiso 1.11487 0.20176 0.35925 1.000 0.0127 . . . .                         
C30 C Uiso 1.06951 0.26309 0.30087 1.000 0.0127 . . . .                         
C31 C Uiso 1.15306 0.32257 0.31154 1.000 0.0127 . . . .                         
C32 C Uiso 1.28244 0.32064 0.38132 1.000 0.0127 . . . .                         
C33 C Uiso 1.32898 0.25952 0.43964 1.000 0.0127 . . . .                         
C34 C Uiso 1.24510 0.20037 0.42805 1.000 0.0127 . . . .                         
H1 H Uiso 1.11656 0.36986 0.26580 1.000 0.0152 . . . .                          
H2 H Uiso 1.34713 0.36694 0.39005 1.000 0.0152 . . . .                          
H3 H Uiso 1.43010 0.25810 0.49362 1.000 0.0152 . . . .                          
H4 H Uiso 1.28056 0.15242 0.47234 1.000 0.0152 . . . .                          
H5 H Uiso 0.91398 0.19754 0.41322 1.000 0.0152 . . . .                          
H6 H Uiso 0.95433 0.00649 0.40846 1.000 0.0152 . . . .                          
H7 H Uiso 0.78457 -0.08131 0.41732 1.000 0.0152 . . . .                         
H8 H Uiso 0.55055 -0.10912 0.40582 1.000 0.0152 . . . .                         
H9 H Uiso 0.31766 -0.06963 0.37362 1.000 0.0152 . . . .                         
H10 H Uiso 0.25697 0.05857 0.34064 1.000 0.0152 . . . .                         
H11 H Uiso 0.43139 0.14764 0.34474 1.000 0.0152 . . . .                         
H12 H Uiso 0.75244 0.16741 0.55530 1.000 0.0152 . . . .                         
H13 H Uiso 0.76888 0.24998 0.69615 1.000 0.0152 . . . .                         
H14 H Uiso 0.68679 0.37552 0.66126 1.000 0.0152 . . . .                         
H15 H Uiso 0.59346 0.41806 0.48371 1.000 0.0152 . . . .                         
H16 H Uiso 0.53986 0.39668 0.30105 1.000 0.0152 . . . .                         
H17 H Uiso 0.52656 0.31480 0.15974 1.000 0.0152 . . . .                         
H18 H Uiso 0.63000 0.12487 0.19968 1.000 0.0152 . . . .                         
H19 H Uiso 0.35518 0.15969 -0.09001 1.000 0.0152 . . . .                        
H20 H Uiso 0.32709 0.06282 -0.21663 1.000 0.0152 . . . .                        
H21 H Uiso 0.51114 -0.02598 -0.19308 1.000 0.0152 . . . .                       
H22 H Uiso 0.71642 -0.01801 -0.04413 1.000 0.0152 . . . .                       

#===============================================================================

#===============================================================================

data_26_list1_bpandenburg_2_229      

#===============================================================================

# 5. CHEMICAL DATA

_chemical_name_systematic                        
;
;
_chemical_name_common                             ?
_chemical_melting_point                           ?
_chemical_formula_moiety                         
'C34 H22 Cl2 N2 O2'
# Ex: 'C12 H16 N2 O6, H2 O' and '(Cd 2+)3, (C6 N6 Cr 3-)2, 2(H2 O)' 
_chemical_formula_structural                      ?
_chemical_formula_sum                            
'C34 H22 Cl2 N2 O2'
_chemical_formula_iupac                           ?
_chemical_formula_weight                             561.44
_chemical_compound_source                        'see text'

loop_
_atom_type_symbol                                
_atom_type_description                           
_atom_type_scat_dispersion_real                  
_atom_type_scat_dispersion_imag                  
_atom_type_scat_source                           
 C   C    0.0033    0.0016
' International Tables Vol C Tables 4.2.6.8 and 6.1.1.4'
 H   H    0.0000    0.0000
' International Tables Vol C Tables 4.2.6.8 and 6.1.1.4'
Cl  Cl    0.1484    0.1585
' International Tables Vol C Tables 4.2.6.8 and 6.1.1.4'
 N   N    0.0061    0.0033
' International Tables Vol C Tables 4.2.6.8 and 6.1.1.4'
 O   O    0.0106    0.0060
' International Tables Vol C Tables 4.2.6.8 and 6.1.1.4'

#===============================================================================

# 6. CRYSTAL DATA

_symmetry_cell_setting                              monoclinic
_symmetry_space_group_name_Hall                   '-P 2yn'
_symmetry_space_group_name_H-M                    'P 21/n'
_symmetry_Int_Tables_number                              14

loop_
_space_group_symop_id                            
_space_group_symop_operation_xyz                 
   1 x,y,z                         
   2 1/2-x,1/2+y,1/2-z             
   3 -x,-y,-z                      
   4 1/2+x,1/2-y,1/2+z             

_cell_length_a                                         10.54310
_cell_length_b                                         18.59260
_cell_length_c                                         13.94210
_cell_angle_alpha                                            90
_cell_angle_beta                                       109.1970
_cell_angle_gamma                                            90
_cell_volume                                           2581.010
_cell_formula_units_Z                                 4
_cell_measurement_temperature                     ?
_cell_measurement_reflns_used                     ?
_cell_measurement_theta_min                       ?
_cell_measurement_theta_max                       ?
_cell_special_details                            
;
 
;

#===============================================================================

# 9. ATOMIC COORDINATES AND DISPLACEMENT PARAMETERS

loop_
_atom_site_label                                 
_atom_site_type_symbol                           
_atom_site_thermal_displace_type                 
_atom_site_fract_x                               
_atom_site_fract_y                               
_atom_site_fract_z                               
_atom_site_occupancy                             
_atom_site_U_iso_or_equiv                        
_atom_site_calc_flag                             
_atom_site_refinement_flags                      
_atom_site_disorder_assembly                     
_atom_site_disorder_group                        
Cl1 Cl Uiso 0.40752 0.23440 0.21079 1.000 0.0127 . . . .                        
Cl5 Cl Uiso 0.30260 0.42197 0.11926 1.000 0.0127 . . . .                        
O1 O Uiso 0.54676 0.42096 0.31453 1.000 0.0127 . . . .                          
O5 O Uiso 0.00442 0.25416 0.03619 1.000 0.0127 . . . .                          
N1 N Uiso 0.41754 0.35134 0.38330 1.000 0.0127 . . . .                          
N5 N Uiso 0.09585 0.32494 0.17768 1.000 0.0127 . . . .                          
C1 C Uiso 0.74400 0.29927 0.42791 1.000 0.0127 . . . .                          
C5 C Uiso 0.61438 0.29801 0.35899 1.000 0.0127 . . . .                          
C9 C Uiso 0.56953 0.23676 0.30041 1.000 0.0127 . . . .                          
C13 C Uiso 0.65307 0.17726 0.31083 1.000 0.0127 . . . .                         
C17 C Uiso 0.78184 0.17906 0.38070 1.000 0.0127 . . . .                         
C21 C Uiso 0.82783 0.24009 0.43930 1.000 0.0127 . . . .                         
C25 C Uiso 0.52430 0.36433 0.34886 1.000 0.0127 . . . .                         
C29 C Uiso 0.31916 0.40184 0.38534 1.000 0.0127 . . . .                         
C33 C Uiso 0.19229 0.37874 0.37446 1.000 0.0127 . . . .                         
C37 C Uiso 0.09171 0.42948 0.37694 1.000 0.0127 . . . .                         
C41 C Uiso 0.12458 0.50244 0.39331 1.000 0.0127 . . . .                         
C45 C Uiso 0.25866 0.52465 0.40609 1.000 0.0127 . . . .                         
C49 C Uiso 0.35259 0.47653 0.40118 1.000 0.0127 . . . .                         
C53 C Uiso -0.04409 0.40791 0.35827 1.000 0.0127 . . . .                        
C57 C Uiso -0.13990 0.45697 0.35640 1.000 0.0127 . . . .                        
C61 C Uiso -0.10569 0.53098 0.37498 1.000 0.0127 . . . .                        
C65 C Uiso 0.02270 0.55281 0.39324 1.000 0.0127 . . . .                         
C69 C Uiso 0.15436 0.30109 0.35495 1.000 0.0127 . . . .                         
C73 C Uiso 0.10546 0.27634 0.25715 1.000 0.0127 . . . .                         
C77 C Uiso 0.06399 0.20295 0.23742 1.000 0.0127 . . . .                         
C81 C Uiso 0.07117 0.15804 0.31546 1.000 0.0127 . . . .                         
C85 C Uiso 0.12127 0.18215 0.41802 1.000 0.0127 . . . .                         
C89 C Uiso 0.16408 0.25360 0.43745 1.000 0.0127 . . . .                         
C93 C Uiso 0.12882 0.13527 0.50066 1.000 0.0127 . . . .                         
C97 C Uiso 0.17963 0.15859 0.59797 1.000 0.0127 . . . .                         
C101 C Uiso 0.22577 0.23098 0.61809 1.000 0.0127 . . . .                        
C105 C Uiso 0.21709 0.27691 0.54060 1.000 0.0127 . . . .                        
C109 C Uiso 0.04939 0.31124 0.07427 1.000 0.0127 . . . .                        
C113 C Uiso 0.04813 0.37546 0.00540 1.000 0.0127 . . . .                        
C117 C Uiso 0.15081 0.42543 0.01765 1.000 0.0127 . . . .                        
C121 C Uiso 0.13668 0.47969 -0.05410 1.000 0.0127 . . . .                       
C125 C Uiso 0.02078 0.48429 -0.13752 1.000 0.0127 . . . .                       
C129 C Uiso -0.08171 0.43447 -0.15067 1.000 0.0127 . . . .                      
C133 C Uiso -0.06661 0.38030 -0.07972 1.000 0.0127 . . . .                      
H1 H Uiso 0.21666 0.51815 -0.04437 1.000 0.0152 . . . .                         
H5 H Uiso 0.01206 0.52632 -0.19281 1.000 0.0152 . . . .                         
H9 H Uiso -0.17199 0.43755 -0.21591 1.000 0.0152 . . . .                        
H13 H Uiso -0.14452 0.34053 -0.08933 1.000 0.0152 . . . .                       
H17 H Uiso 0.12982 0.37494 0.19981 1.000 0.0152 . . . .                         
H21 H Uiso 0.02616 0.18492 0.15966 1.000 0.0152 . . . .                         
H25 H Uiso 0.03937 0.10267 0.30081 1.000 0.0152 . . . .                         
H29 H Uiso 0.09241 0.08096 0.48332 1.000 0.0152 . . . .                         
H33 H Uiso 0.18530 0.12322 0.66084 1.000 0.0152 . . . .                         
H37 H Uiso 0.26756 0.24880 0.69587 1.000 0.0152 . . . .                         
H41 H Uiso 0.25156 0.33170 0.55524 1.000 0.0152 . . . .                         
H45 H Uiso -0.06903 0.35180 0.34472 1.000 0.0152 . . . .                        
H49 H Uiso -0.24345 0.44077 0.34081 1.000 0.0152 . . . .                        
H53 H Uiso -0.18308 0.56911 0.37443 1.000 0.0152 . . . .                        
H57 H Uiso 0.04967 0.60871 0.40685 1.000 0.0152 . . . .                         
H61 H Uiso 0.28357 0.58100 0.41803 1.000 0.0152 . . . .                         
H65 H Uiso 0.45349 0.49323 0.40896 1.000 0.0152 . . . .                         
H69 H Uiso 0.41327 0.30201 0.41321 1.000 0.0152 . . . .                         
H73 H Uiso 0.77899 0.34716 0.47244 1.000 0.0152 . . . .                         
H77 H Uiso 0.92850 0.24142 0.49333 1.000 0.0152 . . . .                         
H81 H Uiso 0.84648 0.13274 0.38930 1.000 0.0152 . . . .                         
H85 H Uiso 0.61699 0.13004 0.26488 1.000 0.0152 . . . .                         

#===============================================================================

#===============================================================================

data_26_list1_bpandenburg_3_593      

#===============================================================================

# 5. CHEMICAL DATA

_chemical_name_systematic                        
;
;
_chemical_name_common                             ?
_chemical_melting_point                           ?
_chemical_formula_moiety                         
'C34 H22 Cl2 N2 O2'
# Ex: 'C12 H16 N2 O6, H2 O' and '(Cd 2+)3, (C6 N6 Cr 3-)2, 2(H2 O)' 
_chemical_formula_structural                      ?
_chemical_formula_sum                            
'C34 H22 Cl2 N2 O2'
_chemical_formula_iupac                           ?
_chemical_formula_weight                             561.44
_chemical_compound_source                        'see text'

loop_
_atom_type_symbol                                
_atom_type_description                           
_atom_type_scat_dispersion_real                  
_atom_type_scat_dispersion_imag                  
_atom_type_scat_source                           
 C   C    0.0033    0.0016
' International Tables Vol C Tables 4.2.6.8 and 6.1.1.4'
 H   H    0.0000    0.0000
' International Tables Vol C Tables 4.2.6.8 and 6.1.1.4'
Cl  Cl    0.1484    0.1585
' International Tables Vol C Tables 4.2.6.8 and 6.1.1.4'
 N   N    0.0061    0.0033
' International Tables Vol C Tables 4.2.6.8 and 6.1.1.4'
 O   O    0.0106    0.0060
' International Tables Vol C Tables 4.2.6.8 and 6.1.1.4'

#===============================================================================

# 6. CRYSTAL DATA

_symmetry_cell_setting                              monoclinic
_symmetry_space_group_name_Hall                   '-P 2yn'
_symmetry_space_group_name_H-M                    'P 21/n'
_symmetry_Int_Tables_number                              14

loop_
_space_group_symop_id                            
_space_group_symop_operation_xyz                 
   1 x,y,z                         
   2 1/2-x,1/2+y,1/2-z             
   3 -x,-y,-z                      
   4 1/2+x,1/2-y,1/2+z             

_cell_length_a                                         10.55520
_cell_length_b                                         18.57640
_cell_length_c                                         13.98180
_cell_angle_alpha                                            90
_cell_angle_beta                                       109.6420
_cell_angle_gamma                                            90
_cell_volume                                           2581.993
_cell_formula_units_Z                                 4
_cell_measurement_temperature                     ?
_cell_measurement_reflns_used                     ?
_cell_measurement_theta_min                       ?
_cell_measurement_theta_max                       ?
_cell_special_details                            
;
 
;

#===============================================================================

# 9. ATOMIC COORDINATES AND DISPLACEMENT PARAMETERS

loop_
_atom_site_label                                 
_atom_site_type_symbol                           
_atom_site_thermal_displace_type                 
_atom_site_fract_x                               
_atom_site_fract_y                               
_atom_site_fract_z                               
_atom_site_occupancy                             
_atom_site_U_iso_or_equiv                        
_atom_site_calc_flag                             
_atom_site_refinement_flags                      
_atom_site_disorder_assembly                     
_atom_site_disorder_group                        
Cl3 Cl Uiso 0.30330 0.42240 0.12035 1.000 0.0127 . . . .                        
Cl4 Cl Uiso 0.40731 0.23473 0.21222 1.000 0.0127 . . . .                        
O3 O Uiso 0.00666 0.25356 0.03687 1.000 0.0127 . . . .                          
O4 O Uiso 0.54816 0.42190 0.31545 1.000 0.0127 . . . .                          
N3 N Uiso 0.09681 0.32513 0.17803 1.000 0.0127 . . . .                          
N4 N Uiso 0.41899 0.35235 0.38366 1.000 0.0127 . . . .                          
C35 C Uiso -0.06634 0.37961 -0.07983 1.000 0.0127 . . . .                       
C36 C Uiso 0.04876 0.37510 0.00565 1.000 0.0127 . . . .                         
C37 C Uiso 0.15114 0.42536 0.01818 1.000 0.0127 . . . .                         
C38 C Uiso 0.13637 0.47955 -0.05367 1.000 0.0127 . . . .                        
C39 C Uiso 0.02012 0.48382 -0.13746 1.000 0.0127 . . . .                        
C40 C Uiso -0.08206 0.43370 -0.15089 1.000 0.0127 . . . .                       
C41 C Uiso 0.05076 0.31095 0.07472 1.000 0.0127 . . . .                         
C42 C Uiso 0.10672 0.27681 0.25772 1.000 0.0127 . . . .                         
C43 C Uiso 0.15586 0.30195 0.35537 1.000 0.0127 . . . .                         
C44 C Uiso 0.16577 0.25476 0.43805 1.000 0.0127 . . . .                         
C45 C Uiso 0.12284 0.18321 0.41897 1.000 0.0127 . . . .                         
C46 C Uiso 0.07245 0.15869 0.31656 1.000 0.0127 . . . .                         
C47 C Uiso 0.06517 0.20331 0.23835 1.000 0.0127 . . . .                         
C48 C Uiso 0.21916 0.27848 0.54105 1.000 0.0127 . . . .                         
C49 C Uiso 0.22801 0.23286 0.61875 1.000 0.0127 . . . .                         
C50 C Uiso 0.18174 0.16038 0.59897 1.000 0.0127 . . . .                         
C51 C Uiso 0.13065 0.13666 0.50181 1.000 0.0127 . . . .                         
C52 C Uiso 0.19373 0.37973 0.37447 1.000 0.0127 . . . .                         
C53 C Uiso 0.32052 0.40290 0.38526 1.000 0.0127 . . . .                         
C54 C Uiso 0.35376 0.47774 0.40048 1.000 0.0127 . . . .                         
C55 C Uiso 0.25979 0.52591 0.40497 1.000 0.0127 . . . .                         
C56 C Uiso 0.12582 0.50360 0.39239 1.000 0.0127 . . . .                         
C57 C Uiso 0.09310 0.43051 0.37664 1.000 0.0127 . . . .                         
C58 C Uiso 0.02381 0.55400 0.39187 1.000 0.0127 . . . .                         
C59 C Uiso -0.10449 0.53204 0.37399 1.000 0.0127 . . . .                        
C60 C Uiso -0.13855 0.45789 0.35609 1.000 0.0127 . . . .                        
C61 C Uiso -0.04264 0.40881 0.35827 1.000 0.0127 . . . .                        
C62 C Uiso 0.52562 0.36525 0.34957 1.000 0.0127 . . . .                         
C63 C Uiso 0.61565 0.29885 0.35986 1.000 0.0127 . . . .                         
C64 C Uiso 0.57018 0.23733 0.30170 1.000 0.0127 . . . .                         
C65 C Uiso 0.65377 0.17776 0.31246 1.000 0.0127 . . . .                         
C66 C Uiso 0.78331 0.17982 0.38208 1.000 0.0127 . . . .                         
C67 C Uiso 0.83001 0.24116 0.44010 1.000 0.0127 . . . .                         
C68 C Uiso 0.74604 0.30037 0.42845 1.000 0.0127 . . . .                         
H23 H Uiso 0.61719 0.13031 0.26693 1.000 0.0152 . . . .                         
H24 H Uiso 0.84802 0.13345 0.39090 1.000 0.0152 . . . .                         
H25 H Uiso 0.93125 0.24267 0.49395 1.000 0.0152 . . . .                         
H26 H Uiso 0.78154 0.34850 0.47251 1.000 0.0152 . . . .                         
H27 H Uiso 0.41499 0.30304 0.41370 1.000 0.0152 . . . .                         
H28 H Uiso 0.45457 0.49450 0.40815 1.000 0.0152 . . . .                         
H29 H Uiso 0.28457 0.58237 0.41642 1.000 0.0152 . . . .                         
H30 H Uiso 0.05054 0.61004 0.40476 1.000 0.0152 . . . .                         
H31 H Uiso -0.18193 0.57022 0.37307 1.000 0.0152 . . . .                        
H32 H Uiso -0.24210 0.44167 0.34081 1.000 0.0152 . . . .                        
H33 H Uiso -0.06748 0.35258 0.34515 1.000 0.0152 . . . .                        
H34 H Uiso 0.25376 0.33334 0.55540 1.000 0.0152 . . . .                         
H35 H Uiso 0.27006 0.25098 0.69643 1.000 0.0152 . . . .                         
H36 H Uiso 0.18763 0.12523 0.66199 1.000 0.0152 . . . .                         
H37 H Uiso 0.09414 0.08227 0.48476 1.000 0.0152 . . . .                         
H38 H Uiso 0.04057 0.10325 0.30217 1.000 0.0152 . . . .                         
H39 H Uiso 0.02724 0.18496 0.16071 1.000 0.0152 . . . .                         
H40 H Uiso 0.13029 0.37532 0.19992 1.000 0.0152 . . . .                         
H41 H Uiso -0.14405 0.33965 -0.08964 1.000 0.0152 . . . .                       
H42 H Uiso -0.17264 0.43653 -0.21641 1.000 0.0152 . . . .                       
H43 H Uiso 0.01086 0.52579 -0.19284 1.000 0.0152 . . . .                        
H44 H Uiso 0.21611 0.51824 -0.04371 1.000 0.0152 . . . .                        

#===============================================================================

#===============================================================================

data_26_list1_bpandenburg_4_361      

#===============================================================================

# 5. CHEMICAL DATA

_chemical_name_systematic                        
;
;
_chemical_name_common                             ?
_chemical_melting_point                           ?
_chemical_formula_moiety                         
'C34 H22 Cl2 N2 O2'
# Ex: 'C12 H16 N2 O6, H2 O' and '(Cd 2+)3, (C6 N6 Cr 3-)2, 2(H2 O)' 
_chemical_formula_structural                      ?
_chemical_formula_sum                            
'C34 H22 Cl2 N2 O2'
_chemical_formula_iupac                           ?
_chemical_formula_weight                             561.44
_chemical_compound_source                        'see text'

loop_
_atom_type_symbol                                
_atom_type_description                           
_atom_type_scat_dispersion_real                  
_atom_type_scat_dispersion_imag                  
_atom_type_scat_source                           
 C   C    0.0033    0.0016
' International Tables Vol C Tables 4.2.6.8 and 6.1.1.4'
 H   H    0.0000    0.0000
' International Tables Vol C Tables 4.2.6.8 and 6.1.1.4'
Cl  Cl    0.1484    0.1585
' International Tables Vol C Tables 4.2.6.8 and 6.1.1.4'
 N   N    0.0061    0.0033
' International Tables Vol C Tables 4.2.6.8 and 6.1.1.4'
 O   O    0.0106    0.0060
' International Tables Vol C Tables 4.2.6.8 and 6.1.1.4'

#===============================================================================

# 6. CRYSTAL DATA

_symmetry_cell_setting                              monoclinic
_symmetry_space_group_name_Hall                   '-P 2yn'
_symmetry_space_group_name_H-M                    'P 21/n'
_symmetry_Int_Tables_number                              14

loop_
_space_group_symop_id                            
_space_group_symop_operation_xyz                 
   1 x,y,z                         
   2 1/2-x,1/2+y,1/2-z             
   3 -x,-y,-z                      
   4 1/2+x,1/2-y,1/2+z             

_cell_length_a                                         11.87560
_cell_length_b                                         13.69640
_cell_length_c                                         15.85020
_cell_angle_alpha                                            90
_cell_angle_beta                                        97.3050
_cell_angle_gamma                                            90
_cell_volume                                           2557.157
_cell_formula_units_Z                                 4
_cell_measurement_temperature                     ?
_cell_measurement_reflns_used                     ?
_cell_measurement_theta_min                       ?
_cell_measurement_theta_max                       ?
_cell_special_details                            
;
 
;

#===============================================================================

# 9. ATOMIC COORDINATES AND DISPLACEMENT PARAMETERS

loop_
_atom_site_label                                 
_atom_site_type_symbol                           
_atom_site_thermal_displace_type                 
_atom_site_fract_x                               
_atom_site_fract_y                               
_atom_site_fract_z                               
_atom_site_occupancy                             
_atom_site_U_iso_or_equiv                        
_atom_site_calc_flag                             
_atom_site_refinement_flags                      
_atom_site_disorder_assembly                     
_atom_site_disorder_group                        
Cl3 Cl Uiso 0.23761 0.08485 0.14945 1.000 0.0127 . . . .                        
Cl4 Cl Uiso 0.84666 0.41045 0.16903 1.000 0.0127 . . . .                        
O3 O Uiso 0.35117 -0.07291 -0.06829 1.000 0.0127 . . . .                        
O4 O Uiso 0.62321 0.35739 0.24987 1.000 0.0127 . . . .                          
N3 N Uiso 0.33048 0.08523 -0.02397 1.000 0.0127 . . . .                         
N4 N Uiso 0.56011 0.24105 0.14975 1.000 0.0127 . . . .                          
C35 C Uiso 0.13851 -0.12061 -0.02864 1.000 0.0127 . . . .                       
C36 C Uiso 0.19969 -0.04417 0.01287 1.000 0.0127 . . . .                        
C37 C Uiso 0.16382 -0.00695 0.08708 1.000 0.0127 . . . .                        
C38 C Uiso 0.06689 -0.04421 0.11653 1.000 0.0127 . . . .                        
C39 C Uiso 0.00538 -0.11848 0.07270 1.000 0.0127 . . . .                        
C40 C Uiso 0.04161 -0.15753 -0.00007 1.000 0.0127 . . . .                       
C41 C Uiso 0.30297 -0.01300 -0.02959 1.000 0.0127 . . . .                       
C42 C Uiso 0.42578 0.13075 -0.05137 1.000 0.0127 . . . .                        
C43 C Uiso 0.45778 0.22085 -0.01947 1.000 0.0127 . . . .                        
C44 C Uiso 0.55353 0.26913 -0.04677 1.000 0.0127 . . . .                        
C45 C Uiso 0.61646 0.22254 -0.10390 1.000 0.0127 . . . .                        
C46 C Uiso 0.58079 0.12880 -0.13567 1.000 0.0127 . . . .                        
C47 C Uiso 0.48838 0.08441 -0.11157 1.000 0.0127 . . . .                        
C48 C Uiso 0.58713 0.36456 -0.01734 1.000 0.0127 . . . .                        
C49 C Uiso 0.67831 0.40909 -0.04388 1.000 0.0127 . . . .                        
C50 C Uiso 0.74268 0.36109 -0.10166 1.000 0.0127 . . . .                        
C51 C Uiso 0.71260 0.27039 -0.13042 1.000 0.0127 . . . .                        
C52 C Uiso 0.39657 0.26865 0.04642 1.000 0.0127 . . . .                         
C53 C Uiso 0.44932 0.27734 0.12796 1.000 0.0127 . . . .                         
C54 C Uiso 0.39215 0.32297 0.19172 1.000 0.0127 . . . .                         
C55 C Uiso 0.28676 0.36027 0.17145 1.000 0.0127 . . . .                         
C56 C Uiso 0.23008 0.35375 0.08689 1.000 0.0127 . . . .                         
C57 C Uiso 0.28492 0.30739 0.02467 1.000 0.0127 . . . .                         
C58 C Uiso 0.11989 0.39424 0.06432 1.000 0.0127 . . . .                         
C59 C Uiso 0.06774 0.38869 -0.01671 1.000 0.0127 . . . .                        
C60 C Uiso 0.12346 0.34204 -0.08028 1.000 0.0127 . . . .                        
C61 C Uiso 0.22817 0.30260 -0.06018 1.000 0.0127 . . . .                        
C62 C Uiso 0.64087 0.28672 0.20758 1.000 0.0127 . . . .                         
C63 C Uiso 0.75695 0.23704 0.21562 1.000 0.0127 . . . .                         
C64 C Uiso 0.85486 0.28865 0.20378 1.000 0.0127 . . . .                         
C65 C Uiso 0.96046 0.24355 0.21735 1.000 0.0127 . . . .                         
C66 C Uiso 0.96834 0.14727 0.24486 1.000 0.0127 . . . .                         
C67 C Uiso 0.87117 0.09460 0.25509 1.000 0.0127 . . . .                         
C68 C Uiso 0.76579 0.13958 0.23948 1.000 0.0127 . . . .                         
H23 H Uiso 1.03590 0.28355 0.20723 1.000 0.0152 . . . .                         
H24 H Uiso 1.05123 0.11415 0.25844 1.000 0.0152 . . . .                         
H25 H Uiso 0.87691 0.01865 0.27436 1.000 0.0152 . . . .                         
H26 H Uiso 0.68969 0.09908 0.24702 1.000 0.0152 . . . .                         
H27 H Uiso 0.58768 0.18758 0.11271 1.000 0.0152 . . . .                         
H28 H Uiso 0.43491 0.32729 0.25577 1.000 0.0152 . . . .                         
H29 H Uiso 0.24407 0.39596 0.21909 1.000 0.0152 . . . .                         
H30 H Uiso 0.07899 0.42938 0.11320 1.000 0.0152 . . . .                         
H31 H Uiso -0.01602 0.41897 -0.03337 1.000 0.0152 . . . .                       
H32 H Uiso 0.08098 0.33796 -0.14458 1.000 0.0152 . . . .                        
H33 H Uiso 0.27078 0.26746 -0.10812 1.000 0.0152 . . . .                        
H34 H Uiso 0.53814 0.40089 0.02610 1.000 0.0152 . . . .                         
H35 H Uiso 0.70302 0.48141 -0.02152 1.000 0.0152 . . . .                        
H36 H Uiso 0.81474 0.39787 -0.12224 1.000 0.0152 . . . .                        
H37 H Uiso 0.76017 0.23292 -0.17421 1.000 0.0152 . . . .                        
H38 H Uiso 0.62836 0.09379 -0.18065 1.000 0.0152 . . . .                        
H39 H Uiso 0.46105 0.01375 -0.13611 1.000 0.0152 . . . .                        
H40 H Uiso 0.28206 0.12842 0.00793 1.000 0.0152 . . . .                         
H41 H Uiso 0.16900 -0.15036 -0.08458 1.000 0.0152 . . . .                       
H42 H Uiso -0.00496 -0.21624 -0.03408 1.000 0.0152 . . . .                      
H43 H Uiso -0.06999 -0.14576 0.09670 1.000 0.0152 . . . .                       
H44 H Uiso 0.03925 -0.01519 0.17380 1.000 0.0152 . . . .                        

#===============================================================================

#===============================================================================

data_26_list1_bpandenburg_5_421      

#===============================================================================

# 5. CHEMICAL DATA

_chemical_name_systematic                        
;
;
_chemical_name_common                             ?
_chemical_melting_point                           ?
_chemical_formula_moiety                         
'C34 H22 Cl2 N2 O2'
# Ex: 'C12 H16 N2 O6, H2 O' and '(Cd 2+)3, (C6 N6 Cr 3-)2, 2(H2 O)' 
_chemical_formula_structural                      ?
_chemical_formula_sum                            
'C34 H22 Cl2 N2 O2'
_chemical_formula_iupac                           ?
_chemical_formula_weight                             561.44
_chemical_compound_source                        'see text'

loop_
_atom_type_symbol                                
_atom_type_description                           
_atom_type_scat_dispersion_real                  
_atom_type_scat_dispersion_imag                  
_atom_type_scat_source                           
 C   C    0.0033    0.0016
' International Tables Vol C Tables 4.2.6.8 and 6.1.1.4'
 H   H    0.0000    0.0000
' International Tables Vol C Tables 4.2.6.8 and 6.1.1.4'
Cl  Cl    0.1484    0.1585
' International Tables Vol C Tables 4.2.6.8 and 6.1.1.4'
 N   N    0.0061    0.0033
' International Tables Vol C Tables 4.2.6.8 and 6.1.1.4'
 O   O    0.0106    0.0060
' International Tables Vol C Tables 4.2.6.8 and 6.1.1.4'

#===============================================================================

# 6. CRYSTAL DATA

_symmetry_cell_setting                              monoclinic
_symmetry_space_group_name_Hall                   '-P 2yn'
_symmetry_space_group_name_H-M                    'P 21/n'
_symmetry_Int_Tables_number                              14

loop_
_space_group_symop_id                            
_space_group_symop_operation_xyz                 
   1 x,y,z                         
   2 1/2-x,1/2+y,1/2-z             
   3 -x,-y,-z                      
   4 1/2+x,1/2-y,1/2+z             

_cell_length_a                                         11.13450
_cell_length_b                                         13.84970
_cell_length_c                                         16.72660
_cell_angle_alpha                                            90
_cell_angle_beta                                       100.3880
_cell_angle_gamma                                            90
_cell_volume                                           2537.122
_cell_formula_units_Z                                 4
_cell_measurement_temperature                     ?
_cell_measurement_reflns_used                     ?
_cell_measurement_theta_min                       ?
_cell_measurement_theta_max                       ?
_cell_special_details                            
;
 
;

#===============================================================================

# 9. ATOMIC COORDINATES AND DISPLACEMENT PARAMETERS

loop_
_atom_site_label                                 
_atom_site_type_symbol                           
_atom_site_thermal_displace_type                 
_atom_site_fract_x                               
_atom_site_fract_y                               
_atom_site_fract_z                               
_atom_site_occupancy                             
_atom_site_U_iso_or_equiv                        
_atom_site_calc_flag                             
_atom_site_refinement_flags                      
_atom_site_disorder_assembly                     
_atom_site_disorder_group                        
Cl3 Cl Uiso 0.72949 0.03711 0.34080 1.000 0.0127 . . . .                        
Cl4 Cl Uiso 0.35650 0.00927 0.21780 1.000 0.0127 . . . .                        
O3 O Uiso 0.64323 -0.04738 0.57416 1.000 0.0127 . . . .                         
O4 O Uiso 0.34962 0.28750 0.20520 1.000 0.0127 . . . .                          
N3 N Uiso 0.67023 0.09478 0.50750 1.000 0.0127 . . . .                          
N4 N Uiso 0.42842 0.20630 0.32333 1.000 0.0127 . . . .                          
C35 C Uiso 0.87418 -0.10639 0.54647 1.000 0.0127 . . . .                        
C36 C Uiso 0.79843 -0.04611 0.49320 1.000 0.0127 . . . .                        
C37 C Uiso 0.82313 -0.03282 0.41505 1.000 0.0127 . . . .                        
C38 C Uiso 0.92386 -0.07744 0.39246 1.000 0.0127 . . . .                        
C39 C Uiso 1.00011 -0.13539 0.44711 1.000 0.0127 . . . .                        
C40 C Uiso 0.97516 -0.15044 0.52454 1.000 0.0127 . . . .                        
C41 C Uiso 0.69378 -0.00105 0.52847 1.000 0.0127 . . . .                        
C42 C Uiso 0.57680 0.15348 0.52730 1.000 0.0127 . . . .                         
C43 C Uiso 0.54751 0.23694 0.48465 1.000 0.0127 . . . .                         
C44 C Uiso 0.45510 0.29898 0.50500 1.000 0.0127 . . . .                         
C45 C Uiso 0.39139 0.27215 0.56636 1.000 0.0127 . . . .                         
C46 C Uiso 0.42319 0.18390 0.60858 1.000 0.0127 . . . .                         
C47 C Uiso 0.51326 0.12683 0.59101 1.000 0.0127 . . . .                         
C48 C Uiso 0.42684 0.38912 0.46486 1.000 0.0127 . . . .                         
C49 C Uiso 0.34014 0.44787 0.48571 1.000 0.0127 . . . .                         
C50 C Uiso 0.27453 0.41997 0.54770 1.000 0.0127 . . . .                         
C51 C Uiso 0.29912 0.33424 0.58634 1.000 0.0127 . . . .                         
C52 C Uiso 0.60745 0.26297 0.41438 1.000 0.0127 . . . .                         
C53 C Uiso 0.54576 0.24787 0.33697 1.000 0.0127 . . . .                         
C54 C Uiso 0.60141 0.27199 0.26890 1.000 0.0127 . . . .                         
C55 C Uiso 0.71376 0.31213 0.28058 1.000 0.0127 . . . .                         
C56 C Uiso 0.77977 0.33022 0.36024 1.000 0.0127 . . . .                         
C57 C Uiso 0.72680 0.30476 0.42716 1.000 0.0127 . . . .                         
C58 C Uiso 0.89789 0.37326 0.37277 1.000 0.0127 . . . .                         
C59 C Uiso 0.95955 0.39028 0.44898 1.000 0.0127 . . . .                         
C60 C Uiso 0.90591 0.36475 0.51732 1.000 0.0127 . . . .                         
C61 C Uiso 0.79373 0.32335 0.50684 1.000 0.0127 . . . .                         
C62 C Uiso 0.34016 0.22639 0.25554 1.000 0.0127 . . . .                         
C63 C Uiso 0.22385 0.16604 0.25010 1.000 0.0127 . . . .                         
C64 C Uiso 0.22249 0.06759 0.23330 1.000 0.0127 . . . .                         
C65 C Uiso 0.11441 0.01503 0.22524 1.000 0.0127 . . . .                         
C66 C Uiso 0.00707 0.06201 0.23328 1.000 0.0127 . . . .                         
C67 C Uiso 0.00775 0.16011 0.25057 1.000 0.0127 . . . .                         
C68 C Uiso 0.11590 0.21193 0.25845 1.000 0.0127 . . . .                         
H23 H Uiso 0.11477 -0.06166 0.21300 1.000 0.0152 . . . .                        
H24 H Uiso -0.07759 0.02197 0.22498 1.000 0.0152 . . . .                        
H25 H Uiso -0.07587 0.19610 0.25733 1.000 0.0152 . . . .                        
H26 H Uiso 0.11736 0.28862 0.27077 1.000 0.0152 . . . .                         
H27 H Uiso 0.40651 0.15998 0.36580 1.000 0.0152 . . . .                         
H28 H Uiso 0.55218 0.25789 0.20844 1.000 0.0152 . . . .                         
H29 H Uiso 0.75511 0.33118 0.22934 1.000 0.0152 . . . .                         
H30 H Uiso 0.93651 0.39177 0.32008 1.000 0.0152 . . . .                         
H31 H Uiso 1.04935 0.42245 0.45872 1.000 0.0152 . . . .                         
H32 H Uiso 0.95605 0.37850 0.57777 1.000 0.0152 . . . .                         
H33 H Uiso 0.75327 0.30350 0.55856 1.000 0.0152 . . . .                         
H34 H Uiso 0.47781 0.41052 0.41885 1.000 0.0152 . . . .                         
H35 H Uiso 0.32066 0.51675 0.45598 1.000 0.0152 . . . .                         
H36 H Uiso 0.20647 0.46817 0.56366 1.000 0.0152 . . . .                         
H37 H Uiso 0.25063 0.31191 0.63355 1.000 0.0152 . . . .                         
H38 H Uiso 0.37495 0.16360 0.65619 1.000 0.0152 . . . .                         
H39 H Uiso 0.53783 0.06038 0.62334 1.000 0.0152 . . . .                         
H40 H Uiso 0.72143 0.12525 0.47054 1.000 0.0152 . . . .                         
H41 H Uiso 0.85287 -0.11708 0.60632 1.000 0.0152 . . . .                        
H42 H Uiso 1.03364 -0.19588 0.56743 1.000 0.0152 . . . .                        
H43 H Uiso 1.07825 -0.16866 0.42797 1.000 0.0152 . . . .                        
H44 H Uiso 0.94314 -0.06693 0.33218 1.000 0.0152 . . . .                        

#===============================================================================

#===============================================================================

data_26_list1_bpandenburg_6_675      

#===============================================================================

# 5. CHEMICAL DATA

_chemical_name_systematic                        
;
;
_chemical_name_common                             ?
_chemical_melting_point                           ?
_chemical_formula_moiety                         
'C34 H22 Cl2 N2 O2'
# Ex: 'C12 H16 N2 O6, H2 O' and '(Cd 2+)3, (C6 N6 Cr 3-)2, 2(H2 O)' 
_chemical_formula_structural                      ?
_chemical_formula_sum                            
'C34 H22 Cl2 N2 O2'
_chemical_formula_iupac                           ?
_chemical_formula_weight                             561.44
_chemical_compound_source                        'see text'

loop_
_atom_type_symbol                                
_atom_type_description                           
_atom_type_scat_dispersion_real                  
_atom_type_scat_dispersion_imag                  
_atom_type_scat_source                           
 C   C    0.0033    0.0016
' International Tables Vol C Tables 4.2.6.8 and 6.1.1.4'
 H   H    0.0000    0.0000
' International Tables Vol C Tables 4.2.6.8 and 6.1.1.4'
Cl  Cl    0.1484    0.1585
' International Tables Vol C Tables 4.2.6.8 and 6.1.1.4'
 N   N    0.0061    0.0033
' International Tables Vol C Tables 4.2.6.8 and 6.1.1.4'
 O   O    0.0106    0.0060
' International Tables Vol C Tables 4.2.6.8 and 6.1.1.4'

#===============================================================================

# 6. CRYSTAL DATA

_symmetry_cell_setting                              monoclinic
_symmetry_space_group_name_Hall                   '-P 2yn'
_symmetry_space_group_name_H-M                    'P 21/n'
_symmetry_Int_Tables_number                              14

loop_
_space_group_symop_id                            
_space_group_symop_operation_xyz                 
   1 x,y,z                         
   2 1/2-x,1/2+y,1/2-z             
   3 -x,-y,-z                      
   4 1/2+x,1/2-y,1/2+z             

_cell_length_a                                         11.20240
_cell_length_b                                         13.85490
_cell_length_c                                         16.65500
_cell_angle_alpha                                            90
_cell_angle_beta                                       100.5050
_cell_angle_gamma                                            90
_cell_volume                                           2541.665
_cell_formula_units_Z                                 4
_cell_measurement_temperature                     ?
_cell_measurement_reflns_used                     ?
_cell_measurement_theta_min                       ?
_cell_measurement_theta_max                       ?
_cell_special_details                            
;
 
;

#===============================================================================

# 9. ATOMIC COORDINATES AND DISPLACEMENT PARAMETERS

loop_
_atom_site_label                                 
_atom_site_type_symbol                           
_atom_site_thermal_displace_type                 
_atom_site_fract_x                               
_atom_site_fract_y                               
_atom_site_fract_z                               
_atom_site_occupancy                             
_atom_site_U_iso_or_equiv                        
_atom_site_calc_flag                             
_atom_site_refinement_flags                      
_atom_site_disorder_assembly                     
_atom_site_disorder_group                        
Cl2 Cl Uiso 0.64097 0.49226 0.28251 1.000 0.0127 . . . .                        
Cl6 Cl Uiso 0.26656 0.46121 0.15918 1.000 0.0127 . . . .                        
O2 O Uiso 0.64860 0.21363 0.29737 1.000 0.0127 . . . .                          
O6 O Uiso 0.35597 0.54731 -0.07478 1.000 0.0127 . . . .                         
N2 N Uiso 0.56999 0.29424 0.17828 1.000 0.0127 . . . .                          
N6 N Uiso 0.33026 0.40539 -0.00719 1.000 0.0127 . . . .                         
C2 C Uiso 0.88065 0.28890 0.24415 1.000 0.0127 . . . .                          
C6 C Uiso 0.77321 0.33500 0.25183 1.000 0.0127 . . . .                          
C10 C Uiso 0.77425 0.43367 0.26749 1.000 0.0127 . . . .                         
C14 C Uiso 0.88153 0.48628 0.27489 1.000 0.0127 . . . .                         
C18 C Uiso 0.98836 0.43915 0.26740 1.000 0.0127 . . . .                         
C22 C Uiso 0.98801 0.34076 0.25142 1.000 0.0127 . . . .                         
C26 C Uiso 0.65776 0.27456 0.24660 1.000 0.0127 . . . .                         
C30 C Uiso 0.45354 0.25233 0.16432 1.000 0.0127 . . . .                         
C34 C Uiso 0.39254 0.23714 0.08646 1.000 0.0127 . . . .                         
C38 C Uiso 0.27393 0.19528 0.07329 1.000 0.0127 . . . .                         
C42 C Uiso 0.22107 0.16970 0.14032 1.000 0.0127 . . . .                         
C46 C Uiso 0.28644 0.18774 0.22048 1.000 0.0127 . . . .                         
C50 C Uiso 0.39804 0.22802 0.23252 1.000 0.0127 . . . .                         
C54 C Uiso 0.20760 0.17699 -0.00688 1.000 0.0127 . . . .                        
C58 C Uiso 0.09597 0.13579 -0.01777 1.000 0.0127 . . . .                        
C62 C Uiso 0.04247 0.11002 0.05066 1.000 0.0127 . . . .                         
C66 C Uiso 0.10364 0.12671 0.12737 1.000 0.0127 . . . .                         
C70 C Uiso 0.45242 0.26331 0.01611 1.000 0.0127 . . . .                         
C74 C Uiso 0.42351 0.34690 -0.02668 1.000 0.0127 . . . .                        
C78 C Uiso 0.48738 0.37387 -0.09014 1.000 0.0127 . . . .                        
C82 C Uiso 0.57723 0.31695 -0.10742 1.000 0.0127 . . . .                        
C86 C Uiso 0.60845 0.22847 -0.06518 1.000 0.0127 . . . .                        
C90 C Uiso 0.54447 0.20135 -0.00405 1.000 0.0127 . . . .                        
C94 C Uiso 0.70033 0.16643 -0.08497 1.000 0.0127 . . . .                        
C98 C Uiso 0.72432 0.08047 -0.04637 1.000 0.0127 . . . .                        
C102 C Uiso 0.65843 0.05227 0.01538 1.000 0.0127 . . . .                        
C106 C Uiso 0.57208 0.11097 0.03605 1.000 0.0127 . . . .                        
C110 C Uiso 0.30599 0.50097 -0.02880 1.000 0.0127 . . . .                       
C114 C Uiso 0.20144 0.54585 0.00608 1.000 0.0127 . . . .                        
C118 C Uiso 0.17532 0.53200 0.08408 1.000 0.0127 . . . .                        
C122 C Uiso 0.07481 0.57680 0.10601 1.000 0.0127 . . . .                        
C126 C Uiso 0.00016 0.63544 0.05087 1.000 0.0127 . . . .                        
C130 C Uiso 0.02651 0.65105 -0.02640 1.000 0.0127 . . . .                       
C134 C Uiso 0.12726 0.60686 -0.04764 1.000 0.0127 . . . .                       
H2 H Uiso 0.05454 0.56589 0.16621 1.000 0.0152 . . . .                          
H6 H Uiso -0.07773 0.66891 0.06954 1.000 0.0152 . . . .                         
H10 H Uiso -0.03068 0.69712 -0.06960 1.000 0.0152 . . . .                       
H14 H Uiso 0.14980 0.61807 -0.10729 1.000 0.0152 . . . .                        
H18 H Uiso 0.27920 0.37470 0.02966 1.000 0.0152 . . . .                         
H22 H Uiso 0.46322 0.44050 -0.12248 1.000 0.0152 . . . .                        
H26 H Uiso 0.62578 0.33756 -0.15481 1.000 0.0152 . . . .                        
H30 H Uiso 0.74897 0.18895 -0.13206 1.000 0.0152 . . . .                        
H34 H Uiso 0.79205 0.03228 -0.06224 1.000 0.0152 . . . .                        
H38 H Uiso 0.67734 -0.01683 0.04501 1.000 0.0152 . . . .                        
H42 H Uiso 0.52090 0.08936 0.08186 1.000 0.0152 . . . .                         
H46 H Uiso 0.24798 0.19702 -0.05868 1.000 0.0152 . . . .                        
H50 H Uiso 0.04623 0.12240 -0.07863 1.000 0.0152 . . . .                        
H54 H Uiso -0.04687 0.07798 0.04061 1.000 0.0152 . . . .                        
H58 H Uiso 0.06500 0.10812 0.18013 1.000 0.0152 . . . .                         
H62 H Uiso 0.24532 0.16849 0.27185 1.000 0.0152 . . . .                         
H66 H Uiso 0.44681 0.24206 0.29336 1.000 0.0152 . . . .                         
H70 H Uiso 0.59181 0.34027 0.13546 1.000 0.0152 . . . .                         
H74 H Uiso 0.87943 0.21202 0.23284 1.000 0.0152 . . . .                         
H78 H Uiso 1.07124 0.30462 0.24516 1.000 0.0152 . . . .                         
H82 H Uiso 1.07238 0.47929 0.27519 1.000 0.0152 . . . .                         
H86 H Uiso 0.88101 0.56312 0.28627 1.000 0.0152 . . . .                         

#===============================================================================

#===============================================================================

data_26_list1_bpandenburg_7_239      

#===============================================================================

# 5. CHEMICAL DATA

_chemical_name_systematic                        
;
;
_chemical_name_common                             ?
_chemical_melting_point                           ?
_chemical_formula_moiety                         
'C34 H22 Cl2 N2 O2'
# Ex: 'C12 H16 N2 O6, H2 O' and '(Cd 2+)3, (C6 N6 Cr 3-)2, 2(H2 O)' 
_chemical_formula_structural                      ?
_chemical_formula_sum                            
'C34 H22 Cl2 N2 O2'
_chemical_formula_iupac                           ?
_chemical_formula_weight                             561.44
_chemical_compound_source                        'see text'

loop_
_atom_type_symbol                                
_atom_type_description                           
_atom_type_scat_dispersion_real                  
_atom_type_scat_dispersion_imag                  
_atom_type_scat_source                           
 C   C    0.0033    0.0016
' International Tables Vol C Tables 4.2.6.8 and 6.1.1.4'
 H   H    0.0000    0.0000
' International Tables Vol C Tables 4.2.6.8 and 6.1.1.4'
Cl  Cl    0.1484    0.1585
' International Tables Vol C Tables 4.2.6.8 and 6.1.1.4'
 N   N    0.0061    0.0033
' International Tables Vol C Tables 4.2.6.8 and 6.1.1.4'
 O   O    0.0106    0.0060
' International Tables Vol C Tables 4.2.6.8 and 6.1.1.4'

#===============================================================================

# 6. CRYSTAL DATA

_symmetry_cell_setting                              monoclinic
_symmetry_space_group_name_Hall                   '-P 2ybc'
_symmetry_space_group_name_H-M                    'P 21/c'
_symmetry_Int_Tables_number                              14

loop_
_space_group_symop_id                            
_space_group_symop_operation_xyz                 
   1 x,y,z                         
   2 -x,1/2+y,1/2-z                
   3 -x,-y,-z                      
   4 x,1/2-y,1/2+z                 

_cell_length_a                                         13.47740
_cell_length_b                                         10.36620
_cell_length_c                                         18.40810
_cell_angle_alpha                                            90
_cell_angle_beta                                        99.7990
_cell_angle_gamma                                            90
_cell_volume                                           2534.265
_cell_formula_units_Z                                 4
_cell_measurement_temperature                     ?
_cell_measurement_reflns_used                     ?
_cell_measurement_theta_min                       ?
_cell_measurement_theta_max                       ?
_cell_special_details                            
;
 
;

#===============================================================================

# 9. ATOMIC COORDINATES AND DISPLACEMENT PARAMETERS

loop_
_atom_site_label                                 
_atom_site_type_symbol                           
_atom_site_thermal_displace_type                 
_atom_site_fract_x                               
_atom_site_fract_y                               
_atom_site_fract_z                               
_atom_site_occupancy                             
_atom_site_U_iso_or_equiv                        
_atom_site_calc_flag                             
_atom_site_refinement_flags                      
_atom_site_disorder_assembly                     
_atom_site_disorder_group                        
Cl2 Cl Uiso 0.86584 0.21447 -0.03999 1.000 0.0127 . . . .                       
Cl6 Cl Uiso 0.60224 0.63532 -0.13517 1.000 0.0127 . . . .                       
O2 O Uiso 0.65838 -0.01230 0.04196 1.000 0.0127 . . . .                         
O6 O Uiso 0.77318 0.48642 -0.05562 1.000 0.0127 . . . .                         
N2 N Uiso 0.78827 0.11104 0.10288 1.000 0.0127 . . . .                          
N6 N Uiso 0.74341 0.41910 0.05795 1.000 0.0127 . . . .                          
C2 C Uiso 0.81382 -0.16243 -0.01006 1.000 0.0127 . . . .                        
C6 C Uiso 0.81452 -0.02895 -0.00117 1.000 0.0127 . . . .                        
C10 C Uiso 0.87125 0.04584 -0.04159 1.000 0.0127 . . . .                        
C14 C Uiso 0.92909 -0.01209 -0.08847 1.000 0.0127 . . . .                       
C18 C Uiso 0.92812 -0.14479 -0.09616 1.000 0.0127 . . . .                       
C22 C Uiso 0.86983 -0.22051 -0.05738 1.000 0.0127 . . . .                       
C26 C Uiso 0.74471 0.02453 0.04899 1.000 0.0127 . . . .                         
C30 C Uiso 0.73956 0.16583 0.15750 1.000 0.0127 . . . .                         
C34 C Uiso 0.77280 0.28075 0.18904 1.000 0.0127 . . . .                         
C38 C Uiso 0.72211 0.33838 0.24303 1.000 0.0127 . . . .                         
C42 C Uiso 0.63907 0.27639 0.26383 1.000 0.0127 . . . .                         
C46 C Uiso 0.60839 0.15456 0.23176 1.000 0.0127 . . . .                         
C50 C Uiso 0.65644 0.10063 0.18055 1.000 0.0127 . . . .                         
C54 C Uiso 0.75015 0.46230 0.27334 1.000 0.0127 . . . .                         
C58 C Uiso 0.69720 0.51902 0.32102 1.000 0.0127 . . . .                         
C62 C Uiso 0.61334 0.45518 0.34277 1.000 0.0127 . . . .                         
C66 C Uiso 0.58545 0.33718 0.31473 1.000 0.0127 . . . .                         
C70 C Uiso 0.85787 0.35202 0.16461 1.000 0.0127 . . . .                         
C74 C Uiso 0.84104 0.41899 0.09959 1.000 0.0127 . . . .                         
C78 C Uiso 0.92100 0.48934 0.07585 1.000 0.0127 . . . .                         
C82 C Uiso 1.01361 0.49027 0.11792 1.000 0.0127 . . . .                         
C86 C Uiso 1.03377 0.42138 0.18576 1.000 0.0127 . . . .                         
C90 C Uiso 0.95561 0.35215 0.20903 1.000 0.0127 . . . .                         
C94 C Uiso 1.13225 0.41889 0.22872 1.000 0.0127 . . . .                         
C98 C Uiso 1.15098 0.34916 0.29194 1.000 0.0127 . . . .                         
C102 C Uiso 1.07176 0.27832 0.31578 1.000 0.0127 . . . .                        
C106 C Uiso 0.97732 0.27985 0.27585 1.000 0.0127 . . . .                        
C110 C Uiso 0.71588 0.44808 -0.01657 1.000 0.0127 . . . .                       
C114 C Uiso 0.60476 0.42116 -0.04574 1.000 0.0127 . . . .                       
C118 C Uiso 0.55023 0.49733 -0.10126 1.000 0.0127 . . . .                       
C122 C Uiso 0.45092 0.46701 -0.13015 1.000 0.0127 . . . .                       
C126 C Uiso 0.40510 0.36121 -0.10353 1.000 0.0127 . . . .                       
C130 C Uiso 0.45834 0.28505 -0.04813 1.000 0.0127 . . . .                       
C134 C Uiso 0.55783 0.31521 -0.01995 1.000 0.0127 . . . .                       
H2 H Uiso 0.41019 0.52605 -0.17355 1.000 0.0152 . . . .                         
H6 H Uiso 0.32783 0.33887 -0.12669 1.000 0.0152 . . . .                         
H10 H Uiso 0.42382 0.20085 -0.02785 1.000 0.0152 . . . .                        
H14 H Uiso 0.59939 0.25296 0.02164 1.000 0.0152 . . . .                         
H18 H Uiso 0.68876 0.38686 0.08436 1.000 0.0152 . . . .                         
H22 H Uiso 0.90619 0.54106 0.02444 1.000 0.0152 . . . .                         
H26 H Uiso 1.07481 0.54251 0.10043 1.000 0.0152 . . . .                         
H30 H Uiso 1.19125 0.47271 0.20915 1.000 0.0152 . . . .                         
H34 H Uiso 1.22561 0.34661 0.32432 1.000 0.0152 . . . .                         
H38 H Uiso 1.08732 0.22267 0.36604 1.000 0.0152 . . . .                         
H42 H Uiso 0.91736 0.22601 0.29377 1.000 0.0152 . . . .                         
H46 H Uiso 0.81362 0.51072 0.25704 1.000 0.0152 . . . .                         
H50 H Uiso 0.71892 0.61299 0.34348 1.000 0.0152 . . . .                         
H54 H Uiso 0.57275 0.50149 0.38146 1.000 0.0152 . . . .                         
H58 H Uiso 0.52181 0.28725 0.32979 1.000 0.0152 . . . .                         
H62 H Uiso 0.54503 0.10621 0.24862 1.000 0.0152 . . . .                         
H66 H Uiso 0.63236 0.00903 0.15609 1.000 0.0152 . . . .                         
H70 H Uiso 0.85833 0.14301 0.10063 1.000 0.0152 . . . .                         
H74 H Uiso 0.76712 -0.21989 0.01969 1.000 0.0152 . . . .                        
H78 H Uiso 0.86657 -0.32391 -0.06524 1.000 0.0152 . . . .                       
H82 H Uiso 0.97068 -0.18973 -0.13390 1.000 0.0152 . . . .                       
H86 H Uiso 0.97192 0.04780 -0.11998 1.000 0.0152 . . . .                        

#===============================================================================

#===============================================================================

data_26_list1_bpandenburg_8_43       

#===============================================================================

# 5. CHEMICAL DATA

_chemical_name_systematic                        
;
;
_chemical_name_common                             ?
_chemical_melting_point                           ?
_chemical_formula_moiety                         
'C34 H22 Cl2 N2 O2'
# Ex: 'C12 H16 N2 O6, H2 O' and '(Cd 2+)3, (C6 N6 Cr 3-)2, 2(H2 O)' 
_chemical_formula_structural                      ?
_chemical_formula_sum                            
'C34 H22 Cl2 N2 O2'
_chemical_formula_iupac                           ?
_chemical_formula_weight                             561.44
_chemical_compound_source                        'see text'

loop_
_atom_type_symbol                                
_atom_type_description                           
_atom_type_scat_dispersion_real                  
_atom_type_scat_dispersion_imag                  
_atom_type_scat_source                           
 C   C    0.0033    0.0016
' International Tables Vol C Tables 4.2.6.8 and 6.1.1.4'
 H   H    0.0000    0.0000
' International Tables Vol C Tables 4.2.6.8 and 6.1.1.4'
Cl  Cl    0.1484    0.1585
' International Tables Vol C Tables 4.2.6.8 and 6.1.1.4'
 N   N    0.0061    0.0033
' International Tables Vol C Tables 4.2.6.8 and 6.1.1.4'
 O   O    0.0106    0.0060
' International Tables Vol C Tables 4.2.6.8 and 6.1.1.4'

#===============================================================================

# 6. CRYSTAL DATA

_symmetry_cell_setting                              monoclinic
_symmetry_space_group_name_Hall                   '-P 2ybc'
_symmetry_space_group_name_H-M                    'P 21/c'
_symmetry_Int_Tables_number                              14

loop_
_space_group_symop_id                            
_space_group_symop_operation_xyz                 
   1 x,y,z                         
   2 -x,1/2+y,1/2-z                
   3 -x,-y,-z                      
   4 x,1/2-y,1/2+z                 

_cell_length_a                                         19.26170
_cell_length_b                                         15.08610
_cell_length_c                                          8.47850
_cell_angle_alpha                                            90
_cell_angle_beta                                        92.3540
_cell_angle_gamma                                            90
_cell_volume                                           2461.637
_cell_formula_units_Z                                 4
_cell_measurement_temperature                     ?
_cell_measurement_reflns_used                     ?
_cell_measurement_theta_min                       ?
_cell_measurement_theta_max                       ?
_cell_special_details                            
;
 
;

#===============================================================================

# 9. ATOMIC COORDINATES AND DISPLACEMENT PARAMETERS

loop_
_atom_site_label                                 
_atom_site_type_symbol                           
_atom_site_thermal_displace_type                 
_atom_site_fract_x                               
_atom_site_fract_y                               
_atom_site_fract_z                               
_atom_site_occupancy                             
_atom_site_U_iso_or_equiv                        
_atom_site_calc_flag                             
_atom_site_refinement_flags                      
_atom_site_disorder_assembly                     
_atom_site_disorder_group                        
Cl3 Cl Uiso 0.14223 0.23673 0.22796 1.000 0.0127 . . . .                        
Cl4 Cl Uiso 0.35258 -0.06363 0.06021 1.000 0.0127 . . . .                       
O3 O Uiso 0.02207 0.01750 0.27206 1.000 0.0127 . . . .                          
O4 O Uiso 0.45185 0.12766 0.36725 1.000 0.0127 . . . .                          
N3 N Uiso 0.12966 0.04996 0.38999 1.000 0.0127 . . . .                          
N4 N Uiso 0.33812 0.08954 0.31196 1.000 0.0127 . . . .                          
C35 C Uiso -0.02098 0.16613 0.48174 1.000 0.0127 . . . .                        
C36 C Uiso 0.03728 0.16091 0.39071 1.000 0.0127 . . . .                         
C37 C Uiso 0.06983 0.23897 0.34633 1.000 0.0127 . . . .                         
C38 C Uiso 0.04515 0.32104 0.39413 1.000 0.0127 . . . .                         
C39 C Uiso -0.01165 0.32489 0.48931 1.000 0.0127 . . . .                        
C40 C Uiso -0.04504 0.24749 0.53255 1.000 0.0127 . . . .                        
C41 C Uiso 0.06122 0.06845 0.34106 1.000 0.0127 . . . .                         
C42 C Uiso 0.16957 -0.02561 0.35757 1.000 0.0127 . . . .                        
C43 C Uiso 0.23631 -0.03056 0.41902 1.000 0.0127 . . . .                        
C44 C Uiso 0.27835 -0.10575 0.38789 1.000 0.0127 . . . .                        
C45 C Uiso 0.25175 -0.17406 0.29134 1.000 0.0127 . . . .                        
C46 C Uiso 0.18237 -0.16668 0.22805 1.000 0.0127 . . . .                        
C47 C Uiso 0.14232 -0.09563 0.25995 1.000 0.0127 . . . .                        
C48 C Uiso 0.34783 -0.11287 0.45166 1.000 0.0127 . . . .                        
C49 C Uiso 0.38775 -0.18367 0.41777 1.000 0.0127 . . . .                        
C50 C Uiso 0.36093 -0.25253 0.31735 1.000 0.0127 . . . .                        
C51 C Uiso 0.29476 -0.24796 0.25697 1.000 0.0127 . . . .                        
C52 C Uiso 0.26569 0.04191 0.52134 1.000 0.0127 . . . .                         
C53 C Uiso 0.31476 0.09838 0.46708 1.000 0.0127 . . . .                         
C54 C Uiso 0.34118 0.16838 0.56606 1.000 0.0127 . . . .                         
C55 C Uiso 0.31939 0.17738 0.71493 1.000 0.0127 . . . .                         
C56 C Uiso 0.27055 0.11721 0.77697 1.000 0.0127 . . . .                         
C57 C Uiso 0.24313 0.05017 0.67901 1.000 0.0127 . . . .                         
C58 C Uiso 0.24907 0.12387 0.93555 1.000 0.0127 . . . .                         
C59 C Uiso 0.20278 0.06551 0.99167 1.000 0.0127 . . . .                         
C60 C Uiso 0.17476 -0.00304 0.89220 1.000 0.0127 . . . .                        
C61 C Uiso 0.19410 -0.01030 0.74105 1.000 0.0127 . . . .                        
C62 C Uiso 0.40673 0.10399 0.27259 1.000 0.0127 . . . .                         
C63 C Uiso 0.42364 0.09404 0.09831 1.000 0.0127 . . . .                         
C64 C Uiso 0.40425 0.02400 -0.00151 1.000 0.0127 . . . .                        
C65 C Uiso 0.42780 0.02061 -0.15465 1.000 0.0127 . . . .                        
C66 C Uiso 0.46987 0.08736 -0.20977 1.000 0.0127 . . . .                        
C67 C Uiso 0.48930 0.15754 -0.11141 1.000 0.0127 . . . .                        
C68 C Uiso 0.46678 0.15976 0.04151 1.000 0.0127 . . . .                         
H23 H Uiso 0.41291 -0.03461 -0.22971 1.000 0.0152 . . . .                       
H24 H Uiso 0.48721 0.08444 -0.32960 1.000 0.0152 . . . .                        
H25 H Uiso 0.52260 0.20947 -0.15265 1.000 0.0152 . . . .                        
H26 H Uiso 0.48254 0.21299 0.12026 1.000 0.0152 . . . .                         
H27 H Uiso 0.30561 0.06024 0.23152 1.000 0.0152 . . . .                         
H28 H Uiso 0.37892 0.21330 0.52059 1.000 0.0152 . . . .                         
H29 H Uiso 0.33927 0.23010 0.78983 1.000 0.0152 . . . .                         
H30 H Uiso 0.27063 0.17652 1.00858 1.000 0.0152 . . . .                         
H31 H Uiso 0.18630 0.06989 1.11124 1.000 0.0152 . . . .                         
H32 H Uiso 0.13817 -0.04922 0.93940 1.000 0.0152 . . . .                        
H33 H Uiso 0.17331 -0.06216 0.66555 1.000 0.0152 . . . .                        
H34 H Uiso 0.36795 -0.06045 0.52655 1.000 0.0152 . . . .                        
H35 H Uiso 0.44033 -0.18780 0.46677 1.000 0.0152 . . . .                        
H36 H Uiso 0.39369 -0.30802 0.29019 1.000 0.0152 . . . .                        
H37 H Uiso 0.27372 -0.29960 0.18082 1.000 0.0152 . . . .                        
H38 H Uiso 0.16186 -0.21923 0.15313 1.000 0.0152 . . . .                        
H39 H Uiso 0.08969 -0.09048 0.21285 1.000 0.0152 . . . .                        
H40 H Uiso 0.15409 0.09693 0.45634 1.000 0.0152 . . . .                         
H41 H Uiso -0.04659 0.10557 0.51493 1.000 0.0152 . . . .                        
H42 H Uiso -0.08934 0.25017 0.60647 1.000 0.0152 . . . .                        
H43 H Uiso -0.02925 0.38871 0.53006 1.000 0.0152 . . . .                        
H44 H Uiso 0.07062 0.38121 0.35781 1.000 0.0152 . . . .                         

#===============================================================================

#===============================================================================

data_26_list1_bpandenburg_9_2358     

#===============================================================================

# 5. CHEMICAL DATA

_chemical_name_systematic                        
;
;
_chemical_name_common                             ?
_chemical_melting_point                           ?
_chemical_formula_moiety                         
'C34 H22 Cl2 N2 O2'
# Ex: 'C12 H16 N2 O6, H2 O' and '(Cd 2+)3, (C6 N6 Cr 3-)2, 2(H2 O)' 
_chemical_formula_structural                      ?
_chemical_formula_sum                            
'C34 H22 Cl2 N2 O2'
_chemical_formula_iupac                           ?
_chemical_formula_weight                             561.44
_chemical_compound_source                        'see text'

loop_
_atom_type_symbol                                
_atom_type_description                           
_atom_type_scat_dispersion_real                  
_atom_type_scat_dispersion_imag                  
_atom_type_scat_source                           
 C   C    0.0033    0.0016
' International Tables Vol C Tables 4.2.6.8 and 6.1.1.4'
 H   H    0.0000    0.0000
' International Tables Vol C Tables 4.2.6.8 and 6.1.1.4'
Cl  Cl    0.1484    0.1585
' International Tables Vol C Tables 4.2.6.8 and 6.1.1.4'
 N   N    0.0061    0.0033
' International Tables Vol C Tables 4.2.6.8 and 6.1.1.4'
 O   O    0.0106    0.0060
' International Tables Vol C Tables 4.2.6.8 and 6.1.1.4'

#===============================================================================

# 6. CRYSTAL DATA

_symmetry_cell_setting                              monoclinic
_symmetry_space_group_name_Hall                   '-P 2yn'
_symmetry_space_group_name_H-M                    'P 21/n'
_symmetry_Int_Tables_number                              14

loop_
_space_group_symop_id                            
_space_group_symop_operation_xyz                 
   1 x,y,z                         
   2 1/2-x,1/2+y,1/2-z             
   3 -x,-y,-z                      
   4 1/2+x,1/2-y,1/2+z             

_cell_length_a                                         10.99860
_cell_length_b                                         12.15000
_cell_length_c                                         18.48710
_cell_angle_alpha                                            90
_cell_angle_beta                                        94.7490
_cell_angle_gamma                                            90
_cell_volume                                           2462.005
_cell_formula_units_Z                                 4
_cell_measurement_temperature                     ?
_cell_measurement_reflns_used                     ?
_cell_measurement_theta_min                       ?
_cell_measurement_theta_max                       ?
_cell_special_details                            
;
 
;

#===============================================================================

# 9. ATOMIC COORDINATES AND DISPLACEMENT PARAMETERS

loop_
_atom_site_label                                 
_atom_site_type_symbol                           
_atom_site_thermal_displace_type                 
_atom_site_fract_x                               
_atom_site_fract_y                               
_atom_site_fract_z                               
_atom_site_occupancy                             
_atom_site_U_iso_or_equiv                        
_atom_site_calc_flag                             
_atom_site_refinement_flags                      
_atom_site_disorder_assembly                     
_atom_site_disorder_group                        
Cl1 Cl Uiso 0.37896 0.55819 0.03748 1.000 0.0127 . . . .                        
Cl5 Cl Uiso 0.65607 0.25878 0.19387 1.000 0.0127 . . . .                        
O1 O Uiso 0.33850 0.39543 0.14358 1.000 0.0127 . . . .                          
O5 O Uiso 0.77117 -0.04080 0.09707 1.000 0.0127 . . . .                         
N1 N Uiso 0.31526 0.21257 0.11575 1.000 0.0127 . . . .                          
N5 N Uiso 0.60534 0.01315 0.15743 1.000 0.0127 . . . .                          
C1 C Uiso 0.20724 0.27432 -0.02289 1.000 0.0127 . . . .                         
C5 C Uiso 0.27559 0.35070 0.01940 1.000 0.0127 . . . .                          
C9 C Uiso 0.29819 0.45361 -0.01071 1.000 0.0127 . . . .                         
C13 C Uiso 0.25350 0.47794 -0.08160 1.000 0.0127 . . . .                        
C17 C Uiso 0.18447 0.40107 -0.12228 1.000 0.0127 . . . .                        
C21 C Uiso 0.16132 0.29872 -0.09307 1.000 0.0127 . . . .                        
C25 C Uiso 0.31418 0.32491 0.09880 1.000 0.0127 . . . .                         
C29 C Uiso 0.33369 0.16971 0.18643 1.000 0.0127 . . . .                         
C33 C Uiso 0.37098 0.06298 0.19606 1.000 0.0127 . . . .                         
C37 C Uiso 0.39402 0.02024 0.26799 1.000 0.0127 . . . .                         
C41 C Uiso 0.37666 0.08676 0.32801 1.000 0.0127 . . . .                         
C45 C Uiso 0.33151 0.19567 0.31598 1.000 0.0127 . . . .                         
C49 C Uiso 0.31090 0.23624 0.24803 1.000 0.0127 . . . .                         
C53 C Uiso 0.43835 -0.08868 0.28071 1.000 0.0127 . . . .                        
C57 C Uiso 0.46706 -0.12632 0.34901 1.000 0.0127 . . . .                        
C61 C Uiso 0.45129 -0.05755 0.40988 1.000 0.0127 . . . .                        
C65 C Uiso 0.40572 0.04539 0.39931 1.000 0.0127 . . . .                         
C69 C Uiso 0.39060 -0.00995 0.13260 1.000 0.0127 . . . .                        
C73 C Uiso 0.50646 -0.03434 0.11553 1.000 0.0127 . . . .                        
C77 C Uiso 0.52589 -0.10788 0.05729 1.000 0.0127 . . . .                        
C81 C Uiso 0.42941 -0.15386 0.01828 1.000 0.0127 . . . .                        
C85 C Uiso 0.30766 -0.12972 0.03398 1.000 0.0127 . . . .                        
C89 C Uiso 0.28845 -0.05713 0.09089 1.000 0.0127 . . . .                        
C93 C Uiso 0.20555 -0.17784 -0.00696 1.000 0.0127 . . . .                       
C97 C Uiso 0.09026 -0.15257 0.00781 1.000 0.0127 . . . .                        
C101 C Uiso 0.07004 -0.07764 0.06507 1.000 0.0127 . . . .                       
C105 C Uiso 0.16574 -0.03222 0.10541 1.000 0.0127 . . . .                       
C109 C Uiso 0.72798 0.01213 0.14413 1.000 0.0127 . . . .                        
C113 C Uiso 0.81062 0.07806 0.19893 1.000 0.0127 . . . .                        
C117 C Uiso 0.78611 0.18266 0.22536 1.000 0.0127 . . . .                        
C121 C Uiso 0.86672 0.23195 0.27757 1.000 0.0127 . . . .                        
C125 C Uiso 0.97335 0.17820 0.30255 1.000 0.0127 . . . .                        
C129 C Uiso 1.00123 0.07608 0.27457 1.000 0.0127 . . . .                        
C133 C Uiso 0.91952 0.02681 0.22322 1.000 0.0127 . . . .                        
H1 H Uiso 0.84618 0.31241 0.29816 1.000 0.0152 . . . .                          
H5 H Uiso 1.03508 0.21712 0.34342 1.000 0.0152 . . . .                          
H9 H Uiso 1.08480 0.03396 0.29364 1.000 0.0152 . . . .                          
H13 H Uiso 0.93923 -0.05330 0.20155 1.000 0.0152 . . . .                        
H17 H Uiso 0.58201 0.05888 0.19951 1.000 0.0152 . . . .                         
H21 H Uiso 0.61836 -0.12536 0.04592 1.000 0.0152 . . . .                        
H25 H Uiso 0.44331 -0.20962 -0.02579 1.000 0.0152 . . . .                       
H29 H Uiso 0.22283 -0.23425 -0.05003 1.000 0.0152 . . . .                       
H33 H Uiso 0.01303 -0.18829 -0.02349 1.000 0.0152 . . . .                       
H37 H Uiso -0.02285 -0.05777 0.07574 1.000 0.0152 . . . .                       
H41 H Uiso 0.15094 0.02340 0.14930 1.000 0.0152 . . . .                         
H45 H Uiso 0.44852 -0.14059 0.23465 1.000 0.0152 . . . .                        
H49 H Uiso 0.50149 -0.20900 0.35744 1.000 0.0152 . . . .                        
H53 H Uiso 0.47438 -0.08812 0.46395 1.000 0.0152 . . . .                        
H57 H Uiso 0.39144 0.09900 0.44433 1.000 0.0152 . . . .                         
H61 H Uiso 0.31476 0.24572 0.36239 1.000 0.0152 . . . .                         
H65 H Uiso 0.27761 0.31895 0.23922 1.000 0.0152 . . . .                         
H69 H Uiso 0.31891 0.15786 0.07505 1.000 0.0152 . . . .                         
H73 H Uiso 0.18633 0.19507 -0.00064 1.000 0.0152 . . . .                        
H77 H Uiso 0.10658 0.23869 -0.12417 1.000 0.0152 . . . .                        
H81 H Uiso 0.14723 0.42232 -0.17626 1.000 0.0152 . . . .                        
H85 H Uiso 0.27150 0.55764 -0.10424 1.000 0.0152 . . . .                        

#===============================================================================

#===============================================================================

data_26_list1_bpandenburg_10_337     

#===============================================================================

# 5. CHEMICAL DATA

_chemical_name_systematic                        
;
;
_chemical_name_common                             ?
_chemical_melting_point                           ?
_chemical_formula_moiety                         
'C34 H22 Cl2 N2 O2'
# Ex: 'C12 H16 N2 O6, H2 O' and '(Cd 2+)3, (C6 N6 Cr 3-)2, 2(H2 O)' 
_chemical_formula_structural                      ?
_chemical_formula_sum                            
'C34 H22 Cl2 N2 O2'
_chemical_formula_iupac                           ?
_chemical_formula_weight                             561.44
_chemical_compound_source                        'see text'

loop_
_atom_type_symbol                                
_atom_type_description                           
_atom_type_scat_dispersion_real                  
_atom_type_scat_dispersion_imag                  
_atom_type_scat_source                           
 C   C    0.0033    0.0016
' International Tables Vol C Tables 4.2.6.8 and 6.1.1.4'
 H   H    0.0000    0.0000
' International Tables Vol C Tables 4.2.6.8 and 6.1.1.4'
Cl  Cl    0.1484    0.1585
' International Tables Vol C Tables 4.2.6.8 and 6.1.1.4'
 N   N    0.0061    0.0033
' International Tables Vol C Tables 4.2.6.8 and 6.1.1.4'
 O   O    0.0106    0.0060
' International Tables Vol C Tables 4.2.6.8 and 6.1.1.4'

#===============================================================================

# 6. CRYSTAL DATA

_symmetry_cell_setting                               triclinic
_symmetry_space_group_name_Hall                   '-P 1'
_symmetry_space_group_name_H-M                    'P -1'
_symmetry_Int_Tables_number                               2

loop_
_space_group_symop_id                            
_space_group_symop_operation_xyz                 
   1 x,y,z                         
   2 -x,-y,-z                      

_cell_length_a                                         10.31950
_cell_length_b                                         10.43450
_cell_length_c                                         14.33950
_cell_angle_alpha                                       93.2260
_cell_angle_beta                                       105.8350
_cell_angle_gamma                                      118.7850
_cell_volume                                           1269.254
_cell_formula_units_Z                                 2
_cell_measurement_temperature                     ?
_cell_measurement_reflns_used                     ?
_cell_measurement_theta_min                       ?
_cell_measurement_theta_max                       ?
_cell_special_details                            
;
 
;

#===============================================================================

# 9. ATOMIC COORDINATES AND DISPLACEMENT PARAMETERS

loop_
_atom_site_label                                 
_atom_site_type_symbol                           
_atom_site_thermal_displace_type                 
_atom_site_fract_x                               
_atom_site_fract_y                               
_atom_site_fract_z                               
_atom_site_occupancy                             
_atom_site_U_iso_or_equiv                        
_atom_site_calc_flag                             
_atom_site_refinement_flags                      
_atom_site_disorder_assembly                     
_atom_site_disorder_group                        
Cl1 Cl Uiso 0.83281 0.07231 0.40397 1.000 0.0127 . . . .                        
Cl2 Cl Uiso 1.08240 0.48454 0.10805 1.000 0.0127 . . . .                        
O1 O Uiso 0.86764 0.44759 0.57237 1.000 0.0127 . . . .                          
O2 O Uiso 1.01235 0.13761 0.25627 1.000 0.0127 . . . .                          
N1 N Uiso 0.74240 0.31991 0.40778 1.000 0.0127 . . . .                          
N2 N Uiso 0.91356 0.29506 0.23696 1.000 0.0127 . . . .                          
C1 C Uiso 0.68962 0.16764 0.61968 1.000 0.0127 . . . .                          
C2 C Uiso 0.74566 0.18143 0.54070 1.000 0.0127 . . . .                          
C3 C Uiso 0.75465 0.06282 0.49959 1.000 0.0127 . . . .                          
C4 C Uiso 0.70557 -0.06744 0.53626 1.000 0.0127 . . . .                         
C5 C Uiso 0.64711 -0.08005 0.61380 1.000 0.0127 . . . .                         
C6 C Uiso 0.63961 0.03821 0.65607 1.000 0.0127 . . . .                          
C7 C Uiso 0.79595 0.33197 0.50967 1.000 0.0127 . . . .                          
C8 C Uiso 0.76711 0.43568 0.35612 1.000 0.0127 . . . .                          
C9 C Uiso 0.71709 0.39856 0.25457 1.000 0.0127 . . . .                          
C10 C Uiso 0.73499 0.51108 0.19867 1.000 0.0127 . . . .                         
C11 C Uiso 0.80835 0.66053 0.24840 1.000 0.0127 . . . .                         
C12 C Uiso 0.86259 0.69616 0.35437 1.000 0.0127 . . . .                         
C13 C Uiso 0.84137 0.58844 0.40704 1.000 0.0127 . . . .                         
C14 C Uiso 0.67985 0.47517 0.09264 1.000 0.0127 . . . .                         
C15 C Uiso 0.69569 0.58348 0.04078 1.000 0.0127 . . . .                         
C16 C Uiso 0.76945 0.73547 0.09170 1.000 0.0127 . . . .                         
C17 C Uiso 0.82524 0.77274 0.19251 1.000 0.0127 . . . .                         
C18 C Uiso 0.65025 0.24102 0.20193 1.000 0.0127 . . . .                         
C19 C Uiso 0.75079 0.19313 0.19647 1.000 0.0127 . . . .                         
C20 C Uiso 0.68978 0.04271 0.14660 1.000 0.0127 . . . .                         
C21 C Uiso 0.53254 -0.05245 0.10529 1.000 0.0127 . . . .                        
C22 C Uiso 0.42479 -0.00605 0.10995 1.000 0.0127 . . . .                        
C23 C Uiso 0.48439 0.14146 0.15797 1.000 0.0127 . . . .                         
C24 C Uiso 0.25900 -0.10594 0.06697 1.000 0.0127 . . . .                        
C25 C Uiso 0.15853 -0.05994 0.07310 1.000 0.0127 . . . .                        
C26 C Uiso 0.21891 0.09011 0.12248 1.000 0.0127 . . . .                         
C27 C Uiso 0.37638 0.18768 0.16294 1.000 0.0127 . . . .                         
C28 C Uiso 1.03115 0.26101 0.25370 1.000 0.0127 . . . .                         
C29 C Uiso 1.19549 0.39562 0.27244 1.000 0.0127 . . . .                         
C30 C Uiso 1.22928 0.49817 0.21165 1.000 0.0127 . . . .                         
C31 C Uiso 1.38368 0.61409 0.23099 1.000 0.0127 . . . .                         
C32 C Uiso 1.50372 0.62789 0.31153 1.000 0.0127 . . . .                         
C33 C Uiso 1.47138 0.52494 0.37201 1.000 0.0127 . . . .                         
C34 C Uiso 1.31790 0.40932 0.35178 1.000 0.0127 . . . .                         
H1 H Uiso 1.40887 0.69318 0.18338 1.000 0.0152 . . . .                          
H2 H Uiso 1.62276 0.71853 0.32611 1.000 0.0152 . . . .                          
H3 H Uiso 1.56569 0.53443 0.43361 1.000 0.0152 . . . .                          
H4 H Uiso 1.28949 0.32707 0.39698 1.000 0.0152 . . . .                          
H5 H Uiso 0.94894 0.40381 0.26009 1.000 0.0152 . . . .                          
H6 H Uiso 0.77062 0.00737 0.14196 1.000 0.0152 . . . .                          
H7 H Uiso 0.48638 -0.16533 0.06652 1.000 0.0152 . . . .                         
H8 H Uiso 0.21576 -0.21870 0.02956 1.000 0.0152 . . . .                         
H9 H Uiso 0.03282 -0.13602 0.04150 1.000 0.0152 . . . .                         
H10 H Uiso 0.13739 0.12467 0.12785 1.000 0.0152 . . . .                         
H11 H Uiso 0.42286 0.30141 0.20010 1.000 0.0152 . . . .                         
H12 H Uiso 0.62406 0.35992 0.05503 1.000 0.0152 . . . .                         
H13 H Uiso 0.65191 0.55554 -0.03954 1.000 0.0152 . . . .                        
H14 H Uiso 0.78037 0.81975 0.04893 1.000 0.0152 . . . .                         
H15 H Uiso 0.88357 0.88800 0.23210 1.000 0.0152 . . . .                         
H16 H Uiso 0.91965 0.81195 0.39192 1.000 0.0152 . . . .                         
H17 H Uiso 0.88116 0.61486 0.48713 1.000 0.0152 . . . .                         
H18 H Uiso 0.68193 0.21598 0.36423 1.000 0.0152 . . . .                         
H19 H Uiso 0.68579 0.26110 0.65218 1.000 0.0152 . . . .                         
H20 H Uiso 0.59687 0.03016 0.71764 1.000 0.0152 . . . .                         
H21 H Uiso 0.60944 -0.18111 0.64220 1.000 0.0152 . . . .                        
H22 H Uiso 0.71472 -0.15748 0.50400 1.000 0.0152 . . . .                        

#===============================================================================

#===============================================================================

data_26_list1_bpandenburg_11_508     

#===============================================================================

# 5. CHEMICAL DATA

_chemical_name_systematic                        
;
;
_chemical_name_common                             ?
_chemical_melting_point                           ?
_chemical_formula_moiety                         
'C34 H22 Cl2 N2 O2'
# Ex: 'C12 H16 N2 O6, H2 O' and '(Cd 2+)3, (C6 N6 Cr 3-)2, 2(H2 O)' 
_chemical_formula_structural                      ?
_chemical_formula_sum                            
'C34 H22 Cl2 N2 O2'
_chemical_formula_iupac                           ?
_chemical_formula_weight                             561.44
_chemical_compound_source                        'see text'

loop_
_atom_type_symbol                                
_atom_type_description                           
_atom_type_scat_dispersion_real                  
_atom_type_scat_dispersion_imag                  
_atom_type_scat_source                           
 C   C    0.0033    0.0016
' International Tables Vol C Tables 4.2.6.8 and 6.1.1.4'
 H   H    0.0000    0.0000
' International Tables Vol C Tables 4.2.6.8 and 6.1.1.4'
Cl  Cl    0.1484    0.1585
' International Tables Vol C Tables 4.2.6.8 and 6.1.1.4'
 N   N    0.0061    0.0033
' International Tables Vol C Tables 4.2.6.8 and 6.1.1.4'
 O   O    0.0106    0.0060
' International Tables Vol C Tables 4.2.6.8 and 6.1.1.4'

#===============================================================================

# 6. CRYSTAL DATA

_symmetry_cell_setting                              monoclinic
_symmetry_space_group_name_Hall                   '-P 2ybc'
_symmetry_space_group_name_H-M                    'P 21/c'
_symmetry_Int_Tables_number                              14

loop_
_space_group_symop_id                            
_space_group_symop_operation_xyz                 
   1 x,y,z                         
   2 -x,1/2+y,1/2-z                
   3 -x,-y,-z                      
   4 x,1/2-y,1/2+z                 

_cell_length_a                                         11.21860
_cell_length_b                                         12.69460
_cell_length_c                                         17.86560
_cell_angle_alpha                                            90
_cell_angle_beta                                        93.5090
_cell_angle_gamma                                            90
_cell_volume                                           2539.571
_cell_formula_units_Z                                 4
_cell_measurement_temperature                     ?
_cell_measurement_reflns_used                     ?
_cell_measurement_theta_min                       ?
_cell_measurement_theta_max                       ?
_cell_special_details                            
;
 
;

#===============================================================================

# 9. ATOMIC COORDINATES AND DISPLACEMENT PARAMETERS

loop_
_atom_site_label                                 
_atom_site_type_symbol                           
_atom_site_thermal_displace_type                 
_atom_site_fract_x                               
_atom_site_fract_y                               
_atom_site_fract_z                               
_atom_site_occupancy                             
_atom_site_U_iso_or_equiv                        
_atom_site_calc_flag                             
_atom_site_refinement_flags                      
_atom_site_disorder_assembly                     
_atom_site_disorder_group                        
Cl2 Cl Uiso -0.03474 0.99740 0.22170 1.000 0.0127 . . . .                       
Cl6 Cl Uiso 0.02351 0.71827 0.12947 1.000 0.0127 . . . .                        
O2 O Uiso 0.15316 0.83933 0.27749 1.000 0.0127 . . . .                          
O6 O Uiso 0.11782 0.80284 -0.08270 1.000 0.0127 . . . .                         
N2 N Uiso 0.28480 0.82454 0.18340 1.000 0.0127 . . . .                          
N6 N Uiso 0.22380 0.71786 0.01457 1.000 0.0127 . . . .                          
C2 C Uiso 0.31611 1.04715 0.20202 1.000 0.0127 . . . .                          
C6 C Uiso 0.20854 0.99712 0.21298 1.000 0.0127 . . . .                          
C10 C Uiso 0.10402 1.05680 0.21154 1.000 0.0127 . . . .                         
C14 C Uiso 0.10749 1.16525 0.19973 1.000 0.0127 . . . .                         
C18 C Uiso 0.21628 1.21403 0.19016 1.000 0.0127 . . . .                         
C22 C Uiso 0.32067 1.15502 0.19105 1.000 0.0127 . . . .                         
C26 C Uiso 0.20947 0.87891 0.22928 1.000 0.0127 . . . .                         
C30 C Uiso 0.32221 0.71922 0.18904 1.000 0.0127 . . . .                         
C34 C Uiso 0.39212 0.67984 0.13529 1.000 0.0127 . . . .                         
C38 C Uiso 0.43855 0.57544 0.14254 1.000 0.0127 . . . .                         
C42 C Uiso 0.40855 0.51217 0.20279 1.000 0.0127 . . . .                         
C46 C Uiso 0.33330 0.55466 0.25667 1.000 0.0127 . . . .                         
C50 C Uiso 0.29165 0.65460 0.25070 1.000 0.0127 . . . .                         
C54 C Uiso 0.51772 0.53385 0.09040 1.000 0.0127 . . . .                         
C58 C Uiso 0.56305 0.43529 0.09910 1.000 0.0127 . . . .                         
C62 C Uiso 0.53105 0.37056 0.15982 1.000 0.0127 . . . .                         
C66 C Uiso 0.45545 0.40804 0.20976 1.000 0.0127 . . . .                         
C70 C Uiso 0.42093 0.74709 0.06994 1.000 0.0127 . . . .                         
C74 C Uiso 0.33602 0.76685 0.01318 1.000 0.0127 . . . .                         
C78 C Uiso 0.36312 0.83484 -0.04743 1.000 0.0127 . . . .                        
C82 C Uiso 0.47271 0.87862 -0.04950 1.000 0.0127 . . . .                        
C86 C Uiso 0.56354 0.85831 0.00786 1.000 0.0127 . . . .                         
C90 C Uiso 0.53684 0.79265 0.06754 1.000 0.0127 . . . .                         
C94 C Uiso 0.67929 0.90436 0.00646 1.000 0.0127 . . . .                         
C98 C Uiso 0.76325 0.88630 0.06284 1.000 0.0127 . . . .                         
C102 C Uiso 0.73587 0.81981 0.12384 1.000 0.0127 . . . .                        
C106 C Uiso 0.62724 0.77387 0.12566 1.000 0.0127 . . . .                        
C110 C Uiso 0.12275 0.73821 -0.03287 1.000 0.0127 . . . .                       
C114 C Uiso 0.01401 0.66888 -0.02028 1.000 0.0127 . . . .                       
C118 C Uiso -0.03901 0.65853 0.04788 1.000 0.0127 . . . .                       
C122 C Uiso -0.14414 0.60115 0.05236 1.000 0.0127 . . . .                       
C126 C Uiso -0.19543 0.55305 -0.01146 1.000 0.0127 . . . .                      
C130 C Uiso -0.14179 0.56087 -0.07928 1.000 0.0127 . . . .                      
C134 C Uiso -0.03810 0.61942 -0.08352 1.000 0.0127 . . . .                      
H2 H Uiso -0.18517 0.59483 0.10542 1.000 0.0152 . . . .                         
H6 H Uiso -0.27757 0.50959 -0.00795 1.000 0.0152 . . . .                        
H10 H Uiso -0.18107 0.52241 -0.12878 1.000 0.0152 . . . .                       
H14 H Uiso 0.00440 0.62753 -0.13613 1.000 0.0152 . . . .                        
H18 H Uiso 0.21526 0.66421 0.05552 1.000 0.0152 . . . .                         
H22 H Uiso 0.29410 0.85098 -0.09052 1.000 0.0152 . . . .                        
H26 H Uiso 0.49242 0.93054 -0.09498 1.000 0.0152 . . . .                        
H30 H Uiso 0.69795 0.95417 -0.04035 1.000 0.0152 . . . .                        
H34 H Uiso 0.85071 0.92176 0.06236 1.000 0.0152 . . . .                         
H38 H Uiso 0.80309 0.80576 0.16856 1.000 0.0152 . . . .                         
H42 H Uiso 0.60746 0.72230 0.17112 1.000 0.0152 . . . .                         
H46 H Uiso 0.54137 0.58288 0.04434 1.000 0.0152 . . . .                         
H50 H Uiso 0.62367 0.40411 0.06011 1.000 0.0152 . . . .                         
H54 H Uiso 0.56830 0.29232 0.16531 1.000 0.0152 . . . .                         
H58 H Uiso 0.43054 0.36079 0.25644 1.000 0.0152 . . . .                         
H62 H Uiso 0.31049 0.50562 0.30317 1.000 0.0152 . . . .                         
H66 H Uiso 0.23411 0.68667 0.29135 1.000 0.0152 . . . .                         
H70 H Uiso 0.31606 0.86535 0.14039 1.000 0.0152 . . . .                         
H74 H Uiso 0.39715 1.00129 0.20371 1.000 0.0152 . . . .                         
H78 H Uiso 0.40503 1.19287 0.18306 1.000 0.0152 . . . .                         
H82 H Uiso 0.21925 1.29818 0.18137 1.000 0.0152 . . . .                         
H86 H Uiso 0.02496 1.21001 0.19741 1.000 0.0152 . . . .                         

#===============================================================================

#===============================================================================

data_26_list1_bpandenburg_12_497     

#===============================================================================

# 5. CHEMICAL DATA

_chemical_name_systematic                        
;
;
_chemical_name_common                             ?
_chemical_melting_point                           ?
_chemical_formula_moiety                         
'C34 H22 Cl2 N2 O2'
# Ex: 'C12 H16 N2 O6, H2 O' and '(Cd 2+)3, (C6 N6 Cr 3-)2, 2(H2 O)' 
_chemical_formula_structural                      ?
_chemical_formula_sum                            
'C34 H22 Cl2 N2 O2'
_chemical_formula_iupac                           ?
_chemical_formula_weight                             561.44
_chemical_compound_source                        'see text'

loop_
_atom_type_symbol                                
_atom_type_description                           
_atom_type_scat_dispersion_real                  
_atom_type_scat_dispersion_imag                  
_atom_type_scat_source                           
 C   C    0.0033    0.0016
' International Tables Vol C Tables 4.2.6.8 and 6.1.1.4'
 H   H    0.0000    0.0000
' International Tables Vol C Tables 4.2.6.8 and 6.1.1.4'
Cl  Cl    0.1484    0.1585
' International Tables Vol C Tables 4.2.6.8 and 6.1.1.4'
 N   N    0.0061    0.0033
' International Tables Vol C Tables 4.2.6.8 and 6.1.1.4'
 O   O    0.0106    0.0060
' International Tables Vol C Tables 4.2.6.8 and 6.1.1.4'

#===============================================================================

# 6. CRYSTAL DATA

_symmetry_cell_setting                              monoclinic
_symmetry_space_group_name_Hall                   '-P 2ybc'
_symmetry_space_group_name_H-M                    'P 21/c'
_symmetry_Int_Tables_number                              14

loop_
_space_group_symop_id                            
_space_group_symop_operation_xyz                 
   1 x,y,z                         
   2 -x,1/2+y,1/2-z                
   3 -x,-y,-z                      
   4 x,1/2-y,1/2+z                 

_cell_length_a                                         11.21490
_cell_length_b                                         12.70370
_cell_length_c                                         17.86840
_cell_angle_alpha                                            90
_cell_angle_beta                                        93.4210
_cell_angle_gamma                                            90
_cell_volume                                           2541.188
_cell_formula_units_Z                                 4
_cell_measurement_temperature                     ?
_cell_measurement_reflns_used                     ?
_cell_measurement_theta_min                       ?
_cell_measurement_theta_max                       ?
_cell_special_details                            
;
 
;

#===============================================================================

# 9. ATOMIC COORDINATES AND DISPLACEMENT PARAMETERS

loop_
_atom_site_label                                 
_atom_site_type_symbol                           
_atom_site_thermal_displace_type                 
_atom_site_fract_x                               
_atom_site_fract_y                               
_atom_site_fract_z                               
_atom_site_occupancy                             
_atom_site_U_iso_or_equiv                        
_atom_site_calc_flag                             
_atom_site_refinement_flags                      
_atom_site_disorder_assembly                     
_atom_site_disorder_group                        
Cl3 Cl Uiso 0.47730 0.21553 0.37075 1.000 0.0127 . . . .                        
Cl4 Cl Uiso 0.53517 0.49757 0.27867 1.000 0.0127 . . . .                        
O3 O Uiso 0.38116 0.30082 0.58328 1.000 0.0127 . . . .                          
O4 O Uiso 0.34841 0.33925 0.22305 1.000 0.0127 . . . .                          
N3 N Uiso 0.27614 0.21750 0.48514 1.000 0.0127 . . . .                          
N4 N Uiso 0.21571 0.32448 0.31666 1.000 0.0127 . . . .                          
C35 C Uiso 0.53785 0.11912 0.58437 1.000 0.0127 . . . .                         
C36 C Uiso 0.48584 0.16772 0.52076 1.000 0.0127 . . . .                         
C37 C Uiso 0.53962 0.15700 0.45284 1.000 0.0127 . . . .                         
C38 C Uiso 0.64550 0.10033 0.44901 1.000 0.0127 . . . .                         
C39 C Uiso 0.69674 0.05324 0.51322 1.000 0.0127 . . . .                         
C40 C Uiso 0.64220 0.06123 0.58076 1.000 0.0127 . . . .                         
C41 C Uiso 0.37675 0.23693 0.53306 1.000 0.0127 . . . .                         
C42 C Uiso 0.16387 0.26659 0.48654 1.000 0.0127 . . . .                         
C43 C Uiso 0.07900 0.24689 0.42984 1.000 0.0127 . . . .                         
C44 C Uiso -0.03698 0.29250 0.43227 1.000 0.0127 . . . .                        
C45 C Uiso -0.06380 0.35819 0.49188 1.000 0.0127 . . . .                        
C46 C Uiso 0.02704 0.37857 0.54910 1.000 0.0127 . . . .                         
C47 C Uiso 0.13668 0.33473 0.54702 1.000 0.0127 . . . .                         
C48 C Uiso -0.12740 0.27373 0.37427 1.000 0.0127 . . . .                        
C49 C Uiso -0.23616 0.31958 0.37617 1.000 0.0127 . . . .                        
C50 C Uiso -0.26365 0.38604 0.43713 1.000 0.0127 . . . .                        
C51 C Uiso -0.17965 0.40420 0.49335 1.000 0.0127 . . . .                        
C52 C Uiso 0.10800 0.17985 0.36444 1.000 0.0127 . . . .                         
C53 C Uiso 0.17826 0.21931 0.31084 1.000 0.0127 . . . .                         
C54 C Uiso 0.20905 0.15501 0.24910 1.000 0.0127 . . . .                         
C55 C Uiso 0.16731 0.05525 0.24291 1.000 0.0127 . . . .                         
C56 C Uiso 0.09172 0.01267 0.29663 1.000 0.0127 . . . .                         
C57 C Uiso 0.06139 0.07568 0.35692 1.000 0.0127 . . . .                         
C58 C Uiso 0.04483 -0.09130 0.28944 1.000 0.0127 . . . .                        
C59 C Uiso -0.03137 -0.12879 0.33907 1.000 0.0127 . . . .                       
C60 C Uiso -0.06399 -0.06422 0.39970 1.000 0.0127 . . . .                       
C61 C Uiso -0.01848 0.03410 0.40870 1.000 0.0127 . . . .                        
C62 C Uiso 0.29139 0.37883 0.27096 1.000 0.0127 . . . .                         
C63 C Uiso 0.29177 0.49696 0.28705 1.000 0.0127 . . . .                         
C64 C Uiso 0.39611 0.55676 0.28856 1.000 0.0127 . . . .                         
C65 C Uiso 0.39218 0.66514 0.30017 1.000 0.0127 . . . .                         
C66 C Uiso 0.28310 0.71372 0.30950 1.000 0.0127 . . . .                         
C67 C Uiso 0.17887 0.65461 0.30850 1.000 0.0127 . . . .                         
C68 C Uiso 0.18389 0.54681 0.29773 1.000 0.0127 . . . .                         
H23 H Uiso 0.47457 0.71001 0.30254 1.000 0.0152 . . . .                         
H24 H Uiso 0.27977 0.79782 0.31814 1.000 0.0152 . . . .                         
H25 H Uiso 0.09426 0.69230 0.31625 1.000 0.0152 . . . .                         
H26 H Uiso 0.10298 0.50086 0.29599 1.000 0.0152 . . . .                         
H27 H Uiso 0.18402 0.36522 0.35957 1.000 0.0152 . . . .                         
H28 H Uiso 0.26676 0.18718 0.20853 1.000 0.0152 . . . .                         
H29 H Uiso 0.19024 0.00642 0.19635 1.000 0.0152 . . . .                         
H30 H Uiso 0.07021 -0.13828 0.24274 1.000 0.0152 . . . .                        
H31 H Uiso -0.06867 -0.20688 0.33339 1.000 0.0152 . . . .                       
H32 H Uiso -0.12533 -0.09528 0.43837 1.000 0.0152 . . . .                       
H33 H Uiso -0.04256 0.08300 0.45472 1.000 0.0152 . . . .                        
H34 H Uiso -0.10753 0.22223 0.32882 1.000 0.0152 . . . .                        
H35 H Uiso -0.30338 0.30551 0.33154 1.000 0.0152 . . . .                        
H36 H Uiso -0.35123 0.42140 0.43769 1.000 0.0152 . . . .                        
H37 H Uiso -0.19836 0.45401 0.54013 1.000 0.0152 . . . .                        
H38 H Uiso 0.00727 0.43057 0.59449 1.000 0.0152 . . . .                         
H39 H Uiso 0.20568 0.35093 0.59001 1.000 0.0152 . . . .                         
H40 H Uiso 0.28487 0.16414 0.44407 1.000 0.0152 . . . .                         
H41 H Uiso 0.49477 0.12749 0.63680 1.000 0.0152 . . . .                         
H42 H Uiso 0.68141 0.02347 0.63055 1.000 0.0152 . . . .                         
H43 H Uiso 0.77960 0.01053 0.51041 1.000 0.0152 . . . .                         
H44 H Uiso 0.68722 0.09390 0.39616 1.000 0.0152 . . . .                         

#===============================================================================

#===============================================================================

data_26_list1_bpandenburg_13_339     

#===============================================================================

# 5. CHEMICAL DATA

_chemical_name_systematic                        
;
;
_chemical_name_common                             ?
_chemical_melting_point                           ?
_chemical_formula_moiety                         
'C34 H22 Cl2 N2 O2'
# Ex: 'C12 H16 N2 O6, H2 O' and '(Cd 2+)3, (C6 N6 Cr 3-)2, 2(H2 O)' 
_chemical_formula_structural                      ?
_chemical_formula_sum                            
'C34 H22 Cl2 N2 O2'
_chemical_formula_iupac                           ?
_chemical_formula_weight                             561.44
_chemical_compound_source                        'see text'

loop_
_atom_type_symbol                                
_atom_type_description                           
_atom_type_scat_dispersion_real                  
_atom_type_scat_dispersion_imag                  
_atom_type_scat_source                           
 C   C    0.0033    0.0016
' International Tables Vol C Tables 4.2.6.8 and 6.1.1.4'
 H   H    0.0000    0.0000
' International Tables Vol C Tables 4.2.6.8 and 6.1.1.4'
Cl  Cl    0.1484    0.1585
' International Tables Vol C Tables 4.2.6.8 and 6.1.1.4'
 N   N    0.0061    0.0033
' International Tables Vol C Tables 4.2.6.8 and 6.1.1.4'
 O   O    0.0106    0.0060
' International Tables Vol C Tables 4.2.6.8 and 6.1.1.4'

#===============================================================================

# 6. CRYSTAL DATA

_symmetry_cell_setting                               triclinic
_symmetry_space_group_name_Hall                   '-P 1'
_symmetry_space_group_name_H-M                    'P -1'
_symmetry_Int_Tables_number                               2

loop_
_space_group_symop_id                            
_space_group_symop_operation_xyz                 
   1 x,y,z                         
   2 -x,-y,-z                      

_cell_length_a                                         10.36770
_cell_length_b                                         10.48360
_cell_length_c                                         14.31470
_cell_angle_alpha                                       93.0650
_cell_angle_beta                                       106.1650
_cell_angle_gamma                                      119.1590
_cell_volume                                           1271.379
_cell_formula_units_Z                                 2
_cell_measurement_temperature                     ?
_cell_measurement_reflns_used                     ?
_cell_measurement_theta_min                       ?
_cell_measurement_theta_max                       ?
_cell_special_details                            
;
 
;

#===============================================================================

# 9. ATOMIC COORDINATES AND DISPLACEMENT PARAMETERS

loop_
_atom_site_label                                 
_atom_site_type_symbol                           
_atom_site_thermal_displace_type                 
_atom_site_fract_x                               
_atom_site_fract_y                               
_atom_site_fract_z                               
_atom_site_occupancy                             
_atom_site_U_iso_or_equiv                        
_atom_site_calc_flag                             
_atom_site_refinement_flags                      
_atom_site_disorder_assembly                     
_atom_site_disorder_group                        
Cl1 Cl Uiso 0.67094 0.92885 0.09672 1.000 0.0127 . . . .                        
Cl2 Cl Uiso 0.41791 0.50960 0.38924 1.000 0.0127 . . . .                        
O1 O Uiso 0.63271 0.55349 -0.07368 1.000 0.0127 . . . .                         
O2 O Uiso 0.49169 0.86334 0.24637 1.000 0.0127 . . . .                          
N1 N Uiso 0.75725 0.68042 0.09185 1.000 0.0127 . . . .                          
N2 N Uiso 0.58833 0.70547 0.26331 1.000 0.0127 . . . .                          
C1 C Uiso 0.80987 0.83316 -0.12044 1.000 0.0127 . . . .                         
C2 C Uiso 0.75491 0.81934 -0.04108 1.000 0.0127 . . . .                         
C3 C Uiso 0.74747 0.93793 0.00053 1.000 0.0127 . . . .                          
C4 C Uiso 0.79712 1.06818 -0.03597 1.000 0.0127 . . . .                         
C5 C Uiso 0.85447 1.08078 -0.11387 1.000 0.0127 . . . .                         
C6 C Uiso 0.86032 0.96252 -0.15669 1.000 0.0127 . . . .                         
C7 C Uiso 0.70424 0.66878 -0.01040 1.000 0.0127 . . . .                         
C8 C Uiso 0.73229 0.56454 0.14330 1.000 0.0127 . . . .                          
C9 C Uiso 0.78258 0.60137 0.24527 1.000 0.0127 . . . .                          
C10 C Uiso 0.76474 0.48889 0.30105 1.000 0.0127 . . . .                         
C11 C Uiso 0.69159 0.33978 0.25080 1.000 0.0127 . . . .                         
C12 C Uiso 0.63712 0.30444 0.14442 1.000 0.0127 . . . .                         
C13 C Uiso 0.65791 0.41209 0.09184 1.000 0.0127 . . . .                         
C14 C Uiso 0.81999 0.52455 0.40751 1.000 0.0127 . . . .                         
C15 C Uiso 0.80436 0.41638 0.45930 1.000 0.0127 . . . .                         
C16 C Uiso 0.73110 0.26478 0.40786 1.000 0.0127 . . . .                         
C17 C Uiso 0.67532 0.22773 0.30663 1.000 0.0127 . . . .                         
C18 C Uiso 0.85087 0.75880 0.29845 1.000 0.0127 . . . .                         
C19 C Uiso 0.75163 0.80712 0.30408 1.000 0.0127 . . . .                         
C20 C Uiso 0.81464 0.95778 0.35422 1.000 0.0127 . . . .                         
C21 C Uiso 0.97240 1.05253 0.39571 1.000 0.0127 . . . .                         
C22 C Uiso 1.07879 1.00560 0.39097 1.000 0.0127 . . . .                         
C23 C Uiso 1.01728 0.85801 0.34254 1.000 0.0127 . . . .                         
C24 C Uiso 1.24511 1.10508 0.43419 1.000 0.0127 . . . .                         
C25 C Uiso 1.34424 1.05871 0.42764 1.000 0.0127 . . . .                         
C26 C Uiso 1.28193 0.90866 0.37766 1.000 0.0127 . . . .                         
C27 C Uiso 1.12393 0.81139 0.33718 1.000 0.0127 . . . .                         
C28 C Uiso 0.47164 0.73967 0.24750 1.000 0.0127 . . . .                         
C29 C Uiso 0.30639 0.60523 0.22776 1.000 0.0127 . . . .                         
C30 C Uiso 0.27145 0.50045 0.28695 1.000 0.0127 . . . .                         
C31 C Uiso 0.11607 0.38541 0.26693 1.000 0.0127 . . . .                         
C32 C Uiso -0.00379 0.37473 0.18734 1.000 0.0127 . . . .                        
C33 C Uiso 0.02972 0.47976 0.12839 1.000 0.0127 . . . .                         
C34 C Uiso 0.18415 0.59444 0.14928 1.000 0.0127 . . . .                         
H1 H Uiso 0.09000 0.30463 0.31334 1.000 0.0152 . . . .                          
H2 H Uiso -0.12361 0.28485 0.17229 1.000 0.0152 . . . .                         
H3 H Uiso -0.06442 0.47251 0.06744 1.000 0.0152 . . . .                         
H4 H Uiso 0.21346 0.67837 0.10536 1.000 0.0152 . . . .                          
H5 H Uiso 0.55174 0.59686 0.23915 1.000 0.0152 . . . .                          
H6 H Uiso 0.73487 0.99364 0.35884 1.000 0.0152 . . . .                          
H7 H Uiso 1.02012 1.16555 0.43470 1.000 0.0152 . . . .                          
H8 H Uiso 1.28982 1.21788 0.47201 1.000 0.0152 . . . .                          
H9 H Uiso 1.47034 1.13449 0.45933 1.000 0.0152 . . . .                          
H10 H Uiso 1.36239 0.87385 0.37184 1.000 0.0152 . . . .                         
H11 H Uiso 1.07601 0.69764 0.29962 1.000 0.0152 . . . .                         
H12 H Uiso 0.87565 0.63952 0.44552 1.000 0.0152 . . . .                         
H13 H Uiso 0.84803 0.44413 0.53996 1.000 0.0152 . . . .                         
H14 H Uiso 0.72056 0.18058 0.45053 1.000 0.0152 . . . .                         
H15 H Uiso 0.61748 0.11272 0.26674 1.000 0.0152 . . . .                         
H16 H Uiso 0.58017 0.18890 0.10646 1.000 0.0152 . . . .                         
H17 H Uiso 0.61786 0.38584 0.01142 1.000 0.0152 . . . .                         
H18 H Uiso 0.81804 0.78414 0.13590 1.000 0.0152 . . . .                         
H19 H Uiso 0.81251 0.73972 -0.15331 1.000 0.0152 . . . .                        
H20 H Uiso 0.90219 0.97052 -0.21855 1.000 0.0152 . . . .                        
H21 H Uiso 0.89267 1.18186 -0.14209 1.000 0.0152 . . . .                        
H22 H Uiso 0.78945 1.15830 -0.00320 1.000 0.0152 . . . .                        

#===============================================================================

#===============================================================================

data_26_list1_bpandenburg_14_338     

#===============================================================================

# 5. CHEMICAL DATA

_chemical_name_systematic                        
;
;
_chemical_name_common                             ?
_chemical_melting_point                           ?
_chemical_formula_moiety                         
'C34 H22 Cl2 N2 O2'
# Ex: 'C12 H16 N2 O6, H2 O' and '(Cd 2+)3, (C6 N6 Cr 3-)2, 2(H2 O)' 
_chemical_formula_structural                      ?
_chemical_formula_sum                            
'C34 H22 Cl2 N2 O2'
_chemical_formula_iupac                           ?
_chemical_formula_weight                             561.44
_chemical_compound_source                        'see text'

loop_
_atom_type_symbol                                
_atom_type_description                           
_atom_type_scat_dispersion_real                  
_atom_type_scat_dispersion_imag                  
_atom_type_scat_source                           
 C   C    0.0033    0.0016
' International Tables Vol C Tables 4.2.6.8 and 6.1.1.4'
 H   H    0.0000    0.0000
' International Tables Vol C Tables 4.2.6.8 and 6.1.1.4'
Cl  Cl    0.1484    0.1585
' International Tables Vol C Tables 4.2.6.8 and 6.1.1.4'
 N   N    0.0061    0.0033
' International Tables Vol C Tables 4.2.6.8 and 6.1.1.4'
 O   O    0.0106    0.0060
' International Tables Vol C Tables 4.2.6.8 and 6.1.1.4'

#===============================================================================

# 6. CRYSTAL DATA

_symmetry_cell_setting                               triclinic
_symmetry_space_group_name_Hall                   '-P 1'
_symmetry_space_group_name_H-M                    'P -1'
_symmetry_Int_Tables_number                               2

loop_
_space_group_symop_id                            
_space_group_symop_operation_xyz                 
   1 x,y,z                         
   2 -x,-y,-z                      

_cell_length_a                                         10.41230
_cell_length_b                                         10.51660
_cell_length_c                                         14.31800
_cell_angle_alpha                                       92.8910
_cell_angle_beta                                       106.6630
_cell_angle_gamma                                      119.4250
_cell_volume                                           1273.404
_cell_formula_units_Z                                 2
_cell_measurement_temperature                     ?
_cell_measurement_reflns_used                     ?
_cell_measurement_theta_min                       ?
_cell_measurement_theta_max                       ?
_cell_special_details                            
;
 
;

#===============================================================================

# 9. ATOMIC COORDINATES AND DISPLACEMENT PARAMETERS

loop_
_atom_site_label                                 
_atom_site_type_symbol                           
_atom_site_thermal_displace_type                 
_atom_site_fract_x                               
_atom_site_fract_y                               
_atom_site_fract_z                               
_atom_site_occupancy                             
_atom_site_U_iso_or_equiv                        
_atom_site_calc_flag                             
_atom_site_refinement_flags                      
_atom_site_disorder_assembly                     
_atom_site_disorder_group                        
Cl1 Cl Uiso 0.17598 0.93123 0.09733 1.000 0.0127 . . . .                        
Cl2 Cl Uiso -0.08172 0.50488 0.38712 1.000 0.0127 . . . .                       
O1 O Uiso 0.13274 0.55422 -0.07468 1.000 0.0127 . . . .                         
O2 O Uiso -0.00518 0.86372 0.24844 1.000 0.0127 . . . .                         
N1 N Uiso 0.25728 0.68078 0.09159 1.000 0.0127 . . . .                          
N2 N Uiso 0.08982 0.70552 0.26384 1.000 0.0127 . . . .                          
C1 C Uiso 0.30849 0.83305 -0.12129 1.000 0.0127 . . . .                         
C2 C Uiso 0.25549 0.81994 -0.04143 1.000 0.0127 . . . .                         
C3 C Uiso 0.24995 0.93900 0.00050 1.000 0.0127 . . . .                          
C4 C Uiso 0.29957 1.06892 -0.03616 1.000 0.0127 . . . .                         
C5 C Uiso 0.35500 1.08079 -0.11453 1.000 0.0127 . . . .                         
C6 C Uiso 0.35891 0.96206 -0.15770 1.000 0.0127 . . . .                         
C7 C Uiso 0.20451 0.66943 -0.01093 1.000 0.0127 . . . .                         
C8 C Uiso 0.23186 0.56466 0.14273 1.000 0.0127 . . . .                          
C9 C Uiso 0.28221 0.60115 0.24499 1.000 0.0127 . . . .                          
C10 C Uiso 0.26417 0.48855 0.30055 1.000 0.0127 . . . .                         
C11 C Uiso 0.19091 0.33962 0.24978 1.000 0.0127 . . . .                         
C12 C Uiso 0.13646 0.30461 0.14308 1.000 0.0127 . . . .                         
C13 C Uiso 0.15729 0.41238 0.09073 1.000 0.0127 . . . .                         
C14 C Uiso 0.31949 0.52398 0.40733 1.000 0.0127 . . . .                         
C15 C Uiso 0.30367 0.41574 0.45895 1.000 0.0127 . . . .                         
C16 C Uiso 0.23031 0.26432 0.40698 1.000 0.0127 . . . .                         
C17 C Uiso 0.17456 0.22750 0.30542 1.000 0.0127 . . . .                         
C18 C Uiso 0.35185 0.75861 0.29873 1.000 0.0127 . . . .                         
C19 C Uiso 0.25371 0.80720 0.30468 1.000 0.0127 . . . .                         
C20 C Uiso 0.31853 0.95821 0.35503 1.000 0.0127 . . . .                         
C21 C Uiso 0.47687 1.05278 0.39663 1.000 0.0127 . . . .                         
C22 C Uiso 0.58210 1.00540 0.39180 1.000 0.0127 . . . .                         
C23 C Uiso 0.51885 0.85766 0.34290 1.000 0.0127 . . . .                         
C24 C Uiso 0.74898 1.10459 0.43532 1.000 0.0127 . . . .                         
C25 C Uiso 0.84694 1.05788 0.42837 1.000 0.0127 . . . .                         
C26 C Uiso 0.78284 0.90777 0.37769 1.000 0.0127 . . . .                         
C27 C Uiso 0.62430 0.81070 0.33711 1.000 0.0127 . . . .                         
C28 C Uiso -0.02622 0.73981 0.24853 1.000 0.0127 . . . .                        
C29 C Uiso -0.19228 0.60549 0.22785 1.000 0.0127 . . . .                        
C30 C Uiso -0.22807 0.49906 0.28571 1.000 0.0127 . . . .                        
C31 C Uiso -0.38428 0.38481 0.26504 1.000 0.0127 . . . .                        
C32 C Uiso -0.50418 0.37653 0.18611 1.000 0.0127 . . . .                        
C33 C Uiso -0.46981 0.48305 0.12840 1.000 0.0127 . . . .                        
C34 C Uiso -0.31452 0.59692 0.14995 1.000 0.0127 . . . .                        
H1 H Uiso -0.41099 0.30278 0.31046 1.000 0.0152 . . . .                         
H2 H Uiso -0.62465 0.28738 0.17064 1.000 0.0152 . . . .                         
H3 H Uiso -0.56392 0.47754 0.06790 1.000 0.0152 . . . .                         
H4 H Uiso -0.28453 0.68204 0.10705 1.000 0.0152 . . . .                         
H5 H Uiso 0.05225 0.59692 0.23900 1.000 0.0152 . . . .                          
H6 H Uiso 0.23968 0.99449 0.35972 1.000 0.0152 . . . .                          
H7 H Uiso 0.52607 1.16607 0.43580 1.000 0.0152 . . . .                          
H8 H Uiso 0.79508 1.21748 0.47362 1.000 0.0152 . . . .                          
H9 H Uiso 0.97345 1.13342 0.46024 1.000 0.0152 . . . .                          
H10 H Uiso 0.86240 0.87278 0.37143 1.000 0.0152 . . . .                         
H11 H Uiso 0.57504 0.69687 0.29910 1.000 0.0152 . . . .                         
H12 H Uiso 0.37541 0.63887 0.44572 1.000 0.0152 . . . .                         
H13 H Uiso 0.34732 0.44331 0.53987 1.000 0.0152 . . . .                         
H14 H Uiso 0.21969 0.18002 0.44948 1.000 0.0152 . . . .                         
H15 H Uiso 0.11683 0.11259 0.26522 1.000 0.0152 . . . .                         
H16 H Uiso 0.07956 0.18924 0.10470 1.000 0.0152 . . . .                         
H17 H Uiso 0.11723 0.38631 0.01008 1.000 0.0152 . . . .                         
H18 H Uiso 0.31846 0.78439 0.13614 1.000 0.0152 . . . .                         
H19 H Uiso 0.30969 0.73926 -0.15439 1.000 0.0152 . . . .                        
H20 H Uiso 0.39932 0.96951 -0.21990 1.000 0.0152 . . . .                        
H21 H Uiso 0.39324 1.18166 -0.14281 1.000 0.0152 . . . .                        
H22 H Uiso 0.29349 1.15944 -0.00307 1.000 0.0152 . . . .                        

#===============================================================================

#===============================================================================

data_26_list1_bpandenburg_15_579     

#===============================================================================

# 5. CHEMICAL DATA

_chemical_name_systematic                        
;
;
_chemical_name_common                             ?
_chemical_melting_point                           ?
_chemical_formula_moiety                         
'C34 H22 Cl2 N2 O2'
# Ex: 'C12 H16 N2 O6, H2 O' and '(Cd 2+)3, (C6 N6 Cr 3-)2, 2(H2 O)' 
_chemical_formula_structural                      ?
_chemical_formula_sum                            
'C34 H22 Cl2 N2 O2'
_chemical_formula_iupac                           ?
_chemical_formula_weight                             561.44
_chemical_compound_source                        'see text'

loop_
_atom_type_symbol                                
_atom_type_description                           
_atom_type_scat_dispersion_real                  
_atom_type_scat_dispersion_imag                  
_atom_type_scat_source                           
 C   C    0.0033    0.0016
' International Tables Vol C Tables 4.2.6.8 and 6.1.1.4'
 H   H    0.0000    0.0000
' International Tables Vol C Tables 4.2.6.8 and 6.1.1.4'
Cl  Cl    0.1484    0.1585
' International Tables Vol C Tables 4.2.6.8 and 6.1.1.4'
 N   N    0.0061    0.0033
' International Tables Vol C Tables 4.2.6.8 and 6.1.1.4'
 O   O    0.0106    0.0060
' International Tables Vol C Tables 4.2.6.8 and 6.1.1.4'

#===============================================================================

# 6. CRYSTAL DATA

_symmetry_cell_setting                              monoclinic
_symmetry_space_group_name_Hall                   '-P 2yn'
_symmetry_space_group_name_H-M                    'P 21/n'
_symmetry_Int_Tables_number                              14

loop_
_space_group_symop_id                            
_space_group_symop_operation_xyz                 
   1 x,y,z                         
   2 1/2-x,1/2+y,1/2-z             
   3 -x,-y,-z                      
   4 1/2+x,1/2-y,1/2+z             

_cell_length_a                                         10.66610
_cell_length_b                                         18.52520
_cell_length_c                                         13.53240
_cell_angle_alpha                                            90
_cell_angle_beta                                       104.8410
_cell_angle_gamma                                            90
_cell_volume                                           2584.689
_cell_formula_units_Z                                 4
_cell_measurement_temperature                     ?
_cell_measurement_reflns_used                     ?
_cell_measurement_theta_min                       ?
_cell_measurement_theta_max                       ?
_cell_special_details                            
;
 
;

#===============================================================================

# 9. ATOMIC COORDINATES AND DISPLACEMENT PARAMETERS

loop_
_atom_site_label                                 
_atom_site_type_symbol                           
_atom_site_thermal_displace_type                 
_atom_site_fract_x                               
_atom_site_fract_y                               
_atom_site_fract_z                               
_atom_site_occupancy                             
_atom_site_U_iso_or_equiv                        
_atom_site_calc_flag                             
_atom_site_refinement_flags                      
_atom_site_disorder_assembly                     
_atom_site_disorder_group                        
Cl1 Cl Uiso 0.92629 0.07515 0.07437 1.000 0.0127 . . . .                        
Cl2 Cl Uiso 1.05749 0.26670 0.13352 1.000 0.0127 . . . .                        
O1 O Uiso 0.70668 0.26258 0.01443 1.000 0.0127 . . . .                          
O2 O Uiso 1.24400 0.09405 0.30816 1.000 0.0127 . . . .                          
N1 N Uiso 0.73723 0.18184 0.14834 1.000 0.0127 . . . .                          
N2 N Uiso 1.06295 0.16037 0.31575 1.000 0.0127 . . . .                          
C1 C Uiso 0.58472 0.13982 -0.10832 1.000 0.0127 . . . .                         
C2 C Uiso 0.69591 0.13742 -0.02824 1.000 0.0127 . . . .                         
C3 C Uiso 0.78170 0.08000 -0.02306 1.000 0.0127 . . . .                         
C4 C Uiso 0.75571 0.02612 -0.09719 1.000 0.0127 . . . .                         
C5 C Uiso 0.64282 0.02885 -0.17573 1.000 0.0127 . . . .                         
C6 C Uiso 0.55637 0.08558 -0.18114 1.000 0.0127 . . . .                         
C7 C Uiso 0.71583 0.20120 0.04605 1.000 0.0127 . . . .                          
C8 C Uiso 0.75532 0.22951 0.23159 1.000 0.0127 . . . .                          
C9 C Uiso 0.81416 0.20502 0.32751 1.000 0.0127 . . . .                          
C10 C Uiso 0.83049 0.25250 0.41300 1.000 0.0127 . . . .                         
C11 C Uiso 0.78737 0.32404 0.39802 1.000 0.0127 . . . .                         
C12 C Uiso 0.72530 0.34759 0.29717 1.000 0.0127 . . . .                         
C13 C Uiso 0.70861 0.30213 0.21675 1.000 0.0127 . . . .                         
C14 C Uiso 0.89454 0.22966 0.51395 1.000 0.0127 . . . .                         
C15 C Uiso 0.91414 0.27636 0.59360 1.000 0.0127 . . . .                         
C16 C Uiso 0.86970 0.34901 0.57813 1.000 0.0127 . . . .                         
C17 C Uiso 0.80801 0.37191 0.48296 1.000 0.0127 . . . .                         
C18 C Uiso 0.85850 0.12829 0.34435 1.000 0.0127 . . . .                         
C19 C Uiso 0.97957 0.10776 0.33819 1.000 0.0127 . . . .                         
C20 C Uiso 1.01978 0.03410 0.35650 1.000 0.0127 . . . .                         
C21 C Uiso 0.93914 -0.01485 0.38197 1.000 0.0127 . . . .                        
C22 C Uiso 0.81267 0.00486 0.38932 1.000 0.0127 . . . .                         
C23 C Uiso 0.77230 0.07644 0.36886 1.000 0.0127 . . . .                         
C24 C Uiso 0.72689 -0.04606 0.41650 1.000 0.0127 . . . .                        
C25 C Uiso 0.60532 -0.02625 0.41870 1.000 0.0127 . . . .                        
C26 C Uiso 0.56272 0.04615 0.39513 1.000 0.0127 . . . .                         
C27 C Uiso 0.64396 0.09594 0.37225 1.000 0.0127 . . . .                         
C28 C Uiso 1.18826 0.15126 0.30519 1.000 0.0127 . . . .                         
C29 C Uiso 1.25735 0.22223 0.29412 1.000 0.0127 . . . .                         
C30 C Uiso 1.20799 0.27610 0.22325 1.000 0.0127 . . . .                         
C31 C Uiso 1.27904 0.33895 0.22017 1.000 0.0127 . . . .                         
C32 C Uiso 1.39926 0.34790 0.28839 1.000 0.0127 . . . .                         
C33 C Uiso 1.45039 0.29384 0.35863 1.000 0.0127 . . . .                         
C34 C Uiso 1.37978 0.23139 0.36049 1.000 0.0127 . . . .                         
H1 H Uiso 1.23951 0.38021 0.16433 1.000 0.0152 . . . .                          
H2 H Uiso 1.45330 0.39703 0.28632 1.000 0.0152 . . . .                          
H3 H Uiso 1.54466 0.30050 0.41138 1.000 0.0152 . . . .                          
H4 H Uiso 1.41794 0.18883 0.41447 1.000 0.0152 . . . .                          
H5 H Uiso 1.03054 0.21157 0.31374 1.000 0.0152 . . . .                          
H6 H Uiso 1.11576 0.01934 0.35140 1.000 0.0152 . . . .                          
H7 H Uiso 0.97028 -0.07004 0.39790 1.000 0.0152 . . . .                         
H8 H Uiso 0.76030 -0.10066 0.43508 1.000 0.0152 . . . .                         
H9 H Uiso 0.53950 -0.06498 0.43741 1.000 0.0152 . . . .                         
H10 H Uiso 0.46454 0.06076 0.39505 1.000 0.0152 . . . .                         
H11 H Uiso 0.61273 0.15091 0.35515 1.000 0.0152 . . . .                         
H12 H Uiso 0.92783 0.17462 0.52508 1.000 0.0152 . . . .                         
H13 H Uiso 0.96345 0.25893 0.66971 1.000 0.0152 . . . .                         
H14 H Uiso 0.88578 0.38508 0.64283 1.000 0.0152 . . . .                         
H15 H Uiso 0.77417 0.42677 0.46928 1.000 0.0152 . . . .                         
H16 H Uiso 0.69107 0.40261 0.28600 1.000 0.0152 . . . .                         
H17 H Uiso 0.66009 0.31912 0.14057 1.000 0.0152 . . . .                         
H18 H Uiso 0.75039 0.12903 0.16605 1.000 0.0152 . . . .                         
H19 H Uiso 0.51948 0.18465 -0.11205 1.000 0.0152 . . . .                        
H20 H Uiso 0.46844 0.08807 -0.24227 1.000 0.0152 . . . .                        
H21 H Uiso 0.62462 -0.01310 -0.23333 1.000 0.0152 . . . .                       
H22 H Uiso 0.82373 -0.01757 -0.09363 1.000 0.0152 . . . .                       

#===============================================================================

#===============================================================================

data_26_list1_bpandenburg_16_526     

#===============================================================================

# 5. CHEMICAL DATA

_chemical_name_systematic                        
;
;
_chemical_name_common                             ?
_chemical_melting_point                           ?
_chemical_formula_moiety                         
'C34 H22 Cl2 N2 O2'
# Ex: 'C12 H16 N2 O6, H2 O' and '(Cd 2+)3, (C6 N6 Cr 3-)2, 2(H2 O)' 
_chemical_formula_structural                      ?
_chemical_formula_sum                            
'C34 H22 Cl2 N2 O2'
_chemical_formula_iupac                           ?
_chemical_formula_weight                             561.44
_chemical_compound_source                        'see text'

loop_
_atom_type_symbol                                
_atom_type_description                           
_atom_type_scat_dispersion_real                  
_atom_type_scat_dispersion_imag                  
_atom_type_scat_source                           
 C   C    0.0033    0.0016
' International Tables Vol C Tables 4.2.6.8 and 6.1.1.4'
 H   H    0.0000    0.0000
' International Tables Vol C Tables 4.2.6.8 and 6.1.1.4'
Cl  Cl    0.1484    0.1585
' International Tables Vol C Tables 4.2.6.8 and 6.1.1.4'
 N   N    0.0061    0.0033
' International Tables Vol C Tables 4.2.6.8 and 6.1.1.4'
 O   O    0.0106    0.0060
' International Tables Vol C Tables 4.2.6.8 and 6.1.1.4'

#===============================================================================

# 6. CRYSTAL DATA

_symmetry_cell_setting                              monoclinic
_symmetry_space_group_name_Hall                   '-P 2yn'
_symmetry_space_group_name_H-M                    'P 21/n'
_symmetry_Int_Tables_number                              14

loop_
_space_group_symop_id                            
_space_group_symop_operation_xyz                 
   1 x,y,z                         
   2 1/2-x,1/2+y,1/2-z             
   3 -x,-y,-z                      
   4 1/2+x,1/2-y,1/2+z             

_cell_length_a                                         10.63620
_cell_length_b                                         18.51820
_cell_length_c                                         13.66740
_cell_angle_alpha                                            90
_cell_angle_beta                                       106.2220
_cell_angle_gamma                                            90
_cell_volume                                           2584.799
_cell_formula_units_Z                                 4
_cell_measurement_temperature                     ?
_cell_measurement_reflns_used                     ?
_cell_measurement_theta_min                       ?
_cell_measurement_theta_max                       ?
_cell_special_details                            
;
 
;

#===============================================================================

# 9. ATOMIC COORDINATES AND DISPLACEMENT PARAMETERS

loop_
_atom_site_label                                 
_atom_site_type_symbol                           
_atom_site_thermal_displace_type                 
_atom_site_fract_x                               
_atom_site_fract_y                               
_atom_site_fract_z                               
_atom_site_occupancy                             
_atom_site_U_iso_or_equiv                        
_atom_site_calc_flag                             
_atom_site_refinement_flags                      
_atom_site_disorder_assembly                     
_atom_site_disorder_group                        
Cl1 Cl Uiso 0.57310 0.07420 0.42230 1.000 0.0127 . . . .                        
Cl2 Cl Uiso 0.44808 0.26735 0.36457 1.000 0.0127 . . . .                        
O1 O Uiso 0.79545 0.26212 0.48502 1.000 0.0127 . . . .                          
O2 O Uiso 0.25846 0.09318 0.19549 1.000 0.0127 . . . .                          
N1 N Uiso 0.76278 0.18128 0.35171 1.000 0.0127 . . . .                          
N2 N Uiso 0.43811 0.15954 0.18405 1.000 0.0127 . . . .                          
C1 C Uiso 0.91839 0.13949 0.60879 1.000 0.0127 . . . .                          
C2 C Uiso 0.80586 0.13694 0.52754 1.000 0.0127 . . . .                          
C3 C Uiso 0.71954 0.07938 0.52111 1.000 0.0127 . . . .                          
C4 C Uiso 0.74643 0.02549 0.59501 1.000 0.0127 . . . .                          
C5 C Uiso 0.86078 0.02829 0.67460 1.000 0.0127 . . . .                          
C6 C Uiso 0.94765 0.08521 0.68139 1.000 0.0127 . . . .                          
C7 C Uiso 0.78544 0.20072 0.45348 1.000 0.0127 . . . .                          
C8 C Uiso 0.74547 0.22869 0.26871 1.000 0.0127 . . . .                          
C9 C Uiso 0.68728 0.20384 0.17255 1.000 0.0127 . . . .                          
C10 C Uiso 0.67241 0.25089 0.08726 1.000 0.0127 . . . .                         
C11 C Uiso 0.71616 0.32242 0.10264 1.000 0.0127 . . . .                         
C12 C Uiso 0.77721 0.34643 0.20378 1.000 0.0127 . . . .                         
C13 C Uiso 0.79253 0.30138 0.28404 1.000 0.0127 . . . .                         
C14 C Uiso 0.60959 0.22757 -0.01407 1.000 0.0127 . . . .                        
C15 C Uiso 0.59204 0.27375 -0.09377 1.000 0.0127 . . . .                        
C16 C Uiso 0.63736 0.34637 -0.07787 1.000 0.0127 . . . .                        
C17 C Uiso 0.69762 0.36975 0.01773 1.000 0.0127 . . . .                         
C18 C Uiso 0.64199 0.12716 0.15539 1.000 0.0127 . . . .                         
C19 C Uiso 0.52084 0.10677 0.16181 1.000 0.0127 . . . .                         
C20 C Uiso 0.47960 0.03313 0.14363 1.000 0.0127 . . . .                         
C21 C Uiso 0.55915 -0.01588 0.11777 1.000 0.0127 . . . .                        
C22 C Uiso 0.68553 0.00372 0.10985 1.000 0.0127 . . . .                         
C23 C Uiso 0.72710 0.07524 0.13036 1.000 0.0127 . . . .                         
C24 C Uiso 0.76991 -0.04722 0.08184 1.000 0.0127 . . . .                        
C25 C Uiso 0.89155 -0.02751 0.07899 1.000 0.0127 . . . .                        
C26 C Uiso 0.93557 0.04479 0.10275 1.000 0.0127 . . . .                         
C27 C Uiso 0.85551 0.09462 0.12641 1.000 0.0127 . . . .                         
C28 C Uiso 0.31341 0.15049 0.19581 1.000 0.0127 . . . .                         
C29 C Uiso 0.24392 0.22176 0.20446 1.000 0.0127 . . . .                         
C30 C Uiso 0.29502 0.27633 0.27416 1.000 0.0127 . . . .                         
C31 C Uiso 0.22389 0.33950 0.27523 1.000 0.0127 . . . .                         
C32 C Uiso 0.10186 0.34811 0.20602 1.000 0.0127 . . . .                         
C33 C Uiso 0.04912 0.29341 0.13687 1.000 0.0127 . . . .                         
C34 C Uiso 0.11979 0.23060 0.13710 1.000 0.0127 . . . .                         
H1 H Uiso 0.26475 0.38130 0.33016 1.000 0.0152 . . . .                          
H2 H Uiso 0.04777 0.39751 0.20644 1.000 0.0152 . . . .                          
H3 H Uiso -0.04644 0.29984 0.08325 1.000 0.0152 . . . .                         
H4 H Uiso 0.08026 0.18757 0.08397 1.000 0.0152 . . . .                          
H5 H Uiso 0.47001 0.21082 0.18455 1.000 0.0152 . . . .                          
H6 H Uiso 0.38364 0.01846 0.14912 1.000 0.0152 . . . .                          
H7 H Uiso 0.52716 -0.07104 0.10188 1.000 0.0152 . . . .                         
H8 H Uiso 0.73547 -0.10176 0.06311 1.000 0.0152 . . . .                         
H9 H Uiso 0.95637 -0.06631 0.05968 1.000 0.0152 . . . .                         
H10 H Uiso 1.03393 0.05927 0.10246 1.000 0.0152 . . . .                         
H11 H Uiso 0.88779 0.14952 0.14373 1.000 0.0152 . . . .                         
H12 H Uiso 0.57568 0.17255 -0.02549 1.000 0.0152 . . . .                        
H13 H Uiso 0.54359 0.25594 -0.17021 1.000 0.0152 . . . .                        
H14 H Uiso 0.62313 0.38201 -0.14257 1.000 0.0152 . . . .                        
H15 H Uiso 0.73205 0.42460 0.03178 1.000 0.0152 . . . .                         
H16 H Uiso 0.81180 0.40147 0.21531 1.000 0.0152 . . . .                         
H17 H Uiso 0.84037 0.31869 0.36049 1.000 0.0152 . . . .                         
H18 H Uiso 0.74918 0.12844 0.33407 1.000 0.0152 . . . .                         
H19 H Uiso 0.98398 0.18446 0.61363 1.000 0.0152 . . . .                         
H20 H Uiso 1.03662 0.08781 0.74344 1.000 0.0152 . . . .                         
H21 H Uiso 0.87980 -0.01371 0.73195 1.000 0.0152 . . . .                        
H22 H Uiso 0.67792 -0.01825 0.59048 1.000 0.0152 . . . .                        

#===============================================================================

#===============================================================================

data_26_list1_bpandenburg_17_379     

#===============================================================================

# 5. CHEMICAL DATA

_chemical_name_systematic                        
;
;
_chemical_name_common                             ?
_chemical_melting_point                           ?
_chemical_formula_moiety                         
'C34 H22 Cl2 N2 O2'
# Ex: 'C12 H16 N2 O6, H2 O' and '(Cd 2+)3, (C6 N6 Cr 3-)2, 2(H2 O)' 
_chemical_formula_structural                      ?
_chemical_formula_sum                            
'C34 H22 Cl2 N2 O2'
_chemical_formula_iupac                           ?
_chemical_formula_weight                             561.44
_chemical_compound_source                        'see text'

loop_
_atom_type_symbol                                
_atom_type_description                           
_atom_type_scat_dispersion_real                  
_atom_type_scat_dispersion_imag                  
_atom_type_scat_source                           
 C   C    0.0033    0.0016
' International Tables Vol C Tables 4.2.6.8 and 6.1.1.4'
 H   H    0.0000    0.0000
' International Tables Vol C Tables 4.2.6.8 and 6.1.1.4'
Cl  Cl    0.1484    0.1585
' International Tables Vol C Tables 4.2.6.8 and 6.1.1.4'
 N   N    0.0061    0.0033
' International Tables Vol C Tables 4.2.6.8 and 6.1.1.4'
 O   O    0.0106    0.0060
' International Tables Vol C Tables 4.2.6.8 and 6.1.1.4'

#===============================================================================

# 6. CRYSTAL DATA

_symmetry_cell_setting                              monoclinic
_symmetry_space_group_name_Hall                   '-P 2yn'
_symmetry_space_group_name_H-M                    'P 21/n'
_symmetry_Int_Tables_number                              14

loop_
_space_group_symop_id                            
_space_group_symop_operation_xyz                 
   1 x,y,z                         
   2 1/2-x,1/2+y,1/2-z             
   3 -x,-y,-z                      
   4 1/2+x,1/2-y,1/2+z             

_cell_length_a                                         10.65560
_cell_length_b                                         18.52390
_cell_length_c                                         13.56990
_cell_angle_alpha                                            90
_cell_angle_beta                                       105.1910
_cell_angle_gamma                                            90
_cell_volume                                           2584.879
_cell_formula_units_Z                                 4
_cell_measurement_temperature                     ?
_cell_measurement_reflns_used                     ?
_cell_measurement_theta_min                       ?
_cell_measurement_theta_max                       ?
_cell_special_details                            
;
 
;

#===============================================================================

# 9. ATOMIC COORDINATES AND DISPLACEMENT PARAMETERS

loop_
_atom_site_label                                 
_atom_site_type_symbol                           
_atom_site_thermal_displace_type                 
_atom_site_fract_x                               
_atom_site_fract_y                               
_atom_site_fract_z                               
_atom_site_occupancy                             
_atom_site_U_iso_or_equiv                        
_atom_site_calc_flag                             
_atom_site_refinement_flags                      
_atom_site_disorder_assembly                     
_atom_site_disorder_group                        
Cl3 Cl Uiso 0.55612 0.23307 0.13542 1.000 0.0127 . . . .                        
Cl4 Cl Uiso 0.42659 0.42493 0.07557 1.000 0.0127 . . . .                        
O3 O Uiso 0.74282 0.40655 0.30705 1.000 0.0127 . . . .                          
O4 O Uiso 0.20579 0.23761 0.01530 1.000 0.0127 . . . .                          
N3 N Uiso 0.56272 0.34007 0.31688 1.000 0.0127 . . . .                          
N4 N Uiso 0.23706 0.31844 0.14897 1.000 0.0127 . . . .                          
C35 C Uiso 0.88006 0.26931 0.36215 1.000 0.0127 . . . .                         
C36 C Uiso 0.75712 0.27820 0.29554 1.000 0.0127 . . . .                         
C37 C Uiso 0.70740 0.22398 0.22526 1.000 0.0127 . . . .                         
C38 C Uiso 0.77862 0.16108 0.22292 1.000 0.0127 . . . .                         
C39 C Uiso 0.89939 0.15240 0.29136 1.000 0.0127 . . . .                         
C40 C Uiso 0.95083 0.20678 0.36106 1.000 0.0127 . . . .                         
C41 C Uiso 0.68768 0.34924 0.30555 1.000 0.0127 . . . .                         
C42 C Uiso 0.47927 0.39276 0.33887 1.000 0.0127 . . . .                         
C43 C Uiso 0.35808 0.37227 0.34495 1.000 0.0127 . . . .                         
C44 C Uiso 0.27197 0.42417 0.36929 1.000 0.0127 . . . .                         
C45 C Uiso 0.31252 0.49579 0.38950 1.000 0.0127 . . . .                         
C46 C Uiso 0.43904 0.51546 0.38209 1.000 0.0127 . . . .                         
C47 C Uiso 0.51962 0.46645 0.35690 1.000 0.0127 . . . .                         
C48 C Uiso 0.14354 0.40471 0.37274 1.000 0.0127 . . . .                         
C49 C Uiso 0.06242 0.45455 0.39551 1.000 0.0127 . . . .                         
C50 C Uiso 0.10527 0.52698 0.41889 1.000 0.0127 . . . .                         
C51 C Uiso 0.22690 0.54677 0.41656 1.000 0.0127 . . . .                         
C52 C Uiso 0.31359 0.29552 0.32815 1.000 0.0127 . . . .                         
C53 C Uiso 0.25498 0.27088 0.23220 1.000 0.0127 . . . .                         
C54 C Uiso 0.20828 0.19823 0.21729 1.000 0.0127 . . . .                         
C55 C Uiso 0.22464 0.15290 0.29769 1.000 0.0127 . . . .                         
C56 C Uiso 0.28636 0.17663 0.39858 1.000 0.0127 . . . .                         
C57 C Uiso 0.32956 0.24819 0.41361 1.000 0.0127 . . . .                         
C58 C Uiso 0.30651 0.12892 0.48352 1.000 0.0127 . . . .                         
C59 C Uiso 0.36779 0.15196 0.57878 1.000 0.0127 . . . .                         
C60 C Uiso 0.41241 0.22462 0.59432 1.000 0.0127 . . . .                         
C61 C Uiso 0.39330 0.27117 0.51464 1.000 0.0127 . . . .                         
C62 C Uiso 0.21527 0.29900 0.04686 1.000 0.0127 . . . .                         
C63 C Uiso 0.19526 0.36275 -0.02740 1.000 0.0127 . . . .                        
C64 C Uiso 0.28137 0.42009 -0.02207 1.000 0.0127 . . . .                        
C65 C Uiso 0.25523 0.47393 -0.09619 1.000 0.0127 . . . .                        
C66 C Uiso 0.14181 0.47125 -0.17486 1.000 0.0127 . . . .                        
C67 C Uiso 0.05506 0.41458 -0.18045 1.000 0.0127 . . . .                        
C68 C Uiso 0.08360 0.36037 -0.10765 1.000 0.0127 . . . .                        
H23 H Uiso 0.32354 0.51752 -0.09254 1.000 0.0152 . . . .                        
H24 H Uiso 0.12346 0.51316 -0.23244 1.000 0.0152 . . . .                        
H25 H Uiso -0.03323 0.41211 -0.24172 1.000 0.0152 . . . .                       
H26 H Uiso 0.01810 0.31558 -0.11156 1.000 0.0152 . . . .                        
H27 H Uiso 0.25041 0.37126 0.16660 1.000 0.0152 . . . .                         
H28 H Uiso 0.16003 0.18109 0.14105 1.000 0.0152 . . . .                         
H29 H Uiso 0.19043 0.09785 0.28646 1.000 0.0152 . . . .                         
H30 H Uiso 0.27260 0.07404 0.46976 1.000 0.0152 . . . .                         
H31 H Uiso 0.38340 0.11602 0.64349 1.000 0.0152 . . . .                         
H32 H Uiso 0.46148 0.24216 0.67049 1.000 0.0152 . . . .                         
H33 H Uiso 0.42673 0.32621 0.52581 1.000 0.0152 . . . .                         
H34 H Uiso 0.11214 0.34973 0.35578 1.000 0.0152 . . . .                         
H35 H Uiso -0.03587 0.43999 0.39544 1.000 0.0152 . . . .                        
H36 H Uiso 0.03953 0.56576 0.43748 1.000 0.0152 . . . .                         
H37 H Uiso 0.26049 0.60139 0.43495 1.000 0.0152 . . . .                         
H38 H Uiso 0.47029 0.57067 0.39781 1.000 0.0152 . . . .                         
H39 H Uiso 0.61568 0.48117 0.35181 1.000 0.0152 . . . .                         
H40 H Uiso 0.53082 0.28880 0.31589 1.000 0.0152 . . . .                         
H41 H Uiso 0.91852 0.31210 0.41571 1.000 0.0152 . . . .                         
H42 H Uiso 1.04548 0.20031 0.41402 1.000 0.0152 . . . .                         
H43 H Uiso 0.95357 0.10323 0.28992 1.000 0.0152 . . . .                         
H44 H Uiso 0.73882 0.11955 0.16752 1.000 0.0152 . . . .                         

#===============================================================================

#===============================================================================

data_26_list1_bpandenburg_18_4800    

#===============================================================================

# 5. CHEMICAL DATA

_chemical_name_systematic                        
;
;
_chemical_name_common                             ?
_chemical_melting_point                           ?
_chemical_formula_moiety                         
'C34 H22 Cl2 N2 O2'
# Ex: 'C12 H16 N2 O6, H2 O' and '(Cd 2+)3, (C6 N6 Cr 3-)2, 2(H2 O)' 
_chemical_formula_structural                      ?
_chemical_formula_sum                            
'C34 H22 Cl2 N2 O2'
_chemical_formula_iupac                           ?
_chemical_formula_weight                             561.44
_chemical_compound_source                        'see text'

loop_
_atom_type_symbol                                
_atom_type_description                           
_atom_type_scat_dispersion_real                  
_atom_type_scat_dispersion_imag                  
_atom_type_scat_source                           
 C   C    0.0033    0.0016
' International Tables Vol C Tables 4.2.6.8 and 6.1.1.4'
 H   H    0.0000    0.0000
' International Tables Vol C Tables 4.2.6.8 and 6.1.1.4'
Cl  Cl    0.1484    0.1585
' International Tables Vol C Tables 4.2.6.8 and 6.1.1.4'
 N   N    0.0061    0.0033
' International Tables Vol C Tables 4.2.6.8 and 6.1.1.4'
 O   O    0.0106    0.0060
' International Tables Vol C Tables 4.2.6.8 and 6.1.1.4'

#===============================================================================

# 6. CRYSTAL DATA

_symmetry_cell_setting                               triclinic
_symmetry_space_group_name_Hall                   '-P 1'
_symmetry_space_group_name_H-M                    'P -1'
_symmetry_Int_Tables_number                               2

loop_
_space_group_symop_id                            
_space_group_symop_operation_xyz                 
   1 x,y,z                         
   2 -x,-y,-z                      

_cell_length_a                                         10.56560
_cell_length_b                                         10.74250
_cell_length_c                                         13.47660
_cell_angle_alpha                                      105.8640
_cell_angle_beta                                        95.8250
_cell_angle_gamma                                      115.6070
_cell_volume                                           1283.597
_cell_formula_units_Z                                 2
_cell_measurement_temperature                     ?
_cell_measurement_reflns_used                     ?
_cell_measurement_theta_min                       ?
_cell_measurement_theta_max                       ?
_cell_special_details                            
;
 
;

#===============================================================================

# 9. ATOMIC COORDINATES AND DISPLACEMENT PARAMETERS

loop_
_atom_site_label                                 
_atom_site_type_symbol                           
_atom_site_thermal_displace_type                 
_atom_site_fract_x                               
_atom_site_fract_y                               
_atom_site_fract_z                               
_atom_site_occupancy                             
_atom_site_U_iso_or_equiv                        
_atom_site_calc_flag                             
_atom_site_refinement_flags                      
_atom_site_disorder_assembly                     
_atom_site_disorder_group                        
Cl1 Cl Uiso 1.36192 0.62527 0.43743 1.000 0.0127 . . . .                        
Cl2 Cl Uiso 0.67347 0.37494 0.15839 1.000 0.0127 . . . .                        
O1 O Uiso 0.92591 0.33215 0.30866 1.000 0.0127 . . . .                          
O2 O Uiso 0.82691 0.50329 -0.10482 1.000 0.0127 . . . .                         
N1 N Uiso 1.07729 0.55380 0.29338 1.000 0.0127 . . . .                          
N2 N Uiso 0.86954 0.61675 0.07582 1.000 0.0127 . . . .                          
C1 C Uiso 1.11117 0.22679 0.20602 1.000 0.0127 . . . .                          
C2 C Uiso 1.15550 0.36630 0.27936 1.000 0.0127 . . . .                          
C3 C Uiso 1.29876 0.45020 0.34060 1.000 0.0127 . . . .                          
C4 C Uiso 1.39526 0.39389 0.32953 1.000 0.0127 . . . .                          
C5 C Uiso 1.34861 0.25381 0.25682 1.000 0.0127 . . . .                          
C6 C Uiso 1.20693 0.17070 0.19387 1.000 0.0127 . . . .                          
C7 C Uiso 1.03996 0.41421 0.29570 1.000 0.0127 . . . .                          
C8 C Uiso 1.00536 0.63401 0.32896 1.000 0.0127 . . . .                          
C9 C Uiso 1.01657 0.74420 0.29245 1.000 0.0127 . . . .                          
C10 C Uiso 0.94876 0.83022 0.33339 1.000 0.0127 . . . .                         
C11 C Uiso 0.86802 0.79867 0.40786 1.000 0.0127 . . . .                         
C12 C Uiso 0.85802 0.68241 0.44372 1.000 0.0127 . . . .                         
C13 C Uiso 0.92506 0.60362 0.40692 1.000 0.0127 . . . .                         
C14 C Uiso 0.96188 0.94942 0.30053 1.000 0.0127 . . . .                         
C15 C Uiso 0.89778 1.03070 0.34007 1.000 0.0127 . . . .                         
C16 C Uiso 0.81481 0.99736 0.41504 1.000 0.0127 . . . .                         
C17 C Uiso 0.80048 0.88456 0.44796 1.000 0.0127 . . . .                         
C18 C Uiso 1.09584 0.77385 0.20804 1.000 0.0127 . . . .                         
C19 C Uiso 1.02055 0.71049 0.10295 1.000 0.0127 . . . .                         
C20 C Uiso 1.09389 0.74218 0.02215 1.000 0.0127 . . . .                         
C21 C Uiso 1.23869 0.83277 0.04864 1.000 0.0127 . . . .                         
C22 C Uiso 1.32119 0.89696 0.15642 1.000 0.0127 . . . .                         
C23 C Uiso 1.24920 0.86833 0.23592 1.000 0.0127 . . . .                         
C24 C Uiso 1.47435 0.98973 0.18444 1.000 0.0127 . . . .                         
C25 C Uiso 1.55172 1.05166 0.28757 1.000 0.0127 . . . .                         
C26 C Uiso 1.47883 1.02286 0.36875 1.000 0.0127 . . . .                         
C27 C Uiso 1.33318 0.93456 0.34383 1.000 0.0127 . . . .                         
C28 C Uiso 0.78452 0.51467 -0.02428 1.000 0.0127 . . . .                        
C29 C Uiso 0.62453 0.41403 -0.03396 1.000 0.0127 . . . .                        
C30 C Uiso 0.56673 0.34495 0.03671 1.000 0.0127 . . . .                         
C31 C Uiso 0.41928 0.24433 0.01066 1.000 0.0127 . . . .                         
C32 C Uiso 0.32898 0.21465 -0.08440 1.000 0.0127 . . . .                        
C33 C Uiso 0.38536 0.28390 -0.15497 1.000 0.0127 . . . .                        
C34 C Uiso 0.53216 0.38143 -0.12966 1.000 0.0127 . . . .                        
H1 H Uiso 0.37659 0.18949 0.06508 1.000 0.0152 . . . .                          
H2 H Uiso 0.21479 0.13660 -0.10402 1.000 0.0152 . . . .                         
H3 H Uiso 0.31603 0.26009 -0.22977 1.000 0.0152 . . . .                         
H4 H Uiso 0.57874 0.43393 -0.18459 1.000 0.0152 . . . .                         
H5 H Uiso 0.82312 0.61584 0.13749 1.000 0.0152 . . . .                          
H6 H Uiso 1.03158 0.69158 -0.05959 1.000 0.0152 . . . .                         
H7 H Uiso 1.29395 0.85729 -0.01215 1.000 0.0152 . . . .                         
H8 H Uiso 1.52691 1.00945 0.12154 1.000 0.0152 . . . .                          
H9 H Uiso 1.66783 1.12316 0.30878 1.000 0.0152 . . . .                          
H10 H Uiso 1.54114 1.07167 0.45060 1.000 0.0152 . . . .                         
H11 H Uiso 1.27747 0.91225 0.40469 1.000 0.0152 . . . .                         
H12 H Uiso 1.02515 0.97395 0.24421 1.000 0.0152 . . . .                         
H13 H Uiso 0.90913 1.12268 0.31634 1.000 0.0152 . . . .                         
H14 H Uiso 0.76571 1.06428 0.44561 1.000 0.0152 . . . .                         
H15 H Uiso 0.73944 0.85861 0.50579 1.000 0.0152 . . . .                         
H16 H Uiso 0.79781 0.66049 0.50262 1.000 0.0152 . . . .                         
H17 H Uiso 0.91882 0.51684 0.43503 1.000 0.0152 . . . .                         
H18 H Uiso 1.15193 0.59238 0.25251 1.000 0.0152 . . . .                         
H19 H Uiso 0.99954 0.16190 0.15978 1.000 0.0152 . . . .                         
H20 H Uiso 1.17134 0.06181 0.13708 1.000 0.0152 . . . .                         
H21 H Uiso 1.42313 0.20951 0.24991 1.000 0.0152 . . . .                         
H22 H Uiso 1.50565 0.45898 0.37838 1.000 0.0152 . . . .                         

#===============================================================================

#===============================================================================

data_26_list1_bpandenburg_19_2496    

#===============================================================================

# 5. CHEMICAL DATA

_chemical_name_systematic                        
;
;
_chemical_name_common                             ?
_chemical_melting_point                           ?
_chemical_formula_moiety                         
'C34 H22 Cl2 N2 O2'
# Ex: 'C12 H16 N2 O6, H2 O' and '(Cd 2+)3, (C6 N6 Cr 3-)2, 2(H2 O)' 
_chemical_formula_structural                      ?
_chemical_formula_sum                            
'C34 H22 Cl2 N2 O2'
_chemical_formula_iupac                           ?
_chemical_formula_weight                             561.44
_chemical_compound_source                        'see text'

loop_
_atom_type_symbol                                
_atom_type_description                           
_atom_type_scat_dispersion_real                  
_atom_type_scat_dispersion_imag                  
_atom_type_scat_source                           
 C   C    0.0033    0.0016
' International Tables Vol C Tables 4.2.6.8 and 6.1.1.4'
 H   H    0.0000    0.0000
' International Tables Vol C Tables 4.2.6.8 and 6.1.1.4'
Cl  Cl    0.1484    0.1585
' International Tables Vol C Tables 4.2.6.8 and 6.1.1.4'
 N   N    0.0061    0.0033
' International Tables Vol C Tables 4.2.6.8 and 6.1.1.4'
 O   O    0.0106    0.0060
' International Tables Vol C Tables 4.2.6.8 and 6.1.1.4'

#===============================================================================

# 6. CRYSTAL DATA

_symmetry_cell_setting                              monoclinic
_symmetry_space_group_name_Hall                   '-P 2ybc'
_symmetry_space_group_name_H-M                    'P 21/c'
_symmetry_Int_Tables_number                              14

loop_
_space_group_symop_id                            
_space_group_symop_operation_xyz                 
   1 x,y,z                         
   2 -x,1/2+y,1/2-z                
   3 -x,-y,-z                      
   4 x,1/2-y,1/2+z                 

_cell_length_a                                         13.34800
_cell_length_b                                         10.39640
_cell_length_c                                         18.80610
_cell_angle_alpha                                            90
_cell_angle_beta                                        99.7960
_cell_angle_gamma                                            90
_cell_volume                                           2571.694
_cell_formula_units_Z                                 4
_cell_measurement_temperature                     ?
_cell_measurement_reflns_used                     ?
_cell_measurement_theta_min                       ?
_cell_measurement_theta_max                       ?
_cell_special_details                            
;
 
;

#===============================================================================

# 9. ATOMIC COORDINATES AND DISPLACEMENT PARAMETERS

loop_
_atom_site_label                                 
_atom_site_type_symbol                           
_atom_site_thermal_displace_type                 
_atom_site_fract_x                               
_atom_site_fract_y                               
_atom_site_fract_z                               
_atom_site_occupancy                             
_atom_site_U_iso_or_equiv                        
_atom_site_calc_flag                             
_atom_site_refinement_flags                      
_atom_site_disorder_assembly                     
_atom_site_disorder_group                        
Cl3 Cl Uiso 0.59966 -0.11965 -0.13297 1.000 0.0127 . . . .                      
Cl4 Cl Uiso 0.81524 0.73185 -0.03102 1.000 0.0127 . . . .                       
O3 O Uiso 0.77153 0.04724 -0.05935 1.000 0.0127 . . . .                         
O4 O Uiso 0.68013 0.51888 0.02072 1.000 0.0127 . . . .                          
N3 N Uiso 0.74040 0.09255 0.05469 1.000 0.0127 . . . .                          
N4 N Uiso 0.80038 0.39472 0.09218 1.000 0.0127 . . . .                          
C35 C Uiso 0.55012 0.19704 -0.02011 1.000 0.0127 . . . .                        
C36 C Uiso 0.59896 0.09326 -0.04595 1.000 0.0127 . . . .                        
C37 C Uiso 0.54422 0.01465 -0.09900 1.000 0.0127 . . . .                        
C38 C Uiso 0.44243 0.04007 -0.12528 1.000 0.0127 . . . .                        
C39 C Uiso 0.39471 0.14382 -0.09870 1.000 0.0127 . . . .                        
C40 C Uiso 0.44836 0.22282 -0.04603 1.000 0.0127 . . . .                        
C41 C Uiso 0.71249 0.07250 -0.01929 1.000 0.0127 . . . .                        
C42 C Uiso 0.83995 0.09190 0.09427 1.000 0.0127 . . . .                         
C43 C Uiso 0.86041 0.16290 0.15628 1.000 0.0127 . . . .                         
C44 C Uiso 0.96176 0.16945 0.19531 1.000 0.0127 . . . .                         
C45 C Uiso 1.03844 0.09659 0.17216 1.000 0.0127 . . . .                         
C46 C Uiso 1.01370 0.01921 0.10911 1.000 0.0127 . . . .                         
C47 C Uiso 0.91839 0.01810 0.07050 1.000 0.0127 . . . .                         
C48 C Uiso 0.98891 0.25521 0.25469 1.000 0.0127 . . . .                         
C49 C Uiso 1.08693 0.26499 0.28831 1.000 0.0127 . . . .                         
C50 C Uiso 1.16419 0.18749 0.26610 1.000 0.0127 . . . .                         
C51 C Uiso 1.14037 0.10534 0.20972 1.000 0.0127 . . . .                         
C52 C Uiso 0.77656 0.23864 0.17990 1.000 0.0127 . . . .                         
C53 C Uiso 0.74683 0.35200 0.14601 1.000 0.0127 . . . .                         
C54 C Uiso 0.66372 0.42354 0.16483 1.000 0.0127 . . . .                         
C55 C Uiso 0.61300 0.37720 0.21601 1.000 0.0127 . . . .                         
C56 C Uiso 0.64083 0.25783 0.25134 1.000 0.0127 . . . .                         
C57 C Uiso 0.72331 0.18898 0.23348 1.000 0.0127 . . . .                         
C58 C Uiso 0.58497 0.20563 0.30286 1.000 0.0127 . . . .                         
C59 C Uiso 0.60967 0.08933 0.33349 1.000 0.0127 . . . .                         
C60 C Uiso 0.69222 0.01800 0.31409 1.000 0.0127 . . . .                         
C61 C Uiso 0.74793 0.06676 0.26649 1.000 0.0127 . . . .                         
C62 C Uiso 0.76266 0.46793 0.03160 1.000 0.0127 . . . .                         
C63 C Uiso 0.83737 0.47030 -0.02169 1.000 0.0127 . . . .                        
C64 C Uiso 0.86359 0.58364 -0.05318 1.000 0.0127 . . . .                        
C65 C Uiso 0.92970 0.58155 -0.10298 1.000 0.0127 . . . .                        
C66 C Uiso 0.96965 0.46563 -0.12144 1.000 0.0127 . . . .                        
C67 C Uiso 0.94437 0.35194 -0.08987 1.000 0.0127 . . . .                        
C68 C Uiso 0.87869 0.35480 -0.04029 1.000 0.0127 . . . .                        
H23 H Uiso 0.94819 0.67057 -0.12729 1.000 0.0152 . . . .                        
H24 H Uiso 1.02047 0.46372 -0.16052 1.000 0.0152 . . . .                        
H25 H Uiso 0.97562 0.26149 -0.10384 1.000 0.0152 . . . .                        
H26 H Uiso 0.85873 0.26593 -0.01641 1.000 0.0152 . . . .                        
H27 H Uiso 0.86952 0.35537 0.09324 1.000 0.0152 . . . .                         
H28 H Uiso 0.64211 0.51305 0.13740 1.000 0.0152 . . . .                         
H29 H Uiso 0.54960 0.42998 0.23044 1.000 0.0152 . . . .                         
H30 H Uiso 0.52217 0.26046 0.31623 1.000 0.0152 . . . .                         
H31 H Uiso 0.56749 0.04943 0.37252 1.000 0.0152 . . . .                         
H32 H Uiso 0.70968 -0.07559 0.33781 1.000 0.0152 . . . .                        
H33 H Uiso 0.81053 0.01319 0.25187 1.000 0.0152 . . . .                         
H34 H Uiso 0.93007 0.31314 0.27152 1.000 0.0152 . . . .                         
H35 H Uiso 1.10693 0.33153 0.33259 1.000 0.0152 . . . .                         
H36 H Uiso 1.24158 0.19529 0.29399 1.000 0.0152 . . . .                         
H37 H Uiso 1.19783 0.04694 0.19100 1.000 0.0152 . . . .                         
H38 H Uiso 1.07419 -0.03552 0.09177 1.000 0.0152 . . . .                        
H39 H Uiso 0.90050 -0.03759 0.02173 1.000 0.0152 . . . .                        
H40 H Uiso 0.68503 0.11908 0.08191 1.000 0.0152 . . . .                         
H41 H Uiso 0.59190 0.26040 0.01996 1.000 0.0152 . . . .                         
H42 H Uiso 0.41158 0.30464 -0.02549 1.000 0.0152 . . . .                        
H43 H Uiso 0.31536 0.16237 -0.11927 1.000 0.0152 . . . .                        
H44 H Uiso 0.40144 -0.02090 -0.16680 1.000 0.0152 . . . .                       

#===============================================================================

#===============================================================================

data_26_list1_bpandenburg_20_2877    

#===============================================================================

# 5. CHEMICAL DATA

_chemical_name_systematic                        
;
;
_chemical_name_common                             ?
_chemical_melting_point                           ?
_chemical_formula_moiety                         
'C34 H22 Cl2 N2 O2'
# Ex: 'C12 H16 N2 O6, H2 O' and '(Cd 2+)3, (C6 N6 Cr 3-)2, 2(H2 O)' 
_chemical_formula_structural                      ?
_chemical_formula_sum                            
'C34 H22 Cl2 N2 O2'
_chemical_formula_iupac                           ?
_chemical_formula_weight                             561.44
_chemical_compound_source                        'see text'

loop_
_atom_type_symbol                                
_atom_type_description                           
_atom_type_scat_dispersion_real                  
_atom_type_scat_dispersion_imag                  
_atom_type_scat_source                           
 C   C    0.0033    0.0016
' International Tables Vol C Tables 4.2.6.8 and 6.1.1.4'
 H   H    0.0000    0.0000
' International Tables Vol C Tables 4.2.6.8 and 6.1.1.4'
Cl  Cl    0.1484    0.1585
' International Tables Vol C Tables 4.2.6.8 and 6.1.1.4'
 N   N    0.0061    0.0033
' International Tables Vol C Tables 4.2.6.8 and 6.1.1.4'
 O   O    0.0106    0.0060
' International Tables Vol C Tables 4.2.6.8 and 6.1.1.4'

#===============================================================================

# 6. CRYSTAL DATA

_symmetry_cell_setting                              monoclinic
_symmetry_space_group_name_Hall                   '-P 2ybc'
_symmetry_space_group_name_H-M                    'P 21/c'
_symmetry_Int_Tables_number                              14

loop_
_space_group_symop_id                            
_space_group_symop_operation_xyz                 
   1 x,y,z                         
   2 -x,1/2+y,1/2-z                
   3 -x,-y,-z                      
   4 x,1/2-y,1/2+z                 

_cell_length_a                                         13.37350
_cell_length_b                                         10.38250
_cell_length_c                                         18.81510
_cell_angle_alpha                                            90
_cell_angle_beta                                        99.9570
_cell_angle_gamma                                            90
_cell_volume                                           2573.134
_cell_formula_units_Z                                 4
_cell_measurement_temperature                     ?
_cell_measurement_reflns_used                     ?
_cell_measurement_theta_min                       ?
_cell_measurement_theta_max                       ?
_cell_special_details                            
;
 
;

#===============================================================================

# 9. ATOMIC COORDINATES AND DISPLACEMENT PARAMETERS

loop_
_atom_site_label                                 
_atom_site_type_symbol                           
_atom_site_thermal_displace_type                 
_atom_site_fract_x                               
_atom_site_fract_y                               
_atom_site_fract_z                               
_atom_site_occupancy                             
_atom_site_U_iso_or_equiv                        
_atom_site_calc_flag                             
_atom_site_refinement_flags                      
_atom_site_disorder_assembly                     
_atom_site_disorder_group                        
Cl2 Cl Uiso 0.81753 0.73356 -0.03110 1.000 0.0127 . . . .                       
Cl6 Cl Uiso 0.60110 -0.12083 -0.13306 1.000 0.0127 . . . .                      
O2 O Uiso 0.68156 0.52184 0.02081 1.000 0.0127 . . . .                          
O6 O Uiso 0.77240 0.04721 -0.05969 1.000 0.0127 . . . .                         
N2 N Uiso 0.80103 0.39584 0.09195 1.000 0.0127 . . . .                          
N6 N Uiso 0.74151 0.09333 0.05420 1.000 0.0127 . . . .                          
C2 C Uiso 0.87834 0.35534 -0.04042 1.000 0.0127 . . . .                         
C6 C Uiso 0.83788 0.47142 -0.02181 1.000 0.0127 . . . .                         
C10 C Uiso 0.86466 0.58460 -0.05328 1.000 0.0127 . . . .                        
C14 C Uiso 0.93045 0.58177 -0.10307 1.000 0.0127 . . . .                        
C18 C Uiso 0.96956 0.46531 -0.12152 1.000 0.0127 . . . .                        
C22 C Uiso 0.94369 0.35174 -0.09000 1.000 0.0127 . . . .                        
C26 C Uiso 0.76356 0.46978 0.03151 1.000 0.0127 . . . .                         
C30 C Uiso 0.74765 0.35297 0.14568 1.000 0.0127 . . . .                         
C34 C Uiso 0.77738 0.23938 0.17956 1.000 0.0127 . . . .                         
C38 C Uiso 0.72435 0.18961 0.23309 1.000 0.0127 . . . .                         
C42 C Uiso 0.64207 0.25853 0.25090 1.000 0.0127 . . . .                         
C46 C Uiso 0.61421 0.37809 0.21556 1.000 0.0127 . . . .                         
C50 C Uiso 0.66475 0.42457 0.16445 1.000 0.0127 . . . .                         
C54 C Uiso 0.74897 0.06718 0.26609 1.000 0.0127 . . . .                         
C58 C Uiso 0.69356 0.01837 0.31370 1.000 0.0127 . . . .                         
C62 C Uiso 0.61119 0.08975 0.33303 1.000 0.0127 . . . .                         
C66 C Uiso 0.58646 0.20622 0.30238 1.000 0.0127 . . . .                         
C70 C Uiso 0.86118 0.16377 0.15607 1.000 0.0127 . . . .                         
C74 C Uiso 0.84094 0.09300 0.09393 1.000 0.0127 . . . .                         
C78 C Uiso 0.91951 0.01983 0.07018 1.000 0.0127 . . . .                         
C82 C Uiso 1.01465 0.02106 0.10900 1.000 0.0127 . . . .                         
C86 C Uiso 1.03908 0.09793 0.17230 1.000 0.0127 . . . .                         
C90 C Uiso 0.96234 0.17039 0.19538 1.000 0.0127 . . . .                         
C94 C Uiso 1.14079 0.10664 0.21019 1.000 0.0127 . . . .                         
C98 C Uiso 1.16434 0.18830 0.26687 1.000 0.0127 . . . .                         
C102 C Uiso 1.08705 0.26554 0.28896 1.000 0.0127 . . . .                        
C106 C Uiso 0.98924 0.25581 0.25500 1.000 0.0127 . . . .                        
C110 C Uiso 0.71351 0.07262 -0.01974 1.000 0.0127 . . . .                       
C114 C Uiso 0.60007 0.09290 -0.04658 1.000 0.0127 . . . .                       
C118 C Uiso 0.54553 0.01371 -0.09951 1.000 0.0127 . . . .                       
C122 C Uiso 0.44379 0.03863 -0.12595 1.000 0.0127 . . . .                       
C126 C Uiso 0.39596 0.14255 -0.09970 1.000 0.0127 . . . .                       
C130 C Uiso 0.44941 0.22212 -0.04713 1.000 0.0127 . . . .                       
C134 C Uiso 0.55109 0.19678 -0.02102 1.000 0.0127 . . . .                       
H2 H Uiso 0.40295 -0.02283 -0.16735 1.000 0.0152 . . . .                        
H6 H Uiso 0.31669 0.16076 -0.12044 1.000 0.0152 . . . .                         
H10 H Uiso 0.41249 0.30401 -0.02681 1.000 0.0152 . . . .                        
H14 H Uiso 0.59273 0.26056 0.01895 1.000 0.0152 . . . .                         
H18 H Uiso 0.68619 0.11961 0.08133 1.000 0.0152 . . . .                         
H22 H Uiso 0.90187 -0.03543 0.02121 1.000 0.0152 . . . .                        
H26 H Uiso 1.07525 -0.03312 0.09165 1.000 0.0152 . . . .                        
H30 H Uiso 1.19829 0.04852 0.19153 1.000 0.0152 . . . .                         
H34 H Uiso 1.24154 0.19593 0.29510 1.000 0.0152 . . . .                         
H38 H Uiso 1.10686 0.33177 0.33345 1.000 0.0152 . . . .                         
H42 H Uiso 0.93039 0.31355 0.27175 1.000 0.0152 . . . .                         
H46 H Uiso 0.81140 0.01355 0.25149 1.000 0.0152 . . . .                         
H50 H Uiso 0.71112 -0.07530 0.33748 1.000 0.0152 . . . .                        
H54 H Uiso 0.56920 0.04978 0.37204 1.000 0.0152 . . . .                         
H58 H Uiso 0.52380 0.26111 0.31571 1.000 0.0152 . . . .                         
H62 H Uiso 0.55094 0.43087 0.22992 1.000 0.0152 . . . .                         
H66 H Uiso 0.64319 0.51427 0.13704 1.000 0.0152 . . . .                         
H70 H Uiso 0.86988 0.35607 0.09295 1.000 0.0152 . . . .                         
H74 H Uiso 0.85800 0.26659 -0.01655 1.000 0.0152 . . . .                        
H78 H Uiso 0.97423 0.26084 -0.10398 1.000 0.0152 . . . .                        
H82 H Uiso 1.02017 0.46289 -0.16055 1.000 0.0152 . . . .                        
H86 H Uiso 0.94938 0.67069 -0.12735 1.000 0.0152 . . . .                        

#===============================================================================

#===============================================================================

data_26_list1_bpandenburg_21_294     

#===============================================================================

# 5. CHEMICAL DATA

_chemical_name_systematic                        
;
;
_chemical_name_common                             ?
_chemical_melting_point                           ?
_chemical_formula_moiety                         
'C34 H22 Cl2 N2 O2'
# Ex: 'C12 H16 N2 O6, H2 O' and '(Cd 2+)3, (C6 N6 Cr 3-)2, 2(H2 O)' 
_chemical_formula_structural                      ?
_chemical_formula_sum                            
'C34 H22 Cl2 N2 O2'
_chemical_formula_iupac                           ?
_chemical_formula_weight                             561.44
_chemical_compound_source                        'see text'

loop_
_atom_type_symbol                                
_atom_type_description                           
_atom_type_scat_dispersion_real                  
_atom_type_scat_dispersion_imag                  
_atom_type_scat_source                           
 C   C    0.0033    0.0016
' International Tables Vol C Tables 4.2.6.8 and 6.1.1.4'
 H   H    0.0000    0.0000
' International Tables Vol C Tables 4.2.6.8 and 6.1.1.4'
Cl  Cl    0.1484    0.1585
' International Tables Vol C Tables 4.2.6.8 and 6.1.1.4'
 N   N    0.0061    0.0033
' International Tables Vol C Tables 4.2.6.8 and 6.1.1.4'
 O   O    0.0106    0.0060
' International Tables Vol C Tables 4.2.6.8 and 6.1.1.4'

#===============================================================================

# 6. CRYSTAL DATA

_symmetry_cell_setting                              monoclinic
_symmetry_space_group_name_Hall                   '-C 2yc'
_symmetry_space_group_name_H-M                    'C 2/c'
_symmetry_Int_Tables_number                              15

loop_
_space_group_symop_id                            
_space_group_symop_operation_xyz                 
   1 x,y,z                         
   2 -x,y,1/2-z                    
   3 -x,-y,-z                      
   4 x,-y,1/2+z                    
   5 1/2+x,1/2+y,z                 
   6 1/2-x,1/2+y,1/2-z             
   7 1/2-x,1/2-y,-z                
   8 1/2+x,1/2-y,1/2+z             

_cell_length_a                                         18.99440
_cell_length_b                                         18.76170
_cell_length_c                                         15.51330
_cell_angle_alpha                                            90
_cell_angle_beta                                       106.2970
_cell_angle_gamma                                            90
_cell_volume                                           5306.299
_cell_formula_units_Z                                 8
_cell_measurement_temperature                     ?
_cell_measurement_reflns_used                     ?
_cell_measurement_theta_min                       ?
_cell_measurement_theta_max                       ?
_cell_special_details                            
;
 
;

#===============================================================================

# 9. ATOMIC COORDINATES AND DISPLACEMENT PARAMETERS

loop_
_atom_site_label                                 
_atom_site_type_symbol                           
_atom_site_thermal_displace_type                 
_atom_site_fract_x                               
_atom_site_fract_y                               
_atom_site_fract_z                               
_atom_site_occupancy                             
_atom_site_U_iso_or_equiv                        
_atom_site_calc_flag                             
_atom_site_refinement_flags                      
_atom_site_disorder_assembly                     
_atom_site_disorder_group                        
Cl1 Cl Uiso 0.34179 0.16985 0.19503 1.000 0.0127 . . . .                        
Cl9 Cl Uiso 0.36179 -0.00408 0.31681 1.000 0.0127 . . . .                       
O1 O Uiso 0.23427 0.00170 0.02147 1.000 0.0127 . . . .                          
O9 O Uiso 0.35492 0.17306 0.47312 1.000 0.0127 . . . .                          
N1 N Uiso 0.20298 0.07424 0.12541 1.000 0.0127 . . . .                          
N9 N Uiso 0.26282 0.10095 0.38660 1.000 0.0127 . . . .                          
C1 C Uiso 0.25691 0.12655 -0.06894 1.000 0.0127 . . . .                         
C9 C Uiso 0.27047 0.12279 0.02383 1.000 0.0127 . . . .                          
C17 C Uiso 0.31691 0.17301 0.07705 1.000 0.0127 . . . .                         
C25 C Uiso 0.34784 0.22655 0.03730 1.000 0.0127 . . . .                         
C33 C Uiso 0.33206 0.23053 -0.05532 1.000 0.0127 . . . .                        
C41 C Uiso 0.28641 0.18027 -0.10902 1.000 0.0127 . . . .                        
C49 C Uiso 0.23525 0.05912 0.05738 1.000 0.0127 . . . .                         
C57 C Uiso 0.17075 0.02581 0.17211 1.000 0.0127 . . . .                         
C65 C Uiso 0.14762 0.05061 0.24263 1.000 0.0127 . . . .                         
C73 C Uiso 0.11510 0.00270 0.29170 1.000 0.0127 . . . .                         
C81 C Uiso 0.10689 -0.06936 0.26762 1.000 0.0127 . . . .                        
C89 C Uiso 0.13108 -0.09331 0.19359 1.000 0.0127 . . . .                        
C97 C Uiso 0.16198 -0.04779 0.14714 1.000 0.0127 . . . .                        
C105 C Uiso 0.09143 0.02624 0.36663 1.000 0.0127 . . . .                        
C113 C Uiso 0.06276 -0.02039 0.41428 1.000 0.0127 . . . .                       
C121 C Uiso 0.05506 -0.09392 0.39007 1.000 0.0127 . . . .                       
C129 C Uiso 0.07600 -0.11722 0.31834 1.000 0.0127 . . . .                       
C137 C Uiso 0.15542 0.12787 0.26788 1.000 0.0127 . . . .                        
C145 C Uiso 0.21221 0.15112 0.33785 1.000 0.0127 . . . .                        
C153 C Uiso 0.21886 0.22516 0.36102 1.000 0.0127 . . . .                        
C161 C Uiso 0.16899 0.27243 0.31364 1.000 0.0127 . . . .                        
C169 C Uiso 0.10944 0.25002 0.24040 1.000 0.0127 . . . .                        
C177 C Uiso 0.10289 0.17762 0.21780 1.000 0.0127 . . . .                        
C185 C Uiso 0.05687 0.29945 0.18985 1.000 0.0127 . . . .                        
C193 C Uiso 0.00105 0.27714 0.11988 1.000 0.0127 . . . .                        
C201 C Uiso -0.00559 0.20342 0.09647 1.000 0.0127 . . . .                       
C209 C Uiso 0.04349 0.15537 0.14378 1.000 0.0127 . . . .                        
C217 C Uiso 0.33029 0.11455 0.44806 1.000 0.0127 . . . .                        
C225 C Uiso 0.37343 0.04722 0.48650 1.000 0.0127 . . . .                        
C233 C Uiso 0.38997 -0.00753 0.43483 1.000 0.0127 . . . .                       
C241 C Uiso 0.43122 -0.06613 0.47574 1.000 0.0127 . . . .                       
C249 C Uiso 0.45480 -0.07051 0.56848 1.000 0.0127 . . . .                       
C257 C Uiso 0.43834 -0.01611 0.62070 1.000 0.0127 . . . .                       
C265 C Uiso 0.39896 0.04270 0.57968 1.000 0.0127 . . . .                        
H1 H Uiso 0.44401 -0.10811 0.43487 1.000 0.0152 . . . .                         
H9 H Uiso 0.48605 -0.11644 0.59991 1.000 0.0152 . . . .                         
H17 H Uiso 0.45560 -0.01983 0.69295 1.000 0.0152 . . . .                        
H25 H Uiso 0.38648 0.08579 0.61933 1.000 0.0152 . . . .                         
H33 H Uiso 0.24759 0.04929 0.37737 1.000 0.0152 . . . .                         
H41 H Uiso 0.26399 0.24192 0.41668 1.000 0.0152 . . . .                         
H49 H Uiso 0.17391 0.32828 0.33101 1.000 0.0152 . . . .                         
H57 H Uiso 0.06276 0.35480 0.20933 1.000 0.0152 . . . .                         
H65 H Uiso -0.03981 0.31356 0.08101 1.000 0.0152 . . . .                        
H73 H Uiso -0.05090 0.18671 0.04085 1.000 0.0152 . . . .                        
H81 H Uiso 0.03858 0.09950 0.12709 1.000 0.0152 . . . .                         
H89 H Uiso 0.09731 0.08190 0.38453 1.000 0.0152 . . . .                         
H97 H Uiso 0.04589 -0.00220 0.47148 1.000 0.0152 . . . .                        
H105 H Uiso 0.03213 -0.13005 0.42916 1.000 0.0152 . . . .                       
H113 H Uiso 0.07015 -0.17229 0.29768 1.000 0.0152 . . . .                       
H121 H Uiso 0.12468 -0.14898 0.17529 1.000 0.0152 . . . .                       
H129 H Uiso 0.18054 -0.06564 0.09109 1.000 0.0152 . . . .                       
H137 H Uiso 0.20637 0.12477 0.14799 1.000 0.0152 . . . .                        
H145 H Uiso 0.22241 0.08622 -0.10930 1.000 0.0152 . . . .                       
H153 H Uiso 0.27472 0.18260 -0.18128 1.000 0.0152 . . . .                       
H161 H Uiso 0.35666 0.27216 -0.08515 1.000 0.0152 . . . .                       
H169 H Uiso 0.38466 0.26452 0.07906 1.000 0.0152 . . . .                        

#===============================================================================

#===============================================================================

data_26_list1_bpandenburg_22_280     

#===============================================================================

# 5. CHEMICAL DATA

_chemical_name_systematic                        
;
;
_chemical_name_common                             ?
_chemical_melting_point                           ?
_chemical_formula_moiety                         
'C34 H22 Cl2 N2 O2'
# Ex: 'C12 H16 N2 O6, H2 O' and '(Cd 2+)3, (C6 N6 Cr 3-)2, 2(H2 O)' 
_chemical_formula_structural                      ?
_chemical_formula_sum                            
'C34 H22 Cl2 N2 O2'
_chemical_formula_iupac                           ?
_chemical_formula_weight                             561.44
_chemical_compound_source                        'see text'

loop_
_atom_type_symbol                                
_atom_type_description                           
_atom_type_scat_dispersion_real                  
_atom_type_scat_dispersion_imag                  
_atom_type_scat_source                           
 C   C    0.0033    0.0016
' International Tables Vol C Tables 4.2.6.8 and 6.1.1.4'
 H   H    0.0000    0.0000
' International Tables Vol C Tables 4.2.6.8 and 6.1.1.4'
Cl  Cl    0.1484    0.1585
' International Tables Vol C Tables 4.2.6.8 and 6.1.1.4'
 N   N    0.0061    0.0033
' International Tables Vol C Tables 4.2.6.8 and 6.1.1.4'
 O   O    0.0106    0.0060
' International Tables Vol C Tables 4.2.6.8 and 6.1.1.4'

#===============================================================================

# 6. CRYSTAL DATA

_symmetry_cell_setting                              monoclinic
_symmetry_space_group_name_Hall                   '-C 2yc'
_symmetry_space_group_name_H-M                    'C 2/c'
_symmetry_Int_Tables_number                              15

loop_
_space_group_symop_id                            
_space_group_symop_operation_xyz                 
   1 x,y,z                         
   2 -x,y,1/2-z                    
   3 -x,-y,-z                      
   4 x,-y,1/2+z                    
   5 1/2+x,1/2+y,z                 
   6 1/2-x,1/2+y,1/2-z             
   7 1/2-x,1/2-y,-z                
   8 1/2+x,1/2-y,1/2+z             

_cell_length_a                                         19.12820
_cell_length_b                                         18.52650
_cell_length_c                                         15.29830
_cell_angle_alpha                                            90
_cell_angle_beta                                       105.8790
_cell_angle_gamma                                            90
_cell_volume                                           5214.519
_cell_formula_units_Z                                 8
_cell_measurement_temperature                     ?
_cell_measurement_reflns_used                     ?
_cell_measurement_theta_min                       ?
_cell_measurement_theta_max                       ?
_cell_special_details                            
;
 
;

#===============================================================================

# 9. ATOMIC COORDINATES AND DISPLACEMENT PARAMETERS

loop_
_atom_site_label                                 
_atom_site_type_symbol                           
_atom_site_thermal_displace_type                 
_atom_site_fract_x                               
_atom_site_fract_y                               
_atom_site_fract_z                               
_atom_site_occupancy                             
_atom_site_U_iso_or_equiv                        
_atom_site_calc_flag                             
_atom_site_refinement_flags                      
_atom_site_disorder_assembly                     
_atom_site_disorder_group                        
Cl1 Cl Uiso 0.35897 0.50698 0.31601 1.000 0.0127 . . . .                        
Cl9 Cl Uiso 0.34210 0.32932 0.19890 1.000 0.0127 . . . .                        
O1 O Uiso 0.36436 0.32293 0.44261 1.000 0.0127 . . . .                          
O9 O Uiso 0.23774 0.50334 0.02959 1.000 0.0127 . . . .                          
N1 N Uiso 0.26345 0.39635 0.39401 1.000 0.0127 . . . .                          
N9 N Uiso 0.20490 0.42861 0.13237 1.000 0.0127 . . . .                          
C1 C Uiso 0.40255 0.44967 0.57890 1.000 0.0127 . . . .                          
C9 C Uiso 0.37676 0.44830 0.48472 1.000 0.0127 . . . .                          
C17 C Uiso 0.39009 0.50709 0.43515 1.000 0.0127 . . . .                         
C25 C Uiso 0.42916 0.56641 0.47884 1.000 0.0127 . . . .                         
C33 C Uiso 0.45380 0.56737 0.57280 1.000 0.0127 . . . .                         
C41 C Uiso 0.44007 0.50914 0.62290 1.000 0.0127 . . . .                         
C49 C Uiso 0.33544 0.38142 0.43863 1.000 0.0127 . . . .                         
C57 C Uiso 0.21235 0.34732 0.34262 1.000 0.0127 . . . .                         
C65 C Uiso 0.15568 0.37266 0.27428 1.000 0.0127 . . . .                         
C73 C Uiso 0.10289 0.32356 0.22230 1.000 0.0127 . . . .                         
C81 C Uiso 0.10948 0.24960 0.24137 1.000 0.0127 . . . .                         
C89 C Uiso 0.16913 0.22495 0.31320 1.000 0.0127 . . . .                         
C97 C Uiso 0.21890 0.27169 0.36247 1.000 0.0127 . . . .                         
C105 C Uiso 0.04409 0.34804 0.14894 1.000 0.0127 . . . .                        
C113 C Uiso -0.00408 0.30049 0.09821 1.000 0.0127 . . . .                       
C121 C Uiso 0.00271 0.22519 0.11776 1.000 0.0127 . . . .                        
C129 C Uiso 0.05753 0.20080 0.18774 1.000 0.0127 . . . .                        
C137 C Uiso 0.14832 0.45128 0.25062 1.000 0.0127 . . . .                        
C145 C Uiso 0.17152 0.47698 0.17942 1.000 0.0127 . . . .                        
C153 C Uiso 0.16083 0.55124 0.15333 1.000 0.0127 . . . .                        
C161 C Uiso 0.12788 0.59644 0.19923 1.000 0.0127 . . . .                        
C169 C Uiso 0.10450 0.57170 0.27475 1.000 0.0127 . . . .                        
C177 C Uiso 0.11505 0.49912 0.30036 1.000 0.0127 . . . .                        
C185 C Uiso 0.07256 0.61949 0.32585 1.000 0.0127 . . . .                        
C193 C Uiso 0.05389 0.59598 0.40027 1.000 0.0127 . . . .                        
C201 C Uiso 0.06495 0.52216 0.42678 1.000 0.0127 . . . .                        
C209 C Uiso 0.09368 0.47530 0.37796 1.000 0.0127 . . . .                        
C217 C Uiso 0.23752 0.44457 0.06405 1.000 0.0127 . . . .                        
C225 C Uiso 0.27102 0.38008 0.02766 1.000 0.0127 . . . .                        
C233 C Uiso 0.31638 0.32789 0.07948 1.000 0.0127 . . . .                        
C241 C Uiso 0.34517 0.27339 0.03696 1.000 0.0127 . . . .                        
C249 C Uiso 0.32862 0.27064 -0.05694 1.000 0.0127 . . . .                       
C257 C Uiso 0.28410 0.32289 -0.10927 1.000 0.0127 . . . .                       
C265 C Uiso 0.25638 0.37733 -0.06649 1.000 0.0127 . . . .                       
H1 H Uiso 0.38041 0.23327 0.07749 1.000 0.0152 . . . .                          
H9 H Uiso 0.35163 0.22821 -0.08880 1.000 0.0152 . . . .                         
H17 H Uiso 0.27156 0.32145 -0.18257 1.000 0.0152 . . . .                        
H25 H Uiso 0.22244 0.41889 -0.10592 1.000 0.0152 . . . .                        
H33 H Uiso 0.20860 0.37730 0.15492 1.000 0.0152 . . . .                         
H41 H Uiso 0.17930 0.56977 0.09662 1.000 0.0152 . . . .                         
H49 H Uiso 0.11950 0.65252 0.17963 1.000 0.0152 . . . .                         
H57 H Uiso 0.06424 0.67479 0.30349 1.000 0.0152 . . . .                         
H65 H Uiso 0.03052 0.63229 0.43986 1.000 0.0152 . . . .                         
H73 H Uiso 0.05083 0.50391 0.48672 1.000 0.0152 . . . .                         
H81 H Uiso 0.10206 0.41940 0.39761 1.000 0.0152 . . . .                         
H89 H Uiso 0.03891 0.40512 0.13505 1.000 0.0152 . . . .                         
H97 H Uiso -0.04853 0.31881 0.04251 1.000 0.0152 . . . .                        
H105 H Uiso -0.03673 0.18897 0.07568 1.000 0.0152 . . . .                       
H113 H Uiso 0.06334 0.14413 0.20426 1.000 0.0152 . . . .                        
H121 H Uiso 0.17442 0.16782 0.32729 1.000 0.0152 . . . .                        
H129 H Uiso 0.26426 0.25313 0.41668 1.000 0.0152 . . . .                        
H137 H Uiso 0.24625 0.44723 0.40017 1.000 0.0152 . . . .                        
H145 H Uiso 0.39231 0.40400 0.61746 1.000 0.0152 . . . .                        
H153 H Uiso 0.45818 0.51027 0.69603 1.000 0.0152 . . . .                        
H161 H Uiso 0.48377 0.61364 0.60672 1.000 0.0152 . . . .                        
H169 H Uiso 0.43951 0.61153 0.43958 1.000 0.0152 . . . .                        

#===============================================================================

#===============================================================================

data_26_list1_bpandenburg_23_1480    

#===============================================================================

# 5. CHEMICAL DATA

_chemical_name_systematic                        
;
;
_chemical_name_common                             ?
_chemical_melting_point                           ?
_chemical_formula_moiety                         
'C34 H22 Cl2 N2 O2'
# Ex: 'C12 H16 N2 O6, H2 O' and '(Cd 2+)3, (C6 N6 Cr 3-)2, 2(H2 O)' 
_chemical_formula_structural                      ?
_chemical_formula_sum                            
'C34 H22 Cl2 N2 O2'
_chemical_formula_iupac                           ?
_chemical_formula_weight                             561.44
_chemical_compound_source                        'see text'

loop_
_atom_type_symbol                                
_atom_type_description                           
_atom_type_scat_dispersion_real                  
_atom_type_scat_dispersion_imag                  
_atom_type_scat_source                           
 C   C    0.0033    0.0016
' International Tables Vol C Tables 4.2.6.8 and 6.1.1.4'
 H   H    0.0000    0.0000
' International Tables Vol C Tables 4.2.6.8 and 6.1.1.4'
Cl  Cl    0.1484    0.1585
' International Tables Vol C Tables 4.2.6.8 and 6.1.1.4'
 N   N    0.0061    0.0033
' International Tables Vol C Tables 4.2.6.8 and 6.1.1.4'
 O   O    0.0106    0.0060
' International Tables Vol C Tables 4.2.6.8 and 6.1.1.4'

#===============================================================================

# 6. CRYSTAL DATA

_symmetry_cell_setting                              monoclinic
_symmetry_space_group_name_Hall                   '-P 2ybc'
_symmetry_space_group_name_H-M                    'P 21/c'
_symmetry_Int_Tables_number                              14

loop_
_space_group_symop_id                            
_space_group_symop_operation_xyz                 
   1 x,y,z                         
   2 -x,1/2+y,1/2-z                
   3 -x,-y,-z                      
   4 x,1/2-y,1/2+z                 

_cell_length_a                                         13.64200
_cell_length_b                                         10.81880
_cell_length_c                                         20.25870
_cell_angle_alpha                                            90
_cell_angle_beta                                       101.1470
_cell_angle_gamma                                            90
_cell_volume                                           2933.575
_cell_formula_units_Z                                 4
_cell_measurement_temperature                     ?
_cell_measurement_reflns_used                     ?
_cell_measurement_theta_min                       ?
_cell_measurement_theta_max                       ?
_cell_special_details                            
;
 
;

#===============================================================================

# 9. ATOMIC COORDINATES AND DISPLACEMENT PARAMETERS

loop_
_atom_site_label                                 
_atom_site_type_symbol                           
_atom_site_thermal_displace_type                 
_atom_site_fract_x                               
_atom_site_fract_y                               
_atom_site_fract_z                               
_atom_site_occupancy                             
_atom_site_U_iso_or_equiv                        
_atom_site_calc_flag                             
_atom_site_refinement_flags                      
_atom_site_disorder_assembly                     
_atom_site_disorder_group                        
Cl1 Cl Uiso 0.05336 0.78099 0.01868 1.000 0.0127 . . . .                        
Cl5 Cl Uiso 0.35374 1.25013 0.00783 1.000 0.0127 . . . .                        
O1 O Uiso 0.27915 0.55407 -0.04753 1.000 0.0127 . . . .                         
O5 O Uiso 0.19543 1.06581 0.03882 1.000 0.0127 . . . .                          
N1 N Uiso 0.24127 0.60536 0.05401 1.000 0.0127 . . . .                          
N5 N Uiso 0.29203 0.90598 0.08999 1.000 0.0127 . . . .                          
C1 C Uiso 0.08321 0.48114 -0.09343 1.000 0.0127 . . . .                         
C5 C Uiso 0.10790 0.57536 -0.04556 1.000 0.0127 . . . .                         
C9 C Uiso 0.03158 0.65618 -0.03632 1.000 0.0127 . . . .                         
C13 C Uiso -0.06553 0.64194 -0.07257 1.000 0.0127 . . . .                       
C17 C Uiso -0.08818 0.54609 -0.11853 1.000 0.0127 . . . .                       
C21 C Uiso -0.01337 0.46522 -0.12913 1.000 0.0127 . . . .                       
C25 C Uiso 0.21713 0.57886 -0.01322 1.000 0.0127 . . . .                        
C29 C Uiso 0.33792 0.61696 0.09322 1.000 0.0127 . . . .                         
C33 C Uiso 0.34988 0.68185 0.15367 1.000 0.0127 . . . .                         
C37 C Uiso 0.44659 0.68782 0.19633 1.000 0.0127 . . . .                         
C41 C Uiso 0.52875 0.62502 0.17717 1.000 0.0127 . . . .                         
C45 C Uiso 0.51238 0.55960 0.11559 1.000 0.0127 . . . .                         
C49 C Uiso 0.42020 0.55488 0.07455 1.000 0.0127 . . . .                         
C53 C Uiso 0.46459 0.75590 0.25738 1.000 0.0127 . . . .                         
C57 C Uiso 0.55818 0.75977 0.29731 1.000 0.0127 . . . .                         
C61 C Uiso 0.63895 0.69637 0.27854 1.000 0.0127 . . . .                         
C65 C Uiso 0.62424 0.63066 0.21951 1.000 0.0127 . . . .                         
C69 C Uiso 0.26590 0.75495 0.17133 1.000 0.0127 . . . .                         
C73 C Uiso 0.24114 0.86888 0.14032 1.000 0.0127 . . . .                         
C77 C Uiso 0.16673 0.94469 0.15985 1.000 0.0127 . . . .                         
C81 C Uiso 0.11988 0.90691 0.21033 1.000 0.0127 . . . .                         
C85 C Uiso 0.14382 0.79346 0.24437 1.000 0.0127 . . . .                         
C89 C Uiso 0.21860 0.71691 0.22498 1.000 0.0127 . . . .                         
C93 C Uiso 0.09620 0.75455 0.29701 1.000 0.0127 . . . .                         
C97 C Uiso 0.12082 0.64417 0.32940 1.000 0.0127 . . . .                         
C101 C Uiso 0.19436 0.56789 0.31008 1.000 0.0127 . . . .                        
C105 C Uiso 0.24194 0.60302 0.25921 1.000 0.0127 . . . .                        
C109 C Uiso 0.26670 0.99676 0.04230 1.000 0.0127 . . . .                        
C113 C Uiso 0.33420 0.99924 -0.00823 1.000 0.0127 . . . .                       
C117 C Uiso 0.37254 1.10954 -0.02912 1.000 0.0127 . . . .                       
C121 C Uiso 0.43014 1.10913 -0.07880 1.000 0.0127 . . . .                       
C125 C Uiso 0.44923 0.99853 -0.10895 1.000 0.0127 . . . .                       
C129 C Uiso 0.41160 0.88807 -0.08911 1.000 0.0127 . . . .                       
C133 C Uiso 0.35500 0.88901 -0.03900 1.000 0.0127 . . . .                       
H1 H Uiso 0.45975 1.19584 -0.09338 1.000 0.0152 . . . .                         
H5 H Uiso 0.49374 0.99932 -0.14796 1.000 0.0152 . . . .                         
H9 H Uiso 0.42549 0.80121 -0.11247 1.000 0.0152 . . . .                         
H13 H Uiso 0.32462 0.80255 -0.02459 1.000 0.0152 . . . .                        
H17 H Uiso 0.35686 0.86087 0.08978 1.000 0.0152 . . . .                         
H21 H Uiso 0.14856 1.03166 0.13404 1.000 0.0152 . . . .                         
H25 H Uiso 0.06320 0.96560 0.22519 1.000 0.0152 . . . .                         
H29 H Uiso 0.03952 0.81405 0.31126 1.000 0.0152 . . . .                         
H33 H Uiso 0.08388 0.61520 0.36973 1.000 0.0152 . . . .                         
H37 H Uiso 0.21342 0.48042 0.33567 1.000 0.0152 . . . .                         
H41 H Uiso 0.29832 0.54373 0.24460 1.000 0.0152 . . . .                         
H45 H Uiso 0.40318 0.80518 0.27235 1.000 0.0152 . . . .                         
H49 H Uiso 0.57014 0.81240 0.34383 1.000 0.0152 . . . .                         
H53 H Uiso 0.71246 0.70018 0.31069 1.000 0.0152 . . . .                         
H57 H Uiso 0.68584 0.58197 0.20414 1.000 0.0152 . . . .                         
H61 H Uiso 0.57485 0.51172 0.10088 1.000 0.0152 . . . .                         
H65 H Uiso 0.40842 0.50500 0.02746 1.000 0.0152 . . . .                         
H69 H Uiso 0.18562 0.63566 0.07652 1.000 0.0152 . . . .                         
H73 H Uiso 0.14321 0.42111 -0.10200 1.000 0.0152 . . . .                        
H77 H Uiso -0.03008 0.39061 -0.16536 1.000 0.0152 . . . .                       
H81 H Uiso -0.16416 0.53557 -0.14633 1.000 0.0152 . . . .                       
H85 H Uiso -0.12243 0.70719 -0.06454 1.000 0.0152 . . . .                       

#===============================================================================

#===============================================================================

data_26_list1_bpandenburg_24_1275    

#===============================================================================

# 5. CHEMICAL DATA

_chemical_name_systematic                        
;
;
_chemical_name_common                             ?
_chemical_melting_point                           ?
_chemical_formula_moiety                         
'C34 H22 Cl2 N2 O2'
# Ex: 'C12 H16 N2 O6, H2 O' and '(Cd 2+)3, (C6 N6 Cr 3-)2, 2(H2 O)' 
_chemical_formula_structural                      ?
_chemical_formula_sum                            
'C34 H22 Cl2 N2 O2'
_chemical_formula_iupac                           ?
_chemical_formula_weight                             561.44
_chemical_compound_source                        'see text'

loop_
_atom_type_symbol                                
_atom_type_description                           
_atom_type_scat_dispersion_real                  
_atom_type_scat_dispersion_imag                  
_atom_type_scat_source                           
 C   C    0.0033    0.0016
' International Tables Vol C Tables 4.2.6.8 and 6.1.1.4'
 H   H    0.0000    0.0000
' International Tables Vol C Tables 4.2.6.8 and 6.1.1.4'
Cl  Cl    0.1484    0.1585
' International Tables Vol C Tables 4.2.6.8 and 6.1.1.4'
 N   N    0.0061    0.0033
' International Tables Vol C Tables 4.2.6.8 and 6.1.1.4'
 O   O    0.0106    0.0060
' International Tables Vol C Tables 4.2.6.8 and 6.1.1.4'

#===============================================================================

# 6. CRYSTAL DATA

_symmetry_cell_setting                              monoclinic
_symmetry_space_group_name_Hall                   '-P 2yn'
_symmetry_space_group_name_H-M                    'P 21/n'
_symmetry_Int_Tables_number                              14

loop_
_space_group_symop_id                            
_space_group_symop_operation_xyz                 
   1 x,y,z                         
   2 1/2-x,1/2+y,1/2-z             
   3 -x,-y,-z                      
   4 1/2+x,1/2-y,1/2+z             

_cell_length_a                                         10.59500
_cell_length_b                                         18.17660
_cell_length_c                                         13.84250
_cell_angle_alpha                                            90
_cell_angle_beta                                       105.6640
_cell_angle_gamma                                            90
_cell_volume                                           2566.800
_cell_formula_units_Z                                 4
_cell_measurement_temperature                     ?
_cell_measurement_reflns_used                     ?
_cell_measurement_theta_min                       ?
_cell_measurement_theta_max                       ?
_cell_special_details                            
;
 
;

#===============================================================================

# 9. ATOMIC COORDINATES AND DISPLACEMENT PARAMETERS

loop_
_atom_site_label                                 
_atom_site_type_symbol                           
_atom_site_thermal_displace_type                 
_atom_site_fract_x                               
_atom_site_fract_y                               
_atom_site_fract_z                               
_atom_site_occupancy                             
_atom_site_U_iso_or_equiv                        
_atom_site_calc_flag                             
_atom_site_refinement_flags                      
_atom_site_disorder_assembly                     
_atom_site_disorder_group                        
Cl3 Cl Uiso 0.41616 0.42245 0.06569 1.000 0.0127 . . . .                        
Cl4 Cl Uiso 0.92481 0.23727 0.38716 1.000 0.0127 . . . .                        
O3 O Uiso 0.17285 0.23862 0.00387 1.000 0.0127 . . . .                          
O4 O Uiso 0.74960 0.37451 0.30414 1.000 0.0127 . . . .                          
N3 N Uiso 0.21659 0.32117 0.13560 1.000 0.0127 . . . .                          
N4 N Uiso 0.54016 0.32802 0.28444 1.000 0.0127 . . . .                          
C35 C Uiso 0.06661 0.36510 -0.11938 1.000 0.0127 . . . .                        
C36 C Uiso 0.17784 0.36531 -0.03841 1.000 0.0127 . . . .                        
C37 C Uiso 0.27082 0.42049 -0.03240 1.000 0.0127 . . . .                        
C38 C Uiso 0.25173 0.47480 -0.10585 1.000 0.0127 . . . .                        
C39 C Uiso 0.13893 0.47452 -0.18519 1.000 0.0127 . . . .                        
C40 C Uiso 0.04571 0.41956 -0.19210 1.000 0.0127 . . . .                        
C41 C Uiso 0.19034 0.30100 0.03501 1.000 0.0127 . . . .                         
C42 C Uiso 0.22889 0.27330 0.21759 1.000 0.0127 . . . .                         
C43 C Uiso 0.29261 0.29683 0.31189 1.000 0.0127 . . . .                         
C44 C Uiso 0.30372 0.24895 0.39577 1.000 0.0127 . . . .                         
C45 C Uiso 0.25008 0.17811 0.38100 1.000 0.0127 . . . .                         
C46 C Uiso 0.18359 0.15557 0.28178 1.000 0.0127 . . . .                         
C47 C Uiso 0.17248 0.20126 0.20295 1.000 0.0127 . . . .                         
C48 C Uiso 0.37296 0.27055 0.49490 1.000 0.0127 . . . .                         
C49 C Uiso 0.38694 0.22338 0.57291 1.000 0.0127 . . . .                         
C50 C Uiso 0.33106 0.15172 0.55778 1.000 0.0127 . . . .                         
C51 C Uiso 0.26433 0.12988 0.46432 1.000 0.0127 . . . .                         
C52 C Uiso 0.35221 0.37197 0.33014 1.000 0.0127 . . . .                         
C53 C Uiso 0.47469 0.38517 0.31888 1.000 0.0127 . . . .                         
C54 C Uiso 0.53344 0.45624 0.34151 1.000 0.0127 . . . .                         
C55 C Uiso 0.46980 0.50976 0.37751 1.000 0.0127 . . . .                         
C56 C Uiso 0.34273 0.49762 0.39088 1.000 0.0127 . . . .                         
C57 C Uiso 0.28315 0.42902 0.36500 1.000 0.0127 . . . .                         
C58 C Uiso 0.27616 0.55295 0.43106 1.000 0.0127 . . . .                         
C59 C Uiso 0.15427 0.54061 0.44101 1.000 0.0127 . . . .                         
C60 C Uiso 0.09117 0.47184 0.41101 1.000 0.0127 . . . .                         
C61 C Uiso 0.15396 0.41767 0.37515 1.000 0.0127 . . . .                         
C62 C Uiso 0.67027 0.32545 0.28024 1.000 0.0127 . . . .                         
C63 C Uiso 0.69835 0.25234 0.23488 1.000 0.0127 . . . .                         
C64 C Uiso 0.80909 0.20995 0.27692 1.000 0.0127 . . . .                         
C65 C Uiso 0.83007 0.14418 0.23187 1.000 0.0127 . . . .                         
C66 C Uiso 0.74203 0.12180 0.14317 1.000 0.0127 . . . .                         
C67 C Uiso 0.63245 0.16435 0.10006 1.000 0.0127 . . . .                         
C68 C Uiso 0.61032 0.22870 0.14656 1.000 0.0127 . . . .                         
H23 H Uiso 0.91530 0.11129 0.26623 1.000 0.0152 . . . .                         
H24 H Uiso 0.75865 0.07126 0.10721 1.000 0.0152 . . . .                         
H25 H Uiso 0.56539 0.14746 0.03016 1.000 0.0152 . . . .                         
H26 H Uiso 0.52507 0.26194 0.11330 1.000 0.0152 . . . .                         
H27 H Uiso 0.49005 0.28037 0.26972 1.000 0.0152 . . . .                         
H28 H Uiso 0.62994 0.46486 0.33176 1.000 0.0152 . . . .                         
H29 H Uiso 0.51503 0.56285 0.39737 1.000 0.0152 . . . .                         
H30 H Uiso 0.32464 0.60469 0.45487 1.000 0.0152 . . . .                         
H31 H Uiso 0.10519 0.58282 0.47184 1.000 0.0152 . . . .                         
H32 H Uiso -0.00705 0.46312 0.41745 1.000 0.0152 . . . .                        
H33 H Uiso 0.10736 0.36518 0.35354 1.000 0.0152 . . . .                         
H34 H Uiso 0.41497 0.32489 0.50608 1.000 0.0152 . . . .                         
H35 H Uiso 0.44019 0.23979 0.64761 1.000 0.0152 . . . .                         
H36 H Uiso 0.34280 0.11563 0.62148 1.000 0.0152 . . . .                         
H37 H Uiso 0.22132 0.07577 0.45081 1.000 0.0152 . . . .                         
H38 H Uiso 0.14226 0.10093 0.27057 1.000 0.0152 . . . .                         
H39 H Uiso 0.12118 0.18488 0.12807 1.000 0.0152 . . . .                         
H40 H Uiso 0.23446 0.37476 0.15280 1.000 0.0152 . . . .                         
H41 H Uiso -0.00423 0.32171 -0.12373 1.000 0.0152 . . . .                       
H42 H Uiso -0.04205 0.41900 -0.25411 1.000 0.0152 . . . .                       
H43 H Uiso 0.12518 0.51709 -0.24189 1.000 0.0152 . . . .                        
H44 H Uiso 0.32516 0.51689 -0.10071 1.000 0.0152 . . . .                        

#===============================================================================

#===============================================================================

data_26_list1_bpandenburg_25_3215    

#===============================================================================

# 5. CHEMICAL DATA

_chemical_name_systematic                        
;
;
_chemical_name_common                             ?
_chemical_melting_point                           ?
_chemical_formula_moiety                         
'C34 H22 Cl2 N2 O2'
# Ex: 'C12 H16 N2 O6, H2 O' and '(Cd 2+)3, (C6 N6 Cr 3-)2, 2(H2 O)' 
_chemical_formula_structural                      ?
_chemical_formula_sum                            
'C34 H22 Cl2 N2 O2'
_chemical_formula_iupac                           ?
_chemical_formula_weight                             561.44
_chemical_compound_source                        'see text'

loop_
_atom_type_symbol                                
_atom_type_description                           
_atom_type_scat_dispersion_real                  
_atom_type_scat_dispersion_imag                  
_atom_type_scat_source                           
 C   C    0.0033    0.0016
' International Tables Vol C Tables 4.2.6.8 and 6.1.1.4'
 H   H    0.0000    0.0000
' International Tables Vol C Tables 4.2.6.8 and 6.1.1.4'
Cl  Cl    0.1484    0.1585
' International Tables Vol C Tables 4.2.6.8 and 6.1.1.4'
 N   N    0.0061    0.0033
' International Tables Vol C Tables 4.2.6.8 and 6.1.1.4'
 O   O    0.0106    0.0060
' International Tables Vol C Tables 4.2.6.8 and 6.1.1.4'

#===============================================================================

# 6. CRYSTAL DATA

_symmetry_cell_setting                               triclinic
_symmetry_space_group_name_Hall                   '-P 1'
_symmetry_space_group_name_H-M                    'P -1'
_symmetry_Int_Tables_number                               2

loop_
_space_group_symop_id                            
_space_group_symop_operation_xyz                 
   1 x,y,z                         
   2 -x,-y,-z                      

_cell_length_a                                         10.06290
_cell_length_b                                         10.74980
_cell_length_c                                         13.77650
_cell_angle_alpha                                      110.8670
_cell_angle_beta                                       102.8680
_cell_angle_gamma                                      100.9290
_cell_volume                                           1297.040
_cell_formula_units_Z                                 2
_cell_measurement_temperature                     ?
_cell_measurement_reflns_used                     ?
_cell_measurement_theta_min                       ?
_cell_measurement_theta_max                       ?
_cell_special_details                            
;
 
;

#===============================================================================

# 9. ATOMIC COORDINATES AND DISPLACEMENT PARAMETERS

loop_
_atom_site_label                                 
_atom_site_type_symbol                           
_atom_site_thermal_displace_type                 
_atom_site_fract_x                               
_atom_site_fract_y                               
_atom_site_fract_z                               
_atom_site_occupancy                             
_atom_site_U_iso_or_equiv                        
_atom_site_calc_flag                             
_atom_site_refinement_flags                      
_atom_site_disorder_assembly                     
_atom_site_disorder_group                        
Cl1 Cl Uiso 1.11081 1.23121 0.42320 1.000 0.0127 . . . .                        
Cl2 Cl Uiso 0.82773 0.45200 -0.18615 1.000 0.0127 . . . .                       
O1 O Uiso 0.67339 1.14501 0.32888 1.000 0.0127 . . . .                          
O2 O Uiso 0.97140 0.83207 -0.15061 1.000 0.0127 . . . .                         
N1 N Uiso 0.82247 1.04173 0.24289 1.000 0.0127 . . . .                          
N2 N Uiso 0.87741 0.77451 -0.02852 1.000 0.0127 . . . .                         
C1 C Uiso 0.81439 1.39062 0.30653 1.000 0.0127 . . . .                          
C2 C Uiso 0.87922 1.29722 0.33040 1.000 0.0127 . . . .                          
C3 C Uiso 1.02544 1.34191 0.38473 1.000 0.0127 . . . .                          
C4 C Uiso 1.10540 1.47773 0.41361 1.000 0.0127 . . . .                          
C5 C Uiso 1.03926 1.56912 0.38783 1.000 0.0127 . . . .                          
C6 C Uiso 0.89349 1.52566 0.33398 1.000 0.0127 . . . .                          
C7 C Uiso 0.78052 1.15351 0.30201 1.000 0.0127 . . . .                          
C8 C Uiso 0.75498 0.89960 0.21015 1.000 0.0127 . . . .                          
C9 C Uiso 0.82199 0.80257 0.16928 1.000 0.0127 . . . .                          
C10 C Uiso 0.75312 0.65806 0.13467 1.000 0.0127 . . . .                         
C11 C Uiso 0.61880 0.61535 0.14511 1.000 0.0127 . . . .                         
C12 C Uiso 0.55122 0.71838 0.18683 1.000 0.0127 . . . .                         
C13 C Uiso 0.61574 0.85489 0.21784 1.000 0.0127 . . . .                         
C14 C Uiso 0.81828 0.55433 0.08882 1.000 0.0127 . . . .                         
C15 C Uiso 0.75253 0.41758 0.05707 1.000 0.0127 . . . .                         
C16 C Uiso 0.61673 0.37462 0.06942 1.000 0.0127 . . . .                         
C17 C Uiso 0.55214 0.47113 0.11208 1.000 0.0127 . . . .                         
C18 C Uiso 0.96992 0.84638 0.16474 1.000 0.0127 . . . .                         
C19 C Uiso 0.99396 0.83624 0.06867 1.000 0.0127 . . . .                         
C20 C Uiso 1.13634 0.88093 0.06691 1.000 0.0127 . . . .                         
C21 C Uiso 1.24779 0.93088 0.16003 1.000 0.0127 . . . .                         
C22 C Uiso 1.22668 0.94094 0.26117 1.000 0.0127 . . . .                         
C23 C Uiso 1.08737 0.89682 0.26274 1.000 0.0127 . . . .                         
C24 C Uiso 1.34315 0.99687 0.36034 1.000 0.0127 . . . .                         
C25 C Uiso 1.32018 1.00445 0.45532 1.000 0.0127 . . . .                         
C26 C Uiso 1.17886 0.95476 0.45640 1.000 0.0127 . . . .                         
C27 C Uiso 1.06652 0.90303 0.36342 1.000 0.0127 . . . .                         
C28 C Uiso 0.87716 0.76540 -0.13197 1.000 0.0127 . . . .                        
C29 C Uiso 0.73975 0.66209 -0.22196 1.000 0.0127 . . . .                        
C30 C Uiso 0.70951 0.51918 -0.25175 1.000 0.0127 . . . .                        
C31 C Uiso 0.58542 0.42722 -0.33513 1.000 0.0127 . . . .                        
C32 C Uiso 0.48931 0.47894 -0.38648 1.000 0.0127 . . . .                        
C33 C Uiso 0.51848 0.62145 -0.35709 1.000 0.0127 . . . .                        
C34 C Uiso 0.64428 0.71185 -0.27615 1.000 0.0127 . . . .                        
H1 H Uiso 0.56447 0.31629 -0.35912 1.000 0.0152 . . . .                         
H2 H Uiso 0.39209 0.40728 -0.45003 1.000 0.0152 . . . .                         
H3 H Uiso 0.44438 0.66306 -0.39663 1.000 0.0152 . . . .                         
H4 H Uiso 0.66914 0.82236 -0.25440 1.000 0.0152 . . . .                         
H5 H Uiso 0.78578 0.72404 -0.02327 1.000 0.0152 . . . .                         
H6 H Uiso 1.15227 0.87398 -0.00950 1.000 0.0152 . . . .                         
H7 H Uiso 1.35549 0.96386 0.15891 1.000 0.0152 . . . .                          
H8 H Uiso 1.44942 1.03485 0.35807 1.000 0.0152 . . . .                          
H9 H Uiso 1.40777 1.04745 0.53068 1.000 0.0152 . . . .                          
H10 H Uiso 1.16226 0.95987 0.53239 1.000 0.0152 . . . .                         
H11 H Uiso 0.95941 0.86655 0.36407 1.000 0.0152 . . . .                         
H12 H Uiso 0.92083 0.58717 0.07963 1.000 0.0152 . . . .                         
H13 H Uiso 0.80254 0.33992 0.02189 1.000 0.0152 . . . .                         
H14 H Uiso 0.56597 0.26516 0.04354 1.000 0.0152 . . . .                         
H15 H Uiso 0.44893 0.44148 0.12137 1.000 0.0152 . . . .                         
H16 H Uiso 0.44553 0.68541 0.19129 1.000 0.0152 . . . .                         
H17 H Uiso 0.56424 0.93247 0.24895 1.000 0.0152 . . . .                         
H18 H Uiso 0.91077 1.06577 0.22120 1.000 0.0152 . . . .                         
H19 H Uiso 0.70062 1.35647 0.26621 1.000 0.0152 . . . .                         
H20 H Uiso 0.84142 1.59643 0.31387 1.000 0.0152 . . . .                         
H21 H Uiso 1.10158 1.67482 0.41055 1.000 0.0152 . . . .                         
H22 H Uiso 1.21825 1.51160 0.45692 1.000 0.0152 . . . .                         

#===============================================================================

#===============================================================================

data_26_list1_bpandenburg_26_3702    

#===============================================================================

# 5. CHEMICAL DATA

_chemical_name_systematic                        
;
;
_chemical_name_common                             ?
_chemical_melting_point                           ?
_chemical_formula_moiety                         
'C34 H22 Cl2 N2 O2'
# Ex: 'C12 H16 N2 O6, H2 O' and '(Cd 2+)3, (C6 N6 Cr 3-)2, 2(H2 O)' 
_chemical_formula_structural                      ?
_chemical_formula_sum                            
'C34 H22 Cl2 N2 O2'
_chemical_formula_iupac                           ?
_chemical_formula_weight                             561.44
_chemical_compound_source                        'see text'

loop_
_atom_type_symbol                                
_atom_type_description                           
_atom_type_scat_dispersion_real                  
_atom_type_scat_dispersion_imag                  
_atom_type_scat_source                           
 C   C    0.0033    0.0016
' International Tables Vol C Tables 4.2.6.8 and 6.1.1.4'
 H   H    0.0000    0.0000
' International Tables Vol C Tables 4.2.6.8 and 6.1.1.4'
Cl  Cl    0.1484    0.1585
' International Tables Vol C Tables 4.2.6.8 and 6.1.1.4'
 N   N    0.0061    0.0033
' International Tables Vol C Tables 4.2.6.8 and 6.1.1.4'
 O   O    0.0106    0.0060
' International Tables Vol C Tables 4.2.6.8 and 6.1.1.4'

#===============================================================================

# 6. CRYSTAL DATA

_symmetry_cell_setting                               triclinic
_symmetry_space_group_name_Hall                   '-P 1'
_symmetry_space_group_name_H-M                    'P -1'
_symmetry_Int_Tables_number                               2

loop_
_space_group_symop_id                            
_space_group_symop_operation_xyz                 
   1 x,y,z                         
   2 -x,-y,-z                      

_cell_length_a                                         10.06240
_cell_length_b                                         10.75200
_cell_length_c                                         13.78730
_cell_angle_alpha                                      110.9360
_cell_angle_beta                                       102.8060
_cell_angle_gamma                                      101.0520
_cell_volume                                           1297.038
_cell_formula_units_Z                                 2
_cell_measurement_temperature                     ?
_cell_measurement_reflns_used                     ?
_cell_measurement_theta_min                       ?
_cell_measurement_theta_max                       ?
_cell_special_details                            
;
 
;

#===============================================================================

# 9. ATOMIC COORDINATES AND DISPLACEMENT PARAMETERS

loop_
_atom_site_label                                 
_atom_site_type_symbol                           
_atom_site_thermal_displace_type                 
_atom_site_fract_x                               
_atom_site_fract_y                               
_atom_site_fract_z                               
_atom_site_occupancy                             
_atom_site_U_iso_or_equiv                        
_atom_site_calc_flag                             
_atom_site_refinement_flags                      
_atom_site_disorder_assembly                     
_atom_site_disorder_group                        
Cl1 Cl Uiso 0.67201 0.54811 0.68620 1.000 0.0127 . . . .                        
Cl2 Cl Uiso 0.38947 -0.23137 0.07695 1.000 0.0127 . . . .                       
O1 O Uiso 0.52799 0.16779 0.65017 1.000 0.0127 . . . .                          
O2 O Uiso 0.82707 -0.14451 0.17144 1.000 0.0127 . . . .                         
N1 N Uiso 0.62244 0.22545 0.52834 1.000 0.0127 . . . .                          
N2 N Uiso 0.67784 -0.04142 0.25729 1.000 0.0127 . . . .                         
C1 C Uiso 0.85538 0.28855 0.77587 1.000 0.0127 . . . .                          
C2 C Uiso 0.75993 0.33816 0.72179 1.000 0.0127 . . . .                          
C3 C Uiso 0.79022 0.48119 0.75176 1.000 0.0127 . . . .                          
C4 C Uiso 0.91430 0.57343 0.83525 1.000 0.0127 . . . .                          
C5 C Uiso 1.01037 0.52187 0.88654 1.000 0.0127 . . . .                          
C6 C Uiso 0.98118 0.37924 0.85694 1.000 0.0127 . . . .                          
C7 C Uiso 0.62247 0.23457 0.63168 1.000 0.0127 . . . .                          
C8 C Uiso 0.50590 0.16361 0.43112 1.000 0.0127 . . . .                          
C9 C Uiso 0.53011 0.15363 0.33518 1.000 0.0127 . . . .                          
C10 C Uiso 0.41270 0.10309 0.23718 1.000 0.0127 . . . .                         
C11 C Uiso 0.27322 0.05880 0.23861 1.000 0.0127 . . . .                         
C12 C Uiso 0.25195 0.06877 0.33963 1.000 0.0127 . . . .                         
C13 C Uiso 0.36337 0.11874 0.43275 1.000 0.0127 . . . .                         
C14 C Uiso 0.43373 0.09693 0.13662 1.000 0.0127 . . . .                         
C15 C Uiso 0.32141 0.04518 0.04364 1.000 0.0127 . . . .                         
C16 C Uiso 0.17990 -0.00459 0.04459 1.000 0.0127 . . . .                        
C17 C Uiso 0.15676 0.00284 0.13944 1.000 0.0127 . . . .                         
C18 C Uiso 0.67819 0.19776 0.33080 1.000 0.0127 . . . .                         
C19 C Uiso 0.74534 0.10089 0.29005 1.000 0.0127 . . . .                         
C20 C Uiso 0.88469 0.14592 0.28248 1.000 0.0127 . . . .                         
C21 C Uiso 0.94920 0.28261 0.31351 1.000 0.0127 . . . .                         
C22 C Uiso 0.88148 0.38548 0.35510 1.000 0.0127 . . . .                         
C23 C Uiso 0.74706 0.34246 0.36544 1.000 0.0127 . . . .                         
C24 C Uiso 0.94813 0.52988 0.38811 1.000 0.0127 . . . .                         
C25 C Uiso 0.88343 0.62627 0.43069 1.000 0.0127 . . . .                         
C26 C Uiso 0.74755 0.58299 0.44299 1.000 0.0127 . . . .                         
C27 C Uiso 0.68180 0.44608 0.41124 1.000 0.0127 . . . .                         
C28 C Uiso 0.71981 -0.15319 0.19820 1.000 0.0127 . . . .                        
C29 C Uiso 0.62095 -0.29709 0.16970 1.000 0.0127 . . . .                        
C30 C Uiso 0.47467 -0.34202 0.11528 1.000 0.0127 . . . .                        
C31 C Uiso 0.39449 -0.47800 0.08627 1.000 0.0127 . . . .                        
C32 C Uiso 0.46045 -0.56934 0.11201 1.000 0.0127 . . . .                        
C33 C Uiso 0.60627 -0.52564 0.16597 1.000 0.0127 . . . .                        
C34 C Uiso 0.68560 -0.39044 0.19351 1.000 0.0127 . . . .                        
H1 H Uiso 0.28161 -0.51203 0.04290 1.000 0.0152 . . . .                         
H2 H Uiso 0.39797 -0.67517 0.08920 1.000 0.0152 . . . .                         
H3 H Uiso 0.65819 -0.59636 0.18608 1.000 0.0152 . . . .                         
H4 H Uiso 0.79941 -0.35613 0.23388 1.000 0.0152 . . . .                         
H5 H Uiso 0.58944 -0.06560 0.27890 1.000 0.0152 . . . .                         
H6 H Uiso 0.93631 0.06846 0.25145 1.000 0.0152 . . . .                          
H7 H Uiso 1.05499 0.31584 0.30917 1.000 0.0152 . . . .                          
H8 H Uiso 1.05137 0.55976 0.37883 1.000 0.0152 . . . .                          
H9 H Uiso 0.93416 0.73586 0.45655 1.000 0.0152 . . . .                          
H10 H Uiso 0.69746 0.66056 0.47812 1.000 0.0152 . . . .                         
H11 H Uiso 0.57920 0.41299 0.42040 1.000 0.0152 . . . .                         
H12 H Uiso 0.54097 0.13349 0.13607 1.000 0.0152 . . . .                         
H13 H Uiso 0.33815 0.04015 -0.03225 1.000 0.0152 . . . .                        
H14 H Uiso 0.09231 -0.04756 -0.03077 1.000 0.0152 . . . .                       
H15 H Uiso 0.05037 -0.03521 0.14163 1.000 0.0152 . . . .                        
H16 H Uiso 0.14413 0.03569 0.34065 1.000 0.0152 . . . .                         
H17 H Uiso 0.34729 0.12560 0.50905 1.000 0.0152 . . . .                         
H18 H Uiso 0.71423 0.27602 0.52320 1.000 0.0152 . . . .                         
H19 H Uiso 0.83047 0.17794 0.75396 1.000 0.0152 . . . .                         
H20 H Uiso 1.05523 0.33775 0.89643 1.000 0.0152 . . . .                         
H21 H Uiso 1.10758 0.59375 0.95020 1.000 0.0152 . . . .                         
H22 H Uiso 0.93528 0.68445 0.85940 1.000 0.0152 . . . .                         

#===============================================================================

#===============================================================================

data_26_list1_bpandenburg_27_2390    

#===============================================================================

# 5. CHEMICAL DATA

_chemical_name_systematic                        
;
;
_chemical_name_common                             ?
_chemical_melting_point                           ?
_chemical_formula_moiety                         
'C34 H22 Cl2 N2 O2'
# Ex: 'C12 H16 N2 O6, H2 O' and '(Cd 2+)3, (C6 N6 Cr 3-)2, 2(H2 O)' 
_chemical_formula_structural                      ?
_chemical_formula_sum                            
'C34 H22 Cl2 N2 O2'
_chemical_formula_iupac                           ?
_chemical_formula_weight                             561.44
_chemical_compound_source                        'see text'

loop_
_atom_type_symbol                                
_atom_type_description                           
_atom_type_scat_dispersion_real                  
_atom_type_scat_dispersion_imag                  
_atom_type_scat_source                           
 C   C    0.0033    0.0016
' International Tables Vol C Tables 4.2.6.8 and 6.1.1.4'
 H   H    0.0000    0.0000
' International Tables Vol C Tables 4.2.6.8 and 6.1.1.4'
Cl  Cl    0.1484    0.1585
' International Tables Vol C Tables 4.2.6.8 and 6.1.1.4'
 N   N    0.0061    0.0033
' International Tables Vol C Tables 4.2.6.8 and 6.1.1.4'
 O   O    0.0106    0.0060
' International Tables Vol C Tables 4.2.6.8 and 6.1.1.4'

#===============================================================================

# 6. CRYSTAL DATA

_symmetry_cell_setting                               triclinic
_symmetry_space_group_name_Hall                   '-P 1'
_symmetry_space_group_name_H-M                    'P -1'
_symmetry_Int_Tables_number                               2

loop_
_space_group_symop_id                            
_space_group_symop_operation_xyz                 
   1 x,y,z                         
   2 -x,-y,-z                      

_cell_length_a                                          9.87900
_cell_length_b                                         10.16290
_cell_length_c                                         15.17010
_cell_angle_alpha                                      109.0360
_cell_angle_beta                                        93.2500
_cell_angle_gamma                                      112.3600
_cell_volume                                           1302.745
_cell_formula_units_Z                                 2
_cell_measurement_temperature                     ?
_cell_measurement_reflns_used                     ?
_cell_measurement_theta_min                       ?
_cell_measurement_theta_max                       ?
_cell_special_details                            
;
 
;

#===============================================================================

# 9. ATOMIC COORDINATES AND DISPLACEMENT PARAMETERS

loop_
_atom_site_label                                 
_atom_site_type_symbol                           
_atom_site_thermal_displace_type                 
_atom_site_fract_x                               
_atom_site_fract_y                               
_atom_site_fract_z                               
_atom_site_occupancy                             
_atom_site_U_iso_or_equiv                        
_atom_site_calc_flag                             
_atom_site_refinement_flags                      
_atom_site_disorder_assembly                     
_atom_site_disorder_group                        
Cl1 Cl Uiso -0.60861 -0.03306 0.08693 1.000 0.0127 . . . .                      
Cl2 Cl Uiso 0.14052 0.19641 0.38050 1.000 0.0127 . . . .                        
O1 O Uiso -0.29460 -0.00594 0.09798 1.000 0.0127 . . . .                        
O2 O Uiso 0.15171 0.62404 0.56668 1.000 0.0127 . . . .                          
N1 N Uiso -0.14572 0.20701 0.23008 1.000 0.0127 . . . .                         
N2 N Uiso 0.17307 0.52747 0.41061 1.000 0.0127 . . . .                          
C1 C Uiso -0.35043 0.04906 0.33071 1.000 0.0127 . . . .                         
C2 C Uiso -0.39485 0.03936 0.23953 1.000 0.0127 . . . .                         
C3 C Uiso -0.54679 -0.01446 0.20230 1.000 0.0127 . . . .                        
C4 C Uiso -0.65210 -0.05442 0.25725 1.000 0.0127 . . . .                        
C5 C Uiso -0.60582 -0.04495 0.34813 1.000 0.0127 . . . .                        
C6 C Uiso -0.45503 0.00668 0.38507 1.000 0.0127 . . . .                         
C7 C Uiso -0.27642 0.07615 0.18007 1.000 0.0127 . . . .                         
C8 C Uiso -0.01565 0.24419 0.19175 1.000 0.0127 . . . .                         
C9 C Uiso 0.08001 0.39286 0.21024 1.000 0.0127 . . . .                          
C10 C Uiso 0.21279 0.42482 0.17190 1.000 0.0127 . . . .                         
C11 C Uiso 0.24361 0.30420 0.11551 1.000 0.0127 . . . .                         
C12 C Uiso 0.14066 0.15026 0.09671 1.000 0.0127 . . . .                         
C13 C Uiso 0.01695 0.12110 0.13424 1.000 0.0127 . . . .                         
C14 C Uiso 0.31570 0.57805 0.18941 1.000 0.0127 . . . .                         
C15 C Uiso 0.44320 0.60698 0.15493 1.000 0.0127 . . . .                         
C16 C Uiso 0.47584 0.48379 0.09985 1.000 0.0127 . . . .                         
C17 C Uiso 0.37770 0.33657 0.07977 1.000 0.0127 . . . .                         
C18 C Uiso 0.04879 0.52435 0.26933 1.000 0.0127 . . . .                         
C19 C Uiso 0.09291 0.58615 0.36643 1.000 0.0127 . . . .                         
C20 C Uiso 0.06351 0.71256 0.42167 1.000 0.0127 . . . .                         
C21 C Uiso -0.00679 0.77285 0.37816 1.000 0.0127 . . . .                        
C22 C Uiso -0.05106 0.71383 0.27702 1.000 0.0127 . . . .                        
C23 C Uiso -0.02297 0.58954 0.22286 1.000 0.0127 . . . .                        
C24 C Uiso -0.12197 0.77892 0.23025 1.000 0.0127 . . . .                        
C25 C Uiso -0.16083 0.72262 0.13388 1.000 0.0127 . . . .                        
C26 C Uiso -0.13217 0.59628 0.07843 1.000 0.0127 . . . .                        
C27 C Uiso -0.06618 0.53162 0.12142 1.000 0.0127 . . . .                        
C28 C Uiso 0.19447 0.54679 0.50585 1.000 0.0127 . . . .                         
C29 C Uiso 0.28810 0.47155 0.53486 1.000 0.0127 . . . .                         
C30 C Uiso 0.27304 0.32260 0.48665 1.000 0.0127 . . . .                         
C31 C Uiso 0.36178 0.26652 0.52357 1.000 0.0127 . . . .                         
C32 C Uiso 0.46596 0.35849 0.60826 1.000 0.0127 . . . .                         
C33 C Uiso 0.48136 0.50687 0.65735 1.000 0.0127 . . . .                         
C34 C Uiso 0.39198 0.56164 0.62065 1.000 0.0127 . . . .                         
H1 H Uiso 0.34795 0.15076 0.48558 1.000 0.0152 . . . .                          
H2 H Uiso 0.53378 0.31361 0.63653 1.000 0.0152 . . . .                          
H3 H Uiso 0.56106 0.57838 0.72418 1.000 0.0152 . . . .                          
H4 H Uiso 0.40148 0.67633 0.65845 1.000 0.0152 . . . .                          
H5 H Uiso 0.21034 0.45694 0.36627 1.000 0.0152 . . . .                          
H6 H Uiso 0.09744 0.75712 0.49799 1.000 0.0152 . . . .                          
H7 H Uiso -0.02960 0.86790 0.41967 1.000 0.0152 . . . .                         
H8 H Uiso -0.14390 0.87343 0.27349 1.000 0.0152 . . . .                         
H9 H Uiso -0.21575 0.77032 0.09783 1.000 0.0152 . . . .                         
H10 H Uiso -0.16544 0.55194 0.00168 1.000 0.0152 . . . .                        
H11 H Uiso -0.04549 0.43519 0.07978 1.000 0.0152 . . . .                        
H12 H Uiso 0.29020 0.67043 0.23091 1.000 0.0152 . . . .                         
H13 H Uiso 0.52110 0.72363 0.16889 1.000 0.0152 . . . .                         
H14 H Uiso 0.57835 0.50863 0.07385 1.000 0.0152 . . . .                         
H15 H Uiso 0.39879 0.24094 0.03660 1.000 0.0152 . . . .                         
H16 H Uiso 0.16455 0.05777 0.05231 1.000 0.0152 . . . .                         
H17 H Uiso -0.05871 0.00467 0.12139 1.000 0.0152 . . . .                        
H18 H Uiso -0.14641 0.28221 0.29342 1.000 0.0152 . . . .                        
H19 H Uiso -0.23280 0.08841 0.35826 1.000 0.0152 . . . .                        
H20 H Uiso -0.41835 0.01353 0.45532 1.000 0.0152 . . . .                        
H21 H Uiso -0.68968 -0.08133 0.38842 1.000 0.0152 . . . .                       
H22 H Uiso -0.76977 -0.09557 0.22816 1.000 0.0152 . . . .                       

#===============================================================================

#===============================================================================

data_26_list1_bpandenburg_28_2623    

#===============================================================================

# 5. CHEMICAL DATA

_chemical_name_systematic                        
;
;
_chemical_name_common                             ?
_chemical_melting_point                           ?
_chemical_formula_moiety                         
'C34 H22 Cl2 N2 O2'
# Ex: 'C12 H16 N2 O6, H2 O' and '(Cd 2+)3, (C6 N6 Cr 3-)2, 2(H2 O)' 
_chemical_formula_structural                      ?
_chemical_formula_sum                            
'C34 H22 Cl2 N2 O2'
_chemical_formula_iupac                           ?
_chemical_formula_weight                             561.44
_chemical_compound_source                        'see text'

loop_
_atom_type_symbol                                
_atom_type_description                           
_atom_type_scat_dispersion_real                  
_atom_type_scat_dispersion_imag                  
_atom_type_scat_source                           
 C   C    0.0033    0.0016
' International Tables Vol C Tables 4.2.6.8 and 6.1.1.4'
 H   H    0.0000    0.0000
' International Tables Vol C Tables 4.2.6.8 and 6.1.1.4'
Cl  Cl    0.1484    0.1585
' International Tables Vol C Tables 4.2.6.8 and 6.1.1.4'
 N   N    0.0061    0.0033
' International Tables Vol C Tables 4.2.6.8 and 6.1.1.4'
 O   O    0.0106    0.0060
' International Tables Vol C Tables 4.2.6.8 and 6.1.1.4'

#===============================================================================

# 6. CRYSTAL DATA

_symmetry_cell_setting                               triclinic
_symmetry_space_group_name_Hall                   '-P 1'
_symmetry_space_group_name_H-M                    'P -1'
_symmetry_Int_Tables_number                               2

loop_
_space_group_symop_id                            
_space_group_symop_operation_xyz                 
   1 x,y,z                         
   2 -x,-y,-z                      

_cell_length_a                                         10.71390
_cell_length_b                                         11.04870
_cell_length_c                                         12.53450
_cell_angle_alpha                                      107.3340
_cell_angle_beta                                       106.3750
_cell_angle_gamma                                       99.6880
_cell_volume                                           1306.356
_cell_formula_units_Z                                 2
_cell_measurement_temperature                     ?
_cell_measurement_reflns_used                     ?
_cell_measurement_theta_min                       ?
_cell_measurement_theta_max                       ?
_cell_special_details                            
;
 
;

#===============================================================================

# 9. ATOMIC COORDINATES AND DISPLACEMENT PARAMETERS

loop_
_atom_site_label                                 
_atom_site_type_symbol                           
_atom_site_thermal_displace_type                 
_atom_site_fract_x                               
_atom_site_fract_y                               
_atom_site_fract_z                               
_atom_site_occupancy                             
_atom_site_U_iso_or_equiv                        
_atom_site_calc_flag                             
_atom_site_refinement_flags                      
_atom_site_disorder_assembly                     
_atom_site_disorder_group                        
Cl1 Cl Uiso 0.08554 0.24944 0.37061 1.000 0.0127 . . . .                        
Cl2 Cl Uiso 0.17123 0.05375 0.08495 1.000 0.0127 . . . .                        
O1 O Uiso 0.37599 0.64527 0.51634 1.000 0.0127 . . . .                          
O2 O Uiso 0.19751 -0.01201 0.30043 1.000 0.0127 . . . .                         
N1 N Uiso 0.32960 0.46946 0.57546 1.000 0.0127 . . . .                          
N2 N Uiso 0.37357 0.14378 0.46309 1.000 0.0127 . . . .                          
C1 C Uiso 0.10915 0.63457 0.42822 1.000 0.0127 . . . .                          
C2 C Uiso 0.14661 0.52223 0.43765 1.000 0.0127 . . . .                          
C3 C Uiso 0.05082 0.39989 0.37314 1.000 0.0127 . . . .                          
C4 C Uiso -0.07876 0.39173 0.30177 1.000 0.0127 . . . .                         
C5 C Uiso -0.11379 0.50476 0.29429 1.000 0.0127 . . . .                         
C6 C Uiso -0.01941 0.62723 0.35810 1.000 0.0127 . . . .                         
C7 C Uiso 0.29630 0.55103 0.51282 1.000 0.0127 . . . .                          
C8 C Uiso 0.46081 0.47363 0.64369 1.000 0.0127 . . . .                          
C9 C Uiso 0.48020 0.37069 0.67968 1.000 0.0127 . . . .                          
C10 C Uiso 0.61284 0.37316 0.74793 1.000 0.0127 . . . .                         
C11 C Uiso 0.72259 0.48113 0.77831 1.000 0.0127 . . . .                         
C12 C Uiso 0.69803 0.58905 0.74417 1.000 0.0127 . . . .                         
C13 C Uiso 0.57259 0.58604 0.67902 1.000 0.0127 . . . .                         
C14 C Uiso 0.63693 0.26730 0.78648 1.000 0.0127 . . . .                         
C15 C Uiso 0.76407 0.26998 0.84874 1.000 0.0127 . . . .                         
C16 C Uiso 0.87609 0.37841 0.87622 1.000 0.0127 . . . .                         
C17 C Uiso 0.85534 0.48125 0.84268 1.000 0.0127 . . . .                         
C18 C Uiso 0.36449 0.25720 0.65544 1.000 0.0127 . . . .                         
C19 C Uiso 0.31560 0.14939 0.55156 1.000 0.0127 . . . .                         
C20 C Uiso 0.20745 0.04143 0.53485 1.000 0.0127 . . . .                         
C21 C Uiso 0.15295 0.04650 0.62053 1.000 0.0127 . . . .                         
C22 C Uiso 0.20200 0.15717 0.72987 1.000 0.0127 . . . .                         
C23 C Uiso 0.30862 0.26195 0.74712 1.000 0.0127 . . . .                         
C24 C Uiso 0.14410 0.16377 0.82013 1.000 0.0127 . . . .                         
C25 C Uiso 0.19198 0.27105 0.92286 1.000 0.0127 . . . .                         
C26 C Uiso 0.30090 0.37768 0.94111 1.000 0.0127 . . . .                         
C27 C Uiso 0.35751 0.37311 0.85642 1.000 0.0127 . . . .                         
C28 C Uiso 0.31038 0.06195 0.34286 1.000 0.0127 . . . .                         
C29 C Uiso 0.39926 0.07767 0.26888 1.000 0.0127 . . . .                         
C30 C Uiso 0.34547 0.08079 0.15472 1.000 0.0127 . . . .                         
C31 C Uiso 0.43006 0.10654 0.09319 1.000 0.0127 . . . .                         
C32 C Uiso 0.56810 0.12320 0.14337 1.000 0.0127 . . . .                         
C33 C Uiso 0.62137 0.11279 0.25378 1.000 0.0127 . . . .                         
C34 C Uiso 0.53701 0.09165 0.31649 1.000 0.0127 . . . .                         
H1 H Uiso 0.38763 0.11323 0.00660 1.000 0.0152 . . . .                          
H2 H Uiso 0.63300 0.14253 0.09463 1.000 0.0152 . . . .                          
H3 H Uiso 0.72796 0.12195 0.29181 1.000 0.0152 . . . .                          
H4 H Uiso 0.57854 0.08572 0.40348 1.000 0.0152 . . . .                          
H5 H Uiso 0.45926 0.21578 0.48521 1.000 0.0152 . . . .                          
H6 H Uiso 0.16980 -0.04290 0.45258 1.000 0.0152 . . . .                         
H7 H Uiso 0.07047 -0.03405 0.60714 1.000 0.0152 . . . .                         
H8 H Uiso 0.06013 0.08267 0.80396 1.000 0.0152 . . . .                          
H9 H Uiso 0.14854 0.27705 0.99147 1.000 0.0152 . . . .                          
H10 H Uiso 0.33675 0.46271 1.02306 1.000 0.0152 . . . .                         
H11 H Uiso 0.43927 0.45405 0.86977 1.000 0.0152 . . . .                         
H12 H Uiso 0.55216 0.18497 0.76465 1.000 0.0152 . . . .                         
H13 H Uiso 0.78236 0.18912 0.87668 1.000 0.0152 . . . .                         
H14 H Uiso 0.97690 0.37739 0.92324 1.000 0.0152 . . . .                         
H15 H Uiso 0.93874 0.56422 0.86257 1.000 0.0152 . . . .                         
H16 H Uiso 0.78202 0.67407 0.77150 1.000 0.0152 . . . .                         
H17 H Uiso 0.55432 0.66747 0.65295 1.000 0.0152 . . . .                         
H18 H Uiso 0.25461 0.39483 0.56702 1.000 0.0152 . . . .                         
H19 H Uiso 0.18513 0.72853 0.47640 1.000 0.0152 . . . .                         
H20 H Uiso -0.04564 0.71568 0.35151 1.000 0.0152 . . . .                        
H21 H Uiso -0.21397 0.49721 0.23757 1.000 0.0152 . . . .                        
H22 H Uiso -0.15104 0.29615 0.25138 1.000 0.0152 . . . .                        

#===============================================================================

#===============================================================================

data_26_list1_bpandenburg_29_166     

#===============================================================================

# 5. CHEMICAL DATA

_chemical_name_systematic                        
;
;
_chemical_name_common                             ?
_chemical_melting_point                           ?
_chemical_formula_moiety                         
'C34 H22 Cl2 N2 O2'
# Ex: 'C12 H16 N2 O6, H2 O' and '(Cd 2+)3, (C6 N6 Cr 3-)2, 2(H2 O)' 
_chemical_formula_structural                      ?
_chemical_formula_sum                            
'C34 H22 Cl2 N2 O2'
_chemical_formula_iupac                           ?
_chemical_formula_weight                             561.44
_chemical_compound_source                        'see text'

loop_
_atom_type_symbol                                
_atom_type_description                           
_atom_type_scat_dispersion_real                  
_atom_type_scat_dispersion_imag                  
_atom_type_scat_source                           
 C   C    0.0033    0.0016
' International Tables Vol C Tables 4.2.6.8 and 6.1.1.4'
 H   H    0.0000    0.0000
' International Tables Vol C Tables 4.2.6.8 and 6.1.1.4'
Cl  Cl    0.1484    0.1585
' International Tables Vol C Tables 4.2.6.8 and 6.1.1.4'
 N   N    0.0061    0.0033
' International Tables Vol C Tables 4.2.6.8 and 6.1.1.4'
 O   O    0.0106    0.0060
' International Tables Vol C Tables 4.2.6.8 and 6.1.1.4'

#===============================================================================

# 6. CRYSTAL DATA

_symmetry_cell_setting                               triclinic
_symmetry_space_group_name_Hall                   '-P 1'
_symmetry_space_group_name_H-M                    'P -1'
_symmetry_Int_Tables_number                               2

loop_
_space_group_symop_id                            
_space_group_symop_operation_xyz                 
   1 x,y,z                         
   2 -x,-y,-z                      

_cell_length_a                                         10.40110
_cell_length_b                                         10.59560
_cell_length_c                                         14.27560
_cell_angle_alpha                                       71.1510
_cell_angle_beta                                        69.5470
_cell_angle_gamma                                       62.4890
_cell_volume                                           1282.413
_cell_formula_units_Z                                 2
_cell_measurement_temperature                     ?
_cell_measurement_reflns_used                     ?
_cell_measurement_theta_min                       ?
_cell_measurement_theta_max                       ?
_cell_special_details                            
;
 
;

#===============================================================================

# 9. ATOMIC COORDINATES AND DISPLACEMENT PARAMETERS

loop_
_atom_site_label                                 
_atom_site_type_symbol                           
_atom_site_thermal_displace_type                 
_atom_site_fract_x                               
_atom_site_fract_y                               
_atom_site_fract_z                               
_atom_site_occupancy                             
_atom_site_U_iso_or_equiv                        
_atom_site_calc_flag                             
_atom_site_refinement_flags                      
_atom_site_disorder_assembly                     
_atom_site_disorder_group                        
Cl1 Cl Uiso -0.01698 0.92833 0.12315 1.000 0.0127 . . . .                       
Cl2 Cl Uiso 0.44927 0.38708 0.40321 1.000 0.0127 . . . .                        
O1 O Uiso 0.35525 0.76759 0.24440 1.000 0.0127 . . . .                          
O2 O Uiso 0.05660 0.28724 0.57774 1.000 0.0127 . . . .                          
N1 N Uiso 0.19965 0.67108 0.23890 1.000 0.0127 . . . .                          
N2 N Uiso 0.18018 0.32780 0.40900 1.000 0.0127 . . . .                          
C1 C Uiso 0.09333 0.97436 0.35049 1.000 0.0127 . . . .                          
C2 C Uiso 0.09697 0.91674 0.27437 1.000 0.0127 . . . .                          
C3 C Uiso -0.01257 0.99406 0.21919 1.000 0.0127 . . . .                         
C4 C Uiso -0.12246 1.12860 0.23892 1.000 0.0127 . . . .                         
C5 C Uiso -0.12414 1.18428 0.31497 1.000 0.0127 . . . .                         
C6 C Uiso -0.01667 1.10660 0.37172 1.000 0.0127 . . . .                         
C7 C Uiso 0.23192 0.77757 0.25047 1.000 0.0127 . . . .                          
C8 C Uiso 0.30171 0.54825 0.19664 1.000 0.0127 . . . .                          
C9 C Uiso 0.25481 0.44385 0.20292 1.000 0.0127 . . . .                          
C10 C Uiso 0.35572 0.31915 0.15905 1.000 0.0127 . . . .                         
C11 C Uiso 0.50277 0.30430 0.10895 1.000 0.0127 . . . .                         
C12 C Uiso 0.54795 0.41523 0.10323 1.000 0.0127 . . . .                         
C13 C Uiso 0.45199 0.53313 0.14510 1.000 0.0127 . . . .                         
C14 C Uiso 0.31135 0.20672 0.16632 1.000 0.0127 . . . .                         
C15 C Uiso 0.40991 0.08730 0.12614 1.000 0.0127 . . . .                         
C16 C Uiso 0.55891 0.07365 0.07380 1.000 0.0127 . . . .                         
C17 C Uiso 0.60326 0.17964 0.06514 1.000 0.0127 . . . .                         
C18 C Uiso 0.09752 0.46093 0.25681 1.000 0.0127 . . . .                         
C19 C Uiso 0.06262 0.40709 0.35907 1.000 0.0127 . . . .                         
C20 C Uiso -0.08897 0.43029 0.41199 1.000 0.0127 . . . .                        
C21 C Uiso -0.19773 0.50446 0.36020 1.000 0.0127 . . . .                        
C22 C Uiso -0.16471 0.55884 0.25324 1.000 0.0127 . . . .                        
C23 C Uiso -0.01649 0.53686 0.20167 1.000 0.0127 . . . .                        
C24 C Uiso -0.27851 0.63359 0.19806 1.000 0.0127 . . . .                        
C25 C Uiso -0.24401 0.68227 0.09594 1.000 0.0127 . . . .                        
C26 C Uiso -0.09321 0.66069 0.04319 1.000 0.0127 . . . .                        
C27 C Uiso 0.01661 0.59078 0.09443 1.000 0.0127 . . . .                         
C28 C Uiso 0.17094 0.27921 0.51276 1.000 0.0127 . . . .                         
C29 C Uiso 0.32087 0.20058 0.54311 1.000 0.0127 . . . .                         
C30 C Uiso 0.44551 0.23639 0.50146 1.000 0.0127 . . . .                         
C31 C Uiso 0.57333 0.15336 0.53903 1.000 0.0127 . . . .                         
C32 C Uiso 0.57771 0.03451 0.61791 1.000 0.0127 . . . .                         
C33 C Uiso 0.45372 -0.00101 0.66085 1.000 0.0127 . . . .                        
C34 C Uiso 0.32696 0.08259 0.62344 1.000 0.0127 . . . .                         
H1 H Uiso 0.66845 0.18300 0.50578 1.000 0.0152 . . . .                          
H2 H Uiso 0.67706 -0.02980 0.64672 1.000 0.0152 . . . .                         
H3 H Uiso 0.45573 -0.09230 0.72328 1.000 0.0152 . . . .                         
H4 H Uiso 0.22911 0.05741 0.65580 1.000 0.0152 . . . .                          
H5 H Uiso 0.28279 0.31024 0.36266 1.000 0.0152 . . . .                          
H6 H Uiso -0.11391 0.38902 0.49294 1.000 0.0152 . . . .                         
H7 H Uiso -0.31245 0.52260 0.39928 1.000 0.0152 . . . .                         
H8 H Uiso -0.39283 0.65108 0.23898 1.000 0.0152 . . . .                         
H9 H Uiso -0.32972 0.73737 0.05371 1.000 0.0152 . . . .                         
H10 H Uiso -0.06735 0.69988 -0.03822 1.000 0.0152 . . . .                       
H11 H Uiso 0.13102 0.57302 0.05517 1.000 0.0152 . . . .                         
H12 H Uiso 0.19824 0.21821 0.20546 1.000 0.0152 . . . .                         
H13 H Uiso 0.37714 0.00041 0.13428 1.000 0.0152 . . . .                         
H14 H Uiso 0.63562 -0.02204 0.04216 1.000 0.0152 . . . .                        
H15 H Uiso 0.71548 0.17126 0.02562 1.000 0.0152 . . . .                         
H16 H Uiso 0.66076 0.40460 0.06331 1.000 0.0152 . . . .                         
H17 H Uiso 0.48671 0.61705 0.13980 1.000 0.0152 . . . .                         
H18 H Uiso 0.09270 0.67982 0.26855 1.000 0.0152 . . . .                         
H19 H Uiso 0.17940 0.91313 0.39220 1.000 0.0152 . . . .                         
H20 H Uiso -0.01794 1.15015 0.43093 1.000 0.0152 . . . .                        
H21 H Uiso -0.20910 1.28887 0.32943 1.000 0.0152 . . . .                        
H22 H Uiso -0.20624 1.18836 0.19495 1.000 0.0152 . . . .                        

#===============================================================================

#===============================================================================

data_26_list1_bpandenburg_30_565     

#===============================================================================

# 5. CHEMICAL DATA

_chemical_name_systematic                        
;
;
_chemical_name_common                             ?
_chemical_melting_point                           ?
_chemical_formula_moiety                         
'C34 H22 Cl2 N2 O2'
# Ex: 'C12 H16 N2 O6, H2 O' and '(Cd 2+)3, (C6 N6 Cr 3-)2, 2(H2 O)' 
_chemical_formula_structural                      ?
_chemical_formula_sum                            
'C34 H22 Cl2 N2 O2'
_chemical_formula_iupac                           ?
_chemical_formula_weight                             561.44
_chemical_compound_source                        'see text'

loop_
_atom_type_symbol                                
_atom_type_description                           
_atom_type_scat_dispersion_real                  
_atom_type_scat_dispersion_imag                  
_atom_type_scat_source                           
 C   C    0.0033    0.0016
' International Tables Vol C Tables 4.2.6.8 and 6.1.1.4'
 H   H    0.0000    0.0000
' International Tables Vol C Tables 4.2.6.8 and 6.1.1.4'
Cl  Cl    0.1484    0.1585
' International Tables Vol C Tables 4.2.6.8 and 6.1.1.4'
 N   N    0.0061    0.0033
' International Tables Vol C Tables 4.2.6.8 and 6.1.1.4'
 O   O    0.0106    0.0060
' International Tables Vol C Tables 4.2.6.8 and 6.1.1.4'

#===============================================================================

# 6. CRYSTAL DATA

_symmetry_cell_setting                              monoclinic
_symmetry_space_group_name_Hall                   '-P 2ybc'
_symmetry_space_group_name_H-M                    'P 21/c'
_symmetry_Int_Tables_number                              14

loop_
_space_group_symop_id                            
_space_group_symop_operation_xyz                 
   1 x,y,z                         
   2 -x,1/2+y,1/2-z                
   3 -x,-y,-z                      
   4 x,1/2-y,1/2+z                 

_cell_length_a                                         12.04390
_cell_length_b                                         14.80660
_cell_length_c                                         14.85170
_cell_angle_alpha                                            90
_cell_angle_beta                                       102.8960
_cell_angle_gamma                                            90
_cell_volume                                           2581.688
_cell_formula_units_Z                                 4
_cell_measurement_temperature                     ?
_cell_measurement_reflns_used                     ?
_cell_measurement_theta_min                       ?
_cell_measurement_theta_max                       ?
_cell_special_details                            
;
 
;

#===============================================================================

# 9. ATOMIC COORDINATES AND DISPLACEMENT PARAMETERS

loop_
_atom_site_label                                 
_atom_site_type_symbol                           
_atom_site_thermal_displace_type                 
_atom_site_fract_x                               
_atom_site_fract_y                               
_atom_site_fract_z                               
_atom_site_occupancy                             
_atom_site_U_iso_or_equiv                        
_atom_site_calc_flag                             
_atom_site_refinement_flags                      
_atom_site_disorder_assembly                     
_atom_site_disorder_group                        
Cl1 Cl Uiso 0.24208 1.11857 0.08989 1.000 0.0127 . . . .                        
Cl5 Cl Uiso 0.42826 0.70411 0.01542 1.000 0.0127 . . . .                        
O1 O Uiso 0.35592 0.93403 0.10236 1.000 0.0127 . . . .                          
O5 O Uiso 0.12765 0.59447 -0.15672 1.000 0.0127 . . . .                         
N1 N Uiso 0.21228 0.83095 0.10396 1.000 0.0127 . . . .                          
N5 N Uiso 0.19539 0.60348 0.00047 1.000 0.0127 . . . .                          
C1 C Uiso 0.10434 0.91007 -0.07177 1.000 0.0127 . . . .                         
C5 C Uiso 0.17288 0.95868 -0.00036 1.000 0.0127 . . . .                         
C9 C Uiso 0.16172 1.05233 0.00062 1.000 0.0127 . . . .                          
C13 C Uiso 0.08274 1.09621 -0.06801 1.000 0.0127 . . . .                        
C17 C Uiso 0.01479 1.04683 -0.13853 1.000 0.0127 . . . .                        
C21 C Uiso 0.02573 0.95361 -0.14047 1.000 0.0127 . . . .                        
C25 C Uiso 0.25906 0.90881 0.07438 1.000 0.0127 . . . .                         
C29 C Uiso 0.26756 0.76651 0.16788 1.000 0.0127 . . . .                         
C33 C Uiso 0.21497 0.68551 0.17334 1.000 0.0127 . . . .                         
C37 C Uiso 0.26863 0.61842 0.23742 1.000 0.0127 . . . .                         
C41 C Uiso 0.37477 0.63628 0.29578 1.000 0.0127 . . . .                         
C45 C Uiso 0.42732 0.72137 0.28836 1.000 0.0127 . . . .                         
C49 C Uiso 0.37659 0.78458 0.22700 1.000 0.0127 . . . .                         
C53 C Uiso 0.21782 0.53221 0.24259 1.000 0.0127 . . . .                         
C57 C Uiso 0.27089 0.46893 0.30312 1.000 0.0127 . . . .                         
C61 C Uiso 0.37790 0.48772 0.36355 1.000 0.0127 . . . .                         
C65 C Uiso 0.42802 0.56925 0.35986 1.000 0.0127 . . . .                         
C69 C Uiso 0.10117 0.66533 0.11196 1.000 0.0127 . . . .                         
C73 C Uiso 0.09405 0.62531 0.02794 1.000 0.0127 . . . .                         
C77 C Uiso -0.01485 0.60341 -0.02935 1.000 0.0127 . . . .                       
C81 C Uiso -0.11133 0.62278 -0.00081 1.000 0.0127 . . . .                       
C85 C Uiso -0.10691 0.66564 0.08590 1.000 0.0127 . . . .                        
C89 C Uiso -0.00030 0.68676 0.14202 1.000 0.0127 . . . .                        
C93 C Uiso -0.20755 0.68881 0.11611 1.000 0.0127 . . . .                        
C97 C Uiso -0.20112 0.73116 0.19806 1.000 0.0127 . . . .                        
C101 C Uiso -0.09276 0.75380 0.25463 1.000 0.0127 . . . .                       
C105 C Uiso 0.00417 0.73206 0.22752 1.000 0.0127 . . . .                        
C109 C Uiso 0.20635 0.59149 -0.08996 1.000 0.0127 . . . .                       
C113 C Uiso 0.32595 0.56870 -0.10230 1.000 0.0127 . . . .                       
C117 C Uiso 0.42649 0.61260 -0.06019 1.000 0.0127 . . . .                       
C121 C Uiso 0.52944 0.58709 -0.08081 1.000 0.0127 . . . .                       
C125 C Uiso 0.53240 0.51780 -0.14299 1.000 0.0127 . . . .                       
C129 C Uiso 0.43238 0.47423 -0.18597 1.000 0.0127 . . . .                       
C133 C Uiso 0.33012 0.50065 -0.16618 1.000 0.0127 . . . .                       
H1 H Uiso 0.60631 0.62261 -0.04885 1.000 0.0152 . . . .                         
H5 H Uiso 0.61215 0.49888 -0.15971 1.000 0.0152 . . . .                         
H9 H Uiso 0.43444 0.42115 -0.23550 1.000 0.0152 . . . .                         
H13 H Uiso 0.25115 0.46882 -0.20048 1.000 0.0152 . . . .                        
H17 H Uiso 0.26708 0.60550 0.05071 1.000 0.0152 . . . .                         
H21 H Uiso -0.01786 0.57106 -0.09487 1.000 0.0152 . . . .                       
H25 H Uiso -0.19337 0.60591 -0.04389 1.000 0.0152 . . . .                       
H29 H Uiso -0.28917 0.67223 0.07253 1.000 0.0152 . . . .                        
H33 H Uiso -0.27773 0.74844 0.22059 1.000 0.0152 . . . .                        
H37 H Uiso -0.08832 0.78860 0.31931 1.000 0.0152 . . . .                        
H41 H Uiso 0.08640 0.74939 0.26982 1.000 0.0152 . . . .                         
H45 H Uiso 0.13613 0.51852 0.19781 1.000 0.0152 . . . .                         
H49 H Uiso 0.23142 0.40407 0.30681 1.000 0.0152 . . . .                         
H53 H Uiso 0.41917 0.43691 0.41180 1.000 0.0152 . . . .                         
H57 H Uiso 0.50975 0.58393 0.40467 1.000 0.0152 . . . .                         
H61 H Uiso 0.50927 0.73461 0.33335 1.000 0.0152 . . . .                         
H65 H Uiso 0.41634 0.84906 0.22156 1.000 0.0152 . . . .                         
H69 H Uiso 0.13003 0.81812 0.07476 1.000 0.0152 . . . .                         
H73 H Uiso 0.11333 0.83755 -0.07423 1.000 0.0152 . . . .                        
H77 H Uiso -0.02647 0.91486 -0.19554 1.000 0.0152 . . . .                       
H81 H Uiso -0.04595 1.08087 -0.19277 1.000 0.0152 . . . .                       
H85 H Uiso 0.07548 1.16867 -0.06580 1.000 0.0152 . . . .                        

#===============================================================================

#===============================================================================

data_26_list1_bpandenburg_31_473     

#===============================================================================

# 5. CHEMICAL DATA

_chemical_name_systematic                        
;
;
_chemical_name_common                             ?
_chemical_melting_point                           ?
_chemical_formula_moiety                         
'C34 H22 Cl2 N2 O2'
# Ex: 'C12 H16 N2 O6, H2 O' and '(Cd 2+)3, (C6 N6 Cr 3-)2, 2(H2 O)' 
_chemical_formula_structural                      ?
_chemical_formula_sum                            
'C34 H22 Cl2 N2 O2'
_chemical_formula_iupac                           ?
_chemical_formula_weight                             561.44
_chemical_compound_source                        'see text'

loop_
_atom_type_symbol                                
_atom_type_description                           
_atom_type_scat_dispersion_real                  
_atom_type_scat_dispersion_imag                  
_atom_type_scat_source                           
 C   C    0.0033    0.0016
' International Tables Vol C Tables 4.2.6.8 and 6.1.1.4'
 H   H    0.0000    0.0000
' International Tables Vol C Tables 4.2.6.8 and 6.1.1.4'
Cl  Cl    0.1484    0.1585
' International Tables Vol C Tables 4.2.6.8 and 6.1.1.4'
 N   N    0.0061    0.0033
' International Tables Vol C Tables 4.2.6.8 and 6.1.1.4'
 O   O    0.0106    0.0060
' International Tables Vol C Tables 4.2.6.8 and 6.1.1.4'

#===============================================================================

# 6. CRYSTAL DATA

_symmetry_cell_setting                              monoclinic
_symmetry_space_group_name_Hall                   '-P 2yn'
_symmetry_space_group_name_H-M                    'P 21/n'
_symmetry_Int_Tables_number                              14

loop_
_space_group_symop_id                            
_space_group_symop_operation_xyz                 
   1 x,y,z                         
   2 1/2-x,1/2+y,1/2-z             
   3 -x,-y,-z                      
   4 1/2+x,1/2-y,1/2+z             

_cell_length_a                                          9.97170
_cell_length_b                                         19.19340
_cell_length_c                                         14.12590
_cell_angle_alpha                                            90
_cell_angle_beta                                       106.7930
_cell_angle_gamma                                            90
_cell_volume                                           2588.273
_cell_formula_units_Z                                 4
_cell_measurement_temperature                     ?
_cell_measurement_reflns_used                     ?
_cell_measurement_theta_min                       ?
_cell_measurement_theta_max                       ?
_cell_special_details                            
;
 
;

#===============================================================================

# 9. ATOMIC COORDINATES AND DISPLACEMENT PARAMETERS

loop_
_atom_site_label                                 
_atom_site_type_symbol                           
_atom_site_thermal_displace_type                 
_atom_site_fract_x                               
_atom_site_fract_y                               
_atom_site_fract_z                               
_atom_site_occupancy                             
_atom_site_U_iso_or_equiv                        
_atom_site_calc_flag                             
_atom_site_refinement_flags                      
_atom_site_disorder_assembly                     
_atom_site_disorder_group                        
Cl1 Cl Uiso -0.27124 0.19901 -0.06211 1.000 0.0127 . . . .                      
Cl2 Cl Uiso 0.21528 0.09224 0.37106 1.000 0.0127 . . . .                        
O1 O Uiso -0.05494 0.09551 0.05225 1.000 0.0127 . . . .                         
O2 O Uiso 0.57178 0.22753 0.49332 1.000 0.0127 . . . .                          
N1 N Uiso 0.14779 0.15851 0.12207 1.000 0.0127 . . . .                          
N2 N Uiso 0.46922 0.17203 0.34584 1.000 0.0127 . . . .                          
C1 C Uiso -0.02133 0.24087 0.21094 1.000 0.0127 . . . .                         
C2 C Uiso -0.07520 0.20932 0.11937 1.000 0.0127 . . . .                         
C3 C Uiso -0.20037 0.23444 0.05607 1.000 0.0127 . . . .                         
C4 C Uiso -0.26941 0.29037 0.08355 1.000 0.0127 . . . .                         
C5 C Uiso -0.21390 0.32138 0.17536 1.000 0.0127 . . . .                         
C6 C Uiso -0.08998 0.29659 0.23910 1.000 0.0127 . . . .                         
C7 C Uiso 0.00333 0.14753 0.09178 1.000 0.0127 . . . .                          
C8 C Uiso 0.25404 0.11219 0.11689 1.000 0.0127 . . . .                          
C9 C Uiso 0.39003 0.13508 0.14636 1.000 0.0127 . . . .                          
C10 C Uiso 0.50161 0.08805 0.14855 1.000 0.0127 . . . .                         
C11 C Uiso 0.47140 0.01895 0.11808 1.000 0.0127 . . . .                         
C12 C Uiso 0.32868 -0.00240 0.08380 1.000 0.0127 . . . .                        
C13 C Uiso 0.22321 0.04190 0.08392 1.000 0.0127 . . . .                         
C14 C Uiso 0.64486 0.10905 0.18374 1.000 0.0127 . . . .                         
C15 C Uiso 0.74937 0.06265 0.18916 1.000 0.0127 . . . .                         
C16 C Uiso 0.71820 -0.00764 0.15780 1.000 0.0127 . . . .                        
C17 C Uiso 0.58299 -0.02844 0.12266 1.000 0.0127 . . . .                        
C18 C Uiso 0.42247 0.20902 0.17845 1.000 0.0127 . . . .                         
C19 C Uiso 0.46258 0.22568 0.27689 1.000 0.0127 . . . .                         
C20 C Uiso 0.49120 0.29663 0.30754 1.000 0.0127 . . . .                         
C21 C Uiso 0.47663 0.34749 0.23897 1.000 0.0127 . . . .                         
C22 C Uiso 0.43587 0.33192 0.13600 1.000 0.0127 . . . .                         
C23 C Uiso 0.40983 0.26244 0.10606 1.000 0.0127 . . . .                         
C24 C Uiso 0.42269 0.38516 0.06357 1.000 0.0127 . . . .                         
C25 C Uiso 0.38441 0.36922 -0.03409 1.000 0.0127 . . . .                        
C26 C Uiso 0.35775 0.29857 -0.06490 1.000 0.0127 . . . .                        
C27 C Uiso 0.37051 0.24700 0.00274 1.000 0.0127 . . . .                         
C28 C Uiso 0.50917 0.17827 0.44814 1.000 0.0127 . . . .                         
C29 C Uiso 0.47463 0.11693 0.50608 1.000 0.0127 . . . .                         
C30 C Uiso 0.35156 0.07778 0.48042 1.000 0.0127 . . . .                         
C31 C Uiso 0.32984 0.02640 0.54401 1.000 0.0127 . . . .                         
C32 C Uiso 0.43039 0.01377 0.63316 1.000 0.0127 . . . .                         
C33 C Uiso 0.55304 0.05273 0.65986 1.000 0.0127 . . . .                         
C34 C Uiso 0.57354 0.10413 0.59659 1.000 0.0127 . . . .                         
H1 H Uiso 0.23398 -0.00334 0.52344 1.000 0.0152 . . . .                         
H2 H Uiso 0.41156 -0.02595 0.68203 1.000 0.0152 . . . .                         
H3 H Uiso 0.63116 0.04335 0.72977 1.000 0.0152 . . . .                          
H4 H Uiso 0.66737 0.13576 0.61622 1.000 0.0152 . . . .                          
H5 H Uiso 0.43410 0.12529 0.31658 1.000 0.0152 . . . .                          
H6 H Uiso 0.52317 0.30852 0.38551 1.000 0.0152 . . . .                          
H7 H Uiso 0.49572 0.40117 0.26176 1.000 0.0152 . . . .                          
H8 H Uiso 0.44436 0.43814 0.08895 1.000 0.0152 . . . .                          
H9 H Uiso 0.37420 0.40917 -0.08950 1.000 0.0152 . . . .                         
H10 H Uiso 0.32730 0.28659 -0.14286 1.000 0.0152 . . . .                        
H11 H Uiso 0.35044 0.19340 -0.02005 1.000 0.0152 . . . .                        
H12 H Uiso 0.66796 0.16243 0.20626 1.000 0.0152 . . . .                         
H13 H Uiso 0.85742 0.07873 0.21637 1.000 0.0152 . . . .                         
H14 H Uiso 0.80271 -0.04341 0.16063 1.000 0.0152 . . . .                        
H15 H Uiso 0.55661 -0.08099 0.09674 1.000 0.0152 . . . .                        
H16 H Uiso 0.30453 -0.05503 0.05708 1.000 0.0152 . . . .                        
H17 H Uiso 0.11544 0.02510 0.05830 1.000 0.0152 . . . .                         
H18 H Uiso 0.17766 0.20849 0.13726 1.000 0.0152 . . . .                         
H19 H Uiso 0.07484 0.22142 0.26093 1.000 0.0152 . . . .                         
H20 H Uiso -0.04680 0.32044 0.31062 1.000 0.0152 . . . .                        
H21 H Uiso -0.26745 0.36502 0.19647 1.000 0.0152 . . . .                        
H22 H Uiso -0.36541 0.30960 0.03316 1.000 0.0152 . . . .                        

#===============================================================================

#===============================================================================

data_26_list1_bpandenburg_32_615     

#===============================================================================

# 5. CHEMICAL DATA

_chemical_name_systematic                        
;
;
_chemical_name_common                             ?
_chemical_melting_point                           ?
_chemical_formula_moiety                         
'C34 H22 Cl2 N2 O2'
# Ex: 'C12 H16 N2 O6, H2 O' and '(Cd 2+)3, (C6 N6 Cr 3-)2, 2(H2 O)' 
_chemical_formula_structural                      ?
_chemical_formula_sum                            
'C34 H22 Cl2 N2 O2'
_chemical_formula_iupac                           ?
_chemical_formula_weight                             561.44
_chemical_compound_source                        'see text'

loop_
_atom_type_symbol                                
_atom_type_description                           
_atom_type_scat_dispersion_real                  
_atom_type_scat_dispersion_imag                  
_atom_type_scat_source                           
 C   C    0.0033    0.0016
' International Tables Vol C Tables 4.2.6.8 and 6.1.1.4'
 H   H    0.0000    0.0000
' International Tables Vol C Tables 4.2.6.8 and 6.1.1.4'
Cl  Cl    0.1484    0.1585
' International Tables Vol C Tables 4.2.6.8 and 6.1.1.4'
 N   N    0.0061    0.0033
' International Tables Vol C Tables 4.2.6.8 and 6.1.1.4'
 O   O    0.0106    0.0060
' International Tables Vol C Tables 4.2.6.8 and 6.1.1.4'

#===============================================================================

# 6. CRYSTAL DATA

_symmetry_cell_setting                              monoclinic
_symmetry_space_group_name_Hall                   '-P 2yn'
_symmetry_space_group_name_H-M                    'P 21/n'
_symmetry_Int_Tables_number                              14

loop_
_space_group_symop_id                            
_space_group_symop_operation_xyz                 
   1 x,y,z                         
   2 1/2-x,1/2+y,1/2-z             
   3 -x,-y,-z                      
   4 1/2+x,1/2-y,1/2+z             

_cell_length_a                                          9.96490
_cell_length_b                                         19.20300
_cell_length_c                                         14.12330
_cell_angle_alpha                                            90
_cell_angle_beta                                       106.7960
_cell_angle_gamma                                            90
_cell_volume                                           2587.285
_cell_formula_units_Z                                 4
_cell_measurement_temperature                     ?
_cell_measurement_reflns_used                     ?
_cell_measurement_theta_min                       ?
_cell_measurement_theta_max                       ?
_cell_special_details                            
;
 
;

#===============================================================================

# 9. ATOMIC COORDINATES AND DISPLACEMENT PARAMETERS

loop_
_atom_site_label                                 
_atom_site_type_symbol                           
_atom_site_thermal_displace_type                 
_atom_site_fract_x                               
_atom_site_fract_y                               
_atom_site_fract_z                               
_atom_site_occupancy                             
_atom_site_U_iso_or_equiv                        
_atom_site_calc_flag                             
_atom_site_refinement_flags                      
_atom_site_disorder_assembly                     
_atom_site_disorder_group                        
Cl1 Cl Uiso 0.21461 0.09281 0.37062 1.000 0.0127 . . . .                        
Cl2 Cl Uiso -0.27098 0.19876 -0.06234 1.000 0.0127 . . . .                      
O1 O Uiso 0.57218 0.22700 0.49360 1.000 0.0127 . . . .                          
O2 O Uiso -0.05452 0.09526 0.05217 1.000 0.0127 . . . .                         
N1 N Uiso 0.47017 0.17158 0.34594 1.000 0.0127 . . . .                          
N2 N Uiso 0.14834 0.15837 0.12148 1.000 0.0127 . . . .                          
C1 C Uiso 0.57294 0.10340 0.59651 1.000 0.0127 . . . .                          
C2 C Uiso 0.47425 0.11657 0.50599 1.000 0.0127 . . . .                          
C3 C Uiso 0.35052 0.07790 0.48011 1.000 0.0127 . . . .                          
C4 C Uiso 0.32778 0.02669 0.54357 1.000 0.0127 . . . .                          
C5 C Uiso 0.42813 0.01368 0.63273 1.000 0.0127 . . . .                          
C6 C Uiso 0.55152 0.05211 0.65959 1.000 0.0127 . . . .                          
C7 C Uiso 0.50959 0.17781 0.44825 1.000 0.0127 . . . .                          
C8 C Uiso 0.46342 0.22526 0.27702 1.000 0.0127 . . . .                          
C9 C Uiso 0.42327 0.20868 0.17854 1.000 0.0127 . . . .                          
C10 C Uiso 0.41041 0.26213 0.10619 1.000 0.0127 . . . .                         
C11 C Uiso 0.43620 0.33157 0.13620 1.000 0.0127 . . . .                         
C12 C Uiso 0.47697 0.34707 0.23923 1.000 0.0127 . . . .                         
C13 C Uiso 0.49185 0.29617 0.30776 1.000 0.0127 . . . .                         
C14 C Uiso 0.37116 0.24674 0.00284 1.000 0.0127 . . . .                         
C15 C Uiso 0.35816 0.29833 -0.06478 1.000 0.0127 . . . .                        
C16 C Uiso 0.38457 0.36895 -0.03389 1.000 0.0127 . . . .                        
C17 C Uiso 0.42277 0.38483 0.06380 1.000 0.0127 . . . .                         
C18 C Uiso 0.39083 0.13481 0.14633 1.000 0.0127 . . . .                         
C19 C Uiso 0.25471 0.11199 0.11661 1.000 0.0127 . . . .                         
C20 C Uiso 0.22386 0.04175 0.08358 1.000 0.0127 . . . .                         
C21 C Uiso 0.32943 -0.00256 0.08367 1.000 0.0127 . . . .                        
C22 C Uiso 0.47226 0.01873 0.11813 1.000 0.0127 . . . .                         
C23 C Uiso 0.50249 0.08778 0.14865 1.000 0.0127 . . . .                         
C24 C Uiso 0.58395 -0.02866 0.12281 1.000 0.0127 . . . .                        
C25 C Uiso 0.71925 -0.00788 0.15805 1.000 0.0127 . . . .                        
C26 C Uiso 0.75044 0.06238 0.18942 1.000 0.0127 . . . .                         
C27 C Uiso 0.64586 0.10875 0.18397 1.000 0.0127 . . . .                         
C28 C Uiso 0.00379 0.14732 0.09148 1.000 0.0127 . . . .                         
C29 C Uiso -0.07473 0.20910 0.11910 1.000 0.0127 . . . .                        
C30 C Uiso -0.20006 0.23418 0.05584 1.000 0.0127 . . . .                        
C31 C Uiso -0.26911 0.29009 0.08334 1.000 0.0127 . . . .                        
C32 C Uiso -0.21347 0.32111 0.17514 1.000 0.0127 . . . .                        
C33 C Uiso -0.08940 0.29636 0.23884 1.000 0.0127 . . . .                        
C34 C Uiso -0.02068 0.24069 0.21063 1.000 0.0127 . . . .                        
H1 H Uiso -0.36520 0.30931 0.03296 1.000 0.0152 . . . .                         
H2 H Uiso -0.26706 0.36471 0.19628 1.000 0.0152 . . . .                         
H3 H Uiso -0.04614 0.32021 0.31035 1.000 0.0152 . . . .                         
H4 H Uiso 0.07563 0.22129 0.26056 1.000 0.0152 . . . .                          
H5 H Uiso 0.17815 0.20835 0.13648 1.000 0.0152 . . . .                          
H6 H Uiso 0.11600 0.02498 0.05775 1.000 0.0152 . . . .                          
H7 H Uiso 0.30524 -0.05515 0.05689 1.000 0.0152 . . . .                         
H8 H Uiso 0.55756 -0.08117 0.09687 1.000 0.0152 . . . .                         
H9 H Uiso 0.80382 -0.04362 0.16092 1.000 0.0152 . . . .                         
H10 H Uiso 0.85857 0.07843 0.21672 1.000 0.0152 . . . .                         
H11 H Uiso 0.66895 0.16212 0.20648 1.000 0.0152 . . . .                         
H12 H Uiso 0.35125 0.19317 -0.02001 1.000 0.0152 . . . .                        
H13 H Uiso 0.32780 0.28639 -0.14276 1.000 0.0152 . . . .                        
H14 H Uiso 0.37414 0.40893 -0.08929 1.000 0.0152 . . . .                        
H15 H Uiso 0.44417 0.43780 0.08921 1.000 0.0152 . . . .                         
H16 H Uiso 0.49585 0.40071 0.26209 1.000 0.0152 . . . .                         
H17 H Uiso 0.52390 0.30801 0.38576 1.000 0.0152 . . . .                         
H18 H Uiso 0.43514 0.12485 0.31663 1.000 0.0152 . . . .                         
H19 H Uiso 0.66728 0.13469 0.61636 1.000 0.0152 . . . .                         
H20 H Uiso 0.62946 0.04244 0.72952 1.000 0.0152 . . . .                         
H21 H Uiso 0.40859 -0.02591 0.68150 1.000 0.0152 . . . .                        
H22 H Uiso 0.23128 -0.00257 0.52289 1.000 0.0152 . . . .                        

#===============================================================================

#===============================================================================

data_26_list1_bpandenburg_33_1249    

#===============================================================================

# 5. CHEMICAL DATA

_chemical_name_systematic                        
;
;
_chemical_name_common                             ?
_chemical_melting_point                           ?
_chemical_formula_moiety                         
'C34 H22 Cl2 N2 O2'
# Ex: 'C12 H16 N2 O6, H2 O' and '(Cd 2+)3, (C6 N6 Cr 3-)2, 2(H2 O)' 
_chemical_formula_structural                      ?
_chemical_formula_sum                            
'C34 H22 Cl2 N2 O2'
_chemical_formula_iupac                           ?
_chemical_formula_weight                             561.44
_chemical_compound_source                        'see text'

loop_
_atom_type_symbol                                
_atom_type_description                           
_atom_type_scat_dispersion_real                  
_atom_type_scat_dispersion_imag                  
_atom_type_scat_source                           
 C   C    0.0033    0.0016
' International Tables Vol C Tables 4.2.6.8 and 6.1.1.4'
 H   H    0.0000    0.0000
' International Tables Vol C Tables 4.2.6.8 and 6.1.1.4'
Cl  Cl    0.1484    0.1585
' International Tables Vol C Tables 4.2.6.8 and 6.1.1.4'
 N   N    0.0061    0.0033
' International Tables Vol C Tables 4.2.6.8 and 6.1.1.4'
 O   O    0.0106    0.0060
' International Tables Vol C Tables 4.2.6.8 and 6.1.1.4'

#===============================================================================

# 6. CRYSTAL DATA

_symmetry_cell_setting                              monoclinic
_symmetry_space_group_name_Hall                   '-P 2ybc'
_symmetry_space_group_name_H-M                    'P 21/c'
_symmetry_Int_Tables_number                              14

loop_
_space_group_symop_id                            
_space_group_symop_operation_xyz                 
   1 x,y,z                         
   2 -x,1/2+y,1/2-z                
   3 -x,-y,-z                      
   4 x,1/2-y,1/2+z                 

_cell_length_a                                         12.03460
_cell_length_b                                         14.81710
_cell_length_c                                         14.84650
_cell_angle_alpha                                            90
_cell_angle_beta                                       102.8340
_cell_angle_gamma                                            90
_cell_volume                                           2581.258
_cell_formula_units_Z                                 4
_cell_measurement_temperature                     ?
_cell_measurement_reflns_used                     ?
_cell_measurement_theta_min                       ?
_cell_measurement_theta_max                       ?
_cell_special_details                            
;
 
;

#===============================================================================

# 9. ATOMIC COORDINATES AND DISPLACEMENT PARAMETERS

loop_
_atom_site_label                                 
_atom_site_type_symbol                           
_atom_site_thermal_displace_type                 
_atom_site_fract_x                               
_atom_site_fract_y                               
_atom_site_fract_z                               
_atom_site_occupancy                             
_atom_site_U_iso_or_equiv                        
_atom_site_calc_flag                             
_atom_site_refinement_flags                      
_atom_site_disorder_assembly                     
_atom_site_disorder_group                        
Cl1 Cl Uiso 0.92752 0.20426 0.01541 1.000 0.0127 . . . .                        
Cl2 Cl Uiso 0.74180 0.61857 0.08975 1.000 0.0127 . . . .                        
O1 O Uiso 0.62665 0.09378 -0.15633 1.000 0.0127 . . . .                         
O2 O Uiso 0.85519 0.43425 0.10242 1.000 0.0127 . . . .                          
N1 N Uiso 0.69453 0.10369 0.00082 1.000 0.0127 . . . .                          
N2 N Uiso 0.71155 0.33111 0.10404 1.000 0.0127 . . . .                          
C1 C Uiso 0.82944 0.00065 -0.16585 1.000 0.0127 . . . .                         
C2 C Uiso 0.82520 0.06870 -0.10202 1.000 0.0127 . . . .                         
C3 C Uiso 0.92575 0.11270 -0.06006 1.000 0.0127 . . . .                         
C4 C Uiso 1.02877 0.08726 -0.08076 1.000 0.0127 . . . .                         
C5 C Uiso 1.03181 0.01794 -0.14283 1.000 0.0127 . . . .                         
C6 C Uiso 0.93178 -0.02569 -0.18571 1.000 0.0127 . . . .                        
C7 C Uiso 0.70547 0.09131 -0.08962 1.000 0.0127 . . . .                         
C8 C Uiso 0.59317 0.12552 0.02837 1.000 0.0127 . . . .                          
C9 C Uiso 0.60039 0.16560 0.11239 1.000 0.0127 . . . .                          
C10 C Uiso 0.49897 0.18708 0.14261 1.000 0.0127 . . . .                         
C11 C Uiso 0.39225 0.16608 0.08660 1.000 0.0127 . . . .                         
C12 C Uiso 0.38772 0.12318 -0.00010 1.000 0.0127 . . . .                        
C13 C Uiso 0.48418 0.10365 -0.02877 1.000 0.0127 . . . .                        
C14 C Uiso 0.50357 0.23224 0.22822 1.000 0.0127 . . . .                         
C15 C Uiso 0.40666 0.25395 0.25552 1.000 0.0127 . . . .                         
C16 C Uiso 0.29817 0.23158 0.19896 1.000 0.0127 . . . .                         
C17 C Uiso 0.29160 0.18939 0.11693 1.000 0.0127 . . . .                         
C18 C Uiso 0.71433 0.18578 0.17355 1.000 0.0127 . . . .                         
C19 C Uiso 0.76690 0.26675 0.16795 1.000 0.0127 . . . .                         
C20 C Uiso 0.87605 0.28483 0.22688 1.000 0.0127 . . . .                         
C21 C Uiso 0.92691 0.22168 0.28818 1.000 0.0127 . . . .                         
C22 C Uiso 0.87439 0.13662 0.29572 1.000 0.0127 . . . .                         
C23 C Uiso 0.76813 0.11875 0.23756 1.000 0.0127 . . . .                         
C24 C Uiso 0.92779 0.06967 0.35975 1.000 0.0127 . . . .                         
C25 C Uiso 0.87772 -0.01184 0.36356 1.000 0.0127 . . . .                        
C26 C Uiso 0.77056 -0.03064 0.30335 1.000 0.0127 . . . .                        
C27 C Uiso 0.71734 0.03257 0.24287 1.000 0.0127 . . . .                         
C28 C Uiso 0.75833 0.40897 0.07442 1.000 0.0127 . . . .                         
C29 C Uiso 0.67231 0.45878 -0.00040 1.000 0.0127 . . . .                        
C30 C Uiso 0.66147 0.55240 0.00045 1.000 0.0127 . . . .                         
C31 C Uiso 0.58281 0.59632 -0.06832 1.000 0.0127 . . . .                        
C32 C Uiso 0.51481 0.54700 -0.13884 1.000 0.0127 . . . .                        
C33 C Uiso 0.52544 0.45382 -0.14067 1.000 0.0127 . . . .                        
C34 C Uiso 0.60373 0.41024 -0.07182 1.000 0.0127 . . . .                        
H1 H Uiso 0.57590 0.66875 -0.06618 1.000 0.0152 . . . .                         
H2 H Uiso 0.45435 0.58104 -0.19323 1.000 0.0152 . . . .                         
H3 H Uiso 0.47326 0.41515 -0.19579 1.000 0.0152 . . . .                         
H4 H Uiso 0.61249 0.33776 -0.07422 1.000 0.0152 . . . .                         
H5 H Uiso 0.62926 0.31827 0.07492 1.000 0.0152 . . . .                          
H6 H Uiso 0.91581 0.34927 0.22136 1.000 0.0152 . . . .                          
H7 H Uiso 1.00894 0.23494 0.33305 1.000 0.0152 . . . .                          
H8 H Uiso 1.00961 0.08438 0.40442 1.000 0.0152 . . . .                          
H9 H Uiso 0.91914 -0.06261 0.41173 1.000 0.0152 . . . .                         
H10 H Uiso 0.73110 -0.09547 0.30715 1.000 0.0152 . . . .                        
H11 H Uiso 0.63555 0.01886 0.19825 1.000 0.0152 . . . .                         
H12 H Uiso 0.58591 0.24937 0.27048 1.000 0.0152 . . . .                         
H13 H Uiso 0.41115 0.28837 0.32041 1.000 0.0152 . . . .                         
H14 H Uiso 0.22157 0.24893 0.22160 1.000 0.0152 . . . .                         
H15 H Uiso 0.20989 0.17299 0.07337 1.000 0.0152 . . . .                         
H16 H Uiso 0.30559 0.10636 -0.04308 1.000 0.0152 . . . .                        
H17 H Uiso 0.48108 0.07115 -0.09423 1.000 0.0152 . . . .                        
H18 H Uiso 0.76628 0.10593 0.05098 1.000 0.0152 . . . .                         
H19 H Uiso 0.75046 -0.03124 -0.20004 1.000 0.0152 . . . .                       
H20 H Uiso 0.93387 -0.07878 -0.23519 1.000 0.0152 . . . .                       
H21 H Uiso 1.11163 -0.00096 -0.15956 1.000 0.0152 . . . .                       
H22 H Uiso 1.10564 0.12285 -0.04892 1.000 0.0152 . . . .                        

#===============================================================================

#===============================================================================

data_26_list1_bpandenburg_34_2231    

#===============================================================================

# 5. CHEMICAL DATA

_chemical_name_systematic                        
;
;
_chemical_name_common                             ?
_chemical_melting_point                           ?
_chemical_formula_moiety                         
'C34 H22 Cl2 N2 O2'
# Ex: 'C12 H16 N2 O6, H2 O' and '(Cd 2+)3, (C6 N6 Cr 3-)2, 2(H2 O)' 
_chemical_formula_structural                      ?
_chemical_formula_sum                            
'C34 H22 Cl2 N2 O2'
_chemical_formula_iupac                           ?
_chemical_formula_weight                             561.44
_chemical_compound_source                        'see text'

loop_
_atom_type_symbol                                
_atom_type_description                           
_atom_type_scat_dispersion_real                  
_atom_type_scat_dispersion_imag                  
_atom_type_scat_source                           
 C   C    0.0033    0.0016
' International Tables Vol C Tables 4.2.6.8 and 6.1.1.4'
 H   H    0.0000    0.0000
' International Tables Vol C Tables 4.2.6.8 and 6.1.1.4'
Cl  Cl    0.1484    0.1585
' International Tables Vol C Tables 4.2.6.8 and 6.1.1.4'
 N   N    0.0061    0.0033
' International Tables Vol C Tables 4.2.6.8 and 6.1.1.4'
 O   O    0.0106    0.0060
' International Tables Vol C Tables 4.2.6.8 and 6.1.1.4'

#===============================================================================

# 6. CRYSTAL DATA

_symmetry_cell_setting                               triclinic
_symmetry_space_group_name_Hall                   '-P 1'
_symmetry_space_group_name_H-M                    'P -1'
_symmetry_Int_Tables_number                               2

loop_
_space_group_symop_id                            
_space_group_symop_operation_xyz                 
   1 x,y,z                         
   2 -x,-y,-z                      

_cell_length_a                                         10.45140
_cell_length_b                                         10.48760
_cell_length_c                                         14.08040
_cell_angle_alpha                                       86.9410
_cell_angle_beta                                        73.9800
_cell_angle_gamma                                       60.2810
_cell_volume                                           1281.847
_cell_formula_units_Z                                 2
_cell_measurement_temperature                     ?
_cell_measurement_reflns_used                     ?
_cell_measurement_theta_min                       ?
_cell_measurement_theta_max                       ?
_cell_special_details                            
;
 
;

#===============================================================================

# 9. ATOMIC COORDINATES AND DISPLACEMENT PARAMETERS

loop_
_atom_site_label                                 
_atom_site_type_symbol                           
_atom_site_thermal_displace_type                 
_atom_site_fract_x                               
_atom_site_fract_y                               
_atom_site_fract_z                               
_atom_site_occupancy                             
_atom_site_U_iso_or_equiv                        
_atom_site_calc_flag                             
_atom_site_refinement_flags                      
_atom_site_disorder_assembly                     
_atom_site_disorder_group                        
Cl1 Cl Uiso 0.27469 -0.25550 0.64158 1.000 0.0127 . . . .                       
Cl2 Cl Uiso 0.06595 0.15738 0.61054 1.000 0.0127 . . . .                        
O1 O Uiso 0.21176 -0.14424 0.91532 1.000 0.0127 . . . .                         
O2 O Uiso 0.47917 0.13722 0.42692 1.000 0.0127 . . . .                          
N1 N Uiso 0.30675 -0.04124 0.78608 1.000 0.0127 . . . .                         
N2 N Uiso 0.33621 0.21413 0.59145 1.000 0.0127 . . . .                          
C1 C Uiso 0.53567 -0.40184 0.82890 1.000 0.0127 . . . .                         
C2 C Uiso 0.42398 -0.31077 0.78316 1.000 0.0127 . . . .                         
C3 C Uiso 0.42110 -0.36504 0.69629 1.000 0.0127 . . . .                         
C4 C Uiso 0.53076 -0.50850 0.65398 1.000 0.0127 . . . .                         
C5 C Uiso 0.64297 -0.59701 0.69956 1.000 0.0127 . . . .                         
C6 C Uiso 0.64571 -0.54446 0.78711 1.000 0.0127 . . . .                         
C7 C Uiso 0.30074 -0.15710 0.83536 1.000 0.0127 . . . .                         
C8 C Uiso 0.20129 0.10866 0.82112 1.000 0.0127 . . . .                          
C9 C Uiso 0.24514 0.21246 0.79964 1.000 0.0127 . . . .                          
C10 C Uiso 0.13670 0.36409 0.83443 1.000 0.0127 . . . .                         
C11 C Uiso -0.01447 0.40581 0.88933 1.000 0.0127 . . . .                        
C12 C Uiso -0.05604 0.29481 0.91135 1.000 0.0127 . . . .                        
C13 C Uiso 0.04723 0.15160 0.87861 1.000 0.0127 . . . .                         
C14 C Uiso 0.17989 0.47475 0.81763 1.000 0.0127 . . . .                         
C15 C Uiso 0.07596 0.61761 0.85278 1.000 0.0127 . . . .                         
C16 C Uiso -0.07896 0.66009 0.90588 1.000 0.0127 . . . .                        
C17 C Uiso -0.12229 0.55691 0.92401 1.000 0.0127 . . . .                        
C18 C Uiso 0.40784 0.16608 0.74213 1.000 0.0127 . . . .                         
C19 C Uiso 0.45048 0.16223 0.64101 1.000 0.0127 . . . .                         
C20 C Uiso 0.60827 0.10827 0.58705 1.000 0.0127 . . . .                         
C21 C Uiso 0.71581 0.06264 0.63597 1.000 0.0127 . . . .                         
C22 C Uiso 0.67457 0.07140 0.74167 1.000 0.0127 . . . .                         
C23 C Uiso 0.52023 0.12373 0.79435 1.000 0.0127 . . . .                         
C24 C Uiso 0.78570 0.03092 0.79427 1.000 0.0127 . . . .                         
C25 C Uiso 0.74288 0.04470 0.89494 1.000 0.0127 . . . .                         
C26 C Uiso 0.58568 0.09880 0.94871 1.000 0.0127 . . . .                         
C27 C Uiso 0.47838 0.13605 0.90012 1.000 0.0127 . . . .                         
C28 C Uiso 0.35637 0.19567 0.49051 1.000 0.0127 . . . .                         
C29 C Uiso 0.20693 0.26686 0.46067 1.000 0.0127 . . . .                         
C30 C Uiso 0.07512 0.25939 0.50826 1.000 0.0127 . . . .                         
C31 C Uiso -0.05370 0.33066 0.47353 1.000 0.0127 . . . .                        
C32 C Uiso -0.05134 0.40911 0.39120 1.000 0.0127 . . . .                        
C33 C Uiso 0.08040 0.41463 0.34190 1.000 0.0127 . . . .                         
C34 C Uiso 0.20845 0.34272 0.37667 1.000 0.0127 . . . .                         
H1 H Uiso -0.15531 0.32458 0.51104 1.000 0.0152 . . . .                         
H2 H Uiso -0.15208 0.46443 0.36497 1.000 0.0152 . . . .                         
H3 H Uiso 0.08326 0.47400 0.27690 1.000 0.0152 . . . .                          
H4 H Uiso 0.31210 0.34549 0.33934 1.000 0.0152 . . . .                          
H5 H Uiso 0.22735 0.26375 0.63621 1.000 0.0152 . . . .                          
H6 H Uiso 0.63852 0.10335 0.50726 1.000 0.0152 . . . .                          
H7 H Uiso 0.83513 0.02072 0.59552 1.000 0.0152 . . . .                          
H8 H Uiso 0.90426 -0.01029 0.75214 1.000 0.0152 . . . .                         
H9 H Uiso 0.82583 0.01578 0.93576 1.000 0.0152 . . . .                          
H10 H Uiso 0.55320 0.10810 1.02880 1.000 0.0152 . . . .                         
H11 H Uiso 0.35950 0.17608 0.94027 1.000 0.0152 . . . .                         
H12 H Uiso 0.29740 0.44180 0.77767 1.000 0.0152 . . . .                         
H13 H Uiso 0.10916 0.70106 0.84181 1.000 0.0152 . . . .                         
H14 H Uiso -0.15933 0.77468 0.93248 1.000 0.0152 . . . .                        
H15 H Uiso -0.23809 0.58627 0.96601 1.000 0.0152 . . . .                        
H16 H Uiso -0.17102 0.32589 0.95670 1.000 0.0152 . . . .                        
H17 H Uiso 0.01504 0.06836 0.89662 1.000 0.0152 . . . .                         
H18 H Uiso 0.39128 -0.06548 0.72126 1.000 0.0152 . . . .                        
H19 H Uiso 0.53537 -0.35960 0.89752 1.000 0.0152 . . . .                        
H20 H Uiso 0.73301 -0.61530 0.82231 1.000 0.0152 . . . .                        
H21 H Uiso 0.72726 -0.70865 0.66774 1.000 0.0152 . . . .                        
H22 H Uiso 0.52726 -0.55071 0.58695 1.000 0.0152 . . . .                        

#===============================================================================

#===============================================================================

data_26_list1_bpandenburg_35_2230    

#===============================================================================

# 5. CHEMICAL DATA

_chemical_name_systematic                        
;
;
_chemical_name_common                             ?
_chemical_melting_point                           ?
_chemical_formula_moiety                         
'C34 H22 Cl2 N2 O2'
# Ex: 'C12 H16 N2 O6, H2 O' and '(Cd 2+)3, (C6 N6 Cr 3-)2, 2(H2 O)' 
_chemical_formula_structural                      ?
_chemical_formula_sum                            
'C34 H22 Cl2 N2 O2'
_chemical_formula_iupac                           ?
_chemical_formula_weight                             561.44
_chemical_compound_source                        'see text'

loop_
_atom_type_symbol                                
_atom_type_description                           
_atom_type_scat_dispersion_real                  
_atom_type_scat_dispersion_imag                  
_atom_type_scat_source                           
 C   C    0.0033    0.0016
' International Tables Vol C Tables 4.2.6.8 and 6.1.1.4'
 H   H    0.0000    0.0000
' International Tables Vol C Tables 4.2.6.8 and 6.1.1.4'
Cl  Cl    0.1484    0.1585
' International Tables Vol C Tables 4.2.6.8 and 6.1.1.4'
 N   N    0.0061    0.0033
' International Tables Vol C Tables 4.2.6.8 and 6.1.1.4'
 O   O    0.0106    0.0060
' International Tables Vol C Tables 4.2.6.8 and 6.1.1.4'

#===============================================================================

# 6. CRYSTAL DATA

_symmetry_cell_setting                               triclinic
_symmetry_space_group_name_Hall                   '-P 1'
_symmetry_space_group_name_H-M                    'P -1'
_symmetry_Int_Tables_number                               2

loop_
_space_group_symop_id                            
_space_group_symop_operation_xyz                 
   1 x,y,z                         
   2 -x,-y,-z                      

_cell_length_a                                         10.45770
_cell_length_b                                         10.50470
_cell_length_c                                         14.05580
_cell_angle_alpha                                       73.9960
_cell_angle_beta                                        87.0970
_cell_angle_gamma                                       60.4200
_cell_volume                                           1284.046
_cell_formula_units_Z                                 2
_cell_measurement_temperature                     ?
_cell_measurement_reflns_used                     ?
_cell_measurement_theta_min                       ?
_cell_measurement_theta_max                       ?
_cell_special_details                            
;
 
;

#===============================================================================

# 9. ATOMIC COORDINATES AND DISPLACEMENT PARAMETERS

loop_
_atom_site_label                                 
_atom_site_type_symbol                           
_atom_site_thermal_displace_type                 
_atom_site_fract_x                               
_atom_site_fract_y                               
_atom_site_fract_z                               
_atom_site_occupancy                             
_atom_site_U_iso_or_equiv                        
_atom_site_calc_flag                             
_atom_site_refinement_flags                      
_atom_site_disorder_assembly                     
_atom_site_disorder_group                        
Cl1 Cl Uiso -0.26069 0.27926 0.64129 1.000 0.0127 . . . .                       
Cl2 Cl Uiso 0.15419 0.06835 0.61007 1.000 0.0127 . . . .                        
O1 O Uiso -0.14641 0.21312 0.91541 1.000 0.0127 . . . .                         
O2 O Uiso 0.13942 0.47659 0.42620 1.000 0.0127 . . . .                          
N1 N Uiso -0.04245 0.30759 0.78650 1.000 0.0127 . . . .                         
N2 N Uiso 0.21486 0.33477 0.59129 1.000 0.0127 . . . .                          
C1 C Uiso -0.40193 0.53752 0.82966 1.000 0.0127 . . . .                         
C2 C Uiso -0.31243 0.42635 0.78363 1.000 0.0127 . . . .                         
C3 C Uiso -0.36805 0.42514 0.69635 1.000 0.0127 . . . .                         
C4 C Uiso -0.51143 0.53571 0.65402 1.000 0.0127 . . . .                         
C5 C Uiso -0.59847 0.64718 0.69998 1.000 0.0127 . . . .                         
C6 C Uiso -0.54456 0.64836 0.78789 1.000 0.0127 . . . .                         
C7 C Uiso -0.15883 0.30220 0.83572 1.000 0.0127 . . . .                         
C8 C Uiso 0.10765 0.20189 0.82128 1.000 0.0127 . . . .                          
C9 C Uiso 0.21229 0.24474 0.79959 1.000 0.0127 . . . .                          
C10 C Uiso 0.36412 0.13631 0.83424 1.000 0.0127 . . . .                         
C11 C Uiso 0.40523 -0.01383 0.88926 1.000 0.0127 . . . .                        
C12 C Uiso 0.29340 -0.05441 0.91138 1.000 0.0127 . . . .                        
C13 C Uiso 0.14997 0.04876 0.87860 1.000 0.0127 . . . .                         
C14 C Uiso 0.47562 0.17847 0.81720 1.000 0.0127 . . . .                         
C15 C Uiso 0.61872 0.07457 0.85218 1.000 0.0127 . . . .                         
C16 C Uiso 0.66058 -0.07923 0.90552 1.000 0.0127 . . . .                        
C17 C Uiso 0.55657 -0.12159 0.92384 1.000 0.0127 . . . .                        
C18 C Uiso 0.16683 0.40632 0.74201 1.000 0.0127 . . . .                         
C19 C Uiso 0.16348 0.44848 0.64071 1.000 0.0127 . . . .                         
C20 C Uiso 0.11070 0.60510 0.58651 1.000 0.0127 . . . .                         
C21 C Uiso 0.06539 0.71205 0.63534 1.000 0.0127 . . . .                         
C22 C Uiso 0.07357 0.67130 0.74122 1.000 0.0127 . . . .                         
C23 C Uiso 0.12509 0.51804 0.79418 1.000 0.0127 . . . .                         
C24 C Uiso 0.03379 0.78177 0.79376 1.000 0.0127 . . . .                         
C25 C Uiso 0.04734 0.73940 0.89465 1.000 0.0127 . . . .                         
C26 C Uiso 0.10027 0.58336 0.94867 1.000 0.0127 . . . .                         
C27 C Uiso 0.13678 0.47673 0.90013 1.000 0.0127 . . . .                         
C28 C Uiso 0.19668 0.35470 0.49013 1.000 0.0127 . . . .                         
C29 C Uiso 0.26687 0.20597 0.46066 1.000 0.0127 . . . .                         
C30 C Uiso 0.25764 0.07584 0.50826 1.000 0.0127 . . . .                         
C31 C Uiso 0.32789 -0.05239 0.47371 1.000 0.0127 . . . .                        
C32 C Uiso 0.40772 -0.05139 0.39191 1.000 0.0127 . . . .                        
C33 C Uiso 0.41512 0.07865 0.34268 1.000 0.0127 . . . .                         
C34 C Uiso 0.34389 0.20627 0.37708 1.000 0.0127 . . . .                         
H1 H Uiso 0.31994 -0.15245 0.51094 1.000 0.0152 . . . .                         
H2 H Uiso 0.46235 -0.15169 0.36589 1.000 0.0152 . . . .                         
H3 H Uiso 0.47534 0.08058 0.27796 1.000 0.0152 . . . .                          
H4 H Uiso 0.34784 0.30872 0.33966 1.000 0.0152 . . . .                          
H5 H Uiso 0.26374 0.22664 0.63624 1.000 0.0152 . . . .                          
H6 H Uiso 0.10610 0.63495 0.50659 1.000 0.0152 . . . .                          
H7 H Uiso 0.02418 0.83053 0.59471 1.000 0.0152 . . . .                          
H8 H Uiso -0.00653 0.89944 0.75140 1.000 0.0152 . . . .                         
H9 H Uiso 0.01909 0.82181 0.93545 1.000 0.0152 . . . .                          
H10 H Uiso 0.10926 0.55120 1.02893 1.000 0.0152 . . . .                         
H11 H Uiso 0.17595 0.35874 0.94046 1.000 0.0152 . . . .                         
H12 H Uiso 0.44316 0.29517 0.77715 1.000 0.0152 . . . .                         
H13 H Uiso 0.70281 0.10707 0.84107 1.000 0.0152 . . . .                         
H14 H Uiso 0.77538 -0.15964 0.93190 1.000 0.0152 . . . .                        
H15 H Uiso 0.58546 -0.23659 0.96594 1.000 0.0152 . . . .                        
H16 H Uiso 0.32398 -0.16871 0.95653 1.000 0.0152 . . . .                        
H17 H Uiso 0.06610 0.01715 0.89636 1.000 0.0152 . . . .                         
H18 H Uiso -0.06650 0.39221 0.72193 1.000 0.0152 . . . .                        
H19 H Uiso -0.35873 0.53582 0.89859 1.000 0.0152 . . . .                        
H20 H Uiso -0.61425 0.73510 0.82338 1.000 0.0152 . . . .                        
H21 H Uiso -0.70998 0.73223 0.66805 1.000 0.0152 . . . .                        
H22 H Uiso -0.55484 0.53343 0.58670 1.000 0.0152 . . . .                        

#===============================================================================

#===============================================================================

data_26_list1_bpandenburg_36_168     

#===============================================================================

# 5. CHEMICAL DATA

_chemical_name_systematic                        
;
;
_chemical_name_common                             ?
_chemical_melting_point                           ?
_chemical_formula_moiety                         
'C34 H22 Cl2 N2 O2'
# Ex: 'C12 H16 N2 O6, H2 O' and '(Cd 2+)3, (C6 N6 Cr 3-)2, 2(H2 O)' 
_chemical_formula_structural                      ?
_chemical_formula_sum                            
'C34 H22 Cl2 N2 O2'
_chemical_formula_iupac                           ?
_chemical_formula_weight                             561.44
_chemical_compound_source                        'see text'

loop_
_atom_type_symbol                                
_atom_type_description                           
_atom_type_scat_dispersion_real                  
_atom_type_scat_dispersion_imag                  
_atom_type_scat_source                           
 C   C    0.0033    0.0016
' International Tables Vol C Tables 4.2.6.8 and 6.1.1.4'
 H   H    0.0000    0.0000
' International Tables Vol C Tables 4.2.6.8 and 6.1.1.4'
Cl  Cl    0.1484    0.1585
' International Tables Vol C Tables 4.2.6.8 and 6.1.1.4'
 N   N    0.0061    0.0033
' International Tables Vol C Tables 4.2.6.8 and 6.1.1.4'
 O   O    0.0106    0.0060
' International Tables Vol C Tables 4.2.6.8 and 6.1.1.4'

#===============================================================================

# 6. CRYSTAL DATA

_symmetry_cell_setting                               triclinic
_symmetry_space_group_name_Hall                   '-P 1'
_symmetry_space_group_name_H-M                    'P -1'
_symmetry_Int_Tables_number                               2

loop_
_space_group_symop_id                            
_space_group_symop_operation_xyz                 
   1 x,y,z                         
   2 -x,-y,-z                      

_cell_length_a                                         10.36130
_cell_length_b                                         10.59720
_cell_length_c                                         14.18210
_cell_angle_alpha                                       71.9860
_cell_angle_beta                                        70.0240
_cell_angle_gamma                                       62.9840
_cell_volume                                           1281.554
_cell_formula_units_Z                                 2
_cell_measurement_temperature                     ?
_cell_measurement_reflns_used                     ?
_cell_measurement_theta_min                       ?
_cell_measurement_theta_max                       ?
_cell_special_details                            
;
 
;

#===============================================================================

# 9. ATOMIC COORDINATES AND DISPLACEMENT PARAMETERS

loop_
_atom_site_label                                 
_atom_site_type_symbol                           
_atom_site_thermal_displace_type                 
_atom_site_fract_x                               
_atom_site_fract_y                               
_atom_site_fract_z                               
_atom_site_occupancy                             
_atom_site_U_iso_or_equiv                        
_atom_site_calc_flag                             
_atom_site_refinement_flags                      
_atom_site_disorder_assembly                     
_atom_site_disorder_group                        
Cl1 Cl Uiso 0.48148 0.92398 0.12310 1.000 0.0127 . . . .                        
Cl2 Cl Uiso 0.94861 0.38715 0.40471 1.000 0.0127 . . . .                        
O1 O Uiso 0.85350 0.77099 0.24474 1.000 0.0127 . . . .                          
O2 O Uiso 0.55543 0.28700 0.57625 1.000 0.0127 . . . .                          
N1 N Uiso 0.69879 0.67235 0.23860 1.000 0.0127 . . . .                          
N2 N Uiso 0.67924 0.32869 0.40793 1.000 0.0127 . . . .                          
C1 C Uiso 0.59089 0.97722 0.35057 1.000 0.0127 . . . .                          
C2 C Uiso 0.59519 0.91783 0.27425 1.000 0.0127 . . . .                          
C3 C Uiso 0.48592 0.99262 0.21874 1.000 0.0127 . . . .                          
C4 C Uiso 0.37601 1.12661 0.23811 1.000 0.0127 . . . .                          
C5 C Uiso 0.37392 1.18430 0.31417 1.000 0.0127 . . . .                          
C6 C Uiso 0.48083 1.10896 0.37145 1.000 0.0127 . . . .                          
C7 C Uiso 0.73044 0.77958 0.25050 1.000 0.0127 . . . .                          
C8 C Uiso 0.80121 0.54962 0.19649 1.000 0.0127 . . . .                          
C9 C Uiso 0.75476 0.44471 0.20248 1.000 0.0127 . . . .                          
C10 C Uiso 0.85625 0.31980 0.15906 1.000 0.0127 . . . .                         
C11 C Uiso 1.00321 0.30552 0.10935 1.000 0.0127 . . . .                         
C12 C Uiso 1.04775 0.41719 0.10362 1.000 0.0127 . . . .                         
C13 C Uiso 0.95133 0.53515 0.14527 1.000 0.0127 . . . .                         
C14 C Uiso 0.81258 0.20660 0.16639 1.000 0.0127 . . . .                         
C15 C Uiso 0.91157 0.08721 0.12648 1.000 0.0127 . . . .                         
C16 C Uiso 1.06040 0.07424 0.07436 1.000 0.0127 . . . .                         
C17 C Uiso 1.10418 0.18079 0.06582 1.000 0.0127 . . . .                         
C18 C Uiso 0.59734 0.46169 0.25566 1.000 0.0127 . . . .                         
C19 C Uiso 0.56199 0.40806 0.35776 1.000 0.0127 . . . .                         
C20 C Uiso 0.41030 0.43161 0.41026 1.000 0.0127 . . . .                         
C21 C Uiso 0.30182 0.50590 0.35821 1.000 0.0127 . . . .                         
C22 C Uiso 0.33522 0.56022 0.25140 1.000 0.0127 . . . .                         
C23 C Uiso 0.48359 0.53783 0.20021 1.000 0.0127 . . . .                         
C24 C Uiso 0.22151 0.63562 0.19606 1.000 0.0127 . . . .                         
C25 C Uiso 0.25625 0.68441 0.09407 1.000 0.0127 . . . .                         
C26 C Uiso 0.40722 0.66227 0.04169 1.000 0.0127 . . . .                         
C27 C Uiso 0.51693 0.59184 0.09313 1.000 0.0127 . . . .                         
C28 C Uiso 0.66977 0.27968 0.51169 1.000 0.0127 . . . .                         
C29 C Uiso 0.81937 0.20166 0.54251 1.000 0.0127 . . . .                         
C30 C Uiso 0.94406 0.23755 0.50211 1.000 0.0127 . . . .                         
C31 C Uiso 1.07132 0.15536 0.54026 1.000 0.0127 . . . .                         
C32 C Uiso 1.07501 0.03731 0.61844 1.000 0.0127 . . . .                         
C33 C Uiso 0.95107 0.00154 0.65996 1.000 0.0127 . . . .                         
C34 C Uiso 0.82491 0.08433 0.62200 1.000 0.0127 . . . .                         
H1 H Uiso 1.16646 0.18511 0.50810 1.000 0.0152 . . . .                          
H2 H Uiso 1.17377 -0.02620 0.64784 1.000 0.0152 . . . .                         
H3 H Uiso 0.95265 -0.08923 0.72176 1.000 0.0152 . . . .                         
H4 H Uiso 0.72704 0.05904 0.65326 1.000 0.0152 . . . .                          
H5 H Uiso 0.78185 0.31138 0.36184 1.000 0.0152 . . . .                          
H6 H Uiso 0.38505 0.39047 0.49112 1.000 0.0152 . . . .                          
H7 H Uiso 0.18705 0.52412 0.39690 1.000 0.0152 . . . .                          
H8 H Uiso 0.10714 0.65334 0.23678 1.000 0.0152 . . . .                          
H9 H Uiso 0.17062 0.73987 0.05164 1.000 0.0152 . . . .                          
H10 H Uiso 0.43332 0.70135 -0.03966 1.000 0.0152 . . . .                        
H11 H Uiso 0.63142 0.57381 0.05413 1.000 0.0152 . . . .                         
H12 H Uiso 0.69956 0.21763 0.20524 1.000 0.0152 . . . .                         
H13 H Uiso 0.87924 -0.00009 0.13453 1.000 0.0152 . . . .                        
H14 H Uiso 1.13750 -0.02145 0.04289 1.000 0.0152 . . . .                        
H15 H Uiso 1.21632 0.17284 0.02658 1.000 0.0152 . . . .                         
H16 H Uiso 1.16043 0.40708 0.06390 1.000 0.0152 . . . .                         
H17 H Uiso 0.98555 0.61964 0.13998 1.000 0.0152 . . . .                         
H18 H Uiso 0.59208 0.68030 0.26818 1.000 0.0152 . . . .                         
H19 H Uiso 0.67641 0.91786 0.39280 1.000 0.0152 . . . .                         
H20 H Uiso 0.47915 1.15388 0.43083 1.000 0.0152 . . . .                         
H21 H Uiso 0.28887 1.28833 0.32846 1.000 0.0152 . . . .                         
H22 H Uiso 0.29246 1.18433 0.19388 1.000 0.0152 . . . .                         

#===============================================================================

#===============================================================================

data_26_list1_bpandenburg_37_5126    

#===============================================================================

# 5. CHEMICAL DATA

_chemical_name_systematic                        
;
;
_chemical_name_common                             ?
_chemical_melting_point                           ?
_chemical_formula_moiety                         
'C34 H22 Cl2 N2 O2'
# Ex: 'C12 H16 N2 O6, H2 O' and '(Cd 2+)3, (C6 N6 Cr 3-)2, 2(H2 O)' 
_chemical_formula_structural                      ?
_chemical_formula_sum                            
'C34 H22 Cl2 N2 O2'
_chemical_formula_iupac                           ?
_chemical_formula_weight                             561.44
_chemical_compound_source                        'see text'

loop_
_atom_type_symbol                                
_atom_type_description                           
_atom_type_scat_dispersion_real                  
_atom_type_scat_dispersion_imag                  
_atom_type_scat_source                           
 C   C    0.0033    0.0016
' International Tables Vol C Tables 4.2.6.8 and 6.1.1.4'
 H   H    0.0000    0.0000
' International Tables Vol C Tables 4.2.6.8 and 6.1.1.4'
Cl  Cl    0.1484    0.1585
' International Tables Vol C Tables 4.2.6.8 and 6.1.1.4'
 N   N    0.0061    0.0033
' International Tables Vol C Tables 4.2.6.8 and 6.1.1.4'
 O   O    0.0106    0.0060
' International Tables Vol C Tables 4.2.6.8 and 6.1.1.4'

#===============================================================================

# 6. CRYSTAL DATA

_symmetry_cell_setting                            orthorhombic
_symmetry_space_group_name_Hall                   '-P 2ac 2ab'
_symmetry_space_group_name_H-M                    'P b c a'
_symmetry_Int_Tables_number                              61

loop_
_space_group_symop_id                            
_space_group_symop_operation_xyz                 
   1 x,y,z                         
   2 1/2-x,-y,1/2+z                
   3 1/2+x,1/2-y,-z                
   4 -x,1/2+y,1/2-z                
   5 -x,-y,-z                      
   6 1/2+x,y,1/2-z                 
   7 1/2-x,1/2+y,z                 
   8 x,1/2-y,1/2+z                 

_cell_length_a                                         13.07940
_cell_length_b                                         18.84910
_cell_length_c                                         21.59410
_cell_angle_alpha                                            90
_cell_angle_beta                                             90
_cell_angle_gamma                                            90
_cell_volume                                           5323.700
_cell_formula_units_Z                                 8
_cell_measurement_temperature                     ?
_cell_measurement_reflns_used                     ?
_cell_measurement_theta_min                       ?
_cell_measurement_theta_max                       ?
_cell_special_details                            
;
 
;

#===============================================================================

# 9. ATOMIC COORDINATES AND DISPLACEMENT PARAMETERS

loop_
_atom_site_label                                 
_atom_site_type_symbol                           
_atom_site_thermal_displace_type                 
_atom_site_fract_x                               
_atom_site_fract_y                               
_atom_site_fract_z                               
_atom_site_occupancy                             
_atom_site_U_iso_or_equiv                        
_atom_site_calc_flag                             
_atom_site_refinement_flags                      
_atom_site_disorder_assembly                     
_atom_site_disorder_group                        
Cl3 Cl Uiso 0.19007 -0.07734 0.07684 1.000 0.0127 . . . .                       
Cl4 Cl Uiso 0.67609 -0.11203 0.15883 1.000 0.0127 . . . .                       
O3 O Uiso -0.03160 0.01121 0.20748 1.000 0.0127 . . . .                         
O4 O Uiso 0.45424 -0.09614 0.09935 1.000 0.0127 . . . .                         
N3 N Uiso 0.12477 0.04062 0.16598 1.000 0.0127 . . . .                          
N4 N Uiso 0.40880 -0.00687 0.16714 1.000 0.0127 . . . .                         
C35 C Uiso -0.10830 -0.02278 0.09249 1.000 0.0127 . . . .                       
C36 C Uiso -0.00381 -0.02651 0.10469 1.000 0.0127 . . . .                       
C37 C Uiso 0.05821 -0.06588 0.06494 1.000 0.0127 . . . .                        
C38 C Uiso 0.01565 -0.10030 0.01391 1.000 0.0127 . . . .                        
C39 C Uiso -0.08825 -0.09524 0.00216 1.000 0.0127 . . . .                       
C40 C Uiso -0.15077 -0.05619 0.04154 1.000 0.0127 . . . .                       
C41 C Uiso 0.02860 0.00974 0.16499 1.000 0.0127 . . . .                         
C42 C Uiso 0.17676 0.06936 0.21723 1.000 0.0127 . . . .                         
C43 C Uiso 0.27114 0.09874 0.20767 1.000 0.0127 . . . .                         
C44 C Uiso 0.32589 0.12916 0.25818 1.000 0.0127 . . . .                         
C45 C Uiso 0.28390 0.12800 0.31783 1.000 0.0127 . . . .                         
C46 C Uiso 0.18634 0.09594 0.32646 1.000 0.0127 . . . .                         
C47 C Uiso 0.13427 0.06763 0.27824 1.000 0.0127 . . . .                         
C48 C Uiso 0.42345 0.16141 0.24948 1.000 0.0127 . . . .                         
C49 C Uiso 0.47458 0.19037 0.29779 1.000 0.0127 . . . .                         
C50 C Uiso 0.43228 0.18865 0.35857 1.000 0.0127 . . . .                         
C51 C Uiso 0.33965 0.15823 0.36805 1.000 0.0127 . . . .                         
C52 C Uiso 0.31673 0.09978 0.14411 1.000 0.0127 . . . .                         
C53 C Uiso 0.38208 0.04740 0.12541 1.000 0.0127 . . . .                         
C54 C Uiso 0.42595 0.04960 0.06468 1.000 0.0127 . . . .                         
C55 C Uiso 0.40103 0.10240 0.02497 1.000 0.0127 . . . .                         
C56 C Uiso 0.33050 0.15649 0.04249 1.000 0.0127 . . . .                         
C57 C Uiso 0.28971 0.15541 0.10237 1.000 0.0127 . . . .                         
C58 C Uiso 0.29912 0.21034 0.00015 1.000 0.0127 . . . .                         
C59 C Uiso 0.22934 0.25974 0.01732 1.000 0.0127 . . . .                         
C60 C Uiso 0.18873 0.25942 0.07863 1.000 0.0127 . . . .                         
C61 C Uiso 0.21887 0.20939 0.11981 1.000 0.0127 . . . .                         
C62 C Uiso 0.44858 -0.07272 0.15142 1.000 0.0127 . . . .                        
C63 C Uiso 0.48391 -0.11428 0.20858 1.000 0.0127 . . . .                        
C64 C Uiso 0.58597 -0.13337 0.21610 1.000 0.0127 . . . .                        
C65 C Uiso 0.61802 -0.16837 0.26943 1.000 0.0127 . . . .                        
C66 C Uiso 0.54717 -0.18547 0.31492 1.000 0.0127 . . . .                        
C67 C Uiso 0.44485 -0.16779 0.30729 1.000 0.0127 . . . .                        
C68 C Uiso 0.41395 -0.13175 0.25443 1.000 0.0127 . . . .                        
H23 H Uiso 0.69734 -0.18300 0.27506 1.000 0.0152 . . . .                        
H24 H Uiso 0.57268 -0.21299 0.35611 1.000 0.0152 . . . .                        
H25 H Uiso 0.38957 -0.18108 0.34265 1.000 0.0152 . . . .                        
H26 H Uiso 0.33508 -0.11600 0.24896 1.000 0.0152 . . . .                        
H27 H Uiso 0.40334 0.00405 0.21308 1.000 0.0152 . . . .                         
H28 H Uiso 0.47894 0.00855 0.05138 1.000 0.0152 . . . .                         
H29 H Uiso 0.43485 0.10445 -0.02080 1.000 0.0152 . . . .                        
H30 H Uiso 0.33117 0.20989 -0.04596 1.000 0.0152 . . . .                        
H31 H Uiso 0.20358 0.29986 -0.01471 1.000 0.0152 . . . .                        
H32 H Uiso 0.13379 0.29981 0.09146 1.000 0.0152 . . . .                         
H33 H Uiso 0.18940 0.20866 0.16632 1.000 0.0152 . . . .                         
H34 H Uiso 0.45544 0.16264 0.20351 1.000 0.0152 . . . .                         
H35 H Uiso 0.54738 0.21574 0.29020 1.000 0.0152 . . . .                         
H36 H Uiso 0.47462 0.21205 0.39634 1.000 0.0152 . . . .                         
H37 H Uiso 0.30594 0.15632 0.41358 1.000 0.0152 . . . .                         
H38 H Uiso 0.15397 0.09441 0.37249 1.000 0.0152 . . . .                         
H39 H Uiso 0.06056 0.04365 0.28505 1.000 0.0152 . . . .                         
H40 H Uiso 0.16397 0.04200 0.12587 1.000 0.0152 . . . .                         
H41 H Uiso -0.15541 0.00694 0.12451 1.000 0.0152 . . . .                        
H42 H Uiso -0.23184 -0.05231 0.03246 1.000 0.0152 . . . .                       
H43 H Uiso -0.12037 -0.12250 -0.03738 1.000 0.0152 . . . .                      
H44 H Uiso 0.06440 -0.13113 -0.01618 1.000 0.0152 . . . .                       

#===============================================================================

#===============================================================================

data_26_list1_bpandenburg_38_5110    

#===============================================================================

# 5. CHEMICAL DATA

_chemical_name_systematic                        
;
;
_chemical_name_common                             ?
_chemical_melting_point                           ?
_chemical_formula_moiety                         
'C34 H22 Cl2 N2 O2'
# Ex: 'C12 H16 N2 O6, H2 O' and '(Cd 2+)3, (C6 N6 Cr 3-)2, 2(H2 O)' 
_chemical_formula_structural                      ?
_chemical_formula_sum                            
'C34 H22 Cl2 N2 O2'
_chemical_formula_iupac                           ?
_chemical_formula_weight                             561.44
_chemical_compound_source                        'see text'

loop_
_atom_type_symbol                                
_atom_type_description                           
_atom_type_scat_dispersion_real                  
_atom_type_scat_dispersion_imag                  
_atom_type_scat_source                           
 C   C    0.0033    0.0016
' International Tables Vol C Tables 4.2.6.8 and 6.1.1.4'
 H   H    0.0000    0.0000
' International Tables Vol C Tables 4.2.6.8 and 6.1.1.4'
Cl  Cl    0.1484    0.1585
' International Tables Vol C Tables 4.2.6.8 and 6.1.1.4'
 N   N    0.0061    0.0033
' International Tables Vol C Tables 4.2.6.8 and 6.1.1.4'
 O   O    0.0106    0.0060
' International Tables Vol C Tables 4.2.6.8 and 6.1.1.4'

#===============================================================================

# 6. CRYSTAL DATA

_symmetry_cell_setting                              monoclinic
_symmetry_space_group_name_Hall                   '-P 2yn'
_symmetry_space_group_name_H-M                    'P 21/n'
_symmetry_Int_Tables_number                              14

loop_
_space_group_symop_id                            
_space_group_symop_operation_xyz                 
   1 x,y,z                         
   2 1/2-x,1/2+y,1/2-z             
   3 -x,-y,-z                      
   4 1/2+x,1/2-y,1/2+z             

_cell_length_a                                         10.85510
_cell_length_b                                         18.23930
_cell_length_c                                         13.71510
_cell_angle_alpha                                            90
_cell_angle_beta                                       105.2830
_cell_angle_gamma                                            90
_cell_volume                                           2619.415
_cell_formula_units_Z                                 4
_cell_measurement_temperature                     ?
_cell_measurement_reflns_used                     ?
_cell_measurement_theta_min                       ?
_cell_measurement_theta_max                       ?
_cell_special_details                            
;
 
;

#===============================================================================

# 9. ATOMIC COORDINATES AND DISPLACEMENT PARAMETERS

loop_
_atom_site_label                                 
_atom_site_type_symbol                           
_atom_site_thermal_displace_type                 
_atom_site_fract_x                               
_atom_site_fract_y                               
_atom_site_fract_z                               
_atom_site_occupancy                             
_atom_site_U_iso_or_equiv                        
_atom_site_calc_flag                             
_atom_site_refinement_flags                      
_atom_site_disorder_assembly                     
_atom_site_disorder_group                        
Cl3 Cl Uiso 0.49547 0.23608 0.27462 1.000 0.0127 . . . .                        
Cl4 Cl Uiso -0.13597 0.61827 0.01722 1.000 0.0127 . . . .                       
O3 O Uiso 0.47813 0.43080 0.34586 1.000 0.0127 . . . .                          
O4 O Uiso -0.20321 0.45042 -0.00004 1.000 0.0127 . . . .                        
N3 N Uiso 0.28624 0.37311 0.27010 1.000 0.0127 . . . .                          
N4 N Uiso -0.10035 0.41397 0.16277 1.000 0.0127 . . . .                         
C35 C Uiso 0.46045 0.42097 0.11092 1.000 0.0127 . . . .                         
C36 C Uiso 0.45795 0.37091 0.18658 1.000 0.0127 . . . .                         
C37 C Uiso 0.50220 0.29994 0.18068 1.000 0.0127 . . . .                         
C38 C Uiso 0.55140 0.27909 0.10073 1.000 0.0127 . . . .                         
C39 C Uiso 0.55455 0.32987 0.02609 1.000 0.0127 . . . .                         
C40 C Uiso 0.50865 0.40055 0.03078 1.000 0.0127 . . . .                         
C41 C Uiso 0.41101 0.39547 0.27755 1.000 0.0127 . . . .                         
C42 C Uiso 0.21398 0.38415 0.34011 1.000 0.0127 . . . .                         
C43 C Uiso 0.09344 0.35516 0.32039 1.000 0.0127 . . . .                         
C44 C Uiso 0.01891 0.36554 0.39104 1.000 0.0127 . . . .                         
C45 C Uiso 0.06967 0.40504 0.48014 1.000 0.0127 . . . .                         
C46 C Uiso 0.19420 0.43553 0.49723 1.000 0.0127 . . . .                         
C47 C Uiso 0.26455 0.42570 0.43031 1.000 0.0127 . . . .                         
C48 C Uiso -0.10784 0.33733 0.37308 1.000 0.0127 . . . .                        
C49 C Uiso -0.17685 0.34793 0.44119 1.000 0.0127 . . . .                        
C50 C Uiso -0.12362 0.38691 0.53270 1.000 0.0127 . . . .                        
C51 C Uiso -0.00397 0.41475 0.55114 1.000 0.0127 . . . .                        
C52 C Uiso 0.03912 0.31343 0.22468 1.000 0.0127 . . . .                         
C53 C Uiso -0.05333 0.34430 0.14803 1.000 0.0127 . . . .                        
C54 C Uiso -0.10428 0.30486 0.05608 1.000 0.0127 . . . .                        
C55 C Uiso -0.06104 0.23669 0.04436 1.000 0.0127 . . . .                        
C56 C Uiso 0.03364 0.20240 0.12323 1.000 0.0127 . . . .                         
C57 C Uiso 0.08316 0.24096 0.21344 1.000 0.0127 . . . .                         
C58 C Uiso 0.07685 0.12970 0.11309 1.000 0.0127 . . . .                         
C59 C Uiso 0.16314 0.09717 0.19082 1.000 0.0127 . . . .                         
C60 C Uiso 0.21338 0.13611 0.28281 1.000 0.0127 . . . .                         
C61 C Uiso 0.17524 0.20577 0.29325 1.000 0.0127 . . . .                         
C62 C Uiso -0.17570 0.46022 0.09022 1.000 0.0127 . . . .                        
C63 C Uiso -0.22712 0.52483 0.13850 1.000 0.0127 . . . .                        
C64 C Uiso -0.22013 0.59665 0.10627 1.000 0.0127 . . . .                        
C65 C Uiso -0.27797 0.65310 0.14628 1.000 0.0127 . . . .                        
C66 C Uiso -0.34361 0.63754 0.21793 1.000 0.0127 . . . .                        
C67 C Uiso -0.35037 0.56600 0.25091 1.000 0.0127 . . . .                        
C68 C Uiso -0.29068 0.51017 0.21206 1.000 0.0127 . . . .                        
H23 H Uiso -0.27326 0.70848 0.11983 1.000 0.0152 . . . .                        
H24 H Uiso -0.39012 0.68124 0.24780 1.000 0.0152 . . . .                        
H25 H Uiso -0.40316 0.55362 0.30568 1.000 0.0152 . . . .                        
H26 H Uiso -0.29584 0.45437 0.23728 1.000 0.0152 . . . .                        
H27 H Uiso -0.07211 0.43400 0.23364 1.000 0.0152 . . . .                        
H28 H Uiso -0.17606 0.33096 -0.00312 1.000 0.0152 . . . .                       
H29 H Uiso -0.09868 0.20668 -0.02502 1.000 0.0152 . . . .                       
H30 H Uiso 0.03896 0.10122 0.04239 1.000 0.0152 . . . .                         
H31 H Uiso 0.19484 0.04185 0.18369 1.000 0.0152 . . . .                         
H32 H Uiso 0.28179 0.10920 0.34425 1.000 0.0152 . . . .                         
H33 H Uiso 0.21334 0.23588 0.36209 1.000 0.0152 . . . .                         
H34 H Uiso -0.14748 0.30759 0.30408 1.000 0.0152 . . . .                        
H35 H Uiso -0.27318 0.32701 0.42702 1.000 0.0152 . . . .                        
H36 H Uiso -0.17992 0.39390 0.58622 1.000 0.0152 . . . .                        
H37 H Uiso 0.03818 0.44475 0.61965 1.000 0.0152 . . . .                         
H38 H Uiso 0.23123 0.46765 0.56465 1.000 0.0152 . . . .                         
H39 H Uiso 0.35857 0.44916 0.44320 1.000 0.0152 . . . .                         
H40 H Uiso 0.24296 0.34450 0.20738 1.000 0.0152 . . . .                         
H41 H Uiso 0.42335 0.47564 0.11489 1.000 0.0152 . . . .                         
H42 H Uiso 0.50957 0.43923 -0.02853 1.000 0.0152 . . . .                        
H43 H Uiso 0.59149 0.31400 -0.03673 1.000 0.0152 . . . .                        
H44 H Uiso 0.58554 0.22373 0.09687 1.000 0.0152 . . . .                         

#===============================================================================

#===============================================================================

data_26_list1_bpandenburg_39_4122    

#===============================================================================

# 5. CHEMICAL DATA

_chemical_name_systematic                        
;
;
_chemical_name_common                             ?
_chemical_melting_point                           ?
_chemical_formula_moiety                         
'C34 H22 Cl2 N2 O2'
# Ex: 'C12 H16 N2 O6, H2 O' and '(Cd 2+)3, (C6 N6 Cr 3-)2, 2(H2 O)' 
_chemical_formula_structural                      ?
_chemical_formula_sum                            
'C34 H22 Cl2 N2 O2'
_chemical_formula_iupac                           ?
_chemical_formula_weight                             561.44
_chemical_compound_source                        'see text'

loop_
_atom_type_symbol                                
_atom_type_description                           
_atom_type_scat_dispersion_real                  
_atom_type_scat_dispersion_imag                  
_atom_type_scat_source                           
 C   C    0.0033    0.0016
' International Tables Vol C Tables 4.2.6.8 and 6.1.1.4'
 H   H    0.0000    0.0000
' International Tables Vol C Tables 4.2.6.8 and 6.1.1.4'
Cl  Cl    0.1484    0.1585
' International Tables Vol C Tables 4.2.6.8 and 6.1.1.4'
 N   N    0.0061    0.0033
' International Tables Vol C Tables 4.2.6.8 and 6.1.1.4'
 O   O    0.0106    0.0060
' International Tables Vol C Tables 4.2.6.8 and 6.1.1.4'

#===============================================================================

# 6. CRYSTAL DATA

_symmetry_cell_setting                              monoclinic
_symmetry_space_group_name_Hall                   '-P 2yn'
_symmetry_space_group_name_H-M                    'P 21/n'
_symmetry_Int_Tables_number                              14

loop_
_space_group_symop_id                            
_space_group_symop_operation_xyz                 
   1 x,y,z                         
   2 1/2-x,1/2+y,1/2-z             
   3 -x,-y,-z                      
   4 1/2+x,1/2-y,1/2+z             

_cell_length_a                                         10.84410
_cell_length_b                                         18.25580
_cell_length_c                                         13.72060
_cell_angle_alpha                                            90
_cell_angle_beta                                       105.3060
_cell_angle_gamma                                            90
_cell_volume                                           2619.890
_cell_formula_units_Z                                 4
_cell_measurement_temperature                     ?
_cell_measurement_reflns_used                     ?
_cell_measurement_theta_min                       ?
_cell_measurement_theta_max                       ?
_cell_special_details                            
;
 
;

#===============================================================================

# 9. ATOMIC COORDINATES AND DISPLACEMENT PARAMETERS

loop_
_atom_site_label                                 
_atom_site_type_symbol                           
_atom_site_thermal_displace_type                 
_atom_site_fract_x                               
_atom_site_fract_y                               
_atom_site_fract_z                               
_atom_site_occupancy                             
_atom_site_U_iso_or_equiv                        
_atom_site_calc_flag                             
_atom_site_refinement_flags                      
_atom_site_disorder_assembly                     
_atom_site_disorder_group                        
Cl3 Cl Uiso 0.63598 0.61818 0.48336 1.000 0.0127 . . . .                        
Cl4 Cl Uiso 0.00594 0.23556 0.22644 1.000 0.0127 . . . .                        
O3 O Uiso 0.70351 0.45059 0.50044 1.000 0.0127 . . . .                          
O4 O Uiso 0.02164 0.43052 0.15440 1.000 0.0127 . . . .                          
N3 N Uiso 0.60055 0.41406 0.33772 1.000 0.0127 . . . .                          
N4 N Uiso 0.21370 0.37274 0.23002 1.000 0.0127 . . . .                          
C35 C Uiso 0.79037 0.51045 0.28815 1.000 0.0127 . . . .                         
C36 C Uiso 0.72705 0.52498 0.36189 1.000 0.0127 . . . .                         
C37 C Uiso 0.72007 0.59671 0.39423 1.000 0.0127 . . . .                         
C38 C Uiso 0.77765 0.65318 0.35414 1.000 0.0127 . . . .                         
C39 C Uiso 0.84312 0.63774 0.28235 1.000 0.0127 . . . .                         
C40 C Uiso 0.84988 0.56630 0.24925 1.000 0.0127 . . . .                         
C41 C Uiso 0.67586 0.46036 0.41021 1.000 0.0127 . . . .                         
C42 C Uiso 0.55361 0.34444 0.35253 1.000 0.0127 . . . .                         
C43 C Uiso 0.46131 0.31345 0.27584 1.000 0.0127 . . . .                         
C44 C Uiso 0.41749 0.24099 0.28710 1.000 0.0127 . . . .                         
C45 C Uiso 0.46701 0.20259 0.37740 1.000 0.0127 . . . .                         
C46 C Uiso 0.56146 0.23701 0.45634 1.000 0.0127 . . . .                         
C47 C Uiso 0.60454 0.30516 0.44457 1.000 0.0127 . . . .                         
C48 C Uiso 0.32573 0.20565 0.20721 1.000 0.0127 . . . .                         
C49 C Uiso 0.28792 0.13597 0.21764 1.000 0.0127 . . . .                         
C50 C Uiso 0.33803 0.09722 0.30976 1.000 0.0127 . . . .                         
C51 C Uiso 0.42403 0.12989 0.38756 1.000 0.0127 . . . .                         
C52 C Uiso 0.40694 0.35505 0.18007 1.000 0.0127 . . . .                         
C53 C Uiso 0.28616 0.38391 0.16018 1.000 0.0127 . . . .                         
C54 C Uiso 0.23558 0.42536 0.06994 1.000 0.0127 . . . .                         
C55 C Uiso 0.30610 0.43519 0.00314 1.000 0.0127 . . . .                         
C56 C Uiso 0.43090 0.40489 0.02045 1.000 0.0127 . . . .                         
C57 C Uiso 0.48168 0.36549 0.10959 1.000 0.0127 . . . .                         
C58 C Uiso 0.50484 0.41474 -0.05031 1.000 0.0127 . . . .                        
C59 C Uiso 0.62479 0.38713 -0.03160 1.000 0.0127 . . . .                        
C60 C Uiso 0.67803 0.34826 0.05996 1.000 0.0127 . . . .                         
C61 C Uiso 0.60874 0.33753 0.12784 1.000 0.0127 . . . .                         
C62 C Uiso 0.08882 0.39513 0.22261 1.000 0.0127 . . . .                         
C63 C Uiso 0.04191 0.37061 0.31356 1.000 0.0127 . . . .                         
C64 C Uiso -0.00150 0.29956 0.31993 1.000 0.0127 . . . .                        
C65 C Uiso -0.05057 0.27876 0.39994 1.000 0.0127 . . . .                        
C66 C Uiso -0.05451 0.32968 0.47413 1.000 0.0127 . . . .                        
C67 C Uiso -0.00952 0.40046 0.46895 1.000 0.0127 . . . .                        
C68 C Uiso 0.03867 0.42080 0.38881 1.000 0.0127 . . . .                         
H23 H Uiso -0.08404 0.22334 0.40417 1.000 0.0152 . . . .                        
H24 H Uiso -0.09129 0.31384 0.53702 1.000 0.0152 . . . .                        
H25 H Uiso -0.01119 0.43928 0.52787 1.000 0.0152 . . . .                        
H26 H Uiso 0.07505 0.47556 0.38443 1.000 0.0152 . . . .                         
H27 H Uiso 0.25701 0.34413 0.29271 1.000 0.0152 . . . .                         
H28 H Uiso 0.14144 0.44879 0.05695 1.000 0.0152 . . . .                         
H29 H Uiso 0.26901 0.46723 -0.06431 1.000 0.0152 . . . .                        
H30 H Uiso 0.46269 0.44469 -0.11884 1.000 0.0152 . . . .                        
H31 H Uiso 0.68131 0.39424 -0.08494 1.000 0.0152 . . . .                        
H32 H Uiso 0.77460 0.32755 0.07436 1.000 0.0152 . . . .                         
H33 H Uiso 0.64842 0.30790 0.19690 1.000 0.0152 . . . .                         
H34 H Uiso 0.28764 0.23565 0.13831 1.000 0.0152 . . . .                         
H35 H Uiso 0.21981 0.10893 0.15612 1.000 0.0152 . . . .                         
H36 H Uiso 0.30652 0.04190 0.31693 1.000 0.0152 . . . .                         
H37 H Uiso 0.46176 0.10156 0.45836 1.000 0.0152 . . . .                         
H38 H Uiso 0.59903 0.20713 0.52580 1.000 0.0152 . . . .                         
H39 H Uiso 0.67617 0.33135 0.50381 1.000 0.0152 . . . .                         
H40 H Uiso 0.57217 0.43402 0.26685 1.000 0.0152 . . . .                         
H41 H Uiso 0.79551 0.45473 0.26283 1.000 0.0152 . . . .                         
H42 H Uiso 0.90259 0.55401 0.19441 1.000 0.0152 . . . .                         
H43 H Uiso 0.88952 0.68146 0.25247 1.000 0.0152 . . . .                         
H44 H Uiso 0.77286 0.70849 0.38062 1.000 0.0152 . . . .                         

#===============================================================================

#===============================================================================

data_26_list1_bpandenburg_40_167     

#===============================================================================

# 5. CHEMICAL DATA

_chemical_name_systematic                        
;
;
_chemical_name_common                             ?
_chemical_melting_point                           ?
_chemical_formula_moiety                         
'C34 H22 Cl2 N2 O2'
# Ex: 'C12 H16 N2 O6, H2 O' and '(Cd 2+)3, (C6 N6 Cr 3-)2, 2(H2 O)' 
_chemical_formula_structural                      ?
_chemical_formula_sum                            
'C34 H22 Cl2 N2 O2'
_chemical_formula_iupac                           ?
_chemical_formula_weight                             561.44
_chemical_compound_source                        'see text'

loop_
_atom_type_symbol                                
_atom_type_description                           
_atom_type_scat_dispersion_real                  
_atom_type_scat_dispersion_imag                  
_atom_type_scat_source                           
 C   C    0.0033    0.0016
' International Tables Vol C Tables 4.2.6.8 and 6.1.1.4'
 H   H    0.0000    0.0000
' International Tables Vol C Tables 4.2.6.8 and 6.1.1.4'
Cl  Cl    0.1484    0.1585
' International Tables Vol C Tables 4.2.6.8 and 6.1.1.4'
 N   N    0.0061    0.0033
' International Tables Vol C Tables 4.2.6.8 and 6.1.1.4'
 O   O    0.0106    0.0060
' International Tables Vol C Tables 4.2.6.8 and 6.1.1.4'

#===============================================================================

# 6. CRYSTAL DATA

_symmetry_cell_setting                               triclinic
_symmetry_space_group_name_Hall                   '-P 1'
_symmetry_space_group_name_H-M                    'P -1'
_symmetry_Int_Tables_number                               2

loop_
_space_group_symop_id                            
_space_group_symop_operation_xyz                 
   1 x,y,z                         
   2 -x,-y,-z                      

_cell_length_a                                         10.36190
_cell_length_b                                         10.57230
_cell_length_c                                         14.23210
_cell_angle_alpha                                       71.7830
_cell_angle_beta                                        69.9550
_cell_angle_gamma                                       62.9650
_cell_volume                                           1281.507
_cell_formula_units_Z                                 2
_cell_measurement_temperature                     ?
_cell_measurement_reflns_used                     ?
_cell_measurement_theta_min                       ?
_cell_measurement_theta_max                       ?
_cell_special_details                            
;
 
;

#===============================================================================

# 9. ATOMIC COORDINATES AND DISPLACEMENT PARAMETERS

loop_
_atom_site_label                                 
_atom_site_type_symbol                           
_atom_site_thermal_displace_type                 
_atom_site_fract_x                               
_atom_site_fract_y                               
_atom_site_fract_z                               
_atom_site_occupancy                             
_atom_site_U_iso_or_equiv                        
_atom_site_calc_flag                             
_atom_site_refinement_flags                      
_atom_site_disorder_assembly                     
_atom_site_disorder_group                        
Cl1 Cl Uiso 0.51616 -0.42814 0.37716 1.000 0.0127 . . . .                       
Cl2 Cl Uiso 0.05200 0.11157 0.09585 1.000 0.0127 . . . .                        
O1 O Uiso 0.14578 -0.27103 0.25354 1.000 0.0127 . . . .                         
O2 O Uiso 0.44518 0.21257 -0.07553 1.000 0.0127 . . . .                         
N1 N Uiso 0.30089 -0.17347 0.26079 1.000 0.0127 . . . .                         
N2 N Uiso 0.32116 0.17051 0.09252 1.000 0.0127 . . . .                          
C1 C Uiso 0.40865 -0.47740 0.14797 1.000 0.0127 . . . .                         
C2 C Uiso 0.40396 -0.41898 0.22469 1.000 0.0127 . . . .                         
C3 C Uiso 0.51278 -0.49498 0.28048 1.000 0.0127 . . . .                         
C4 C Uiso 0.62288 -0.62902 0.26081 1.000 0.0127 . . . .                         
C5 C Uiso 0.62560 -0.68549 0.18417 1.000 0.0127 . . . .                         
C6 C Uiso 0.51890 -0.60911 0.12677 1.000 0.0127 . . . .                         
C7 C Uiso 0.26891 -0.28029 0.24830 1.000 0.0127 . . . .                         
C8 C Uiso 0.19868 -0.05085 0.30319 1.000 0.0127 . . . .                         
C9 C Uiso 0.24529 0.05408 0.29747 1.000 0.0127 . . . .                          
C10 C Uiso 0.14397 0.17887 0.34120 1.000 0.0127 . . . .                         
C11 C Uiso -0.00308 0.19310 0.39047 1.000 0.0127 . . . .                        
C12 C Uiso -0.04776 0.08136 0.39594 1.000 0.0127 . . . .                        
C13 C Uiso 0.04856 -0.03655 0.35430 1.000 0.0127 . . . .                        
C14 C Uiso 0.18785 0.29204 0.33445 1.000 0.0127 . . . .                         
C15 C Uiso 0.08888 0.41140 0.37438 1.000 0.0127 . . . .                         
C16 C Uiso -0.06005 0.42429 0.42606 1.000 0.0127 . . . .                        
C17 C Uiso -0.10397 0.31773 0.43418 1.000 0.0127 . . . .                        
C18 C Uiso 0.40278 0.03711 0.24459 1.000 0.0127 . . . .                         
C19 C Uiso 0.43835 0.09092 0.14272 1.000 0.0127 . . . .                         
C20 C Uiso 0.59019 0.06687 0.09039 1.000 0.0127 . . . .                         
C21 C Uiso 0.69852 -0.00781 0.14244 1.000 0.0127 . . . .                        
C22 C Uiso 0.66482 -0.06199 0.24908 1.000 0.0127 . . . .                        
C23 C Uiso 0.51633 -0.03924 0.30007 1.000 0.0127 . . . .                        
C24 C Uiso 0.77826 -0.13711 0.30456 1.000 0.0127 . . . .                        
C25 C Uiso 0.74315 -0.18519 0.40649 1.000 0.0127 . . . .                        
C26 C Uiso 0.59206 -0.16264 0.45871 1.000 0.0127 . . . .                        
C27 C Uiso 0.48262 -0.09267 0.40711 1.000 0.0127 . . . .                        
C28 C Uiso 0.33077 0.21986 -0.01107 1.000 0.0127 . . . .                        
C29 C Uiso 0.18122 0.29808 -0.04188 1.000 0.0127 . . . .                        
C30 C Uiso 0.05655 0.26185 -0.00148 1.000 0.0127 . . . .                        
C31 C Uiso -0.07067 0.34422 -0.03961 1.000 0.0127 . . . .                       
C32 C Uiso -0.07433 0.46265 -0.11784 1.000 0.0127 . . . .                       
C33 C Uiso 0.04955 0.49890 -0.15933 1.000 0.0127 . . . .                        
C34 C Uiso 0.17565 0.41600 -0.12134 1.000 0.0127 . . . .                        
H1 H Uiso -0.16579 0.31424 -0.00740 1.000 0.0152 . . . .                        
H2 H Uiso -0.17332 0.52675 -0.14702 1.000 0.0152 . . . .                        
H3 H Uiso 0.04799 0.59001 -0.22117 1.000 0.0152 . . . .                         
H4 H Uiso 0.27353 0.44149 -0.15264 1.000 0.0152 . . . .                         
H5 H Uiso 0.21844 0.18802 0.13851 1.000 0.0152 . . . .                          
H6 H Uiso 0.61562 0.10815 0.00973 1.000 0.0152 . . . .                          
H7 H Uiso 0.81345 -0.02670 0.10381 1.000 0.0152 . . . .                         
H8 H Uiso 0.89277 -0.15535 0.26396 1.000 0.0152 . . . .                         
H9 H Uiso 0.82858 -0.24035 0.44902 1.000 0.0152 . . . .                         
H10 H Uiso 0.56574 -0.20151 0.53995 1.000 0.0152 . . . .                        
H11 H Uiso 0.36804 -0.07434 0.44598 1.000 0.0152 . . . .                        
H12 H Uiso 0.30096 0.28105 0.29592 1.000 0.0152 . . . .                         
H13 H Uiso 0.12137 0.49869 0.36678 1.000 0.0152 . . . .                         
H14 H Uiso -0.13707 0.51984 0.45784 1.000 0.0152 . . . .                        
H15 H Uiso -0.21614 0.32556 0.47321 1.000 0.0152 . . . .                        
H16 H Uiso -0.16046 0.09141 0.43555 1.000 0.0152 . . . .                        
H17 H Uiso 0.01438 -0.12126 0.35989 1.000 0.0152 . . . .                        
H18 H Uiso 0.40772 -0.18160 0.23163 1.000 0.0152 . . . .                        
H19 H Uiso 0.32332 -0.41721 0.10564 1.000 0.0152 . . . .                        
H20 H Uiso 0.52088 -0.65326 0.06713 1.000 0.0152 . . . .                        
H21 H Uiso 0.71082 -0.78960 0.16965 1.000 0.0152 . . . .                        
H22 H Uiso 0.70618 -0.68754 0.30514 1.000 0.0152 . . . .                        

#===============================================================================

#===============================================================================

data_26_list1_bpandenburg_41_165     

#===============================================================================

# 5. CHEMICAL DATA

_chemical_name_systematic                        
;
;
_chemical_name_common                             ?
_chemical_melting_point                           ?
_chemical_formula_moiety                         
'C34 H22 Cl2 N2 O2'
# Ex: 'C12 H16 N2 O6, H2 O' and '(Cd 2+)3, (C6 N6 Cr 3-)2, 2(H2 O)' 
_chemical_formula_structural                      ?
_chemical_formula_sum                            
'C34 H22 Cl2 N2 O2'
_chemical_formula_iupac                           ?
_chemical_formula_weight                             561.44
_chemical_compound_source                        'see text'

loop_
_atom_type_symbol                                
_atom_type_description                           
_atom_type_scat_dispersion_real                  
_atom_type_scat_dispersion_imag                  
_atom_type_scat_source                           
 C   C    0.0033    0.0016
' International Tables Vol C Tables 4.2.6.8 and 6.1.1.4'
 H   H    0.0000    0.0000
' International Tables Vol C Tables 4.2.6.8 and 6.1.1.4'
Cl  Cl    0.1484    0.1585
' International Tables Vol C Tables 4.2.6.8 and 6.1.1.4'
 N   N    0.0061    0.0033
' International Tables Vol C Tables 4.2.6.8 and 6.1.1.4'
 O   O    0.0106    0.0060
' International Tables Vol C Tables 4.2.6.8 and 6.1.1.4'

#===============================================================================

# 6. CRYSTAL DATA

_symmetry_cell_setting                               triclinic
_symmetry_space_group_name_Hall                   '-P 1'
_symmetry_space_group_name_H-M                    'P -1'
_symmetry_Int_Tables_number                               2

loop_
_space_group_symop_id                            
_space_group_symop_operation_xyz                 
   1 x,y,z                         
   2 -x,-y,-z                      

_cell_length_a                                         10.34440
_cell_length_b                                         10.57530
_cell_length_c                                         14.19910
_cell_angle_alpha                                       72.2230
_cell_angle_beta                                        70.1270
_cell_angle_gamma                                       63.1810
_cell_volume                                           1282.138
_cell_formula_units_Z                                 2
_cell_measurement_temperature                     ?
_cell_measurement_reflns_used                     ?
_cell_measurement_theta_min                       ?
_cell_measurement_theta_max                       ?
_cell_special_details                            
;
 
;

#===============================================================================

# 9. ATOMIC COORDINATES AND DISPLACEMENT PARAMETERS

loop_
_atom_site_label                                 
_atom_site_type_symbol                           
_atom_site_thermal_displace_type                 
_atom_site_fract_x                               
_atom_site_fract_y                               
_atom_site_fract_z                               
_atom_site_occupancy                             
_atom_site_U_iso_or_equiv                        
_atom_site_calc_flag                             
_atom_site_refinement_flags                      
_atom_site_disorder_assembly                     
_atom_site_disorder_group                        
Cl1 Cl Uiso 0.51700 0.07265 0.37747 1.000 0.0127 . . . .                        
Cl2 Cl Uiso 0.05176 0.61301 0.09495 1.000 0.0127 . . . .                        
O1 O Uiso 0.14644 0.22647 0.25464 1.000 0.0127 . . . .                          
O2 O Uiso 0.44669 0.71344 -0.07450 1.000 0.0127 . . . .                         
N1 N Uiso 0.30127 0.32505 0.26174 1.000 0.0127 . . . .                          
N2 N Uiso 0.32197 0.66990 0.09305 1.000 0.0127 . . . .                          
C1 C Uiso 0.40943 0.02087 0.14837 1.000 0.0127 . . . .                          
C2 C Uiso 0.40466 0.07984 0.22522 1.000 0.0127 . . . .                          
C3 C Uiso 0.51356 0.00490 0.28081 1.000 0.0127 . . . .                          
C4 C Uiso 0.62389 -0.12858 0.26077 1.000 0.0127 . . . .                         
C5 C Uiso 0.62670 -0.18558 0.18398 1.000 0.0127 . . . .                         
C6 C Uiso 0.51989 -0.11028 0.12681 1.000 0.0127 . . . .                         
C7 C Uiso 0.26948 0.21787 0.24926 1.000 0.0127 . . . .                          
C8 C Uiso 0.19880 0.44806 0.30362 1.000 0.0127 . . . .                          
C9 C Uiso 0.24525 0.55332 0.29766 1.000 0.0127 . . . .                          
C10 C Uiso 0.14365 0.67852 0.34073 1.000 0.0127 . . . .                         
C11 C Uiso -0.00339 0.69269 0.39019 1.000 0.0127 . . . .                        
C12 C Uiso -0.04792 0.58064 0.39597 1.000 0.0127 . . . .                        
C13 C Uiso 0.04860 0.46242 0.35458 1.000 0.0127 . . . .                         
C14 C Uiso 0.18740 0.79200 0.33350 1.000 0.0127 . . . .                         
C15 C Uiso 0.08847 0.91141 0.37348 1.000 0.0127 . . . .                         
C16 C Uiso -0.06045 0.92426 0.42533 1.000 0.0127 . . . .                        
C17 C Uiso -0.10435 0.81754 0.43367 1.000 0.0127 . . . .                        
C18 C Uiso 0.40288 0.53622 0.24499 1.000 0.0127 . . . .                         
C19 C Uiso 0.43887 0.59000 0.14329 1.000 0.0127 . . . .                         
C20 C Uiso 0.59087 0.56574 0.09128 1.000 0.0127 . . . .                         
C21 C Uiso 0.69895 0.49101 0.14346 1.000 0.0127 . . . .                         
C22 C Uiso 0.66480 0.43713 0.24997 1.000 0.0127 . . . .                         
C23 C Uiso 0.51616 0.45993 0.30063 1.000 0.0127 . . . .                         
C24 C Uiso 0.77799 0.36184 0.30555 1.000 0.0127 . . . .                         
C25 C Uiso 0.74249 0.31373 0.40727 1.000 0.0127 . . . .                         
C26 C Uiso 0.59122 0.33634 0.45913 1.000 0.0127 . . . .                         
C27 C Uiso 0.48200 0.40655 0.40744 1.000 0.0127 . . . .                         
C28 C Uiso 0.33207 0.71991 -0.01046 1.000 0.0127 . . . .                        
C29 C Uiso 0.18302 0.79759 -0.04185 1.000 0.0127 . . . .                        
C30 C Uiso 0.05799 0.76184 -0.00231 1.000 0.0127 . . . .                        
C31 C Uiso -0.06822 0.84330 -0.04146 1.000 0.0127 . . . .                       
C32 C Uiso -0.07075 0.96068 -0.11967 1.000 0.0127 . . . .                       
C33 C Uiso 0.05341 0.99648 -0.16023 1.000 0.0127 . . . .                        
C34 C Uiso 0.17859 0.91436 -0.12130 1.000 0.0127 . . . .                        
H1 H Uiso -0.16353 0.81352 -0.01001 1.000 0.0152 . . . .                        
H2 H Uiso -0.16867 1.02350 -0.14993 1.000 0.0152 . . . .                        
H3 H Uiso 0.05277 1.08673 -0.22207 1.000 0.0152 . . . .                         
H4 H Uiso 0.27668 0.93954 -0.15185 1.000 0.0152 . . . .                         
H5 H Uiso 0.21917 0.68718 0.13885 1.000 0.0152 . . . .                          
H6 H Uiso 0.61667 0.60671 0.01067 1.000 0.0152 . . . .                          
H7 H Uiso 0.81398 0.47219 0.10512 1.000 0.0152 . . . .                          
H8 H Uiso 0.89259 0.34351 0.26512 1.000 0.0152 . . . .                          
H9 H Uiso 0.82771 0.25829 0.44986 1.000 0.0152 . . . .                          
H10 H Uiso 0.56452 0.29778 0.54027 1.000 0.0152 . . . .                         
H11 H Uiso 0.36727 0.42510 0.44603 1.000 0.0152 . . . .                         
H12 H Uiso 0.30046 0.78110 0.29475 1.000 0.0152 . . . .                         
H13 H Uiso 0.12087 0.99886 0.36555 1.000 0.0152 . . . .                         
H14 H Uiso -0.13745 1.01994 0.45683 1.000 0.0152 . . . .                        
H15 H Uiso -0.21651 0.82534 0.47281 1.000 0.0152 . . . .                        
H16 H Uiso -0.16067 0.59069 0.43546 1.000 0.0152 . . . .                        
H17 H Uiso 0.01436 0.37765 0.35996 1.000 0.0152 . . . .                         
H18 H Uiso 0.40805 0.31712 0.23258 1.000 0.0152 . . . .                         
H19 H Uiso 0.32408 0.08017 0.10617 1.000 0.0152 . . . .                         
H20 H Uiso 0.52200 -0.15476 0.06697 1.000 0.0152 . . . .                        
H21 H Uiso 0.71206 -0.28925 0.16917 1.000 0.0152 . . . .                        
H22 H Uiso 0.70720 -0.18638 0.30503 1.000 0.0152 . . . .                        

#===============================================================================

#===============================================================================

data_26_list1_bpandenburg_42_3209    

#===============================================================================

# 5. CHEMICAL DATA

_chemical_name_systematic                        
;
;
_chemical_name_common                             ?
_chemical_melting_point                           ?
_chemical_formula_moiety                         
'C34 H22 Cl2 N2 O2'
# Ex: 'C12 H16 N2 O6, H2 O' and '(Cd 2+)3, (C6 N6 Cr 3-)2, 2(H2 O)' 
_chemical_formula_structural                      ?
_chemical_formula_sum                            
'C34 H22 Cl2 N2 O2'
_chemical_formula_iupac                           ?
_chemical_formula_weight                             561.44
_chemical_compound_source                        'see text'

loop_
_atom_type_symbol                                
_atom_type_description                           
_atom_type_scat_dispersion_real                  
_atom_type_scat_dispersion_imag                  
_atom_type_scat_source                           
 C   C    0.0033    0.0016
' International Tables Vol C Tables 4.2.6.8 and 6.1.1.4'
 H   H    0.0000    0.0000
' International Tables Vol C Tables 4.2.6.8 and 6.1.1.4'
Cl  Cl    0.1484    0.1585
' International Tables Vol C Tables 4.2.6.8 and 6.1.1.4'
 N   N    0.0061    0.0033
' International Tables Vol C Tables 4.2.6.8 and 6.1.1.4'
 O   O    0.0106    0.0060
' International Tables Vol C Tables 4.2.6.8 and 6.1.1.4'

#===============================================================================

# 6. CRYSTAL DATA

_symmetry_cell_setting                              monoclinic
_symmetry_space_group_name_Hall                   '-P 2yn'
_symmetry_space_group_name_H-M                    'P 21/n'
_symmetry_Int_Tables_number                              14

loop_
_space_group_symop_id                            
_space_group_symop_operation_xyz                 
   1 x,y,z                         
   2 1/2-x,1/2+y,1/2-z             
   3 -x,-y,-z                      
   4 1/2+x,1/2-y,1/2+z             

_cell_length_a                                         10.88610
_cell_length_b                                         17.10230
_cell_length_c                                         14.05250
_cell_angle_alpha                                            90
_cell_angle_beta                                        92.5900
_cell_angle_gamma                                            90
_cell_volume                                           2613.585
_cell_formula_units_Z                                 4
_cell_measurement_temperature                     ?
_cell_measurement_reflns_used                     ?
_cell_measurement_theta_min                       ?
_cell_measurement_theta_max                       ?
_cell_special_details                            
;
 
;

#===============================================================================

# 9. ATOMIC COORDINATES AND DISPLACEMENT PARAMETERS

loop_
_atom_site_label                                 
_atom_site_type_symbol                           
_atom_site_thermal_displace_type                 
_atom_site_fract_x                               
_atom_site_fract_y                               
_atom_site_fract_z                               
_atom_site_occupancy                             
_atom_site_U_iso_or_equiv                        
_atom_site_calc_flag                             
_atom_site_refinement_flags                      
_atom_site_disorder_assembly                     
_atom_site_disorder_group                        
Cl2 Cl Uiso 0.27426 0.19825 0.30171 1.000 0.0127 . . . .                        
Cl6 Cl Uiso 0.75350 0.16348 0.01220 1.000 0.0127 . . . .                        
O2 O Uiso 0.50865 0.30707 0.13124 1.000 0.0127 . . . .                          
O6 O Uiso 0.63584 -0.07157 -0.04111 1.000 0.0127 . . . .                        
N2 N Uiso 0.50358 0.17782 0.17996 1.000 0.0127 . . . .                          
N6 N Uiso 0.68587 0.00065 0.09406 1.000 0.0127 . . . .                          
C2 C Uiso 0.27570 0.26531 0.02742 1.000 0.0127 . . . .                          
C6 C Uiso 0.31525 0.24279 0.11859 1.000 0.0127 . . . .                          
C10 C Uiso 0.22850 0.22558 0.18525 1.000 0.0127 . . . .                         
C14 C Uiso 0.10342 0.23227 0.16107 1.000 0.0127 . . . .                         
C18 C Uiso 0.06533 0.25503 0.06968 1.000 0.0127 . . . .                         
C22 C Uiso 0.15149 0.27076 0.00220 1.000 0.0127 . . . .                         
C26 C Uiso 0.45318 0.24687 0.14386 1.000 0.0127 . . . .                         
C30 C Uiso 0.62009 0.16838 0.22516 1.000 0.0127 . . . .                         
C34 C Uiso 0.65742 0.09521 0.25351 1.000 0.0127 . . . .                         
C38 C Uiso 0.77456 0.08458 0.30140 1.000 0.0127 . . . .                         
C42 C Uiso 0.85150 0.14904 0.31880 1.000 0.0127 . . . .                         
C46 C Uiso 0.81011 0.22444 0.28850 1.000 0.0127 . . . .                         
C50 C Uiso 0.69874 0.23433 0.24357 1.000 0.0127 . . . .                         
C54 C Uiso 0.81646 0.00911 0.33191 1.000 0.0127 . . . .                         
C58 C Uiso 0.92881 -0.00022 0.37617 1.000 0.0127 . . . .                        
C62 C Uiso 1.00638 0.06579 0.39439 1.000 0.0127 . . . .                         
C66 C Uiso 0.96822 0.13807 0.36689 1.000 0.0127 . . . .                         
C70 C Uiso 0.57586 0.02616 0.23375 1.000 0.0127 . . . .                         
C74 C Uiso 0.59051 -0.01857 0.15434 1.000 0.0127 . . . .                        
C78 C Uiso 0.51160 -0.08404 0.13468 1.000 0.0127 . . . .                        
C82 C Uiso 0.42062 -0.10078 0.19399 1.000 0.0127 . . . .                        
C86 C Uiso 0.40241 -0.05506 0.27694 1.000 0.0127 . . . .                        
C90 C Uiso 0.48148 0.00783 0.29737 1.000 0.0127 . . . .                         
C94 C Uiso 0.30697 -0.07245 0.33969 1.000 0.0127 . . . .                        
C98 C Uiso 0.29391 -0.03009 0.42012 1.000 0.0127 . . . .                        
C102 C Uiso 0.37485 0.03361 0.44146 1.000 0.0127 . . . .                        
C106 C Uiso 0.46504 0.05207 0.38189 1.000 0.0127 . . . .                        
C110 C Uiso 0.69857 -0.02281 0.00039 1.000 0.0127 . . . .                       
C114 C Uiso 0.80733 0.01426 -0.04854 1.000 0.0127 . . . .                       
C118 C Uiso 0.83829 0.09337 -0.04852 1.000 0.0127 . . . .                       
C122 C Uiso 0.93762 0.11948 -0.09911 1.000 0.0127 . . . .                       
C126 C Uiso 1.00696 0.06668 -0.14907 1.000 0.0127 . . . .                       
C130 C Uiso 0.97680 -0.01227 -0.14950 1.000 0.0127 . . . .                      
C134 C Uiso 0.87703 -0.03751 -0.10004 1.000 0.0127 . . . .                      
H2 H Uiso 0.95976 0.18100 -0.09947 1.000 0.0152 . . . .                         
H6 H Uiso 1.08374 0.08739 -0.18832 1.000 0.0152 . . . .                         
H10 H Uiso 1.02953 -0.05363 -0.18901 1.000 0.0152 . . . .                       
H14 H Uiso 0.85135 -0.09846 -0.10047 1.000 0.0152 . . . .                       
H18 H Uiso 0.74483 0.04170 0.11963 1.000 0.0152 . . . .                         
H22 H Uiso 0.52524 -0.11835 0.07165 1.000 0.0152 . . . .                        
H26 H Uiso 0.36018 -0.14970 0.17952 1.000 0.0152 . . . .                        
H30 H Uiso 0.24598 -0.12041 0.32216 1.000 0.0152 . . . .                        
H34 H Uiso 0.22313 -0.04444 0.46863 1.000 0.0152 . . . .                        
H38 H Uiso 0.36420 0.06664 0.50610 1.000 0.0152 . . . .                         
H42 H Uiso 0.52708 0.09971 0.39808 1.000 0.0152 . . . .                         
H46 H Uiso 0.75688 -0.04036 0.31839 1.000 0.0152 . . . .                        
H50 H Uiso 0.96075 -0.05794 0.39738 1.000 0.0152 . . . .                        
H54 H Uiso 1.09540 0.05760 0.42990 1.000 0.0152 . . . .                         
H58 H Uiso 1.02549 0.18857 0.38099 1.000 0.0152 . . . .                         
H62 H Uiso 0.86931 0.27423 0.30253 1.000 0.0152 . . . .                         
H66 H Uiso 0.66757 0.29131 0.22019 1.000 0.0152 . . . .                         
H70 H Uiso 0.45195 0.12897 0.16960 1.000 0.0152 . . . .                         
H74 H Uiso 0.34368 0.27983 -0.02320 1.000 0.0152 . . . .                        
H78 H Uiso 0.12290 0.28814 -0.06933 1.000 0.0152 . . . .                        
H82 H Uiso -0.03190 0.26060 0.05179 1.000 0.0152 . . . .                        
H86 H Uiso 0.03670 0.21964 0.21350 1.000 0.0152 . . . .                         

#===============================================================================

#===============================================================================

data_26_list1_bpandenburg_43_2225    

#===============================================================================

# 5. CHEMICAL DATA

_chemical_name_systematic                        
;
;
_chemical_name_common                             ?
_chemical_melting_point                           ?
_chemical_formula_moiety                         
'C34 H22 Cl2 N2 O2'
# Ex: 'C12 H16 N2 O6, H2 O' and '(Cd 2+)3, (C6 N6 Cr 3-)2, 2(H2 O)' 
_chemical_formula_structural                      ?
_chemical_formula_sum                            
'C34 H22 Cl2 N2 O2'
_chemical_formula_iupac                           ?
_chemical_formula_weight                             561.44
_chemical_compound_source                        'see text'

loop_
_atom_type_symbol                                
_atom_type_description                           
_atom_type_scat_dispersion_real                  
_atom_type_scat_dispersion_imag                  
_atom_type_scat_source                           
 C   C    0.0033    0.0016
' International Tables Vol C Tables 4.2.6.8 and 6.1.1.4'
 H   H    0.0000    0.0000
' International Tables Vol C Tables 4.2.6.8 and 6.1.1.4'
Cl  Cl    0.1484    0.1585
' International Tables Vol C Tables 4.2.6.8 and 6.1.1.4'
 N   N    0.0061    0.0033
' International Tables Vol C Tables 4.2.6.8 and 6.1.1.4'
 O   O    0.0106    0.0060
' International Tables Vol C Tables 4.2.6.8 and 6.1.1.4'

#===============================================================================

# 6. CRYSTAL DATA

_symmetry_cell_setting                              monoclinic
_symmetry_space_group_name_Hall                   '-P 2ybc'
_symmetry_space_group_name_H-M                    'P 21/c'
_symmetry_Int_Tables_number                              14

loop_
_space_group_symop_id                            
_space_group_symop_operation_xyz                 
   1 x,y,z                         
   2 -x,1/2+y,1/2-z                
   3 -x,-y,-z                      
   4 x,1/2-y,1/2+z                 

_cell_length_a                                         11.28160
_cell_length_b                                         19.86390
_cell_length_c                                         12.88060
_cell_angle_alpha                                            90
_cell_angle_beta                                        99.9590
_cell_angle_gamma                                            90
_cell_volume                                           2843.004
_cell_formula_units_Z                                 4
_cell_measurement_temperature                     ?
_cell_measurement_reflns_used                     ?
_cell_measurement_theta_min                       ?
_cell_measurement_theta_max                       ?
_cell_special_details                            
;
 
;

#===============================================================================

# 9. ATOMIC COORDINATES AND DISPLACEMENT PARAMETERS

loop_
_atom_site_label                                 
_atom_site_type_symbol                           
_atom_site_thermal_displace_type                 
_atom_site_fract_x                               
_atom_site_fract_y                               
_atom_site_fract_z                               
_atom_site_occupancy                             
_atom_site_U_iso_or_equiv                        
_atom_site_calc_flag                             
_atom_site_refinement_flags                      
_atom_site_disorder_assembly                     
_atom_site_disorder_group                        
Cl1 Cl Uiso 1.10776 0.58972 0.51097 1.000 0.0127 . . . .                        
Cl5 Cl Uiso 0.36959 0.23963 0.29271 1.000 0.0127 . . . .                        
O1 O Uiso 0.93951 0.58946 0.30356 1.000 0.0127 . . . .                          
O5 O Uiso 0.66398 0.20342 0.35437 1.000 0.0127 . . . .                          
N1 N Uiso 0.88899 0.47987 0.25953 1.000 0.0127 . . . .                          
N5 N Uiso 0.68627 0.31318 0.30412 1.000 0.0127 . . . .                          
C1 C Uiso 1.14430 0.45733 0.28191 1.000 0.0127 . . . .                          
C5 C Uiso 1.09206 0.50516 0.34011 1.000 0.0127 . . . .                          
C9 C Uiso 1.16336 0.53170 0.43089 1.000 0.0127 . . . .                          
C13 C Uiso 1.28126 0.50978 0.46296 1.000 0.0127 . . . .                         
C17 C Uiso 1.33067 0.46203 0.40412 1.000 0.0127 . . . .                         
C21 C Uiso 1.26212 0.43570 0.31307 1.000 0.0127 . . . .                         
C25 C Uiso 0.96700 0.53038 0.29947 1.000 0.0127 . . . .                         
C29 C Uiso 0.76540 0.48332 0.22088 1.000 0.0127 . . . .                         
C33 C Uiso 0.70810 0.42516 0.17655 1.000 0.0127 . . . .                         
C37 C Uiso 0.58175 0.42674 0.13672 1.000 0.0127 . . . .                         
C41 C Uiso 0.51559 0.48719 0.14498 1.000 0.0127 . . . .                         
C45 C Uiso 0.57788 0.54447 0.19137 1.000 0.0127 . . . .                         
C49 C Uiso 0.69915 0.54336 0.22816 1.000 0.0127 . . . .                         
C53 C Uiso 0.51875 0.37008 0.08780 1.000 0.0127 . . . .                         
C57 C Uiso 0.39717 0.37309 0.05074 1.000 0.0127 . . . .                         
C61 C Uiso 0.33182 0.43273 0.06008 1.000 0.0127 . . . .                         
C65 C Uiso 0.39032 0.48860 0.10607 1.000 0.0127 . . . .                         
C69 C Uiso 0.77903 0.36254 0.16855 1.000 0.0127 . . . .                         
C73 C Uiso 0.76848 0.30800 0.23457 1.000 0.0127 . . . .                         
C77 C Uiso 0.83743 0.24870 0.22986 1.000 0.0127 . . . .                         
C81 C Uiso 0.91825 0.24544 0.16211 1.000 0.0127 . . . .                         
C85 C Uiso 0.93475 0.29985 0.09515 1.000 0.0127 . . . .                         
C89 C Uiso 0.86390 0.35918 0.09803 1.000 0.0127 . . . .                         
C93 C Uiso 1.01929 0.29685 0.02581 1.000 0.0127 . . . .                         
C97 C Uiso 1.03373 0.35004 -0.03888 1.000 0.0127 . . . .                        
C101 C Uiso 0.96277 0.40844 -0.03724 1.000 0.0127 . . . .                       
C105 C Uiso 0.87986 0.41291 0.02906 1.000 0.0127 . . . .                        
C109 C Uiso 0.64167 0.26310 0.35973 1.000 0.0127 . . . .                        
C113 C Uiso 0.55933 0.28974 0.43066 1.000 0.0127 . . . .                        
C117 C Uiso 0.43485 0.28030 0.40781 1.000 0.0127 . . . .                        
C121 C Uiso 0.36086 0.30377 0.47585 1.000 0.0127 . . . .                        
C125 C Uiso 0.41131 0.33712 0.56788 1.000 0.0127 . . . .                        
C129 C Uiso 0.53503 0.34732 0.59164 1.000 0.0127 . . . .                        
C133 C Uiso 0.60815 0.32396 0.52288 1.000 0.0127 . . . .                        
H1 H Uiso 0.26445 0.29593 0.45608 1.000 0.0152 . . . .                          
H5 H Uiso 0.35326 0.35525 0.62086 1.000 0.0152 . . . .                          
H9 H Uiso 0.57457 0.37343 0.66332 1.000 0.0152 . . . .                          
H13 H Uiso 0.70492 0.33160 0.54097 1.000 0.0152 . . . .                         
H17 H Uiso 0.66172 0.36067 0.31922 1.000 0.0152 . . . .                         
H21 H Uiso 0.82403 0.20672 0.28004 1.000 0.0152 . . . .                         
H25 H Uiso 0.97155 0.20009 0.15941 1.000 0.0152 . . . .                         
H29 H Uiso 1.07252 0.25131 0.02476 1.000 0.0152 . . . .                         
H33 H Uiso 1.09882 0.34723 -0.09176 1.000 0.0152 . . . .                        
H37 H Uiso 0.97332 0.45018 -0.08935 1.000 0.0152 . . . .                        
H41 H Uiso 0.82484 0.45774 0.02892 1.000 0.0152 . . . .                         
H45 H Uiso 0.56803 0.32404 0.07937 1.000 0.0152 . . . .                         
H49 H Uiso 0.35084 0.32904 0.01377 1.000 0.0152 . . . .                         
H53 H Uiso 0.23569 0.43425 0.03056 1.000 0.0152 . . . .                         
H57 H Uiso 0.34143 0.53505 0.11327 1.000 0.0152 . . . .                         
H61 H Uiso 0.52761 0.59055 0.19760 1.000 0.0152 . . . .                         
H65 H Uiso 0.74673 0.58743 0.26265 1.000 0.0152 . . . .                         
H69 H Uiso 0.92338 0.43277 0.26342 1.000 0.0152 . . . .                         
H73 H Uiso 1.09243 0.43831 0.20871 1.000 0.0152 . . . .                         
H77 H Uiso 1.30008 0.39888 0.26589 1.000 0.0152 . . . .                         
H81 H Uiso 1.42294 0.44568 0.42972 1.000 0.0152 . . . .                         
H85 H Uiso 1.33347 0.53053 0.53442 1.000 0.0152 . . . .                         

#===============================================================================

#===============================================================================

data_26_list1_bpandenburg_44_3306    

#===============================================================================

# 5. CHEMICAL DATA

_chemical_name_systematic                        
;
;
_chemical_name_common                             ?
_chemical_melting_point                           ?
_chemical_formula_moiety                         
'C34 H22 Cl2 N2 O2'
# Ex: 'C12 H16 N2 O6, H2 O' and '(Cd 2+)3, (C6 N6 Cr 3-)2, 2(H2 O)' 
_chemical_formula_structural                      ?
_chemical_formula_sum                            
'C34 H22 Cl2 N2 O2'
_chemical_formula_iupac                           ?
_chemical_formula_weight                             561.44
_chemical_compound_source                        'see text'

loop_
_atom_type_symbol                                
_atom_type_description                           
_atom_type_scat_dispersion_real                  
_atom_type_scat_dispersion_imag                  
_atom_type_scat_source                           
 C   C    0.0033    0.0016
' International Tables Vol C Tables 4.2.6.8 and 6.1.1.4'
 H   H    0.0000    0.0000
' International Tables Vol C Tables 4.2.6.8 and 6.1.1.4'
Cl  Cl    0.1484    0.1585
' International Tables Vol C Tables 4.2.6.8 and 6.1.1.4'
 N   N    0.0061    0.0033
' International Tables Vol C Tables 4.2.6.8 and 6.1.1.4'
 O   O    0.0106    0.0060
' International Tables Vol C Tables 4.2.6.8 and 6.1.1.4'

#===============================================================================

# 6. CRYSTAL DATA

_symmetry_cell_setting                            orthorhombic
_symmetry_space_group_name_Hall                   '-P 2ac 2ab'
_symmetry_space_group_name_H-M                    'P b c a'
_symmetry_Int_Tables_number                              61

loop_
_space_group_symop_id                            
_space_group_symop_operation_xyz                 
   1 x,y,z                         
   2 1/2-x,-y,1/2+z                
   3 1/2+x,1/2-y,-z                
   4 -x,1/2+y,1/2-z                
   5 -x,-y,-z                      
   6 1/2+x,y,1/2-z                 
   7 1/2-x,1/2+y,z                 
   8 x,1/2-y,1/2+z                 

_cell_length_a                                         13.08510
_cell_length_b                                         18.84680
_cell_length_c                                         21.58910
_cell_angle_alpha                                            90
_cell_angle_beta                                             90
_cell_angle_gamma                                            90
_cell_volume                                           5324.137
_cell_formula_units_Z                                 8
_cell_measurement_temperature                     ?
_cell_measurement_reflns_used                     ?
_cell_measurement_theta_min                       ?
_cell_measurement_theta_max                       ?
_cell_special_details                            
;
 
;

#===============================================================================

# 9. ATOMIC COORDINATES AND DISPLACEMENT PARAMETERS

loop_
_atom_site_label                                 
_atom_site_type_symbol                           
_atom_site_thermal_displace_type                 
_atom_site_fract_x                               
_atom_site_fract_y                               
_atom_site_fract_z                               
_atom_site_occupancy                             
_atom_site_U_iso_or_equiv                        
_atom_site_calc_flag                             
_atom_site_refinement_flags                      
_atom_site_disorder_assembly                     
_atom_site_disorder_group                        
Cl3 Cl Uiso -0.17590 0.61176 0.15897 1.000 0.0127 . . . .                       
Cl4 Cl Uiso 0.31010 0.57730 0.07689 1.000 0.0127 . . . .                        
O3 O Uiso 0.04576 0.59589 0.09922 1.000 0.0127 . . . .                          
O4 O Uiso 0.53167 0.48877 0.20753 1.000 0.0127 . . . .                          
N3 N Uiso 0.09138 0.50668 0.16706 1.000 0.0127 . . . .                          
N4 N Uiso 0.37544 0.45927 0.16597 1.000 0.0127 . . . .                          
C35 C Uiso 0.08645 0.63167 0.25424 1.000 0.0127 . . . .                         
C36 C Uiso 0.01636 0.61412 0.20849 1.000 0.0127 . . . .                         
C37 C Uiso -0.08565 0.63315 0.21614 1.000 0.0127 . . . .                        
C38 C Uiso -0.11753 0.66815 0.26953 1.000 0.0127 . . . .                        
C39 C Uiso -0.04656 0.68531 0.31492 1.000 0.0127 . . . .                        
C40 C Uiso 0.05572 0.66773 0.30714 1.000 0.0127 . . . .                         
C41 C Uiso 0.05153 0.57251 0.15131 1.000 0.0127 . . . .                         
C42 C Uiso 0.11816 0.45241 0.12535 1.000 0.0127 . . . .                         
C43 C Uiso 0.18354 0.40007 0.14408 1.000 0.0127 . . . .                         
C44 C Uiso 0.21062 0.34442 0.10236 1.000 0.0127 . . . .                         
C45 C Uiso 0.16988 0.34330 0.04246 1.000 0.0127 . . . .                         
C46 C Uiso 0.09933 0.39734 0.02490 1.000 0.0127 . . . .                         
C47 C Uiso 0.07435 0.45016 0.06459 1.000 0.0127 . . . .                         
C48 C Uiso 0.28145 0.29046 0.11984 1.000 0.0127 . . . .                         
C49 C Uiso 0.31163 0.24041 0.07868 1.000 0.0127 . . . .                         
C50 C Uiso 0.27108 0.24005 0.01734 1.000 0.0127 . . . .                         
C51 C Uiso 0.20132 0.28943 0.00013 1.000 0.0127 . . . .                         
C52 C Uiso 0.22908 0.40118 0.20766 1.000 0.0127 . . . .                         
C53 C Uiso 0.32343 0.43055 0.21723 1.000 0.0127 . . . .                         
C54 C Uiso 0.36588 0.43231 0.27825 1.000 0.0127 . . . .                         
C55 C Uiso 0.31380 0.40406 0.32650 1.000 0.0127 . . . .                         
C56 C Uiso 0.21627 0.37201 0.31787 1.000 0.0127 . . . .                         
C57 C Uiso 0.17434 0.37080 0.25819 1.000 0.0127 . . . .                         
C58 C Uiso 0.16052 0.34179 0.36810 1.000 0.0127 . . . .                         
C59 C Uiso 0.06795 0.31135 0.35861 1.000 0.0127 . . . .                         
C60 C Uiso 0.02570 0.30959 0.29781 1.000 0.0127 . . . .                         
C61 C Uiso 0.07683 0.33853 0.24949 1.000 0.0127 . . . .                         
C62 C Uiso 0.47153 0.49021 0.16501 1.000 0.0127 . . . .                         
C63 C Uiso 0.50392 0.52647 0.10470 1.000 0.0127 . . . .                         
C64 C Uiso 0.44189 0.56583 0.06496 1.000 0.0127 . . . .                         
C65 C Uiso 0.48440 0.60027 0.01391 1.000 0.0127 . . . .                         
C66 C Uiso 0.58825 0.59524 0.00215 1.000 0.0127 . . . .                         
C67 C Uiso 0.65077 0.55620 0.04153 1.000 0.0127 . . . .                         
C68 C Uiso 0.60835 0.52277 0.09250 1.000 0.0127 . . . .                         
H23 H Uiso 0.43564 0.63109 -0.01618 1.000 0.0152 . . . .                        
H24 H Uiso 0.62033 0.62251 -0.03740 1.000 0.0152 . . . .                        
H25 H Uiso 0.73181 0.55235 0.03245 1.000 0.0152 . . . .                         
H26 H Uiso 0.65545 0.49306 0.12452 1.000 0.0152 . . . .                         
H27 H Uiso 0.33630 0.45787 0.12583 1.000 0.0152 . . . .                         
H28 H Uiso 0.43959 0.45628 0.28506 1.000 0.0152 . . . .                         
H29 H Uiso 0.34614 0.40562 0.37254 1.000 0.0152 . . . .                         
H30 H Uiso 0.19420 0.34373 0.41365 1.000 0.0152 . . . .                         
H31 H Uiso 0.02562 0.28795 0.39638 1.000 0.0152 . . . .                         
H32 H Uiso -0.04705 0.28420 0.29022 1.000 0.0152 . . . .                        
H33 H Uiso 0.04489 0.33725 0.20350 1.000 0.0152 . . . .                         
H34 H Uiso 0.31088 0.29122 0.16637 1.000 0.0152 . . . .                         
H35 H Uiso 0.36656 0.20004 0.09154 1.000 0.0152 . . . .                         
H36 H Uiso 0.29686 0.19991 -0.01468 1.000 0.0152 . . . .                        
H37 H Uiso 0.16931 0.28984 -0.04599 1.000 0.0152 . . . .                        
H38 H Uiso 0.06555 0.39527 -0.02089 1.000 0.0152 . . . .                        
H39 H Uiso 0.02134 0.49118 0.05127 1.000 0.0152 . . . .                         
H40 H Uiso 0.09682 0.49579 0.21302 1.000 0.0152 . . . .                         
H41 H Uiso 0.16528 0.61597 0.24866 1.000 0.0152 . . . .                         
H42 H Uiso 0.11110 0.68108 0.34242 1.000 0.0152 . . . .                         
H43 H Uiso -0.07193 0.71282 0.35616 1.000 0.0152 . . . .                        
H44 H Uiso -0.19681 0.68272 0.27527 1.000 0.0152 . . . .                        

#===============================================================================

#===============================================================================

data_26_list1_bpandenburg_45_180     

#===============================================================================

# 5. CHEMICAL DATA

_chemical_name_systematic                        
;
;
_chemical_name_common                             ?
_chemical_melting_point                           ?
_chemical_formula_moiety                         
'C34 H22 Cl2 N2 O2'
# Ex: 'C12 H16 N2 O6, H2 O' and '(Cd 2+)3, (C6 N6 Cr 3-)2, 2(H2 O)' 
_chemical_formula_structural                      ?
_chemical_formula_sum                            
'C34 H22 Cl2 N2 O2'
_chemical_formula_iupac                           ?
_chemical_formula_weight                             561.44
_chemical_compound_source                        'see text'

loop_
_atom_type_symbol                                
_atom_type_description                           
_atom_type_scat_dispersion_real                  
_atom_type_scat_dispersion_imag                  
_atom_type_scat_source                           
 C   C    0.0033    0.0016
' International Tables Vol C Tables 4.2.6.8 and 6.1.1.4'
 H   H    0.0000    0.0000
' International Tables Vol C Tables 4.2.6.8 and 6.1.1.4'
Cl  Cl    0.1484    0.1585
' International Tables Vol C Tables 4.2.6.8 and 6.1.1.4'
 N   N    0.0061    0.0033
' International Tables Vol C Tables 4.2.6.8 and 6.1.1.4'
 O   O    0.0106    0.0060
' International Tables Vol C Tables 4.2.6.8 and 6.1.1.4'

#===============================================================================

# 6. CRYSTAL DATA

_symmetry_cell_setting                               triclinic
_symmetry_space_group_name_Hall                   '-P 1'
_symmetry_space_group_name_H-M                    'P -1'
_symmetry_Int_Tables_number                               2

loop_
_space_group_symop_id                            
_space_group_symop_operation_xyz                 
   1 x,y,z                         
   2 -x,-y,-z                      

_cell_length_a                                         10.69480
_cell_length_b                                         11.02870
_cell_length_c                                         13.63840
_cell_angle_alpha                                       96.1100
_cell_angle_beta                                       111.0960
_cell_angle_gamma                                      114.7110
_cell_volume                                           1299.255
_cell_formula_units_Z                                 2
_cell_measurement_temperature                     ?
_cell_measurement_reflns_used                     ?
_cell_measurement_theta_min                       ?
_cell_measurement_theta_max                       ?
_cell_special_details                            
;
 
;

#===============================================================================

# 9. ATOMIC COORDINATES AND DISPLACEMENT PARAMETERS

loop_
_atom_site_label                                 
_atom_site_type_symbol                           
_atom_site_thermal_displace_type                 
_atom_site_fract_x                               
_atom_site_fract_y                               
_atom_site_fract_z                               
_atom_site_occupancy                             
_atom_site_U_iso_or_equiv                        
_atom_site_calc_flag                             
_atom_site_refinement_flags                      
_atom_site_disorder_assembly                     
_atom_site_disorder_group                        
Cl1 Cl Uiso 0.19694 -0.09775 0.95139 1.000 0.0127 . . . .                       
Cl2 Cl Uiso 0.28034 0.38667 0.68144 1.000 0.0127 . . . .                        
O1 O Uiso 0.46880 0.26098 0.90135 1.000 0.0127 . . . .                          
O2 O Uiso -0.10274 0.07921 0.38686 1.000 0.0127 . . . .                         
N1 N Uiso 0.20541 0.11766 0.82551 1.000 0.0127 . . . .                          
N2 N Uiso -0.06520 0.16024 0.56387 1.000 0.0127 . . . .                         
C1 C Uiso 0.46671 0.01313 0.79624 1.000 0.0127 . . . .                          
C2 C Uiso 0.37419 0.01506 0.84594 1.000 0.0127 . . . .                          
C3 C Uiso 0.31202 -0.09515 0.88588 1.000 0.0127 . . . .                         
C4 C Uiso 0.34389 -0.20504 0.87716 1.000 0.0127 . . . .                         
C5 C Uiso 0.43525 -0.20601 0.82656 1.000 0.0127 . . . .                         
C6 C Uiso 0.49571 -0.09759 0.78481 1.000 0.0127 . . . .                         
C7 C Uiso 0.35662 0.14542 0.86175 1.000 0.0127 . . . .                          
C8 C Uiso 0.15756 0.21454 0.84435 1.000 0.0127 . . . .                          
C9 C Uiso 0.00736 0.17963 0.78416 1.000 0.0127 . . . .                          
C10 C Uiso -0.04402 0.27633 0.80283 1.000 0.0127 . . . .                        
C11 C Uiso 0.06088 0.40848 0.88080 1.000 0.0127 . . . .                         
C12 C Uiso 0.21609 0.44103 0.94390 1.000 0.0127 . . . .                         
C13 C Uiso 0.26334 0.34786 0.92742 1.000 0.0127 . . . .                         
C14 C Uiso -0.20045 0.24265 0.74262 1.000 0.0127 . . . .                        
C15 C Uiso -0.24588 0.33775 0.75902 1.000 0.0127 . . . .                        
C16 C Uiso -0.13782 0.47333 0.83636 1.000 0.0127 . . . .                        
C17 C Uiso 0.01085 0.50700 0.89545 1.000 0.0127 . . . .                         
C18 C Uiso -0.10377 0.04230 0.69562 1.000 0.0127 . . . .                        
C19 C Uiso -0.13739 0.03559 0.58768 1.000 0.0127 . . . .                        
C20 C Uiso -0.24688 -0.09434 0.50198 1.000 0.0127 . . . .                       
C21 C Uiso -0.31636 -0.21167 0.52794 1.000 0.0127 . . . .                       
C22 C Uiso -0.28211 -0.20868 0.63954 1.000 0.0127 . . . .                       
C23 C Uiso -0.17640 -0.08098 0.72313 1.000 0.0127 . . . .                       
C24 C Uiso -0.35357 -0.33162 0.66802 1.000 0.0127 . . . .                       
C25 C Uiso -0.32180 -0.32538 0.77458 1.000 0.0127 . . . .                       
C26 C Uiso -0.21416 -0.19551 0.85976 1.000 0.0127 . . . .                       
C27 C Uiso -0.14370 -0.07754 0.83483 1.000 0.0127 . . . .                       
C28 C Uiso -0.04475 0.17419 0.46994 1.000 0.0127 . . . .                        
C29 C Uiso 0.05106 0.32628 0.47567 1.000 0.0127 . . . .                         
C30 C Uiso 0.19168 0.42586 0.56321 1.000 0.0127 . . . .                         
C31 C Uiso 0.26703 0.56180 0.55913 1.000 0.0127 . . . .                         
C32 C Uiso 0.20151 0.59899 0.46833 1.000 0.0127 . . . .                         
C33 C Uiso 0.06159 0.50030 0.38045 1.000 0.0127 . . . .                         
C34 C Uiso -0.01134 0.36476 0.38422 1.000 0.0127 . . . .                        
H1 H Uiso 0.37595 0.63782 0.62728 1.000 0.0152 . . . .                          
H2 H Uiso 0.25951 0.70516 0.46625 1.000 0.0152 . . . .                          
H3 H Uiso 0.01046 0.52837 0.30920 1.000 0.0152 . . . .                          
H4 H Uiso -0.12008 0.28668 0.31626 1.000 0.0152 . . . .                         
H5 H Uiso -0.00802 0.24821 0.62768 1.000 0.0152 . . . .                         
H6 H Uiso -0.27162 -0.09645 0.41759 1.000 0.0152 . . . .                        
H7 H Uiso -0.39980 -0.30986 0.46367 1.000 0.0152 . . . .                        
H8 H Uiso -0.43433 -0.42907 0.60248 1.000 0.0152 . . . .                        
H9 H Uiso -0.37726 -0.41788 0.79624 1.000 0.0152 . . . .                        
H10 H Uiso -0.18972 -0.19276 0.94430 1.000 0.0152 . . . .                       
H11 H Uiso -0.06131 0.02122 0.89877 1.000 0.0152 . . . .                        
H12 H Uiso -0.28143 0.13998 0.68394 1.000 0.0152 . . . .                        
H13 H Uiso -0.36438 0.31194 0.71307 1.000 0.0152 . . . .                        
H14 H Uiso -0.17497 0.54844 0.84789 1.000 0.0152 . . . .                        
H15 H Uiso 0.09354 0.60858 0.95544 1.000 0.0152 . . . .                         
H16 H Uiso 0.29633 0.54199 1.00613 1.000 0.0152 . . . .                         
H17 H Uiso 0.38089 0.37297 0.97524 1.000 0.0152 . . . .                         
H18 H Uiso 0.12340 0.02186 0.77103 1.000 0.0152 . . . .                         
H19 H Uiso 0.51768 0.10113 0.76841 1.000 0.0152 . . . .                         
H20 H Uiso 0.56812 -0.09797 0.74639 1.000 0.0152 . . . .                        
H21 H Uiso 0.45983 -0.29136 0.82053 1.000 0.0152 . . . .                        
H22 H Uiso 0.29838 -0.28850 0.91070 1.000 0.0152 . . . .                        

#===============================================================================

#===============================================================================

data_26_list1_bpandenburg_46_83      

#===============================================================================

# 5. CHEMICAL DATA

_chemical_name_systematic                        
;
;
_chemical_name_common                             ?
_chemical_melting_point                           ?
_chemical_formula_moiety                         
'C34 H22 Cl2 N2 O2'
# Ex: 'C12 H16 N2 O6, H2 O' and '(Cd 2+)3, (C6 N6 Cr 3-)2, 2(H2 O)' 
_chemical_formula_structural                      ?
_chemical_formula_sum                            
'C34 H22 Cl2 N2 O2'
_chemical_formula_iupac                           ?
_chemical_formula_weight                             561.44
_chemical_compound_source                        'see text'

loop_
_atom_type_symbol                                
_atom_type_description                           
_atom_type_scat_dispersion_real                  
_atom_type_scat_dispersion_imag                  
_atom_type_scat_source                           
 C   C    0.0033    0.0016
' International Tables Vol C Tables 4.2.6.8 and 6.1.1.4'
 H   H    0.0000    0.0000
' International Tables Vol C Tables 4.2.6.8 and 6.1.1.4'
Cl  Cl    0.1484    0.1585
' International Tables Vol C Tables 4.2.6.8 and 6.1.1.4'
 N   N    0.0061    0.0033
' International Tables Vol C Tables 4.2.6.8 and 6.1.1.4'
 O   O    0.0106    0.0060
' International Tables Vol C Tables 4.2.6.8 and 6.1.1.4'

#===============================================================================

# 6. CRYSTAL DATA

_symmetry_cell_setting                              monoclinic
_symmetry_space_group_name_Hall                   '-P 2yn'
_symmetry_space_group_name_H-M                    'P 21/n'
_symmetry_Int_Tables_number                              14

loop_
_space_group_symop_id                            
_space_group_symop_operation_xyz                 
   1 x,y,z                         
   2 1/2-x,1/2+y,1/2-z             
   3 -x,-y,-z                      
   4 1/2+x,1/2-y,1/2+z             

_cell_length_a                                         10.34510
_cell_length_b                                         15.13350
_cell_length_c                                         15.96670
_cell_angle_alpha                                            90
_cell_angle_beta                                        90.1660
_cell_angle_gamma                                            90
_cell_volume                                           2499.697
_cell_formula_units_Z                                 4
_cell_measurement_temperature                     ?
_cell_measurement_reflns_used                     ?
_cell_measurement_theta_min                       ?
_cell_measurement_theta_max                       ?
_cell_special_details                            
;
 
;

#===============================================================================

# 9. ATOMIC COORDINATES AND DISPLACEMENT PARAMETERS

loop_
_atom_site_label                                 
_atom_site_type_symbol                           
_atom_site_thermal_displace_type                 
_atom_site_fract_x                               
_atom_site_fract_y                               
_atom_site_fract_z                               
_atom_site_occupancy                             
_atom_site_U_iso_or_equiv                        
_atom_site_calc_flag                             
_atom_site_refinement_flags                      
_atom_site_disorder_assembly                     
_atom_site_disorder_group                        
Cl1 Cl Uiso 0.12550 0.62406 0.31528 1.000 0.0127 . . . .                        
Cl2 Cl Uiso 0.45951 0.33301 0.29680 1.000 0.0127 . . . .                        
O1 O Uiso 0.26905 0.37775 0.42704 1.000 0.0127 . . . .                          
O2 O Uiso 0.46230 0.49004 0.09202 1.000 0.0127 . . . .                          
N1 N Uiso 0.10625 0.41992 0.33884 1.000 0.0127 . . . .                          
N2 N Uiso 0.30427 0.39061 0.13210 1.000 0.0127 . . . .                          
C1 C Uiso 0.21318 0.51157 0.53794 1.000 0.0127 . . . .                          
C2 C Uiso 0.18291 0.52019 0.45322 1.000 0.0127 . . . .                          
C3 C Uiso 0.15386 0.60398 0.42210 1.000 0.0127 . . . .                          
C4 C Uiso 0.15228 0.67679 0.47571 1.000 0.0127 . . . .                          
C5 C Uiso 0.18092 0.66657 0.55997 1.000 0.0127 . . . .                          
C6 C Uiso 0.21276 0.58363 0.59121 1.000 0.0127 . . . .                          
C7 C Uiso 0.19218 0.43333 0.40441 1.000 0.0127 . . . .                          
C8 C Uiso 0.09387 0.33769 0.29786 1.000 0.0127 . . . .                          
C9 C Uiso 0.07715 0.33406 0.21321 1.000 0.0127 . . . .                          
C10 C Uiso 0.05758 0.25019 0.17370 1.000 0.0127 . . . .                         
C11 C Uiso 0.05683 0.17304 0.22203 1.000 0.0127 . . . .                         
C12 C Uiso 0.07630 0.17921 0.31030 1.000 0.0127 . . . .                         
C13 C Uiso 0.09355 0.25871 0.34715 1.000 0.0127 . . . .                         
C14 C Uiso 0.03939 0.24284 0.08555 1.000 0.0127 . . . .                         
C15 C Uiso 0.02082 0.16301 0.04881 1.000 0.0127 . . . .                         
C16 C Uiso 0.01961 0.08459 0.09825 1.000 0.0127 . . . .                         
C17 C Uiso 0.03744 0.08984 0.18228 1.000 0.0127 . . . .                         
C18 C Uiso 0.08057 0.41716 0.16204 1.000 0.0127 . . . .                         
C19 C Uiso 0.19262 0.44320 0.12402 1.000 0.0127 . . . .                         
C20 C Uiso 0.19574 0.52241 0.07519 1.000 0.0127 . . . .                         
C21 C Uiso 0.08931 0.57379 0.06859 1.000 0.0127 . . . .                         
C22 C Uiso -0.02852 0.54936 0.10817 1.000 0.0127 . . . .                        
C23 C Uiso -0.03275 0.47033 0.15379 1.000 0.0127 . . . .                        
C24 C Uiso -0.14187 0.60244 0.10121 1.000 0.0127 . . . .                        
C25 C Uiso -0.25327 0.57776 0.13909 1.000 0.0127 . . . .                        
C26 C Uiso -0.25748 0.49773 0.18597 1.000 0.0127 . . . .                        
C27 C Uiso -0.15154 0.44545 0.19220 1.000 0.0127 . . . .                        
C28 C Uiso 0.43076 0.41783 0.11720 1.000 0.0127 . . . .                         
C29 C Uiso 0.53278 0.34633 0.13221 1.000 0.0127 . . . .                         
C30 C Uiso 0.55466 0.30663 0.20945 1.000 0.0127 . . . .                         
C31 C Uiso 0.65399 0.24533 0.21902 1.000 0.0127 . . . .                         
C32 C Uiso 0.73030 0.22307 0.15102 1.000 0.0127 . . . .                         
C33 C Uiso 0.70951 0.26287 0.07360 1.000 0.0127 . . . .                         
C34 C Uiso 0.61164 0.32473 0.06487 1.000 0.0127 . . . .                         
H1 H Uiso 0.66994 0.21459 0.27919 1.000 0.0152 . . . .                          
H2 H Uiso 0.80685 0.17508 0.15864 1.000 0.0152 . . . .                          
H3 H Uiso 0.76937 0.24512 0.02072 1.000 0.0152 . . . .                          
H4 H Uiso 0.59452 0.35729 0.00556 1.000 0.0152 . . . .                          
H5 H Uiso 0.29204 0.33145 0.16021 1.000 0.0152 . . . .                          
H6 H Uiso 0.28396 0.53970 0.04363 1.000 0.0152 . . . .                          
H7 H Uiso 0.09253 0.63382 0.03220 1.000 0.0152 . . . .                          
H8 H Uiso -0.13662 0.66273 0.06534 1.000 0.0152 . . . .                         
H9 H Uiso -0.33976 0.61736 0.13414 1.000 0.0152 . . . .                         
H10 H Uiso -0.34668 0.47905 0.21579 1.000 0.0152 . . . .                        
H11 H Uiso -0.15494 0.38380 0.22580 1.000 0.0152 . . . .                        
H12 H Uiso 0.04020 0.30270 0.04920 1.000 0.0152 . . . .                         
H13 H Uiso 0.00596 0.15806 -0.01806 1.000 0.0152 . . . .                        
H14 H Uiso 0.00516 0.02139 0.06826 1.000 0.0152 . . . .                         
H15 H Uiso 0.03825 0.03129 0.22079 1.000 0.0152 . . . .                         
H16 H Uiso 0.07589 0.11901 0.34691 1.000 0.0152 . . . .                         
H17 H Uiso 0.10666 0.26440 0.41387 1.000 0.0152 . . . .                         
H18 H Uiso 0.05619 0.47119 0.31511 1.000 0.0152 . . . .                         
H19 H Uiso 0.23844 0.44647 0.56076 1.000 0.0152 . . . .                         
H20 H Uiso 0.23753 0.57510 0.65637 1.000 0.0152 . . . .                         
H21 H Uiso 0.17948 0.72353 0.60085 1.000 0.0152 . . . .                         
H22 H Uiso 0.13015 0.74136 0.45090 1.000 0.0152 . . . .                         

#===============================================================================

#===============================================================================

data_26_list1_bpandenburg_47_138     

#===============================================================================

# 5. CHEMICAL DATA

_chemical_name_systematic                        
;
;
[truncated: 400,348 more chars]
