# Supplementary material for: Report on the sixth blind test of organic crystal structure prediction methods
Source: Acta Crystallogr B Struct Sci Cryst Eng Mater. 2016 Aug 1;72(Pt 4):439–59. doi: 10.1107/S2052520616007447 (PMC4971545; doi:10.1107/S2052520616007447)
Supplement: Supplementary file 2 [file b-72-00439-sup2.zip › Group_23_Brandenburg_Grimme/XXVI-2_Brandenburg_Grimme.cif]

#===============================================================================

data_26_list2_bpandenburg_1_361      

#===============================================================================

# 5. CHEMICAL DATA

_chemical_name_systematic                        
;
;
_chemical_name_common                             ?
_chemical_melting_point                           ?
_chemical_formula_moiety                         
'C34 H22 Cl2 N2 O2'
# Ex: 'C12 H16 N2 O6, H2 O' and '(Cd 2+)3, (C6 N6 Cr 3-)2, 2(H2 O)' 
_chemical_formula_structural                      ?
_chemical_formula_sum                            
'C34 H22 Cl2 N2 O2'
_chemical_formula_iupac                           ?
_chemical_formula_weight                             561.44
_chemical_compound_source                        'see text'

loop_
_atom_type_symbol                                
_atom_type_description                           
_atom_type_scat_dispersion_real                  
_atom_type_scat_dispersion_imag                  
_atom_type_scat_source                           
 C   C    0.0033    0.0016
' International Tables Vol C Tables 4.2.6.8 and 6.1.1.4'
 H   H    0.0000    0.0000
' International Tables Vol C Tables 4.2.6.8 and 6.1.1.4'
Cl  Cl    0.1484    0.1585
' International Tables Vol C Tables 4.2.6.8 and 6.1.1.4'
 N   N    0.0061    0.0033
' International Tables Vol C Tables 4.2.6.8 and 6.1.1.4'
 O   O    0.0106    0.0060
' International Tables Vol C Tables 4.2.6.8 and 6.1.1.4'

#===============================================================================

# 6. CRYSTAL DATA

_symmetry_cell_setting                              monoclinic
_symmetry_space_group_name_Hall                   '-P 2yn'
_symmetry_space_group_name_H-M                    'P 21/n'
_symmetry_Int_Tables_number                              14

loop_
_space_group_symop_id                            
_space_group_symop_operation_xyz                 
   1 x,y,z                         
   2 1/2-x,1/2+y,1/2-z             
   3 -x,-y,-z                      
   4 1/2+x,1/2-y,1/2+z             

_cell_length_a                                         11.94920
_cell_length_b                                         13.72550
_cell_length_c                                         15.99420
_cell_angle_alpha                                            90
_cell_angle_beta                                        97.1720
_cell_angle_gamma                                            90
_cell_volume                                           2602.664
_cell_formula_units_Z                                 4
_cell_measurement_temperature                     ?
_cell_measurement_reflns_used                     ?
_cell_measurement_theta_min                       ?
_cell_measurement_theta_max                       ?
_cell_special_details                            
;
 
;

#===============================================================================

# 9. ATOMIC COORDINATES AND DISPLACEMENT PARAMETERS

loop_
_atom_site_label                                 
_atom_site_type_symbol                           
_atom_site_thermal_displace_type                 
_atom_site_fract_x                               
_atom_site_fract_y                               
_atom_site_fract_z                               
_atom_site_occupancy                             
_atom_site_U_iso_or_equiv                        
_atom_site_calc_flag                             
_atom_site_refinement_flags                      
_atom_site_disorder_assembly                     
_atom_site_disorder_group                        
Cl2 Cl Uiso 0.23512 0.08468 0.14507 1.000 0.0127 . . . .                        
Cl6 Cl Uiso 0.85371 0.39404 0.17368 1.000 0.0127 . . . .                        
O2 O Uiso 0.35317 -0.06736 -0.07761 1.000 0.0127 . . . .                        
O6 O Uiso 0.63169 0.34758 0.25813 1.000 0.0127 . . . .                          
N2 N Uiso 0.34420 0.08317 -0.01712 1.000 0.0127 . . . .                         
N6 N Uiso 0.56560 0.23417 0.15721 1.000 0.0127 . . . .                          
C2 C Uiso 0.14641 -0.11869 -0.03434 1.000 0.0127 . . . .                        
C6 C Uiso 0.20738 -0.04249 0.00852 1.000 0.0127 . . . .                         
C10 C Uiso 0.16701 -0.00737 0.08167 1.000 0.0127 . . . .                        
C14 C Uiso 0.07021 -0.04547 0.10953 1.000 0.0127 . . . .                        
C18 C Uiso 0.01075 -0.11974 0.06457 1.000 0.0127 . . . .                        
C22 C Uiso 0.04941 -0.15668 -0.00773 1.000 0.0127 . . . .                       
C26 C Uiso 0.30862 -0.01049 -0.03107 1.000 0.0127 . . . .                       
C30 C Uiso 0.43543 0.13155 -0.04637 1.000 0.0127 . . . .                        
C34 C Uiso 0.46475 0.22297 -0.01216 1.000 0.0127 . . . .                        
C38 C Uiso 0.55751 0.27463 -0.03905 1.000 0.0127 . . . .                        
C42 C Uiso 0.62194 0.23045 -0.09846 1.000 0.0127 . . . .                        
C46 C Uiso 0.58836 0.13786 -0.13135 1.000 0.0127 . . . .                        
C50 C Uiso 0.49698 0.08970 -0.10766 1.000 0.0127 . . . .                        
C54 C Uiso 0.58854 0.36923 -0.00863 1.000 0.0127 . . . .                        
C58 C Uiso 0.67875 0.41729 -0.03537 1.000 0.0127 . . . .                        
C62 C Uiso 0.74240 0.37317 -0.09376 1.000 0.0127 . . . .                        
C66 C Uiso 0.71472 0.28139 -0.12429 1.000 0.0127 . . . .                        
C70 C Uiso 0.40337 0.26613 0.05434 1.000 0.0127 . . . .                         
C74 C Uiso 0.45563 0.27157 0.13715 1.000 0.0127 . . . .                         
C78 C Uiso 0.39943 0.31410 0.20116 1.000 0.0127 . . . .                         
C82 C Uiso 0.29322 0.35215 0.18198 1.000 0.0127 . . . .                         
C86 C Uiso 0.23642 0.34884 0.09892 1.000 0.0127 . . . .                         
C90 C Uiso 0.29234 0.30511 0.03406 1.000 0.0127 . . . .                         
C94 C Uiso 0.12680 0.38783 0.07818 1.000 0.0127 . . . .                         
C98 C Uiso 0.07407 0.38524 -0.00343 1.000 0.0127 . . . .                        
C102 C Uiso 0.12990 0.34395 -0.06769 1.000 0.0127 . . . .                       
C106 C Uiso 0.23619 0.30448 -0.04955 1.000 0.0127 . . . .                       
C110 C Uiso 0.64708 0.27569 0.21412 1.000 0.0127 . . . .                        
C114 C Uiso 0.75884 0.22512 0.22218 1.000 0.0127 . . . .                        
C118 C Uiso 0.85850 0.27458 0.21087 1.000 0.0127 . . . .                        
C122 C Uiso 0.96267 0.22834 0.22549 1.000 0.0127 . . . .                        
C126 C Uiso 0.96849 0.13230 0.25387 1.000 0.0127 . . . .                        
C130 C Uiso 0.87051 0.08098 0.26371 1.000 0.0127 . . . .                        
C134 C Uiso 0.76650 0.12719 0.24666 1.000 0.0127 . . . .                        
H2 H Uiso 1.03834 0.26719 0.21480 1.000 0.0152 . . . .                          
H6 H Uiso 1.05053 0.09831 0.26823 1.000 0.0152 . . . .                          
H10 H Uiso 0.87427 0.00511 0.28252 1.000 0.0152 . . . .                         
H14 H Uiso 0.68972 0.08735 0.25286 1.000 0.0152 . . . .                         
H18 H Uiso 0.59213 0.18148 0.11869 1.000 0.0152 . . . .                         
H22 H Uiso 0.44190 0.31661 0.26480 1.000 0.0152 . . . .                         
H26 H Uiso 0.25157 0.38601 0.23108 1.000 0.0152 . . . .                         
H30 H Uiso 0.08429 0.41936 0.12794 1.000 0.0152 . . . .                         
H34 H Uiso -0.01061 0.41389 -0.01805 1.000 0.0152 . . . .                       
H38 H Uiso 0.08810 0.34252 -0.13195 1.000 0.0152 . . . .                        
H42 H Uiso 0.27832 0.27285 -0.09927 1.000 0.0152 . . . .                        
H46 H Uiso 0.53997 0.40377 0.03610 1.000 0.0152 . . . .                         
H50 H Uiso 0.70129 0.48947 -0.01140 1.000 0.0152 . . . .                        
H54 H Uiso 0.81288 0.41217 -0.11459 1.000 0.0152 . . . .                        
H58 H Uiso 0.76321 0.24705 -0.16918 1.000 0.0152 . . . .                        
H62 H Uiso 0.63591 0.10436 -0.17721 1.000 0.0152 . . . .                        
H66 H Uiso 0.47177 0.01938 -0.13343 1.000 0.0152 . . . .                        
H70 H Uiso 0.30457 0.12180 0.02465 1.000 0.0152 . . . .                         
H74 H Uiso 0.17815 -0.14654 -0.09009 1.000 0.0152 . . . .                       
H78 H Uiso 0.00418 -0.21468 -0.04325 1.000 0.0152 . . . .                       
H82 H Uiso -0.06497 -0.14787 0.08682 1.000 0.0152 . . . .                       
H86 H Uiso 0.04105 -0.01639 0.16582 1.000 0.0152 . . . .                        

#===============================================================================

#===============================================================================

data_26_list2_bpandenburg_2_421      

#===============================================================================

# 5. CHEMICAL DATA

_chemical_name_systematic                        
;
;
_chemical_name_common                             ?
_chemical_melting_point                           ?
_chemical_formula_moiety                         
'C34 H22 Cl2 N2 O2'
# Ex: 'C12 H16 N2 O6, H2 O' and '(Cd 2+)3, (C6 N6 Cr 3-)2, 2(H2 O)' 
_chemical_formula_structural                      ?
_chemical_formula_sum                            
'C34 H22 Cl2 N2 O2'
_chemical_formula_iupac                           ?
_chemical_formula_weight                             561.44
_chemical_compound_source                        'see text'

loop_
_atom_type_symbol                                
_atom_type_description                           
_atom_type_scat_dispersion_real                  
_atom_type_scat_dispersion_imag                  
_atom_type_scat_source                           
 C   C    0.0033    0.0016
' International Tables Vol C Tables 4.2.6.8 and 6.1.1.4'
 H   H    0.0000    0.0000
' International Tables Vol C Tables 4.2.6.8 and 6.1.1.4'
Cl  Cl    0.1484    0.1585
' International Tables Vol C Tables 4.2.6.8 and 6.1.1.4'
 N   N    0.0061    0.0033
' International Tables Vol C Tables 4.2.6.8 and 6.1.1.4'
 O   O    0.0106    0.0060
' International Tables Vol C Tables 4.2.6.8 and 6.1.1.4'

#===============================================================================

# 6. CRYSTAL DATA

_symmetry_cell_setting                              monoclinic
_symmetry_space_group_name_Hall                   '-P 2yn'
_symmetry_space_group_name_H-M                    'P 21/n'
_symmetry_Int_Tables_number                              14

loop_
_space_group_symop_id                            
_space_group_symop_operation_xyz                 
   1 x,y,z                         
   2 1/2-x,1/2+y,1/2-z             
   3 -x,-y,-z                      
   4 1/2+x,1/2-y,1/2+z             

_cell_length_a                                         11.25220
_cell_length_b                                         13.96630
_cell_length_c                                         16.71230
_cell_angle_alpha                                            90
_cell_angle_beta                                        99.7900
_cell_angle_gamma                                            90
_cell_volume                                           2588.118
_cell_formula_units_Z                                 4
_cell_measurement_temperature                     ?
_cell_measurement_reflns_used                     ?
_cell_measurement_theta_min                       ?
_cell_measurement_theta_max                       ?
_cell_special_details                            
;
 
;

#===============================================================================

# 9. ATOMIC COORDINATES AND DISPLACEMENT PARAMETERS

loop_
_atom_site_label                                 
_atom_site_type_symbol                           
_atom_site_thermal_displace_type                 
_atom_site_fract_x                               
_atom_site_fract_y                               
_atom_site_fract_z                               
_atom_site_occupancy                             
_atom_site_U_iso_or_equiv                        
_atom_site_calc_flag                             
_atom_site_refinement_flags                      
_atom_site_disorder_assembly                     
_atom_site_disorder_group                        
Cl2 Cl Uiso 0.74125 0.04555 0.34531 1.000 0.0127 . . . .                        
Cl6 Cl Uiso 0.35953 0.00405 0.21798 1.000 0.0127 . . . .                        
O2 O Uiso 0.64522 -0.04567 0.58289 1.000 0.0127 . . . .                         
O6 O Uiso 0.34713 0.28247 0.20300 1.000 0.0127 . . . .                          
N2 N Uiso 0.65603 0.08818 0.50470 1.000 0.0127 . . . .                          
N6 N Uiso 0.42591 0.20134 0.32048 1.000 0.0127 . . . .                          
C2 C Uiso 0.86325 -0.10910 0.54763 1.000 0.0127 . . . .                         
C6 C Uiso 0.79158 -0.04520 0.49549 1.000 0.0127 . . . .                         
C10 C Uiso 0.82472 -0.02838 0.41940 1.000 0.0127 . . . .                        
C14 C Uiso 0.92576 -0.07177 0.39754 1.000 0.0127 . . . .                        
C18 C Uiso 0.99649 -0.13307 0.45137 1.000 0.0127 . . . .                        
C22 C Uiso 0.96474 -0.15210 0.52682 1.000 0.0127 . . . .                        
C26 C Uiso 0.68977 -0.00205 0.53023 1.000 0.0127 . . . .                        
C30 C Uiso 0.56645 0.14730 0.52729 1.000 0.0127 . . . .                         
C34 C Uiso 0.53938 0.23192 0.48383 1.000 0.0127 . . . .                         
C38 C Uiso 0.44881 0.29420 0.50439 1.000 0.0127 . . . .                         
C42 C Uiso 0.38274 0.26687 0.56671 1.000 0.0127 . . . .                         
C46 C Uiso 0.41406 0.18024 0.60876 1.000 0.0127 . . . .                         
C50 C Uiso 0.50438 0.12228 0.59132 1.000 0.0127 . . . .                         
C54 C Uiso 0.42266 0.38367 0.46536 1.000 0.0127 . . . .                         
C58 C Uiso 0.33524 0.44280 0.48645 1.000 0.0127 . . . .                         
C62 C Uiso 0.26899 0.41516 0.54725 1.000 0.0127 . . . .                         
C66 C Uiso 0.29188 0.32848 0.58607 1.000 0.0127 . . . .                         
C70 C Uiso 0.60060 0.25773 0.41445 1.000 0.0127 . . . .                         
C74 C Uiso 0.54111 0.24410 0.33502 1.000 0.0127 . . . .                         
C78 C Uiso 0.59633 0.27110 0.26815 1.000 0.0127 . . . .                         
C82 C Uiso 0.70787 0.31320 0.28094 1.000 0.0127 . . . .                         
C86 C Uiso 0.77188 0.32943 0.36019 1.000 0.0127 . . . .                         
C90 C Uiso 0.71790 0.30044 0.42814 1.000 0.0127 . . . .                         
C94 C Uiso 0.88703 0.37329 0.37374 1.000 0.0127 . . . .                         
C98 C Uiso 0.94777 0.38853 0.45142 1.000 0.0127 . . . .                         
C102 C Uiso 0.89444 0.36083 0.51857 1.000 0.0127 . . . .                        
C106 C Uiso 0.78257 0.31776 0.50749 1.000 0.0127 . . . .                        
C110 C Uiso 0.33916 0.21981 0.25440 1.000 0.0127 . . . .                        
C114 C Uiso 0.22756 0.15980 0.24802 1.000 0.0127 . . . .                        
C118 C Uiso 0.22683 0.06154 0.23198 1.000 0.0127 . . . .                        
C122 C Uiso 0.12086 0.00824 0.22340 1.000 0.0127 . . . .                        
C126 C Uiso 0.01329 0.05428 0.23021 1.000 0.0127 . . . .                        
C130 C Uiso 0.01195 0.15215 0.24643 1.000 0.0127 . . . .                        
C134 C Uiso 0.11831 0.20465 0.25442 1.000 0.0127 . . . .                        
H2 H Uiso 0.12345 -0.06807 0.21265 1.000 0.0152 . . . .                         
H6 H Uiso -0.06998 0.01358 0.22169 1.000 0.0152 . . . .                         
H10 H Uiso -0.07181 0.18719 0.25280 1.000 0.0152 . . . .                        
H14 H Uiso 0.11864 0.28108 0.26581 1.000 0.0152 . . . .                         
H18 H Uiso 0.40371 0.15429 0.36270 1.000 0.0152 . . . .                         
H22 H Uiso 0.54858 0.25898 0.20727 1.000 0.0152 . . . .                         
H26 H Uiso 0.74816 0.33512 0.22935 1.000 0.0152 . . . .                         
H30 H Uiso 0.92644 0.39451 0.32145 1.000 0.0152 . . . .                         
H34 H Uiso 1.03666 0.42078 0.46125 1.000 0.0152 . . . .                         
H38 H Uiso 0.94224 0.37327 0.57972 1.000 0.0152 . . . .                         
H42 H Uiso 0.74346 0.29602 0.55971 1.000 0.0152 . . . .                         
H46 H Uiso 0.47455 0.40608 0.41967 1.000 0.0152 . . . .                         
H50 H Uiso 0.31758 0.51150 0.45670 1.000 0.0152 . . . .                         
H54 H Uiso 0.20131 0.46312 0.56368 1.000 0.0152 . . . .                         
H58 H Uiso 0.24186 0.30687 0.63324 1.000 0.0152 . . . .                         
H62 H Uiso 0.36558 0.15948 0.65677 1.000 0.0152 . . . .                         
H66 H Uiso 0.52822 0.05675 0.62426 1.000 0.0152 . . . .                         
H70 H Uiso 0.69579 0.11480 0.45926 1.000 0.0152 . . . .                         
H74 H Uiso 0.83719 -0.12243 0.60602 1.000 0.0152 . . . .                        
H78 H Uiso 1.01905 -0.19969 0.56933 1.000 0.0152 . . . .                        
H82 H Uiso 1.07547 -0.16534 0.43344 1.000 0.0152 . . . .                        
H86 H Uiso 0.94975 -0.05674 0.33889 1.000 0.0152 . . . .                        

#===============================================================================

#===============================================================================

data_26_list2_bpandenburg_3_675      

#===============================================================================

# 5. CHEMICAL DATA

_chemical_name_systematic                        
;
;
_chemical_name_common                             ?
_chemical_melting_point                           ?
_chemical_formula_moiety                         
'C34 H22 Cl2 N2 O2'
# Ex: 'C12 H16 N2 O6, H2 O' and '(Cd 2+)3, (C6 N6 Cr 3-)2, 2(H2 O)' 
_chemical_formula_structural                      ?
_chemical_formula_sum                            
'C34 H22 Cl2 N2 O2'
_chemical_formula_iupac                           ?
_chemical_formula_weight                             561.44
_chemical_compound_source                        'see text'

loop_
_atom_type_symbol                                
_atom_type_description                           
_atom_type_scat_dispersion_real                  
_atom_type_scat_dispersion_imag                  
_atom_type_scat_source                           
 C   C    0.0033    0.0016
' International Tables Vol C Tables 4.2.6.8 and 6.1.1.4'
 H   H    0.0000    0.0000
' International Tables Vol C Tables 4.2.6.8 and 6.1.1.4'
Cl  Cl    0.1484    0.1585
' International Tables Vol C Tables 4.2.6.8 and 6.1.1.4'
 N   N    0.0061    0.0033
' International Tables Vol C Tables 4.2.6.8 and 6.1.1.4'
 O   O    0.0106    0.0060
' International Tables Vol C Tables 4.2.6.8 and 6.1.1.4'

#===============================================================================

# 6. CRYSTAL DATA

_symmetry_cell_setting                              monoclinic
_symmetry_space_group_name_Hall                   '-P 2yn'
_symmetry_space_group_name_H-M                    'P 21/n'
_symmetry_Int_Tables_number                              14

loop_
_space_group_symop_id                            
_space_group_symop_operation_xyz                 
   1 x,y,z                         
   2 1/2-x,1/2+y,1/2-z             
   3 -x,-y,-z                      
   4 1/2+x,1/2-y,1/2+z             

_cell_length_a                                         11.27840
_cell_length_b                                         13.95010
_cell_length_c                                         16.68650
_cell_angle_alpha                                            90
_cell_angle_beta                                       100.0240
_cell_angle_gamma                                            90
_cell_volume                                           2585.291
_cell_formula_units_Z                                 4
_cell_measurement_temperature                     ?
_cell_measurement_reflns_used                     ?
_cell_measurement_theta_min                       ?
_cell_measurement_theta_max                       ?
_cell_special_details                            
;
 
;

#===============================================================================

# 9. ATOMIC COORDINATES AND DISPLACEMENT PARAMETERS

loop_
_atom_site_label                                 
_atom_site_type_symbol                           
_atom_site_thermal_displace_type                 
_atom_site_fract_x                               
_atom_site_fract_y                               
_atom_site_fract_z                               
_atom_site_occupancy                             
_atom_site_U_iso_or_equiv                        
_atom_site_calc_flag                             
_atom_site_refinement_flags                      
_atom_site_disorder_assembly                     
_atom_site_disorder_group                        
Cl2 Cl Uiso 0.36396 0.00243 0.21988 1.000 0.0127 . . . .                        
Cl6 Cl Uiso 0.74699 0.04530 0.34655 1.000 0.0127 . . . .                        
O2 O Uiso 0.34858 0.28188 0.20252 1.000 0.0127 . . . .                          
O6 O Uiso 0.64855 -0.04799 0.58304 1.000 0.0127 . . . .                         
N2 N Uiso 0.42842 0.20062 0.32037 1.000 0.0127 . . . .                          
N6 N Uiso 0.66021 0.08654 0.50553 1.000 0.0127 . . . .                          
C2 C Uiso 0.12080 0.20310 0.25278 1.000 0.0127 . . . .                          
C6 C Uiso 0.23055 0.15846 0.24768 1.000 0.0127 . . . .                          
C10 C Uiso 0.23097 0.05981 0.23301 1.000 0.0127 . . . .                         
C14 C Uiso 0.12579 0.00592 0.22489 1.000 0.0127 . . . .                         
C18 C Uiso 0.01773 0.05178 0.23037 1.000 0.0127 . . . .                         
C22 C Uiso 0.01513 0.15009 0.24486 1.000 0.0127 . . . .                         
C26 C Uiso 0.34138 0.21901 0.25407 1.000 0.0127 . . . .                         
C30 C Uiso 0.54345 0.24325 0.33496 1.000 0.0127 . . . .                         
C34 C Uiso 0.60361 0.25651 0.41456 1.000 0.0127 . . . .                         
C38 C Uiso 0.72065 0.29927 0.42811 1.000 0.0127 . . . .                         
C42 C Uiso 0.77406 0.32823 0.35998 1.000 0.0127 . . . .                         
C46 C Uiso 0.70953 0.31221 0.28059 1.000 0.0127 . . . .                         
C50 C Uiso 0.59799 0.27046 0.26788 1.000 0.0127 . . . .                         
C54 C Uiso 0.78565 0.31673 0.50756 1.000 0.0127 . . . .                         
C58 C Uiso 0.89730 0.35974 0.51859 1.000 0.0127 . . . .                         
C62 C Uiso 0.95019 0.38719 0.45127 1.000 0.0127 . . . .                         
C66 C Uiso 0.88902 0.37195 0.37348 1.000 0.0127 . . . .                         
C70 C Uiso 0.54327 0.23044 0.48425 1.000 0.0127 . . . .                         
C74 C Uiso 0.57043 0.14557 0.52779 1.000 0.0127 . . . .                         
C78 C Uiso 0.50802 0.12016 0.59147 1.000 0.0127 . . . .                         
C82 C Uiso 0.41715 0.17777 0.60836 1.000 0.0127 . . . .                         
C86 C Uiso 0.38593 0.26472 0.56631 1.000 0.0127 . . . .                         
C90 C Uiso 0.45272 0.29265 0.50470 1.000 0.0127 . . . .                         
C94 C Uiso 0.29435 0.32598 0.58489 1.000 0.0127 . . . .                         
C98 C Uiso 0.27172 0.41305 0.54628 1.000 0.0127 . . . .                         
C102 C Uiso 0.33927 0.44156 0.48659 1.000 0.0127 . . . .                        
C106 C Uiso 0.42719 0.38266 0.46605 1.000 0.0127 . . . .                        
C110 C Uiso 0.69355 -0.00409 0.53081 1.000 0.0127 . . . .                       
C114 C Uiso 0.79539 -0.04729 0.49637 1.000 0.0127 . . . .                       
C118 C Uiso 0.82967 -0.02939 0.42080 1.000 0.0127 . . . .                       
C122 C Uiso 0.93108 -0.07237 0.39944 1.000 0.0127 . . . .                       
C126 C Uiso 1.00097 -0.13469 0.45320 1.000 0.0127 . . . .                       
C130 C Uiso 0.96778 -0.15520 0.52798 1.000 0.0127 . . . .                       
C134 C Uiso 0.86606 -0.11241 0.54832 1.000 0.0127 . . . .                       
H2 H Uiso 0.95594 -0.05626 0.34122 1.000 0.0152 . . . .                         
H6 H Uiso 1.08016 -0.16674 0.43562 1.000 0.0152 . . . .                         
H10 H Uiso 1.02122 -0.20386 0.57031 1.000 0.0152 . . . .                        
H14 H Uiso 0.83885 -0.12691 0.60618 1.000 0.0152 . . . .                        
H18 H Uiso 0.69999 0.11338 0.46024 1.000 0.0152 . . . .                         
H22 H Uiso 0.53173 0.05439 0.62443 1.000 0.0152 . . . .                         
H26 H Uiso 0.36818 0.15645 0.65590 1.000 0.0152 . . . .                         
H30 H Uiso 0.24351 0.30375 0.63131 1.000 0.0152 . . . .                         
H34 H Uiso 0.20347 0.46070 0.56223 1.000 0.0152 . . . .                         
H38 H Uiso 0.32221 0.51076 0.45728 1.000 0.0152 . . . .                         
H42 H Uiso 0.47992 0.40564 0.42114 1.000 0.0152 . . . .                         
H46 H Uiso 0.74696 0.29509 0.55993 1.000 0.0152 . . . .                         
H50 H Uiso 0.94524 0.37228 0.57986 1.000 0.0152 . . . .                         
H54 H Uiso 1.03898 0.41925 0.46094 1.000 0.0152 . . . .                         
H58 H Uiso 0.92788 0.39311 0.32100 1.000 0.0152 . . . .                         
H62 H Uiso 0.74938 0.33420 0.22887 1.000 0.0152 . . . .                         
H66 H Uiso 0.54965 0.25878 0.20690 1.000 0.0152 . . . .                         
H70 H Uiso 0.40610 0.15399 0.36288 1.000 0.0152 . . . .                         
H74 H Uiso 0.12019 0.27981 0.26307 1.000 0.0152 . . . .                         
H78 H Uiso -0.06906 0.18503 0.24995 1.000 0.0152 . . . .                        
H82 H Uiso -0.06492 0.01054 0.22220 1.000 0.0152 . . . .                        
H86 H Uiso 0.12916 -0.07068 0.21544 1.000 0.0152 . . . .                        

#===============================================================================

#===============================================================================

data_26_list2_bpandenburg_4_229      

#===============================================================================

# 5. CHEMICAL DATA

_chemical_name_systematic                        
;
;
_chemical_name_common                             ?
_chemical_melting_point                           ?
_chemical_formula_moiety                         
'C34 H22 Cl2 N2 O2'
# Ex: 'C12 H16 N2 O6, H2 O' and '(Cd 2+)3, (C6 N6 Cr 3-)2, 2(H2 O)' 
_chemical_formula_structural                      ?
_chemical_formula_sum                            
'C34 H22 Cl2 N2 O2'
_chemical_formula_iupac                           ?
_chemical_formula_weight                             561.44
_chemical_compound_source                        'see text'

loop_
_atom_type_symbol                                
_atom_type_description                           
_atom_type_scat_dispersion_real                  
_atom_type_scat_dispersion_imag                  
_atom_type_scat_source                           
 C   C    0.0033    0.0016
' International Tables Vol C Tables 4.2.6.8 and 6.1.1.4'
 H   H    0.0000    0.0000
' International Tables Vol C Tables 4.2.6.8 and 6.1.1.4'
Cl  Cl    0.1484    0.1585
' International Tables Vol C Tables 4.2.6.8 and 6.1.1.4'
 N   N    0.0061    0.0033
' International Tables Vol C Tables 4.2.6.8 and 6.1.1.4'
 O   O    0.0106    0.0060
' International Tables Vol C Tables 4.2.6.8 and 6.1.1.4'

#===============================================================================

# 6. CRYSTAL DATA

_symmetry_cell_setting                              monoclinic
_symmetry_space_group_name_Hall                   '-P 2yn'
_symmetry_space_group_name_H-M                    'P 21/n'
_symmetry_Int_Tables_number                              14

loop_
_space_group_symop_id                            
_space_group_symop_operation_xyz                 
   1 x,y,z                         
   2 1/2-x,1/2+y,1/2-z             
   3 -x,-y,-z                      
   4 1/2+x,1/2-y,1/2+z             

_cell_length_a                                         10.65830
_cell_length_b                                         18.47860
_cell_length_c                                         14.06190
_cell_angle_alpha                                            90
_cell_angle_beta                                       109.3490
_cell_angle_gamma                                            90
_cell_volume                                           2613.071
_cell_formula_units_Z                                 4
_cell_measurement_temperature                     ?
_cell_measurement_reflns_used                     ?
_cell_measurement_theta_min                       ?
_cell_measurement_theta_max                       ?
_cell_special_details                            
;
 
;

#===============================================================================

# 9. ATOMIC COORDINATES AND DISPLACEMENT PARAMETERS

loop_
_atom_site_label                                 
_atom_site_type_symbol                           
_atom_site_thermal_displace_type                 
_atom_site_fract_x                               
_atom_site_fract_y                               
_atom_site_fract_z                               
_atom_site_occupancy                             
_atom_site_U_iso_or_equiv                        
_atom_site_calc_flag                             
_atom_site_refinement_flags                      
_atom_site_disorder_assembly                     
_atom_site_disorder_group                        
Cl1 Cl Uiso 0.41681 0.23262 0.20622 1.000 0.0127 . . . .                        
Cl5 Cl Uiso 0.29866 0.42665 0.12180 1.000 0.0127 . . . .                        
O1 O Uiso 0.55287 0.41928 0.30793 1.000 0.0127 . . . .                          
O5 O Uiso 0.00558 0.24999 0.03561 1.000 0.0127 . . . .                          
N1 N Uiso 0.42603 0.35102 0.37957 1.000 0.0127 . . . .                          
N5 N Uiso 0.11311 0.31834 0.17485 1.000 0.0127 . . . .                          
C1 C Uiso 0.74569 0.29709 0.42607 1.000 0.0127 . . . .                          
C5 C Uiso 0.61718 0.29659 0.35579 1.000 0.0127 . . . .                          
C9 C Uiso 0.57465 0.23469 0.29681 1.000 0.0127 . . . .                          
C13 C Uiso 0.65688 0.17459 0.30730 1.000 0.0127 . . . .                         
C17 C Uiso 0.78374 0.17607 0.37846 1.000 0.0127 . . . .                         
C21 C Uiso 0.82879 0.23733 0.43801 1.000 0.0127 . . . .                         
C25 C Uiso 0.52965 0.36198 0.34500 1.000 0.0127 . . . .                         
C29 C Uiso 0.32699 0.40141 0.38038 1.000 0.0127 . . . .                         
C33 C Uiso 0.20001 0.37601 0.36947 1.000 0.0127 . . . .                         
C37 C Uiso 0.09948 0.42643 0.37204 1.000 0.0127 . . . .                         
C41 C Uiso 0.13204 0.50162 0.38942 1.000 0.0127 . . . .                         
C45 C Uiso 0.26331 0.52444 0.40119 1.000 0.0127 . . . .                         
C49 C Uiso 0.35821 0.47615 0.39538 1.000 0.0127 . . . .                         
C53 C Uiso -0.03411 0.40467 0.35364 1.000 0.0127 . . . .                        
C57 C Uiso -0.13062 0.45440 0.35305 1.000 0.0127 . . . .                        
C61 C Uiso -0.09717 0.52802 0.37326 1.000 0.0127 . . . .                        
C65 C Uiso 0.03136 0.55105 0.39105 1.000 0.0127 . . . .                         
C69 C Uiso 0.16488 0.29770 0.35178 1.000 0.0127 . . . .                         
C73 C Uiso 0.11943 0.27022 0.25375 1.000 0.0127 . . . .                         
C77 C Uiso 0.07986 0.19665 0.23546 1.000 0.0127 . . . .                         
C81 C Uiso 0.08313 0.15217 0.31430 1.000 0.0127 . . . .                         
C85 C Uiso 0.12674 0.17764 0.41493 1.000 0.0127 . . . .                         
C89 C Uiso 0.16967 0.25140 0.43401 1.000 0.0127 . . . .                         
C93 C Uiso 0.12892 0.13253 0.49689 1.000 0.0127 . . . .                         
C97 C Uiso 0.17472 0.15784 0.59453 1.000 0.0127 . . . .                         
C101 C Uiso 0.22064 0.22992 0.61364 1.000 0.0127 . . . .                        
C105 C Uiso 0.21658 0.27572 0.53551 1.000 0.0127 . . . .                        
C109 C Uiso 0.05825 0.30800 0.07331 1.000 0.0127 . . . .                        
C113 C Uiso 0.05469 0.37142 0.00666 1.000 0.0127 . . . .                        
C117 C Uiso 0.15093 0.42575 0.01970 1.000 0.0127 . . . .                        
C121 C Uiso 0.13374 0.48100 -0.05091 1.000 0.0127 . . . .                       
C125 C Uiso 0.01951 0.48339 -0.13510 1.000 0.0127 . . . .                       
C129 C Uiso -0.07771 0.43015 -0.14955 1.000 0.0127 . . . .                      
C133 C Uiso -0.05867 0.37481 -0.07985 1.000 0.0127 . . . .                      
H1 H Uiso 0.20950 0.52224 -0.03909 1.000 0.0152 . . . .                         
H5 H Uiso 0.00791 0.52661 -0.18947 1.000 0.0152 . . . .                         
H9 H Uiso -0.16727 0.43157 -0.21470 1.000 0.0152 . . . .                        
H13 H Uiso -0.13228 0.33250 -0.09056 1.000 0.0152 . . . .                       
H17 H Uiso 0.15506 0.36750 0.19752 1.000 0.0152 . . . .                         
H21 H Uiso 0.04574 0.17736 0.15869 1.000 0.0152 . . . .                         
H25 H Uiso 0.05264 0.09598 0.29968 1.000 0.0152 . . . .                         
H29 H Uiso 0.09286 0.07732 0.48071 1.000 0.0152 . . . .                         
H33 H Uiso 0.17502 0.12308 0.65674 1.000 0.0152 . . . .                         
H37 H Uiso 0.25920 0.24935 0.69061 1.000 0.0152 . . . .                         
H41 H Uiso 0.25176 0.33100 0.55078 1.000 0.0152 . . . .                         
H45 H Uiso -0.05956 0.34796 0.33927 1.000 0.0152 . . . .                        
H49 H Uiso -0.23299 0.43744 0.33741 1.000 0.0152 . . . .                        
H53 H Uiso -0.17357 0.56637 0.37465 1.000 0.0152 . . . .                        
H57 H Uiso 0.05650 0.60786 0.40461 1.000 0.0152 . . . .                         
H61 H Uiso 0.28792 0.58151 0.41349 1.000 0.0152 . . . .                         
H65 H Uiso 0.45761 0.49373 0.40235 1.000 0.0152 . . . .                         
H69 H Uiso 0.42614 0.30245 0.41449 1.000 0.0152 . . . .                         
H73 H Uiso 0.77946 0.34511 0.47164 1.000 0.0152 . . . .                         
H77 H Uiso 0.92742 0.23830 0.49375 1.000 0.0152 . . . .                         
H81 H Uiso 0.84739 0.12906 0.38760 1.000 0.0152 . . . .                         
H85 H Uiso 0.62086 0.12722 0.26109 1.000 0.0152 . . . .                         

#===============================================================================

#===============================================================================

data_26_list2_bpandenburg_5_593      

#===============================================================================

# 5. CHEMICAL DATA

_chemical_name_systematic                        
;
;
_chemical_name_common                             ?
_chemical_melting_point                           ?
_chemical_formula_moiety                         
'C34 H22 Cl2 N2 O2'
# Ex: 'C12 H16 N2 O6, H2 O' and '(Cd 2+)3, (C6 N6 Cr 3-)2, 2(H2 O)' 
_chemical_formula_structural                      ?
_chemical_formula_sum                            
'C34 H22 Cl2 N2 O2'
_chemical_formula_iupac                           ?
_chemical_formula_weight                             561.44
_chemical_compound_source                        'see text'

loop_
_atom_type_symbol                                
_atom_type_description                           
_atom_type_scat_dispersion_real                  
_atom_type_scat_dispersion_imag                  
_atom_type_scat_source                           
 C   C    0.0033    0.0016
' International Tables Vol C Tables 4.2.6.8 and 6.1.1.4'
 H   H    0.0000    0.0000
' International Tables Vol C Tables 4.2.6.8 and 6.1.1.4'
Cl  Cl    0.1484    0.1585
' International Tables Vol C Tables 4.2.6.8 and 6.1.1.4'
 N   N    0.0061    0.0033
' International Tables Vol C Tables 4.2.6.8 and 6.1.1.4'
 O   O    0.0106    0.0060
' International Tables Vol C Tables 4.2.6.8 and 6.1.1.4'

#===============================================================================

# 6. CRYSTAL DATA

_symmetry_cell_setting                              monoclinic
_symmetry_space_group_name_Hall                   '-P 2yn'
_symmetry_space_group_name_H-M                    'P 21/n'
_symmetry_Int_Tables_number                              14

loop_
_space_group_symop_id                            
_space_group_symop_operation_xyz                 
   1 x,y,z                         
   2 1/2-x,1/2+y,1/2-z             
   3 -x,-y,-z                      
   4 1/2+x,1/2-y,1/2+z             

_cell_length_a                                         10.63770
_cell_length_b                                         18.50370
_cell_length_c                                         14.08980
_cell_angle_alpha                                            90
_cell_angle_beta                                       109.8140
_cell_angle_gamma                                            90
_cell_volume                                           2609.201
_cell_formula_units_Z                                 4
_cell_measurement_temperature                     ?
_cell_measurement_reflns_used                     ?
_cell_measurement_theta_min                       ?
_cell_measurement_theta_max                       ?
_cell_special_details                            
;
 
;

#===============================================================================

# 9. ATOMIC COORDINATES AND DISPLACEMENT PARAMETERS

loop_
_atom_site_label                                 
_atom_site_type_symbol                           
_atom_site_thermal_displace_type                 
_atom_site_fract_x                               
_atom_site_fract_y                               
_atom_site_fract_z                               
_atom_site_occupancy                             
_atom_site_U_iso_or_equiv                        
_atom_site_calc_flag                             
_atom_site_refinement_flags                      
_atom_site_disorder_assembly                     
_atom_site_disorder_group                        
Cl2 Cl Uiso 0.29683 0.42708 0.12452 1.000 0.0127 . . . .                        
Cl6 Cl Uiso 0.41481 0.23183 0.20472 1.000 0.0127 . . . .                        
O2 O Uiso 0.00326 0.24976 0.03536 1.000 0.0127 . . . .                          
O6 O Uiso 0.55198 0.41855 0.31004 1.000 0.0127 . . . .                          
N2 N Uiso 0.11004 0.31801 0.17519 1.000 0.0127 . . . .                          
N6 N Uiso 0.42378 0.34979 0.37929 1.000 0.0127 . . . .                          
C2 C Uiso -0.06027 0.37430 -0.08089 1.000 0.0127 . . . .                        
C6 C Uiso 0.05274 0.37111 0.00690 1.000 0.0127 . . . .                          
C10 C Uiso 0.14922 0.42556 0.02106 1.000 0.0127 . . . .                         
C14 C Uiso 0.13281 0.48054 -0.04974 1.000 0.0127 . . . .                        
C18 C Uiso 0.01898 0.48270 -0.13522 1.000 0.0127 . . . .                        
C22 C Uiso -0.07865 0.42948 -0.15072 1.000 0.0127 . . . .                       
C26 C Uiso 0.05578 0.30774 0.07342 1.000 0.0127 . . . .                         
C30 C Uiso 0.11603 0.26985 0.25389 1.000 0.0127 . . . .                         
C34 C Uiso 0.16180 0.29714 0.35211 1.000 0.0127 . . . .                         
C38 C Uiso 0.16625 0.25087 0.43418 1.000 0.0127 . . . .                         
C42 C Uiso 0.12276 0.17732 0.41475 1.000 0.0127 . . . .                         
C46 C Uiso 0.07876 0.15201 0.31398 1.000 0.0127 . . . .                         
C50 C Uiso 0.07575 0.19645 0.23529 1.000 0.0127 . . . .                         
C54 C Uiso 0.21322 0.27504 0.53584 1.000 0.0127 . . . .                         
C58 C Uiso 0.21644 0.22936 0.61375 1.000 0.0127 . . . .                         
C62 C Uiso 0.17004 0.15742 0.59427 1.000 0.0127 . . . .                         
C66 C Uiso 0.12458 0.13221 0.49649 1.000 0.0127 . . . .                         
C70 C Uiso 0.19787 0.37524 0.37019 1.000 0.0127 . . . .                         
C74 C Uiso 0.32530 0.40035 0.38093 1.000 0.0127 . . . .                         
C78 C Uiso 0.35748 0.47487 0.39664 1.000 0.0127 . . . .                         
C82 C Uiso 0.26308 0.52325 0.40314 1.000 0.0127 . . . .                         
C86 C Uiso 0.13116 0.50078 0.39112 1.000 0.0127 . . . .                         
C90 C Uiso 0.09772 0.42579 0.37329 1.000 0.0127 . . . .                         
C94 C Uiso 0.03057 0.55037 0.39271 1.000 0.0127 . . . .                         
C98 C Uiso -0.09864 0.52770 0.37464 1.000 0.0127 . . . .                        
C102 C Uiso -0.13286 0.45424 0.35435 1.000 0.0127 . . . .                       
C106 C Uiso -0.03651 0.40436 0.35483 1.000 0.0127 . . . .                       
C110 C Uiso 0.52801 0.36095 0.34570 1.000 0.0127 . . . .                        
C114 C Uiso 0.61549 0.29554 0.35630 1.000 0.0127 . . . .                        
C118 C Uiso 0.57296 0.23388 0.29690 1.000 0.0127 . . . .                        
C122 C Uiso 0.65558 0.17378 0.30834 1.000 0.0127 . . . .                        
C126 C Uiso 0.78249 0.17497 0.38090 1.000 0.0127 . . . .                        
C130 C Uiso 0.82767 0.23609 0.44062 1.000 0.0127 . . . .                        
C134 C Uiso 0.74438 0.29589 0.42764 1.000 0.0127 . . . .                        
H2 H Uiso 0.61969 0.12651 0.26195 1.000 0.0152 . . . .                          
H6 H Uiso 0.84606 0.12783 0.39093 1.000 0.0152 . . . .                          
H10 H Uiso 0.92642 0.23687 0.49736 1.000 0.0152 . . . .                         
H14 H Uiso 0.77821 0.34383 0.47328 1.000 0.0152 . . . .                         
H18 H Uiso 0.42389 0.30114 0.41386 1.000 0.0152 . . . .                         
H22 H Uiso 0.45729 0.49219 0.40376 1.000 0.0152 . . . .                         
H26 H Uiso 0.28864 0.58009 0.41619 1.000 0.0152 . . . .                         
H30 H Uiso 0.05638 0.60703 0.40632 1.000 0.0152 . . . .                         
H34 H Uiso -0.17494 0.56618 0.37603 1.000 0.0152 . . . .                        
H38 H Uiso -0.23573 0.43751 0.33862 1.000 0.0152 . . . .                        
H42 H Uiso -0.06269 0.34783 0.34020 1.000 0.0152 . . . .                        
H46 H Uiso 0.24903 0.33014 0.55138 1.000 0.0152 . . . .                         
H50 H Uiso 0.25466 0.24873 0.69084 1.000 0.0152 . . . .                         
H54 H Uiso 0.16966 0.12274 0.65627 1.000 0.0152 . . . .                         
H58 H Uiso 0.08813 0.07714 0.47992 1.000 0.0152 . . . .                         
H62 H Uiso 0.04775 0.09596 0.29917 1.000 0.0152 . . . .                         
H66 H Uiso 0.04149 0.17729 0.15842 1.000 0.0152 . . . .                         
H70 H Uiso 0.15199 0.36709 0.19831 1.000 0.0152 . . . .                         
H74 H Uiso -0.13415 0.33195 -0.09261 1.000 0.0152 . . . .                       
H78 H Uiso -0.16788 0.43072 -0.21693 1.000 0.0152 . . . .                       
H82 H Uiso 0.00820 0.52561 -0.18981 1.000 0.0152 . . . .                        
H86 H Uiso 0.20903 0.52172 -0.03693 1.000 0.0152 . . . .                        

#===============================================================================

#===============================================================================

data_26_list2_bpandenburg_6_314      

#===============================================================================

# 5. CHEMICAL DATA

_chemical_name_systematic                        
;
;
_chemical_name_common                             ?
_chemical_melting_point                           ?
_chemical_formula_moiety                         
'C34 H22 Cl2 N2 O2'
# Ex: 'C12 H16 N2 O6, H2 O' and '(Cd 2+)3, (C6 N6 Cr 3-)2, 2(H2 O)' 
_chemical_formula_structural                      ?
_chemical_formula_sum                            
'C34 H22 Cl2 N2 O2'
_chemical_formula_iupac                           ?
_chemical_formula_weight                             561.44
_chemical_compound_source                        'see text'

loop_
_atom_type_symbol                                
_atom_type_description                           
_atom_type_scat_dispersion_real                  
_atom_type_scat_dispersion_imag                  
_atom_type_scat_source                           
 C   C    0.0033    0.0016
' International Tables Vol C Tables 4.2.6.8 and 6.1.1.4'
 H   H    0.0000    0.0000
' International Tables Vol C Tables 4.2.6.8 and 6.1.1.4'
Cl  Cl    0.1484    0.1585
' International Tables Vol C Tables 4.2.6.8 and 6.1.1.4'
 N   N    0.0061    0.0033
' International Tables Vol C Tables 4.2.6.8 and 6.1.1.4'
 O   O    0.0106    0.0060
' International Tables Vol C Tables 4.2.6.8 and 6.1.1.4'

#===============================================================================

# 6. CRYSTAL DATA

_symmetry_cell_setting                              monoclinic
_symmetry_space_group_name_Hall                   '-P 2yn'
_symmetry_space_group_name_H-M                    'P 21/n'
_symmetry_Int_Tables_number                              14

loop_
_space_group_symop_id                            
_space_group_symop_operation_xyz                 
   1 x,y,z                         
   2 1/2-x,1/2+y,1/2-z             
   3 -x,-y,-z                      
   4 1/2+x,1/2-y,1/2+z             

_cell_length_a                                         10.63580
_cell_length_b                                         18.52050
_cell_length_c                                         14.07680
_cell_angle_alpha                                            90
_cell_angle_beta                                       109.6530
_cell_angle_gamma                                            90
_cell_volume                                           2611.325
_cell_formula_units_Z                                 4
_cell_measurement_temperature                     ?
_cell_measurement_reflns_used                     ?
_cell_measurement_theta_min                       ?
_cell_measurement_theta_max                       ?
_cell_special_details                            
;
 
;

#===============================================================================

# 9. ATOMIC COORDINATES AND DISPLACEMENT PARAMETERS

loop_
_atom_site_label                                 
_atom_site_type_symbol                           
_atom_site_thermal_displace_type                 
_atom_site_fract_x                               
_atom_site_fract_y                               
_atom_site_fract_z                               
_atom_site_occupancy                             
_atom_site_U_iso_or_equiv                        
_atom_site_calc_flag                             
_atom_site_refinement_flags                      
_atom_site_disorder_assembly                     
_atom_site_disorder_group                        
Cl1 Cl Uiso 0.70307 0.07290 0.37540 1.000 0.0127 . . . .                        
Cl5 Cl Uiso 0.58394 0.26860 0.29418 1.000 0.0127 . . . .                        
O1 O Uiso 0.99650 0.25016 0.46414 1.000 0.0127 . . . .                          
O5 O Uiso 0.44734 0.08185 0.19005 1.000 0.0127 . . . .                          
N1 N Uiso 0.88955 0.18197 0.32442 1.000 0.0127 . . . .                          
N5 N Uiso 0.57574 0.15021 0.12031 1.000 0.0127 . . . .                          
C1 C Uiso 1.05972 0.12574 0.58035 1.000 0.0127 . . . .                          
C5 C Uiso 0.94688 0.12893 0.49269 1.000 0.0127 . . . .                          
C9 C Uiso 0.85058 0.07445 0.47861 1.000 0.0127 . . . .                          
C13 C Uiso 0.86703 0.01946 0.54934 1.000 0.0127 . . . .                         
C17 C Uiso 0.98068 0.01733 0.63471 1.000 0.0127 . . . .                         
C21 C Uiso 1.07813 0.07057 0.65014 1.000 0.0127 . . . .                         
C25 C Uiso 0.94390 0.19226 0.42614 1.000 0.0127 . . . .                         
C29 C Uiso 0.88330 0.23005 0.24558 1.000 0.0127 . . . .                         
C33 C Uiso 0.83758 0.20276 0.14739 1.000 0.0127 . . . .                         
C37 C Uiso 0.83291 0.24901 0.06522 1.000 0.0127 . . . .                         
C41 C Uiso 0.87606 0.32255 0.08449 1.000 0.0127 . . . .                         
C45 C Uiso 0.91975 0.34789 0.18523 1.000 0.0127 . . . .                         
C49 C Uiso 0.92311 0.30344 0.26403 1.000 0.0127 . . . .                         
C53 C Uiso 0.78614 0.22482 -0.03641 1.000 0.0127 . . . .                        
C57 C Uiso 0.78278 0.27047 -0.11441 1.000 0.0127 . . . .                        
C61 C Uiso 0.82902 0.34237 -0.09506 1.000 0.0127 . . . .                        
C65 C Uiso 0.87433 0.36761 0.00269 1.000 0.0127 . . . .                         
C69 C Uiso 0.80168 0.12471 0.12950 1.000 0.0127 . . . .                         
C73 C Uiso 0.67434 0.09964 0.11903 1.000 0.0127 . . . .                         
C77 C Uiso 0.64238 0.02514 0.10388 1.000 0.0127 . . . .                         
C81 C Uiso 0.73680 -0.02323 0.09740 1.000 0.0127 . . . .                        
C85 C Uiso 0.86858 -0.00078 0.10903 1.000 0.0127 . . . .                        
C89 C Uiso 0.90184 0.07417 0.12646 1.000 0.0127 . . . .                         
C93 C Uiso 0.96920 -0.05035 0.10748 1.000 0.0127 . . . .                        
C97 C Uiso 1.09831 -0.02769 0.12534 1.000 0.0127 . . . .                        
C101 C Uiso 1.13233 0.04575 0.14516 1.000 0.0127 . . . .                        
C105 C Uiso 1.03592 0.09560 0.14452 1.000 0.0127 . . . .                        
C109 C Uiso 0.47136 0.13925 0.15397 1.000 0.0127 . . . .                        
C113 C Uiso 0.38379 0.20456 0.14312 1.000 0.0127 . . . .                        
C117 C Uiso 0.42601 0.26630 0.20223 1.000 0.0127 . . . .                        
C121 C Uiso 0.34318 0.32626 0.19074 1.000 0.0127 . . . .                        
C125 C Uiso 0.21636 0.32482 0.11846 1.000 0.0127 . . . .                        
C129 C Uiso 0.17146 0.26361 0.05904 1.000 0.0127 . . . .                        
C133 C Uiso 0.25495 0.20397 0.07207 1.000 0.0127 . . . .                        
H1 H Uiso 0.37881 0.37358 0.23695 1.000 0.0152 . . . .                          
H5 H Uiso 0.15258 0.37182 0.10842 1.000 0.0152 . . . .                          
H9 H Uiso 0.07270 0.26259 0.00261 1.000 0.0152 . . . .                          
H13 H Uiso 0.22131 0.15590 0.02682 1.000 0.0152 . . . .                         
H17 H Uiso 0.57576 0.19872 0.08550 1.000 0.0152 . . . .                         
H21 H Uiso 0.54274 0.00782 0.09719 1.000 0.0152 . . . .                         
H25 H Uiso 0.71136 -0.08006 0.08471 1.000 0.0152 . . . .                        
H29 H Uiso 0.94346 -0.10697 0.09402 1.000 0.0152 . . . .                        
H33 H Uiso 1.17470 -0.06616 0.12418 1.000 0.0152 . . . .                        
H37 H Uiso 1.23509 0.06250 0.16066 1.000 0.0152 . . . .                         
H41 H Uiso 1.06195 0.15213 0.15871 1.000 0.0152 . . . .                         
H45 H Uiso 0.75054 0.16973 -0.05184 1.000 0.0152 . . . .                        
H49 H Uiso 0.74466 0.25109 -0.19148 1.000 0.0152 . . . .                        
H53 H Uiso 0.82941 0.37697 -0.15716 1.000 0.0152 . . . .                        
H57 H Uiso 0.91067 0.42264 0.01917 1.000 0.0152 . . . .                         
H61 H Uiso 0.95035 0.40394 0.19991 1.000 0.0152 . . . .                         
H65 H Uiso 0.95718 0.32262 0.34087 1.000 0.0152 . . . .                         
H69 H Uiso 0.84769 0.13291 0.30148 1.000 0.0152 . . . .                         
H73 H Uiso 1.13346 0.16810 0.59198 1.000 0.0152 . . . .                         
H77 H Uiso 1.16722 0.06933 0.71625 1.000 0.0152 . . . .                         
H81 H Uiso 0.99152 -0.02561 0.68926 1.000 0.0152 . . . .                        
H85 H Uiso 0.79099 -0.02175 0.53659 1.000 0.0152 . . . .                        

#===============================================================================

#===============================================================================

data_26_list2_bpandenburg_7_239      

#===============================================================================

# 5. CHEMICAL DATA

_chemical_name_systematic                        
;
;
_chemical_name_common                             ?
_chemical_melting_point                           ?
_chemical_formula_moiety                         
'C34 H22 Cl2 N2 O2'
# Ex: 'C12 H16 N2 O6, H2 O' and '(Cd 2+)3, (C6 N6 Cr 3-)2, 2(H2 O)' 
_chemical_formula_structural                      ?
_chemical_formula_sum                            
'C34 H22 Cl2 N2 O2'
_chemical_formula_iupac                           ?
_chemical_formula_weight                             561.44
_chemical_compound_source                        'see text'

loop_
_atom_type_symbol                                
_atom_type_description                           
_atom_type_scat_dispersion_real                  
_atom_type_scat_dispersion_imag                  
_atom_type_scat_source                           
 C   C    0.0033    0.0016
' International Tables Vol C Tables 4.2.6.8 and 6.1.1.4'
 H   H    0.0000    0.0000
' International Tables Vol C Tables 4.2.6.8 and 6.1.1.4'
Cl  Cl    0.1484    0.1585
' International Tables Vol C Tables 4.2.6.8 and 6.1.1.4'
 N   N    0.0061    0.0033
' International Tables Vol C Tables 4.2.6.8 and 6.1.1.4'
 O   O    0.0106    0.0060
' International Tables Vol C Tables 4.2.6.8 and 6.1.1.4'

#===============================================================================

# 6. CRYSTAL DATA

_symmetry_cell_setting                              monoclinic
_symmetry_space_group_name_Hall                   '-P 2ybc'
_symmetry_space_group_name_H-M                    'P 21/c'
_symmetry_Int_Tables_number                              14

loop_
_space_group_symop_id                            
_space_group_symop_operation_xyz                 
   1 x,y,z                         
   2 -x,1/2+y,1/2-z                
   3 -x,-y,-z                      
   4 x,1/2-y,1/2+z                 

_cell_length_a                                         13.58700
_cell_length_b                                         10.43420
_cell_length_c                                         18.47680
_cell_angle_alpha                                            90
_cell_angle_beta                                        99.5300
_cell_angle_gamma                                            90
_cell_volume                                           2583.296
_cell_formula_units_Z                                 4
_cell_measurement_temperature                     ?
_cell_measurement_reflns_used                     ?
_cell_measurement_theta_min                       ?
_cell_measurement_theta_max                       ?
_cell_special_details                            
;
 
;

#===============================================================================

# 9. ATOMIC COORDINATES AND DISPLACEMENT PARAMETERS

loop_
_atom_site_label                                 
_atom_site_type_symbol                           
_atom_site_thermal_displace_type                 
_atom_site_fract_x                               
_atom_site_fract_y                               
_atom_site_fract_z                               
_atom_site_occupancy                             
_atom_site_U_iso_or_equiv                        
_atom_site_calc_flag                             
_atom_site_refinement_flags                      
_atom_site_disorder_assembly                     
_atom_site_disorder_group                        
Cl2 Cl Uiso 0.36482 0.22307 -0.03982 1.000 0.0127 . . . .                       
Cl6 Cl Uiso 0.09874 0.63754 -0.13661 1.000 0.0127 . . . .                       
O2 O Uiso 0.17197 -0.03454 0.05246 1.000 0.0127 . . . .                         
O6 O Uiso 0.27358 0.50114 -0.05636 1.000 0.0127 . . . .                         
N2 N Uiso 0.28516 0.12134 0.09864 1.000 0.0127 . . . .                          
N6 N Uiso 0.24651 0.43391 0.05711 1.000 0.0127 . . . .                          
C2 C Uiso 0.32306 -0.15359 -0.01016 1.000 0.0127 . . . .                        
C6 C Uiso 0.31928 -0.02037 0.00002 1.000 0.0127 . . . .                         
C10 C Uiso 0.37425 0.05683 -0.04080 1.000 0.0127 . . . .                        
C14 C Uiso 0.43348 0.00395 -0.08783 1.000 0.0127 . . . .                        
C18 C Uiso 0.43711 -0.12822 -0.09570 1.000 0.0127 . . . .                       
C22 C Uiso 0.38116 -0.20743 -0.05721 1.000 0.0127 . . . .                       
C26 C Uiso 0.25153 0.02311 0.05143 1.000 0.0127 . . . .                         
C30 C Uiso 0.23853 0.17474 0.15431 1.000 0.0127 . . . .                         
C34 C Uiso 0.27506 0.29094 0.18548 1.000 0.0127 . . . .                         
C38 C Uiso 0.22644 0.35062 0.23949 1.000 0.0127 . . . .                         
C42 C Uiso 0.14336 0.28835 0.26322 1.000 0.0127 . . . .                         
C46 C Uiso 0.11223 0.16776 0.23252 1.000 0.0127 . . . .                         
C50 C Uiso 0.15723 0.11231 0.17921 1.000 0.0127 . . . .                         
C54 C Uiso 0.25398 0.47466 0.26741 1.000 0.0127 . . . .                         
C58 C Uiso 0.20161 0.53382 0.31575 1.000 0.0127 . . . .                         
C62 C Uiso 0.12081 0.47132 0.34009 1.000 0.0127 . . . .                         
C66 C Uiso 0.09253 0.35075 0.31419 1.000 0.0127 . . . .                         
C70 C Uiso 0.36051 0.35830 0.16093 1.000 0.0127 . . . .                         
C74 C Uiso 0.34418 0.43086 0.09667 1.000 0.0127 . . . .                         
C78 C Uiso 0.42301 0.50099 0.07376 1.000 0.0127 . . . .                         
C82 C Uiso 0.51670 0.49758 0.11495 1.000 0.0127 . . . .                         
C86 C Uiso 0.53753 0.42434 0.18012 1.000 0.0127 . . . .                         
C90 C Uiso 0.45804 0.35360 0.20373 1.000 0.0127 . . . .                         
C94 C Uiso 0.63525 0.41738 0.22106 1.000 0.0127 . . . .                         
C98 C Uiso 0.65434 0.34277 0.28325 1.000 0.0127 . . . .                         
C102 C Uiso 0.57633 0.27249 0.30662 1.000 0.0127 . . . .                        
C106 C Uiso 0.48036 0.27769 0.26811 1.000 0.0127 . . . .                        
C110 C Uiso 0.21656 0.45992 -0.01606 1.000 0.0127 . . . .                       
C114 C Uiso 0.10968 0.42935 -0.04408 1.000 0.0127 . . . .                       
C118 C Uiso 0.05329 0.49933 -0.10141 1.000 0.0127 . . . .                       
C122 C Uiso -0.04353 0.46209 -0.13085 1.000 0.0127 . . . .                      
C126 C Uiso -0.08617 0.35542 -0.10282 1.000 0.0127 . . . .                      
C130 C Uiso -0.03257 0.28550 -0.04519 1.000 0.0127 . . . .                      
C134 C Uiso 0.06452 0.32255 -0.01686 1.000 0.0127 . . . .                       
H2 H Uiso -0.08470 0.51690 -0.17562 1.000 0.0152 . . . .                        
H6 H Uiso -0.16149 0.32729 -0.12659 1.000 0.0152 . . . .                        
H10 H Uiso -0.06559 0.20182 -0.02410 1.000 0.0152 . . . .                       
H14 H Uiso 0.10733 0.26459 0.02596 1.000 0.0152 . . . .                         
H18 H Uiso 0.19378 0.39878 0.08467 1.000 0.0152 . . . .                         
H22 H Uiso 0.40822 0.55640 0.02391 1.000 0.0152 . . . .                         
H26 H Uiso 0.57719 0.55011 0.09718 1.000 0.0152 . . . .                         
H30 H Uiso 0.69459 0.47026 0.20163 1.000 0.0152 . . . .                         
H34 H Uiso 0.72927 0.33812 0.31445 1.000 0.0152 . . . .                         
H38 H Uiso 0.59180 0.21334 0.35540 1.000 0.0152 . . . .                         
H42 H Uiso 0.42107 0.22318 0.28645 1.000 0.0152 . . . .                         
H46 H Uiso 0.31632 0.52342 0.24958 1.000 0.0152 . . . .                         
H50 H Uiso 0.22376 0.62876 0.33609 1.000 0.0152 . . . .                         
H54 H Uiso 0.08166 0.51842 0.37928 1.000 0.0152 . . . .                         
H58 H Uiso 0.03005 0.30205 0.33181 1.000 0.0152 . . . .                         
H62 H Uiso 0.04981 0.11965 0.25064 1.000 0.0152 . . . .                         
H66 H Uiso 0.13116 0.02211 0.15463 1.000 0.0152 . . . .                         
H70 H Uiso 0.34748 0.16784 0.08918 1.000 0.0152 . . . .                         
H74 H Uiso 0.27751 -0.21354 0.01903 1.000 0.0152 . . . .                        
H78 H Uiso 0.38086 -0.31016 -0.06501 1.000 0.0152 . . . .                       
H82 H Uiso 0.48111 -0.16921 -0.13378 1.000 0.0152 . . . .                       
H86 H Uiso 0.47397 0.06679 -0.11912 1.000 0.0152 . . . .                        

#===============================================================================

#===============================================================================

data_26_list2_bpandenburg_8_166      

#===============================================================================

# 5. CHEMICAL DATA

_chemical_name_systematic                        
;
;
_chemical_name_common                             ?
_chemical_melting_point                           ?
_chemical_formula_moiety                         
'C34 H22 Cl2 N2 O2'
# Ex: 'C12 H16 N2 O6, H2 O' and '(Cd 2+)3, (C6 N6 Cr 3-)2, 2(H2 O)' 
_chemical_formula_structural                      ?
_chemical_formula_sum                            
'C34 H22 Cl2 N2 O2'
_chemical_formula_iupac                           ?
_chemical_formula_weight                             561.44
_chemical_compound_source                        'see text'

loop_
_atom_type_symbol                                
_atom_type_description                           
_atom_type_scat_dispersion_real                  
_atom_type_scat_dispersion_imag                  
_atom_type_scat_source                           
 C   C    0.0033    0.0016
' International Tables Vol C Tables 4.2.6.8 and 6.1.1.4'
 H   H    0.0000    0.0000
' International Tables Vol C Tables 4.2.6.8 and 6.1.1.4'
Cl  Cl    0.1484    0.1585
' International Tables Vol C Tables 4.2.6.8 and 6.1.1.4'
 N   N    0.0061    0.0033
' International Tables Vol C Tables 4.2.6.8 and 6.1.1.4'
 O   O    0.0106    0.0060
' International Tables Vol C Tables 4.2.6.8 and 6.1.1.4'

#===============================================================================

# 6. CRYSTAL DATA

_symmetry_cell_setting                               triclinic
_symmetry_space_group_name_Hall                   '-P 1'
_symmetry_space_group_name_H-M                    'P -1'
_symmetry_Int_Tables_number                               2

loop_
_space_group_symop_id                            
_space_group_symop_operation_xyz                 
   1 x,y,z                         
   2 -x,-y,-z                      

_cell_length_a                                         10.45080
_cell_length_b                                         10.75940
_cell_length_c                                         14.29930
_cell_angle_alpha                                       89.6470
_cell_angle_beta                                        69.1130
_cell_angle_gamma                                       61.8560
_cell_volume                                           1298.734
_cell_formula_units_Z                                 2
_cell_measurement_temperature                     ?
_cell_measurement_reflns_used                     ?
_cell_measurement_theta_min                       ?
_cell_measurement_theta_max                       ?
_cell_special_details                            
;
 
;

#===============================================================================

# 9. ATOMIC COORDINATES AND DISPLACEMENT PARAMETERS

loop_
_atom_site_label                                 
_atom_site_type_symbol                           
_atom_site_thermal_displace_type                 
_atom_site_fract_x                               
_atom_site_fract_y                               
_atom_site_fract_z                               
_atom_site_occupancy                             
_atom_site_U_iso_or_equiv                        
_atom_site_calc_flag                             
_atom_site_refinement_flags                      
_atom_site_disorder_assembly                     
_atom_site_disorder_group                        
Cl1 Cl Uiso 0.89790 0.07148 0.12511 1.000 0.0127 . . . .                        
Cl3 Cl Uiso 0.14906 0.61897 0.39636 1.000 0.0127 . . . .                        
O1 O Uiso 0.40740 0.22783 0.23532 1.000 0.0127 . . . .                          
O3 O Uiso 0.36503 0.71972 0.58100 1.000 0.0127 . . . .                          
N1 N Uiso 0.56117 0.32595 0.23733 1.000 0.0127 . . . .                          
N3 N Uiso 0.41156 0.65878 0.41390 1.000 0.0127 . . . .                          
C1 C Uiso 0.56198 0.02458 0.34378 1.000 0.0127 . . . .                          
C3 C Uiso 0.63290 0.08377 0.26948 1.000 0.0127 . . . .                          
C5 C Uiso 0.79765 0.00470 0.21568 1.000 0.0127 . . . .                          
C7 C Uiso 0.88776 -0.13138 0.23282 1.000 0.0127 . . . .                         
C9 C Uiso 0.81394 -0.18799 0.30650 1.000 0.0127 . . . .                         
C11 C Uiso 0.65053 -0.10887 0.36349 1.000 0.0127 . . . .                        
C13 C Uiso 0.52364 0.21962 0.24610 1.000 0.0127 . . . .                         
C15 C Uiso 0.49889 0.44968 0.19695 1.000 0.0127 . . . .                         
C17 C Uiso 0.54192 0.55231 0.20570 1.000 0.0127 . . . .                         
C19 C Uiso 0.48588 0.67670 0.16199 1.000 0.0127 . . . .                         
C21 C Uiso 0.38533 0.69520 0.11000 1.000 0.0127 . . . .                         
C23 C Uiso 0.34471 0.58821 0.10363 1.000 0.0127 . . . .                         
C25 C Uiso 0.39900 0.46875 0.14545 1.000 0.0127 . . . .                         
C27 C Uiso 0.52575 0.78453 0.16901 1.000 0.0127 . . . .                         
C29 C Uiso 0.46802 0.90485 0.12756 1.000 0.0127 . . . .                         
C31 C Uiso 0.37073 0.92154 0.07511 1.000 0.0127 . . . .                         
C33 C Uiso 0.33106 0.81833 0.06612 1.000 0.0127 . . . .                         
C35 C Uiso 0.64528 0.53272 0.26076 1.000 0.0127 . . . .                         
C37 C Uiso 0.57787 0.58572 0.36562 1.000 0.0127 . . . .                         
C39 C Uiso 0.67517 0.56682 0.41911 1.000 0.0127 . . . .                         
C41 C Uiso 0.83691 0.49478 0.36727 1.000 0.0127 . . . .                         
C43 C Uiso 0.91087 0.43943 0.26087 1.000 0.0127 . . . .                         
C45 C Uiso 0.81299 0.45990 0.20653 1.000 0.0127 . . . .                         
C47 C Uiso 1.07752 0.36655 0.20704 1.000 0.0127 . . . .                         
C49 C Uiso 1.14556 0.31755 0.10302 1.000 0.0127 . . . .                         
C51 C Uiso 1.04941 0.33817 0.04898 1.000 0.0127 . . . .                         
C53 C Uiso 0.88706 0.40710 0.09953 1.000 0.0127 . . . .                         
C55 C Uiso 0.31478 0.71897 0.51442 1.000 0.0127 . . . .                         
C57 C Uiso 0.13964 0.79514 0.54209 1.000 0.0127 . . . .                         
C59 C Uiso 0.05548 0.76330 0.49804 1.000 0.0127 . . . .                         
C61 C Uiso -0.10905 0.84413 0.53484 1.000 0.0127 . . . .                        
C63 C Uiso -0.19286 0.96087 0.61538 1.000 0.0127 . . . .                        
C65 C Uiso -0.11251 0.99538 0.66030 1.000 0.0127 . . . .                        
C67 C Uiso 0.05091 0.91221 0.62429 1.000 0.0127 . . . .                         
H1 H Uiso -0.16951 0.81506 0.49931 1.000 0.0152 . . . .                         
H3 H Uiso -0.32067 1.02429 0.64377 1.000 0.0152 . . . .                         
H5 H Uiso -0.17712 1.08570 0.72350 1.000 0.0152 . . . .                         
H7 H Uiso 0.11615 0.93594 0.65829 1.000 0.0152 . . . .                          
H9 H Uiso 0.35737 0.66283 0.36649 1.000 0.0152 . . . .                          
H11 H Uiso 0.61949 0.60812 0.50034 1.000 0.0152 . . . .                         
H13 H Uiso 0.91107 0.47976 0.40840 1.000 0.0152 . . . .                         
H15 H Uiso 1.15170 0.34896 0.24853 1.000 0.0152 . . . .                         
H17 H Uiso 1.27332 0.26295 0.06217 1.000 0.0152 . . . .                         
H19 H Uiso 1.10420 0.30029 -0.03310 1.000 0.0152 . . . .                        
H21 H Uiso 0.81309 0.42381 0.05805 1.000 0.0152 . . . .                         
H23 H Uiso 0.60109 0.77157 0.20879 1.000 0.0152 . . . .                         
H25 H Uiso 0.49409 0.98911 0.13716 1.000 0.0152 . . . .                         
H27 H Uiso 0.32582 1.01687 0.04323 1.000 0.0152 . . . .                         
H29 H Uiso 0.25629 0.83071 0.02596 1.000 0.0152 . . . .                         
H31 H Uiso 0.27078 0.60028 0.06289 1.000 0.0152 . . . .                         
H33 H Uiso 0.36803 0.38759 0.13958 1.000 0.0152 . . . .                         
H35 H Uiso 0.64069 0.31569 0.26647 1.000 0.0152 . . . .                         
H37 H Uiso 0.43473 0.08701 0.38543 1.000 0.0152 . . . .                         
H39 H Uiso 0.59292 -0.15225 0.42163 1.000 0.0152 . . . .                        
H41 H Uiso 0.88434 -0.29380 0.31913 1.000 0.0152 . . . .                        
H43 H Uiso 1.01477 -0.19101 0.18923 1.000 0.0152 . . . .                        

#===============================================================================

#===============================================================================

data_26_list2_bpandenburg_9_165      

#===============================================================================

# 5. CHEMICAL DATA

_chemical_name_systematic                        
;
;
_chemical_name_common                             ?
_chemical_melting_point                           ?
_chemical_formula_moiety                         
'C34 H22 Cl2 N2 O2'
# Ex: 'C12 H16 N2 O6, H2 O' and '(Cd 2+)3, (C6 N6 Cr 3-)2, 2(H2 O)' 
_chemical_formula_structural                      ?
_chemical_formula_sum                            
'C34 H22 Cl2 N2 O2'
_chemical_formula_iupac                           ?
_chemical_formula_weight                             561.44
_chemical_compound_source                        'see text'

loop_
_atom_type_symbol                                
_atom_type_description                           
_atom_type_scat_dispersion_real                  
_atom_type_scat_dispersion_imag                  
_atom_type_scat_source                           
 C   C    0.0033    0.0016
' International Tables Vol C Tables 4.2.6.8 and 6.1.1.4'
 H   H    0.0000    0.0000
' International Tables Vol C Tables 4.2.6.8 and 6.1.1.4'
Cl  Cl    0.1484    0.1585
' International Tables Vol C Tables 4.2.6.8 and 6.1.1.4'
 N   N    0.0061    0.0033
' International Tables Vol C Tables 4.2.6.8 and 6.1.1.4'
 O   O    0.0106    0.0060
' International Tables Vol C Tables 4.2.6.8 and 6.1.1.4'

#===============================================================================

# 6. CRYSTAL DATA

_symmetry_cell_setting                               triclinic
_symmetry_space_group_name_Hall                   '-P 1'
_symmetry_space_group_name_H-M                    'P -1'
_symmetry_Int_Tables_number                               2

loop_
_space_group_symop_id                            
_space_group_symop_operation_xyz                 
   1 x,y,z                         
   2 -x,-y,-z                      

_cell_length_a                                         10.37750
_cell_length_b                                         10.73650
_cell_length_c                                         14.28810
_cell_angle_alpha                                       71.4850
_cell_angle_beta                                        69.0680
_cell_angle_gamma                                       62.7210
_cell_volume                                           1298.644
_cell_formula_units_Z                                 2
_cell_measurement_temperature                     ?
_cell_measurement_reflns_used                     ?
_cell_measurement_theta_min                       ?
_cell_measurement_theta_max                       ?
_cell_special_details                            
;
 
;

#===============================================================================

# 9. ATOMIC COORDINATES AND DISPLACEMENT PARAMETERS

loop_
_atom_site_label                                 
_atom_site_type_symbol                           
_atom_site_thermal_displace_type                 
_atom_site_fract_x                               
_atom_site_fract_y                               
_atom_site_fract_z                               
_atom_site_occupancy                             
_atom_site_U_iso_or_equiv                        
_atom_site_calc_flag                             
_atom_site_refinement_flags                      
_atom_site_disorder_assembly                     
_atom_site_disorder_group                        
Cl1 Cl Uiso 0.52655 0.07587 0.37447 1.000 0.0127 . . . .                        
Cl3 Cl Uiso 0.04800 0.61589 0.10049 1.000 0.0127 . . . .                        
O1 O Uiso 0.14587 0.22351 0.26214 1.000 0.0127 . . . .                          
O3 O Uiso 0.44858 0.71796 -0.07834 1.000 0.0127 . . . .                         
N1 N Uiso 0.30017 0.32341 0.26349 1.000 0.0127 . . . .                          
N3 N Uiso 0.32742 0.65679 0.08764 1.000 0.0127 . . . .                          
C1 C Uiso 0.40874 0.02076 0.15576 1.000 0.0127 . . . .                          
C3 C Uiso 0.40505 0.08202 0.23028 1.000 0.0127 . . . .                          
C5 C Uiso 0.51614 0.00615 0.28426 1.000 0.0127 . . . .                          
C7 C Uiso 0.62349 -0.12883 0.26718 1.000 0.0127 . . . .                         
C9 C Uiso 0.62348 -0.18753 0.19337 1.000 0.0127 . . . .                         
C11 C Uiso 0.51711 -0.11155 0.13611 1.000 0.0127 . . . .                        
C13 C Uiso 0.27232 0.21652 0.25320 1.000 0.0127 . . . .                         
C15 C Uiso 0.19700 0.44696 0.30316 1.000 0.0127 . . . .                         
C17 C Uiso 0.24806 0.55077 0.29467 1.000 0.0127 . . . .                         
C19 C Uiso 0.14790 0.67543 0.33738 1.000 0.0127 . . . .                         
C21 C Uiso -0.00420 0.69264 0.38867 1.000 0.0127 . . . .                        
C23 C Uiso -0.05045 0.58436 0.39498 1.000 0.0127 . . . .                        
C25 C Uiso 0.04606 0.46478 0.35383 1.000 0.0127 . . . .                         
C27 C Uiso 0.19400 0.78462 0.33020 1.000 0.0127 . . . .                         
C29 C Uiso 0.09464 0.90479 0.37120 1.000 0.0127 . . . .                         
C31 C Uiso -0.05450 0.92002 0.42333 1.000 0.0127 . . . .                        
C33 C Uiso -0.10249 0.81564 0.43222 1.000 0.0127 . . . .                        
C35 C Uiso 0.40646 0.53142 0.24114 1.000 0.0127 . . . .                         
C37 C Uiso 0.44478 0.58384 0.13674 1.000 0.0127 . . . .                         
C39 C Uiso 0.59567 0.56429 0.08451 1.000 0.0127 . . . .                         
C41 C Uiso 0.70497 0.49183 0.13710 1.000 0.0127 . . . .                         
C43 C Uiso 0.67175 0.43672 0.24303 1.000 0.0127 . . . .                         
C45 C Uiso 0.51931 0.45826 0.29619 1.000 0.0127 . . . .                         
C47 C Uiso 0.78418 0.36268 0.29745 1.000 0.0127 . . . .                         
C49 C Uiso 0.74756 0.31407 0.40110 1.000 0.0127 . . . .                         
C51 C Uiso 0.59712 0.33611 0.45406 1.000 0.0127 . . . .                         
C53 C Uiso 0.48571 0.40585 0.40280 1.000 0.0127 . . . .                         
C55 C Uiso 0.33176 0.71685 -0.01267 1.000 0.0127 . . . .                        
C57 C Uiso 0.18465 0.79244 -0.04096 1.000 0.0127 . . . .                        
C59 C Uiso 0.05652 0.76008 0.00097 1.000 0.0127 . . . .                         
C61 C Uiso -0.07066 0.84015 -0.03646 1.000 0.0127 . . . .                       
C63 C Uiso -0.07345 0.95674 -0.11537 1.000 0.0127 . . . .                       
C65 C Uiso 0.05157 0.99201 -0.15793 1.000 0.0127 . . . .                        
C67 C Uiso 0.17846 0.90951 -0.12140 1.000 0.0127 . . . .                        
H1 H Uiso -0.16650 0.81051 -0.00285 1.000 0.0152 . . . .                        
H3 H Uiso -0.17232 1.01949 -0.14437 1.000 0.0152 . . . .                        
H5 H Uiso 0.05031 1.08240 -0.21973 1.000 0.0152 . . . .                         
H7 H Uiso 0.27755 0.93377 -0.15358 1.000 0.0152 . . . .                         
H9 H Uiso 0.22577 0.66067 0.13407 1.000 0.0152 . . . .                          
H11 H Uiso 0.62177 0.60530 0.00361 1.000 0.0152 . . . .                         
H13 H Uiso 0.82039 0.47613 0.09695 1.000 0.0152 . . . .                         
H15 H Uiso 0.90000 0.34392 0.25664 1.000 0.0152 . . . .                         
H17 H Uiso 0.83411 0.25878 0.44253 1.000 0.0152 . . . .                         
H19 H Uiso 0.56929 0.29863 0.53587 1.000 0.0152 . . . .                         
H21 H Uiso 0.37012 0.42346 0.44344 1.000 0.0152 . . . .                         
H23 H Uiso 0.30872 0.77269 0.29077 1.000 0.0152 . . . .                         
H25 H Uiso 0.12976 0.98990 0.36160 1.000 0.0152 . . . .                         
H27 H Uiso -0.13136 1.01519 0.45497 1.000 0.0152 . . . .                        
H29 H Uiso -0.21699 0.82697 0.47211 1.000 0.0152 . . . .                        
H31 H Uiso -0.16488 0.59557 0.43500 1.000 0.0152 . . . .                        
H33 H Uiso 0.00978 0.38264 0.35973 1.000 0.0152 . . . .                         
H35 H Uiso 0.40844 0.31436 0.23558 1.000 0.0152 . . . .                         
H37 H Uiso 0.32340 0.08080 0.11372 1.000 0.0152 . . . .                         
H39 H Uiso 0.51774 -0.15630 0.07772 1.000 0.0152 . . . .                        
H41 H Uiso 0.70675 -0.29239 0.18075 1.000 0.0152 . . . .                        
H43 H Uiso 0.70719 -0.18577 0.31076 1.000 0.0152 . . . .                        

#===============================================================================

#===============================================================================

data_26_list2_bpandenburg_10_245     

#===============================================================================

# 5. CHEMICAL DATA

_chemical_name_systematic                        
;
;
_chemical_name_common                             ?
_chemical_melting_point                           ?
_chemical_formula_moiety                         
'C34 H22 Cl2 N2 O2'
# Ex: 'C12 H16 N2 O6, H2 O' and '(Cd 2+)3, (C6 N6 Cr 3-)2, 2(H2 O)' 
_chemical_formula_structural                      ?
_chemical_formula_sum                            
'C34 H22 Cl2 N2 O2'
_chemical_formula_iupac                           ?
_chemical_formula_weight                             561.44
_chemical_compound_source                        'see text'

loop_
_atom_type_symbol                                
_atom_type_description                           
_atom_type_scat_dispersion_real                  
_atom_type_scat_dispersion_imag                  
_atom_type_scat_source                           
 C   C    0.0033    0.0016
' International Tables Vol C Tables 4.2.6.8 and 6.1.1.4'
 H   H    0.0000    0.0000
' International Tables Vol C Tables 4.2.6.8 and 6.1.1.4'
Cl  Cl    0.1484    0.1585
' International Tables Vol C Tables 4.2.6.8 and 6.1.1.4'
 N   N    0.0061    0.0033
' International Tables Vol C Tables 4.2.6.8 and 6.1.1.4'
 O   O    0.0106    0.0060
' International Tables Vol C Tables 4.2.6.8 and 6.1.1.4'

#===============================================================================

# 6. CRYSTAL DATA

_symmetry_cell_setting                              monoclinic
_symmetry_space_group_name_Hall                   '-C 2yc'
_symmetry_space_group_name_H-M                    'C 2/c'
_symmetry_Int_Tables_number                              15

loop_
_space_group_symop_id                            
_space_group_symop_operation_xyz                 
   1 x,y,z                         
   2 -x,y,1/2-z                    
   3 -x,-y,-z                      
   4 x,-y,1/2+z                    
   5 1/2+x,1/2+y,z                 
   6 1/2-x,1/2+y,1/2-z             
   7 1/2-x,1/2-y,-z                
   8 1/2+x,1/2-y,1/2+z             

_cell_length_a                                         14.21250
_cell_length_b                                         14.69810
_cell_length_c                                         24.60130
_cell_angle_alpha                                            90
_cell_angle_beta                                        95.8410
_cell_angle_gamma                                            90
_cell_volume                                           5112.450
_cell_formula_units_Z                                 8
_cell_measurement_temperature                     ?
_cell_measurement_reflns_used                     ?
_cell_measurement_theta_min                       ?
_cell_measurement_theta_max                       ?
_cell_special_details                            
;
 
;

#===============================================================================

# 9. ATOMIC COORDINATES AND DISPLACEMENT PARAMETERS

loop_
_atom_site_label                                 
_atom_site_type_symbol                           
_atom_site_thermal_displace_type                 
_atom_site_fract_x                               
_atom_site_fract_y                               
_atom_site_fract_z                               
_atom_site_occupancy                             
_atom_site_U_iso_or_equiv                        
_atom_site_calc_flag                             
_atom_site_refinement_flags                      
_atom_site_disorder_assembly                     
_atom_site_disorder_group                        
Cl1 Cl Uiso 0.20254 0.28376 0.09856 1.000 0.0127 . . . .                        
Cl9 Cl Uiso 0.35562 0.50322 0.22006 1.000 0.0127 . . . .                        
O1 O Uiso 0.34488 0.56043 0.07411 1.000 0.0127 . . . .                          
O9 O Uiso 0.18944 0.30372 0.28425 1.000 0.0127 . . . .                          
N1 N Uiso 0.21769 0.48856 0.10530 1.000 0.0127 . . . .                          
N9 N Uiso 0.14838 0.42590 0.22804 1.000 0.0127 . . . .                          
C1 C Uiso 0.42720 0.40791 0.04212 1.000 0.0127 . . . .                          
C9 C Uiso 0.34106 0.39935 0.06537 1.000 0.0127 . . . .                          
C17 C Uiso 0.30614 0.31018 0.06957 1.000 0.0127 . . . .                         
C25 C Uiso 0.35425 0.23503 0.05153 1.000 0.0127 . . . .                         
C33 C Uiso 0.43887 0.24660 0.02876 1.000 0.0127 . . . .                         
C41 C Uiso 0.47570 0.33385 0.02413 1.000 0.0127 . . . .                         
C49 C Uiso 0.30121 0.48908 0.08220 1.000 0.0127 . . . .                         
C57 C Uiso 0.16513 0.56244 0.12300 1.000 0.0127 . . . .                         
C65 C Uiso 0.07913 0.54198 0.14318 1.000 0.0127 . . . .                         
C73 C Uiso 0.02042 0.61352 0.15955 1.000 0.0127 . . . .                         
C81 C Uiso 0.04961 0.70602 0.15452 1.000 0.0127 . . . .                         
C89 C Uiso 0.13769 0.72317 0.13463 1.000 0.0127 . . . .                         
C97 C Uiso 0.19500 0.65412 0.12010 1.000 0.0127 . . . .                         
C105 C Uiso -0.06707 0.59583 0.18055 1.000 0.0127 . . . .                       
C113 C Uiso -0.12244 0.66604 0.19619 1.000 0.0127 . . . .                       
C121 C Uiso -0.09325 0.75728 0.19129 1.000 0.0127 . . . .                       
C129 C Uiso -0.00921 0.77681 0.17059 1.000 0.0127 . . . .                       
C137 C Uiso 0.04680 0.44596 0.14552 1.000 0.0127 . . . .                        
C145 C Uiso 0.08169 0.38864 0.18807 1.000 0.0127 . . . .                        
C153 C Uiso 0.05052 0.29694 0.18990 1.000 0.0127 . . . .                        
C161 C Uiso -0.01376 0.26426 0.14911 1.000 0.0127 . . . .                       
C169 C Uiso -0.04974 0.31921 0.10453 1.000 0.0127 . . . .                       
C177 C Uiso -0.01939 0.41186 0.10308 1.000 0.0127 . . . .                       
C185 C Uiso -0.11526 0.28565 0.06196 1.000 0.0127 . . . .                       
C193 C Uiso -0.15057 0.34158 0.01978 1.000 0.0127 . . . .                       
C201 C Uiso -0.12056 0.43312 0.01835 1.000 0.0127 . . . .                       
C209 C Uiso -0.05640 0.46747 0.05885 1.000 0.0127 . . . .                       
C217 C Uiso 0.19848 0.38437 0.27181 1.000 0.0127 . . . .                        
C225 C Uiso 0.26402 0.44574 0.30703 1.000 0.0127 . . . .                        
C233 C Uiso 0.33586 0.49957 0.28882 1.000 0.0127 . . . .                        
C241 C Uiso 0.39654 0.55026 0.32520 1.000 0.0127 . . . .                        
C249 C Uiso 0.38512 0.54952 0.38066 1.000 0.0127 . . . .                        
C257 C Uiso 0.31424 0.49637 0.39986 1.000 0.0127 . . . .                        
C265 C Uiso 0.25547 0.44449 0.36337 1.000 0.0127 . . . .                        
H1 H Uiso 0.45246 0.58912 0.30952 1.000 0.0152 . . . .                          
H9 H Uiso 0.43189 0.59008 0.40856 1.000 0.0152 . . . .                          
H17 H Uiso 0.30510 0.49463 0.44308 1.000 0.0152 . . . .                         
H25 H Uiso 0.20140 0.40160 0.37796 1.000 0.0152 . . . .                         
H33 H Uiso 0.16268 0.49263 0.22204 1.000 0.0152 . . . .                         
H41 H Uiso 0.07854 0.25490 0.22374 1.000 0.0152 . . . .                         
H49 H Uiso -0.03969 0.19501 0.15068 1.000 0.0152 . . . .                        
H57 H Uiso -0.13602 0.21468 0.06304 1.000 0.0152 . . . .                        
H65 H Uiso -0.20035 0.31579 -0.01286 1.000 0.0152 . . . .                       
H73 H Uiso -0.14771 0.47655 -0.01519 1.000 0.0152 . . . .                       
H81 H Uiso -0.03318 0.53758 0.05753 1.000 0.0152 . . . .                        
H89 H Uiso -0.08918 0.52580 0.18432 1.000 0.0152 . . . .                        
H97 H Uiso -0.18912 0.65197 0.21246 1.000 0.0152 . . . .                        
H105 H Uiso -0.13743 0.81175 0.20406 1.000 0.0152 . . . .                       
H113 H Uiso 0.01365 0.84679 0.16663 1.000 0.0152 . . . .                        
H121 H Uiso 0.16121 0.79287 0.13170 1.000 0.0152 . . . .                        
H129 H Uiso 0.26309 0.66853 0.10661 1.000 0.0152 . . . .                        
H137 H Uiso 0.18807 0.42635 0.11021 1.000 0.0152 . . . .                        
H145 H Uiso 0.45447 0.47631 0.03932 1.000 0.0152 . . . .                        
H153 H Uiso 0.54205 0.34397 0.00681 1.000 0.0152 . . . .                        
H161 H Uiso 0.47626 0.18801 0.01504 1.000 0.0152 . . . .                        
H169 H Uiso 0.32490 0.16784 0.05647 1.000 0.0152 . . . .                        

#===============================================================================

#===============================================================================

data_26_list2_bpandenburg_11_1881    

#===============================================================================

# 5. CHEMICAL DATA

_chemical_name_systematic                        
;
;
_chemical_name_common                             ?
_chemical_melting_point                           ?
_chemical_formula_moiety                         
'C34 H22 Cl2 N2 O2'
# Ex: 'C12 H16 N2 O6, H2 O' and '(Cd 2+)3, (C6 N6 Cr 3-)2, 2(H2 O)' 
_chemical_formula_structural                      ?
_chemical_formula_sum                            
'C34 H22 Cl2 N2 O2'
_chemical_formula_iupac                           ?
_chemical_formula_weight                             561.44
_chemical_compound_source                        'see text'

loop_
_atom_type_symbol                                
_atom_type_description                           
_atom_type_scat_dispersion_real                  
_atom_type_scat_dispersion_imag                  
_atom_type_scat_source                           
 C   C    0.0033    0.0016
' International Tables Vol C Tables 4.2.6.8 and 6.1.1.4'
 H   H    0.0000    0.0000
' International Tables Vol C Tables 4.2.6.8 and 6.1.1.4'
Cl  Cl    0.1484    0.1585
' International Tables Vol C Tables 4.2.6.8 and 6.1.1.4'
 N   N    0.0061    0.0033
' International Tables Vol C Tables 4.2.6.8 and 6.1.1.4'
 O   O    0.0106    0.0060
' International Tables Vol C Tables 4.2.6.8 and 6.1.1.4'

#===============================================================================

# 6. CRYSTAL DATA

_symmetry_cell_setting                              monoclinic
_symmetry_space_group_name_Hall                   '-P 2yn'
_symmetry_space_group_name_H-M                    'P 21/n'
_symmetry_Int_Tables_number                              14

loop_
_space_group_symop_id                            
_space_group_symop_operation_xyz                 
   1 x,y,z                         
   2 1/2-x,1/2+y,1/2-z             
   3 -x,-y,-z                      
   4 1/2+x,1/2-y,1/2+z             

_cell_length_a                                         10.31280
_cell_length_b                                         20.66500
_cell_length_c                                         13.27350
_cell_angle_alpha                                            90
_cell_angle_beta                                       106.3910
_cell_angle_gamma                                            90
_cell_volume                                           2713.803
_cell_formula_units_Z                                 4
_cell_measurement_temperature                     ?
_cell_measurement_reflns_used                     ?
_cell_measurement_theta_min                       ?
_cell_measurement_theta_max                       ?
_cell_special_details                            
;
 
;

#===============================================================================

# 9. ATOMIC COORDINATES AND DISPLACEMENT PARAMETERS

loop_
_atom_site_label                                 
_atom_site_type_symbol                           
_atom_site_thermal_displace_type                 
_atom_site_fract_x                               
_atom_site_fract_y                               
_atom_site_fract_z                               
_atom_site_occupancy                             
_atom_site_U_iso_or_equiv                        
_atom_site_calc_flag                             
_atom_site_refinement_flags                      
_atom_site_disorder_assembly                     
_atom_site_disorder_group                        
Cl2 Cl Uiso 1.15634 0.18846 0.29038 1.000 0.0127 . . . .                        
Cl6 Cl Uiso 1.18077 0.35490 0.21449 1.000 0.0127 . . . .                        
O2 O Uiso 0.90719 0.09901 0.43342 1.000 0.0127 . . . .                          
O6 O Uiso 1.01847 0.29857 -0.00327 1.000 0.0127 . . . .                         
N2 N Uiso 0.88058 0.11087 0.25565 1.000 0.0127 . . . .                          
N6 N Uiso 0.87292 0.23685 0.06124 1.000 0.0127 . . . .                          
C2 C Uiso 1.13096 0.01247 0.41385 1.000 0.0127 . . . .                          
C6 C Uiso 1.09384 0.07320 0.36799 1.000 0.0127 . . . .                          
C10 C Uiso 1.19266 0.11034 0.34109 1.000 0.0127 . . . .                         
C14 C Uiso 1.32385 0.08738 0.35769 1.000 0.0127 . . . .                         
C18 C Uiso 1.35741 0.02632 0.40117 1.000 0.0127 . . . .                         
C22 C Uiso 1.26137 -0.01123 0.42991 1.000 0.0127 . . . .                        
C26 C Uiso 0.95265 0.09631 0.35676 1.000 0.0127 . . . .                         
C30 C Uiso 0.75035 0.13731 0.21692 1.000 0.0127 . . . .                         
C34 C Uiso 0.70242 0.14683 0.10859 1.000 0.0127 . . . .                         
C38 C Uiso 0.57267 0.17535 0.06519 1.000 0.0127 . . . .                         
C42 C Uiso 0.49400 0.19454 0.13361 1.000 0.0127 . . . .                         
C46 C Uiso 0.54785 0.18427 0.24303 1.000 0.0127 . . . .                         
C50 C Uiso 0.67149 0.15547 0.28442 1.000 0.0127 . . . .                         
C54 C Uiso 0.51898 0.18569 -0.04444 1.000 0.0127 . . . .                        
C58 C Uiso 0.39282 0.21277 -0.08433 1.000 0.0127 . . . .                        
C62 C Uiso 0.31508 0.23128 -0.01690 1.000 0.0127 . . . .                        
C66 C Uiso 0.36514 0.22266 0.08987 1.000 0.0127 . . . .                         
C70 C Uiso 0.78779 0.12938 0.03871 1.000 0.0127 . . . .                         
C74 C Uiso 0.87299 0.17579 0.01510 1.000 0.0127 . . . .                         
C78 C Uiso 0.95582 0.16083 -0.05083 1.000 0.0127 . . . .                        
C82 C Uiso 0.95053 0.10008 -0.09348 1.000 0.0127 . . . .                        
C86 C Uiso 0.86376 0.05162 -0.07367 1.000 0.0127 . . . .                        
C90 C Uiso 0.78192 0.06635 -0.00558 1.000 0.0127 . . . .                        
C94 C Uiso 0.85498 -0.01072 -0.11900 1.000 0.0127 . . . .                       
C98 C Uiso 0.77171 -0.05736 -0.09685 1.000 0.0127 . . . .                       
C102 C Uiso 0.69223 -0.04320 -0.02866 1.000 0.0127 . . . .                      
C106 C Uiso 0.69633 0.01747 0.01519 1.000 0.0127 . . . .                        
C110 C Uiso 0.94121 0.29238 0.05233 1.000 0.0127 . . . .                        
C114 C Uiso 0.91065 0.34658 0.11734 1.000 0.0127 . . . .                        
C118 C Uiso 1.01438 0.38075 0.18829 1.000 0.0127 . . . .                        
C122 C Uiso 0.98649 0.43374 0.24363 1.000 0.0127 . . . .                        
C126 C Uiso 0.85272 0.45281 0.22846 1.000 0.0127 . . . .                        
C130 C Uiso 0.74766 0.41822 0.16085 1.000 0.0127 . . . .                        
C134 C Uiso 0.77669 0.36525 0.10613 1.000 0.0127 . . . .                        
H2 H Uiso 1.06881 0.45920 0.29810 1.000 0.0152 . . . .                          
H6 H Uiso 0.83117 0.49461 0.27035 1.000 0.0152 . . . .                          
H10 H Uiso 0.64340 0.43249 0.14940 1.000 0.0152 . . . .                         
H14 H Uiso 0.69497 0.33905 0.05201 1.000 0.0152 . . . .                         
H18 H Uiso 0.81301 0.23952 0.10997 1.000 0.0152 . . . .                         
H22 H Uiso 1.02184 0.19778 -0.06597 1.000 0.0152 . . . .                        
H26 H Uiso 1.01435 0.08849 -0.14357 1.000 0.0152 . . . .                        
H30 H Uiso 0.91548 -0.02089 -0.17209 1.000 0.0152 . . . .                       
H34 H Uiso 0.76748 -0.10530 -0.13059 1.000 0.0152 . . . .                       
H38 H Uiso 0.62767 -0.08039 -0.01104 1.000 0.0152 . . . .                       
H42 H Uiso 0.63341 0.02886 0.06591 1.000 0.0152 . . . .                         
H46 H Uiso 0.57884 0.17174 -0.09619 1.000 0.0152 . . . .                        
H50 H Uiso 0.35273 0.21999 -0.16837 1.000 0.0152 . . . .                        
H54 H Uiso 0.21635 0.25293 -0.04845 1.000 0.0152 . . . .                        
H58 H Uiso 0.30576 0.23714 0.14178 1.000 0.0152 . . . .                         
H62 H Uiso 0.49012 0.20005 0.29548 1.000 0.0152 . . . .                         
H66 H Uiso 0.71168 0.14713 0.36774 1.000 0.0152 . . . .                         
H70 H Uiso 0.93030 0.10509 0.20028 1.000 0.0152 . . . .                         
H74 H Uiso 1.05723 -0.01625 0.43820 1.000 0.0152 . . . .                        
H78 H Uiso 1.28698 -0.05858 0.46484 1.000 0.0152 . . . .                        
H82 H Uiso 1.45927 0.00852 0.41255 1.000 0.0152 . . . .                         
H86 H Uiso 1.39897 0.11724 0.33774 1.000 0.0152 . . . .                         

#===============================================================================
