# Supplementary material for: Report on the sixth blind test of organic crystal structure prediction methods
Source: Acta Crystallogr B Struct Sci Cryst Eng Mater. 2016 Aug 1;72(Pt 4):439–59. doi: 10.1107/S2052520616007447 (PMC4971545; doi:10.1107/S2052520616007447)
Supplement: Supplementary file 2 [file b-72-00439-sup2.zip › Group_24_Szalewicz/XXIV-1_Szalewicz.cif]

########################################################
#
# System XXIV
# rank 1   file 1742
#
########################################################
########################################################
#
# System XXIV
# rank 2   file c973
#
########################################################
########################################################
#
# System XXIV
# rank 3   file 1956
#
########################################################
########################################################
#
# System XXIV
# rank 4   file 1083
#
########################################################
########################################################
#
# System XXIV
# rank 5   file 170
#
########################################################
########################################################
#
# System XXIV
# rank 6   file 2248
#
########################################################
########################################################
#
# System XXIV
# rank 7   file 1462
#
########################################################
########################################################
#
# System XXIV
# rank 8   file 1857
#
########################################################
########################################################
#
# System XXIV
# rank 9   file 1892
#
########################################################
########################################################
#
# System XXIV
# rank 10   file 943
#
########################################################
########################################################
#
# System XXIV
# rank 11   file 1626
#
########################################################
########################################################
#
# System XXIV
# rank 12   file 611
#
########################################################
########################################################
#
# System XXIV
# rank 13   file 1441
#
########################################################
########################################################
#
# System XXIV
# rank 14   file 964
#
########################################################
########################################################
#
# System XXIV
# rank 15   file 205
#
########################################################
########################################################
#
# System XXIV
# rank 16   file i806
#
########################################################
########################################################
#
# System XXIV
# rank 17   file 1627
#
########################################################
########################################################
#
# System XXIV
# rank 18   file 339
#
########################################################
########################################################
#
# System XXIV
# rank 19   file c525
#
########################################################
########################################################
#
# System XXIV
# rank 20   file c44
#
########################################################
########################################################
#
# System XXIV
# rank 21   file 1021
#
########################################################
########################################################
#
# System XXIV
# rank 22   file 1469
#
########################################################
########################################################
#
# System XXIV
# rank 23   file 449
#
########################################################
########################################################
#
# System XXIV
# rank 24   file c1070
#
########################################################
########################################################
#
# System XXIV
# rank 25   file 1332
#
########################################################
########################################################
#
# System XXIV
# rank 26   file 954
#
########################################################
########################################################
#
# System XXIV
# rank 27   file c1283
#
########################################################
########################################################
#
# System XXIV
# rank 28   file 1468
#
########################################################
########################################################
#
# System XXIV
# rank 29   file 745
#
########################################################
########################################################
#
# System XXIV
# rank 30   file 1869
#
########################################################
########################################################
#
# System XXIV
# rank 31   file 616
#
########################################################
########################################################
#
# System XXIV
# rank 32   file 2364
#
########################################################
########################################################
#
# System XXIV
# rank 33   file 458
#
########################################################
########################################################
#
# System XXIV
# rank 34   file c1302
#
########################################################
########################################################
#
# System XXIV
# rank 35   file c1462
#
########################################################
########################################################
#
# System XXIV
# rank 36   file 890
#
########################################################
########################################################
#
# System XXIV
# rank 37   file c1329
#
########################################################
########################################################
#
# System XXIV
# rank 38   file c350
#
########################################################
########################################################
#
# System XXIV
# rank 39   file 2395
#
########################################################
########################################################
#
# System XXIV
# rank 40   file 829
#
########################################################
########################################################
#
# System XXIV
# rank 41   file 2382
#
########################################################
########################################################
#
# System XXIV
# rank 42   file 407
#
########################################################
########################################################
#
# System XXIV
# rank 43   file 1278
#
########################################################
########################################################
#
# System XXIV
# rank 44   file 63
#
########################################################
########################################################
#
# System XXIV
# rank 45   file 633
#
########################################################
########################################################
#
# System XXIV
# rank 46   file c828
#
########################################################
########################################################
#
# System XXIV
# rank 47   file c1135
#
########################################################
########################################################
#
# System XXIV
# rank 48   file 1092
#
########################################################
########################################################
#
# System XXIV
# rank 49   file c1486
#
########################################################
########################################################
#
# System XXIV
# rank 50   file 97
#
########################################################
########################################################
#
# System XXIV
# rank 51   file c1435
#
########################################################
########################################################
#
# System XXIV
# rank 52   file 1329
#
########################################################
########################################################
#
# System XXIV
# rank 53   file 2281
#
########################################################
########################################################
#
# System XXIV
# rank 54   file c1036
#
########################################################
########################################################
#
# System XXIV
# rank 55   file 793
#
########################################################
########################################################
#
# System XXIV
# rank 56   file c563
#
########################################################
########################################################
#
# System XXIV
# rank 57   file 156
#
########################################################
########################################################
#
# System XXIV
# rank 58   file 1376
#
########################################################
########################################################
#
# System XXIV
# rank 59   file 966
#
########################################################
########################################################
#
# System XXIV
# rank 60   file 705
#
########################################################
########################################################
#
# System XXIV
# rank 61   file 2362
#
########################################################
########################################################
#
# System XXIV
# rank 62   file 2265
#
########################################################
########################################################
#
# System XXIV
# rank 63   file 1616
#
########################################################
########################################################
#
# System XXIV
# rank 64   file c1183
#
########################################################
########################################################
#
# System XXIV
# rank 65   file 1514
#
########################################################
########################################################
#
# System XXIV
# rank 66   file 1746
#
########################################################
########################################################
#
# System XXIV
# rank 67   file 136
#
########################################################
########################################################
#
# System XXIV
# rank 68   file 2309
#
########################################################
########################################################
#
# System XXIV
# rank 69   file 1759
#
########################################################
########################################################
#
# System XXIV
# rank 70   file c548
#
########################################################
########################################################
#
# System XXIV
# rank 71   file 1290
#
########################################################
########################################################
#
# System XXIV
# rank 72   file 781
#
########################################################
########################################################
#
# System XXIV
# rank 73   file 1243
#
########################################################
########################################################
#
# System XXIV
# rank 74   file 2081
#
########################################################
########################################################
#
# System XXIV
# rank 75   file 1368
#
########################################################
########################################################
#
# System XXIV
# rank 76   file 50
#
########################################################
########################################################
#
# System XXIV
# rank 77   file 1721
#
########################################################
########################################################
#
# System XXIV
# rank 78   file 590
#
########################################################
########################################################
#
# System XXIV
# rank 79   file 1674
#
########################################################
########################################################
#
# System XXIV
# rank 80   file c152
#
########################################################
########################################################
#
# System XXIV
# rank 81   file c1171
#
########################################################
########################################################
#
# System XXIV
# rank 82   file 589
#
########################################################
########################################################
#
# System XXIV
# rank 83   file 1893
#
########################################################
########################################################
#
# System XXIV
# rank 84   file 1009
#
########################################################
########################################################
#
# System XXIV
# rank 85   file c1072
#
########################################################
########################################################
#
# System XXIV
# rank 86   file 655
#
########################################################
########################################################
#
# System XXIV
# rank 87   file c800
#
########################################################
########################################################
#
# System XXIV
# rank 88   file 998
#
########################################################
########################################################
#
# System XXIV
# rank 89   file c621
#
########################################################
########################################################
#
# System XXIV
# rank 90   file c645
#
########################################################
########################################################
#
# System XXIV
# rank 91   file 1491
#
########################################################
########################################################
#
# System XXIV
# rank 92   file c692
#
########################################################
########################################################
#
# System XXIV
# rank 93   file 40
#
########################################################
########################################################
#
# System XXIV
# rank 94   file c1282
#
########################################################
########################################################
#
# System XXIV
# rank 95   file 560
#
########################################################
########################################################
#
# System XXIV
# rank 96   file i445
#
########################################################
########################################################
#
# System XXIV
# rank 97   file 1400
#
########################################################
########################################################
#
# System XXIV
# rank 98   file 218
#
########################################################
########################################################
#
# System XXIV
# rank 99   file 1986
#
########################################################
########################################################
#
# System XXIV
# rank 100   file 665
#
########################################################
########################################################
#
# System XXIV
# rank 1   file 1742
#
########################################################
# 
#   For further information visit CCDC www.ccdc.cam.ac.uk
#   To view the CIF, please download Mercury from this site. 
#
# 
#######################################################################

data_CSD_CIF_UNKNWN
_database_code_CSD               UNKNWN
_symmetry_cell_setting           monoclinic
_symmetry_space_group_name_H-M   'P 21/c'
_symmetry_Int_Tables_number      14
loop_
_symmetry_equiv_pos_site_id
_symmetry_equiv_pos_as_xyz
1 x,y,z
2 -x,1/2+y,1/2-z
3 -x,-y,-z
4 x,1/2-y,1/2+z
_cell_length_a                   8.9215
_cell_length_b                   10.3171
_cell_length_c                   10.8783
_cell_angle_alpha                90
_cell_angle_beta                 61.3454
_cell_angle_gamma                90
_cell_volume                     878.652
loop_
_atom_site_label
_atom_site_type_symbol
_atom_site_fract_x
_atom_site_fract_y
_atom_site_fract_z
C1 C 0.559112 0.287896 0.445422
C2 C 0.711304 0.216296 0.343625
C3 C 0.770694 0.117265 0.386929
C4 C 0.777002 -0.0781643 0.547265
S1 S 0.67964 0.0735572 0.565388
N1 N 0.782395 -0.123046 0.659049
N2 N 0.833962 -0.152132 0.433856
O1 O 0.505315 0.375267 0.386488
O2 O 0.490464 0.263731 0.570244
H1 H 0.400609 0.414414 0.457553
H2 H 0.774226 0.244359 0.234113
H3 H 0.887726 0.0678323 0.314967
H4 H 0.753964 -0.0646196 0.741892
H5 H 0.817294 -0.214975 0.665059
H6 H 0.862244 -0.246649 0.436577
H7 H 0.81025 -0.126714 0.355239
O3 O 0.878265 0.876534 0.16048
H8 H 0.992998 0.909549 0.120546
H9 H 0.833186 0.925188 0.110068
CL1 Cl 0.187182 0.464576 0.569398

#END
########################################################
#
# System XXIV
# rank 2   file c973
#
########################################################
# 
#   For further information visit CCDC www.ccdc.cam.ac.uk
#   To view the CIF, please download Mercury from this site. 
#
# 
#######################################################################

data_CSD_CIF_UNKNWN
_database_code_CSD               UNKNWN
_symmetry_cell_setting           orthorhombic
_symmetry_space_group_name_H-M   'P 21 21 21'
_symmetry_Int_Tables_number      19
loop_
_symmetry_equiv_pos_site_id
_symmetry_equiv_pos_as_xyz
1 x,y,z
2 1/2+x,1/2-y,-z
3 -x,1/2+y,1/2-z
4 1/2-x,-y,1/2+z
_cell_length_a                   10.3566
_cell_length_b                   7.4802
_cell_length_c                   10.8992
_cell_angle_alpha                90
_cell_angle_beta                 90
_cell_angle_gamma                90
_cell_volume                     844.355
loop_
_atom_site_label
_atom_site_type_symbol
_atom_site_fract_x
_atom_site_fract_y
_atom_site_fract_z
C1 C 0.704641 0.467621 0.943195
C2 C 0.826835 0.547914 0.897231
C3 C 0.920544 0.624658 0.962964
C4 C 1.07652 0.611625 1.16235
S1 S 0.915928 0.653102 1.12396
N1 N 1.11038 0.643972 1.27745
N2 N 1.16326 0.552529 1.08287
O1 O 0.666369 0.54156 1.04929
O2 O 0.646346 0.354835 0.887551
H1 H 0.5848 0.488244 1.07337
H2 H 0.838335 0.540648 0.798276
H3 H 1.00173 0.688043 0.916864
H4 H 1.04364 0.677653 1.34092
H5 H 1.2011 0.622273 1.30795
H6 H 1.25185 0.512719 1.11056
H7 H 1.13543 0.513043 0.998359
O3 O 0.634376 0.0924347 0.153179
H8 H 0.599421 0.022207 0.219252
H9 H 0.573131 0.188787 0.147518
CL1 Cl 0.554168 0.900074 0.37201

#END
########################################################
#
# System XXIV
# rank 3   file 1956
#
########################################################
# 
#   For further information visit CCDC www.ccdc.cam.ac.uk
#   To view the CIF, please download Mercury from this site. 
#
# 
#######################################################################

data_CSD_CIF_UNKNWN
_database_code_CSD               UNKNWN
_symmetry_cell_setting           monoclinic
_symmetry_space_group_name_H-M   'P c'
_symmetry_Int_Tables_number      7
loop_
_symmetry_equiv_pos_site_id
_symmetry_equiv_pos_as_xyz
1 x,y,z
2 x,-y,1/2+z
_cell_length_a                   4.7282
_cell_length_b                   11.9464
_cell_length_c                   7.7044
_cell_angle_alpha                90
_cell_angle_beta                 79.2349
_cell_angle_gamma                90
_cell_volume                     427.524
loop_
_atom_site_label
_atom_site_type_symbol
_atom_site_fract_x
_atom_site_fract_y
_atom_site_fract_z
C1 C 0.0854557 0.46098 0.981883
C2 C 0.237118 0.560295 0.897638
C3 C 0.128386 0.662216 0.938975
C4 C -0.212174 0.829167 1.10745
S1 S -0.182501 0.682273 1.10182
N1 N -0.447165 0.868242 1.21108
N2 N -0.0316345 0.90164 1.01555
O1 O 0.2094 0.3657 0.923217
O2 O -0.133422 0.469541 1.09311
H1 H 0.103398 0.302259 0.980804
H2 H 0.428717 0.550057 0.796794
H3 H 0.229646 0.734102 0.86741
H4 H -0.577385 0.816319 1.29356
H5 H -0.480135 0.95109 1.23172
H6 H -0.057978 0.984941 1.03517
H7 H 0.160471 0.877835 0.945904
O3 O 0.463042 0.903233 0.741972
H8 H 0.642278 0.867287 0.693167
H9 H 0.342031 0.883117 0.659477
CL1 Cl 0.0229943 0.83846 0.540536

#END
########################################################
#
# System XXIV
# rank 4   file 1083
#
########################################################
# 
#   For further information visit CCDC www.ccdc.cam.ac.uk
#   To view the CIF, please download Mercury from this site. 
#
# 
#######################################################################

data_CSD_CIF_UNKNWN
_database_code_CSD               UNKNWN
_symmetry_cell_setting           monoclinic
_symmetry_space_group_name_H-M   'P 21/c'
_symmetry_Int_Tables_number      14
loop_
_symmetry_equiv_pos_site_id
_symmetry_equiv_pos_as_xyz
1 x,y,z
2 -x,1/2+y,1/2-z
3 -x,-y,-z
4 x,1/2-y,1/2+z
_cell_length_a                   4.1065
_cell_length_b                   22.3266
_cell_length_c                   10.153
_cell_angle_alpha                90
_cell_angle_beta                 72.2976
_cell_angle_gamma                90
_cell_volume                     886.792
loop_
_atom_site_label
_atom_site_type_symbol
_atom_site_fract_x
_atom_site_fract_y
_atom_site_fract_z
C1 C -0.00200878 0.720261 0.863604
C2 C -0.196026 0.773838 0.928053
C3 C -0.102322 0.827879 0.873048
C4 C 0.303858 0.914851 0.728796
S1 S 0.237367 0.837747 0.718853
N1 N 0.200082 0.947465 0.842992
N2 N 0.49134 0.941226 0.613682
O1 O -0.090262 0.671516 0.94013
O2 O 0.218512 0.722666 0.752058
H1 H 0.0494531 0.638036 0.894568
H2 H -0.413113 0.769094 1.02042
H3 H -0.254118 0.867218 0.914802
H4 H 0.0958557 0.928351 0.936299
H5 H 0.23516 0.992283 0.841342
H6 H 0.587412 0.982862 0.613574
H7 H 0.531963 0.921035 0.521034
O3 O 0.904009 0.92643 0.12023
H8 H 1.04228 0.923746 0.181409
H9 H 0.685757 0.913016 0.179378
CL1 Cl 0.251129 0.929501 0.333477

#END
########################################################
#
# System XXIV
# rank 5   file 170
#
########################################################
# 
#   For further information visit CCDC www.ccdc.cam.ac.uk
#   To view the CIF, please download Mercury from this site. 
#
# 
#######################################################################

data_CSD_CIF_UNKNWN
_database_code_CSD               UNKNWN
_symmetry_cell_setting           orthorhombic
_symmetry_space_group_name_H-M   'P b c a'
_symmetry_Int_Tables_number      61
loop_
_symmetry_equiv_pos_site_id
_symmetry_equiv_pos_as_xyz
1 x,y,z
2 1/2+x,1/2-y,-z
3 -x,1/2+y,1/2-z
4 1/2-x,-y,1/2+z
5 -x,-y,-z
6 1/2-x,1/2+y,z
7 x,1/2-y,1/2+z
8 1/2+x,y,1/2-z
_cell_length_a                   10.6904
_cell_length_b                   7.1263
_cell_length_c                   23.4868
_cell_angle_alpha                90
_cell_angle_beta                 90
_cell_angle_gamma                90
_cell_volume                     1789.29
loop_
_atom_site_label
_atom_site_type_symbol
_atom_site_fract_x
_atom_site_fract_y
_atom_site_fract_z
C1 C 0.955423 0.358982 0.234583
C2 C 1.03288 0.39952 0.284988
C3 C 0.981007 0.396767 0.336761
C4 C 0.814722 0.335509 0.421824
S1 S 0.821567 0.342928 0.347049
N1 N 0.701071 0.338595 0.44417
N2 N 0.91259 0.327126 0.456469
O1 O 1.0179 0.370346 0.18617
O2 O 0.844727 0.3209 0.238909
H1 H 0.963569 0.342707 0.154203
H2 H 1.13051 0.437105 0.27971
H3 H 1.03501 0.440033 0.373556
H4 H 0.624751 0.345831 0.418877
H5 H 0.685874 0.321153 0.486278
H6 H 0.901169 0.305026 0.498677
H7 H 0.998363 0.297506 0.441108
O3 O 0.653812 0.193564 0.05823
H8 H 0.642677 0.0674967 0.0719569
H9 H 0.729177 0.232243 0.0772761
CL1 Cl 0.0893951 0.696631 0.91577

#END
########################################################
#
# System XXIV
# rank 6   file 2248
#
########################################################
# 
#   For further information visit CCDC www.ccdc.cam.ac.uk
#   To view the CIF, please download Mercury from this site. 
#
# 
#######################################################################

data_CSD_CIF_UNKNWN
_database_code_CSD               UNKNWN
_symmetry_cell_setting           monoclinic
_symmetry_space_group_name_H-M   'P c'
_symmetry_Int_Tables_number      7
loop_
_symmetry_equiv_pos_site_id
_symmetry_equiv_pos_as_xyz
1 x,y,z
2 x,-y,1/2+z
_cell_length_a                   3.9173
_cell_length_b                   11.0276
_cell_length_c                   10.1313
_cell_angle_alpha                90
_cell_angle_beta                 90.1684
_cell_angle_gamma                90
_cell_volume                     437.654
loop_
_atom_site_label
_atom_site_type_symbol
_atom_site_fract_x
_atom_site_fract_y
_atom_site_fract_z
C1 C 0.903768 0.432467 0.965235
C2 C 1.102 0.523509 0.891469
C3 C 1.15711 0.632824 0.944305
C4 C 1.11248 0.826274 1.10484
S1 S 1.01265 0.671269 1.10385
N1 N 1.1494 0.893836 0.997578
N2 N 1.13867 0.879236 1.22183
O1 O 0.848561 0.331841 0.897625
O2 O 0.801739 0.4521 1.07667
H1 H 0.725807 0.273444 0.951
H2 H 1.20725 0.500559 0.795763
H3 H 1.3197 0.698186 0.894936
H4 H 1.08043 0.862803 0.907772
H5 H 1.22766 0.981023 1.0032
H6 H 1.11926 0.97001 1.23288
H7 H 1.15513 0.828782 1.30485
O3 O 0.0331174 0.869601 0.728589
H8 H -0.170313 0.859463 0.676209
H9 H 0.205647 0.843005 0.66763
CL1 Cl 0.516599 0.146952 0.0144471

#END
########################################################
#
# System XXIV
# rank 7   file 1462
#
########################################################
# 
#   For further information visit CCDC www.ccdc.cam.ac.uk
#   To view the CIF, please download Mercury from this site. 
#
# 
#######################################################################

data_CSD_CIF_UNKNWN
_database_code_CSD               UNKNWN
_symmetry_cell_setting           monoclinic
_symmetry_space_group_name_H-M   'P 21/c'
_symmetry_Int_Tables_number      14
loop_
_symmetry_equiv_pos_site_id
_symmetry_equiv_pos_as_xyz
1 x,y,z
2 -x,1/2+y,1/2-z
3 -x,-y,-z
4 x,1/2-y,1/2+z
_cell_length_a                   4.6973
_cell_length_b                   23.15
_cell_length_c                   8.3389
_cell_angle_alpha                90
_cell_angle_beta                 76.8184
_cell_angle_gamma                90
_cell_volume                     882.901
loop_
_atom_site_label
_atom_site_type_symbol
_atom_site_fract_x
_atom_site_fract_y
_atom_site_fract_z
C1 C 0.184118 0.728026 0.526044
C2 C 0.290106 0.780506 0.430224
C3 C 0.184055 0.832226 0.48484
C4 C -0.013393 0.914742 0.70471
S1 S -0.0725043 0.840876 0.674541
N1 N -0.211738 0.942471 0.816461
N2 N 0.21434 0.943995 0.619623
O1 O 0.333693 0.681242 0.467907
O2 O -0.022405 0.729482 0.644473
H1 H 0.261397 0.647643 0.534088
H2 H 0.447586 0.776529 0.313299
H3 H 0.234721 0.870129 0.407006
H4 H -0.383686 0.921053 0.886007
H5 H -0.182552 0.983687 0.849037
H6 H 0.253472 0.985058 0.649809
H7 H 0.382436 0.92328 0.54518
O3 O 0.659473 0.942972 0.32241
H8 H 0.840687 0.926686 0.261822
H9 H 0.535302 0.938248 0.246144
CL1 Cl 0.763624 0.423038 0.387318

#END
########################################################
#
# System XXIV
# rank 8   file 1857
#
########################################################
# 
#   For further information visit CCDC www.ccdc.cam.ac.uk
#   To view the CIF, please download Mercury from this site. 
#
# 
#######################################################################

data_CSD_CIF_UNKNWN
_database_code_CSD               UNKNWN
_symmetry_cell_setting           monoclinic
_symmetry_space_group_name_H-M   'P 21/c'
_symmetry_Int_Tables_number      14
loop_
_symmetry_equiv_pos_site_id
_symmetry_equiv_pos_as_xyz
1 x,y,z
2 -x,1/2+y,1/2-z
3 -x,-y,-z
4 x,1/2-y,1/2+z
_cell_length_a                   7.6449
_cell_length_b                   10.6922
_cell_length_c                   10.6975
_cell_angle_alpha                90
_cell_angle_beta                 79.3879
_cell_angle_gamma                90
_cell_volume                     859.466
loop_
_atom_site_label
_atom_site_type_symbol
_atom_site_fract_x
_atom_site_fract_y
_atom_site_fract_z
C1 C 0.437101 0.758499 0.761752
C2 C 0.515508 0.681382 0.651535
C3 C 0.624731 0.733767 0.553535
C4 C 0.811675 0.911094 0.400031
S1 S 0.678942 0.894 0.552132
N1 N 0.862133 1.02698 0.367805
N2 N 0.860773 0.820665 0.316288
O1 O 0.324242 0.696359 0.848136
O2 O 0.477025 0.868178 0.769345
H1 H 0.266786 0.75219 0.914581
H2 H 0.482223 0.58289 0.64951
H3 H 0.674913 0.677302 0.470727
H4 H 0.824878 1.09887 0.428157
H5 H 0.942574 1.04749 0.284465
H6 H 0.937293 0.838929 0.230693
H7 H 0.844249 0.729711 0.339337
O3 O 0.073448 0.429552 0.638464
H8 H 0.122103 0.50836 0.60547
H9 H 0.00134732 0.404826 0.577926
CL1 Cl 0.121248 0.815353 0.0440816

#END
########################################################
#
# System XXIV
# rank 9   file 1892
#
########################################################
# 
#   For further information visit CCDC www.ccdc.cam.ac.uk
#   To view the CIF, please download Mercury from this site. 
#
# 
#######################################################################

data_CSD_CIF_UNKNWN
_database_code_CSD               UNKNWN
_symmetry_cell_setting           monoclinic
_symmetry_space_group_name_H-M   'P 21/c'
_symmetry_Int_Tables_number      14
loop_
_symmetry_equiv_pos_site_id
_symmetry_equiv_pos_as_xyz
1 x,y,z
2 -x,1/2+y,1/2-z
3 -x,-y,-z
4 x,1/2-y,1/2+z
_cell_length_a                   11.7462
_cell_length_b                   10.7027
_cell_length_c                   7.0364
_cell_angle_alpha                90
_cell_angle_beta                 90.4144
_cell_angle_gamma                90
_cell_volume                     884.565
loop_
_atom_site_label
_atom_site_type_symbol
_atom_site_fract_x
_atom_site_fract_y
_atom_site_fract_z
C1 C 0.472537 0.972698 0.238446
C2 C 0.570312 1.05068 0.296172
C3 C 0.671495 0.997459 0.328941
C4 C 0.843047 0.828464 0.314288
S1 S 0.693879 0.835893 0.297108
N1 N 0.886676 0.714877 0.331149
N2 N 0.912971 0.925613 0.308744
O1 O 0.378248 1.03764 0.209404
O2 O 0.480479 0.859534 0.226236
H1 H 0.313551 0.981976 0.196466
H2 H 0.558133 1.14973 0.321585
H3 H 0.740246 1.05156 0.391627
H4 H 0.835523 0.638971 0.331314
H5 H 0.971389 0.69907 0.327341
H6 H 0.998141 0.913703 0.299814
H7 H 0.883799 1.01122 0.274125
O3 O 0.884431 0.331202 0.673413
H8 H 0.844237 0.256796 0.709805
H9 H 0.855601 0.34786 0.547719
CL1 Cl 0.17321 0.923317 0.205819

#END
########################################################
#
# System XXIV
# rank 10   file 943
#
########################################################
# 
#   For further information visit CCDC www.ccdc.cam.ac.uk
#   To view the CIF, please download Mercury from this site. 
#
# 
#######################################################################

data_CSD_CIF_UNKNWN
_database_code_CSD               UNKNWN
_symmetry_cell_setting           monoclinic
_symmetry_space_group_name_H-M   'P 21/a'
_symmetry_Int_Tables_number      14
loop_
_symmetry_equiv_pos_site_id
_symmetry_equiv_pos_as_xyz
1 x,y,z
2 1/2-x,1/2+y,-z
3 -x,-y,-z
4 1/2+x,1/2-y,z
_cell_length_a                   8.1695
_cell_length_b                   22.7579
_cell_length_c                   4.6696
_cell_angle_alpha                90
_cell_angle_beta                 81.5409
_cell_angle_gamma                90
_cell_volume                     858.73
loop_
_atom_site_label
_atom_site_type_symbol
_atom_site_fract_x
_atom_site_fract_y
_atom_site_fract_z
C1 C 0.174301 0.275506 0.455215
C2 C 0.065291 0.237194 0.653858
C3 C 0.0810692 0.178858 0.631093
C4 C 0.217417 0.071666 0.480757
S1 S 0.232827 0.145838 0.374007
N1 N 0.318492 0.0355678 0.316646
N2 N 0.121057 0.049265 0.707052
O1 O 0.148917 0.332056 0.508289
O2 O 0.275899 0.255277 0.263485
H1 H 0.226499 0.355704 0.379781
H2 H -0.0294016 0.25646 0.813432
H3 H -0.00505859 0.150965 0.767695
H4 H 0.395559 0.0508326 0.14355
H5 H 0.324732 -0.00775392 0.360099
H6 H 0.125506 0.0061374 0.756633
H7 H 0.042624 0.0740221 0.842915
O3 O 0.550398 0.0768577 0.882779
H8 H 0.551569 0.111611 0.765342
H9 H 0.645239 0.0823343 0.97988
CL1 Cl 0.330802 0.415177 0.198785

#END
########################################################
#
# System XXIV
# rank 11   file 1626
#
########################################################
# 
#   For further information visit CCDC www.ccdc.cam.ac.uk
#   To view the CIF, please download Mercury from this site. 
#
# 
#######################################################################

data_CSD_CIF_UNKNWN
_database_code_CSD               UNKNWN
_symmetry_cell_setting           monoclinic
_symmetry_space_group_name_H-M   'P 21/c'
_symmetry_Int_Tables_number      14
loop_
_symmetry_equiv_pos_site_id
_symmetry_equiv_pos_as_xyz
1 x,y,z
2 -x,1/2+y,1/2-z
3 -x,-y,-z
4 x,1/2-y,1/2+z
_cell_length_a                   7.8822
_cell_length_b                   10.9843
_cell_length_c                   10.3247
_cell_angle_alpha                90
_cell_angle_beta                 80.4976
_cell_angle_gamma                90
_cell_volume                     881.651
loop_
_atom_site_label
_atom_site_type_symbol
_atom_site_fract_x
_atom_site_fract_y
_atom_site_fract_z
C1 C 0.535734 0.18669 0.719896
C2 C 0.417063 0.262718 0.811363
C3 C 0.309671 0.210185 0.909165
C4 C 0.166584 0.0416376 1.08629
S1 S 0.316334 0.052462 0.94009
N1 N 0.121398 -0.070159 1.12587
N2 N 0.0963541 0.134659 1.15745
O1 O 0.614137 0.247567 0.616789
O2 O 0.552883 0.0783488 0.73929
H1 H 0.688444 0.194417 0.557563
H2 H 0.409764 0.359803 0.793887
H3 H 0.210158 0.264222 0.967355
H4 H 0.168104 -0.143069 1.07178
H5 H 0.0470376 -0.08708 1.21337
H6 H 0.0157563 0.121256 1.24309
H7 H 0.138741 0.220409 1.13959
O3 O 0.922767 0.891236 0.364565
H8 H 1.0017 0.889469 0.42638
H9 H 0.860114 0.965217 0.388731
CL1 Cl 0.855005 0.35468 0.935498

#END
########################################################
#
# System XXIV
# rank 12   file 611
#
########################################################
# 
#   For further information visit CCDC www.ccdc.cam.ac.uk
#   To view the CIF, please download Mercury from this site. 
#
# 
#######################################################################

data_CSD_CIF_UNKNWN
_database_code_CSD               UNKNWN
_symmetry_cell_setting           monoclinic
_symmetry_space_group_name_H-M   'P 21/c'
_symmetry_Int_Tables_number      14
loop_
_symmetry_equiv_pos_site_id
_symmetry_equiv_pos_as_xyz
1 x,y,z
2 -x,1/2+y,1/2-z
3 -x,-y,-z
4 x,1/2-y,1/2+z
_cell_length_a                   5
_cell_length_b                   22.8975
_cell_length_c                   7.6261
_cell_angle_alpha                90
_cell_angle_beta                 100.015
_cell_angle_gamma                90
_cell_volume                     859.789
loop_
_atom_site_label
_atom_site_type_symbol
_atom_site_fract_x
_atom_site_fract_y
_atom_site_fract_z
C1 C 0.967043 0.274757 0.252305
C2 C 0.746695 0.23705 0.161929
C3 C 0.776008 0.17904 0.169972
C4 C 0.998708 0.0713485 0.250376
S1 S 1.06757 0.145901 0.292978
N1 N 0.788085 0.0482656 0.143896
N2 N 1.18211 0.0356653 0.340005
O1 O 0.927328 0.33075 0.21486
O2 O 1.16136 0.254607 0.352683
H1 H 1.0716 0.354204 0.281495
H2 H 0.564048 0.256498 0.0871802
H3 H 0.61079 0.151495 0.10711
H4 H 0.652224 0.0727736 0.062964
H5 H 0.765612 0.00454312 0.130773
H6 H 1.1699 -0.00815453 0.326324
H7 H 1.34525 0.0516541 0.423043
O3 O 0.599374 0.422542 0.0884396
H8 H 0.502702 0.417039 0.185783
H9 H 0.703291 0.387085 0.0915168
CL1 Cl 0.722636 0.586849 0.633415

#END
########################################################
#
# System XXIV
# rank 13   file 1441
#
########################################################
# 
#   For further information visit CCDC www.ccdc.cam.ac.uk
#   To view the CIF, please download Mercury from this site. 
#
# 
#######################################################################

data_CSD_CIF_UNKNWN
_database_code_CSD               UNKNWN
_symmetry_cell_setting           monoclinic
_symmetry_space_group_name_H-M   'P 21/c'
_symmetry_Int_Tables_number      14
loop_
_symmetry_equiv_pos_site_id
_symmetry_equiv_pos_as_xyz
1 x,y,z
2 -x,1/2+y,1/2-z
3 -x,-y,-z
4 x,1/2-y,1/2+z
_cell_length_a                   4.2246
_cell_length_b                   9.5794
_cell_length_c                   25.3293
_cell_angle_alpha                90
_cell_angle_beta                 60.7525
_cell_angle_gamma                90
_cell_volume                     894.378
loop_
_atom_site_label
_atom_site_type_symbol
_atom_site_fract_x
_atom_site_fract_y
_atom_site_fract_z
C1 C 0.668174 0.0961185 0.775669
C2 C 1.00843 0.0232929 0.734731
C3 C 1.23661 0.0798096 0.681144
C4 C 1.50993 0.247956 0.583243
S1 S 1.13969 0.23914 0.657038
N1 N 1.55868 0.369437 0.555317
N2 N 1.73357 0.143567 0.553905
O1 O 0.457873 0.024893 0.825368
O2 O 0.598244 0.210879 0.76331
H1 H 0.25116 0.0809599 0.852726
H2 H 1.07673 -0.0735175 0.749025
H3 H 1.50119 0.0334956 0.653163
H4 H 1.42239 0.455219 0.578493
H5 H 1.71802 0.379497 0.510123
H6 H 1.93993 0.156363 0.51124
H7 H 1.66827 0.0441783 0.56814
O3 O 0.296655 0.143429 0.434981
H8 H 0.501864 0.201259 0.426794
H9 H 0.180163 0.196867 0.41714
CL1 Cl 0.863678 0.1543 0.914334

#END
########################################################
#
# System XXIV
# rank 14   file 964
#
########################################################
# 
#   For further information visit CCDC www.ccdc.cam.ac.uk
#   To view the CIF, please download Mercury from this site. 
#
# 
#######################################################################

data_CSD_CIF_UNKNWN
_database_code_CSD               UNKNWN
_symmetry_cell_setting           monoclinic
_symmetry_space_group_name_H-M   'P c'
_symmetry_Int_Tables_number      7
loop_
_symmetry_equiv_pos_site_id
_symmetry_equiv_pos_as_xyz
1 x,y,z
2 x,-y,1/2+z
_cell_length_a                   3.9347
_cell_length_b                   11.0084
_cell_length_c                   10.1093
_cell_angle_alpha                90
_cell_angle_beta                 89.5615
_cell_angle_gamma                90
_cell_volume                     437.869
loop_
_atom_site_label
_atom_site_type_symbol
_atom_site_fract_x
_atom_site_fract_y
_atom_site_fract_z
C1 C 0.0867668 0.931084 0.964049
C2 C -0.114883 1.0216 0.891177
C3 C -0.171693 1.13089 0.944408
C4 C -0.113052 1.32622 1.10193
S1 S -0.018912 1.17071 1.10242
N1 N -0.130262 1.38077 1.21865
N2 N -0.15458 1.39264 0.993775
O1 O 0.151813 0.832036 0.894404
O2 O 0.183592 0.949941 1.07632
H1 H 0.276255 0.773844 0.947284
H2 H -0.223942 0.997792 0.796421
H3 H -0.340728 1.19531 0.897214
H4 H -0.161671 1.3317 1.30231
H5 H -0.114039 1.47193 1.228
H6 H -0.225539 1.48076 0.99924
H7 H -0.0798336 1.36158 0.904296
O3 O 0.972282 0.367694 0.724671
H8 H 1.17545 0.357406 0.672208
H9 H 0.801447 0.340489 0.663789
CL1 Cl 0.491136 0.351955 0.510142

#END
########################################################
#
# System XXIV
# rank 15   file 205
#
########################################################
# 
#   For further information visit CCDC www.ccdc.cam.ac.uk
#   To view the CIF, please download Mercury from this site. 
#
# 
#######################################################################

data_CSD_CIF_UNKNWN
_database_code_CSD               UNKNWN
_symmetry_cell_setting           monoclinic
_symmetry_space_group_name_H-M   'P c'
_symmetry_Int_Tables_number      7
loop_
_symmetry_equiv_pos_site_id
_symmetry_equiv_pos_as_xyz
1 x,y,z
2 x,-y,1/2+z
_cell_length_a                   3.9331
_cell_length_b                   11.0371
_cell_length_c                   10.6
_cell_angle_alpha                90
_cell_angle_beta                 110.069
_cell_angle_gamma                90
_cell_volume                     432.206
loop_
_atom_site_label
_atom_site_type_symbol
_atom_site_fract_x
_atom_site_fract_y
_atom_site_fract_z
C1 C 0.923119 0.926509 0.96723
C2 C 0.925994 1.0284 0.877933
C3 C 1.02634 1.13841 0.930166
C4 C 1.21897 1.32392 1.10958
S1 S 1.15465 1.16579 1.10421
N1 N 1.22798 1.37643 1.22318
N2 N 1.24794 1.39256 1.01124
O1 O 0.795765 0.824903 0.90216
O2 O 1.02237 0.939135 1.08871
H1 H 0.771513 0.763943 0.964389
H2 H 0.835162 1.01467 0.770129
H3 H 1.00815 1.21471 0.86392
H4 H 1.24301 1.32541 1.30413
H5 H 1.28902 1.46515 1.24093
H6 H 1.30572 1.48185 1.02549
H7 H 1.28426 1.3556 0.929945
O3 O 0.289029 0.628736 0.253992
H8 H 0.0537681 0.641821 0.187387
H9 H 0.442808 0.656089 0.205987
CL1 Cl 0.600507 0.350879 0.54161

#END
########################################################
#
# System XXIV
# rank 16   file i806
#
########################################################
# 
#   For further information visit CCDC www.ccdc.cam.ac.uk
#   To view the CIF, please download Mercury from this site. 
#
# 
#######################################################################

data_CSD_CIF_UNKNWN
_database_code_CSD               UNKNWN
_symmetry_cell_setting           monoclinic
_symmetry_space_group_name_H-M   'P 21/c'
_symmetry_Int_Tables_number      14
loop_
_symmetry_equiv_pos_site_id
_symmetry_equiv_pos_as_xyz
1 x,y,z
2 -x,1/2+y,1/2-z
3 -x,-y,-z
4 x,1/2-y,1/2+z
_cell_length_a                   4.9905
_cell_length_b                   22.9103
_cell_length_c                   7.641
_cell_angle_alpha                90
_cell_angle_beta                 99.9457
_cell_angle_gamma                90
_cell_volume                     860.496
loop_
_atom_site_label
_atom_site_type_symbol
_atom_site_fract_x
_atom_site_fract_y
_atom_site_fract_z
C1 C 0.967434 0.725158 0.752062
C2 C 0.745531 0.762844 0.663607
C3 C 0.774224 0.820831 0.672
C4 C 0.998462 0.92856 0.752364
S1 S 1.06638 0.85403 0.793949
N1 N 0.785292 0.951513 0.647829
N2 N 1.18142 0.964209 0.842352
O1 O 0.925358 0.669109 0.716811
O2 O 1.16624 0.745421 0.847772
H1 H 1.07044 0.645777 0.783079
H2 H 0.562224 0.743419 0.589544
H3 H 0.607205 0.848393 0.611641
H4 H 0.656549 0.927043 0.561899
H5 H 0.763405 0.995211 0.63398
H6 H 1.17183 1.00794 0.826185
H7 H 1.3443 0.948209 0.925575
O3 O 0.598251 0.577266 0.590808
H8 H 0.702421 0.612672 0.593329
H9 H 0.501235 0.582778 0.687925
CL1 Cl 0.724265 0.0867002 0.631892

#END
########################################################
#
# System XXIV
# rank 17   file 1627
#
########################################################
# 
#   For further information visit CCDC www.ccdc.cam.ac.uk
#   To view the CIF, please download Mercury from this site. 
#
# 
#######################################################################

data_CSD_CIF_UNKNWN
_database_code_CSD               UNKNWN
_symmetry_cell_setting           monoclinic
_symmetry_space_group_name_H-M   'C c'
_symmetry_Int_Tables_number      9
loop_
_symmetry_equiv_pos_site_id
_symmetry_equiv_pos_as_xyz
1 x,y,z
2 x,-y,1/2+z
3 1/2+x,1/2+y,z
4 1/2+x,1/2-y,1/2+z
_cell_length_a                   3.9476
_cell_length_b                   22.1715
_cell_length_c                   10.1148
_cell_angle_alpha                90
_cell_angle_beta                 105.985
_cell_angle_gamma                90
_cell_volume                     851.058
loop_
_atom_site_label
_atom_site_type_symbol
_atom_site_fract_x
_atom_site_fract_y
_atom_site_fract_z
C1 C 0.37531 0.776755 0.967163
C2 C 0.507719 0.733674 0.882304
C3 C 0.630894 0.680148 0.934925
C4 C 0.774841 0.584098 1.10281
S1 S 0.663858 0.660824 1.10749
N1 N 0.972751 0.560329 1.21801
N2 N 0.657535 0.549916 0.9919
O1 O 0.239732 0.826106 0.899965
O2 O 0.388439 0.765767 1.08653
H1 H 0.16095 0.853778 0.95953
H2 H 0.510971 0.74599 0.778882
H3 H 0.744672 0.648564 0.877123
H4 H 1.06839 0.58659 1.30165
H5 H 1.0166 0.515478 1.22975
H6 H 0.682661 0.504502 0.997054
H7 H 0.463665 0.565753 0.912159
O3 O 0.13351 0.562318 0.739028
H8 H 0.257223 0.569929 0.670901
H9 H -0.0889286 0.581436 0.696645
CL1 Cl 0.477123 0.584504 0.524805

#END
########################################################
#
# System XXIV
# rank 18   file 339
#
########################################################
# 
#   For further information visit CCDC www.ccdc.cam.ac.uk
#   To view the CIF, please download Mercury from this site. 
#
# 
#######################################################################

data_CSD_CIF_UNKNWN
_database_code_CSD               UNKNWN
_symmetry_cell_setting           monoclinic
_symmetry_space_group_name_H-M   'P 21/c'
_symmetry_Int_Tables_number      14
loop_
_symmetry_equiv_pos_site_id
_symmetry_equiv_pos_as_xyz
1 x,y,z
2 -x,1/2+y,1/2-z
3 -x,-y,-z
4 x,1/2-y,1/2+z
_cell_length_a                   5.002
_cell_length_b                   22.8989
_cell_length_c                   7.6292
_cell_angle_alpha                90
_cell_angle_beta                 79.9229
_cell_angle_gamma                90
_cell_volume                     860.37
loop_
_atom_site_label
_atom_site_type_symbol
_atom_site_fract_x
_atom_site_fract_y
_atom_site_fract_z
C1 C 0.964664 0.274836 0.244962
C2 C 0.742959 0.236996 0.332909
C3 C 0.772819 0.178999 0.325033
C4 C 0.997904 0.0714389 0.247429
S1 S 1.0665 0.145934 0.204352
N1 N 1.17945 0.0354479 0.157508
N2 N 0.784539 0.0487737 0.352606
O1 O 0.922494 0.330834 0.281358
O2 O 1.16292 0.254743 0.148186
H1 H 1.06742 0.35442 0.215965
H2 H 0.558797 0.256353 0.406
H3 H 0.606605 0.151345 0.385862
H4 H 1.34279 0.0511819 0.0740177
H5 H 1.17045 -0.00821499 0.175965
H6 H 0.761054 0.00508583 0.366343
H7 H 0.655551 0.0734332 0.437956
O3 O 0.404206 0.577315 0.59111
H8 H 0.300784 0.6128 0.59333
H9 H 0.501156 0.582861 0.688153
CL1 Cl 0.273736 0.0866054 0.631769

#END
########################################################
#
# System XXIV
# rank 19   file c525
#
########################################################
# 
#   For further information visit CCDC www.ccdc.cam.ac.uk
#   To view the CIF, please download Mercury from this site. 
#
# 
#######################################################################

data_CSD_CIF_UNKNWN
_database_code_CSD               UNKNWN
_symmetry_cell_setting           orthorhombic
_symmetry_space_group_name_H-M   'A b a 2'
_symmetry_Int_Tables_number      41
loop_
_symmetry_equiv_pos_site_id
_symmetry_equiv_pos_as_xyz
1 x,y,z
2 -x,-y,z
3 1/2-x,1/2+y,z
4 1/2+x,1/2-y,z
5 x,1/2+y,1/2+z
6 -x,1/2-y,1/2+z
7 1/2-x,y,1/2+z
8 1/2+x,-y,1/2+z
_cell_length_a                   10.6521
_cell_length_b                   21.2708
_cell_length_c                   7.9124
_cell_angle_alpha                90
_cell_angle_beta                 90
_cell_angle_gamma                90
_cell_volume                     1792.78
loop_
_atom_site_label
_atom_site_type_symbol
_atom_site_fract_x
_atom_site_fract_y
_atom_site_fract_z
C1 C 0.619529 0.304506 0.0420713
C2 C 0.562033 0.243402 0.0886035
C3 C 0.608923 0.186518 0.0552282
C4 C 0.754221 0.093763 -0.0786895
S1 S 0.760498 0.173415 -0.0284209
N1 N 0.650349 0.0603754 -0.0978574
N2 N 0.864634 0.0665777 -0.104244
O1 O 0.745363 0.300129 0.0318708
O2 O 0.559692 0.350817 0.0098529
H1 H 0.779704 0.339049 -0.0121609
H2 H 0.469178 0.246544 0.144498
H3 H 0.558874 0.144782 0.096771
H4 H 0.565403 0.0812486 -0.102458
H5 H 0.653054 0.0133736 -0.116119
H6 H 0.872266 0.0231466 -0.154825
H7 H 0.94518 0.0890756 -0.0746106
O3 O 0.120267 0.550496 0.271426
H8 H 0.128795 0.560611 0.153468
H9 H 0.188925 0.573443 0.320783
CL1 Cl 0.360424 0.59132 0.417872

#END
########################################################
#
# System XXIV
# rank 20   file c44
#
########################################################
# 
#   For further information visit CCDC www.ccdc.cam.ac.uk
#   To view the CIF, please download Mercury from this site. 
#
# 
#######################################################################

data_CSD_CIF_UNKNWN
_database_code_CSD               UNKNWN
_symmetry_cell_setting           monoclinic
_symmetry_space_group_name_H-M   'I a'
_symmetry_Int_Tables_number      9
loop_
_symmetry_equiv_pos_site_id
_symmetry_equiv_pos_as_xyz
1 x,y,z
2 1/2+x,1/2+y,1/2+z
3 1/2+x,-y,z
4 x,1/2-y,1/2+z
_cell_length_a                   7.6193
_cell_length_b                   13.4147
_cell_length_c                   8.5068
_cell_angle_alpha                90
_cell_angle_beta                 84.3277
_cell_angle_gamma                90
_cell_volume                     865.228
loop_
_atom_site_label
_atom_site_type_symbol
_atom_site_fract_x
_atom_site_fract_y
_atom_site_fract_z
C1 C 0.935065 0.437654 0.856948
C2 C 0.950716 0.362128 0.981726
C3 C 1.02441 0.374167 1.11657
C4 C 1.18105 0.452936 1.36
S1 S 1.10766 0.48874 1.18045
N1 N 1.21461 0.359772 1.4003
N2 N 1.20716 0.525857 1.46
O1 O 0.97397 0.529706 0.906579
O2 O 0.892351 0.418515 0.72819
H1 H 0.947727 0.578959 0.828905
H2 H 0.900687 0.288955 0.954956
H3 H 1.02254 0.312953 1.2
H4 H 1.23795 0.306621 1.31694
H5 H 1.25603 0.344246 1.50693
H6 H 1.26576 0.514076 1.55982
H7 H 1.17067 0.596499 1.43795
O3 O 0.625833 0.280732 0.418825
H8 H 0.549113 0.27014 0.514108
H9 H 0.561813 0.249633 0.340086
CL1 Cl 0.88245 0.679187 0.710275

#END
########################################################
#
# System XXIV
# rank 21   file 1021
#
########################################################
# 
#   For further information visit CCDC www.ccdc.cam.ac.uk
#   To view the CIF, please download Mercury from this site. 
#
# 
#######################################################################

data_CSD_CIF_UNKNWN
_database_code_CSD               UNKNWN
_symmetry_cell_setting           monoclinic
_symmetry_space_group_name_H-M   'C c'
_symmetry_Int_Tables_number      9
loop_
_symmetry_equiv_pos_site_id
_symmetry_equiv_pos_as_xyz
1 x,y,z
2 x,-y,1/2+z
3 1/2+x,1/2+y,z
4 1/2+x,1/2-y,1/2+z
_cell_length_a                   13.0014
_cell_length_b                   8.5616
_cell_length_c                   8.3097
_cell_angle_alpha                90
_cell_angle_beta                 114.831
_cell_angle_gamma                90
_cell_volume                     839.464
loop_
_atom_site_label
_atom_site_type_symbol
_atom_site_fract_x
_atom_site_fract_y
_atom_site_fract_z
C1 C 0.420306 1.07668 0.867891
C2 C 0.504102 1.19393 0.974168
C3 C 0.590646 1.15052 1.12458
C4 C 0.747681 0.965556 1.37214
S1 S 0.611577 0.954293 1.19652
N1 N 0.793485 1.086 1.47754
N2 N 0.804371 0.832313 1.39994
O1 O 0.339576 1.13404 0.72158
O2 O 0.428514 0.940074 0.913008
H1 H 0.28854 1.05003 0.65828
H2 H 0.495512 1.31437 0.929951
H3 H 0.65474 1.23457 1.20209
H4 H 0.747461 1.18195 1.4734
H5 H 0.873866 1.08304 1.57235
H6 H 0.87653 0.812717 1.50969
H7 H 0.775298 0.744782 1.31049
O3 O 0.0175897 0.0243046 0.190731
H8 H 0.0683236 -0.0174766 0.303835
H9 H 0.0690744 0.0537752 0.140063
CL1 Cl 0.187917 1.09553 0.0418891

#END
########################################################
#
# System XXIV
# rank 22   file 1469
#
########################################################
# 
#   For further information visit CCDC www.ccdc.cam.ac.uk
#   To view the CIF, please download Mercury from this site. 
#
# 
#######################################################################

data_CSD_CIF_UNKNWN
_database_code_CSD               UNKNWN
_symmetry_cell_setting           orthorhombic
_symmetry_space_group_name_H-M   'P c a 21'
_symmetry_Int_Tables_number      29
loop_
_symmetry_equiv_pos_site_id
_symmetry_equiv_pos_as_xyz
1 x,y,z
2 -x,-y,1/2+z
3 1/2-x,y,1/2+z
4 1/2+x,-y,z
_cell_length_a                   21.6168
_cell_length_b                   3.955
_cell_length_c                   10.0314
_cell_angle_alpha                90
_cell_angle_beta                 90
_cell_angle_gamma                90
_cell_volume                     857.629
loop_
_atom_site_label
_atom_site_type_symbol
_atom_site_fract_x
_atom_site_fract_y
_atom_site_fract_z
C1 C 0.216924 0.368166 0.0342939
C2 C 0.261527 0.575453 0.109574
C3 C 0.31698 0.64223 0.0569735
C4 C 0.416134 0.623158 -0.104036
S1 S 0.33811 0.501298 -0.103798
N1 N 0.450175 0.661786 0.00490953
N2 N 0.44253 0.666142 -0.221948
O1 O 0.166394 0.295343 0.102709
O2 O 0.227743 0.273339 -0.0788778
H1 H 0.137935 0.166536 0.047918
H2 H 0.248675 0.678206 0.205928
H3 H 0.349108 0.810627 0.10696
H4 H 0.43585 0.569891 0.0934834
H5 H 0.494083 0.748924 0.00012699
H6 H 0.488941 0.66243 -0.233763
H7 H 0.41643 0.677458 -0.3054
O3 O 0.430601 0.436706 0.264411
H8 H 0.412988 0.24451 0.309404
H9 H 0.425881 0.610074 0.330978
CL1 Cl 0.923505 0.0667346 0.479408

#END
########################################################
#
# System XXIV
# rank 23   file 449
#
########################################################
# 
#   For further information visit CCDC www.ccdc.cam.ac.uk
#   To view the CIF, please download Mercury from this site. 
#
# 
#######################################################################

data_CSD_CIF_UNKNWN
_database_code_CSD               UNKNWN
_symmetry_cell_setting           orthorhombic
_symmetry_space_group_name_H-M   'P c a 21'
_symmetry_Int_Tables_number      29
loop_
_symmetry_equiv_pos_site_id
_symmetry_equiv_pos_as_xyz
1 x,y,z
2 -x,-y,1/2+z
3 1/2-x,y,1/2+z
4 1/2+x,-y,z
_cell_length_a                   21.6234
_cell_length_b                   3.9513
_cell_length_c                   10.0288
_cell_angle_alpha                90
_cell_angle_beta                 90
_cell_angle_gamma                90
_cell_volume                     856.866
loop_
_atom_site_label
_atom_site_type_symbol
_atom_site_fract_x
_atom_site_fract_y
_atom_site_fract_z
C1 C 0.716868 0.362585 0.965294
C2 C 0.761282 0.570182 0.889575
C3 C 0.816798 0.637469 0.941682
C4 C 0.915872 0.624313 1.10341
S1 S 0.838171 0.497513 1.10249
N1 N 0.941854 0.671777 1.22153
N2 N 0.949877 0.668491 0.994647
O1 O 0.666032 0.291598 0.897663
O2 O 0.728071 0.266232 1.07813
H1 H 0.637724 0.162092 0.952595
H2 H 0.74819 0.67344 0.793415
H3 H 0.848784 0.806334 0.891446
H4 H 0.915566 0.675882 1.30484
H5 H 0.988206 0.666241 1.23412
H6 H 0.994077 0.750687 1.00058
H7 H 0.936466 0.569583 0.90651
O3 O 0.431474 0.568333 0.736454
H8 H 0.426422 0.395391 0.669721
H9 H 0.413826 0.760831 0.691572
CL1 Cl 0.576458 0.928277 0.0217242

#END
########################################################
#
# System XXIV
# rank 24   file c1070
#
########################################################
# 
#   For further information visit CCDC www.ccdc.cam.ac.uk
#   To view the CIF, please download Mercury from this site. 
#
# 
#######################################################################

data_CSD_CIF_UNKNWN
_database_code_CSD               UNKNWN
_symmetry_cell_setting           monoclinic
_symmetry_space_group_name_H-M   'P 21/c'
_symmetry_Int_Tables_number      14
loop_
_symmetry_equiv_pos_site_id
_symmetry_equiv_pos_as_xyz
1 x,y,z
2 -x,1/2+y,1/2-z
3 -x,-y,-z
4 x,1/2-y,1/2+z
_cell_length_a                   7.5927
_cell_length_b                   13.9352
_cell_length_c                   8.7613
_cell_angle_alpha                90
_cell_angle_beta                 73.159
_cell_angle_gamma                90
_cell_volume                     887.24
loop_
_atom_site_label
_atom_site_type_symbol
_atom_site_fract_x
_atom_site_fract_y
_atom_site_fract_z
C1 C 0.911197 0.749203 0.487187
C2 C 1.01455 0.810898 0.352859
C3 C 0.968679 0.899405 0.319786
C4 C 0.721613 1.03523 0.306315
S1 S 0.789504 0.967934 0.447515
N1 N 0.751865 1.00725 0.156503
N2 N 0.628274 1.11478 0.358359
O1 O 0.823718 0.801269 0.616355
O2 O 0.90971 0.663196 0.479149
H1 H 0.728258 0.762535 0.687063
H2 H 1.13085 0.776192 0.268734
H3 H 1.05138 0.937491 0.215181
H4 H 0.791574 0.939063 0.125315
H5 H 0.704364 1.04536 0.0784921
H6 H 0.58043 1.15774 0.286399
H7 H 0.611343 1.1379 0.470973
O3 O 0.620562 0.131949 0.960401
H8 H 0.566819 0.186322 1.02483
H9 H 0.571668 0.138284 0.871121
CL1 Cl 0.483014 0.288808 0.194664

#END
########################################################
#
# System XXIV
# rank 25   file 1332
#
########################################################
# 
#   For further information visit CCDC www.ccdc.cam.ac.uk
#   To view the CIF, please download Mercury from this site. 
#
# 
#######################################################################

data_CSD_CIF_UNKNWN
_database_code_CSD               UNKNWN
_symmetry_cell_setting           monoclinic
_symmetry_space_group_name_H-M   'C c'
_symmetry_Int_Tables_number      9
loop_
_symmetry_equiv_pos_site_id
_symmetry_equiv_pos_as_xyz
1 x,y,z
2 x,-y,1/2+z
3 1/2+x,1/2+y,z
4 1/2+x,1/2-y,1/2+z
_cell_length_a                   12.9925
_cell_length_b                   8.5846
_cell_length_c                   8.289
_cell_angle_alpha                90
_cell_angle_beta                 65.3287
_cell_angle_gamma                90
_cell_volume                     840.125
loop_
_atom_site_label
_atom_site_type_symbol
_atom_site_fract_x
_atom_site_fract_y
_atom_site_fract_z
C1 C 0.422544 1.07625 0.1346
C2 C 0.506783 1.19345 0.0305267
C3 C 0.594057 1.15056 -0.119097
C4 C 0.750766 0.966682 -0.368929
S1 S 0.61556 0.955121 -0.191884
N1 N 0.807236 0.833528 -0.398597
N2 N 0.796729 1.08811 -0.472185
O1 O 0.34231 1.13205 0.282235
O2 O 0.429787 0.940959 0.0862981
H1 H 0.290941 1.0482 0.344178
H2 H 0.497978 1.31327 0.0758065
H3 H 0.658368 1.2344 -0.195659
H4 H 0.778508 0.745535 -0.309925
H5 H 0.878558 0.81403 -0.509599
H6 H 0.876431 1.08454 -0.568776
H7 H 0.749715 1.18207 -0.470609
O3 O 0.0194648 0.978054 0.310141
H8 H 0.0711909 0.947655 0.360309
H9 H 0.0702308 1.02021 0.197286
CL1 Cl 0.189974 1.09705 0.9588

#END
########################################################
#
# System XXIV
# rank 26   file 954
#
########################################################
# 
#   For further information visit CCDC www.ccdc.cam.ac.uk
#   To view the CIF, please download Mercury from this site. 
#
# 
#######################################################################

data_CSD_CIF_UNKNWN
_database_code_CSD               UNKNWN
_symmetry_cell_setting           orthorhombic
_symmetry_space_group_name_H-M   'P c a 21'
_symmetry_Int_Tables_number      29
loop_
_symmetry_equiv_pos_site_id
_symmetry_equiv_pos_as_xyz
1 x,y,z
2 -x,-y,1/2+z
3 1/2-x,y,1/2+z
4 1/2+x,-y,z
_cell_length_a                   20.9588
_cell_length_b                   4.0937
_cell_length_c                   9.8986
_cell_angle_alpha                90
_cell_angle_beta                 90
_cell_angle_gamma                90
_cell_volume                     849.29
loop_
_atom_site_label
_atom_site_type_symbol
_atom_site_fract_x
_atom_site_fract_y
_atom_site_fract_z
C1 C 0.970906 0.343244 0.0374478
C2 C 1.02806 0.281642 0.120146
C3 C 1.08014 0.155674 0.0621668
C4 C 1.1607 -0.0977378 -0.120813
S1 S 1.08336 0.0709373 -0.112593
N1 N 1.19066 -0.236825 -0.0180678
N2 N 1.18861 -0.0962308 -0.240831
O1 O 0.922799 0.467009 0.106794
O2 O 0.970539 0.288629 -0.083597
H1 H 0.887788 0.525073 0.0475039
H2 H 1.02813 0.345949 0.226436
H3 H 1.12418 0.13672 0.119111
H4 H 1.16964 -0.261377 0.0728821
H5 H 1.23517 -0.329012 -0.0274926
H6 H 1.23354 -0.179172 -0.25466
H7 H 1.16979 0.0375015 -0.316829
O3 O 0.818102 0.223976 0.766617
H8 H 0.826607 0.408363 0.824203
H9 H 0.826442 0.0447876 0.827045
CL1 Cl 0.818484 0.702531 0.978353

#END
########################################################
#
# System XXIV
# rank 27   file c1283
#
########################################################
# 
#   For further information visit CCDC www.ccdc.cam.ac.uk
#   To view the CIF, please download Mercury from this site. 
#
# 
#######################################################################

data_CSD_CIF_UNKNWN
_database_code_CSD               UNKNWN
_symmetry_cell_setting           monoclinic
_symmetry_space_group_name_H-M   'P 21/c'
_symmetry_Int_Tables_number      14
loop_
_symmetry_equiv_pos_site_id
_symmetry_equiv_pos_as_xyz
1 x,y,z
2 -x,1/2+y,1/2-z
3 -x,-y,-z
4 x,1/2-y,1/2+z
_cell_length_a                   9.7763
_cell_length_b                   10.149
_cell_length_c                   11.0665
_cell_angle_alpha                90
_cell_angle_beta                 55.3636
_cell_angle_gamma                90
_cell_volume                     903.419
loop_
_atom_site_label
_atom_site_type_symbol
_atom_site_fract_x
_atom_site_fract_y
_atom_site_fract_z
C1 C 0.579049 0.13091 0.534079
C2 C 0.594724 0.172432 0.398217
C3 C 0.731332 0.168258 0.2611
C4 C 1.05223 0.197163 0.0482519
S1 S 0.927314 0.109846 0.212402
N1 N 1.00187 0.306106 0.0184818
N2 N 1.20423 0.152481 -0.0484968
O1 O 0.706102 0.052931 0.503994
O2 O 0.462958 0.159524 0.655428
H1 H 0.693229 0.0284876 0.594648
H2 H 0.480229 0.208843 0.415875
H3 H 0.725391 0.195094 0.16914
H4 H 0.899751 0.35426 0.0991652
H5 H 1.07733 0.355926 -0.076404
H6 H 1.28408 0.198765 -0.144827
H7 H 1.24068 0.064362 -0.033612
O3 O 0.340687 0.933578 0.979452
H8 H 0.458615 0.938906 0.906871
H9 H 0.330915 0.946852 1.0701
CL1 Cl 0.286082 0.481924 0.764659

#END
########################################################
#
# System XXIV
# rank 28   file 1468
#
########################################################
# 
#   For further information visit CCDC www.ccdc.cam.ac.uk
#   To view the CIF, please download Mercury from this site. 
#
# 
#######################################################################

data_CSD_CIF_UNKNWN
_database_code_CSD               UNKNWN
_symmetry_cell_setting           orthorhombic
_symmetry_space_group_name_H-M   'P c a 21'
_symmetry_Int_Tables_number      29
loop_
_symmetry_equiv_pos_site_id
_symmetry_equiv_pos_as_xyz
1 x,y,z
2 -x,-y,1/2+z
3 1/2-x,y,1/2+z
4 1/2+x,-y,z
_cell_length_a                   10.698
_cell_length_b                   11.8106
_cell_length_c                   7.2138
_cell_angle_alpha                90
_cell_angle_beta                 90
_cell_angle_gamma                90
_cell_volume                     911.462
loop_
_atom_site_label
_atom_site_type_symbol
_atom_site_fract_x
_atom_site_fract_y
_atom_site_fract_z
C1 C 0.55465 0.969408 0.98213
C2 C 0.481108 1.07126 0.937202
C3 C 0.532365 1.17369 0.957753
C4 C 0.690485 1.33997 1.06001
S1 S 0.68644 1.19165 1.04017
N1 N 0.802343 1.38691 1.07516
N2 N 0.590501 1.40643 1.06152
O1 O 0.492451 0.874097 0.955897
O2 O 0.661983 0.976043 1.0375
H1 H 0.543173 0.809416 0.990317
H2 H 0.386797 1.06253 0.883891
H3 H 0.482261 1.24867 0.913177
H4 H 0.880514 1.34039 1.05561
H5 H 0.813895 1.46931 1.10844
H6 H 0.598806 1.49152 1.07041
H7 H 0.504552 1.37446 1.08454
O3 O 0.657708 0.613271 0.662577
H8 H 0.730887 0.654297 0.624053
H9 H 0.648668 0.635566 0.790094
CL1 Cl 0.0887686 0.330256 0.0459821

#END
########################################################
#
# System XXIV
# rank 29   file 745
#
########################################################
# 
#   For further information visit CCDC www.ccdc.cam.ac.uk
#   To view the CIF, please download Mercury from this site. 
#
# 
#######################################################################

data_CSD_CIF_UNKNWN
_database_code_CSD               UNKNWN
_symmetry_cell_setting           monoclinic
_symmetry_space_group_name_H-M   'P 21/c'
_symmetry_Int_Tables_number      14
loop_
_symmetry_equiv_pos_site_id
_symmetry_equiv_pos_as_xyz
1 x,y,z
2 -x,1/2+y,1/2-z
3 -x,-y,-z
4 x,1/2-y,1/2+z
_cell_length_a                   4.2882
_cell_length_b                   23.3693
_cell_length_c                   10.9743
_cell_angle_alpha                90
_cell_angle_beta                 126.393
_cell_angle_gamma                90
_cell_volume                     885.272
loop_
_atom_site_label
_atom_site_type_symbol
_atom_site_fract_x
_atom_site_fract_y
_atom_site_fract_z
C1 C 0.477385 0.283587 0.6773
C2 C 0.436194 0.244043 0.56439
C3 C 0.503816 0.188358 0.597697
C4 C 0.73164 0.0889735 0.752152
S1 S 0.660817 0.161619 0.776558
N1 N 1.05292 0.0652776 0.867922
N2 N 0.474847 0.0580584 0.632066
O1 O 0.441316 0.338106 0.638855
O2 O 0.545606 0.266076 0.79565
H1 H 0.503046 0.36192 0.722868
H2 H 0.361418 0.260174 0.457443
H3 H 0.489774 0.157953 0.519802
H4 H 1.25826 0.0900607 0.954554
H5 H 1.11064 0.0230359 0.872736
H6 H 0.497725 0.0150503 0.629654
H7 H 0.213993 0.075119 0.551235
O3 O 0.194992 0.953897 0.856798
H8 H -0.0493293 0.934272 0.806134
H9 H 0.258549 0.948584 0.786915
CL1 Cl 0.389283 0.921025 0.653344

#END
########################################################
#
# System XXIV
# rank 30   file 1869
#
########################################################
# 
#   For further information visit CCDC www.ccdc.cam.ac.uk
#   To view the CIF, please download Mercury from this site. 
#
# 
#######################################################################

data_CSD_CIF_UNKNWN
_database_code_CSD               UNKNWN
_symmetry_cell_setting           monoclinic
_symmetry_space_group_name_H-M   'P c'
_symmetry_Int_Tables_number      7
loop_
_symmetry_equiv_pos_site_id
_symmetry_equiv_pos_as_xyz
1 x,y,z
2 x,-y,1/2+z
_cell_length_a                   3.9853
_cell_length_b                   10.8385
_cell_length_c                   9.827
_cell_angle_alpha                90
_cell_angle_beta                 83.5085
_cell_angle_gamma                90
_cell_volume                     421.753
loop_
_atom_site_label
_atom_site_type_symbol
_atom_site_fract_x
_atom_site_fract_y
_atom_site_fract_z
C1 C 0.075315 0.943636 0.964034
C2 C 0.114034 1.05997 0.886625
C3 C -0.0189766 1.16332 0.943927
C4 C -0.328257 1.3238 1.1213
S1 S -0.214628 1.16627 1.11469
N1 N -0.436839 1.38323 1.01697
N2 N -0.326691 1.3814 1.23978
O1 O 0.223341 0.848351 0.898169
O2 O -0.0824331 0.939191 1.07774
H1 H 0.173286 0.773806 0.951188
H2 H 0.253433 1.06155 0.785256
H3 H 0.0132374 1.25107 0.890989
H4 H -0.465822 1.33892 0.928803
H5 H -0.504181 1.47316 1.02279
H6 H -0.412656 1.46858 1.25511
H7 H -0.211376 1.34243 1.31552
O3 O 0.513868 0.636185 0.236513
H8 H 0.336516 0.644122 0.17821
H9 H 0.709495 0.654307 0.17292
CL1 Cl 0.0801074 0.372266 0.516789

#END
########################################################
#
# System XXIV
# rank 31   file 616
#
########################################################
# 
#   For further information visit CCDC www.ccdc.cam.ac.uk
#   To view the CIF, please download Mercury from this site. 
#
# 
#######################################################################

data_CSD_CIF_UNKNWN
_database_code_CSD               UNKNWN
_symmetry_cell_setting           orthorhombic
_symmetry_space_group_name_H-M   'P b c a'
_symmetry_Int_Tables_number      61
loop_
_symmetry_equiv_pos_site_id
_symmetry_equiv_pos_as_xyz
1 x,y,z
2 1/2+x,1/2-y,-z
3 -x,1/2+y,1/2-z
4 1/2-x,-y,1/2+z
5 -x,-y,-z
6 1/2-x,1/2+y,z
7 x,1/2-y,1/2+z
8 1/2+x,y,1/2-z
_cell_length_a                   10.7481
_cell_length_b                   7.0625
_cell_length_c                   23.6925
_cell_angle_alpha                90
_cell_angle_beta                 90
_cell_angle_gamma                90
_cell_volume                     1798.46
loop_
_atom_site_label
_atom_site_type_symbol
_atom_site_fract_x
_atom_site_fract_y
_atom_site_fract_z
C1 C 0.528754 0.234712 0.985112
C2 C 0.455375 0.286367 1.03538
C3 C 0.509483 0.288663 1.08617
C4 C 0.674891 0.220272 1.16991
S1 S 0.666284 0.22245 1.09592
N1 N 0.577679 0.220197 1.20434
N2 N 0.787915 0.213447 1.19208
O1 O 0.465479 0.250564 0.937498
O2 O 0.63744 0.187545 0.988706
H1 H 0.520246 0.234255 0.905355
H2 H 0.359606 0.33195 1.03048
H3 H 0.45981 0.344814 1.12232
H4 H 0.490693 0.198922 1.18986
H5 H 0.588331 0.225236 1.24669
H6 H 0.802411 0.182535 1.23317
H7 H 0.863936 0.230337 1.16751
O3 O 0.827012 0.129789 0.305283
H8 H 0.840626 0.00225442 0.318105
H9 H 0.75406 0.167048 0.325999
CL1 Cl 0.576858 0.255996 0.33555

#END
########################################################
#
# System XXIV
# rank 32   file 2364
#
########################################################
# 
#   For further information visit CCDC www.ccdc.cam.ac.uk
#   To view the CIF, please download Mercury from this site. 
#
# 
#######################################################################

data_CSD_CIF_UNKNWN
_database_code_CSD               UNKNWN
_symmetry_cell_setting           monoclinic
_symmetry_space_group_name_H-M   'P 21/c'
_symmetry_Int_Tables_number      14
loop_
_symmetry_equiv_pos_site_id
_symmetry_equiv_pos_as_xyz
1 x,y,z
2 -x,1/2+y,1/2-z
3 -x,-y,-z
4 x,1/2-y,1/2+z
_cell_length_a                   4.2985
_cell_length_b                   23.3707
_cell_length_c                   9.0548
_cell_angle_alpha                90
_cell_angle_beta                 76.7234
_cell_angle_gamma                90
_cell_volume                     885.324
loop_
_atom_site_label
_atom_site_type_symbol
_atom_site_fract_x
_atom_site_fract_y
_atom_site_fract_z
C1 C 0.876165 0.283771 0.823017
C2 C 0.691116 0.244189 0.935968
C3 C 0.691224 0.188499 0.902582
C4 C 0.77326 0.0891909 0.747587
S1 S 0.89394 0.161804 0.723491
N1 N 0.6818 0.0656502 0.632022
N2 N 0.791373 0.0582191 0.867558
O1 O 0.833203 0.338299 0.861128
O2 O 1.04695 0.266281 0.70491
H1 H 0.941325 0.362068 0.777165
H2 H 0.551806 0.260263 1.04323
H3 H 0.550158 0.158017 0.98066
H4 H 0.648719 0.0905455 0.545661
H5 H 0.634413 0.0233973 0.626883
H6 H 0.761239 0.0152664 0.870495
H7 H 0.891655 0.0752049 0.948098
O3 O 0.481311 0.454186 0.856553
H8 H 0.338988 0.434571 0.805695
H9 H 0.684717 0.448838 0.786739
CL1 Cl 0.916627 0.921124 0.846727

#END
########################################################
#
# System XXIV
# rank 33   file 458
#
########################################################
# 
#   For further information visit CCDC www.ccdc.cam.ac.uk
#   To view the CIF, please download Mercury from this site. 
#
# 
#######################################################################

data_CSD_CIF_UNKNWN
_database_code_CSD               UNKNWN
_symmetry_cell_setting           orthorhombic
_symmetry_space_group_name_H-M   'P c a 21'
_symmetry_Int_Tables_number      29
loop_
_symmetry_equiv_pos_site_id
_symmetry_equiv_pos_as_xyz
1 x,y,z
2 -x,-y,1/2+z
3 1/2-x,y,1/2+z
4 1/2+x,-y,z
_cell_length_a                   10.6977
_cell_length_b                   11.7881
_cell_length_c                   7.2672
_cell_angle_alpha                90
_cell_angle_beta                 90
_cell_angle_gamma                90
_cell_volume                     916.434
loop_
_atom_site_label
_atom_site_type_symbol
_atom_site_fract_x
_atom_site_fract_y
_atom_site_fract_z
C1 C 0.0559782 0.469464 0.0246164
C2 C -0.0163944 0.571704 0.0720649
C3 C 0.0351637 0.674112 0.0504713
C4 C 0.191038 0.840259 -0.0576132
S1 S 0.187662 0.69165 -0.0379313
N1 N 0.302706 0.888043 -0.0689629
N2 N 0.0904961 0.905951 -0.0644061
O1 O -0.00624307 0.374107 0.0519543
O2 O 0.162772 0.475798 -0.0327268
H1 H 0.0439055 0.309395 0.0155127
H2 H -0.109911 0.563265 0.128086
H3 H -0.0132085 0.74958 0.0974239
H4 H 0.380902 0.841684 -0.0481953
H5 H 0.314247 0.969818 -0.106859
H6 H 0.0976956 0.991406 -0.0688528
H7 H 0.00509345 0.872938 -0.0881943
O3 O 0.658002 0.886351 0.336992
H8 H 0.730899 0.845164 0.376175
H9 H 0.649834 0.864066 0.210254
CL1 Cl 0.0888057 0.169633 0.956916

#END
########################################################
#
# System XXIV
# rank 34   file c1302
#
########################################################
# 
#   For further information visit CCDC www.ccdc.cam.ac.uk
#   To view the CIF, please download Mercury from this site. 
#
# 
#######################################################################

data_CSD_CIF_UNKNWN
_database_code_CSD               UNKNWN
_symmetry_cell_setting           triclinic
_symmetry_space_group_name_H-M   'P -1'
_symmetry_Int_Tables_number      2
loop_
_symmetry_equiv_pos_site_id
_symmetry_equiv_pos_as_xyz
1 x,y,z
2 -x,-y,-z
_cell_length_a                   9.1483
_cell_length_b                   7.3529
_cell_length_c                   7.3984
_cell_angle_alpha                69.3487
_cell_angle_beta                 96.9581
_cell_angle_gamma                110.209
_cell_volume                     437.018
loop_
_atom_site_label
_atom_site_type_symbol
_atom_site_fract_x
_atom_site_fract_y
_atom_site_fract_z
C1 C 0.67155 0.785051 0.187286
C2 C 0.727287 1.01243 0.100934
C3 C 0.869677 1.13728 0.120634
C4 C 1.13887 1.27105 0.290502
S1 S 1.02681 1.05081 0.235301
N1 N 1.07649 1.39473 0.322922
N2 N 1.29127 1.30893 0.305576
O1 O 0.78883 0.707774 0.209659
O2 O 0.538757 0.685105 0.23424
H1 H 0.754005 0.563859 0.289188
H2 H 0.639328 1.07985 0.0248926
H3 H 0.899253 1.30295 0.0546614
H4 H 0.960623 1.34846 0.345397
H5 H 1.14259 1.51651 0.362663
H6 H 1.36287 1.42482 0.349754
H7 H 1.34141 1.22617 0.265656
O3 O 0.54974 0.913766 0.744275
H8 H 0.592421 1.05115 0.655817
H9 H 0.451561 0.860753 0.686455
CL1 Cl 0.733272 0.312991 0.446195

#END
########################################################
#
# System XXIV
# rank 35   file c1462
#
########################################################
# 
#   For further information visit CCDC www.ccdc.cam.ac.uk
#   To view the CIF, please download Mercury from this site. 
#
# 
#######################################################################

data_CSD_CIF_UNKNWN
_database_code_CSD               UNKNWN
_symmetry_cell_setting           monoclinic
_symmetry_space_group_name_H-M   'P 21/c'
_symmetry_Int_Tables_number      14
loop_
_symmetry_equiv_pos_site_id
_symmetry_equiv_pos_as_xyz
1 x,y,z
2 -x,1/2+y,1/2-z
3 -x,-y,-z
4 x,1/2-y,1/2+z
_cell_length_a                   7.5543
_cell_length_b                   18.528
_cell_length_c                   7.2505
_cell_angle_alpha                90
_cell_angle_beta                 65.1634
_cell_angle_gamma                90
_cell_volume                     920.962
loop_
_atom_site_label
_atom_site_type_symbol
_atom_site_fract_x
_atom_site_fract_y
_atom_site_fract_z
C1 C 0.47019 0.192682 0.604824
C2 C 0.333627 0.252808 0.62507
C3 C 0.366607 0.323556 0.628335
C4 C 0.518327 0.446187 0.701532
S1 S 0.594036 0.362298 0.586473
N1 N 0.337315 0.461802 0.829589
N2 N 0.657044 0.495546 0.65923
O1 O 0.653313 0.216363 0.551799
O2 O 0.420133 0.130601 0.633743
H1 H 0.741416 0.175965 0.529766
H2 H 0.190359 0.235411 0.641987
H3 H 0.255653 0.361666 0.632074
H4 H 0.232498 0.423602 0.876883
H5 H 0.298153 0.512266 0.884465
H6 H 0.634069 0.5425 0.736617
H7 H 0.789793 0.48817 0.543798
O3 O 0.0154337 0.973103 0.195087
H8 H 0.0390678 0.939841 0.284089
H9 H -0.0205309 1.01662 0.274616
CL1 Cl 0.0929977 0.602801 0.0198053

#END
########################################################
#
# System XXIV
# rank 36   file 890
#
########################################################
# 
#   For further information visit CCDC www.ccdc.cam.ac.uk
#   To view the CIF, please download Mercury from this site. 
#
# 
#######################################################################

data_CSD_CIF_UNKNWN
_database_code_CSD               UNKNWN
_symmetry_cell_setting           monoclinic
_symmetry_space_group_name_H-M   'P a'
_symmetry_Int_Tables_number      7
loop_
_symmetry_equiv_pos_site_id
_symmetry_equiv_pos_as_xyz
1 x,y,z
2 1/2+x,-y,z
_cell_length_a                   9.8482
_cell_length_b                   10.8623
_cell_length_c                   3.9722
_cell_angle_alpha                90
_cell_angle_beta                 82.9277
_cell_angle_gamma                90
_cell_volume                     421.69
loop_
_atom_site_label
_atom_site_type_symbol
_atom_site_fract_x
_atom_site_fract_y
_atom_site_fract_z
C1 C 0.964881 0.443903 0.090947
C2 C 0.887143 0.559777 0.131935
C3 C 0.944724 0.663397 0.00122085
C4 C 1.12196 0.824515 -0.306434
S1 S 1.11621 0.667176 -0.193626
N1 N 1.23992 0.882271 -0.304358
N2 N 1.01688 0.883862 -0.408633
O1 O 0.898404 0.34833 0.236231
O2 O 1.07954 0.440205 -0.064774
H1 H 0.951678 0.273927 0.188191
H2 H 0.785205 0.560749 0.270882
H3 H 0.891541 0.750795 0.0349466
H4 H 1.31715 0.841586 -0.200569
H5 H 1.25654 0.968254 -0.397612
H6 H 1.02354 0.97278 -0.48409
H7 H 0.930861 0.838212 -0.446471
O3 O 0.737847 0.864002 0.529863
H8 H 0.679595 0.856153 0.353418
H9 H 0.674419 0.846307 0.728191
CL1 Cl 0.0176145 0.128175 0.103168

#END
########################################################
#
# System XXIV
# rank 37   file c1329
#
########################################################
# 
#   For further information visit CCDC www.ccdc.cam.ac.uk
#   To view the CIF, please download Mercury from this site. 
#
# 
#######################################################################

data_CSD_CIF_UNKNWN
_database_code_CSD               UNKNWN
_symmetry_cell_setting           monoclinic
_symmetry_space_group_name_H-M   'P 21/a'
_symmetry_Int_Tables_number      14
loop_
_symmetry_equiv_pos_site_id
_symmetry_equiv_pos_as_xyz
1 x,y,z
2 1/2-x,1/2+y,-z
3 -x,-y,-z
4 1/2+x,1/2-y,z
_cell_length_a                   7.3513
_cell_length_b                   18.2496
_cell_length_c                   6.7276
_cell_angle_alpha                90
_cell_angle_beta                 82.0508
_cell_angle_gamma                90
_cell_volume                     893.891
loop_
_atom_site_label
_atom_site_type_symbol
_atom_site_fract_x
_atom_site_fract_y
_atom_site_fract_z
C1 C 0.693099 0.664497 0.533232
C2 C 0.681373 0.72977 0.665412
C3 C 0.666922 0.79926 0.607484
C4 C 0.678112 0.920542 0.375659
S1 S 0.643064 0.826384 0.359893
N1 N 0.780484 0.952135 0.498133
N2 N 0.599274 0.961509 0.248595
O1 O 0.618861 0.677772 0.364302
O2 O 0.762405 0.607652 0.572068
H1 H 0.657428 0.640389 0.264979
H2 H 0.693836 0.718664 0.821468
H3 H 0.655672 0.843041 0.717937
H4 H 0.846973 0.922084 0.591383
H5 H 0.779591 1.0071 0.517302
H6 H 0.649242 1.01133 0.203613
H7 H 0.503422 0.939495 0.172414
O3 O 0.102408 0.0811356 0.139576
H8 H 0.140221 0.0320971 0.101101
H9 H -0.00846127 0.0865955 0.0799891
CL1 Cl 0.728494 0.57577 0.0805039

#END
########################################################
#
# System XXIV
# rank 38   file c350
#
########################################################
# 
#   For further information visit CCDC www.ccdc.cam.ac.uk
#   To view the CIF, please download Mercury from this site. 
#
# 
#######################################################################

data_CSD_CIF_UNKNWN
_database_code_CSD               UNKNWN
_symmetry_cell_setting           triclinic
_symmetry_space_group_name_H-M   'P -1'
_symmetry_Int_Tables_number      2
loop_
_symmetry_equiv_pos_site_id
_symmetry_equiv_pos_as_xyz
1 x,y,z
2 -x,-y,-z
_cell_length_a                   8.2332
_cell_length_b                   10.0199
_cell_length_c                   7.1845
_cell_angle_alpha                83.8807
_cell_angle_beta                 64.3942
_cell_angle_gamma                60.7204
_cell_volume                     462.045
loop_
_atom_site_label
_atom_site_type_symbol
_atom_site_fract_x
_atom_site_fract_y
_atom_site_fract_z
C1 C 0.579962 0.400636 0.749615
C2 C 0.568179 0.553304 0.727797
C3 C 0.401709 0.688815 0.74985
C4 C 0.0251373 0.906476 0.781555
S1 S 0.152769 0.714903 0.822027
N1 N 0.118601 0.98025 0.657958
N2 N -0.179871 0.976983 0.879943
O1 O 0.389931 0.414484 0.832653
O2 O 0.73919 0.280333 0.700622
H1 H 0.400558 0.316066 0.811647
H2 H 0.712328 0.55117 0.689249
H3 H 0.410715 0.79415 0.738754
H4 H 0.267977 0.921946 0.551523
H5 H 0.0376809 1.09373 0.648699
H6 H -0.269704 1.07263 0.834407
H7 H -0.251979 0.927232 0.989265
O3 O 0.248761 0.192385 0.450786
H8 H 0.359364 0.0950511 0.367043
H9 H 0.287392 0.194562 0.558616
CL1 Cl 0.438937 0.136183 0.747379

#END
########################################################
#
# System XXIV
# rank 39   file 2395
#
########################################################
# 
#   For further information visit CCDC www.ccdc.cam.ac.uk
#   To view the CIF, please download Mercury from this site. 
#
# 
#######################################################################

data_CSD_CIF_UNKNWN
_database_code_CSD               UNKNWN
_symmetry_cell_setting           monoclinic
_symmetry_space_group_name_H-M   'C 2/c'
_symmetry_Int_Tables_number      15
loop_
_symmetry_equiv_pos_site_id
_symmetry_equiv_pos_as_xyz
1 x,y,z
2 -x,y,1/2-z
3 1/2+x,1/2+y,z
4 1/2-x,1/2+y,1/2-z
5 -x,-y,-z
6 x,-y,1/2+z
7 1/2-x,1/2-y,-z
8 1/2+x,1/2-y,1/2+z
_cell_length_a                   13.0089
_cell_length_b                   11.882
_cell_length_c                   11.0345
_cell_angle_alpha                90
_cell_angle_beta                 87.4916
_cell_angle_gamma                90
_cell_volume                     1703.99
loop_
_atom_site_label
_atom_site_type_symbol
_atom_site_fract_x
_atom_site_fract_y
_atom_site_fract_z
C1 C 0.367445 0.537923 0.569211
C2 C 0.374899 0.437181 0.491572
C3 C 0.374459 0.335098 0.542534
C4 C 0.362878 0.169114 0.712847
S1 S 0.359636 0.31706 0.70088
N1 N 0.369844 0.129295 0.824281
N2 N 0.361299 0.0968981 0.621585
O1 O 0.37658 0.633075 0.507802
O2 O 0.356572 0.530434 0.679153
H1 H 0.375635 0.697406 0.561831
H2 H 0.385613 0.446391 0.394051
H3 H 0.388072 0.261915 0.485649
H4 H 0.367669 0.181831 0.896355
H5 H 0.370854 0.045963 0.842115
H6 H 0.359697 0.0129345 0.636201
H7 H 0.350197 0.121828 0.536052
O3 O 0.392154 1.10118 0.366384
H8 H 0.375401 1.13679 0.291488
H9 H 0.464702 1.11581 0.369729
CL1 Cl 0.111874 0.664905 0.387858

#END
########################################################
#
# System XXIV
# rank 40   file 829
#
########################################################
# 
#   For further information visit CCDC www.ccdc.cam.ac.uk
#   To view the CIF, please download Mercury from this site. 
#
# 
#######################################################################

data_CSD_CIF_UNKNWN
_database_code_CSD               UNKNWN
_symmetry_cell_setting           orthorhombic
_symmetry_space_group_name_H-M   'P c a 21'
_symmetry_Int_Tables_number      29
loop_
_symmetry_equiv_pos_site_id
_symmetry_equiv_pos_as_xyz
1 x,y,z
2 -x,-y,1/2+z
3 1/2-x,y,1/2+z
4 1/2+x,-y,z
_cell_length_a                   10.8745
_cell_length_b                   11.7089
_cell_length_c                   7.2082
_cell_angle_alpha                90
_cell_angle_beta                 90
_cell_angle_gamma                90
_cell_volume                     917.809
loop_
_atom_site_label
_atom_site_type_symbol
_atom_site_fract_x
_atom_site_fract_y
_atom_site_fract_z
C1 C 0.0973013 0.543569 0.98361
C2 C 0.0232341 0.443627 0.929492
C3 C 0.0721837 0.339128 0.940118
C4 C 0.22768 0.166586 1.01794
S1 S 0.224977 0.316859 1.01436
N1 N 0.337616 0.118114 1.019
N2 N 0.128807 0.10021 1.01983
O1 O 0.0382156 0.641449 0.964433
O2 O 0.202043 0.533167 1.04119
H1 H 0.0866812 0.704385 1.0122
H2 H -0.0698203 0.455439 0.878832
H3 H 0.0224166 0.266152 0.885934
H4 H 0.414615 0.166421 1.01968
H5 H 0.348831 0.0328193 1.03118
H6 H 0.136296 0.0147172 1.03596
H7 H 0.045013 0.133448 1.04541
O3 O 0.872816 0.113138 0.0102855
H8 H 0.803109 0.150648 0.0653791
H9 H 0.86362 0.13164 -0.118986
CL1 Cl 0.381782 0.839379 0.610311

#END
########################################################
#
# System XXIV
# rank 41   file 2382
#
########################################################
# 
#   For further information visit CCDC www.ccdc.cam.ac.uk
#   To view the CIF, please download Mercury from this site. 
#
# 
#######################################################################

data_CSD_CIF_UNKNWN
_database_code_CSD               UNKNWN
_symmetry_cell_setting           orthorhombic
_symmetry_space_group_name_H-M   'P n a 21'
_symmetry_Int_Tables_number      33
loop_
_symmetry_equiv_pos_site_id
_symmetry_equiv_pos_as_xyz
1 x,y,z
2 -x,-y,1/2+z
3 1/2-x,1/2+y,1/2+z
4 1/2+x,1/2-y,z
_cell_length_a                   22.4537
_cell_length_b                   3.9686
_cell_length_c                   9.953
_cell_angle_alpha                90
_cell_angle_beta                 90
_cell_angle_gamma                90
_cell_volume                     886.909
loop_
_atom_site_label
_atom_site_type_symbol
_atom_site_fract_x
_atom_site_fract_y
_atom_site_fract_z
C1 C 0.221001 0.21789 0.0458167
C2 C 0.272209 0.36292 0.118143
C3 C 0.326551 0.345695 0.0638853
C4 C 0.417215 0.176379 -0.0954818
S1 S 0.339059 0.164714 -0.0959746
N1 N 0.449902 0.172125 0.0157133
N2 N 0.444655 0.176115 -0.213137
O1 O 0.170443 0.239698 0.113349
O2 O 0.226562 0.0898882 -0.0647308
H1 H 0.138443 0.140269 0.0612953
H2 H 0.265371 0.487286 0.213957
H3 H 0.364441 0.465158 0.111832
H4 H 0.432614 0.0913916 0.103569
H5 H 0.49437 0.211261 0.0128481
H6 H 0.48874 0.129866 -0.221638
H7 H 0.422258 0.235309 -0.297989
O3 O 0.933331 0.537154 0.279532
H8 H 0.918656 0.728928 0.328623
H9 H 0.927912 0.359989 0.344441
CL1 Cl 0.0737606 0.959721 0.994252

#END
########################################################
#
# System XXIV
# rank 42   file 407
#
########################################################
# 
#   For further information visit CCDC www.ccdc.cam.ac.uk
#   To view the CIF, please download Mercury from this site. 
#
# 
#######################################################################

data_CSD_CIF_UNKNWN
_database_code_CSD               UNKNWN
_symmetry_cell_setting           orthorhombic
_symmetry_space_group_name_H-M   'P c a 21'
_symmetry_Int_Tables_number      29
loop_
_symmetry_equiv_pos_site_id
_symmetry_equiv_pos_as_xyz
1 x,y,z
2 -x,-y,1/2+z
3 1/2-x,y,1/2+z
4 1/2+x,-y,z
_cell_length_a                   20.9904
_cell_length_b                   4.0725
_cell_length_c                   9.9204
_cell_angle_alpha                90
_cell_angle_beta                 90
_cell_angle_gamma                90
_cell_volume                     848.03
loop_
_atom_site_label
_atom_site_type_symbol
_atom_site_fract_x
_atom_site_fract_y
_atom_site_fract_z
C1 C 0.97066 0.836503 0.960551
C2 C 1.0277 0.775853 0.877819
C3 C 1.08014 0.654989 0.935994
C4 C 1.1614 0.410104 1.11853
S1 S 1.08361 0.573302 1.11071
N1 N 1.19032 0.425369 1.23685
N2 N 1.1911 0.266667 1.01654
O1 O 0.922116 0.955073 0.891189
O2 O 0.970684 0.785408 1.08163
H1 H 0.887461 1.01661 0.950609
H2 H 1.02749 0.838776 0.77159
H3 H 1.12425 0.639088 0.879512
H4 H 1.1697 0.544432 1.31482
H5 H 1.23386 0.327462 1.25299
H6 H 1.2356 0.174651 1.02596
H7 H 1.1693 0.232231 0.927172
O3 O 0.681405 0.727877 0.732401
H8 H 0.673406 0.91311 0.674558
H9 H 0.672633 0.547832 0.672343
CL1 Cl 0.819215 0.202775 0.0196458

#END
########################################################
#
# System XXIV
# rank 43   file 1278
#
########################################################
# 
#   For further information visit CCDC www.ccdc.cam.ac.uk
#   To view the CIF, please download Mercury from this site. 
#
# 
#######################################################################

data_CSD_CIF_UNKNWN
_database_code_CSD               UNKNWN
_symmetry_cell_setting           orthorhombic
_symmetry_space_group_name_H-M   'P n a 21'
_symmetry_Int_Tables_number      33
loop_
_symmetry_equiv_pos_site_id
_symmetry_equiv_pos_as_xyz
1 x,y,z
2 -x,-y,1/2+z
3 1/2-x,1/2+y,1/2+z
4 1/2+x,1/2-y,z
_cell_length_a                   22.4388
_cell_length_b                   3.9548
_cell_length_c                   9.9731
_cell_angle_alpha                90
_cell_angle_beta                 90
_cell_angle_gamma                90
_cell_volume                     885.023
loop_
_atom_site_label
_atom_site_type_symbol
_atom_site_fract_x
_atom_site_fract_y
_atom_site_fract_z
C1 C 0.220749 0.709786 0.0329614
C2 C 0.271962 0.852299 0.106158
C3 C 0.326421 0.835201 0.0523994
C4 C 0.417236 0.676458 -0.107739
S1 S 0.339018 0.658439 -0.108003
N1 N 0.450007 0.673997 0.00321229
N2 N 0.444732 0.685725 -0.225015
O1 O 0.169971 0.73302 0.0995438
O2 O 0.226487 0.582464 -0.0775477
H1 H 0.138061 0.633285 0.0472332
H2 H 0.265066 0.974179 0.20235
H3 H 0.364269 0.954394 0.100758
H4 H 0.433157 0.585848 0.0902578
H5 H 0.494495 0.713552 -1.061e-005
H6 H 0.488859 0.640469 -0.234095
H7 H 0.421692 0.734071 -0.309952
O3 O 0.0666985 0.952646 0.765337
H8 H 0.0814502 0.760067 0.814161
H9 H 0.0721085 1.12988 0.830369
CL1 Cl 0.073623 0.449527 0.980088

#END
########################################################
#
# System XXIV
# rank 44   file 63
#
########################################################
# 
#   For further information visit CCDC www.ccdc.cam.ac.uk
#   To view the CIF, please download Mercury from this site. 
#
# 
#######################################################################

data_CSD_CIF_UNKNWN
_database_code_CSD               UNKNWN
_symmetry_cell_setting           orthorhombic
_symmetry_space_group_name_H-M   'P n a 21'
_symmetry_Int_Tables_number      33
loop_
_symmetry_equiv_pos_site_id
_symmetry_equiv_pos_as_xyz
1 x,y,z
2 -x,-y,1/2+z
3 1/2-x,1/2+y,1/2+z
4 1/2+x,1/2-y,z
_cell_length_a                   22.467
_cell_length_b                   3.9521
_cell_length_c                   9.982
_cell_angle_alpha                90
_cell_angle_beta                 90
_cell_angle_gamma                90
_cell_volume                     886.32
loop_
_atom_site_label
_atom_site_type_symbol
_atom_site_fract_x
_atom_site_fract_y
_atom_site_fract_z
C1 C 0.221042 0.21465 0.966155
C2 C 0.272413 0.353138 0.892593
C3 C 0.326738 0.335106 0.946604
C4 C 0.417137 0.175572 1.10805
S1 S 0.338985 0.162246 1.1076
N1 N 0.444242 0.184833 1.22567
N2 N 0.450195 0.166908 0.997885
O1 O 0.170395 0.238213 0.899419
O2 O 0.226559 0.0904713 1.0772
H1 H 0.138363 0.141456 0.952075
H2 H 0.265823 0.470797 0.795547
H3 H 0.364699 0.450902 0.897597
H4 H 0.421066 0.236024 1.31003
H5 H 0.488102 0.134414 1.23569
H6 H 0.494516 0.210277 1.00084
H7 H 0.432986 0.0896179 0.90972
O3 O 0.565917 0.0357442 0.233929
H8 H 0.571103 -0.142161 0.169084
H9 H 0.580918 0.227205 0.184774
CL1 Cl 0.0737921 0.961169 0.0192653

#END
########################################################
#
# System XXIV
# rank 45   file 633
#
########################################################
# 
#   For further information visit CCDC www.ccdc.cam.ac.uk
#   To view the CIF, please download Mercury from this site. 
#
# 
#######################################################################

data_CSD_CIF_UNKNWN
_database_code_CSD               UNKNWN
_symmetry_cell_setting           monoclinic
_symmetry_space_group_name_H-M   'P 21/c'
_symmetry_Int_Tables_number      14
loop_
_symmetry_equiv_pos_site_id
_symmetry_equiv_pos_as_xyz
1 x,y,z
2 -x,1/2+y,1/2-z
3 -x,-y,-z
4 x,1/2-y,1/2+z
_cell_length_a                   7.1811
_cell_length_b                   11.6887
_cell_length_c                   10.5998
_cell_angle_alpha                90
_cell_angle_beta                 81.2321
_cell_angle_gamma                90
_cell_volume                     879.326
loop_
_atom_site_label
_atom_site_type_symbol
_atom_site_fract_x
_atom_site_fract_y
_atom_site_fract_z
C1 C 0.307643 0.757566 0.175173
C2 C 0.368985 0.653165 0.235242
C3 C 0.347132 0.550964 0.182902
C4 C 0.213167 0.386991 0.0413569
S1 S 0.248463 0.535543 0.0412785
N1 N 0.21283 0.319796 0.142107
N2 N 0.178982 0.341961 -0.067417
O1 O 0.330422 0.851598 0.240435
O2 O 0.245074 0.754141 0.0747437
H1 H 0.283882 0.917371 0.199028
H2 H 0.433222 0.659935 0.321172
H3 H 0.403975 0.474576 0.221038
H4 H 0.207459 0.352768 0.230437
H5 H 0.195217 0.234272 0.136282
H6 H 0.129958 0.261406 -0.0728071
H7 H 0.190423 0.390004 -0.14747
O3 O 0.870917 0.608409 0.605247
H8 H 0.821396 0.574334 0.534714
H9 H 0.983932 0.564882 0.607855
CL1 Cl 0.19588 0.0481691 0.157008

#END
########################################################
#
# System XXIV
# rank 46   file c828
#
########################################################
# 
#   For further information visit CCDC www.ccdc.cam.ac.uk
#   To view the CIF, please download Mercury from this site. 
#
# 
#######################################################################

data_CSD_CIF_UNKNWN
_database_code_CSD               UNKNWN
_symmetry_cell_setting           triclinic
_symmetry_space_group_name_H-M   'P -1'
_symmetry_Int_Tables_number      2
loop_
_symmetry_equiv_pos_site_id
_symmetry_equiv_pos_as_xyz
1 x,y,z
2 -x,-y,-z
_cell_length_a                   7.1548
_cell_length_b                   9.5467
_cell_length_c                   6.912
_cell_angle_alpha                100.18
_cell_angle_beta                 85.4102
_cell_angle_gamma                104.707
_cell_volume                     449.159
loop_
_atom_site_label
_atom_site_type_symbol
_atom_site_fract_x
_atom_site_fract_y
_atom_site_fract_z
C1 C 0.275023 0.341998 0.571304
C2 C 0.255477 0.462348 0.733081
C3 C 0.238817 0.595995 0.716884
C4 C 0.265173 0.845932 0.574819
S1 S 0.234531 0.658383 0.491457
N1 N 0.352641 0.915822 0.73897
N2 N 0.201633 0.920027 0.460353
O1 O 0.256473 0.376585 0.394378
O2 O 0.300604 0.227093 0.59676
H1 H 0.273487 0.297602 0.290599
H2 H 0.251936 0.434692 0.879271
H3 H 0.214406 0.672139 0.847375
H4 H 0.442299 0.871809 0.801352
H5 H 0.352201 1.02146 0.791953
H6 H 0.2347 1.0309 0.482307
H7 H 0.120914 0.86686 0.343841
O3 O 0.064719 0.837069 0.0942636
H8 H 0.134866 0.931954 0.0662587
H9 H -0.0605669 0.827757 0.0449261
CL1 Cl 0.71017 0.844049 0.902553

#END
########################################################
#
# System XXIV
# rank 47   file c1135
#
########################################################
# 
#   For further information visit CCDC www.ccdc.cam.ac.uk
#   To view the CIF, please download Mercury from this site. 
#
# 
#######################################################################

data_CSD_CIF_UNKNWN
_database_code_CSD               UNKNWN
_symmetry_cell_setting           orthorhombic
_symmetry_space_group_name_H-M   'P b c a'
_symmetry_Int_Tables_number      61
loop_
_symmetry_equiv_pos_site_id
_symmetry_equiv_pos_as_xyz
1 x,y,z
2 1/2+x,1/2-y,-z
3 -x,1/2+y,1/2-z
4 1/2-x,-y,1/2+z
5 -x,-y,-z
6 1/2-x,1/2+y,z
7 x,1/2-y,1/2+z
8 1/2+x,y,1/2-z
_cell_length_a                   21.1424
_cell_length_b                   11.0911
_cell_length_c                   7.5215
_cell_angle_alpha                90
_cell_angle_beta                 90
_cell_angle_gamma                90
_cell_volume                     1763.74
loop_
_atom_site_label
_atom_site_type_symbol
_atom_site_fract_x
_atom_site_fract_y
_atom_site_fract_z
C1 C 0.215839 0.488086 0.493424
C2 C 0.283005 0.521793 0.468896
C3 C 0.333844 0.455916 0.510201
C4 C 0.411098 0.282735 0.640009
S1 S 0.331179 0.306465 0.591702
N1 N 0.450834 0.370988 0.67968
N2 N 0.430118 0.169154 0.647216
O1 O 0.209867 0.376711 0.563197
O2 O 0.172294 0.552799 0.455755
H1 H 0.165819 0.362972 0.592845
H2 H 0.290199 0.610947 0.412964
H3 H 0.380659 0.490128 0.478809
H4 H 0.43505 0.455752 0.699503
H5 H 0.496532 0.354539 0.710954
H6 H 0.474528 0.146332 0.683706
H7 H 0.402602 0.102703 0.597616
O3 O 0.945997 0.887037 0.219439
H8 H 0.927821 0.816757 0.274269
H9 H 0.930513 0.881376 0.0994739
CL1 Cl 0.586528 0.144531 0.339755

#END
########################################################
#
# System XXIV
# rank 48   file 1092
#
########################################################
# 
#   For further information visit CCDC www.ccdc.cam.ac.uk
#   To view the CIF, please download Mercury from this site. 
#
# 
#######################################################################

data_CSD_CIF_UNKNWN
_database_code_CSD               UNKNWN
_symmetry_cell_setting           monoclinic
_symmetry_space_group_name_H-M   'C 2/c'
_symmetry_Int_Tables_number      15
loop_
_symmetry_equiv_pos_site_id
_symmetry_equiv_pos_as_xyz
1 x,y,z
2 -x,y,1/2-z
3 1/2+x,1/2+y,z
4 1/2-x,1/2+y,1/2-z
5 -x,-y,-z
6 x,-y,1/2+z
7 1/2-x,1/2-y,-z
8 1/2+x,1/2-y,1/2+z
_cell_length_a                   7.0358
_cell_length_b                   23.1838
_cell_length_c                   11.4484
_cell_angle_alpha                90
_cell_angle_beta                 69.3306
_cell_angle_gamma                90
_cell_volume                     1747.22
loop_
_atom_site_label
_atom_site_type_symbol
_atom_site_fract_x
_atom_site_fract_y
_atom_site_fract_z
C1 C 0.0770758 0.772246 0.924099
C2 C -0.00537096 0.720202 0.998413
C3 C 0.052447 0.668184 0.948137
C4 C 0.230927 0.583892 0.785753
S1 S 0.219989 0.659886 0.792388
N1 N 0.276462 0.559902 0.674398
N2 N 0.191921 0.550592 0.885838
O1 O 0.0149343 0.82073 0.986501
O2 O 0.191461 0.768998 0.815818
H1 H 0.0798414 0.853932 0.93705
H2 H -0.112411 0.72429 1.09318
H3 H -0.0132321 0.629408 0.99933
H4 H 0.317977 0.584866 0.597011
H5 H 0.309342 0.517431 0.660704
H6 H 0.19676 0.507098 0.878472
H7 H 0.199791 0.566857 0.965708
O3 O 0.230093 0.434763 0.874921
H8 H 0.365223 0.42942 0.87567
H9 H 0.2431 0.421972 0.79253
CL1 Cl 0.361969 0.573343 0.104144

#END
########################################################
#
# System XXIV
# rank 49   file c1486
#
########################################################
# 
#   For further information visit CCDC www.ccdc.cam.ac.uk
#   To view the CIF, please download Mercury from this site. 
#
# 
#######################################################################

data_CSD_CIF_UNKNWN
_database_code_CSD               UNKNWN
_symmetry_cell_setting           monoclinic
_symmetry_space_group_name_H-M   'C 2/c'
_symmetry_Int_Tables_number      15
loop_
_symmetry_equiv_pos_site_id
_symmetry_equiv_pos_as_xyz
1 x,y,z
2 -x,y,1/2-z
3 1/2+x,1/2+y,z
4 1/2-x,1/2+y,1/2-z
5 -x,-y,-z
6 x,-y,1/2+z
7 1/2-x,1/2-y,-z
8 1/2+x,1/2-y,1/2+z
_cell_length_a                   8.3319
_cell_length_b                   15.8341
_cell_length_c                   13.9762
_cell_angle_alpha                90
_cell_angle_beta                 79.3422
_cell_angle_gamma                90
_cell_volume                     1812.05
loop_
_atom_site_label
_atom_site_type_symbol
_atom_site_fract_x
_atom_site_fract_y
_atom_site_fract_z
C1 C 0.27412 0.279106 0.837622
C2 C 0.35709 0.360607 0.846782
C3 C 0.466421 0.376851 0.903206
C4 C 0.64332 0.365699 1.04857
S1 S 0.52747 0.302701 0.984145
N1 N 0.653712 0.33747 1.13641
N2 N 0.720694 0.43595 1.01577
O1 O 0.348215 0.215196 0.87597
O2 O 0.156635 0.271551 0.799862
H1 H 0.299113 0.161715 0.863777
H2 H 0.322301 0.411322 0.802531
H3 H 0.512801 0.440637 0.90606
H4 H 0.582578 0.289113 1.16631
H5 H 0.719863 0.367537 1.17977
H6 H 0.801356 0.46359 1.05184
H7 H 0.729086 0.453349 0.945605
O3 O 0.0787105 0.491893 0.363969
H8 H -0.0295466 0.471715 0.362006
H9 H 0.131617 0.487255 0.2969
CL1 Cl 0.248118 0.942124 0.33087

#END
########################################################
#
# System XXIV
# rank 50   file 97
#
########################################################
# 
#   For further information visit CCDC www.ccdc.cam.ac.uk
#   To view the CIF, please download Mercury from this site. 
#
# 
#######################################################################

data_CSD_CIF_UNKNWN
_database_code_CSD               UNKNWN
_symmetry_cell_setting           monoclinic
_symmetry_space_group_name_H-M   'P 21/c'
_symmetry_Int_Tables_number      14
loop_
_symmetry_equiv_pos_site_id
_symmetry_equiv_pos_as_xyz
1 x,y,z
2 -x,1/2+y,1/2-z
3 -x,-y,-z
4 x,1/2-y,1/2+z
_cell_length_a                   3.8889
_cell_length_b                   21.6665
_cell_length_c                   9.9539
_cell_angle_alpha                90
_cell_angle_beta                 84.0164
_cell_angle_gamma                90
_cell_volume                     834.135
loop_
_atom_site_label
_atom_site_type_symbol
_atom_site_fract_x
_atom_site_fract_y
_atom_site_fract_z
C1 C 0.0917098 0.784526 0.871158
C2 C -0.129185 0.739993 0.951809
C3 C -0.186228 0.684386 0.900469
C4 C -0.149642 0.585978 0.737786
S1 S -0.0265484 0.66416 0.733415
N1 N -0.227356 0.560219 0.624431
N2 N -0.166438 0.551836 0.849092
O1 O 0.151398 0.835437 0.937943
O2 O 0.208849 0.773166 0.755448
H1 H 0.291554 0.864255 0.881468
H2 H -0.24625 0.752668 1.05167
H3 H -0.361322 0.651777 0.954687
H4 H -0.225702 0.585625 0.539214
H5 H -0.265982 0.51432 0.616101
H6 H -0.217482 0.506096 0.846927
H7 H -0.0532161 0.566842 0.929822
O3 O 0.0893788 0.922909 0.595875
H8 H -0.0973798 0.921138 0.667277
H9 H 0.275809 0.905367 0.639711
CL1 Cl 0.540989 0.573542 0.317689

#END
########################################################
#
# System XXIV
# rank 51   file c1435
#
########################################################
# 
#   For further information visit CCDC www.ccdc.cam.ac.uk
#   To view the CIF, please download Mercury from this site. 
#
# 
#######################################################################

data_CSD_CIF_UNKNWN
_database_code_CSD               UNKNWN
_symmetry_cell_setting           monoclinic
_symmetry_space_group_name_H-M   'P 21/c'
_symmetry_Int_Tables_number      14
loop_
_symmetry_equiv_pos_site_id
_symmetry_equiv_pos_as_xyz
1 x,y,z
2 -x,1/2+y,1/2-z
3 -x,-y,-z
4 x,1/2-y,1/2+z
_cell_length_a                   7.1503
_cell_length_b                   12.3961
_cell_length_c                   9.6264
_cell_angle_alpha                90
_cell_angle_beta                 101.013
_cell_angle_gamma                90
_cell_volume                     837.529
loop_
_atom_site_label
_atom_site_type_symbol
_atom_site_fract_x
_atom_site_fract_y
_atom_site_fract_z
C1 C 0.347279 0.404745 0.0836808
C2 C 0.240537 0.48819 -0.00958947
C3 C 0.209837 0.492906 -0.150841
C4 C 0.257575 0.461939 -0.418684
S1 S 0.269701 0.389978 -0.261829
N1 N 0.294515 0.566205 -0.42389
N2 N 0.221417 0.404398 -0.5369
O1 O 0.422497 0.329228 0.0100228
O2 O 0.364866 0.406257 0.210307
H1 H 0.519901 0.289519 0.0736202
H2 H 0.183703 0.552351 0.0469712
H3 H 0.121046 0.556837 -0.205821
H4 H 0.329552 0.610087 -0.33436
H5 H 0.279971 0.606211 -0.516843
H6 H 0.249674 0.432277 -0.629357
H7 H 0.166991 0.329247 -0.536604
O3 O 0.990828 0.226067 0.462062
H8 H 0.902428 0.221642 0.373427
H9 H 0.909317 0.236216 0.529699
CL1 Cl 0.267831 0.728248 0.325478

#END
########################################################
#
# System XXIV
# rank 52   file 1329
#
########################################################
# 
#   For further information visit CCDC www.ccdc.cam.ac.uk
#   To view the CIF, please download Mercury from this site. 
#
# 
#######################################################################

data_CSD_CIF_UNKNWN
_database_code_CSD               UNKNWN
_symmetry_cell_setting           monoclinic
_symmetry_space_group_name_H-M   'P 21/c'
_symmetry_Int_Tables_number      14
loop_
_symmetry_equiv_pos_site_id
_symmetry_equiv_pos_as_xyz
1 x,y,z
2 -x,1/2+y,1/2-z
3 -x,-y,-z
4 x,1/2-y,1/2+z
_cell_length_a                   8.0843
_cell_length_b                   8.8423
_cell_length_c                   14.2028
_cell_angle_alpha                90
_cell_angle_beta                 122.974
_cell_angle_gamma                90
_cell_volume                     851.724
loop_
_atom_site_label
_atom_site_type_symbol
_atom_site_fract_x
_atom_site_fract_y
_atom_site_fract_z
C1 C 0.184918 0.609403 0.240264
C2 C 0.12052 0.671239 0.311549
C3 C 0.15414 0.591944 0.400416
C4 C 0.284063 0.37974 0.559167
S1 S 0.253573 0.407122 0.427626
N1 N 0.268143 0.239168 0.584834
N2 N 0.322017 0.491148 0.630841
O1 O 0.186427 0.710439 0.171906
O2 O 0.237851 0.478284 0.248872
H1 H 0.266187 0.672067 0.145234
H2 H 0.0546647 0.782883 0.294717
H3 H 0.10898 0.63397 0.454873
H4 H 0.235075 0.155029 0.529065
H5 H 0.309315 0.208255 0.663242
H6 H 0.35449 0.469422 0.709113
H7 H 0.371906 0.591022 0.62136
O3 O 0.760828 0.535308 0.0731482
H8 H 0.677575 0.57389 0.0965976
H9 H 0.681983 0.456889 0.0207796
CL1 Cl 0.46631 0.845165 0.627793

#END
########################################################
#
# System XXIV
# rank 53   file 2281
#
########################################################
# 
#   For further information visit CCDC www.ccdc.cam.ac.uk
#   To view the CIF, please download Mercury from this site. 
#
# 
#######################################################################

data_CSD_CIF_UNKNWN
_database_code_CSD               UNKNWN
_symmetry_cell_setting           orthorhombic
_symmetry_space_group_name_H-M   'P n a 21'
_symmetry_Int_Tables_number      33
loop_
_symmetry_equiv_pos_site_id
_symmetry_equiv_pos_as_xyz
1 x,y,z
2 -x,-y,1/2+z
3 1/2-x,1/2+y,1/2+z
4 1/2+x,1/2-y,z
_cell_length_a                   9.9073
_cell_length_b                   21.6813
_cell_length_c                   4.0075
_cell_angle_alpha                90
_cell_angle_beta                 90
_cell_angle_gamma                90
_cell_volume                     860.824
loop_
_atom_site_label
_atom_site_type_symbol
_atom_site_fract_x
_atom_site_fract_y
_atom_site_fract_z
C1 C 0.615529 0.721561 0.123877
C2 C 0.539985 0.764782 -0.0903374
C3 C 0.594053 0.819301 -0.169791
C4 C 0.751891 0.919286 -0.143953
S1 S 0.758044 0.840728 -0.0408282
N1 N 0.637908 0.951179 -0.162415
N2 N 0.867872 0.94828 -0.192185
O1 O 0.543459 0.673179 0.216342
O2 O 0.731635 0.731679 0.207195
H1 H 0.598268 0.644866 0.345557
H2 H 0.441914 0.751587 -0.187283
H3 H 0.543655 0.850208 -0.342625
H4 H 0.550415 0.933648 -0.0755231
H5 H 0.63634 0.995193 -0.245515
H6 H 0.875568 0.994667 -0.177638
H7 H 0.954475 0.924122 -0.217678
O3 O 0.378784 0.930039 0.0764219
H8 H 0.337459 0.907288 0.255607
H9 H 0.311625 0.925981 -0.0957581
CL1 Cl 0.833322 0.08396 0.081552

#END
########################################################
#
# System XXIV
# rank 54   file c1036
#
########################################################
# 
#   For further information visit CCDC www.ccdc.cam.ac.uk
#   To view the CIF, please download Mercury from this site. 
#
# 
#######################################################################

data_CSD_CIF_UNKNWN
_database_code_CSD               UNKNWN
_symmetry_cell_setting           orthorhombic
_symmetry_space_group_name_H-M   'P b c a'
_symmetry_Int_Tables_number      61
loop_
_symmetry_equiv_pos_site_id
_symmetry_equiv_pos_as_xyz
1 x,y,z
2 1/2+x,1/2-y,-z
3 -x,1/2+y,1/2-z
4 1/2-x,-y,1/2+z
5 -x,-y,-z
6 1/2-x,1/2+y,z
7 x,1/2-y,1/2+z
8 1/2+x,y,1/2-z
_cell_length_a                   20.9213
_cell_length_b                   10.7919
_cell_length_c                   7.7248
_cell_angle_alpha                90
_cell_angle_beta                 90
_cell_angle_gamma                90
_cell_volume                     1744.11
loop_
_atom_site_label
_atom_site_type_symbol
_atom_site_fract_x
_atom_site_fract_y
_atom_site_fract_z
C1 C 0.195722 0.876582 0.529014
C2 C 0.254968 0.823577 0.45247
C3 C 0.313002 0.875 0.453653
C4 C 0.405987 1.00126 0.615959
S1 S 0.329004 1.02491 0.536022
N1 N 0.438733 1.09998 0.666031
N2 N 0.432404 0.889966 0.630204
O1 O 0.194359 1.00043 0.51459
O2 O 0.154996 0.814029 0.595123
H1 H 0.154241 1.03214 0.559318
H2 H 0.24938 0.731828 0.396633
H3 H 0.352916 0.829027 0.390335
H4 H 0.422898 1.18632 0.639464
H5 H 0.482377 1.09285 0.720955
H6 H 0.472597 0.877343 0.700736
H7 H 0.405499 0.813578 0.610646
O3 O 0.0230787 0.650732 0.135816
H8 H 0.051744 0.581794 0.121799
H9 H -0.00630351 0.640058 0.0412416
CL1 Cl 0.91998 0.900987 0.382939

#END
########################################################
#
# System XXIV
# rank 55   file 793
#
########################################################
# 
#   For further information visit CCDC www.ccdc.cam.ac.uk
#   To view the CIF, please download Mercury from this site. 
#
# 
#######################################################################

data_CSD_CIF_UNKNWN
_database_code_CSD               UNKNWN
_symmetry_cell_setting           orthorhombic
_symmetry_space_group_name_H-M   'P b c a'
_symmetry_Int_Tables_number      61
loop_
_symmetry_equiv_pos_site_id
_symmetry_equiv_pos_as_xyz
1 x,y,z
2 1/2+x,1/2-y,-z
3 -x,1/2+y,1/2-z
4 1/2-x,-y,1/2+z
5 -x,-y,-z
6 1/2-x,1/2+y,z
7 x,1/2-y,1/2+z
8 1/2+x,y,1/2-z
_cell_length_a                   9.8143
_cell_length_b                   13.2959
_cell_length_c                   13.301
_cell_angle_alpha                90
_cell_angle_beta                 90
_cell_angle_gamma                90
_cell_volume                     1735.65
loop_
_atom_site_label
_atom_site_type_symbol
_atom_site_fract_x
_atom_site_fract_y
_atom_site_fract_z
C1 C 0.542104 0.833358 0.330095
C2 C 0.647908 0.910854 0.315983
C3 C 0.6173 1.00756 0.331286
C4 C 0.483875 1.17104 0.401292
S1 S 0.451019 1.04694 0.363171
N1 N 0.375596 1.23037 0.402005
N2 N 0.604038 1.2057 0.430796
O1 O 0.59177 0.740993 0.335589
O2 O 0.421888 0.855195 0.335888
H1 H 0.518118 0.694974 0.35141
H2 H 0.750212 0.888897 0.294245
H3 H 0.692051 1.06624 0.31786
H4 H 0.284194 1.2041 0.378884
H5 H 0.377086 1.2997 0.433083
H6 H 0.61269 1.27426 0.463145
H7 H 0.679682 1.15689 0.44702
O3 O 0.166921 0.587933 -0.00201039
H8 H 0.0852459 0.577733 0.0367132
H9 H 0.17029 0.527088 -0.041123
CL1 Cl 0.900024 0.886463 0.592649

#END
########################################################
#
# System XXIV
# rank 56   file c563
#
########################################################
# 
#   For further information visit CCDC www.ccdc.cam.ac.uk
#   To view the CIF, please download Mercury from this site. 
#
# 
#######################################################################

data_CSD_CIF_UNKNWN
_database_code_CSD               UNKNWN
_symmetry_cell_setting           monoclinic
_symmetry_space_group_name_H-M   'P 21/c'
_symmetry_Int_Tables_number      14
loop_
_symmetry_equiv_pos_site_id
_symmetry_equiv_pos_as_xyz
1 x,y,z
2 -x,1/2+y,1/2-z
3 -x,-y,-z
4 x,1/2-y,1/2+z
_cell_length_a                   8.7051
_cell_length_b                   13.4515
_cell_length_c                   7.438
_cell_angle_alpha                90
_cell_angle_beta                 89.6184
_cell_angle_gamma                90
_cell_volume                     870.946
loop_
_atom_site_label
_atom_site_type_symbol
_atom_site_fract_x
_atom_site_fract_y
_atom_site_fract_z
C1 C 0.842466 0.748066 0.223497
C2 C 0.949406 0.820951 0.141477
C3 C 1.09105 0.803408 0.0789297
C4 C 1.36433 0.716495 0.00066708
S1 S 1.18053 0.685443 0.0780424
N1 N 1.42521 0.806495 0.00334596
N2 N 1.44439 0.640794 -0.0650231
O1 O 0.895408 0.654432 0.206614
O2 O 0.722494 0.770292 0.293359
H1 H 0.822934 0.608457 0.260859
H2 H 0.904348 0.896027 0.133245
H3 H 1.15214 0.862277 0.00885654
H4 H 1.37261 0.863471 0.0666477
H5 H 1.52778 0.820977 -0.0555176
H6 H 1.55729 0.646495 -0.0956604
H7 H 1.39279 0.57519 -0.0913051
O3 O 0.633573 0.00468424 0.252454
H8 H 0.675175 -0.0145043 0.137457
H9 H 0.529823 0.0227604 0.223051
CL1 Cl 0.689737 0.974427 0.853203

#END
########################################################
#
# System XXIV
# rank 57   file 156
#
########################################################
# 
#   For further information visit CCDC www.ccdc.cam.ac.uk
#   To view the CIF, please download Mercury from this site. 
#
# 
#######################################################################

data_CSD_CIF_UNKNWN
_database_code_CSD               UNKNWN
_symmetry_cell_setting           orthorhombic
_symmetry_space_group_name_H-M   'P n a 21'
_symmetry_Int_Tables_number      33
loop_
_symmetry_equiv_pos_site_id
_symmetry_equiv_pos_as_xyz
1 x,y,z
2 -x,-y,1/2+z
3 1/2-x,1/2+y,1/2+z
4 1/2+x,1/2-y,z
_cell_length_a                   21.5919
_cell_length_b                   3.863
_cell_length_c                   10.0115
_cell_angle_alpha                90
_cell_angle_beta                 90
_cell_angle_gamma                90
_cell_volume                     835.054
loop_
_atom_site_label
_atom_site_type_symbol
_atom_site_fract_x
_atom_site_fract_y
_atom_site_fract_z
C1 C 0.463769 0.397424 0.0308315
C2 C 0.511909 0.235376 0.114533
C3 C 0.566684 0.153443 0.06109
C4 C 0.664016 0.172177 -0.103981
S1 S 0.583269 0.221664 -0.109797
N1 N 0.69179 0.0767774 -0.215922
N2 N 0.697851 0.235452 0.0040603
O1 O 0.414981 0.501727 0.0997725
O2 O 0.470564 0.434105 -0.0890983
H1 H 0.384885 0.606054 0.040201
H2 H 0.502057 0.175979 0.218288
H3 H 0.601658 0.0167848 0.118449
H4 H 0.666573 0.0317882 -0.299185
H5 H 0.738153 0.0949267 -0.227861
H6 H 0.744648 0.237024 -0.00054137
H7 H 0.679146 0.370873 0.0803078
O3 O 0.820037 0.0966099 0.752963
H8 H 0.829548 -0.0792411 0.817983
H9 H 0.831568 0.301494 0.801791
CL1 Cl 0.826821 0.616622 0.970799

#END
########################################################
#
# System XXIV
# rank 58   file 1376
#
########################################################
# 
#   For further information visit CCDC www.ccdc.cam.ac.uk
#   To view the CIF, please download Mercury from this site. 
#
# 
#######################################################################

data_CSD_CIF_UNKNWN
_database_code_CSD               UNKNWN
_symmetry_cell_setting           monoclinic
_symmetry_space_group_name_H-M   'P 2/c'
_symmetry_Int_Tables_number      13
loop_
_symmetry_equiv_pos_site_id
_symmetry_equiv_pos_as_xyz
1 x,y,z
2 -x,y,1/2-z
3 -x,-y,-z
4 x,-y,1/2+z
_cell_length_a                   7.6785
_cell_length_b                   11.6108
_cell_length_c                   11.3428
_cell_angle_alpha                90
_cell_angle_beta                 59.8044
_cell_angle_gamma                90
_cell_volume                     874.038
loop_
_atom_site_label
_atom_site_type_symbol
_atom_site_fract_x
_atom_site_fract_y
_atom_site_fract_z
C1 C 0.24424 0.954315 0.861559
C2 C 0.225365 1.02895 0.763581
C3 C 0.215177 1.14315 0.780889
C4 C 0.228187 1.35545 0.878852
S1 S 0.230613 1.20808 0.915765
N1 N 0.217944 1.42616 0.973775
N2 N 0.239411 1.39882 0.767399
O1 O 0.256919 0.84376 0.830928
O2 O 0.245044 0.994108 0.960689
H1 H 0.270581 0.797119 0.896677
H2 H 0.214366 0.990871 0.680256
H3 H 0.188022 1.19706 0.713872
H4 H 0.212639 1.39468 1.05857
H5 H 0.232033 1.51236 0.960393
H6 H 0.250709 1.48462 0.750037
H7 H 0.259989 1.34865 0.689122
O3 O 0.726098 0.633139 0.813015
H8 H 0.779635 0.698319 0.752864
H9 H 0.585079 0.651486 0.866487
CL1 Cl 0.295348 0.317316 0.486512

#END
########################################################
#
# System XXIV
# rank 59   file 966
#
########################################################
# 
#   For further information visit CCDC www.ccdc.cam.ac.uk
#   To view the CIF, please download Mercury from this site. 
#
# 
#######################################################################

data_CSD_CIF_UNKNWN
_database_code_CSD               UNKNWN
_symmetry_cell_setting           orthorhombic
_symmetry_space_group_name_H-M   'P b c a'
_symmetry_Int_Tables_number      61
loop_
_symmetry_equiv_pos_site_id
_symmetry_equiv_pos_as_xyz
1 x,y,z
2 1/2+x,1/2-y,-z
3 -x,1/2+y,1/2-z
4 1/2-x,-y,1/2+z
5 -x,-y,-z
6 1/2-x,1/2+y,z
7 x,1/2-y,1/2+z
8 1/2+x,y,1/2-z
_cell_length_a                   10.0542
_cell_length_b                   8.0851
_cell_length_c                   21.6498
_cell_angle_alpha                90
_cell_angle_beta                 90
_cell_angle_gamma                90
_cell_volume                     1759.9
loop_
_atom_site_label
_atom_site_type_symbol
_atom_site_fract_x
_atom_site_fract_y
_atom_site_fract_z
C1 C 0.19522 0.31102 0.216788
C2 C 0.117965 0.213608 0.261847
C3 C 0.170058 0.179299 0.317155
C4 C 0.333258 0.187948 0.416113
S1 S 0.332868 0.240052 0.337594
N1 N 0.45156 0.174702 0.442633
N2 N 0.225147 0.165937 0.45024
O1 O 0.124088 0.359734 0.168737
O2 O 0.312268 0.342657 0.225049
H1 H 0.180467 0.419192 0.13996
H2 H 0.0199123 0.168362 0.249532
H3 H 0.117719 0.100056 0.349494
H4 H 0.534698 0.16522 0.416652
H5 H 0.463307 0.181243 0.488903
H6 H 0.231581 0.128024 0.494635
H7 H 0.135633 0.206983 0.435844
O3 O 0.462324 0.235109 0.567876
H8 H 0.396878 0.321112 0.572505
H9 H 0.417209 0.142723 0.586513
CL1 Cl 0.255495 0.525017 0.0777919

#END
########################################################
#
# System XXIV
# rank 60   file 705
#
########################################################
# 
#   For further information visit CCDC www.ccdc.cam.ac.uk
#   To view the CIF, please download Mercury from this site. 
#
# 
#######################################################################

data_CSD_CIF_UNKNWN
_database_code_CSD               UNKNWN
_symmetry_cell_setting           monoclinic
_symmetry_space_group_name_H-M   'P 21/c'
_symmetry_Int_Tables_number      14
loop_
_symmetry_equiv_pos_site_id
_symmetry_equiv_pos_as_xyz
1 x,y,z
2 -x,1/2+y,1/2-z
3 -x,-y,-z
4 x,1/2-y,1/2+z
_cell_length_a                   4.2689
_cell_length_b                   13.1146
_cell_length_c                   15.3916
_cell_angle_alpha                90
_cell_angle_beta                 93.5882
_cell_angle_gamma                90
_cell_volume                     860.008
loop_
_atom_site_label
_atom_site_type_symbol
_atom_site_fract_x
_atom_site_fract_y
_atom_site_fract_z
C1 C 0.976877 0.402854 0.102575
C2 C 0.937375 0.510447 0.127187
C3 C 1.1046 0.548339 0.196048
C4 C 1.5254 0.565437 0.332671
S1 S 1.35948 0.471508 0.262864
N1 N 1.66636 0.533144 0.406621
N2 N 1.52735 0.664689 0.315153
O1 O 0.801239 0.375992 0.0324852
O2 O 1.1579 0.346662 0.143963
H1 H 0.847082 0.305826 0.0179151
H2 H 0.771184 0.558175 0.0897147
H3 H 1.07047 0.626284 0.217
H4 H 1.66629 0.458299 0.422278
H5 H 1.80025 0.579673 0.445844
H6 H 1.62326 0.714977 0.358945
H7 H 1.50251 0.689428 0.253044
O3 O 0.581174 0.758248 0.645863
H8 H 0.758987 0.732906 0.617027
H9 H 0.408828 0.737496 0.60655
CL1 Cl 0.0759658 0.817124 0.0241919

#END
########################################################
#
# System XXIV
# rank 61   file 2362
#
########################################################
# 
#   For further information visit CCDC www.ccdc.cam.ac.uk
#   To view the CIF, please download Mercury from this site. 
#
# 
#######################################################################

data_CSD_CIF_UNKNWN
_database_code_CSD               UNKNWN
_symmetry_cell_setting           monoclinic
_symmetry_space_group_name_H-M   'P 21/c'
_symmetry_Int_Tables_number      14
loop_
_symmetry_equiv_pos_site_id
_symmetry_equiv_pos_as_xyz
1 x,y,z
2 -x,1/2+y,1/2-z
3 -x,-y,-z
4 x,1/2-y,1/2+z
_cell_length_a                   3.9575
_cell_length_b                   10.0048
_cell_length_c                   23.432
_cell_angle_alpha                90
_cell_angle_beta                 64.8351
_cell_angle_gamma                90
_cell_volume                     839.71
loop_
_atom_site_label
_atom_site_type_symbol
_atom_site_fract_x
_atom_site_fract_y
_atom_site_fract_z
C1 C 0.669091 0.37734 0.711386
C2 C 0.743079 0.459588 0.757069
C3 C 0.697963 0.407072 0.812281
C4 C 0.429318 0.250871 0.913717
S1 S 0.564691 0.238499 0.832031
N1 N 0.298943 0.363723 0.945184
N2 N 0.444701 0.142228 0.944589
O1 O 0.663228 0.447486 0.663994
O2 O 0.611164 0.257695 0.719054
H1 H 0.617516 0.389377 0.634911
H2 H 0.83947 0.561735 0.745185
H3 H 0.769263 0.463028 0.845319
H4 H 0.218138 0.438972 0.925096
H5 H 0.215048 0.369331 0.99234
H6 H 0.353756 0.140638 0.991926
H7 H 0.568826 0.0585188 0.920767
O3 O 0.991436 0.107515 0.575022
H8 H 0.79668 0.172256 0.582839
H9 H 1.15615 0.157238 0.587764
CL1 Cl 0.497752 0.32114 0.576247

#END
########################################################
#
# System XXIV
# rank 62   file 2265
#
########################################################
# 
#   For further information visit CCDC www.ccdc.cam.ac.uk
#   To view the CIF, please download Mercury from this site. 
#
# 
#######################################################################

data_CSD_CIF_UNKNWN
_database_code_CSD               UNKNWN
_symmetry_cell_setting           monoclinic
_symmetry_space_group_name_H-M   'C c'
_symmetry_Int_Tables_number      9
loop_
_symmetry_equiv_pos_site_id
_symmetry_equiv_pos_as_xyz
1 x,y,z
2 x,-y,1/2+z
3 1/2+x,1/2+y,z
4 1/2+x,1/2-y,1/2+z
_cell_length_a                   3.9292
_cell_length_b                   21.8668
_cell_length_c                   10.0014
_cell_angle_alpha                90
_cell_angle_beta                 90.7198
_cell_angle_gamma                90
_cell_volume                     859.243
loop_
_atom_site_label
_atom_site_type_symbol
_atom_site_fract_x
_atom_site_fract_y
_atom_site_fract_z
C1 C 0.491486 0.781666 0.0384356
C2 C 0.572991 0.725897 0.115329
C3 C 0.54087 0.671145 0.0572054
C4 C 0.32456 0.584884 -0.112002
S1 S 0.429714 0.66307 -0.113681
N1 N 0.211942 0.556014 -0.00490179
N2 N 0.337229 0.555207 -0.227175
O1 O 0.482148 0.831513 0.113208
O2 O 0.435381 0.779959 -0.0815097
H1 H 0.401594 0.865798 0.0600797
H2 H 0.655094 0.72961 0.218982
H3 H 0.615215 0.629843 0.110256
H4 H 0.189063 0.577819 0.0833252
H5 H 0.151473 0.511101 -0.00688285
H6 H 0.261717 0.511257 -0.236782
H7 H 0.450476 0.574497 -0.306891
O3 O 0.203452 0.430062 0.775031
H8 H 0.0128389 0.423652 0.832935
H9 H 0.390486 0.421133 0.835
CL1 Cl 0.224278 0.932613 0.993612

#END
########################################################
#
# System XXIV
# rank 63   file 1616
#
########################################################
# 
#   For further information visit CCDC www.ccdc.cam.ac.uk
#   To view the CIF, please download Mercury from this site. 
#
# 
#######################################################################

data_CSD_CIF_UNKNWN
_database_code_CSD               UNKNWN
_symmetry_cell_setting           monoclinic
_symmetry_space_group_name_H-M   'P 21/c'
_symmetry_Int_Tables_number      14
loop_
_symmetry_equiv_pos_site_id
_symmetry_equiv_pos_as_xyz
1 x,y,z
2 -x,1/2+y,1/2-z
3 -x,-y,-z
4 x,1/2-y,1/2+z
_cell_length_a                   4.2733
_cell_length_b                   13.1194
_cell_length_c                   15.3774
_cell_angle_alpha                90
_cell_angle_beta                 93.4717
_cell_angle_gamma                90
_cell_volume                     860.523
loop_
_atom_site_label
_atom_site_type_symbol
_atom_site_fract_x
_atom_site_fract_y
_atom_site_fract_z
C1 C 0.522617 0.59691 0.897277
C2 C 0.561187 0.489282 0.87275
C3 C 0.394465 0.451529 0.803812
C4 C -0.0262117 0.434714 0.66725
S1 S 0.139439 0.528379 0.737254
N1 N -0.16736 0.467054 0.593365
N2 N -0.0298956 0.335502 0.684708
O1 O 0.697622 0.623692 0.967434
O2 O 0.343783 0.653331 0.85554
H1 H 0.653261 0.694061 0.981633
H2 H 0.727131 0.441527 0.910137
H3 H 0.428618 0.37365 0.782727
H4 H -0.167535 0.541887 0.577747
H5 H -0.301043 0.420538 0.55418
H6 H -0.125149 0.285277 0.640815
H7 H -0.00296171 0.310526 0.746747
O3 O 0.0807442 0.741913 0.145696
H8 H 0.258716 0.767168 0.11686
H9 H -0.0913259 0.76251 0.106365
CL1 Cl 0.423303 0.182954 0.976233

#END
########################################################
#
# System XXIV
# rank 64   file c1183
#
########################################################
# 
#   For further information visit CCDC www.ccdc.cam.ac.uk
#   To view the CIF, please download Mercury from this site. 
#
# 
#######################################################################

data_CSD_CIF_UNKNWN
_database_code_CSD               UNKNWN
_symmetry_cell_setting           monoclinic
_symmetry_space_group_name_H-M   'P 21/c'
_symmetry_Int_Tables_number      14
loop_
_symmetry_equiv_pos_site_id
_symmetry_equiv_pos_as_xyz
1 x,y,z
2 -x,1/2+y,1/2-z
3 -x,-y,-z
4 x,1/2-y,1/2+z
_cell_length_a                   7.2936
_cell_length_b                   12.3889
_cell_length_c                   9.6385
_cell_angle_alpha                90
_cell_angle_beta                 89.3489
_cell_angle_gamma                90
_cell_volume                     870.876
loop_
_atom_site_label
_atom_site_type_symbol
_atom_site_fract_x
_atom_site_fract_y
_atom_site_fract_z
C1 C 0.237747 0.547928 0.0523525
C2 C 0.150988 0.624458 -0.0455014
C3 C 0.149915 0.617939 -0.183825
C4 C 0.296878 0.573271 -0.431481
S1 S 0.230332 0.505008 -0.279963
N1 N 0.376962 0.669034 -0.426034
N2 N 0.27378 0.523752 -0.551386
O1 O 0.252085 0.448364 -0.00192709
O2 O 0.286334 0.573376 0.16647
H1 H 0.310948 0.399882 0.0627562
H2 H 0.090029 0.695 0.00346245
H3 H 0.0866817 0.680727 -0.245775
H4 H 0.42171 0.69743 -0.334162
H5 H 0.424218 0.706762 -0.512349
H6 H 0.322426 0.553957 -0.642016
H7 H 0.205832 0.452768 -0.555153
O3 O 0.843224 0.683684 0.576036
H8 H 0.782192 0.720455 0.501817
H9 H 0.775867 0.70706 0.656942
CL1 Cl 0.382811 0.217407 0.65758

#END
########################################################
#
# System XXIV
# rank 65   file 1514
#
########################################################
# 
#   For further information visit CCDC www.ccdc.cam.ac.uk
#   To view the CIF, please download Mercury from this site. 
#
# 
#######################################################################

data_CSD_CIF_UNKNWN
_database_code_CSD               UNKNWN
_symmetry_cell_setting           monoclinic
_symmetry_space_group_name_H-M   'P 21/c'
_symmetry_Int_Tables_number      14
loop_
_symmetry_equiv_pos_site_id
_symmetry_equiv_pos_as_xyz
1 x,y,z
2 -x,1/2+y,1/2-z
3 -x,-y,-z
4 x,1/2-y,1/2+z
_cell_length_a                   10.3397
_cell_length_b                   13.4681
_cell_length_c                   8.2837
_cell_angle_alpha                90
_cell_angle_beta                 51.056
_cell_angle_gamma                90
_cell_volume                     897.19
loop_
_atom_site_label
_atom_site_type_symbol
_atom_site_fract_x
_atom_site_fract_y
_atom_site_fract_z
C1 C 0.183785 0.109 0.308699
C2 C 0.210879 0.00091362 0.283842
C3 C 0.337246 -0.0381442 0.267934
C4 C 0.609742 -0.0570908 0.23822
S1 S 0.476927 0.0366554 0.269523
N1 N 0.766171 -0.0311641 0.140856
N2 N 0.563791 -0.149819 0.304451
O1 O 0.0510785 0.137677 0.331127
O2 O 0.279623 0.164439 0.303342
H1 H 0.0352703 0.208756 0.353675
H2 H 0.129724 -0.0461308 0.27621
H3 H 0.36432 -0.116934 0.241003
H4 H 0.806764 0.0369638 0.0763472
H5 H 0.846775 -0.0750865 0.138144
H6 H 0.647457 -0.202797 0.268507
H7 H 0.442675 -0.167303 0.413694
O3 O 0.732842 0.267316 0.869024
H8 H 0.80835 0.291792 0.729
H9 H 0.805994 0.232927 0.884524
CL1 Cl 0.962123 0.167052 0.919885

#END
########################################################
#
# System XXIV
# rank 66   file 1746
#
########################################################
# 
#   For further information visit CCDC www.ccdc.cam.ac.uk
#   To view the CIF, please download Mercury from this site. 
#
# 
#######################################################################

data_CSD_CIF_UNKNWN
_database_code_CSD               UNKNWN
_symmetry_cell_setting           orthorhombic
_symmetry_space_group_name_H-M   'P 21 21 21'
_symmetry_Int_Tables_number      19
loop_
_symmetry_equiv_pos_site_id
_symmetry_equiv_pos_as_xyz
1 x,y,z
2 1/2+x,1/2-y,-z
3 -x,1/2+y,1/2-z
4 1/2-x,-y,1/2+z
_cell_length_a                   4.3089
_cell_length_b                   21.6281
_cell_length_c                   9.3552
_cell_angle_alpha                90
_cell_angle_beta                 90
_cell_angle_gamma                90
_cell_volume                     871.842
loop_
_atom_site_label
_atom_site_type_symbol
_atom_site_fract_x
_atom_site_fract_y
_atom_site_fract_z
C1 C 0.989176 0.0217615 0.917121
C2 C 1.22125 -0.0169222 0.990406
C3 C 1.30557 -0.0709319 0.932894
C4 C 1.33998 -0.169033 0.755174
S1 S 1.14052 -0.0985682 0.772459
N1 N 1.48167 -0.199399 0.859423
N2 N 1.33442 -0.193931 0.625763
O1 O 0.919728 0.072942 0.987441
O2 O 0.878359 0.00656353 0.802555
H1 H 0.786648 0.0989073 0.929279
H2 H 1.33058 -0.00036705 1.08757
H3 H 1.49414 -0.0973619 0.979208
H4 H 1.44959 -0.188014 0.962811
H5 H 1.60835 -0.237785 0.839574
H6 H 1.38361 -0.239034 0.609162
H7 H 1.24569 -0.170055 0.542378
O3 O 0.392915 0.810347 0.150346
H8 H 0.234938 0.832357 0.202321
H9 H 0.571194 0.816815 0.210499
CL1 Cl 0.58932 0.162802 0.85236

#END
########################################################
#
# System XXIV
# rank 67   file 136
#
########################################################
# 
#   For further information visit CCDC www.ccdc.cam.ac.uk
#   To view the CIF, please download Mercury from this site. 
#
# 
#######################################################################

data_CSD_CIF_UNKNWN
_database_code_CSD               UNKNWN
_symmetry_cell_setting           monoclinic
_symmetry_space_group_name_H-M   'P 21/c'
_symmetry_Int_Tables_number      14
loop_
_symmetry_equiv_pos_site_id
_symmetry_equiv_pos_as_xyz
1 x,y,z
2 -x,1/2+y,1/2-z
3 -x,-y,-z
4 x,1/2-y,1/2+z
_cell_length_a                   3.9397
_cell_length_b                   9.9507
_cell_length_c                   21.4115
_cell_angle_alpha                90
_cell_angle_beta                 96.5174
_cell_angle_gamma                90
_cell_volume                     833.966
loop_
_atom_site_label
_atom_site_type_symbol
_atom_site_fract_x
_atom_site_fract_y
_atom_site_fract_z
C1 C 0.390929 0.375739 0.213448
C2 C 0.226795 0.457442 0.259069
C3 C 0.167202 0.404062 0.314026
C4 C 0.257675 0.24892 0.415481
S1 S 0.272504 0.2354 0.334072
N1 N 0.182792 0.140726 0.447063
N2 N 0.323059 0.363848 0.44604
O1 O 0.481627 0.446805 0.165864
O2 O 0.438814 0.255694 0.221048
H1 H 0.583597 0.388936 0.136696
H2 H 0.149389 0.559789 0.247199
H3 H 0.0298058 0.458952 0.347065
H4 H 0.13041 0.0529174 0.424255
H5 H 0.226705 0.136201 0.494448
H6 H 0.316996 0.370259 0.493037
H7 H 0.449194 0.437869 0.42613
O3 O 0.323024 0.106349 0.0750003
H8 H 0.123034 0.155894 0.0832062
H9 H 0.501447 0.170707 0.0865772
CL1 Cl 0.192797 0.822342 0.423586

#END
########################################################
#
# System XXIV
# rank 68   file 2309
#
########################################################
# 
#   For further information visit CCDC www.ccdc.cam.ac.uk
#   To view the CIF, please download Mercury from this site. 
#
# 
#######################################################################

data_CSD_CIF_UNKNWN
_database_code_CSD               UNKNWN
_symmetry_cell_setting           monoclinic
_symmetry_space_group_name_H-M   'I 2/a'
_symmetry_Int_Tables_number      15
loop_
_symmetry_equiv_pos_site_id
_symmetry_equiv_pos_as_xyz
1 x,y,z
2 1/2-x,y,-z
3 1/2+x,1/2+y,1/2+z
4 -x,1/2+y,1/2-z
5 -x,-y,-z
6 1/2+x,-y,z
7 1/2-x,1/2-y,1/2-z
8 x,1/2-y,1/2+z
_cell_length_a                   10.8467
_cell_length_b                   11.8566
_cell_length_c                   14.3766
_cell_angle_alpha                90
_cell_angle_beta                 88.9741
_cell_angle_gamma                90
_cell_volume                     1848.61
loop_
_atom_site_label
_atom_site_type_symbol
_atom_site_fract_x
_atom_site_fract_y
_atom_site_fract_z
C1 C 0.575773 0.977317 0.856574
C2 C 0.502054 1.07736 0.832921
C3 C 0.553682 1.17964 0.835445
C4 C 0.713318 1.34774 0.873649
S1 S 0.707817 1.1995 0.868992
N1 N 0.615735 1.41496 0.873586
N2 N 0.824219 1.39327 0.880346
O1 O 0.51215 0.882396 0.854447
O2 O 0.685344 0.984653 0.872769
H1 H 0.56341 0.818294 0.869706
H2 H 0.40724 1.06724 0.811681
H3 H 0.503736 1.25219 0.809947
H4 H 0.52954 1.38431 0.880891
H5 H 0.624638 1.4998 0.87448
H6 H 0.836553 1.47627 0.89285
H7 H 0.900765 1.34515 0.873745
O3 O 0.133023 0.120202 0.586493
H8 H 0.203899 0.160121 0.60862
H9 H 0.129412 0.143789 0.522595
CL1 Cl 0.394296 0.176445 0.611546

#END
########################################################
#
# System XXIV
# rank 69   file 1759
#
########################################################
# 
#   For further information visit CCDC www.ccdc.cam.ac.uk
#   To view the CIF, please download Mercury from this site. 
#
# 
#######################################################################

data_CSD_CIF_UNKNWN
_database_code_CSD               UNKNWN
_symmetry_cell_setting           monoclinic
_symmetry_space_group_name_H-M   'P 21/c'
_symmetry_Int_Tables_number      14
loop_
_symmetry_equiv_pos_site_id
_symmetry_equiv_pos_as_xyz
1 x,y,z
2 -x,1/2+y,1/2-z
3 -x,-y,-z
4 x,1/2-y,1/2+z
_cell_length_a                   9.3074
_cell_length_b                   15.6465
_cell_length_c                   5.9338
_cell_angle_alpha                90
_cell_angle_beta                 86.166
_cell_angle_gamma                90
_cell_volume                     862.195
loop_
_atom_site_label
_atom_site_type_symbol
_atom_site_fract_x
_atom_site_fract_y
_atom_site_fract_z
C1 C 0.889837 0.3261 0.251874
C2 C 1.03586 0.299067 0.168593
C3 C 1.14388 0.355441 0.157722
C4 C 1.26785 0.510704 0.111717
S1 S 1.12278 0.460751 0.261785
N1 N 1.32679 0.484161 -0.0851861
N2 N 1.30957 0.58456 0.195234
O1 O 0.78915 0.270415 0.204557
O2 O 0.868606 0.393163 0.352293
H1 H 0.694965 0.293682 0.24938
H2 H 1.05434 0.233489 0.114661
H3 H 1.25252 0.335753 0.102353
H4 H 1.30599 0.425473 -0.145062
H5 H 1.40546 0.517879 -0.17051
H6 H 1.37516 0.625373 0.105595
H7 H 1.27772 0.601604 0.354983
O3 O 0.342622 0.323786 0.690111
H8 H 0.392014 0.334408 0.545135
H9 H 0.394943 0.275387 0.742163
CL1 Cl 0.476591 0.840316 0.232479

#END
########################################################
#
# System XXIV
# rank 70   file c548
#
########################################################
# 
#   For further information visit CCDC www.ccdc.cam.ac.uk
#   To view the CIF, please download Mercury from this site. 
#
# 
#######################################################################

data_CSD_CIF_UNKNWN
_database_code_CSD               UNKNWN
_symmetry_cell_setting           monoclinic
_symmetry_space_group_name_H-M   'P 21/c'
_symmetry_Int_Tables_number      14
loop_
_symmetry_equiv_pos_site_id
_symmetry_equiv_pos_as_xyz
1 x,y,z
2 -x,1/2+y,1/2-z
3 -x,-y,-z
4 x,1/2-y,1/2+z
_cell_length_a                   7.2545
_cell_length_b                   21.2119
_cell_length_c                   7.3151
_cell_angle_alpha                90
_cell_angle_beta                 46.0716
_cell_angle_gamma                90
_cell_volume                     810.709
loop_
_atom_site_label
_atom_site_type_symbol
_atom_site_fract_x
_atom_site_fract_y
_atom_site_fract_z
C1 C 0.685189 0.693059 0.141637
C2 C 0.546037 0.752908 0.270786
C3 C 0.64665 0.810791 0.201598
C4 C 0.979909 0.905576 -0.101884
S1 S 0.978516 0.826759 -0.0358624
N1 N 1.19881 0.935567 -0.221096
N2 N 0.788986 0.93531 -0.0520863
O1 O 0.934249 0.697923 0.0148754
O2 O 0.585976 0.646836 0.146905
H1 H 1.02244 0.6596 -0.0814002
H2 H 0.340138 0.748009 0.426479
H3 H 0.524981 0.851549 0.30925
H4 H 1.32186 0.91974 -0.209716
H5 H 1.24719 0.975387 -0.321796
H6 H 0.805559 0.980782 -0.103216
H7 H 0.636515 0.91115 0.00497693
O3 O 0.301921 0.481906 0.945896
H8 H 0.173587 0.450438 1.01078
H9 H 0.271009 0.512662 0.873169
CL1 Cl 0.19456 0.5864 0.758245

#END
########################################################
#
# System XXIV
# rank 71   file 1290
#
########################################################
# 
#   For further information visit CCDC www.ccdc.cam.ac.uk
#   To view the CIF, please download Mercury from this site. 
#
# 
#######################################################################

data_CSD_CIF_UNKNWN
_database_code_CSD               UNKNWN
_symmetry_cell_setting           orthorhombic
_symmetry_space_group_name_H-M   'P b c a'
_symmetry_Int_Tables_number      61
loop_
_symmetry_equiv_pos_site_id
_symmetry_equiv_pos_as_xyz
1 x,y,z
2 1/2+x,1/2-y,-z
3 -x,1/2+y,1/2-z
4 1/2-x,-y,1/2+z
5 -x,-y,-z
6 1/2-x,1/2+y,z
7 x,1/2-y,1/2+z
8 1/2+x,y,1/2-z
_cell_length_a                   7.3773
_cell_length_b                   23.0932
_cell_length_c                   10.7091
_cell_angle_alpha                90
_cell_angle_beta                 90
_cell_angle_gamma                90
_cell_volume                     1824.46
loop_
_atom_site_label
_atom_site_type_symbol
_atom_site_fract_x
_atom_site_fract_y
_atom_site_fract_z
C1 C 0.346898 0.765328 0.401994
C2 C 0.288816 0.713694 0.472541
C3 C 0.297863 0.66128 0.419998
C4 C 0.408362 0.57576 0.269809
S1 S 0.374531 0.651002 0.26529
N1 N 0.420845 0.547651 0.162571
N2 N 0.426298 0.546459 0.375727
O1 O 0.33711 0.813559 0.468117
O2 O 0.398744 0.762068 0.29432
H1 H 0.379666 0.846254 0.419495
H2 H 0.236495 0.718705 0.566597
H3 H 0.242787 0.623666 0.46741
H4 H 0.398834 0.568346 0.0808444
H5 H 0.461571 0.50596 0.157819
H6 H 0.446769 0.503178 0.375714
H7 H 0.449872 0.567262 0.456876
O3 O 0.964959 0.429922 0.116925
H8 H 0.840392 0.41832 0.126023
H9 H 1.01739 0.416283 0.193754
CL1 Cl 0.0676471 0.0806743 0.880286

#END
########################################################
#
# System XXIV
# rank 72   file 781
#
########################################################
# 
#   For further information visit CCDC www.ccdc.cam.ac.uk
#   To view the CIF, please download Mercury from this site. 
#
# 
#######################################################################

data_CSD_CIF_UNKNWN
_database_code_CSD               UNKNWN
_symmetry_cell_setting           orthorhombic
_symmetry_space_group_name_H-M   'P 21 21 21'
_symmetry_Int_Tables_number      19
loop_
_symmetry_equiv_pos_site_id
_symmetry_equiv_pos_as_xyz
1 x,y,z
2 1/2+x,1/2-y,-z
3 -x,1/2+y,1/2-z
4 1/2-x,-y,1/2+z
_cell_length_a                   3.9427
_cell_length_b                   9.9698
_cell_length_c                   21.2727
_cell_angle_alpha                90
_cell_angle_beta                 90
_cell_angle_gamma                90
_cell_volume                     836.186
loop_
_atom_site_label
_atom_site_type_symbol
_atom_site_fract_x
_atom_site_fract_y
_atom_site_fract_z
C1 C 0.0868126 0.12485 0.713973
C2 C 0.274765 0.206912 0.760027
C3 C 0.360674 0.154625 0.815608
C4 C 0.316989 0.00010886 0.917416
S1 S 0.26786 -0.0136022 0.835696
N1 N 0.268888 0.114511 0.948033
N2 N 0.390375 -0.109705 0.94951
O1 O -0.0412264 0.196338 0.667304
O2 O 0.0530294 0.0043408 0.72061
H1 H -0.160328 0.138919 0.637888
H2 H 0.345026 0.30908 0.748228
H3 H 0.513155 0.210456 0.849085
H4 H 0.148013 0.19176 0.927117
H5 H 0.311799 0.122295 0.994741
H6 H 0.371405 -0.113918 0.996829
H7 H 0.453595 -0.195229 0.926875
O3 O 0.935675 0.359913 0.925835
H8 H 0.749461 0.408425 0.907422
H9 H 1.11647 0.424318 0.922214
CL1 Cl 0.0759189 0.42525 0.422559

#END
########################################################
#
# System XXIV
# rank 73   file 1243
#
########################################################
# 
#   For further information visit CCDC www.ccdc.cam.ac.uk
#   To view the CIF, please download Mercury from this site. 
#
# 
#######################################################################

data_CSD_CIF_UNKNWN
_database_code_CSD               UNKNWN
_symmetry_cell_setting           monoclinic
_symmetry_space_group_name_H-M   'P 21/c'
_symmetry_Int_Tables_number      14
loop_
_symmetry_equiv_pos_site_id
_symmetry_equiv_pos_as_xyz
1 x,y,z
2 -x,1/2+y,1/2-z
3 -x,-y,-z
4 x,1/2-y,1/2+z
_cell_length_a                   3.8972
_cell_length_b                   21.6313
_cell_length_c                   9.963
_cell_angle_alpha                90
_cell_angle_beta                 84.6096
_cell_angle_gamma                90
_cell_volume                     836.182
loop_
_atom_site_label
_atom_site_type_symbol
_atom_site_fract_x
_atom_site_fract_y
_atom_site_fract_z
C1 C 0.916545 0.715888 0.634958
C2 C 1.13525 0.760806 0.555543
C3 C 1.19059 0.816456 0.607581
C4 C 1.14517 0.915117 0.769495
S1 S 1.03021 0.836425 0.773813
N1 N 1.1548 0.949292 0.65865
N2 N 1.21015 0.941826 0.883756
O1 O 0.856419 0.665102 0.567344
O2 O 0.800873 0.726896 0.750394
H1 H 0.715715 0.636343 0.623123
H2 H 1.25279 0.748309 0.456246
H3 H 1.3633 0.849389 0.554049
H4 H 1.05611 0.933145 0.575394
H5 H 1.22109 0.994475 0.658378
H6 H 1.25691 0.987603 0.890511
H7 H 1.23762 0.915921 0.966473
O3 O 0.925404 0.578645 0.90848
H8 H 0.739913 0.596852 0.864801
H9 H 1.10996 0.579397 0.837187
CL1 Cl 0.532787 0.0739143 0.814224

#END
########################################################
#
# System XXIV
# rank 74   file 2081
#
########################################################
# 
#   For further information visit CCDC www.ccdc.cam.ac.uk
#   To view the CIF, please download Mercury from this site. 
#
# 
#######################################################################

data_CSD_CIF_UNKNWN
_database_code_CSD               UNKNWN
_symmetry_cell_setting           monoclinic
_symmetry_space_group_name_H-M   'P 21/c'
_symmetry_Int_Tables_number      14
loop_
_symmetry_equiv_pos_site_id
_symmetry_equiv_pos_as_xyz
1 x,y,z
2 -x,1/2+y,1/2-z
3 -x,-y,-z
4 x,1/2-y,1/2+z
_cell_length_a                   4.7881
_cell_length_b                   23.8025
_cell_length_c                   8.4348
_cell_angle_alpha                90
_cell_angle_beta                 105.927
_cell_angle_gamma                90
_cell_volume                     924.399
loop_
_atom_site_label
_atom_site_type_symbol
_atom_site_fract_x
_atom_site_fract_y
_atom_site_fract_z
C1 C 0.71065 0.735071 0.821743
C2 C 0.817075 0.786743 0.915342
C3 C 0.661164 0.833972 0.881543
C4 C 0.204367 0.902609 0.765094
S1 S 0.339688 0.838127 0.718019
N1 N -0.00104252 0.926562 0.646381
N2 N 0.282623 0.927237 0.911696
O1 O 0.868015 0.690311 0.881086
O2 O 0.49946 0.73548 0.701983
H1 H 0.78747 0.656902 0.819717
H2 H 1.01989 0.785991 1.01235
H3 H 0.744291 0.872974 0.94337
H4 H -0.0486467 0.911798 0.529719
H5 H -0.118738 0.959481 0.667723
H6 H 0.186404 0.963005 0.934266
H7 H 0.40855 0.907052 1.01078
O3 O 0.198854 0.51681 0.706234
H8 H 0.0683671 0.545147 0.725159
H9 H 0.384225 0.535257 0.742795
CL1 Cl 0.730806 0.914129 0.260879

#END
########################################################
#
# System XXIV
# rank 75   file 1368
#
########################################################
# 
#   For further information visit CCDC www.ccdc.cam.ac.uk
#   To view the CIF, please download Mercury from this site. 
#
# 
#######################################################################

data_CSD_CIF_UNKNWN
_database_code_CSD               UNKNWN
_symmetry_cell_setting           monoclinic
_symmetry_space_group_name_H-M   'P c'
_symmetry_Int_Tables_number      7
loop_
_symmetry_equiv_pos_site_id
_symmetry_equiv_pos_as_xyz
1 x,y,z
2 x,-y,1/2+z
_cell_length_a                   4.9763
_cell_length_b                   11.822
_cell_length_c                   7.4604
_cell_angle_alpha                90
_cell_angle_beta                 79.8773
_cell_angle_gamma                90
_cell_volume                     432.062
loop_
_atom_site_label
_atom_site_type_symbol
_atom_site_fract_x
_atom_site_fract_y
_atom_site_fract_z
C1 C 0.929078 0.956223 0.0439351
C2 C 0.771368 1.05919 0.103163
C3 C 0.878191 1.16084 0.0556568
C4 C 1.23276 1.3246 -0.0818113
S1 S 1.20576 1.17635 -0.0781218
N1 N 1.07119 1.39304 0.0306675
N2 N 1.42839 1.36858 -0.204912
O1 O 0.802651 0.862062 0.105921
O2 O 1.15136 0.960976 -0.0549261
H1 H 0.901891 0.796291 0.0522196
H2 H 0.567624 1.05197 0.182798
H3 H 0.756642 1.23673 0.0863994
H4 H 0.979958 1.36559 0.154476
H5 H 1.08469 1.47794 0.0149652
H6 H 1.47113 1.45216 -0.209328
H7 H 1.5342 1.31966 -0.304056
O3 O 0.516562 0.404633 0.294314
H8 H 0.350714 0.367311 0.349121
H9 H 0.642686 0.383952 0.372668
CL1 Cl 0.96872 0.6565 0.974983

#END
########################################################
#
# System XXIV
# rank 76   file 50
#
########################################################
# 
#   For further information visit CCDC www.ccdc.cam.ac.uk
#   To view the CIF, please download Mercury from this site. 
#
# 
#######################################################################

data_CSD_CIF_UNKNWN
_database_code_CSD               UNKNWN
_symmetry_cell_setting           monoclinic
_symmetry_space_group_name_H-M   'P 21'
_symmetry_Int_Tables_number      4
loop_
_symmetry_equiv_pos_site_id
_symmetry_equiv_pos_as_xyz
1 x,y,z
2 -x,1/2+y,-z
_cell_length_a                   3.8722
_cell_length_b                   10.0358
_cell_length_c                   10.6727
_cell_angle_alpha                90
_cell_angle_beta                 86.5754
_cell_angle_gamma                90
_cell_volume                     414.007
loop_
_atom_site_label
_atom_site_type_symbol
_atom_site_fract_x
_atom_site_fract_y
_atom_site_fract_z
C1 C 0.399258 0.970833 0.571947
C2 C 0.240876 0.887753 0.476836
C3 C 0.174195 0.940401 0.365895
C4 C 0.231347 1.10214 0.166591
S1 S 0.257165 1.10976 0.329757
N1 N 0.150938 1.21377 0.108763
N2 N 0.300189 0.993686 0.0986347
O1 O 0.505576 0.90115 0.667485
O2 O 0.429913 1.09089 0.559253
H1 H 0.60965 0.959695 0.72689
H2 H 0.176119 0.784686 0.497999
H3 H 0.0430849 0.883532 0.29639
H4 H 0.0942155 1.29696 0.159281
H5 H 0.205086 1.22648 0.0157122
H6 H 0.275257 0.992578 0.00488963
H7 H 0.423596 0.915698 0.13551
O3 O 0.625812 0.743949 0.144744
H8 H 0.80572 0.69536 0.183289
H9 H 0.440043 0.68009 0.150197
CL1 Cl 0.863204 0.0250051 0.846604

#END
########################################################
#
# System XXIV
# rank 77   file 1721
#
########################################################
# 
#   For further information visit CCDC www.ccdc.cam.ac.uk
#   To view the CIF, please download Mercury from this site. 
#
# 
#######################################################################

data_CSD_CIF_UNKNWN
_database_code_CSD               UNKNWN
_symmetry_cell_setting           orthorhombic
_symmetry_space_group_name_H-M   'A b a 2'
_symmetry_Int_Tables_number      41
loop_
_symmetry_equiv_pos_site_id
_symmetry_equiv_pos_as_xyz
1 x,y,z
2 -x,-y,z
3 1/2-x,1/2+y,z
4 1/2+x,1/2-y,z
5 x,1/2+y,1/2+z
6 -x,1/2-y,1/2+z
7 1/2-x,y,1/2+z
8 1/2+x,-y,1/2+z
_cell_length_a                   10.8094
_cell_length_b                   23.31
_cell_length_c                   7.1907
_cell_angle_alpha                90
_cell_angle_beta                 90
_cell_angle_gamma                90
_cell_volume                     1811.82
loop_
_atom_site_label
_atom_site_type_symbol
_atom_site_fract_x
_atom_site_fract_y
_atom_site_fract_z
C1 C 0.908729 0.733234 0.500155
C2 C 0.980842 0.784672 0.450062
C3 C 0.928731 0.836576 0.460236
C4 C 0.773248 0.920965 0.558422
S1 S 0.773102 0.846093 0.528247
N1 N 0.664964 0.947383 0.562693
N2 N 0.875647 0.951851 0.577312
O1 O 0.97272 0.685172 0.484344
O2 O 0.80156 0.736529 0.551159
H1 H 0.923373 0.652452 0.522009
H2 H 1.07537 0.779984 0.401716
H3 H 0.977488 0.873964 0.408316
H4 H 0.585447 0.924847 0.551739
H5 H 0.657208 0.989586 0.592245
H6 H 0.87183 0.994224 0.60671
H7 H 0.957812 0.932592 0.599417
O3 O 0.87882 0.565716 0.171037
H8 H 0.87176 0.572163 0.302787
H9 H 0.803716 0.582843 0.125443
CL1 Cl 0.383667 0.419215 0.0787562

#END
########################################################
#
# System XXIV
# rank 78   file 590
#
########################################################
# 
#   For further information visit CCDC www.ccdc.cam.ac.uk
#   To view the CIF, please download Mercury from this site. 
#
# 
#######################################################################

data_CSD_CIF_UNKNWN
_database_code_CSD               UNKNWN
_symmetry_cell_setting           monoclinic
_symmetry_space_group_name_H-M   'C c'
_symmetry_Int_Tables_number      9
loop_
_symmetry_equiv_pos_site_id
_symmetry_equiv_pos_as_xyz
1 x,y,z
2 x,-y,1/2+z
3 1/2+x,1/2+y,z
4 1/2+x,1/2-y,1/2+z
_cell_length_a                   3.9184
_cell_length_b                   21.8722
_cell_length_c                   10.0125
_cell_angle_alpha                90
_cell_angle_beta                 91.7236
_cell_angle_gamma                90
_cell_volume                     857.723
loop_
_atom_site_label
_atom_site_type_symbol
_atom_site_fract_x
_atom_site_fract_y
_atom_site_fract_z
C1 C 0.493881 0.71882 0.96095
C2 C 0.410844 0.774474 0.883438
C3 C 0.441629 0.829254 0.94164
C4 C 0.652723 0.915639 1.11296
S1 S 0.549112 0.837393 1.11345
N1 N 0.629444 0.945551 1.22719
N2 N 0.768398 0.944551 1.00729
O1 O 0.509236 0.66909 0.886231
O2 O 0.546313 0.720527 1.08138
H1 H 0.586098 0.634769 0.940575
H2 H 0.331141 0.770692 0.779058
H3 H 0.36677 0.870546 0.888181
H4 H 0.53442 0.924671 1.30804
H5 H 0.718962 0.98854 1.2398
H6 H 0.838784 0.988983 1.01102
H7 H 0.804265 0.92215 0.920836
O3 O 0.291003 0.430106 0.727557
H8 H 0.480018 0.424272 0.669638
H9 H 0.101707 0.420715 0.667515
CL1 Cl 0.258275 1.06782 0.00808626

#END
########################################################
#
# System XXIV
# rank 79   file 1674
#
########################################################
# 
#   For further information visit CCDC www.ccdc.cam.ac.uk
#   To view the CIF, please download Mercury from this site. 
#
# 
#######################################################################

data_CSD_CIF_UNKNWN
_database_code_CSD               UNKNWN
_symmetry_cell_setting           orthorhombic
_symmetry_space_group_name_H-M   'P n a 21'
_symmetry_Int_Tables_number      33
loop_
_symmetry_equiv_pos_site_id
_symmetry_equiv_pos_as_xyz
1 x,y,z
2 -x,-y,1/2+z
3 1/2-x,1/2+y,1/2+z
4 1/2+x,1/2-y,z
_cell_length_a                   21.6562
_cell_length_b                   3.8922
_cell_length_c                   10.0453
_cell_angle_alpha                90
_cell_angle_beta                 90
_cell_angle_gamma                90
_cell_volume                     846.721
loop_
_atom_site_label
_atom_site_type_symbol
_atom_site_fract_x
_atom_site_fract_y
_atom_site_fract_z
C1 C 0.463876 0.602591 0.029854
C2 C 0.512205 0.762012 0.112909
C3 C 0.567117 0.837842 0.0598436
C4 C 0.664359 0.794497 -0.103522
S1 S 0.583453 0.77206 -0.110646
N1 N 0.697015 0.71881 0.00417157
N2 N 0.693312 0.870115 -0.215738
O1 O 0.416233 0.48997 0.0997199
O2 O 0.469629 0.574533 -0.0902076
H1 H 0.386314 0.383805 0.040836
H2 H 0.502672 0.81973 0.216554
H3 H 0.602244 0.97054 0.117357
H4 H 0.676329 0.609791 0.0836568
H5 H 0.743645 0.708237 0.00193418
H6 H 0.73981 0.86801 -0.223552
H7 H 0.669203 0.946037 -0.296663
O3 O 0.178763 0.0933709 0.257895
H8 H 0.164714 0.291698 0.306479
H9 H 0.171398 -0.0865091 0.321714
CL1 Cl 0.828245 0.391842 0.972788

#END
########################################################
#
# System XXIV
# rank 80   file c152
#
########################################################
# 
#   For further information visit CCDC www.ccdc.cam.ac.uk
#   To view the CIF, please download Mercury from this site. 
#
# 
#######################################################################

data_CSD_CIF_UNKNWN
_database_code_CSD               UNKNWN
_symmetry_cell_setting           monoclinic
_symmetry_space_group_name_H-M   'P 21/c'
_symmetry_Int_Tables_number      14
loop_
_symmetry_equiv_pos_site_id
_symmetry_equiv_pos_as_xyz
1 x,y,z
2 -x,1/2+y,1/2-z
3 -x,-y,-z
4 x,1/2-y,1/2+z
_cell_length_a                   10.7753
_cell_length_b                   10.4143
_cell_length_c                   7.3612
_cell_angle_alpha                90
_cell_angle_beta                 81.5655
_cell_angle_gamma                90
_cell_volume                     817.119
loop_
_atom_site_label
_atom_site_type_symbol
_atom_site_fract_x
_atom_site_fract_y
_atom_site_fract_z
C1 C 0.900607 0.255135 0.80626
C2 C 1.00927 0.320202 0.869602
C3 C 1.12161 0.270659 0.885557
C4 C 1.32075 0.123709 0.778382
S1 S 1.16099 0.105982 0.859753
N1 N 1.3912 0.0188196 0.764374
N2 N 1.37383 0.235819 0.730555
O1 O 0.910788 0.126648 0.808529
O2 O 0.814394 0.313174 0.758967
H1 H 0.834105 0.0898969 0.776621
H2 H 0.993697 0.421586 0.899262
H3 H 1.18849 0.328767 0.946789
H4 H 1.3561 -0.0656675 0.816103
H5 H 1.48502 0.0229044 0.726048
H6 H 1.46198 0.240909 0.661521
H7 H 1.32127 0.316035 0.731819
O3 O 0.610154 0.278717 0.551493
H8 H 0.66485 0.207576 0.565372
H9 H 0.635556 0.305177 0.426441
CL1 Cl 0.690785 0.466778 0.221416

#END
########################################################
#
# System XXIV
# rank 81   file c1171
#
########################################################
# 
#   For further information visit CCDC www.ccdc.cam.ac.uk
#   To view the CIF, please download Mercury from this site. 
#
# 
#######################################################################

data_CSD_CIF_UNKNWN
_database_code_CSD               UNKNWN
_symmetry_cell_setting           monoclinic
_symmetry_space_group_name_H-M   'P 21/a'
_symmetry_Int_Tables_number      14
loop_
_symmetry_equiv_pos_site_id
_symmetry_equiv_pos_as_xyz
1 x,y,z
2 1/2-x,1/2+y,-z
3 -x,-y,-z
4 1/2+x,1/2-y,z
_cell_length_a                   9.6969
_cell_length_b                   14.3404
_cell_length_c                   7.06
_cell_angle_alpha                90
_cell_angle_beta                 67.5306
_cell_angle_gamma                90
_cell_volume                     907.215
loop_
_atom_site_label
_atom_site_type_symbol
_atom_site_fract_x
_atom_site_fract_y
_atom_site_fract_z
C1 C 0.459964 0.126484 0.548399
C2 C 0.507593 0.0753756 0.695953
C3 C 0.646582 0.065936 0.688691
C4 C 0.911096 0.136694 0.642563
S1 S 0.807722 0.112536 0.493099
N1 N 1.05841 0.137523 0.551793
N2 N 0.846535 0.15628 0.840624
O1 O 0.572507 0.135942 0.364878
O2 O 0.334521 0.15344 0.589406
H1 H 0.541837 0.176102 0.27756
H2 H 0.416767 0.044119 0.823307
H3 H 0.668807 0.0257077 0.804408
H4 H 1.10885 0.123142 0.400707
H5 H 1.12374 0.162933 0.622146
H6 H 0.907291 0.173329 0.92434
H7 H 0.736624 0.171883 0.902366
O3 O 0.764985 0.876059 0.85703
H8 H 0.679755 0.837472 0.875126
H9 H 0.821326 0.838589 0.91491
CL1 Cl 0.978628 0.740918 0.924984

#END
########################################################
#
# System XXIV
# rank 82   file 589
#
########################################################
# 
#   For further information visit CCDC www.ccdc.cam.ac.uk
#   To view the CIF, please download Mercury from this site. 
#
# 
#######################################################################

data_CSD_CIF_UNKNWN
_database_code_CSD               UNKNWN
_symmetry_cell_setting           monoclinic
_symmetry_space_group_name_H-M   'P 21/c'
_symmetry_Int_Tables_number      14
loop_
_symmetry_equiv_pos_site_id
_symmetry_equiv_pos_as_xyz
1 x,y,z
2 -x,1/2+y,1/2-z
3 -x,-y,-z
4 x,1/2-y,1/2+z
_cell_length_a                   4.8563
_cell_length_b                   22.7586
_cell_length_c                   8.6082
_cell_angle_alpha                90
_cell_angle_beta                 71.8039
_cell_angle_gamma                90
_cell_volume                     903.824
loop_
_atom_site_label
_atom_site_type_symbol
_atom_site_fract_x
_atom_site_fract_y
_atom_site_fract_z
C1 C 0.164118 0.232827 0.756409
C2 C 0.267962 0.286973 0.662328
C3 C 0.103268 0.335272 0.693068
C4 C -0.361338 0.406272 0.807683
S1 S -0.236053 0.337349 0.84726
N1 N -0.256777 0.436357 0.6699
N2 N -0.585189 0.42803 0.924488
O1 O 0.34419 0.188096 0.708439
O2 O -0.0642503 0.231464 0.867489
H1 H 0.267584 0.153088 0.77118
H2 H 0.479007 0.287494 0.569616
H3 H 0.186567 0.376435 0.633182
H4 H -0.12312 0.417634 0.56809
H5 H -0.317478 0.478323 0.660233
H6 H -0.700268 0.462633 0.904869
H7 H -0.642011 0.411409 1.03899
O3 O 0.19539 0.529826 0.828911
H8 H 0.0662816 0.539503 0.767735
H9 H 0.35939 0.554777 0.779821
CL1 Cl 0.778586 0.578067 0.671914

#END
########################################################
#
# System XXIV
# rank 83   file 1893
#
########################################################
# 
#   For further information visit CCDC www.ccdc.cam.ac.uk
#   To view the CIF, please download Mercury from this site. 
#
# 
#######################################################################

data_CSD_CIF_UNKNWN
_database_code_CSD               UNKNWN
_symmetry_cell_setting           orthorhombic
_symmetry_space_group_name_H-M   'P 21 21 21'
_symmetry_Int_Tables_number      19
loop_
_symmetry_equiv_pos_site_id
_symmetry_equiv_pos_as_xyz
1 x,y,z
2 1/2+x,1/2-y,-z
3 -x,1/2+y,1/2-z
4 1/2-x,-y,1/2+z
_cell_length_a                   12.2549
_cell_length_b                   15.8132
_cell_length_c                   4.4528
_cell_angle_alpha                90
_cell_angle_beta                 90
_cell_angle_gamma                90
_cell_volume                     862.904
loop_
_atom_site_label
_atom_site_type_symbol
_atom_site_fract_x
_atom_site_fract_y
_atom_site_fract_z
C1 C 0.161972 0.0927602 0.0587419
C2 C 0.26442 0.125562 -0.0696865
C3 C 0.305865 0.198302 0.0318862
C4 C 0.338235 0.337223 0.370757
S1 S 0.237512 0.260725 0.301496
N1 N 0.301861 0.408911 0.487253
N2 N 0.444431 0.325613 0.33288
O1 O 0.128153 0.022159 -0.0703628
O2 O 0.115436 0.128816 0.263776
H1 H 0.0609527 0.00369613 0.0242233
H2 H 0.304526 0.0912883 -0.249517
H3 H 0.377965 0.22564 -0.0712506
H4 H 0.221337 0.422542 0.483304
H5 H 0.352151 0.452723 0.577316
H6 H 0.499434 0.368105 0.409668
H7 H 0.47369 0.267342 0.287698
O3 O 0.951329 0.827693 0.703503
H8 H 0.955411 0.869957 0.858583
H9 H 0.948493 0.861982 0.525141
CL1 Cl 0.0563496 0.457353 0.321534

#END
########################################################
#
# System XXIV
# rank 84   file 1009
#
########################################################
# 
#   For further information visit CCDC www.ccdc.cam.ac.uk
#   To view the CIF, please download Mercury from this site. 
#
# 
#######################################################################

data_CSD_CIF_UNKNWN
_database_code_CSD               UNKNWN
_symmetry_cell_setting           orthorhombic
_symmetry_space_group_name_H-M   'F d d 2'
_symmetry_Int_Tables_number      43
loop_
_symmetry_equiv_pos_site_id
_symmetry_equiv_pos_as_xyz
1 x,y,z
2 -x,-y,z
3 1/4-x,1/4+y,1/4+z
4 1/4+x,1/4-y,1/4+z
5 x,1/2+y,1/2+z
6 -x,1/2-y,1/2+z
7 1/4-x,3/4+y,3/4+z
8 1/4+x,3/4-y,3/4+z
9 1/2+x,y,1/2+z
10 1/2-x,-y,1/2+z
11 3/4-x,1/4+y,3/4+z
12 3/4+x,1/4-y,3/4+z
13 1/2+x,1/2+y,z
14 1/2-x,1/2-y,z
15 3/4-x,3/4+y,1/4+z
16 3/4+x,3/4-y,1/4+z
_cell_length_a                   19.7221
_cell_length_b                   44.641
_cell_length_c                   4.1848
_cell_angle_alpha                90
_cell_angle_beta                 90
_cell_angle_gamma                90
_cell_volume                     3684.36
loop_
_atom_site_label
_atom_site_type_symbol
_atom_site_fract_x
_atom_site_fract_y
_atom_site_fract_z
C1 C 0.426347 0.861543 0.470003
C2 C 0.458298 0.88713 0.634838
C3 C 0.432573 0.914639 0.600977
C4 C 0.366585 0.960551 0.332823
S1 S 0.358579 0.921639 0.375146
N1 N 0.424385 0.975274 0.371
N2 N 0.311983 0.975479 0.240229
O1 O 0.463022 0.836783 0.484525
O2 O 0.372134 0.863973 0.333555
H1 H 0.440711 0.820845 0.367361
H2 H 0.502826 0.883447 0.781918
H3 H 0.453028 0.933349 0.735739
H4 H 0.468953 0.964334 0.38812
H5 H 0.426235 0.997891 0.366145
H6 H 0.314394 0.996901 0.163633
H7 H 0.265457 0.96617 0.258486
O3 O 0.190177 0.212987 0.159716
H8 H 0.162801 0.206434 -0.0173723
H9 H 0.160641 0.208961 0.337673
CL1 Cl 0.661911 0.461621 0.414573

#END
########################################################
#
# System XXIV
# rank 85   file c1072
#
########################################################
# 
#   For further information visit CCDC www.ccdc.cam.ac.uk
#   To view the CIF, please download Mercury from this site. 
#
# 
#######################################################################

data_CSD_CIF_UNKNWN
_database_code_CSD               UNKNWN
_symmetry_cell_setting           monoclinic
_symmetry_space_group_name_H-M   'P 21/a'
_symmetry_Int_Tables_number      14
loop_
_symmetry_equiv_pos_site_id
_symmetry_equiv_pos_as_xyz
1 x,y,z
2 1/2-x,1/2+y,-z
3 -x,-y,-z
4 1/2+x,1/2-y,z
_cell_length_a                   7.5222
_cell_length_b                   17.091
_cell_length_c                   7.4229
_cell_angle_alpha                90
_cell_angle_beta                 83.5599
_cell_angle_gamma                90
_cell_volume                     948.28
loop_
_atom_site_label
_atom_site_type_symbol
_atom_site_fract_x
_atom_site_fract_y
_atom_site_fract_z
C1 C 0.684751 0.260741 0.972963
C2 C 0.717378 0.345522 0.942665
C3 C 0.792852 0.379964 0.791468
C4 C 0.86306 0.408989 0.435915
S1 S 0.861885 0.330425 0.586188
N1 N 0.955232 0.399913 0.274362
N2 N 0.781748 0.476823 0.47417
O1 O 0.761606 0.217649 0.833702
O2 O 0.603923 0.234426 1.10822
H1 H 0.744346 0.162458 0.860313
H2 H 0.681209 0.381608 1.06151
H3 H 0.826721 0.441741 0.793166
H4 H 1.02385 0.350081 0.242514
H5 H 0.950225 0.439393 0.173797
H6 H 0.770484 0.517065 0.376273
H7 H 0.695799 0.482639 0.587932
O3 O 0.0631155 0.969619 0.769791
H8 H -0.0353834 1.0006 0.824034
H9 H 0.123063 0.954412 0.87211
CL1 Cl 0.732856 0.0588498 0.902634

#END
########################################################
#
# System XXIV
# rank 86   file 655
#
########################################################
# 
#   For further information visit CCDC www.ccdc.cam.ac.uk
#   To view the CIF, please download Mercury from this site. 
#
# 
#######################################################################

data_CSD_CIF_UNKNWN
_database_code_CSD               UNKNWN
_symmetry_cell_setting           monoclinic
_symmetry_space_group_name_H-M   'P 21/c'
_symmetry_Int_Tables_number      14
loop_
_symmetry_equiv_pos_site_id
_symmetry_equiv_pos_as_xyz
1 x,y,z
2 -x,1/2+y,1/2-z
3 -x,-y,-z
4 x,1/2-y,1/2+z
_cell_length_a                   4.8189
_cell_length_b                   23.6791
_cell_length_c                   8.4218
_cell_angle_alpha                90
_cell_angle_beta                 73.9717
_cell_angle_gamma                90
_cell_volume                     923.63
loop_
_atom_site_label
_atom_site_type_symbol
_atom_site_fract_x
_atom_site_fract_y
_atom_site_fract_z
C1 C 0.786937 0.764893 0.81826
C2 C 0.681224 0.712735 0.91101
C3 C 0.838491 0.665503 0.877932
C4 C 1.29476 0.596936 0.762947
S1 S 1.16017 0.661645 0.715182
N1 N 1.50107 0.573047 0.644584
N2 N 1.21545 0.57221 0.909865
O1 O 0.626511 0.809539 0.876443
O2 O 1.00006 0.764947 0.699915
H1 H 0.706417 0.843257 0.815576
H2 H 0.478594 0.713241 1.00761
H3 H 0.756076 0.626159 0.939144
H4 H 1.54802 0.587574 0.527373
H5 H 1.62071 0.540549 0.666887
H6 H 1.30896 0.536009 0.932452
H7 H 1.08987 0.592544 1.00902
O3 O 0.706551 0.0163658 0.29288
H8 H 0.577192 0.0450989 0.275108
H9 H 0.891085 0.0348636 0.257154
CL1 Cl 0.763255 0.914772 0.75805

#END
########################################################
#
# System XXIV
# rank 87   file c800
#
########################################################
# 
#   For further information visit CCDC www.ccdc.cam.ac.uk
#   To view the CIF, please download Mercury from this site. 
#
# 
#######################################################################

data_CSD_CIF_UNKNWN
_database_code_CSD               UNKNWN
_symmetry_cell_setting           orthorhombic
_symmetry_space_group_name_H-M   'P b c a'
_symmetry_Int_Tables_number      61
loop_
_symmetry_equiv_pos_site_id
_symmetry_equiv_pos_as_xyz
1 x,y,z
2 1/2+x,1/2-y,-z
3 -x,1/2+y,1/2-z
4 1/2-x,-y,1/2+z
5 -x,-y,-z
6 1/2-x,1/2+y,z
7 x,1/2-y,1/2+z
8 1/2+x,y,1/2-z
_cell_length_a                   13.0959
_cell_length_b                   7.6616
_cell_length_c                   17.7855
_cell_angle_alpha                90
_cell_angle_beta                 90
_cell_angle_gamma                90
_cell_volume                     1784.52
loop_
_atom_site_label
_atom_site_type_symbol
_atom_site_fract_x
_atom_site_fract_y
_atom_site_fract_z
C1 C 0.766842 0.385993 0.64961
C2 C 0.853284 0.303322 0.689743
C3 C 0.850145 0.218973 0.75545
C4 C 0.788529 0.0931203 0.890222
S1 S 0.737876 0.184216 0.808472
N1 N 0.886613 0.0982691 0.909072
N2 N 0.722113 0.0172265 0.93584
O1 O 0.677038 0.348839 0.682806
O2 O 0.776446 0.47301 0.593884
H1 H 0.620784 0.402254 0.655926
H2 H 0.926375 0.316138 0.66151
H3 H 0.918324 0.154958 0.776475
H4 H 0.932423 0.194292 0.889818
H5 H 0.912489 0.0308347 0.954081
H6 H 0.741105 -0.0190649 0.988625
H7 H 0.649198 -0.00344559 0.919524
O3 O 0.0439736 0.218189 0.0191957
H8 H 0.0488347 0.289926 -0.0250768
H9 H 0.0186901 0.300316 0.0556586
CL1 Cl 0.505317 0.0432763 0.1126

#END
########################################################
#
# System XXIV
# rank 88   file 998
#
########################################################
# 
#   For further information visit CCDC www.ccdc.cam.ac.uk
#   To view the CIF, please download Mercury from this site. 
#
# 
#######################################################################

data_CSD_CIF_UNKNWN
_database_code_CSD               UNKNWN
_symmetry_cell_setting           monoclinic
_symmetry_space_group_name_H-M   'P c'
_symmetry_Int_Tables_number      7
loop_
_symmetry_equiv_pos_site_id
_symmetry_equiv_pos_as_xyz
1 x,y,z
2 x,-y,1/2+z
_cell_length_a                   4.9912
_cell_length_b                   11.7957
_cell_length_c                   7.5021
_cell_angle_alpha                90
_cell_angle_beta                 100.677
_cell_angle_gamma                90
_cell_volume                     434.036
loop_
_atom_site_label
_atom_site_type_symbol
_atom_site_fract_x
_atom_site_fract_y
_atom_site_fract_z
C1 C 0.926628 0.457759 0.959126
C2 C 0.768484 0.56097 0.900241
C3 C 0.874705 0.662707 0.94959
C4 C 1.23095 0.826522 1.08475
S1 S 1.2028 0.677934 1.08377
N1 N 1.42026 0.87119 1.21195
N2 N 1.07375 0.89446 0.968426
O1 O 0.801378 0.363478 0.89517
O2 O 1.148 0.462417 1.05967
H1 H 0.900011 0.297411 0.949052
H2 H 0.564396 0.553789 0.820558
H3 H 0.753493 0.738951 0.919645
H4 H 1.53015 0.821739 1.30886
H5 H 1.46901 0.954348 1.21339
H6 H 1.08496 0.979646 0.983153
H7 H 0.983722 0.865852 0.845132
O3 O 0.515244 0.0979185 0.207569
H8 H 0.348911 0.135019 0.152506
H9 H 0.640293 0.11869 0.12986
CL1 Cl 0.964366 0.842776 0.527295

#END
########################################################
#
# System XXIV
# rank 89   file c621
#
########################################################
# 
#   For further information visit CCDC www.ccdc.cam.ac.uk
#   To view the CIF, please download Mercury from this site. 
#
# 
#######################################################################

data_CSD_CIF_UNKNWN
_database_code_CSD               UNKNWN
_symmetry_cell_setting           orthorhombic
_symmetry_space_group_name_H-M   'P b c a'
_symmetry_Int_Tables_number      61
loop_
_symmetry_equiv_pos_site_id
_symmetry_equiv_pos_as_xyz
1 x,y,z
2 1/2+x,1/2-y,-z
3 -x,1/2+y,1/2-z
4 1/2-x,-y,1/2+z
5 -x,-y,-z
6 1/2-x,1/2+y,z
7 x,1/2-y,1/2+z
8 1/2+x,y,1/2-z
_cell_length_a                   7.0329
_cell_length_b                   21.4918
_cell_length_c                   11.8603
_cell_angle_alpha                90
_cell_angle_beta                 90
_cell_angle_gamma                90
_cell_volume                     1792.68
loop_
_atom_site_label
_atom_site_type_symbol
_atom_site_fract_x
_atom_site_fract_y
_atom_site_fract_z
C1 C 0.846652 0.721108 0.470331
C2 C 0.861309 0.788072 0.441761
C3 C 0.829232 0.836357 0.510099
C4 C 0.691269 0.904937 0.680922
S1 S 0.774372 0.829697 0.655163
N1 N 0.630002 0.942036 0.599208
N2 N 0.689287 0.924487 0.786645
O1 O 0.846027 0.711861 0.582607
O2 O 0.837645 0.680466 0.400995
H1 H 0.84366 0.667463 0.597221
H2 H 0.898894 0.797367 0.354599
H3 H 0.85046 0.88354 0.479877
H4 H 0.587264 0.924414 0.524522
H5 H 0.603036 0.987576 0.613333
H6 H 0.629131 0.965352 0.809007
H7 H 0.753312 0.899585 0.848126
O3 O 0.539724 0.0402729 0.841858
H8 H 0.410983 0.0520615 0.858932
H9 H 0.567367 0.0645977 0.775796
CL1 Cl 0.364168 0.913784 0.384437

#END
########################################################
#
# System XXIV
# rank 90   file c645
#
########################################################
# 
#   For further information visit CCDC www.ccdc.cam.ac.uk
#   To view the CIF, please download Mercury from this site. 
#
# 
#######################################################################

data_CSD_CIF_UNKNWN
_database_code_CSD               UNKNWN
_symmetry_cell_setting           orthorhombic
_symmetry_space_group_name_H-M   'P b c a'
_symmetry_Int_Tables_number      61
loop_
_symmetry_equiv_pos_site_id
_symmetry_equiv_pos_as_xyz
1 x,y,z
2 1/2+x,1/2-y,-z
3 -x,1/2+y,1/2-z
4 1/2-x,-y,1/2+z
5 -x,-y,-z
6 1/2-x,1/2+y,z
7 x,1/2-y,1/2+z
8 1/2+x,y,1/2-z
_cell_length_a                   21.49
_cell_length_b                   11.8596
_cell_length_c                   7.0357
_cell_angle_alpha                90
_cell_angle_beta                 90
_cell_angle_gamma                90
_cell_volume                     1793.14
loop_
_atom_site_label
_atom_site_type_symbol
_atom_site_fract_x
_atom_site_fract_y
_atom_site_fract_z
C1 C 0.221109 0.0295097 0.653213
C2 C 0.288087 0.0579789 0.638322
C3 C 0.336353 -0.0103768 0.670612
C4 C 0.404898 -0.181084 0.809052
S1 S 0.329639 -0.155367 0.726039
N1 N 0.441982 -0.0993277 0.870244
N2 N 0.424474 -0.286797 0.810988
O1 O 0.211818 -0.0827603 0.654109
O2 O 0.180501 0.09891 0.662381
H1 H 0.167414 -0.0973427 0.656412
H2 H 0.297411 0.145071 0.600324
H3 H 0.383553 0.0197678 0.649338
H4 H 0.424343 -0.0246367 0.912901
H5 H 0.48754 -0.113387 0.897095
H6 H 0.465353 -0.309139 0.871081
H7 H 0.399626 -0.348258 0.746721
O3 O 0.540287 0.841936 0.460387
H8 H 0.552061 0.858967 0.589104
H9 H 0.564599 0.775864 0.432701
CL1 Cl 0.0861646 0.615572 0.135797

#END
########################################################
#
# System XXIV
# rank 91   file 1491
#
########################################################
# 
#   For further information visit CCDC www.ccdc.cam.ac.uk
#   To view the CIF, please download Mercury from this site. 
#
# 
#######################################################################

data_CSD_CIF_UNKNWN
_database_code_CSD               UNKNWN
_symmetry_cell_setting           monoclinic
_symmetry_space_group_name_H-M   'P 21/c'
_symmetry_Int_Tables_number      14
loop_
_symmetry_equiv_pos_site_id
_symmetry_equiv_pos_as_xyz
1 x,y,z
2 -x,1/2+y,1/2-z
3 -x,-y,-z
4 x,1/2-y,1/2+z
_cell_length_a                   4.622
_cell_length_b                   21.9196
_cell_length_c                   8.6759
_cell_angle_alpha                90
_cell_angle_beta                 79.3484
_cell_angle_gamma                90
_cell_volume                     863.831
loop_
_atom_site_label
_atom_site_type_symbol
_atom_site_fract_x
_atom_site_fract_y
_atom_site_fract_z
C1 C 0.59415 0.210508 0.59027
C2 C 0.863071 0.23856 0.500716
C3 C 0.932754 0.295732 0.53284
C4 C 0.954453 0.40159 0.687079
S1 S 0.722219 0.337916 0.687855
N1 N 1.13055 0.422848 0.560394
N2 N 0.945821 0.429236 0.823317
O1 O 0.544372 0.155017 0.541666
O2 O 0.436501 0.237641 0.696423
H1 H 0.371233 0.137403 0.606493
H2 H 1.00452 0.212522 0.410527
H3 H 1.13514 0.316319 0.471964
H4 H 1.10259 0.410586 0.452053
H5 H 1.27868 0.456227 0.5672
H6 H 1.02898 0.471511 0.83149
H7 H 0.849152 0.408628 0.92392
O3 O 0.434568 0.520665 0.676965
H8 H 0.282501 0.550147 0.71225
H9 H 0.580974 0.5315 0.737876
CL1 Cl 0.900977 0.58421 0.808101

#END
########################################################
#
# System XXIV
# rank 92   file c692
#
########################################################
# 
#   For further information visit CCDC www.ccdc.cam.ac.uk
#   To view the CIF, please download Mercury from this site. 
#
# 
#######################################################################

data_CSD_CIF_UNKNWN
_database_code_CSD               UNKNWN
_symmetry_cell_setting           monoclinic
_symmetry_space_group_name_H-M   'P 21/c'
_symmetry_Int_Tables_number      14
loop_
_symmetry_equiv_pos_site_id
_symmetry_equiv_pos_as_xyz
1 x,y,z
2 -x,1/2+y,1/2-z
3 -x,-y,-z
4 x,1/2-y,1/2+z
_cell_length_a                   6.5708
_cell_length_b                   18.5639
_cell_length_c                   7.1988
_cell_angle_alpha                90
_cell_angle_beta                 83.0495
_cell_angle_gamma                90
_cell_volume                     871.654
loop_
_atom_site_label
_atom_site_type_symbol
_atom_site_fract_x
_atom_site_fract_y
_atom_site_fract_z
C1 C 0.954162 0.575516 0.214148
C2 C 0.820024 0.514075 0.277844
C3 C 0.877589 0.446196 0.304302
C4 C 1.08889 0.322825 0.303161
S1 S 1.13416 0.414967 0.26872
N1 N 0.926205 0.289357 0.253043
N2 N 1.23016 0.285816 0.378653
O1 O 1.1505 0.554603 0.170302
O2 O 0.894743 0.636508 0.2064
H1 H 1.23303 0.594975 0.119981
H2 H 0.659336 0.527946 0.311538
H3 H 0.76578 0.406918 0.363875
H4 H 0.831285 0.314468 0.173697
H5 H 0.89099 0.238206 0.293111
H6 H 1.23586 0.231408 0.374551
H7 H 1.34064 0.311683 0.438719
O3 O 0.557584 0.173932 0.0560896
H8 H 0.547753 0.167161 0.189309
H9 H 0.597978 0.223575 0.0408715
CL1 Cl 0.623998 0.329469 0.962584

#END
########################################################
#
# System XXIV
# rank 93   file 40
#
########################################################
# 
#   For further information visit CCDC www.ccdc.cam.ac.uk
#   To view the CIF, please download Mercury from this site. 
#
# 
#######################################################################

data_CSD_CIF_UNKNWN
_database_code_CSD               UNKNWN
_symmetry_cell_setting           orthorhombic
_symmetry_space_group_name_H-M   'P 21 21 21'
_symmetry_Int_Tables_number      19
loop_
_symmetry_equiv_pos_site_id
_symmetry_equiv_pos_as_xyz
1 x,y,z
2 1/2+x,1/2-y,-z
3 -x,1/2+y,1/2-z
4 1/2-x,-y,1/2+z
_cell_length_a                   4.4562
_cell_length_b                   15.8024
_cell_length_c                   12.2553
_cell_angle_alpha                90
_cell_angle_beta                 90
_cell_angle_gamma                90
_cell_volume                     863.002
loop_
_atom_site_label
_atom_site_type_symbol
_atom_site_fract_x
_atom_site_fract_y
_atom_site_fract_z
C1 C 0.808273 0.842816 0.58816
C2 C 0.680959 0.875665 0.485547
C3 C 0.782067 0.94859 0.444346
C4 C 1.12178 1.08744 0.41205
S1 S 1.05113 1.01108 0.512848
N1 N 1.2399 1.15902 0.448203
N2 N 1.08215 1.07598 0.305892
O1 O 0.679883 0.77194 0.62152
O2 O 1.01175 0.879081 0.635263
H1 H 0.773896 0.753536 0.688845
H2 H 0.501916 0.841293 0.445165
H3 H 0.678937 0.976031 0.372315
H4 H 1.23735 1.1727 0.528723
H5 H 1.33077 1.2026 0.397745
H6 H 1.15931 1.11843 0.250882
H7 H 1.03707 1.01766 0.276606
O3 O 0.547281 0.0775565 0.701711
H8 H 0.726172 0.111542 0.698648
H9 H 0.391665 0.119629 0.705713
CL1 Cl 0.572743 0.29286 0.306236

#END
########################################################
#
# System XXIV
# rank 94   file c1282
#
########################################################
# 
#   For further information visit CCDC www.ccdc.cam.ac.uk
#   To view the CIF, please download Mercury from this site. 
#
# 
#######################################################################

data_CSD_CIF_UNKNWN
_database_code_CSD               UNKNWN
_symmetry_cell_setting           monoclinic
_symmetry_space_group_name_H-M   'P 21/c'
_symmetry_Int_Tables_number      14
loop_
_symmetry_equiv_pos_site_id
_symmetry_equiv_pos_as_xyz
1 x,y,z
2 -x,1/2+y,1/2-z
3 -x,-y,-z
4 x,1/2-y,1/2+z
_cell_length_a                   7.9738
_cell_length_b                   10.3338
_cell_length_c                   10.7132
_cell_angle_alpha                90
_cell_angle_beta                 88.6212
_cell_angle_gamma                90
_cell_volume                     882.508
loop_
_atom_site_label
_atom_site_type_symbol
_atom_site_fract_x
_atom_site_fract_y
_atom_site_fract_z
C1 C 0.875232 0.637544 0.377983
C2 C 0.910437 0.764894 0.319181
C3 C 0.867389 0.880607 0.365365
C4 C 0.713611 1.06521 0.504781
S1 S 0.780588 0.904803 0.517025
N1 N 0.693119 1.12629 0.397566
N2 N 0.67673 1.12662 0.610636
O1 O 0.857839 0.648036 0.502887
O2 O 0.860657 0.538957 0.319958
H1 H 0.815305 0.567776 0.538232
H2 H 0.969817 0.760338 0.227032
H3 H 0.904622 0.967544 0.314931
H4 H 0.702931 1.0788 0.315506
H5 H 0.64516 1.21676 0.394919
H6 H 0.654253 1.22282 0.612775
H7 H 0.70137 1.08466 0.693388
O3 O 0.583456 0.373205 0.366627
H8 H 0.475675 0.415043 0.367501
H9 H 0.638667 0.415229 0.434417
CL1 Cl 0.29486 0.940654 0.884579

#END
########################################################
#
# System XXIV
# rank 95   file 560
#
########################################################
# 
#   For further information visit CCDC www.ccdc.cam.ac.uk
#   To view the CIF, please download Mercury from this site. 
#
# 
#######################################################################

data_CSD_CIF_UNKNWN
_database_code_CSD               UNKNWN
_symmetry_cell_setting           orthorhombic
_symmetry_space_group_name_H-M   'P b c a'
_symmetry_Int_Tables_number      61
loop_
_symmetry_equiv_pos_site_id
_symmetry_equiv_pos_as_xyz
1 x,y,z
2 1/2+x,1/2-y,-z
3 -x,1/2+y,1/2-z
4 1/2-x,-y,1/2+z
5 -x,-y,-z
6 1/2-x,1/2+y,z
7 x,1/2-y,1/2+z
8 1/2+x,y,1/2-z
_cell_length_a                   7.39
_cell_length_b                   16.8252
_cell_length_c                   14.0007
_cell_angle_alpha                90
_cell_angle_beta                 90
_cell_angle_gamma                90
_cell_volume                     1740.82
loop_
_atom_site_label
_atom_site_type_symbol
_atom_site_fract_x
_atom_site_fract_y
_atom_site_fract_z
C1 C 0.458061 0.580112 0.125657
C2 C 0.389736 0.585972 0.0269373
C3 C 0.395402 0.655849 -0.0182944
C4 C 0.466185 0.808712 -0.0579312
S1 S 0.460977 0.744163 0.0406642
N1 N 0.436643 0.884839 -0.0395815
N2 N 0.500318 0.785762 -0.146635
O1 O 0.48804 0.506171 0.153243
O2 O 0.486702 0.639169 0.173627
H1 H 0.516893 0.503318 0.220668
H2 H 0.336016 0.533688 -0.0084246
H3 H 0.342027 0.662405 -0.0900803
H4 H 0.414847 0.902751 0.028375
H5 H 0.469775 0.927776 -0.0869759
H6 H 0.497977 0.824481 -0.20185
H7 H 0.551387 0.731258 -0.159876
O3 O 0.667749 0.847941 0.274458
H8 H 0.594735 0.882314 0.235313
H9 H 0.753361 0.884794 0.301297
CL1 Cl 0.454223 0.531542 0.660534

#END
########################################################
#
# System XXIV
# rank 96   file i445
#
########################################################
# 
#   For further information visit CCDC www.ccdc.cam.ac.uk
#   To view the CIF, please download Mercury from this site. 
#
# 
#######################################################################

data_CSD_CIF_UNKNWN
_database_code_CSD               UNKNWN
_symmetry_cell_setting           orthorhombic
_symmetry_space_group_name_H-M   'P 21 21 21'
_symmetry_Int_Tables_number      19
loop_
_symmetry_equiv_pos_site_id
_symmetry_equiv_pos_as_xyz
1 x,y,z
2 1/2+x,1/2-y,-z
3 -x,1/2+y,1/2-z
4 1/2-x,-y,1/2+z
_cell_length_a                   10.2701
_cell_length_b                   7.2153
_cell_length_c                   11.544
_cell_angle_alpha                90
_cell_angle_beta                 90
_cell_angle_gamma                90
_cell_volume                     855.432
loop_
_atom_site_label
_atom_site_type_symbol
_atom_site_fract_x
_atom_site_fract_y
_atom_site_fract_z
C1 C 0.131464 0.186148 0.51622
C2 C 0.210674 0.12362 0.417177
C3 C 0.156621 0.111446 0.312146
C4 C -0.0061313 0.166727 0.135279
S1 S -0.00917825 0.164381 0.28783
N1 N -0.116887 0.129878 0.0814749
N2 N 0.0986953 0.209127 0.0737755
O1 O 0.196387 0.187545 0.615008
O2 O 0.0178119 0.230737 0.504547
H1 H 0.143844 0.237603 0.67733
H2 H 0.311621 0.084856 0.430476
H3 H 0.210258 0.05271 0.239935
H4 H -0.199292 0.108529 0.127416
H5 H -0.126911 0.144071 -0.00515992
H6 H 0.0932416 0.234749 -0.0121928
H7 H 0.18059 0.252064 0.113846
O3 O 0.650415 0.824321 0.347495
H8 H 0.57946 0.745563 0.324185
H9 H 0.638615 0.928834 0.29676
CL1 Cl 0.105585 0.346154 0.810466

#END
########################################################
#
# System XXIV
# rank 97   file 1400
#
########################################################
# 
#   For further information visit CCDC www.ccdc.cam.ac.uk
#   To view the CIF, please download Mercury from this site. 
#
# 
#######################################################################

data_CSD_CIF_UNKNWN
_database_code_CSD               UNKNWN
_symmetry_cell_setting           orthorhombic
_symmetry_space_group_name_H-M   'P b c n'
_symmetry_Int_Tables_number      60
loop_
_symmetry_equiv_pos_site_id
_symmetry_equiv_pos_as_xyz
1 x,y,z
2 1/2+x,1/2-y,-z
3 -x,y,1/2-z
4 1/2-x,1/2-y,1/2+z
5 -x,-y,-z
6 1/2-x,1/2+y,z
7 x,-y,1/2+z
8 1/2+x,1/2+y,1/2-z
_cell_length_a                   7.1442
_cell_length_b                   23.6475
_cell_length_c                   10.7462
_cell_angle_alpha                90
_cell_angle_beta                 90
_cell_angle_gamma                90
_cell_volume                     1815.49
loop_
_atom_site_label
_atom_site_type_symbol
_atom_site_fract_x
_atom_site_fract_y
_atom_site_fract_z
C1 C 0.820105 0.263879 0.562868
C2 C 0.868752 0.213173 0.490092
C3 C 0.852784 0.162056 0.542075
C4 C 0.760609 0.078726 0.702047
S1 S 0.765755 0.153026 0.694529
N1 N 0.743989 0.0560952 0.814134
N2 N 0.770733 0.0445636 0.604324
O1 O 0.849493 0.311632 0.502095
O2 O 0.76011 0.260323 0.668711
H1 H 0.81386 0.34376 0.552881
H2 H 0.923011 0.21767 0.396346
H3 H 0.902894 0.124945 0.493222
H4 H 0.750761 0.0805919 0.891054
H5 H 0.715078 0.0146862 0.826752
H6 H 0.767521 0.00208385 0.61468
H7 H 0.749387 0.0592262 0.517446
O3 O 0.167501 0.557479 0.139337
H8 H 0.212344 0.578606 0.209759
H9 H 0.0388841 0.569187 0.133511
CL1 Cl 0.235044 0.414041 0.901359

#END
########################################################
#
# System XXIV
# rank 98   file 218
#
########################################################
# 
#   For further information visit CCDC www.ccdc.cam.ac.uk
#   To view the CIF, please download Mercury from this site. 
#
# 
#######################################################################

data_CSD_CIF_UNKNWN
_database_code_CSD               UNKNWN
_symmetry_cell_setting           monoclinic
_symmetry_space_group_name_H-M   'P 21/c'
_symmetry_Int_Tables_number      14
loop_
_symmetry_equiv_pos_site_id
_symmetry_equiv_pos_as_xyz
1 x,y,z
2 -x,1/2+y,1/2-z
3 -x,-y,-z
4 x,1/2-y,1/2+z
_cell_length_a                   4.1615
_cell_length_b                   21.6721
_cell_length_c                   9.5247
_cell_angle_alpha                90
_cell_angle_beta                 87.3847
_cell_angle_gamma                90
_cell_volume                     858.123
loop_
_atom_site_label
_atom_site_type_symbol
_atom_site_fract_x
_atom_site_fract_y
_atom_site_fract_z
C1 C 0.0936307 0.221165 0.863204
C2 C 0.0309083 0.280825 0.933243
C3 C 0.164917 0.332032 0.878816
C4 C 0.520374 0.408817 0.715657
S1 S 0.398112 0.331275 0.718986
N1 N 0.57222 0.442504 0.828564
N2 N 0.588361 0.433164 0.590241
O1 O -0.0458816 0.173935 0.929346
O2 O 0.260804 0.217493 0.755071
H1 H 0.0164394 0.135987 0.881463
H2 H -0.12465 0.282926 1.02764
H3 H 0.117281 0.376783 0.926418
H4 H 0.577287 0.42287 0.924487
H5 H 0.637629 0.487343 0.821067
H6 H 0.708967 0.473401 0.577864
H7 H 0.503 0.413598 0.503151
O3 O 0.641122 0.405855 0.101072
H8 H 0.463942 0.397038 0.166458
H9 H 0.80584 0.417846 0.163327
CL1 Cl 0.883057 0.562935 0.683997

#END
########################################################
#
# System XXIV
# rank 99   file 1986
#
########################################################
# 
#   For further information visit CCDC www.ccdc.cam.ac.uk
#   To view the CIF, please download Mercury from this site. 
#
# 
#######################################################################

data_CSD_CIF_UNKNWN
_database_code_CSD               UNKNWN
_symmetry_cell_setting           orthorhombic
_symmetry_space_group_name_H-M   'P 21 21 21'
_symmetry_Int_Tables_number      19
loop_
_symmetry_equiv_pos_site_id
_symmetry_equiv_pos_as_xyz
1 x,y,z
2 1/2+x,1/2-y,-z
3 -x,1/2+y,1/2-z
4 1/2-x,-y,1/2+z
_cell_length_a                   7.2082
_cell_length_b                   11.5373
_cell_length_c                   10.2966
_cell_angle_alpha                90
_cell_angle_beta                 90
_cell_angle_gamma                90
_cell_volume                     856.298
loop_
_atom_site_label
_atom_site_type_symbol
_atom_site_fract_x
_atom_site_fract_y
_atom_site_fract_z
C1 C 0.688131 0.0160898 0.634021
C2 C 0.625451 -0.0830504 0.713016
C3 C 0.611102 -0.187962 0.658935
C4 C 0.665957 -0.364773 0.495937
S1 S 0.660556 -0.212305 0.493058
N1 N 0.631743 -0.418758 0.385134
N2 N 0.708522 -0.426135 0.600573
O1 O 0.692808 0.114444 0.699656
O2 O 0.729865 0.00488476 0.520101
H1 H 0.742181 0.176968 0.647163
H2 H 0.58828 -0.069817 0.814021
H3 H 0.551409 -0.259846 0.712604
H4 H 0.610987 -0.372924 0.302785
H5 H 0.646236 -0.505441 0.375433
H6 H 0.736441 -0.511862 0.595103
H7 H 0.74891 -0.385892 0.682787
O3 O 0.67904 0.347255 0.351937
H8 H 0.75701 0.324088 0.423236
H9 H 0.574699 0.296088 0.362615
CL1 Cl 0.152285 0.810652 0.891931

#END
########################################################
#
# System XXIV
# rank 100   file 665
#
########################################################
# 
#   For further information visit CCDC www.ccdc.cam.ac.uk
#   To view the CIF, please download Mercury from this site. 
#
# 
#######################################################################

data_CSD_CIF_UNKNWN
_database_code_CSD               UNKNWN
_symmetry_cell_setting           monoclinic
_symmetry_space_group_name_H-M   'P 21'
_symmetry_Int_Tables_number      4
loop_
_symmetry_equiv_pos_site_id
_symmetry_equiv_pos_as_xyz
1 x,y,z
2 -x,1/2+y,-z
_cell_length_a                   3.8677
_cell_length_b                   10.0599
_cell_length_c                   11.5575
_cell_angle_alpha                90
_cell_angle_beta                 112.478
_cell_angle_gamma                90
_cell_volume                     415.523
loop_
_atom_site_label
_atom_site_type_symbol
_atom_site_fract_x
_atom_site_fract_y
_atom_site_fract_z
C1 C 0.825613 0.975054 0.926775
C2 C 0.758572 0.893289 1.02207
C3 C 0.813048 0.945503 1.13397
C4 C 1.08273 1.10496 1.33387
S1 S 0.949586 1.1129 1.17101
N1 N 1.20445 0.995166 1.40074
N2 N 1.07778 1.21773 1.39214
O1 O 0.830181 0.905039 0.830531
O2 O 0.879952 1.0943 0.940325
H1 H 0.877353 0.962998 0.771137
H2 H 0.662614 0.791539 1.00047
H3 H 0.750849 0.889612 1.20402
H4 H 1.29076 0.916819 1.36422
H5 H 1.26688 0.993543 1.49403
H6 H 1.20539 1.22745 1.48601
H7 H 0.953995 1.29945 1.34284
O3 O 0.521842 0.246396 0.647332
H8 H 0.376496 0.198009 0.684783
H9 H 0.712675 0.182472 0.652855
CL1 Cl 0.0157006 0.0280269 0.651529

#END
