# Supplementary material for: Report on the sixth blind test of organic crystal structure prediction methods
Source: Acta Crystallogr B Struct Sci Cryst Eng Mater. 2016 Aug 1;72(Pt 4):439–59. doi: 10.1107/S2052520616007447 (PMC4971545; doi:10.1107/S2052520616007447)
Supplement: Supplementary file 2 [file b-72-00439-sup2.zip › Group_25_Tkatchenko/XXII-1_Tkatchenko.cif]

# XXII LIST 1: Energy ranking based on PBE+MBD energies
 
# Rank 1: E_rel =   0.00 kJ/mol/molecule
 
data_1_A8
_symmetry_cell_setting                            orthorhombic 
_symmetry_space_group_name_Hall                   'P 2c -2n' 
_symmetry_space_group_name_H-M                    'P n a 21' 
_symmetry_Int_Tables_number                              33 
 
loop_ 
_space_group_symop_id 
_space_group_symop_operation_xyz 
1 x,y,z 
2 -x,-y,1/2+z 
3 1/2-x,1/2+y,1/2+z 
4 1/2+x,1/2-y,z 
 
_cell_length_a                                         13.45270 
_cell_length_b                                         10.13090 
_cell_length_c                                          7.05500 
_cell_angle_alpha                                            90 
_cell_angle_beta                                             90 
_cell_angle_gamma                                            90 
_cell_volume                                            961.512 
_cell_formula_units_Z                                 4 
 
 
 
loop_ 
_atom_site_label 
_atom_site_type_symbol 
_atom_site_fract_x 
_atom_site_fract_y 
_atom_site_fract_z 
S13 S 0.29352 0.39313 -0.10133 
S14 S 0.51603 0.12143 0.08389 
S15 S 0.53063 0.52808 0.00952 
N9 N 0.56133 0.27453 0.08640 
N10 N 0.42969 0.85177 0.11564 
N11 N 0.16387 0.70131 -0.03496 
N12 N 0.25097 0.02308 -0.08528 
C1 C 0.39905 0.30738 -0.02052 
C2 C 0.49371 0.35987 0.02793 
C3 C 0.41310 0.60710 0.01621 
C4 C 0.32209 0.55608 -0.03134 
C5 C 0.39942 0.17114 0.00203 
C6 C 0.42059 0.74121 0.07150 
C7 C 0.23633 0.63756 -0.03090 
C8 C 0.31965 0.08705 -0.04203 
 
#END

#****************************************************************

# Rank 2: E_rel =   0.66 kJ/mol/molecule
 
data_2_A467
_symmetry_cell_setting                              monoclinic 
_symmetry_space_group_name_Hall                   '-P 2ybc' 
_symmetry_space_group_name_H-M                    'P 21/c' 
_symmetry_Int_Tables_number                              14 
 
loop_ 
_space_group_symop_id 
_space_group_symop_operation_xyz 
1 x,y,z 
2 -x,1/2+y,1/2-z 
3 -x,-y,-z 
4 x,1/2-y,1/2+z 
 
_cell_length_a                                         10.21830 
_cell_length_b                                          6.72740 
_cell_length_c                                         14.37190 
_cell_angle_alpha                                            90 
_cell_angle_beta                                        93.5610 
_cell_angle_gamma                                            90 
_cell_volume                                            986.054 
_cell_formula_units_Z                                 4 
 
 
 
loop_ 
_atom_site_label 
_atom_site_type_symbol 
_atom_site_fract_x 
_atom_site_fract_y 
_atom_site_fract_z 
S13 S 0.23083 -0.11070 0.21962 
S14 S 0.43043 0.34847 0.37872 
S15 S 0.11966 0.35972 0.17836 
N9 N 0.31457 0.44341 0.30534 
N10 N 0.08249 0.30120 -0.07695 
N11 N 0.22778 -0.25536 -0.02689 
N12 N 0.54304 -0.19003 0.40587 
C1 C 0.29979 0.10202 0.27451 
C2 C 0.25427 0.29898 0.25767 
C3 C 0.14561 0.18038 0.09058 
C4 C 0.19108 -0.00860 0.10715 
C5 C 0.40323 0.10368 0.34186 
C6 C 0.11402 0.24675 -0.00160 
C7 C 0.21134 -0.14181 0.03300 
C8 C 0.47843 -0.05738 0.37721 
 
#END

#****************************************************************

# Rank 3: E_rel =   2.19 kJ/mol/molecule
 
data_3_A4
_symmetry_cell_setting                              monoclinic 
_symmetry_space_group_name_Hall                   '-P 2yn' 
_symmetry_space_group_name_H-M                    'P 21/n' 
_symmetry_Int_Tables_number                              14 
 
loop_ 
_space_group_symop_id 
_space_group_symop_operation_xyz 
1 x,y,z 
2 1/2-x,1/2+y,1/2-z 
3 -x,-y,-z 
4 1/2+x,1/2-y,1/2+z 
 
_cell_length_a                                         12.12960 
_cell_length_b                                          6.75120 
_cell_length_c                                         12.62310 
_cell_angle_alpha                                       89.5360 
_cell_angle_beta                                       107.6960 
_cell_angle_gamma                                       90.2980 
_cell_volume                                            984.749 
_cell_formula_units_Z                                 4 
 
 
 
loop_ 
_atom_site_label 
_atom_site_type_symbol 
_atom_site_fract_x 
_atom_site_fract_y 
_atom_site_fract_z 
S13 S 0.59855 0.60688 0.36317 
S14 S 0.84845 0.13960 0.41370 
S15 S 0.49483 0.14200 0.37158 
N9 N 0.71732 0.04953 0.39962 
N10 N 0.22713 0.22217 0.13996 
N11 N 0.35977 0.76621 0.12174 
N12 N 0.93333 0.67684 0.38208 
C1 C 0.68338 0.39076 0.37880 
C2 C 0.64177 0.19598 0.38387 
C3 C 0.42533 0.32677 0.27456 
C4 C 0.46762 0.51303 0.27049 
C5 C 0.80124 0.38496 0.39208 
C6 C 0.31785 0.26881 0.19908 
C7 C 0.40776 0.65002 0.18836 
C8 C 0.87393 0.54416 0.38792 
 
#END

#****************************************************************

# Rank 4: E_rel =   2.38 kJ/mol/molecule
 
data_4_A10
_symmetry_cell_setting                              monoclinic 
_symmetry_space_group_name_Hall                   '-P 2yn' 
_symmetry_space_group_name_H-M                    'P 21/n' 
_symmetry_Int_Tables_number                              14 
 
loop_ 
_space_group_symop_id 
_space_group_symop_operation_xyz 
1 x,y,z 
2 1/2-x,1/2+y,1/2-z 
3 -x,-y,-z 
4 1/2+x,1/2-y,1/2+z 
 
_cell_length_a                                          8.00670 
_cell_length_b                                         15.00400 
_cell_length_c                                          8.19880 
_cell_angle_alpha                                       89.8750 
_cell_angle_beta                                        90.9380 
_cell_angle_gamma                                       89.5930 
_cell_volume                                            984.783 
_cell_formula_units_Z                                 4 
 
 
 
loop_ 
_atom_site_label 
_atom_site_type_symbol 
_atom_site_fract_x 
_atom_site_fract_y 
_atom_site_fract_z 
S13 S 0.67149 0.26561 0.60253 
S14 S 0.67428 0.54831 0.67349 
S15 S 0.84515 0.39184 0.29266 
N9 N 0.76411 0.52153 0.49808 
N10 N 0.72956 0.23453 -0.02726 
N11 N 0.50549 0.09470 0.33088 
N12 N 0.44319 0.39886 0.96788 
C1 C 0.67765 0.38288 0.59623 
C2 C 0.75796 0.43466 0.47515 
C3 C 0.73130 0.29160 0.26997 
C4 C 0.65909 0.24246 0.39044 
C5 C 0.61651 0.43870 0.71669 
C6 C 0.72646 0.26041 0.10697 
C7 C 0.57444 0.16205 0.35444 
C8 C 0.52263 0.41578 0.85371 
 
#END

#****************************************************************

# Rank 5: E_rel =   3.13 kJ/mol/molecule
 
data_5_A5293
_symmetry_cell_setting                            orthorhombic 
_symmetry_space_group_name_Hall                   'P 2ac 2ab' 
_symmetry_space_group_name_H-M                    'P 21 21 21' 
_symmetry_Int_Tables_number                              19 
 
loop_ 
_space_group_symop_id 
_space_group_symop_operation_xyz 
1 x,y,z 
2 1/2-x,-y,1/2+z 
3 1/2+x,1/2-y,-z 
4 -x,1/2+y,1/2-z 
 
_cell_length_a                                          7.08240 
_cell_length_b                                         10.10730 
_cell_length_c                                         13.46450 
_cell_angle_alpha                                            90 
_cell_angle_beta                                             90 
_cell_angle_gamma                                            90 
_cell_volume                                            963.842 
_cell_formula_units_Z                                 4 
 
 
 
loop_ 
_atom_site_label 
_atom_site_type_symbol 
_atom_site_fract_x 
_atom_site_fract_y 
_atom_site_fract_z 
S13 S 0.78775 0.36291 0.29288 
S14 S 0.59270 0.63215 0.51319 
S15 S 0.65925 0.22359 0.52753 
N9 N 0.58663 0.47814 0.55821 
N10 N 0.56721 -0.09963 0.42509 
N11 N 0.77305 0.05168 0.16554 
N12 N 0.76094 0.72775 0.24611 
C1 C 0.70152 0.44644 0.39768 
C2 C 0.64721 0.39296 0.49137 
C3 C 0.66605 0.14600 0.40979 
C4 C 0.72420 0.19796 0.32053 
C5 C 0.67977 0.58301 0.39790 
C6 C 0.61245 0.01110 0.41625 
C7 C 0.74703 0.11553 0.23643 
C8 C 0.72245 0.66636 0.31714 
 

#END

#****************************************************************

# Rank 6: E_rel =   3.70 kJ/mol/molecule
 
data_6_A645
_symmetry_cell_setting                              monoclinic 
_symmetry_space_group_name_Hall                   '-P 2ybc' 
_symmetry_space_group_name_H-M                    'P 21/c' 
_symmetry_Int_Tables_number                              14 
 
loop_ 
_space_group_symop_id 
_space_group_symop_operation_xyz 
1 x,y,z 
2 -x,1/2+y,1/2-z 
3 -x,-y,-z 
4 x,1/2-y,1/2+z 
 
_cell_length_a                                          8.27370 
_cell_length_b                                          8.08800 
_cell_length_c                                         14.63630 
_cell_angle_alpha                                       89.8980 
_cell_angle_beta                                        99.4980 
_cell_angle_gamma                                       90.4030 
_cell_volume                                            965.977 
_cell_formula_units_Z                                 4 
 
 
 
loop_ 
_atom_site_label 
_atom_site_type_symbol 
_atom_site_fract_x 
_atom_site_fract_y 
_atom_site_fract_z 
S13 S -0.02127 0.12767 0.23321 
S14 S -0.20262 0.17988 -0.05618 
S15 S 0.23208 0.33851 0.10310 
N9 N -0.02126 0.27262 -0.02933 
N10 N 0.60904 0.19783 0.24809 
N11 N 0.31556 -0.02524 0.40430 
N12 N -0.41891 -0.09888 0.09251 
C1 C -0.05821 0.15639 0.11220 
C2 C 0.03746 0.25171 0.05953 
C3 C 0.29382 0.21401 0.20273 
C4 C 0.19593 0.13240 0.25453 
C5 C -0.19698 0.09897 0.05468 
C6 C 0.46646 0.20521 0.22854 
C7 C 0.26429 0.04542 0.33588 
C8 C -0.31781 -0.00799 0.07684 
 
#END

#****************************************************************

# Rank 7: E_rel =   3.77 kJ/mol/molecule
 
data_7_A98
_symmetry_cell_setting                              monoclinic 
_symmetry_space_group_name_Hall                   '-P 2yn' 
_symmetry_space_group_name_H-M                    'P 21/n' 
_symmetry_Int_Tables_number                              14 
 
loop_ 
_space_group_symop_id 
_space_group_symop_operation_xyz 
1 x,y,z 
2 1/2-x,1/2+y,1/2-z 
3 -x,-y,-z 
4 1/2+x,1/2-y,1/2+z 
 
_cell_length_a                                          6.90540 
_cell_length_b                                         11.78340 
_cell_length_c                                         12.14970 
_cell_angle_alpha                                            90 
_cell_angle_beta                                        91.6930 
_cell_angle_gamma                                            90 
_cell_volume                                            988.179 
_cell_formula_units_Z                                 4 
 
 
 
loop_ 
_atom_site_label 
_atom_site_type_symbol 
_atom_site_fract_x 
_atom_site_fract_y 
_atom_site_fract_z 
S13 S -0.05316 0.20265 0.36498 
S14 S 0.34998 -0.07347 0.35077 
S15 S 0.42204 0.27484 0.38598 
N9 N 0.46474 0.04984 0.36746 
N10 N 0.36217 0.46888 0.62128 
N11 N -0.19106 0.37283 0.60693 
N12 N -0.19454 -0.13214 0.34887 
C1 C 0.13786 0.10340 0.36602 
C2 C 0.33711 0.13274 0.37286 
C3 C 0.23904 0.33019 0.47021 
C4 C 0.04720 0.30103 0.46215 
C5 C 0.11853 -0.01338 0.35578 
C6 C 0.30628 0.40554 0.55361 
C7 C -0.08402 0.34190 0.54036 
C8 C -0.05323 -0.07749 0.35049 
 
#END

#****************************************************************

# Rank 8: E_rel =   3.89 kJ/mol/molecule
 
data_8_A232
_symmetry_cell_setting                            orthorhombic 
_symmetry_space_group_name_Hall                   '-P 2ac 2n' 
_symmetry_space_group_name_H-M                    'P n m a' 
_symmetry_Int_Tables_number                              62 
 
loop_ 
_space_group_symop_id 
_space_group_symop_operation_xyz 
1 x,y,z 
2 1/2-x,-y,1/2+z 
3 1/2+x,1/2-y,1/2-z 
4 -x,1/2+y,-z 
5 -x,-y,-z 
6 1/2+x,y,1/2-z 
7 1/2-x,1/2+y,1/2+z 
8 x,1/2-y,z 
 
_cell_length_a                                         20.65850 
_cell_length_b                                          6.61930 
_cell_length_c                                          7.04610 
_cell_angle_alpha                                            90 
_cell_angle_beta                                             90 
_cell_angle_gamma                                            90 
_cell_volume                                            963.518 
_cell_formula_units_Z                                 4 
 
 
 
loop_ 
_atom_site_label 
_atom_site_type_symbol 
_atom_site_fract_x 
_atom_site_fract_y 
_atom_site_fract_z 
S13 S 0.09974 0.75000 0.56999 
S14 S -0.05025 0.75000 0.15013 
S15 S 0.14846 0.75000 0.07820 
N9 N 0.02215 0.75000 0.04608 
N10 N 0.31896 0.75000 0.20212 
N11 N 0.26332 0.75000 0.73984 
N12 N -0.07900 0.75000 0.69737 
C1 C 0.05001 0.75000 0.36699 
C2 C 0.06893 0.75000 0.17298 
C3 C 0.19684 0.75000 0.28375 
C4 C 0.17825 0.75000 0.47052 
C5 C -0.01721 0.75000 0.37968 
C6 C 0.26394 0.75000 0.24045 
C7 C 0.22603 0.75000 0.61483 
C8 C -0.05280 0.75000 0.55014 
 
#END

#****************************************************************

# Rank 9: E_rel =   4.24 kJ/mol/molecule
 
data_9_A127
_symmetry_cell_setting                            orthorhombic 
_symmetry_space_group_name_Hall                   'P 2ac 2ab' 
_symmetry_space_group_name_H-M                    'P 21 21 21' 
_symmetry_Int_Tables_number                              19 
 
loop_ 
_space_group_symop_id 
_space_group_symop_operation_xyz 
1 x,y,z 
2 1/2-x,-y,1/2+z 
3 1/2+x,1/2-y,-z 
4 -x,1/2+y,1/2-z 
 
_cell_length_a                                          5.74610 
_cell_length_b                                          9.03600 
_cell_length_c                                         19.13200 
_cell_angle_alpha                                            90 
_cell_angle_beta                                             90 
_cell_angle_gamma                                            90 
_cell_volume                                            993.367 
_cell_formula_units_Z                                 4 
 
 
 
loop_ 
_atom_site_label 
_atom_site_type_symbol 
_atom_site_fract_x 
_atom_site_fract_y 
_atom_site_fract_z 
S13 S 0.41644 0.22410 0.06172 
S14 S 0.71417 0.64356 0.11434 
S15 S 0.87319 0.22175 0.18564 
N9 N 0.84602 0.50934 0.15874 
N10 N 0.68127 -0.12210 0.26459 
N11 N 0.16120 -0.11847 0.12884 
N12 N 0.18124 0.60998 -0.00531 
C1 C 0.56602 0.37951 0.09467 
C2 C 0.75449 0.37957 0.14288 
C3 C 0.64383 0.09313 0.17630 
C4 C 0.46558 0.09262 0.12880 
C5 C 0.51699 0.52388 0.07410 
C6 C 0.66111 -0.02411 0.22520 
C7 C 0.29909 -0.02317 0.12921 
C8 C 0.33563 0.57160 0.03015 
 
#END

#****************************************************************

# Rank 10: E_rel =   4.47 kJ/mol/molecule
 
data_10_A389
_symmetry_cell_setting                               triclinic 
_symmetry_space_group_name_Hall                   '-P 1' 
_symmetry_space_group_name_H-M                    'P -1' 
_symmetry_Int_Tables_number                               2 
 
loop_ 
_space_group_symop_id 
_space_group_symop_operation_xyz 
1 x,y,z 
2 -x,-y,-z 
 
_cell_length_a                                          6.94320 
_cell_length_b                                          7.18090 
_cell_length_c                                         10.58530 
_cell_angle_alpha                                       85.9640 
_cell_angle_beta                                        76.3450 
_cell_angle_gamma                                       78.3090 
_cell_volume                                            502.069 
_cell_formula_units_Z                                 2 
 
 
 
loop_ 
_atom_site_label 
_atom_site_type_symbol 
_atom_site_fract_x 
_atom_site_fract_y 
_atom_site_fract_z 
S13 S 0.45584 0.47444 0.29965 
S14 S 0.89057 0.76082 0.04905 
S15 S 0.92581 0.37393 0.35757 
N9 N 0.99528 0.61498 0.15403 
N10 N 0.93928 -0.14761 0.39695 
N11 N 0.39299 -0.02864 0.32532 
N12 N 0.35822 0.81319 -0.01012 
C1 C 0.66190 0.56605 0.20444 
C2 C 0.85840 0.52764 0.22921 
C3 C 0.77751 0.20077 0.35253 
C4 C 0.58693 0.24165 0.32967 
C5 C 0.65539 0.69389 0.10004 
C6 C 0.86795 0.00980 0.37518 
C7 C 0.48085 0.09374 0.32677 
C8 C 0.49249 0.76096 0.04077 
 
#END

#****************************************************************

# Rank 11: E_rel =   4.59 kJ/mol/molecule
 
data_11_A19
_symmetry_cell_setting                              monoclinic 
_symmetry_space_group_name_Hall                   '-P 2yn' 
_symmetry_space_group_name_H-M                    'P 21/n' 
_symmetry_Int_Tables_number                              14 
 
loop_ 
_space_group_symop_id 
_space_group_symop_operation_xyz 
1 x,y,z 
2 1/2-x,1/2+y,1/2-z 
3 -x,-y,-z 
4 1/2+x,1/2-y,1/2+z 
 
_cell_length_a                                         11.76540 
_cell_length_b                                          6.32740 
_cell_length_c                                         13.41540 
_cell_angle_alpha                                            90 
_cell_angle_beta                                        93.6550 
_cell_angle_gamma                                            90 
_cell_volume                                            996.670 
_cell_formula_units_Z                                 4 
 
 
 
loop_ 
_atom_site_label 
_atom_site_type_symbol 
_atom_site_fract_x 
_atom_site_fract_y 
_atom_site_fract_z 
S13 S 0.21018 0.32281 0.07426 
S14 S 0.03150 -0.15230 0.22869 
S15 S 0.15720 -0.16957 -0.05286 
N9 N 0.06159 -0.24015 0.11619 
N10 N 0.34292 -0.02563 -0.24962 
N11 N 0.41508 0.49251 -0.09841 
N12 N 0.11966 0.37268 0.35154 
C1 C 0.14311 0.09688 0.11938 
C2 C 0.11875 -0.09668 0.06844 
C3 C 0.25013 0.03774 -0.08249 
C4 C 0.27253 0.22346 -0.03238 
C5 C 0.10084 0.08904 0.21373 
C6 C 0.30263 0.00082 -0.17314 
C7 C 0.35114 0.36917 -0.06927 
C8 C 0.11040 0.24497 0.28849 
 
#END

#****************************************************************

# Rank 12: E_rel =   4.80 kJ/mol/molecule
 
data_12_A2846
_symmetry_cell_setting                              monoclinic 
_symmetry_space_group_name_Hall                   '-P 2yn' 
_symmetry_space_group_name_H-M                    'P 21/n' 
_symmetry_Int_Tables_number                              14 
 
loop_ 
_space_group_symop_id 
_space_group_symop_operation_xyz 
1 x,y,z 
2 1/2-x,1/2+y,1/2-z 
3 -x,-y,-z 
4 1/2+x,1/2-y,1/2+z 
 
_cell_length_a                                          9.91550 
_cell_length_b                                          9.26110 
_cell_length_c                                         10.96720 
_cell_angle_alpha                                            90 
_cell_angle_beta                                        96.2410 
_cell_angle_gamma                                            90 
_cell_volume                                           1001.132 
_cell_formula_units_Z                                 4 
 
 
 
loop_ 
_atom_site_label 
_atom_site_type_symbol 
_atom_site_fract_x 
_atom_site_fract_y 
_atom_site_fract_z 
S13 S 0.22839 0.61523 0.71838 
S14 S -0.16699 0.69143 0.53170 
S15 S 0.20475 0.88597 0.49627 
N9 N -0.05365 0.80299 0.47937 
N10 N 0.54831 0.84037 0.42036 
N11 N 0.57167 0.50827 0.66404 
N12 N -0.10897 0.37701 0.75342 
C1 C 0.08032 0.66251 0.62316 
C2 C 0.06854 0.77658 0.53568 
C3 C 0.34389 0.76907 0.53497 
C4 C 0.35337 0.66048 0.62042 
C5 C -0.04605 0.59905 0.62932 
C6 C 0.45625 0.80413 0.47110 
C7 C 0.47353 0.57788 0.64337 
C8 C -0.07950 0.47879 0.69884 
 
#END

#****************************************************************

# Rank 13: E_rel =   4.94 kJ/mol/molecule
 
data_13_A58
_symmetry_cell_setting                            orthorhombic 
_symmetry_space_group_name_Hall                   'P 2ac 2ab' 
_symmetry_space_group_name_H-M                    'P 21 21 21' 
_symmetry_Int_Tables_number                              19 
 
loop_ 
_space_group_symop_id 
_space_group_symop_operation_xyz 
1 x,y,z 
2 1/2-x,-y,1/2+z 
3 1/2+x,1/2-y,-z 
4 -x,1/2+y,1/2-z 
 
_cell_length_a                                          6.84330 
_cell_length_b                                         11.62810 
_cell_length_c                                         12.42450 
_cell_angle_alpha                                            90 
_cell_angle_beta                                             90 
_cell_angle_gamma                                            90 
_cell_volume                                            988.674 
_cell_formula_units_Z                                 4 
 
 
 
loop_ 
_atom_site_label 
_atom_site_type_symbol 
_atom_site_fract_x 
_atom_site_fract_y 
_atom_site_fract_z 
S13 S 0.67417 0.45052 0.11652 
S14 S 1.12503 0.19968 0.16030 
S15 S 1.13847 0.55171 0.10316 
N9 N 1.21987 0.32915 0.13809 
N10 N 1.04115 0.73687 -0.13481 
N11 N 0.50184 0.60827 -0.12274 
N12 N 0.59001 0.10586 0.14732 
C1 C 0.88302 0.36267 0.12582 
C2 C 1.07807 0.40430 0.12357 
C3 C 0.94832 0.59003 0.01280 
C4 C 0.76114 0.54914 0.01822 
C5 C 0.88342 0.24459 0.14276 
C6 C 1.00112 0.66879 -0.06916 
C7 C 0.62033 0.58200 -0.05945 
C8 C 0.72274 0.16921 0.14602 
 
#END

#****************************************************************

# Rank 14: E_rel =   4.98 kJ/mol/molecule
 
data_14_A43
_symmetry_cell_setting                              monoclinic 
_symmetry_space_group_name_Hall                   '-P 2ybc' 
_symmetry_space_group_name_H-M                    'P 21/c' 
_symmetry_Int_Tables_number                              14 
 
loop_ 
_space_group_symop_id 
_space_group_symop_operation_xyz 
1 x,y,z 
2 -x,1/2+y,1/2-z 
3 -x,-y,-z 
4 x,1/2-y,1/2+z 
 
_cell_length_a                                         10.96060 
_cell_length_b                                          6.97400 
_cell_length_c                                         12.82820 
_cell_angle_alpha                                       89.7160 
_cell_angle_beta                                        94.9590 
_cell_angle_gamma                                       89.0910 
_cell_volume                                            976.765 
_cell_formula_units_Z                                 4 
 
 
 
loop_ 
_atom_site_label 
_atom_site_type_symbol 
_atom_site_fract_x 
_atom_site_fract_y 
_atom_site_fract_z 
S13 S 0.26529 1.02880 0.33438 
S14 S 0.40310 0.63446 0.11558 
S15 S 0.21461 0.56018 0.38027 
N9 N 0.33383 0.51969 0.20773 
N10 N -0.11611 0.63437 0.41502 
N11 N -0.05303 1.18546 0.36915 
N12 N 0.44300 1.16962 0.07501 
C1 C 0.31147 0.84252 0.25352 
C2 C 0.29156 0.64504 0.27278 
C3 C 0.10144 0.74478 0.38189 
C4 C 0.12240 0.93473 0.36418 
C5 C 0.37369 0.86327 0.16454 
C6 C -0.01768 0.68368 0.40003 
C7 C 0.02628 1.07190 0.36629 
C8 C 0.41021 1.03255 0.11665 
 
#END

#****************************************************************

# Rank 15: E_rel =   5.08 kJ/mol/molecule
 
data_15_A108
_symmetry_cell_setting                              monoclinic 
_symmetry_space_group_name_Hall                   '-P 2yn' 
_symmetry_space_group_name_H-M                    'P 21/n' 
_symmetry_Int_Tables_number                              14 
 
loop_ 
_space_group_symop_id 
_space_group_symop_operation_xyz 
1 x,y,z 
2 1/2-x,1/2+y,1/2-z 
3 -x,-y,-z 
4 1/2+x,1/2-y,1/2+z 
 
_cell_length_a                                         12.52500 
_cell_length_b                                          6.80600 
_cell_length_c                                         13.01250 
_cell_angle_alpha                                            90 
_cell_angle_beta                                       117.2550 
_cell_angle_gamma                                            90 
_cell_volume                                            986.100 
_cell_formula_units_Z                                 4 
 
 
 
loop_ 
_atom_site_label 
_atom_site_type_symbol 
_atom_site_fract_x 
_atom_site_fract_y 
_atom_site_fract_z 
S13 S 0.54682 0.58428 0.30656 
S14 S 0.66653 0.15804 0.57980 
S15 S 0.49546 0.10896 0.22151 
N9 N 0.60345 0.05081 0.45079 
N10 N 0.62697 0.15476 0.01728 
N11 N 0.67898 0.71228 0.11246 
N12 N 0.71324 0.70371 0.65420 
C1 C 0.58877 0.38517 0.40383 
C2 C 0.56715 0.18532 0.36885 
C3 C 0.56026 0.28465 0.16574 
C4 C 0.57970 0.47741 0.19957 
C5 C 0.64653 0.39692 0.52376 
C6 C 0.59693 0.21241 0.08468 
C7 C 0.63476 0.60611 0.15265 
C8 C 0.68390 0.56553 0.59409 
 
#END

#****************************************************************

# Rank 16: E_rel =   5.09 kJ/mol/molecule
 
data_16_A134
_symmetry_cell_setting                              monoclinic 
_symmetry_space_group_name_Hall                   '-P 2ybc' 
_symmetry_space_group_name_H-M                    'P 21/c' 
_symmetry_Int_Tables_number                              14 
 
loop_ 
_space_group_symop_id 
_space_group_symop_operation_xyz 
1 x,y,z 
2 -x,1/2+y,1/2-z 
3 -x,-y,-z 
4 x,1/2-y,1/2+z 
 
_cell_length_a                                          7.33120 
_cell_length_b                                          6.73740 
_cell_length_c                                         20.21620 
_cell_angle_alpha                                            90 
_cell_angle_beta                                        94.2840 
_cell_angle_gamma                                            90 
_cell_volume                                            995.753 
_cell_formula_units_Z                                 4 
 
 
 
loop_ 
_atom_site_label 
_atom_site_type_symbol 
_atom_site_fract_x 
_atom_site_fract_y 
_atom_site_fract_z 
S13 S 0.93982 0.60176 0.10759 
S14 S 1.24553 0.15900 0.22067 
S15 S 0.85671 0.12618 0.06086 
N9 N 1.10228 0.05587 0.16309 
N10 N 0.35216 0.18551 0.04384 
N11 N 0.44892 0.73312 0.11055 
N12 N 1.30377 0.70450 0.26770 
C1 C 1.04754 0.39591 0.14757 
C2 C 1.01248 0.19588 0.12862 
C3 C 0.68425 0.30542 0.07132 
C4 C 0.71771 0.49717 0.09113 
C5 C 1.17764 0.40196 0.20119 
C6 C 0.50221 0.23779 0.05783 
C7 C 0.57087 0.62677 0.10183 
C8 C 1.24687 0.56806 0.23692 
 
#END

#****************************************************************

# Rank 17: E_rel =   5.29 kJ/mol/molecule
 
data_17_A182
_symmetry_cell_setting                              monoclinic 
_symmetry_space_group_name_Hall                   '-P 2ybc' 
_symmetry_space_group_name_H-M                    'P 21/c' 
_symmetry_Int_Tables_number                              14 
 
loop_ 
_space_group_symop_id 
_space_group_symop_operation_xyz 
1 x,y,z 
2 -x,1/2+y,1/2-z 
3 -x,-y,-z 
4 x,1/2-y,1/2+z 
 
_cell_length_a                                          6.99640 
_cell_length_b                                          6.92080 
_cell_length_c                                         20.44320 
_cell_angle_alpha                                            90 
_cell_angle_beta                                        92.4130 
_cell_angle_gamma                                            90 
_cell_volume                                            988.996 
_cell_formula_units_Z                                 4 
 
 
 
loop_ 
_atom_site_label 
_atom_site_type_symbol 
_atom_site_fract_x 
_atom_site_fract_y 
_atom_site_fract_z 
S13 S 1.07389 0.06264 0.13909 
S14 S 0.64961 -0.26285 0.02897 
S15 S 0.59540 0.17152 0.16592 
N9 N 0.54714 -0.09837 0.07516 
N10 N 0.70155 0.67332 0.21178 
N11 N 1.22718 0.56816 0.17123 
N12 N 1.18389 -0.33387 0.00312 
C1 C 0.87297 -0.04257 0.09830 
C2 C 0.67816 0.00151 0.10879 
C3 C 0.79141 0.33179 0.17193 
C4 C 0.97900 0.29130 0.16049 
C5 C 0.88273 -0.18994 0.05238 
C6 C 0.74139 0.51993 0.19266 
C7 C 1.11677 0.44127 0.16650 
C8 C 1.04769 -0.26957 0.02624 
 
#END

#****************************************************************

# Rank 18: E_rel =   5.33 kJ/mol/molecule
 
data_18_A161
_symmetry_cell_setting                              monoclinic 
_symmetry_space_group_name_Hall                   '-P 2yn' 
_symmetry_space_group_name_H-M                    'P 21/n' 
_symmetry_Int_Tables_number                              14 
 
loop_ 
_space_group_symop_id 
_space_group_symop_operation_xyz 
1 x,y,z 
2 1/2-x,1/2+y,1/2-z 
3 -x,-y,-z 
4 1/2+x,1/2-y,1/2+z 
 
_cell_length_a                                         12.13810 
_cell_length_b                                          6.77620 
_cell_length_c                                         12.89320 
_cell_angle_alpha                                            90 
_cell_angle_beta                                       110.3280 
_cell_angle_gamma                                            90 
_cell_volume                                            994.421 
_cell_formula_units_Z                                 4 
 
 
 
loop_ 
_atom_site_label 
_atom_site_type_symbol 
_atom_site_fract_x 
_atom_site_fract_y 
_atom_site_fract_z 
S13 S 0.32225 0.61154 0.10474 
S14 S 0.58963 0.17316 0.14897 
S15 S 0.23424 0.13527 0.10261 
N9 N 0.45950 0.06933 0.12736 
N10 N -0.04375 0.20218 -0.13147 
N11 N 0.06598 0.75355 -0.14122 
N12 N 0.66724 0.71827 0.14960 
C1 C 0.41634 0.40709 0.12064 
C2 C 0.37960 0.20736 0.11640 
C3 C 0.15601 0.31832 0.00707 
C4 C 0.19220 0.50987 0.00705 
C5 C 0.53594 0.41470 0.13857 
C6 C 0.04803 0.25416 -0.07117 
C7 C 0.12407 0.64380 -0.07448 
C8 C 0.60715 0.58155 0.14600 
 
#END

#****************************************************************

# Rank 19: E_rel =   5.39 kJ/mol/molecule
 
data_19_A519
_symmetry_cell_setting                              monoclinic 
_symmetry_space_group_name_Hall                   '-P 2ybc' 
_symmetry_space_group_name_H-M                    'P 21/c' 
_symmetry_Int_Tables_number                              14 
 
loop_ 
_space_group_symop_id 
_space_group_symop_operation_xyz 
1 x,y,z 
2 -x,1/2+y,1/2-z 
3 -x,-y,-z 
4 x,1/2-y,1/2+z 
 
_cell_length_a                                          9.69970 
_cell_length_b                                         11.09150 
_cell_length_c                                          9.59640 
_cell_angle_alpha                                       90.6220 
_cell_angle_beta                                        95.1810 
_cell_angle_gamma                                       90.3940 
_cell_volume                                           1028.111 
_cell_formula_units_Z                                 4 
 
 
 
loop_ 
_atom_site_label 
_atom_site_type_symbol 
_atom_site_fract_x 
_atom_site_fract_y 
_atom_site_fract_z 
S13 S 0.20188 0.71478 0.13236 
S14 S -0.17364 0.51937 0.17670 
S15 S 0.21536 0.50565 0.39574 
N9 N -0.04863 0.47490 0.29525 
N10 N 0.56629 0.40646 0.34177 
N11 N 0.55385 0.64483 0.03434 
N12 N -0.14728 0.74005 -0.12332 
C1 C 0.06402 0.61887 0.16825 
C2 C 0.06687 0.53493 0.27917 
C3 C 0.34701 0.53391 0.28309 
C4 C 0.34289 0.61703 0.17807 
C5 C -0.06701 0.61907 0.09634 
C6 C 0.46675 0.46306 0.31318 
C7 C 0.45802 0.63245 0.09871 
C8 C -0.11188 0.68646 -0.02230 
 
#END

#****************************************************************

# Rank 20: E_rel =   5.48 kJ/mol/molecule
 
data_20_A7
_symmetry_cell_setting                            orthorhombic 
_symmetry_space_group_name_Hall                   '-P 2ac 2ab' 
_symmetry_space_group_name_H-M                    'P b c a' 
_symmetry_Int_Tables_number                              61 
 
loop_ 
_space_group_symop_id 
_space_group_symop_operation_xyz 
1 x,y,z 
2 1/2-x,-y,1/2+z 
3 1/2+x,1/2-y,-z 
4 -x,1/2+y,1/2-z 
5 -x,-y,-z 
6 1/2+x,y,1/2-z 
7 1/2-x,1/2+y,z 
8 x,1/2-y,1/2+z 
 
_cell_length_a                                         13.79790 
_cell_length_b                                          7.45590 
_cell_length_c                                         19.03820 
_cell_angle_alpha                                            90 
_cell_angle_beta                                             90 
_cell_angle_gamma                                            90 
_cell_volume                                           1958.569 
_cell_formula_units_Z                                 8 
 
 
 
loop_ 
_atom_site_label 
_atom_site_type_symbol 
_atom_site_fract_x 
_atom_site_fract_y 
_atom_site_fract_z 
S13 S 0.00009 0.32659 0.08252 
S14 S 0.20866 0.10923 -0.06044 
S15 S 0.22590 0.25262 0.15095 
N9 N 0.25761 0.13809 0.01891 
N10 N 0.13456 0.05748 0.31576 
N11 N -0.12825 0.08787 0.22330 
N12 N -0.05811 0.17866 -0.11330 
C1 C 0.09755 0.23361 0.03528 
C2 C 0.19225 0.20479 0.06254 
C3 C 0.11478 0.20122 0.19290 
C4 C 0.02396 0.22573 0.16562 
C5 C 0.09368 0.18192 -0.03471 
C6 C 0.12559 0.12098 0.26002 
C7 C -0.05907 0.15427 0.19908 
C8 C 0.01159 0.18230 -0.07843 
 
#END

#****************************************************************

# Rank 21: E_rel =   5.49 kJ/mol/molecule
 
data_21_A97
_symmetry_cell_setting                              monoclinic 
_symmetry_space_group_name_Hall                   'I -2yc' 
_symmetry_space_group_name_H-M                    'I c' 
_symmetry_Int_Tables_number                               9 
 
loop_ 
_space_group_symop_id 
_space_group_symop_operation_xyz 
1 x,y,z 
2 x,-y,1/2+z 
3 1/2+x,1/2+y,1/2+z 
4 1/2+x,1/2-y,z 
 
_cell_length_a                                          8.71440 
_cell_length_b                                          7.05920 
_cell_length_c                                         16.24920 
_cell_angle_alpha                                            90 
_cell_angle_beta                                        92.9650 
_cell_angle_gamma                                            90 
_cell_volume                                            998.259 
_cell_formula_units_Z                                 4 
 
 
 
loop_ 
_atom_site_label 
_atom_site_type_symbol 
_atom_site_fract_x 
_atom_site_fract_y 
_atom_site_fract_z 
S13 S 0.47881 0.43174 0.54146 
S14 S 0.58386 0.99354 0.62635 
S15 S 0.31725 0.78856 0.42600 
N9 N 0.46504 0.99835 0.54269 
N10 N 0.38829 0.57216 0.22681 
N11 N 0.58988 0.14688 0.36338 
N12 N 0.77120 0.56090 0.73311 
C1 C 0.50981 0.67433 0.56179 
C2 C 0.43768 0.82397 0.51628 
C3 C 0.40388 0.58311 0.38596 
C4 C 0.47008 0.43883 0.43174 
C5 C 0.60149 0.74775 0.62691 
C6 C 0.39687 0.57652 0.29878 
C7 C 0.53542 0.27963 0.39354 
C8 C 0.69423 0.64698 0.68534 
 
#END

#****************************************************************

# Rank 22: E_rel =   5.49 kJ/mol/molecule
 
data_22_A1562
_symmetry_cell_setting                              monoclinic 
_symmetry_space_group_name_Hall                   '-P 2ybc' 
_symmetry_space_group_name_H-M                    'P 21/c' 
_symmetry_Int_Tables_number                              14 
 
loop_ 
_space_group_symop_id 
_space_group_symop_operation_xyz 
1 x,y,z 
2 -x,1/2+y,1/2-z 
3 -x,-y,-z 
4 x,1/2-y,1/2+z 
 
_cell_length_a                                         10.02050 
_cell_length_b                                          7.21710 
_cell_length_c                                         13.68910 
_cell_angle_alpha                                            90 
_cell_angle_beta                                        99.2980 
_cell_angle_gamma                                            90 
_cell_volume                                            976.974 
_cell_formula_units_Z                                 4 
 
 
 
loop_ 
_atom_site_label 
_atom_site_type_symbol 
_atom_site_fract_x 
_atom_site_fract_y 
_atom_site_fract_z 
S13 S 0.30180 0.11212 0.27696 
S14 S 0.63236 0.27439 0.50027 
S15 S 0.22376 0.20777 0.51054 
N9 N 0.48697 0.27746 0.54453 
N10 N -0.11996 0.36294 0.41231 
N11 N -0.02254 0.29472 0.14796 
N12 N 0.68618 0.10119 0.24372 
C1 C 0.41738 0.18744 0.38016 
C2 C 0.38585 0.22899 0.47511 
C3 C 0.11892 0.24657 0.39563 
C4 C 0.15037 0.21265 0.30362 
C5 C 0.55604 0.20473 0.38174 
C6 C -0.01118 0.31393 0.40449 
C7 C 0.05535 0.25730 0.21846 
C8 C 0.62810 0.15261 0.30603 
 
#END

#****************************************************************

# Rank 23: E_rel =   5.63 kJ/mol/molecule
 
data_23_A4355
_symmetry_cell_setting                            orthorhombic 
_symmetry_space_group_name_Hall                   '-P 2ac 2ab' 
_symmetry_space_group_name_H-M                    'P b c a' 
_symmetry_Int_Tables_number                              61 
 
loop_ 
_space_group_symop_id 
_space_group_symop_operation_xyz 
1 x,y,z 
2 1/2-x,-y,1/2+z 
3 1/2+x,1/2-y,-z 
4 -x,1/2+y,1/2-z 
5 -x,-y,-z 
6 1/2+x,y,1/2-z 
7 1/2-x,1/2+y,z 
8 x,1/2-y,1/2+z 
 
_cell_length_a                                         13.38540 
_cell_length_b                                          7.56580 
_cell_length_c                                         20.00080 
_cell_angle_alpha                                            90 
_cell_angle_beta                                             90 
_cell_angle_gamma                                            90 
_cell_volume                                           2025.506 
_cell_formula_units_Z                                 8 
 
 
 
loop_ 
_atom_site_label 
_atom_site_type_symbol 
_atom_site_fract_x 
_atom_site_fract_y 
_atom_site_fract_z 
S13 S 0.02474 0.47510 0.15958 
S14 S 0.22902 0.31511 0.31235 
S15 S 0.25659 0.31705 0.10502 
N9 N 0.27907 0.28477 0.23678 
N10 N 0.14839 0.15059 -0.05328 
N11 N -0.11229 0.30090 0.01765 
N12 N -0.04154 0.48734 0.34542 
C1 C 0.12060 0.39326 0.21109 
C2 C 0.21560 0.33200 0.18947 
C3 C 0.14042 0.29598 0.06359 
C4 C 0.04922 0.35488 0.08532 
C5 C 0.11481 0.38992 0.28038 
C6 C 0.14569 0.21257 0.00016 
C7 C -0.03837 0.32298 0.04766 
C8 C 0.03140 0.44306 0.31800 
 
#END

#****************************************************************

# Rank 24: E_rel =   5.73 kJ/mol/molecule
 
data_24_A2848
_symmetry_cell_setting                              monoclinic 
_symmetry_space_group_name_Hall                   '-P 2yn' 
_symmetry_space_group_name_H-M                    'P 21/n' 
_symmetry_Int_Tables_number                              14 
 
loop_ 
_space_group_symop_id 
_space_group_symop_operation_xyz 
1 x,y,z 
2 1/2-x,1/2+y,1/2-z 
3 -x,-y,-z 
4 1/2+x,1/2-y,1/2+z 
 
_cell_length_a                                          9.40670 
_cell_length_b                                          9.89700 
_cell_length_c                                         11.48500 
_cell_angle_alpha                                       89.3250 
_cell_angle_beta                                       111.4440 
_cell_angle_gamma                                       90.2850 
_cell_volume                                            995.145 
_cell_formula_units_Z                                 4 
 
 
 
loop_ 
_atom_site_label 
_atom_site_type_symbol 
_atom_site_fract_x 
_atom_site_fract_y 
_atom_site_fract_z 
S13 S 0.53957 0.40042 0.15548 
S14 S 0.16859 0.12126 0.01067 
S15 S 0.18101 0.53849 -0.01226 
N9 N 0.10684 0.27920 -0.02442 
N10 N 0.24634 0.84033 0.18273 
N11 N 0.66266 0.68756 0.36606 
N12 N 0.57300 -0.00684 0.18375 
C1 C 0.36848 0.30851 0.08801 
C2 C 0.22178 0.36445 0.02081 
C3 C 0.32480 0.61060 0.11873 
C4 C 0.46663 0.55718 0.18329 
C5 C 0.35846 0.16843 0.09109 
C6 C 0.28301 0.73664 0.15471 
C7 C 0.57256 0.62964 0.28348 
C8 C 0.47608 0.07348 0.14318 
 
#END

#****************************************************************

# Rank 25: E_rel =   5.76 kJ/mol/molecule
 
data_25_A22
_symmetry_cell_setting                            orthorhombic 
_symmetry_space_group_name_Hall                   'P 2ac 2ab' 
_symmetry_space_group_name_H-M                    'P 21 21 21' 
_symmetry_Int_Tables_number                              19 
 
loop_ 
_space_group_symop_id 
_space_group_symop_operation_xyz 
1 x,y,z 
2 1/2-x,-y,1/2+z 
3 1/2+x,1/2-y,-z 
4 -x,1/2+y,1/2-z 
 
_cell_length_a                                          8.20720 
_cell_length_b                                         10.04720 
_cell_length_c                                         11.92480 
_cell_angle_alpha                                            90 
_cell_angle_beta                                             90 
_cell_angle_gamma                                            90 
_cell_volume                                            983.312 
_cell_formula_units_Z                                 4 
 
 
 
loop_ 
_atom_site_label 
_atom_site_type_symbol 
_atom_site_fract_x 
_atom_site_fract_y 
_atom_site_fract_z 
S13 S 0.85712 0.21424 0.01251 
S14 S 0.80480 -0.14638 0.19852 
S15 S 0.61862 0.23290 0.25269 
N9 N 0.69936 -0.02441 0.26000 
N10 N 0.73167 0.56928 0.32280 
N11 N 1.02087 0.55396 0.04536 
N12 N 1.10079 -0.12184 -0.04733 
C1 C 0.82506 0.08436 0.10920 
C2 C 0.72072 0.08797 0.20420 
C3 C 0.74638 0.35922 0.19794 
C4 C 0.84187 0.35349 0.10377 
C5 C 0.88755 -0.04310 0.09613 
C6 C 0.74046 0.47597 0.26456 
C7 C 0.93908 0.46385 0.07184 
C8 C 1.00164 -0.08693 0.01649 
 
#END

#****************************************************************

# Rank 26: E_rel =   5.95 kJ/mol/molecule
 
data_26_A580
_symmetry_cell_setting                              monoclinic 
_symmetry_space_group_name_Hall                   '-P 2ybc' 
_symmetry_space_group_name_H-M                    'P 21/c' 
_symmetry_Int_Tables_number                              14 
 
loop_ 
_space_group_symop_id 
_space_group_symop_operation_xyz 
1 x,y,z 
2 -x,1/2+y,1/2-z 
3 -x,-y,-z 
4 x,1/2-y,1/2+z 
 
_cell_length_a                                          7.19250 
_cell_length_b                                          7.02600 
_cell_length_c                                         19.58950 
_cell_angle_alpha                                            90 
_cell_angle_beta                                        90.9590 
_cell_angle_gamma                                            90 
_cell_volume                                            989.807 
_cell_formula_units_Z                                 4 
 
 
 
loop_ 
_atom_site_label 
_atom_site_type_symbol 
_atom_site_fract_x 
_atom_site_fract_y 
_atom_site_fract_z 
S13 S 0.95069 0.13324 0.09039 
S14 S 1.28229 0.63841 0.07845 
S15 S 0.94037 0.42441 0.22944 
N9 N 1.16997 0.63020 0.15202 
N10 N 0.43446 0.37286 0.25378 
N11 N 0.43821 0.06367 0.08431 
N12 N 1.25193 0.30133 -0.07309 
C1 C 1.07173 0.35058 0.09720 
C2 C 1.06852 0.47360 0.15471 
C3 C 0.74322 0.31300 0.19133 
C4 C 0.74539 0.19869 0.13464 
C5 C 1.18671 0.42604 0.04783 
C6 C 0.57372 0.34798 0.22516 
C7 C 0.57773 0.12327 0.10717 
C8 C 1.22352 0.35451 -0.01761 
 
#END

#****************************************************************

# Rank 27: E_rel =   5.98 kJ/mol/molecule
 
data_27_A1393
_symmetry_cell_setting                            orthorhombic 
_symmetry_space_group_name_Hall                   'P 2ac 2ab' 
_symmetry_space_group_name_H-M                    'P 21 21 21' 
_symmetry_Int_Tables_number                              19 
 
loop_ 
_space_group_symop_id 
_space_group_symop_operation_xyz 
1 x,y,z 
2 1/2-x,-y,1/2+z 
3 1/2+x,1/2-y,-z 
4 -x,1/2+y,1/2-z 
 
_cell_length_a                                          6.91170 
_cell_length_b                                         10.51280 
_cell_length_c                                         13.38170 
_cell_angle_alpha                                            90 
_cell_angle_beta                                             90 
_cell_angle_gamma                                            90 
_cell_volume                                            972.332 
_cell_formula_units_Z                                 4 
 
 
 
loop_ 
_atom_site_label 
_atom_site_type_symbol 
_atom_site_fract_x 
_atom_site_fract_y 
_atom_site_fract_z 
S13 S 0.32329 0.54926 0.15173 
S14 S -0.09160 0.70726 0.35543 
S15 S -0.15022 0.52544 0.08207 
N9 N -0.19973 0.64587 0.25583 
N10 N -0.05830 0.61273 -0.18153 
N11 N 0.49530 0.63101 -0.10111 
N12 N 0.44569 0.73219 0.41541 
C1 C 0.12853 0.60953 0.22240 
C2 C -0.06920 0.59795 0.19480 
C3 C 0.04190 0.57018 0.00165 
C4 C 0.23205 0.57867 0.02981 
C5 C 0.14264 0.67281 0.31334 
C6 C -0.01296 0.59473 -0.09852 
C7 C 0.37546 0.60935 -0.04177 
C8 C 0.30952 0.70545 0.36790 
 
#END

#****************************************************************

# Rank 28: E_rel =   5.98 kJ/mol/molecule
 
data_28_A1
_symmetry_cell_setting                              monoclinic 
_symmetry_space_group_name_Hall                   '-P 2yn' 
_symmetry_space_group_name_H-M                    'P 21/n' 
_symmetry_Int_Tables_number                              14 
 
loop_ 
_space_group_symop_id 
_space_group_symop_operation_xyz 
1 x,y,z 
2 1/2-x,1/2+y,1/2-z 
3 -x,-y,-z 
4 1/2+x,1/2-y,1/2+z 
 
_cell_length_a                                          6.39750 
_cell_length_b                                          7.70850 
_cell_length_c                                         19.80970 
_cell_angle_alpha                                            90 
_cell_angle_beta                                        95.9270 
_cell_angle_gamma                                            90 
_cell_volume                                            971.696 
_cell_formula_units_Z                                 4 
 
 
 
loop_ 
_atom_site_label 
_atom_site_type_symbol 
_atom_site_fract_x 
_atom_site_fract_y 
_atom_site_fract_z 
S13 S 0.30321 0.73089 0.08111 
S14 S 0.66727 0.76790 -0.08752 
S15 S 0.81067 0.91059 0.11450 
N9 N 0.80744 0.83928 -0.01735 
N10 N 0.87106 0.76352 0.28972 
N11 N 0.29549 0.56585 0.25412 
N12 N 0.12108 0.54939 -0.09739 
C1 C 0.49145 0.75704 0.02307 
C2 C 0.69648 0.82922 0.03516 
C3 C 0.66427 0.79519 0.17129 
C4 C 0.46630 0.72644 0.15884 
C5 C 0.45107 0.71127 -0.04492 
C6 C 0.77576 0.77609 0.23640 
C7 C 0.37266 0.63936 0.21132 
C8 C 0.26999 0.62604 -0.07479 
 
#END

#****************************************************************

# Rank 29: E_rel =   6.03 kJ/mol/molecule
 
data_29_A215
_symmetry_cell_setting                            orthorhombic 
_symmetry_space_group_name_Hall                   '-P 2ac 2ab' 
_symmetry_space_group_name_H-M                    'P b c a' 
_symmetry_Int_Tables_number                              61 
 
loop_ 
_space_group_symop_id 
_space_group_symop_operation_xyz 
1 x,y,z 
2 1/2-x,-y,1/2+z 
3 1/2+x,1/2-y,-z 
4 -x,1/2+y,1/2-z 
5 -x,-y,-z 
6 1/2+x,y,1/2-z 
7 1/2-x,1/2+y,z 
8 x,1/2-y,1/2+z 
 
_cell_length_a                                         13.40450 
_cell_length_b                                          7.05100 
_cell_length_c                                         21.71390 
_cell_angle_alpha                                            90 
_cell_angle_beta                                             90 
_cell_angle_gamma                                            90 
_cell_volume                                           2052.292 
_cell_formula_units_Z                                 8 
 
 
 
loop_ 
_atom_site_label 
_atom_site_type_symbol 
_atom_site_fract_x 
_atom_site_fract_y 
_atom_site_fract_z 
S13 S 0.41265 0.04157 0.12690 
S14 S 0.66561 -0.23669 0.04641 
S15 S 0.63787 0.13181 0.19452 
N9 N 0.70073 -0.09348 0.10319 
N10 N 0.60035 0.64030 0.21206 
N11 N 0.33233 0.54742 0.13444 
N12 N 0.40381 -0.32222 -0.01718 
C1 C 0.52711 -0.05597 0.10248 
C2 C 0.62163 -0.01417 0.12863 
C3 C 0.54612 0.30485 0.17758 
C4 C 0.45552 0.26951 0.15071 
C5 C 0.53887 -0.18358 0.05417 
C6 C 0.57412 0.49052 0.19548 
C7 C 0.38743 0.42034 0.14117 
C8 C 0.46482 -0.26002 0.01566 
 
#END

#****************************************************************

# Rank 30: E_rel =   6.05 kJ/mol/molecule
 
data_30_A32
_symmetry_cell_setting                              monoclinic 
_symmetry_space_group_name_Hall                   'P 2yb' 
_symmetry_space_group_name_H-M                    'P 21' 
_symmetry_Int_Tables_number                               4 
 
loop_ 
_space_group_symop_id 
_space_group_symop_operation_xyz 
1 x,y,z 
2 -x,1/2+y,-z 
 
_cell_length_a                                          7.61600 
_cell_length_b                                          6.60730 
_cell_length_c                                          9.91240 
_cell_angle_alpha                                            90 
_cell_angle_beta                                        90.1190 
_cell_angle_gamma                                            90 
_cell_volume                                            498.803 
_cell_formula_units_Z                                 2 
 
 
 
loop_ 
_atom_site_label 
_atom_site_type_symbol 
_atom_site_fract_x 
_atom_site_fract_y 
_atom_site_fract_z 
S13 S 0.44293 0.25182 0.23229 
S14 S 0.77130 0.75278 0.12771 
S15 S 0.38473 0.68734 0.42037 
N9 N 0.63764 0.81456 0.25427 
N10 N -0.09585 0.59632 0.45323 
N11 N -0.02647 0.13254 0.21547 
N12 N 0.77499 0.25886 -0.07712 
C1 C 0.55583 0.48076 0.20660 
C2 C 0.53589 0.65973 0.28465 
C3 C 0.21720 0.51888 0.36721 
C4 C 0.23916 0.34923 0.28968 
C5 C 0.68339 0.51026 0.10879 
C6 C 0.04637 0.56698 0.41363 
C7 C 0.09273 0.23139 0.25009 
C8 C 0.73517 0.37275 0.00793 
 
#END

#****************************************************************

# Rank 31: E_rel =   6.28 kJ/mol/molecule
 
data_31_A5945
_symmetry_cell_setting                              monoclinic 
_symmetry_space_group_name_Hall                   '-P 2ybc' 
_symmetry_space_group_name_H-M                    'P 21/c' 
_symmetry_Int_Tables_number                              14 
 
loop_ 
_space_group_symop_id 
_space_group_symop_operation_xyz 
1 x,y,z 
2 -x,1/2+y,1/2-z 
3 -x,-y,-z 
4 x,1/2-y,1/2+z 
 
_cell_length_a                                          7.17640 
_cell_length_b                                         13.42520 
_cell_length_c                                         10.28790 
_cell_angle_alpha                                            90 
_cell_angle_beta                                        90.2810 
_cell_angle_gamma                                            90 
_cell_volume                                            991.172 
_cell_formula_units_Z                                 4 
 
 
 
loop_ 
_atom_site_label 
_atom_site_type_symbol 
_atom_site_fract_x 
_atom_site_fract_y 
_atom_site_fract_z 
S13 S 0.98824 0.55805 0.27816 
S14 S 1.25273 0.33035 0.05329 
S15 S 0.88037 0.31896 0.36210 
N9 N 1.10984 0.28059 0.16246 
N10 N 0.37999 0.36882 0.40567 
N11 N 0.49063 0.63975 0.27595 
N12 N 1.32305 0.60510 -0.02879 
C1 C 1.07450 0.45147 0.19890 
C2 C 1.03074 0.35156 0.23192 
C3 C 0.71798 0.41797 0.34804 
C4 C 0.75894 0.51372 0.31165 
C5 C 1.19836 0.45280 0.09560 
C6 C 0.53191 0.39073 0.37681 
C7 C 0.61319 0.58358 0.29278 
C8 C 1.26867 0.53619 0.02945 
 
#END

#****************************************************************

# Rank 32: E_rel =   6.44 kJ/mol/molecule
 
data_32_A1515
_symmetry_cell_setting                               triclinic 
_symmetry_space_group_name_Hall                   '-P 1' 
_symmetry_space_group_name_H-M                    'P -1' 
_symmetry_Int_Tables_number                               2 
 
loop_ 
_space_group_symop_id 
_space_group_symop_operation_xyz 
1 x,y,z 
2 -x,-y,-z 
 
_cell_length_a                                          6.77610 
_cell_length_b                                          7.48530 
_cell_length_c                                         10.04000 
_cell_angle_alpha                                       83.6520 
_cell_angle_beta                                        81.1950 
_cell_angle_gamma                                       76.5190 
_cell_volume                                            487.885 
_cell_formula_units_Z                                 2 
 
 
 
loop_ 
_atom_site_label 
_atom_site_type_symbol 
_atom_site_fract_x 
_atom_site_fract_y 
_atom_site_fract_z 
S13 S 0.79571 0.41588 0.26276 
S14 S 1.23911 0.14159 -0.04383 
S15 S 1.28554 0.23871 0.34846 
N9 N 1.34099 0.13395 0.09812 
N10 N 1.09614 0.10447 0.70125 
N11 N 0.53897 0.28290 0.59315 
N12 N 0.68470 0.36367 -0.10602 
C1 C 1.00345 0.29138 0.15775 
C2 C 1.20382 0.21804 0.19177 
C3 C 1.05300 0.24591 0.45767 
C4 C 0.85937 0.31349 0.42339 
C5 C 0.99604 0.25884 0.02515 
C6 C 1.07716 0.16865 0.59118 
C7 C 0.68622 0.29733 0.51885 
C8 C 0.82611 0.31418 -0.04684 
 
#END

#****************************************************************

# Rank 33: E_rel =   6.47 kJ/mol/molecule
 
data_33_A464
_symmetry_cell_setting                              monoclinic 
_symmetry_space_group_name_Hall                   '-P 2yn' 
_symmetry_space_group_name_H-M                    'P 21/n' 
_symmetry_Int_Tables_number                              14 
 
loop_ 
_space_group_symop_id 
_space_group_symop_operation_xyz 
1 x,y,z 
2 1/2-x,1/2+y,1/2-z 
3 -x,-y,-z 
4 1/2+x,1/2-y,1/2+z 
 
_cell_length_a                                         11.41000 
_cell_length_b                                          7.07070 
_cell_length_c                                         12.96250 
_cell_angle_alpha                                            90 
_cell_angle_beta                                       112.6130 
_cell_angle_gamma                                            90 
_cell_volume                                            965.376 
_cell_formula_units_Z                                 4 
 
 
 
loop_ 
_atom_site_label 
_atom_site_type_symbol 
_atom_site_fract_x 
_atom_site_fract_y 
_atom_site_fract_z 
S13 S 0.49268 0.11865 0.76013 
S14 S 0.09216 0.14061 0.68493 
S15 S 0.28829 0.11979 0.47504 
N9 N 0.11985 0.13935 0.56796 
N10 N 0.52854 0.32634 0.38700 
N11 N 0.74664 0.36219 0.70850 
N12 N 0.34282 0.13621 0.98734 
C1 C 0.32549 0.13454 0.70584 
C2 C 0.24277 0.13415 0.59115 
C3 C 0.44571 0.20578 0.53477 
C4 C 0.52463 0.20751 0.64586 
C5 C 0.25404 0.13849 0.77201 
C6 C 0.49094 0.27499 0.45429 
C7 C 0.64692 0.29013 0.67906 
C8 C 0.30120 0.13752 0.88962 
 
#END

#****************************************************************

# Rank 34: E_rel =   6.51 kJ/mol/molecule
 
data_34_A426
_symmetry_cell_setting                            orthorhombic 
_symmetry_space_group_name_Hall                   'P 2ac 2ab' 
_symmetry_space_group_name_H-M                    'P 21 21 21' 
_symmetry_Int_Tables_number                              19 
 
loop_ 
_space_group_symop_id 
_space_group_symop_operation_xyz 
1 x,y,z 
2 1/2-x,-y,1/2+z 
3 1/2+x,1/2-y,-z 
4 -x,1/2+y,1/2-z 
 
_cell_length_a                                          6.90490 
_cell_length_b                                          7.30420 
_cell_length_c                                         19.63270 
_cell_angle_alpha                                            90 
_cell_angle_beta                                             90 
_cell_angle_gamma                                            90 
_cell_volume                                            990.171 
_cell_formula_units_Z                                 4 
 
 
 
loop_ 
_atom_site_label 
_atom_site_type_symbol 
_atom_site_fract_x 
_atom_site_fract_y 
_atom_site_fract_z 
S13 S 0.14320 0.69979 0.15827 
S14 S 0.65927 1.02363 0.17526 
S15 S 0.45292 0.67764 0.02266 
N9 N 0.65579 0.90956 0.10162 
N10 N 0.39780 0.17600 0.00040 
N11 N 0.07333 0.19431 0.16442 
N12 N 0.28925 1.01428 0.32013 
C1 C 0.36618 0.81721 0.15356 
C2 C 0.49628 0.80993 0.09744 
C3 C 0.33457 0.48729 0.05996 
C4 C 0.21323 0.49434 0.11526 
C5 C 0.43944 0.93332 0.20357 
C6 C 0.37205 0.31692 0.02746 
C7 C 0.13482 0.33093 0.14227 
C8 C 0.35651 0.97852 0.26696 
 
#END

#****************************************************************

# Rank 35: E_rel =   6.64 kJ/mol/molecule
 
data_35_A25
_symmetry_cell_setting                              monoclinic 
_symmetry_space_group_name_Hall                   '-P 2ybc' 
_symmetry_space_group_name_H-M                    'P 21/c' 
_symmetry_Int_Tables_number                              14 
 
loop_ 
_space_group_symop_id 
_space_group_symop_operation_xyz 
1 x,y,z 
2 -x,1/2+y,1/2-z 
3 -x,-y,-z 
4 x,1/2-y,1/2+z 
 
_cell_length_a                                         10.14790 
_cell_length_b                                          7.04260 
_cell_length_c                                         14.06790 
_cell_angle_alpha                                            90 
_cell_angle_beta                                       109.0300 
_cell_angle_gamma                                            90 
_cell_volume                                            950.452 
_cell_formula_units_Z                                 4 
 
 
 
loop_ 
_atom_site_label 
_atom_site_type_symbol 
_atom_site_fract_x 
_atom_site_fract_y 
_atom_site_fract_z 
S13 S 0.19895 1.05386 0.20081 
S14 S 0.47687 0.63135 0.37447 
S15 S 0.09489 0.56865 0.15157 
N9 N 0.33605 0.52848 0.29451 
N10 N -0.26490 0.70566 0.01229 
N11 N -0.14164 1.23653 0.06982 
N12 N 0.54445 1.17709 0.39920 
C1 C 0.28968 0.85048 0.26059 
C2 C 0.24982 0.65767 0.24073 
C3 C -0.00908 0.77438 0.11905 
C4 C 0.03176 0.96046 0.13757 
C5 C 0.41814 0.86132 0.33603 
C6 C -0.14985 0.73539 0.06213 
C7 C -0.06648 1.10804 0.10004 
C8 C 0.49023 1.03072 0.37336 
 
#END

#****************************************************************

# Rank 36: E_rel =   6.73 kJ/mol/molecule
 
data_36_A56
_symmetry_cell_setting                              monoclinic 
_symmetry_space_group_name_Hall                   '-P 2ybc' 
_symmetry_space_group_name_H-M                    'P 21/c' 
_symmetry_Int_Tables_number                              14 
 
loop_ 
_space_group_symop_id 
_space_group_symop_operation_xyz 
1 x,y,z 
2 -x,1/2+y,1/2-z 
3 -x,-y,-z 
4 x,1/2-y,1/2+z 
 
_cell_length_a                                         10.66360 
_cell_length_b                                          6.42920 
_cell_length_c                                         14.59290 
_cell_angle_alpha                                            90 
_cell_angle_beta                                        91.5450 
_cell_angle_gamma                                            90 
_cell_volume                                           1000.102 
_cell_formula_units_Z                                 4 
 
 
 
loop_ 
_atom_site_label 
_atom_site_type_symbol 
_atom_site_fract_x 
_atom_site_fract_y 
_atom_site_fract_z 
S13 S 0.72770 0.72246 0.00155 
S14 S 0.95310 0.21485 -0.09041 
S15 S 0.74878 0.28890 0.14638 
N9 N 0.89358 0.16240 0.01131 
N10 N 0.42401 0.36475 0.22411 
N11 N 0.41129 0.85579 0.07170 
N12 N 0.91603 0.71524 -0.22941 
C1 C 0.80920 0.49013 -0.02040 
C2 C 0.82150 0.31606 0.03875 
C3 C 0.61879 0.45794 0.13076 
C4 C 0.61170 0.62917 0.07526 
C5 C 0.87820 0.45656 -0.09873 
C6 C 0.51312 0.40460 0.18266 
C7 C 0.50169 0.75290 0.07356 
C8 C 0.89679 0.59631 -0.17110 
 
#END

#****************************************************************

# Rank 37: E_rel =   6.74 kJ/mol/molecule
 
data_37_A3726
_symmetry_cell_setting                              monoclinic 
_symmetry_space_group_name_Hall                   '-P 2yn' 
_symmetry_space_group_name_H-M                    'P 21/n' 
_symmetry_Int_Tables_number                              14 
 
loop_ 
_space_group_symop_id 
_space_group_symop_operation_xyz 
1 x,y,z 
2 1/2-x,1/2+y,1/2-z 
3 -x,-y,-z 
4 1/2+x,1/2-y,1/2+z 
 
_cell_length_a                                          6.98030 
_cell_length_b                                         10.36360 
_cell_length_c                                         13.47240 
_cell_angle_alpha                                            90 
_cell_angle_beta                                        94.6810 
_cell_angle_gamma                                            90 
_cell_volume                                            971.357 
_cell_formula_units_Z                                 4 
 
 
 
loop_ 
_atom_site_label 
_atom_site_type_symbol 
_atom_site_fract_x 
_atom_site_fract_y 
_atom_site_fract_z 
S13 S 0.58918 0.20523 0.34258 
S14 S 0.16132 0.03496 0.13631 
S15 S 0.12505 0.21231 0.41023 
N9 N 0.06275 0.09454 0.23467 
N10 N 0.27561 0.13945 0.67591 
N11 N 0.80043 0.13263 0.59569 
N12 N 0.68706 0.01982 0.08259 
C1 C 0.39064 0.13612 0.27263 
C2 C 0.19716 0.14348 0.29801 
C3 C 0.33222 0.18053 0.49128 
C4 C 0.51732 0.17708 0.46408 
C5 C 0.39696 0.07306 0.18185 
C6 C 0.29792 0.15741 0.59197 
C7 C 0.67141 0.15186 0.53650 
C8 C 0.55770 0.04461 0.12918 
 
#END

#****************************************************************

# Rank 38: E_rel =   6.75 kJ/mol/molecule
 
data_38_A3645
_symmetry_cell_setting                              monoclinic 
_symmetry_space_group_name_Hall                   '-P 2ybc' 
_symmetry_space_group_name_H-M                    'P 21/c' 
_symmetry_Int_Tables_number                              14 
 
loop_ 
_space_group_symop_id 
_space_group_symop_operation_xyz 
1 x,y,z 
2 -x,1/2+y,1/2-z 
3 -x,-y,-z 
4 x,1/2-y,1/2+z 
 
_cell_length_a                                         10.38080 
_cell_length_b                                         13.60280 
_cell_length_c                                          7.58710 
_cell_angle_alpha                                            90 
_cell_angle_beta                                       109.4970 
_cell_angle_gamma                                            90 
_cell_volume                                           1009.926 
_cell_formula_units_Z                                 4 
 
 
 
loop_ 
_atom_site_label 
_atom_site_type_symbol 
_atom_site_fract_x 
_atom_site_fract_y 
_atom_site_fract_z 
S13 S 0.18902 0.02551 0.82529 
S14 S -0.14241 0.21421 0.53401 
S15 S 0.27756 0.25275 0.67670 
N9 N 0.00617 0.26578 0.54627 
N10 N 0.60111 0.15693 0.64833 
N11 N 0.48406 -0.10361 0.80006 
N12 N -0.18827 -0.04664 0.71231 
C1 C 0.07469 0.11520 0.69534 
C2 C 0.10921 0.20753 0.63552 
C3 C 0.36920 0.14085 0.70394 
C4 C 0.33430 0.05191 0.76005 
C5 C -0.06615 0.10641 0.64611 
C6 C 0.49530 0.14939 0.67014 
C7 C 0.41841 -0.03190 0.77814 
C8 C -0.13582 0.02448 0.68234 
 
#END

#****************************************************************

# Rank 39: E_rel =   6.86 kJ/mol/molecule
 
data_39_A104
_symmetry_cell_setting                              monoclinic 
_symmetry_space_group_name_Hall                   '-P 2ybc' 
_symmetry_space_group_name_H-M                    'P 21/c' 
_symmetry_Int_Tables_number                              14 
 
loop_ 
_space_group_symop_id 
_space_group_symop_operation_xyz 
1 x,y,z 
2 -x,1/2+y,1/2-z 
3 -x,-y,-z 
4 x,1/2-y,1/2+z 
 
_cell_length_a                                          6.93310 
_cell_length_b                                          7.15550 
_cell_length_c                                         19.98780 
_cell_angle_alpha                                       89.8110 
_cell_angle_beta                                        95.3170 
_cell_angle_gamma                                       89.6260 
_cell_volume                                            987.296 
_cell_formula_units_Z                                 4 
 
 
 
loop_ 
_atom_site_label 
_atom_site_type_symbol 
_atom_site_fract_x 
_atom_site_fract_y 
_atom_site_fract_z 
S13 S 0.57518 0.29485 0.07806 
S14 S 0.10932 0.21368 -0.07517 
S15 S 0.11313 0.32370 0.12921 
N9 N 0.02420 0.24495 -0.00054 
N10 N 0.25392 0.08809 0.29164 
N11 N 0.78750 0.06767 0.23063 
N12 N 0.64652 0.19680 -0.11172 
C1 C 0.35956 0.25825 0.02609 
C2 C 0.16879 0.26876 0.04647 
C3 C 0.31914 0.22595 0.17617 
C4 C 0.50268 0.21830 0.15641 
C5 C 0.35193 0.22507 -0.04259 
C6 C 0.28258 0.15005 0.23935 
C7 C 0.65659 0.13589 0.19813 
C8 C 0.51120 0.21011 -0.08115 
 
#END

#****************************************************************

# Rank 40: E_rel =   6.87 kJ/mol/molecule
 
data_40_A180
_symmetry_cell_setting                            orthorhombic 
_symmetry_space_group_name_Hall                   '-P 2ac 2ab' 
_symmetry_space_group_name_H-M                    'P b c a' 
_symmetry_Int_Tables_number                              61 
 
loop_ 
_space_group_symop_id 
_space_group_symop_operation_xyz 
1 x,y,z 
2 1/2-x,-y,1/2+z 
3 1/2+x,1/2-y,-z 
4 -x,1/2+y,1/2-z 
5 -x,-y,-z 
6 1/2+x,y,1/2-z 
7 1/2-x,1/2+y,z 
8 x,1/2-y,1/2+z 
 
_cell_length_a                                          9.88350 
_cell_length_b                                          7.93450 
_cell_length_c                                         24.70620 
_cell_angle_alpha                                            90 
_cell_angle_beta                                             90 
_cell_angle_gamma                                            90 
_cell_volume                                           1937.476 
_cell_formula_units_Z                                 8 
 
 
 
loop_ 
_atom_site_label 
_atom_site_type_symbol 
_atom_site_fract_x 
_atom_site_fract_y 
_atom_site_fract_z 
S13 S 0.08134 0.57219 0.18142 
S14 S -0.29955 0.53365 0.10070 
S15 S 0.07564 0.35435 0.05330 
N9 N -0.18070 0.44039 0.06345 
N10 N 0.43822 0.33970 0.04413 
N11 N 0.45403 0.58946 0.17806 
N12 N -0.24941 0.78380 0.23230 
C1 C -0.05676 0.54102 0.13745 
C2 C -0.06166 0.45242 0.08740 
C3 C 0.21513 0.42634 0.09142 
C4 C 0.21835 0.50914 0.14029 
C5 C -0.18539 0.59950 0.15040 
C6 C 0.33858 0.38219 0.06573 
C7 C 0.34665 0.55245 0.16212 
C8 C -0.22173 0.69753 0.19555 
 
#END

#****************************************************************

# Rank 41: E_rel =   7.05 kJ/mol/molecule
 
data_41_A1905
_symmetry_cell_setting                              monoclinic 
_symmetry_space_group_name_Hall                   '-P 2ybc' 
_symmetry_space_group_name_H-M                    'P 21/c' 
_symmetry_Int_Tables_number                              14 
 
loop_ 
_space_group_symop_id 
_space_group_symop_operation_xyz 
1 x,y,z 
2 -x,1/2+y,1/2-z 
3 -x,-y,-z 
4 x,1/2-y,1/2+z 
 
_cell_length_a                                         11.67970 
_cell_length_b                                         11.02890 
_cell_length_c                                          7.79060 
_cell_angle_alpha                                            90 
_cell_angle_beta                                        95.2130 
_cell_angle_gamma                                            90 
_cell_volume                                            999.389 
_cell_formula_units_Z                                 4 
 
 
 
loop_ 
_atom_site_label 
_atom_site_type_symbol 
_atom_site_fract_x 
_atom_site_fract_y 
_atom_site_fract_z 
S13 S 0.27136 0.68869 -0.01668 
S14 S 0.06765 0.37181 -0.14662 
S15 S 0.28347 0.46952 0.28529 
N9 N 0.13866 0.35897 0.04743 
N10 N 0.60100 0.45960 0.34726 
N11 N 0.58298 0.73529 -0.00883 
N12 N 0.06399 0.63161 -0.46695 
C1 C 0.19829 0.54907 -0.04562 
C2 C 0.20192 0.45674 0.08197 
C3 C 0.40601 0.54443 0.21546 
C4 C 0.40127 0.63440 0.09362 
C5 C 0.12510 0.51433 -0.18786 
C6 C 0.51341 0.49979 0.28838 
C7 C 0.50189 0.68920 0.04065 
C8 C 0.09334 0.57910 -0.34012 
 
#END

#****************************************************************

# Rank 42: E_rel =   7.08 kJ/mol/molecule
 
data_42_A3
_symmetry_cell_setting                              monoclinic 
_symmetry_space_group_name_Hall                   '-C 2yc' 
_symmetry_space_group_name_H-M                    'C 2/c' 
_symmetry_Int_Tables_number                              15 
 
loop_ 
_space_group_symop_id 
_space_group_symop_operation_xyz 
1 x,y,z 
2 -x,y,1/2-z 
3 -x,-y,-z 
4 x,-y,1/2+z 
5 1/2+x,1/2+y,z 
6 1/2-x,1/2+y,1/2-z 
7 1/2-x,1/2-y,-z 
8 1/2+x,1/2-y,1/2+z 
 
_cell_length_a                                         18.20500 
_cell_length_b                                          7.82630 
_cell_length_c                                         14.12060 
_cell_angle_alpha                                            90 
_cell_angle_beta                                       101.2190 
_cell_angle_gamma                                            90 
_cell_volume                                           1973.427 
_cell_formula_units_Z                                 8 
 
 
 
loop_ 
_atom_site_label 
_atom_site_type_symbol 
_atom_site_fract_x 
_atom_site_fract_y 
_atom_site_fract_z 
S13 S 0.09736 0.40694 0.21835 
S14 S 0.08904 0.94432 0.16041 
S15 S 0.22724 0.65730 0.36901 
N9 N 0.15780 0.89851 0.25263 
N10 N 0.22133 0.39597 0.58373 
N11 N 0.07097 0.11011 0.41001 
N12 N -0.05899 0.66107 0.01556 
C1 C 0.10148 0.63185 0.21415 
C2 C 0.15757 0.73399 0.27228 
C3 C 0.18224 0.47305 0.40277 
C4 C 0.13037 0.37396 0.34408 
C5 C 0.05530 0.73491 0.14746 
C6 C 0.20347 0.43192 0.50214 
C7 C 0.09811 0.23041 0.38150 
C8 C -0.00700 0.69147 0.07601 
 
#END

#****************************************************************

# Rank 43: E_rel =   7.13 kJ/mol/molecule
 
data_43_A41
_symmetry_cell_setting                              monoclinic 
_symmetry_space_group_name_Hall                   '-P 2ybc' 
_symmetry_space_group_name_H-M                    'P 21/c' 
_symmetry_Int_Tables_number                              14 
 
loop_ 
_space_group_symop_id 
_space_group_symop_operation_xyz 
1 x,y,z 
2 -x,1/2+y,1/2-z 
3 -x,-y,-z 
4 x,1/2-y,1/2+z 
 
_cell_length_a                                          6.99430 
_cell_length_b                                          6.80380 
_cell_length_c                                         21.00350 
_cell_angle_alpha                                            90 
_cell_angle_beta                                        93.9210 
_cell_angle_gamma                                            90 
_cell_volume                                            997.171 
_cell_formula_units_Z                                 4 
 
 
 
loop_ 
_atom_site_label 
_atom_site_type_symbol 
_atom_site_fract_x 
_atom_site_fract_y 
_atom_site_fract_z 
S13 S 0.10799 0.59014 0.38597 
S14 S -0.26433 0.15192 0.45634 
S15 S 0.25225 0.11661 0.36951 
N9 N -0.07573 0.04956 0.42538 
N10 N 0.35873 0.17653 0.19962 
N11 N 0.20224 0.73462 0.22299 
N12 N -0.39123 0.69665 0.46771 
C1 C -0.02119 0.38544 0.41100 
C2 C 0.03739 0.18689 0.40459 
C3 C 0.25418 0.29760 0.30883 
C4 C 0.19795 0.48841 0.31610 
C5 C -0.19461 0.39273 0.43945 
C6 C 0.31204 0.23081 0.24913 
C7 C 0.20019 0.62214 0.26482 
C8 C -0.30211 0.55965 0.45390 
 
#END

#****************************************************************

# Rank 44: E_rel =   7.31 kJ/mol/molecule
 
data_44_A5583
_symmetry_cell_setting                              monoclinic 
_symmetry_space_group_name_Hall                   '-P 2ybc' 
_symmetry_space_group_name_H-M                    'P 21/c' 
_symmetry_Int_Tables_number                              14 
 
loop_ 
_space_group_symop_id 
_space_group_symop_operation_xyz 
1 x,y,z 
2 -x,1/2+y,1/2-z 
3 -x,-y,-z 
4 x,1/2-y,1/2+z 
 
_cell_length_a                                         11.58870 
_cell_length_b                                         11.15190 
_cell_length_c                                          7.72140 
_cell_angle_alpha                                            90 
_cell_angle_beta                                        94.3820 
_cell_angle_gamma                                            90 
_cell_volume                                            994.966 
_cell_formula_units_Z                                 4 
 
 
 
loop_ 
_atom_site_label 
_atom_site_type_symbol 
_atom_site_fract_x 
_atom_site_fract_y 
_atom_site_fract_z 
S13 S 0.26782 0.18664 -0.01266 
S14 S 0.07015 -0.12995 -0.14749 
S15 S 0.28311 -0.03227 0.28747 
N9 N 0.14112 -0.14294 0.04702 
N10 N 0.60230 -0.03900 0.34494 
N11 N 0.58028 0.23813 -0.01124 
N12 N 0.06046 0.13049 -0.46446 
C1 C 0.19698 0.04746 -0.04358 
C2 C 0.20228 -0.04506 0.08316 
C3 C 0.40556 0.04420 0.21627 
C4 C 0.39948 0.13422 0.09513 
C5 C 0.12462 0.01288 -0.18677 
C6 C 0.51407 0.00070 0.28724 
C7 C 0.49973 0.19060 0.04025 
C8 C 0.09130 0.07790 -0.33828 
 
#END

#****************************************************************

# Rank 45: E_rel =   7.40 kJ/mol/molecule
 
data_45_A6490
_symmetry_cell_setting                               triclinic 
_symmetry_space_group_name_Hall                   'P 1' 
_symmetry_space_group_name_H-M                    'P 1' 
_symmetry_Int_Tables_number                               1 
 
loop_ 
_space_group_symop_id 
_space_group_symop_operation_xyz 
1 x,y,z 
 
_cell_length_a                                          6.98320 
_cell_length_b                                         10.53290 
_cell_length_c                                         13.59380 
_cell_angle_alpha                                       89.1970 
_cell_angle_beta                                        86.2800 
_cell_angle_gamma                                       81.9090 
_cell_volume                                            987.819 
_cell_formula_units_Z                                 4 
 
 
 
loop_ 
_atom_site_label 
_atom_site_type_symbol 
_atom_site_fract_x 
_atom_site_fract_y 
_atom_site_fract_z 
S13 S 1.17646 0.28897 0.15289 
S14 S 0.72309 0.46557 0.35492 
S15 S 0.71449 0.28740 0.08552 
S28 S 0.64154 0.70675 0.84630 
S29 S 0.30857 0.53563 0.64354 
S30 S 0.16229 0.70888 0.91500 
S43 S 0.70624 0.20325 0.65081 
S44 S 0.31315 0.03851 0.85380 
S45 S 0.24086 0.21286 0.58085 
S58 S 0.32805 0.81139 0.34849 
S59 S -0.09636 0.94985 0.14428 
S60 S -0.14551 0.78063 0.41991 
N9 N 0.63245 0.40750 0.25756 
N10 N 0.83051 0.36596 -0.17604 
N11 N 1.36954 0.36749 -0.09560 
N12 N 1.24957 0.47241 0.40975 
C1 C 0.96818 0.36035 0.22237 
C2 C 0.77522 0.35613 0.19627 
C3 C 0.91170 0.32076 0.00516 
C4 C 1.09687 0.32211 0.03248 
C5 C 0.96527 0.42341 0.31162 
C6 C 0.86683 0.34646 -0.09398 
C7 C 1.24455 0.34819 -0.03817 
C8 C 1.12181 0.45006 0.36436 
N24 N 0.17095 0.59044 0.74230 
N25 N 0.24814 0.60158 1.16985 
N26 N 0.80402 0.63056 1.09627 
N27 N 0.84097 0.52846 0.57919 
C16 C 0.47789 0.63868 0.77648 
C17 C 0.27711 0.64186 0.80337 
C18 C 0.35568 0.66748 0.99320                         
C19 C 0.54749 0.67027 0.96629                          
C20 C 0.52184 0.57791 0.68621                         
C21 C 0.29826 0.63081 1.09000                          
C22 C 0.68784 0.64639 1.03740                         
C23 C 0.69925 0.55237 0.63017                        
N39 N 0.20243 0.09622 0.75464                          
N40 N 0.39453 0.13797 0.31997                         
N41 N 0.93141 0.12695 0.40270                        
N42 N 0.84236 0.02644 0.91142                          
C31 C 0.52100 0.13839 0.72049                         
C32 C 0.32682 0.14495 0.69310                          
C33 C 0.45358 0.17826 0.50203                         
C34 C 0.63938 0.17342 0.53026                          
C35 C 0.53972 0.07735 0.81132                         
C36 C 0.42085 0.15546 0.40243                         
C37 C 0.79816 0.14662 0.45990                         
C38 C 0.70590 0.04970 0.86536                         
N54 N -0.20036 0.89143 0.24517                     
N55 N -0.09785 0.85727 0.68001                        
N56 N 0.45987 0.87279 0.59808                         
N57 N 0.43017 0.97679 0.07750                          
C46 C 0.12729 0.86706 0.28005                         
C47 C -0.06782 0.85153 0.30765                       
C48 C 0.02991 0.82011 0.49838                         
C49 C 0.21902 0.83035 0.46976                          
C50 C 0.13667 0.92496 0.18776                          
C51 C -0.03950 0.84103 0.59792                        
C52 C 0.34860 0.85578 0.54055                          
C53 C 0.29953 0.95398 0.12989 

#END

#****************************************************************

# Rank 46: E_rel =   7.46 kJ/mol/molecule
 
data_46_A1663
_symmetry_cell_setting                              monoclinic 
_symmetry_space_group_name_Hall                   'P 2yb' 
_symmetry_space_group_name_H-M                    'P 21' 
_symmetry_Int_Tables_number                               4 
 
loop_ 
_space_group_symop_id 
_space_group_symop_operation_xyz 
1 x,y,z 
2 -x,1/2+y,-z 
 
_cell_length_a                                          6.90100 
_cell_length_b                                          7.29750 
_cell_length_c                                          9.75320 
_cell_angle_alpha                                       89.7070 
_cell_angle_beta                                        96.7910 
_cell_angle_gamma                                       90.4940 
_cell_volume                                            487.703 
_cell_formula_units_Z                                 2 
 
 
 
loop_ 
_atom_site_label 
_atom_site_type_symbol 
_atom_site_fract_x 
_atom_site_fract_y 
_atom_site_fract_z 
S13 S -0.06556 1.04463 0.35529 
S14 S 0.41321 1.05207 0.67747 
S15 S 0.40277 1.08043 0.25089 
N9 N 0.49489 1.06430 0.52319 
N10 N 0.26249 0.81422 -0.06557 
N11 N -0.27014 0.79947 0.04842 
N12 N -0.12684 1.01935 0.74622 
C1 C 0.15698 1.04437 0.46435 
C2 C 0.34754 1.05968 0.42363 
C3 C 0.19587 0.97071 0.16139 
C4 C 0.01164 0.96242 0.20004 
C5 C 0.16829 1.03734 0.60755 
C6 C 0.23285 0.88530 0.03691 
C7 C -0.14111 0.87387 0.11485 
C8 C 0.00915 1.02542 0.68522 
 
#END

#****************************************************************

# Rank 47: E_rel =   7.55 kJ/mol/molecule
 
data_47_A505
_symmetry_cell_setting                            orthorhombic 
_symmetry_space_group_name_Hall                   '-P 2ac 2ab' 
_symmetry_space_group_name_H-M                    'P b c a' 
_symmetry_Int_Tables_number                              61 
 
loop_ 
_space_group_symop_id 
_space_group_symop_operation_xyz 
1 x,y,z 
2 1/2-x,-y,1/2+z 
3 1/2+x,1/2-y,-z 
4 -x,1/2+y,1/2-z 
5 -x,-y,-z 
6 1/2+x,y,1/2-z 
7 1/2-x,1/2+y,z 
8 x,1/2-y,1/2+z 
 
_cell_length_a                                          7.21900 
_cell_length_b                                         13.60660 
_cell_length_c                                         19.75790 
_cell_angle_alpha                                            90 
_cell_angle_beta                                             90 
_cell_angle_gamma                                            90 
_cell_volume                                           1940.740 
_cell_formula_units_Z                                 8 
 
 
 
loop_ 
_atom_site_label 
_atom_site_type_symbol 
_atom_site_fract_x 
_atom_site_fract_y 
_atom_site_fract_z 
S13 S 0.40363 0.15797 0.13999 
S14 S 0.35747 -0.04025 0.30808 
S15 S 0.38597 -0.09347 0.10164 
N9 N 0.35434 -0.10171 0.23533 
N10 N 0.16708 -0.05072 -0.06323 
N11 N 0.14668 0.22630 -0.01473 
N12 N 0.39038 0.24092 0.33127 
C1 C 0.37820 0.06143 0.19892 
C2 C 0.36903 -0.04081 0.18379 
C3 C 0.29882 0.00478 0.05225 
C4 C 0.30320 0.10332 0.06721 
C5 C 0.37350 0.07511 0.26870 
C6 C 0.22357 -0.02601 -0.01048 
C7 C 0.21973 0.17135 0.02213 
C8 C 0.38269 0.16520 0.30350 
 
#END

#****************************************************************

# Rank 48: E_rel =   7.57 kJ/mol/molecule
 
data_48_A40
_symmetry_cell_setting                              monoclinic 
_symmetry_space_group_name_Hall                   '-P 2yn' 
_symmetry_space_group_name_H-M                    'P 21/n' 
_symmetry_Int_Tables_number                              14 
 
loop_ 
_space_group_symop_id 
_space_group_symop_operation_xyz 
1 x,y,z 
2 1/2-x,1/2+y,1/2-z 
3 -x,-y,-z 
4 1/2+x,1/2-y,1/2+z 
 
_cell_length_a                                         10.15570 
_cell_length_b                                          7.88140 
_cell_length_c                                         12.41130 
_cell_angle_alpha                                            90 
_cell_angle_beta                                        95.7900 
_cell_angle_gamma                                            90 
_cell_volume                                            988.346 
_cell_formula_units_Z                                 4 
 
 
 
loop_ 
_atom_site_label 
_atom_site_type_symbol 
_atom_site_fract_x 
_atom_site_fract_y 
_atom_site_fract_z 
S13 S 0.21026 0.17721 0.25257 
S14 S -0.16221 0.15491 0.05822 
S15 S 0.20290 0.34372 -0.00778 
N9 N -0.04838 0.24507 -0.01119 
N10 N 0.53461 0.20937 -0.05011 
N11 N 0.55073 0.02883 0.26380 
N12 N -0.12324 -0.05657 0.33294 
C1 C 0.07256 0.17456 0.15379 
C2 C 0.06694 0.24852 0.04885 
C3 C 0.33665 0.23385 0.06467 
C4 C 0.34078 0.16879 0.16733 
C5 C -0.05088 0.10932 0.17040 
C6 C 0.44681 0.21858 0.00363 
C7 C 0.45655 0.09088 0.21797 
C8 C -0.08934 0.02022 0.26007 
 
#END

#****************************************************************

# Rank 49: E_rel =   7.77 kJ/mol/molecule
 
data_49_A9649
_symmetry_cell_setting                               triclinic 
_symmetry_space_group_name_Hall                   '-P 1' 
_symmetry_space_group_name_H-M                    'P -1' 
_symmetry_Int_Tables_number                               2 
 
loop_ 
_space_group_symop_id 
_space_group_symop_operation_xyz 
1 x,y,z 
2 -x,-y,-z 
 
_cell_length_a                                          6.59100 
_cell_length_b                                          7.59160 
_cell_length_c                                         10.10410 
_cell_angle_alpha                                       83.6980 
_cell_angle_beta                                        80.7860 
_cell_angle_gamma                                       81.9040 
_cell_volume                                            492.102 
_cell_formula_units_Z                                 2 
 
 
 
loop_ 
_atom_site_label 
_atom_site_type_symbol 
_atom_site_fract_x 
_atom_site_fract_y 
_atom_site_fract_z 
S13 S 0.19067 0.10038 0.23771 
S14 S -0.24428 0.35346 0.54355 
S15 S -0.29448 0.28497 0.14878 
N9 N -0.34483 0.36830 0.40098 
N10 N -0.08421 0.38429 -0.20482 
N11 N 0.46484 0.18877 -0.10207 
N12 N 0.30213 0.13318 0.60309 
C1 C -0.01347 0.21876 0.34060 
C2 C -0.21067 0.29208 0.30658 
C3 C -0.05441 0.26156 0.04135 
C4 C 0.13557 0.19073 0.07583 
C5 C -0.00543 0.24384 0.47379 
C6 C -0.06943 0.32836 -0.09385 
C7 C 0.31391 0.18977 -0.02336 
C8 C 0.16248 0.18621 0.54513 
 
#END

#****************************************************************

# Rank 50: E_rel =   7.89 kJ/mol/molecule
 
data_50_A741
_symmetry_cell_setting                            orthorhombic 
_symmetry_space_group_name_Hall                   '-P 2ac 2ab' 
_symmetry_space_group_name_H-M                    'P b c a' 
_symmetry_Int_Tables_number                              61 
 
loop_ 
_space_group_symop_id 
_space_group_symop_operation_xyz 
1 x,y,z 
2 1/2-x,-y,1/2+z 
3 1/2+x,1/2-y,-z 
4 -x,1/2+y,1/2-z 
5 -x,-y,-z 
6 1/2+x,y,1/2-z 
7 1/2-x,1/2+y,z 
8 x,1/2-y,1/2+z 
 
_cell_length_a                                          7.91700 
_cell_length_b                                         13.37100 
_cell_length_c                                         18.81070 
_cell_angle_alpha                                            90 
_cell_angle_beta                                             90 
_cell_angle_gamma                                            90 
_cell_volume                                           1991.267 
_cell_formula_units_Z                                 8 
 
 
 
loop_ 
_atom_site_label 
_atom_site_type_symbol 
_atom_site_fract_x 
_atom_site_fract_y 
_atom_site_fract_z 
S13 S 0.64831 0.25685 0.02783 
S14 S 0.62716 0.15568 0.24354 
S15 S 0.82556 0.02557 0.06154 
N9 N 0.71993 0.07046 0.19236 
N10 N 0.69722 -0.09011 -0.10226 
N11 N 0.50415 0.19475 -0.15062 
N12 N 0.42982 0.40621 0.18118 
C1 C 0.65257 0.19712 0.11138 
C2 C 0.72582 0.10269 0.12625 
C3 C 0.71161 0.06003 -0.01602 
C4 C 0.64344 0.15215 -0.03006 
C5 C 0.58749 0.23811 0.17347 
C6 C 0.70020 -0.01985 -0.06526 
C7 C 0.56543 0.17307 -0.09619 
C8 C 0.50155 0.32979 0.17959 
 
#END

#****************************************************************

# Rank 51: E_rel =   7.91 kJ/mol/molecule
 
data_51_A3994
_symmetry_cell_setting                              monoclinic 
_symmetry_space_group_name_Hall                   '-P 2yn' 
_symmetry_space_group_name_H-M                    'P 21/n' 
_symmetry_Int_Tables_number                              14 
 
loop_ 
_space_group_symop_id 
_space_group_symop_operation_xyz 
1 x,y,z 
2 1/2-x,1/2+y,1/2-z 
3 -x,-y,-z 
4 1/2+x,1/2-y,1/2+z 
 
_cell_length_a                                         11.67030 
_cell_length_b                                          7.10230 
_cell_length_c                                         12.21730 
_cell_angle_alpha                                            90 
_cell_angle_beta                                       101.2990 
_cell_angle_gamma                                            90 
_cell_volume                                            993.016 
_cell_formula_units_Z                                 4 
 
 
 
loop_ 
_atom_site_label 
_atom_site_type_symbol 
_atom_site_fract_x 
_atom_site_fract_y 
_atom_site_fract_z 
S13 S 0.46236 0.28335 0.14707 
S14 S 0.37362 0.60637 0.41446 
S15 S 0.57113 0.73273 0.17635 
N9 N 0.45691 0.73117 0.34510 
N10 N 0.85647 0.61939 0.11816 
N11 N 0.71639 0.07588 0.06149 
N12 N 0.28337 0.09076 0.37799 
C1 C 0.44597 0.43799 0.25575 
C2 C 0.48623 0.62700 0.26577 
C3 C 0.64714 0.53244 0.14036 
C4 C 0.60306 0.35333 0.12673 
C5 C 0.38209 0.40034 0.33782 
C6 C 0.76201 0.57550 0.12660 
C7 C 0.66797 0.20396 0.09203 
C8 C 0.32856 0.23049 0.35891 
 
#END

#****************************************************************

# Rank 52: E_rel =   7.93 kJ/mol/molecule
 
data_52_A2028
_symmetry_cell_setting                              monoclinic 
_symmetry_space_group_name_Hall                   '-P 2ybc' 
_symmetry_space_group_name_H-M                    'P 21/c' 
_symmetry_Int_Tables_number                              14 
 
loop_ 
_space_group_symop_id 
_space_group_symop_operation_xyz 
1 x,y,z 
2 -x,1/2+y,1/2-z 
3 -x,-y,-z 
4 x,1/2-y,1/2+z 
 
_cell_length_a                                          6.74430 
_cell_length_b                                         11.00260 
_cell_length_c                                         13.49990 
_cell_angle_alpha                                            90 
_cell_angle_beta                                       102.1060 
_cell_angle_gamma                                            90 
_cell_volume                                            979.480 
_cell_formula_units_Z                                 4 
 
 
 
loop_ 
_atom_site_label 
_atom_site_type_symbol 
_atom_site_fract_x 
_atom_site_fract_y 
_atom_site_fract_z 
S13 S 0.59884 0.24663 -0.07921 
S14 S 0.36493 0.42471 0.15524 
S15 S 0.87694 0.21324 0.16153 
N9 N 0.58099 0.35345 0.20271 
N10 N 0.91067 -0.11949 0.14596 
N11 N 0.64796 -0.08215 -0.14201 
N12 N 0.06598 0.44864 -0.11176 
C1 C 0.53011 0.30821 0.02972 
C2 C 0.64835 0.29804 0.12986 
C3 C 0.80800 0.09386 0.07247 
C4 C 0.70255 0.10703 -0.02556 
C5 C 0.35824 0.37720 0.03089 
C6 C 0.86502 -0.02331 0.11192 
C7 C 0.66895 0.00419 -0.09017 
C8 C 0.20004 0.41302 -0.04916 
 
#END

#****************************************************************

# Rank 53: E_rel =   8.02 kJ/mol/molecule
 
data_53_A123
_symmetry_cell_setting                               triclinic 
_symmetry_space_group_name_Hall                   '-P 1' 
_symmetry_space_group_name_H-M                    'P -1' 
_symmetry_Int_Tables_number                               2 
 
loop_ 
_space_group_symop_id 
_space_group_symop_operation_xyz 
1 x,y,z 
2 -x,-y,-z 
 
_cell_length_a                                          7.04130 
_cell_length_b                                          7.87070 
_cell_length_c                                          9.84860 
_cell_angle_alpha                                       84.8790 
_cell_angle_beta                                        71.9450 
_cell_angle_gamma                                       71.6710 
_cell_volume                                            492.585 
_cell_formula_units_Z                                 2 
 
 
 
loop_ 
_atom_site_label 
_atom_site_type_symbol 
_atom_site_fract_x 
_atom_site_fract_y 
_atom_site_fract_z 
S13 S 0.72663 0.53246 0.30770 
S14 S 0.54914 0.22551 0.05729 
S15 S 0.19834 0.65132 0.33785 
N9 N 0.34117 0.38566 0.14880 
N10 N 0.11772 1.13426 0.36604 
N11 N 0.72054 0.99405 0.34573 
N12 N 1.12709 0.15368 0.01738 
C1 C 0.61566 0.43313 0.21120 
C2 C 0.39834 0.47883 0.22520 
C3 C 0.34097 0.80103 0.33888 
C4 C 0.54998 0.75342 0.32791 
C5 C 0.72696 0.29273 0.11409 
C6 C 0.21951 0.98396 0.35305 
C7 C 0.64317 0.88614 0.33572 
C8 C 0.94546 0.21541 0.06311 
 
#END

#****************************************************************

# Rank 54: E_rel =   8.03 kJ/mol/molecule
 
data_54_A224
_symmetry_cell_setting                              monoclinic 
_symmetry_space_group_name_Hall                   'P -2yc' 
_symmetry_space_group_name_H-M                    'P c' 
_symmetry_Int_Tables_number                               7 
 
loop_ 
_space_group_symop_id 
_space_group_symop_operation_xyz 
1 x,y,z 
2 x,-y,1/2+z 
 
_cell_length_a                                          3.91420 
_cell_length_b                                         25.38240 
_cell_length_c                                          9.66530 
_cell_angle_alpha                                            90 
_cell_angle_beta                                        90.1660 
_cell_angle_gamma                                            90 
_cell_volume                                            960.261 
_cell_formula_units_Z                                 4 
 
 
 
loop_ 
_atom_site_label 
_atom_site_type_symbol 
_atom_site_fract_x 
_atom_site_fract_y 
_atom_site_fract_z 
S13 S 1.03986 0.06601 0.72289 
S14 S 0.83343 0.15339 0.35361 
S15 S 1.30310 0.19913 0.71961 
S28 S 0.50534 0.43476 0.27592 
S29 S 0.33234 0.34786 0.64821 
S30 S 0.79172 0.30238 0.28113 
N9 N 1.02472 0.19204 0.46963 
N10 N 1.24776 0.21040 1.09677 
N11 N 0.91372 0.06866 1.10338 
N12 N 0.48168 0.01455 0.40456 
C1 C 0.96862 0.11223 0.58974 
C2 C 1.08316 0.16544 0.58481 
C3 C 1.18462 0.16057 0.86462 
C4 C 1.07855 0.10893 0.86658 
C5 C 0.80963 0.09942 0.46523 
C6 C 1.21549 0.18804 0.99182 
C7 C 0.98981 0.08593 0.99554 
C8 C 0.63985 0.05237 0.43039 
N24 N 0.52348 0.30953 0.53196 
N25 N 0.75309 0.29132 -0.09588 
N26 N 0.38307 0.43109 -0.10421 
N27 N -0.03819 0.48568 0.59419 
C16 C 0.44998 0.38863 0.41032 
C17 C 0.57264 0.33589 0.41583 
C18 C 0.67044 0.34064 0.13581 
C19 C 0.55453 0.39174 0.13321 
C20 C 0.29548 0.40131 0.53545 
C21 C 0.71132 0.31346 0.00873 
C22 C 0.46281 0.41422 0.00378 
C23 C 0.12204 0.44803 0.56957 
 
#END

#****************************************************************

# Rank 55: E_rel =   8.05 kJ/mol/molecule
 
data_55_A51
_symmetry_cell_setting                               triclinic 
_symmetry_space_group_name_Hall                   '-P 1' 
_symmetry_space_group_name_H-M                    'P -1' 
_symmetry_Int_Tables_number                               2 
 
loop_ 
_space_group_symop_id 
_space_group_symop_operation_xyz 
1 x,y,z 
2 -x,-y,-z 
 
_cell_length_a                                          6.92580 
_cell_length_b                                          7.20250 
_cell_length_c                                         10.20430 
_cell_angle_alpha                                       91.4290 
_cell_angle_beta                                        96.1470 
_cell_angle_gamma                                      103.4960 
_cell_volume                                            491.463 
_cell_formula_units_Z                                 2 
 
 
 
loop_ 
_atom_site_label 
_atom_site_type_symbol 
_atom_site_fract_x 
_atom_site_fract_y 
_atom_site_fract_z 
S13 S 0.44796 0.67989 0.30919 
S14 S 0.94549 0.78125 0.61146 
S15 S 0.89798 0.61723 0.21348 
N9 N 1.01485 0.72617 0.46640 
N10 N 0.79145 0.75254 -0.12446 
N11 N 0.26820 0.81721 -0.01337 
N12 N 0.41599 0.83879 0.66935 
C1 C 0.67647 0.71815 0.41136 
C2 C 0.86117 0.69402 0.37379 
C3 C 0.71078 0.69900 0.11522 
C4 C 0.53320 0.72204 0.15268 
C5 C 0.69896 0.77111 0.54506 
C6 C 0.75473 0.73236 -0.01587 
C7 C 0.39128 0.77795 0.06110 
C8 C 0.54782 0.80901 0.61607 
 
#END

#****************************************************************

# Rank 56: E_rel =   8.09 kJ/mol/molecule
 
data_56_A7362
_symmetry_cell_setting                               triclinic 
_symmetry_space_group_name_Hall                   '-P 1' 
_symmetry_space_group_name_H-M                    'P -1' 
_symmetry_Int_Tables_number                               2 
 
loop_ 
_space_group_symop_id 
_space_group_symop_operation_xyz 
1 x,y,z 
2 -x,-y,-z 
 
_cell_length_a                                          7.76300 
_cell_length_b                                          8.37420 
_cell_length_c                                          8.99390 
_cell_angle_alpha                                       77.9370 
_cell_angle_beta                                        72.6000 
_cell_angle_gamma                                       62.5270 
_cell_volume                                            493.265 
_cell_formula_units_Z                                 2 
 
 
 
loop_ 
_atom_site_label 
_atom_site_type_symbol 
_atom_site_fract_x 
_atom_site_fract_y 
_atom_site_fract_z 
S13 S 0.12950 0.82151 0.30188 
S14 S -0.29320 0.59333 0.42597 
S15 S 0.21624 0.50181 0.06711 
N9 N -0.11243 0.49988 0.27257 
N10 N 0.36800 0.74085 -0.29832 
N11 N 0.26429 1.11956 -0.02931 
N12 N -0.34231 0.95930 0.65614 
C1 C -0.02439 0.71107 0.32475 
C2 C 0.01381 0.57435 0.23299 
C3 C 0.24595 0.70477 0.00242 
C4 C 0.21373 0.83198 0.09464 
C5 C -0.19761 0.74012 0.44167 
C6 C 0.31075 0.72791 -0.16245 
C7 C 0.24290 0.98880 0.02650 
C8 C -0.28000 0.86038 0.55880 
 
#END

#****************************************************************

# Rank 57: E_rel =   8.21 kJ/mol/molecule
 
data_57_A243
_symmetry_cell_setting                            orthorhombic 
_symmetry_space_group_name_Hall                   '-P 2n 2ab' 
_symmetry_space_group_name_H-M                    'P b c n' 
_symmetry_Int_Tables_number                              60 
 
loop_ 
_space_group_symop_id 
_space_group_symop_operation_xyz 
1 x,y,z 
2 1/2-x,1/2-y,1/2+z 
3 1/2+x,1/2-y,-z 
4 -x,y,1/2-z 
5 -x,-y,-z 
6 1/2+x,1/2+y,1/2-z 
7 1/2-x,1/2+y,z 
8 x,-y,1/2+z 
 
_cell_length_a                                         12.82770 
_cell_length_b                                         11.95170 
_cell_length_c                                         12.94740 
_cell_angle_alpha                                            90 
_cell_angle_beta                                             90 
_cell_angle_gamma                                            90 
_cell_volume                                           1985.002 
_cell_formula_units_Z                                 8 
 
 
 
loop_ 
_atom_site_label 
_atom_site_type_symbol 
_atom_site_fract_x 
_atom_site_fract_y 
_atom_site_fract_z 
S13 S 0.27574 0.20891 0.36426 
S14 S 0.30814 -0.03205 0.12105 
S15 S 0.09620 0.00088 0.36252 
N9 N 0.20719 -0.06291 0.19662 
N10 N -0.12784 0.18897 0.41135 
N11 N 0.08219 0.43620 0.39758 
N12 N 0.48064 0.22636 0.12106 
C1 C 0.27160 0.10281 0.26969 
C2 C 0.19866 0.01339 0.26995 
C3 C 0.06704 0.14495 0.37982 
C4 C 0.13908 0.22959 0.37831 
C5 C 0.33914 0.09124 0.18656 
C6 C -0.03986 0.16921 0.39616 
C7 C 0.10743 0.34258 0.38868 
C8 C 0.41717 0.16490 0.15229 
 
#END

#****************************************************************

# Rank 58: E_rel =   8.25 kJ/mol/molecule
 
data_58_A762
_symmetry_cell_setting                              monoclinic 
_symmetry_space_group_name_Hall                   '-P 2ybc' 
_symmetry_space_group_name_H-M                    'P 21/c' 
_symmetry_Int_Tables_number                              14 
 
loop_ 
_space_group_symop_id 
_space_group_symop_operation_xyz 
1 x,y,z 
2 -x,1/2+y,1/2-z 
3 -x,-y,-z 
4 x,1/2-y,1/2+z 
 
_cell_length_a                                         20.08590 
_cell_length_b                                          7.29160 
_cell_length_c                                         13.61830 
_cell_angle_alpha                                            90 
_cell_angle_beta                                        90.8100 
_cell_angle_gamma                                            90 
_cell_volume                                           1994.314 
_cell_formula_units_Z                                 8 
 
 
 
loop_ 
_atom_site_label 
_atom_site_type_symbol 
_atom_site_fract_x 
_atom_site_fract_y 
_atom_site_fract_z 
S13 S 0.35318 0.76250 0.31357 
S14 S 0.20097 0.70450 0.52926 
S15 S 0.40005 0.84731 0.55737 
S43 S 0.13667 0.13207 0.34856 
S44 S 0.29250 0.26344 0.55682 
S45 S 0.09371 0.12756 0.59284 
N9 N 0.27362 0.75786 0.58233 
N10 N 0.57162 0.68868 0.52116 
N11 N 0.51474 0.57473 0.24756 
N12 N 0.16785 0.61021 0.25391 
C1 C 0.30136 0.74044 0.41629 
C2 C 0.32020 0.77428 0.51576 
C3 C 0.45084 0.75677 0.46388 
C4 C 0.43216 0.72161 0.36858 
C5 C 0.23403 0.69557 0.41079 
C6 C 0.51687 0.71854 0.49557 
C7 C 0.47809 0.64188 0.30295 
C8 C 0.19705 0.65004 0.32561 
N39 N 0.22057 0.22754 0.61281 
N40 N -0.07077 0.33566 0.54738 
N41 N -0.02002 0.36495 0.27085 
N42 N 0.32624 0.26205 0.28024 
C31 C 0.19123 0.18771 0.44708 
C32 C 0.17364 0.18681 0.54795 
C33 C 0.04384 0.21177 0.49442 
C34 C 0.06054 0.21441 0.39705 
C35 C 0.25847 0.23081 0.43869 
C36 C -0.01877 0.28093 0.52351 
C37 C 0.01633 0.29453 0.32711 
C38 C 0.29566 0.24709 0.35222 
 
#END

#****************************************************************

# Rank 59: E_rel =   8.31 kJ/mol/molecule
 
data_59_A394
_symmetry_cell_setting                              tetragonal 
_symmetry_space_group_name_Hall                   'P 4abw 2nw' 
_symmetry_space_group_name_H-M                    'P 41 21 2' 
_symmetry_Int_Tables_number                              92 
 
loop_ 
_space_group_symop_id 
_space_group_symop_operation_xyz 
1 x,y,z 
2 1/2-y,1/2+x,1/4+z 
3 -x,-y,1/2+z 
4 1/2+y,1/2-x,3/4+z 
5 1/2+x,1/2-y,3/4-z 
6 y,x,-z 
7 1/2-x,1/2+y,1/4-z 
8 -y,-x,1/2-z 
 
_cell_length_a                                          6.84240 
_cell_length_b                                          6.84240 
_cell_length_c                                         42.34590 
_cell_angle_alpha                                            90 
_cell_angle_beta                                             90 
_cell_angle_gamma                                            90 
_cell_volume                                           1982.569 
_cell_formula_units_Z                                 8 
 
 
 
loop_ 
_atom_site_label 
_atom_site_type_symbol 
_atom_site_fract_x 
_atom_site_fract_y 
_atom_site_fract_z 
S13 S 0.15083 0.36656 0.07381 
S14 S 0.51014 0.04292 0.00934 
S15 S -0.02143 -0.07635 0.05268 
N9 N 0.30572 -0.07907 0.01783 
N10 N -0.10141 -0.25039 0.13392 
N11 N 0.05636 0.31397 0.15860 
N12 N 0.68481 0.53602 0.04071 
C1 C 0.27694 0.20548 0.04844 
C2 C 0.20142 0.02256 0.03828 
C3 C -0.00637 0.00922 0.09229 
C4 C 0.05878 0.19059 0.10092 
C5 C 0.45722 0.23870 0.03443 
C6 C -0.06151 -0.13076 0.11526 
C7 C 0.05834 0.25361 0.13276 
C8 C 0.58152 0.40092 0.03812 
 
#END

#****************************************************************

# Rank 60: E_rel =   8.35 kJ/mol/molecule
 
data_60_A413
_symmetry_cell_setting                              monoclinic 
_symmetry_space_group_name_Hall                   '-P 2ybc' 
_symmetry_space_group_name_H-M                    'P 21/c' 
_symmetry_Int_Tables_number                              14 
 
loop_ 
_space_group_symop_id 
_space_group_symop_operation_xyz 
1 x,y,z 
2 -x,1/2+y,1/2-z 
3 -x,-y,-z 
4 x,1/2-y,1/2+z 
 
_cell_length_a                                          3.84530 
_cell_length_b                                         26.87700 
_cell_length_c                                          9.38510 
_cell_angle_alpha                                            90 
_cell_angle_beta                                        96.2740 
_cell_angle_gamma                                            90 
_cell_volume                                            964.142 
_cell_formula_units_Z                                 4 
 
 
 
loop_ 
_atom_site_label 
_atom_site_type_symbol 
_atom_site_fract_x 
_atom_site_fract_y 
_atom_site_fract_z 
S13 S 0.74498 0.17959 0.21894 
S14 S 0.27919 0.10648 -0.15937 
S15 S 0.81301 0.04928 0.21303 
N9 N 0.45715 0.06456 -0.04267 
N10 N 0.76499 0.03795 0.59987 
N11 N 0.70881 0.17991 0.61459 
N12 N 0.16919 0.24634 -0.09920 
C1 C 0.56404 0.13964 0.08134 
C2 C 0.59704 0.08702 0.07514 
C3 C 0.77049 0.08766 0.36379 
C4 C 0.74706 0.13869 0.36756 
C5 C 0.37997 0.15681 -0.04499 
C6 C 0.76527 0.06045 0.49319 
C7 C 0.72403 0.16223 0.50160 
C8 C 0.27144 0.20586 -0.07730 
 
#END

#****************************************************************

# Rank 61: E_rel =   8.59 kJ/mol/molecule
 
data_61_A887
_symmetry_cell_setting                              monoclinic 
_symmetry_space_group_name_Hall                   '-P 2yn' 
_symmetry_space_group_name_H-M                    'P 21/n' 
_symmetry_Int_Tables_number                              14 
 
loop_ 
_space_group_symop_id 
_space_group_symop_operation_xyz 
1 x,y,z 
2 1/2-x,1/2+y,1/2-z 
3 -x,-y,-z 
4 1/2+x,1/2-y,1/2+z 
 
_cell_length_a                                         11.01020 
_cell_length_b                                          7.22250 
_cell_length_c                                         12.46360 
_cell_angle_alpha                                            90 
_cell_angle_beta                                        91.5390 
_cell_angle_gamma                                            90 
_cell_volume                                            990.762 
_cell_formula_units_Z                                 4 
 
 
 
loop_ 
_atom_site_label 
_atom_site_type_symbol 
_atom_site_fract_x 
_atom_site_fract_y 
_atom_site_fract_z 
S13 S 0.26842 0.23857 -0.03076 
S14 S 0.07938 -0.27984 -0.01628 
S15 S 0.25597 0.04782 0.21390 
N9 N 0.13168 -0.21580 0.10449 
N10 N 0.58645 0.03240 0.26585 
N11 N 0.60101 0.30599 -0.02522 
N12 N 0.08327 -0.02316 -0.28091 
C1 C 0.19536 0.02561 -0.00618 
C2 C 0.18949 -0.05629 0.09716 
C3 C 0.39351 0.12121 0.15453 
C4 C 0.39809 0.20407 0.05592 
C5 C 0.13551 -0.08571 -0.08172 
C6 C 0.50041 0.07630 0.21490 
C7 C 0.50985 0.25950 0.01240 
C8 C 0.11060 -0.05221 -0.19126 
 
#END

#****************************************************************

# Rank 62: E_rel =   8.70 kJ/mol/molecule
 
data_62_A201
_symmetry_cell_setting                              monoclinic 
_symmetry_space_group_name_Hall                   '-P 2ybc' 
_symmetry_space_group_name_H-M                    'P 21/c' 
_symmetry_Int_Tables_number                              14 
 
loop_ 
_space_group_symop_id 
_space_group_symop_operation_xyz 
1 x,y,z 
2 -x,1/2+y,1/2-z 
3 -x,-y,-z 
4 x,1/2-y,1/2+z 
 
_cell_length_a                                          7.04860 
_cell_length_b                                         13.15550 
_cell_length_c                                         10.72580 
_cell_angle_alpha                                            90 
_cell_angle_beta                                        99.8540 
_cell_angle_gamma                                            90 
_cell_volume                                            979.907 
_cell_formula_units_Z                                 4 
 
 
 
loop_ 
_atom_site_label 
_atom_site_type_symbol 
_atom_site_fract_x 
_atom_site_fract_y 
_atom_site_fract_z 
S13 S 1.02006 0.34624 0.31111 
S14 S 0.65308 0.14252 0.47171 
S15 S 0.54804 0.42372 0.29933 
N9 N 0.53384 0.24621 0.41590 
N10 N 0.68890 0.69494 0.35334 
N11 N 1.21590 0.60450 0.35734 
N12 N 1.18276 0.07728 0.47660 
C1 C 0.84398 0.27862 0.37565 
C2 C 0.64869 0.30855 0.36823 
C3 C 0.75328 0.50320 0.32672 
C4 C 0.94022 0.47245 0.33037 
C5 C 0.87309 0.18485 0.43536 
C6 C 0.71508 0.60789 0.34225 
C7 C 1.09053 0.54512 0.34715 
C8 C 1.04372 0.12741 0.45883 
 
#END

#****************************************************************

# Rank 63: E_rel =   8.99 kJ/mol/molecule
 
data_63_A2056
_symmetry_cell_setting                              monoclinic 
_symmetry_space_group_name_Hall                   '-P 2ybc' 
_symmetry_space_group_name_H-M                    'P 21/c' 
_symmetry_Int_Tables_number                              14 
 
loop_ 
_space_group_symop_id 
_space_group_symop_operation_xyz 
1 x,y,z 
2 -x,1/2+y,1/2-z 
3 -x,-y,-z 
4 x,1/2-y,1/2+z 
 
_cell_length_a                                          9.38540 
_cell_length_b                                         13.52590 
_cell_length_c                                          8.25120 
_cell_angle_alpha                                            90 
_cell_angle_beta                                       103.4180 
_cell_angle_gamma                                            90 
_cell_volume                                           1018.864 
_cell_formula_units_Z                                 4 
 
 
 
loop_ 
_atom_site_label 
_atom_site_type_symbol 
_atom_site_fract_x 
_atom_site_fract_y 
_atom_site_fract_z 
S13 S 0.28849 0.46453 0.16210 
S14 S 0.49705 0.30947 0.60501 
S15 S 0.05904 0.37404 0.39222 
N9 N 0.31557 0.30845 0.57964 
N10 N -0.21801 0.28537 0.02908 
N11 N 0.06069 0.38533 -0.24175 
N12 N 0.71679 0.43702 0.32251 
C1 C 0.34675 0.39675 0.34749 
C2 C 0.25251 0.35698 0.44304 
C3 C 0.02901 0.36612 0.17214 
C4 C 0.12084 0.40160 0.07891 
C5 C 0.49209 0.37618 0.42271 
C6 C -0.10531 0.32064 0.09293 
C7 C 0.08742 0.39143 -0.09647 
C8 C 0.61634 0.40762 0.36912 
 
#END

#****************************************************************

# Rank 64: E_rel =   9.13 kJ/mol/molecule
 
data_64_A362
_symmetry_cell_setting                            orthorhombic 
_symmetry_space_group_name_Hall                   '-P 2n 2ab' 
_symmetry_space_group_name_H-M                    'P b c n' 
_symmetry_Int_Tables_number                              60 
 
loop_ 
_space_group_symop_id 
_space_group_symop_operation_xyz 
1 x,y,z 
2 1/2-x,1/2-y,1/2+z 
3 1/2+x,1/2-y,-z 
4 -x,y,1/2-z 
5 -x,-y,-z 
6 1/2+x,1/2+y,1/2-z 
7 1/2-x,1/2+y,z 
8 x,-y,1/2+z 
 
_cell_length_a                                         15.34730 
_cell_length_b                                         11.11890 
_cell_length_c                                         11.69680 
_cell_angle_alpha                                            90 
_cell_angle_beta                                             90 
_cell_angle_gamma                                            90 
_cell_volume                                           1996.002 
_cell_formula_units_Z                                 8 
 
 
 
loop_ 
_atom_site_label 
_atom_site_type_symbol 
_atom_site_fract_x 
_atom_site_fract_y 
_atom_site_fract_z 
S13 S 0.37325 0.16904 0.21256 
S14 S 0.38366 0.55434 0.20737 
S15 S 0.26641 0.31194 0.43060 
N9 N 0.32932 0.50568 0.32172 
N10 N 0.32631 0.09481 0.64998 
N11 N 0.45181 -0.07978 0.39623 
N12 N 0.50298 0.35580 -0.01554 
C1 C 0.37100 0.32596 0.23333 
C2 C 0.32677 0.38714 0.32271 
C3 C 0.33009 0.17954 0.44446 
C4 C 0.37211 0.12100 0.35753 
C5 C 0.40841 0.40877 0.15918 
C6 C 0.33044 0.13273 0.55694 
C7 C 0.41699 0.01190 0.37846 
C8 C 0.45920 0.38080 0.06270 
 
#END

#****************************************************************

# Rank 65: E_rel =   9.44 kJ/mol/molecule
 
data_65_A723
_symmetry_cell_setting                              monoclinic 
_symmetry_space_group_name_Hall                   '-C 2yc' 
_symmetry_space_group_name_H-M                    'C 2/c' 
_symmetry_Int_Tables_number                              15 
 
loop_ 
_space_group_symop_id 
_space_group_symop_operation_xyz 
1 x,y,z 
2 -x,y,1/2-z 
3 -x,-y,-z 
4 x,-y,1/2+z 
5 1/2+x,1/2+y,z 
6 1/2-x,1/2+y,1/2-z 
7 1/2-x,1/2-y,-z 
8 1/2+x,1/2-y,1/2+z 
 
_cell_length_a                                         17.80540 
_cell_length_b                                          8.42370 
_cell_length_c                                         13.48300 
_cell_angle_alpha                                            90 
_cell_angle_beta                                       101.2330 
_cell_angle_gamma                                            90 
_cell_volume                                           1983.539 
_cell_formula_units_Z                                 8 
 
 
 
loop_ 
_atom_site_label 
_atom_site_type_symbol 
_atom_site_fract_x 
_atom_site_fract_y 
_atom_site_fract_z 
S13 S 0.07983 0.23933 -0.05473 
S14 S 0.23909 0.21021 0.22781 
S15 S 0.21243 0.54349 -0.00314 
N9 N 0.25450 0.37415 0.16522 
N10 N 0.08461 0.85688 -0.11330 
N11 N -0.07496 0.50143 -0.17993 
N12 N 0.08648 -0.10783 0.15339 
C1 C 0.15010 0.25780 0.05671 
C2 C 0.20523 0.38123 0.07862 
C3 C 0.11515 0.56407 -0.06388 
C4 C 0.06296 0.44318 -0.08469 
C5 C 0.16057 0.15020 0.13647 
C6 C 0.09584 0.72323 -0.09176 
C7 C -0.01267 0.47585 -0.13641 
C8 C 0.11923 0.01033 0.14556 
 
#END

#****************************************************************

# Rank 66: E_rel =   9.48 kJ/mol/molecule
 
data_66_A398
_symmetry_cell_setting                              monoclinic 
_symmetry_space_group_name_Hall                   'P 2yb' 
_symmetry_space_group_name_H-M                    'P 21' 
_symmetry_Int_Tables_number                               4 
 
loop_ 
_space_group_symop_id 
_space_group_symop_operation_xyz 
1 x,y,z 
2 -x,1/2+y,-z 
 
_cell_length_a                                          3.85840 
_cell_length_b                                          9.79580 
_cell_length_c                                         25.61890 
_cell_angle_alpha                                            90 
_cell_angle_beta                                        90.9850 
_cell_angle_gamma                                            90 
_cell_volume                                            968.152 
_cell_formula_units_Z                                 2 
 
 
 
loop_ 
_atom_site_label 
_atom_site_type_symbol 
_atom_site_fract_x 
_atom_site_fract_y 
_atom_site_fract_z 
S28 S 0.62184 0.78035 0.06680 
S29 S 0.44586 1.14962 0.15132 
S30 S 0.87424 0.78100 0.20020 
S13 S 0.89508 0.22806 0.42831 
S14 S 0.96146 -0.15912 0.35279 
S15 S 1.27802 0.22075 0.30024 
N24 N 0.62346 1.03298 0.19100 
N25 N 0.76715 0.40931 0.21066 
N26 N 0.45897 0.40644 0.06943 
N27 N 0.11310 1.09775 0.01074 
C16 C 0.56110 0.91327 0.11213 
C17 C 0.67213 0.91755 0.16539 
C18 C 0.74219 0.63975 0.16140 
C19 C 0.64112 0.63864 0.10967 
C20 C 0.41479 1.03825 0.09822 
C21 C 0.75331 0.51395 0.18879 
C22 C 0.54168 0.51237 0.08663 
C23 C 0.25665 1.07281 0.05014 
N9 N 1.11818 -0.03861 0.31360 
N10 N 1.29698 0.59152 0.29356 
N11 N 0.85307 0.60228 0.42458 
N12 N 0.55601 -0.09936 0.48810 
C1 C 0.95759 0.08732 0.38679 
C2 C 1.10364 0.08224 0.33618 
C3 C 1.15314 0.36196 0.33851 
C4 C 1.00559 0.36502 0.38703 
C5 C 0.85902 -0.04335 0.40190 
C6 C 1.22872 0.48803 0.31377 
C7 C 0.92397 0.49433 0.40858 
C8 C 0.69778 -0.07757 0.44900 

#END

#****************************************************************

# Rank 67: E_rel =   9.57 kJ/mol/molecule
 
data_67_A1338
_symmetry_cell_setting                              monoclinic 
_symmetry_space_group_name_Hall                   'P -2yac' 
_symmetry_space_group_name_H-M                    'P n' 
_symmetry_Int_Tables_number                               7 
 
loop_ 
_space_group_symop_id 
_space_group_symop_operation_xyz 
1 x,y,z 
2 1/2+x,-y,1/2+z 
 
_cell_length_a                                          3.81050 
_cell_length_b                                         19.02070 
_cell_length_c                                         26.94990 
_cell_angle_alpha                                            90 
_cell_angle_beta                                        93.2670 
_cell_angle_gamma                                            90 
_cell_volume                                           1950.111 
_cell_formula_units_Z                                 8 
 
 
 
loop_ 
_atom_site_label 
_atom_site_type_symbol 
_atom_site_fract_x 
_atom_site_fract_y 
_atom_site_fract_z 
S13 S 0.50206 0.26512 0.18048 
S14 S 0.19744 0.45569 0.10564 
S15 S 0.58191 0.26851 0.05098 
S28 S 0.33435 0.01603 0.32184 
S29 S 0.09866 0.20751 0.39582 
S30 S 0.52963 0.02070 0.45112 
S43 S 0.94909 0.76401 0.17460 
S44 S 0.52794 0.95129 0.10676 
S45 S 0.86221 0.76521 0.04386 
S58 S 0.76606 0.51605 0.32132 
S59 S 0.43361 0.70406 0.39216 
S60 S 0.83897 0.51804 0.45214 
N9 N 0.33252 0.39717 0.06484 
N10 N 0.39007 0.07930 0.03872 
N11 N 0.28275 0.07358 0.17696 
N12 N 0.07269 0.42511 0.24490 
C1 C 0.37959 0.33456 0.13976 
C2 C 0.42064 0.33777 0.08772 
C3 C 0.47683 0.19523 0.08812 
C4 C 0.44452 0.19337 0.13870 
C5 C 0.24620 0.39812 0.15600 
C6 C 0.42621 0.13201 0.06070 
C7 C 0.35627 0.12840 0.16084 
C8 C 0.15576 0.41438 0.20456 
N24 N 0.26943 0.14946 0.43680 
N25 N 0.36598 -0.16935 0.46380 
N26 N 0.11518 -0.17525 0.32682 
N27 N -0.15389 0.17312 0.25708 
C16 C 0.24765 0.08569 0.36242 
C17 C 0.33583 0.08960 0.41428 
C18 C 0.39465 -0.05302 0.41444                      
C19 C 0.31516 -0.05530 0.36402                      
C20 C 0.10073 0.14908 0.34594                         
C21 C 0.37525 -0.11635 0.44196                      
C22 C 0.20573 -0.12039 0.34244                        
C23 C -0.03383 0.16413 0.29742                         
N39 N 0.61261 0.89267 0.06300                     
N40 N 0.66004 0.57632 0.03794                         
N41 N 0.77895 0.57016 0.17750                         
N42 N 0.60708 0.92279 0.24858                         
C31 C 0.77068 0.83199 0.13654                         
C32 C 0.73927 0.83429 0.08374                        
C33 C 0.81484 0.69244 0.08416                        
C34 C 0.85227 0.69106 0.13522                        
C35 C 0.65295 0.89504 0.15576                        
C36 C 0.72931 0.62891 0.05868                          
C37 C 0.81186 0.62571 0.15974                        
C38 C 0.63020 0.91177 0.20626                          
N54 N 0.57264 0.64558 0.43492                         
N55 N 0.63008 0.32991 0.46042                          
N56 N 0.58117 0.32257 0.32054                          
N57 N 0.32278 0.67602 0.25078                          
C46 C 0.63581 0.58454 0.36042                          
C47 C 0.67139 0.58709 0.41320                          
C48 C 0.73903 0.44516 0.41270                         
C49 C 0.71421 0.44347 0.36158                        
C50 C 0.49491 0.64761 0.34232                        
C51 C 0.67932 0.38208 0.43900                         
C52 C 0.63991 0.37807 0.33778                         
C53 C 0.40471 0.66445 0.29240                          

#END

#****************************************************************

# Rank 68: E_rel =   9.73 kJ/mol/molecule
 
data_68_A57
_symmetry_cell_setting                              monoclinic 
_symmetry_space_group_name_Hall                   '-P 2ybc' 
_symmetry_space_group_name_H-M                    'P 21/c' 
_symmetry_Int_Tables_number                              14 
 
loop_ 
_space_group_symop_id 
_space_group_symop_operation_xyz 
1 x,y,z 
2 -x,1/2+y,1/2-z 
3 -x,-y,-z 
4 x,1/2-y,1/2+z 
 
_cell_length_a                                         10.09230 
_cell_length_b                                          6.77800 
_cell_length_c                                         14.59120 
_cell_angle_alpha                                       89.0880 
_cell_angle_beta                                        91.4560 
_cell_angle_gamma                                       90.3420 
_cell_volume                                            997.656 
_cell_formula_units_Z                                 4 
 
 
 
loop_ 
_atom_site_label 
_atom_site_type_symbol 
_atom_site_fract_x 
_atom_site_fract_y 
_atom_site_fract_z 
S13 S 0.28594 1.10988 0.02078 
S14 S 0.05914 0.65957 -0.11896 
S15 S 0.37047 0.63997 0.07320 
N9 N 0.16953 0.56190 -0.04606 
N10 N 0.40527 0.74176 0.32325 
N11 N 0.28017 1.28278 0.26301 
N12 N -0.02279 1.20391 -0.15739 
C1 C 0.20571 0.90112 -0.02701 
C2 C 0.23896 0.70343 -0.00492 
C3 C 0.35133 0.83374 0.15513 
C4 C 0.31504 1.02286 0.13398 
C5 C 0.10192 0.90331 -0.09137 
C6 C 0.37762 0.78184 0.24747 
C7 C 0.29565 1.16537 0.20457 
C8 C 0.03572 1.06793 -0.12854 
 
#END

#****************************************************************

# Rank 69: E_rel =   9.85 kJ/mol/molecule
 
data_69_A279
_symmetry_cell_setting                            orthorhombic 
_symmetry_space_group_name_Hall                   'P 2ac 2ab' 
_symmetry_space_group_name_H-M                    'P 21 21 21' 
_symmetry_Int_Tables_number                              19 
 
loop_ 
_space_group_symop_id 
_space_group_symop_operation_xyz 
1 x,y,z 
2 1/2-x,-y,1/2+z 
3 1/2+x,1/2-y,-z 
4 -x,1/2+y,1/2-z 
 
_cell_length_a                                          3.96440 
_cell_length_b                                         12.74930 
_cell_length_c                                         19.25330 
_cell_angle_alpha                                            90 
_cell_angle_beta                                             90 
_cell_angle_gamma                                            90 
_cell_volume                                            973.126 
_cell_formula_units_Z                                 4 
 
 
 
loop_ 
_atom_site_label 
_atom_site_type_symbol 
_atom_site_fract_x 
_atom_site_fract_y 
_atom_site_fract_z 
S13 S 0.30799 0.40847 0.07390 
S14 S -0.11839 0.57289 -0.09813 
S15 S -0.05767 0.65566 0.11067 
N9 N -0.15930 0.64439 -0.02590 
N10 N -0.31221 0.56362 0.28605 
N11 N 0.17034 0.31582 0.25346 
N12 N 0.26584 0.29204 -0.10764 
C1 C 0.10301 0.49259 0.01497 
C2 C -0.03376 0.59377 0.02800 
C3 C -0.02404 0.54529 0.16630 
C4 C 0.12525 0.44998 0.15301 
C5 C 0.06735 0.46705 -0.05485 
C6 C -0.17813 0.55901 0.23212 
C7 C 0.14642 0.37455 0.20711 
C8 C 0.17282 0.37243 -0.08564 
 
#END

#****************************************************************

# Rank 70: E_rel =   9.91 kJ/mol/molecule
 
data_70_A509
_symmetry_cell_setting                              monoclinic 
_symmetry_space_group_name_Hall                   '-P 2ybc' 
_symmetry_space_group_name_H-M                    'P 21/c' 
_symmetry_Int_Tables_number                              14 
 
loop_ 
_space_group_symop_id 
_space_group_symop_operation_xyz 
1 x,y,z 
2 -x,1/2+y,1/2-z 
3 -x,-y,-z 
4 x,1/2-y,1/2+z 
 
_cell_length_a                                         11.31150 
_cell_length_b                                         12.18950 
_cell_length_c                                          7.27260 
_cell_angle_alpha                                            90 
_cell_angle_beta                                        92.1020 
_cell_angle_gamma                                            90 
_cell_volume                                           1002.082 
_cell_formula_units_Z                                 4 
 
 
 
loop_ 
_atom_site_label 
_atom_site_type_symbol 
_atom_site_fract_x 
_atom_site_fract_y 
_atom_site_fract_z 
S13 S 0.27822 0.46490 0.23906 
S14 S 0.06949 0.49099 -0.26418 
S15 S 0.26892 0.71596 0.04201 
N9 N 0.12564 0.61158 -0.20186 
N10 N 0.59084 0.75420 0.03911 
N11 N 0.60250 0.46133 0.32003 
N12 N 0.09195 0.21447 -0.02956 
C1 C 0.20157 0.49336 0.02835 
C2 C 0.19255 0.59989 -0.05061 
C3 C 0.40104 0.64910 0.12021 
C4 C 0.40489 0.54852 0.20485 
C5 C 0.13646 0.41927 -0.07979 
C6 C 0.50597 0.70648 0.07999 
C7 C 0.51386 0.50165 0.26655 
C8 C 0.11522 0.30692 -0.05099 
 
#END

#****************************************************************

# Rank 71: E_rel =  10.01 kJ/mol/molecule
 
data_71_A1051
_symmetry_cell_setting                               triclinic 
_symmetry_space_group_name_Hall                   '-P 1' 
_symmetry_space_group_name_H-M                    'P -1' 
_symmetry_Int_Tables_number                               2 
 
loop_ 
_space_group_symop_id 
_space_group_symop_operation_xyz 
1 x,y,z 
2 -x,-y,-z 
 
_cell_length_a                                          7.22050 
_cell_length_b                                          8.28240 
_cell_length_c                                          8.83360 
_cell_angle_alpha                                       89.7460 
_cell_angle_beta                                        76.0000 
_cell_angle_gamma                                       75.4170 
_cell_volume                                            495.173 
_cell_formula_units_Z                                 2 
 
 
 
loop_ 
_atom_site_label 
_atom_site_type_symbol 
_atom_site_fract_x 
_atom_site_fract_y 
_atom_site_fract_z 
S13 S 0.18240 0.07863 0.80128 
S14 S 0.81000 -0.12634 0.67051 
S15 S 0.44896 0.29260 0.94985 
N9 N 0.75034 0.04699 0.78643 
N10 N 0.18858 0.70625 0.85911 
N11 N -0.14243 0.45996 0.68884 
N12 N 0.46616 -0.30620 0.48930 
C1 C 0.44254 0.02094 0.76303 
C2 C 0.55664 0.10759 0.82527 
C3 C 0.25392 0.38495 0.86171 
C4 C 0.14511 0.29924 0.80255 
C5 C 0.56655 -0.11575 0.66710 
C6 C 0.21744 0.56077 0.85657 
C7 C -0.01113 0.38631 0.73841 
C8 C 0.51318 -0.22422 0.57317 
 
#END

#****************************************************************

# Rank 72: E_rel =  10.07 kJ/mol/molecule
 
data_72_A2723
_symmetry_cell_setting                            orthorhombic 
_symmetry_space_group_name_Hall                   '-P 2ac 2ab' 
_symmetry_space_group_name_H-M                    'P b c a' 
_symmetry_Int_Tables_number                              61 
 
loop_ 
_space_group_symop_id 
_space_group_symop_operation_xyz 
1 x,y,z 
2 1/2-x,-y,1/2+z 
3 1/2+x,1/2-y,-z 
4 -x,1/2+y,1/2-z 
5 -x,-y,-z 
6 1/2+x,y,1/2-z 
7 1/2-x,1/2+y,z 
8 x,1/2-y,1/2+z 
 
_cell_length_a                                          7.36530 
_cell_length_b                                         14.12280 
_cell_length_c                                         18.89680 
_cell_angle_alpha                                            90 
_cell_angle_beta                                             90 
_cell_angle_gamma                                            90 
_cell_volume                                           1965.620 
_cell_formula_units_Z                                 8 
 
 
 
loop_ 
_atom_site_label 
_atom_site_type_symbol 
_atom_site_fract_x 
_atom_site_fract_y 
_atom_site_fract_z 
S13 S 0.42731 0.24191 0.14883 
S14 S 0.34344 0.42809 0.32464 
S15 S 0.34173 0.48135 0.10835 
N9 N 0.32430 0.48799 0.24899 
N10 N 0.11461 0.42250 -0.05838 
N11 N 0.23320 0.15978 -0.02001 
N12 N 0.45148 0.16446 0.34858 
C1 C 0.38094 0.33341 0.20964 
C2 C 0.34831 0.43076 0.19451 
C3 C 0.27999 0.38064 0.05821 
C4 C 0.31597 0.28729 0.07281 
C5 C 0.38172 0.31977 0.28254 
C6 C 0.18951 0.40394 -0.00566 
C7 C 0.26778 0.21711 0.02260 
C8 C 0.41715 0.23490 0.31896 
 
#END

#****************************************************************

# Rank 73: E_rel =  10.38 kJ/mol/molecule
 
data_73_A3230
_symmetry_cell_setting                              monoclinic 
_symmetry_space_group_name_Hall                   '-P 2yn' 
_symmetry_space_group_name_H-M                    'P 21/n' 
_symmetry_Int_Tables_number                              14 
 
loop_ 
_space_group_symop_id 
_space_group_symop_operation_xyz 
1 x,y,z 
2 1/2-x,1/2+y,1/2-z 
3 -x,-y,-z 
4 1/2+x,1/2-y,1/2+z 
 
_cell_length_a                                          9.76020 
_cell_length_b                                          9.95010 
_cell_length_c                                         10.23800 
_cell_angle_alpha                                            90 
_cell_angle_beta                                       102.3980 
_cell_angle_gamma                                            90 
_cell_volume                                            971.076 
_cell_formula_units_Z                                 4 
 
 
 
loop_ 
_atom_site_label 
_atom_site_type_symbol 
_atom_site_fract_x 
_atom_site_fract_y 
_atom_site_fract_z 
S13 S 0.00715 0.31163 0.26872 
S14 S 0.19465 0.67582 0.44363 
S15 S 0.36985 0.29971 0.41345 
N9 N 0.31600 0.55563 0.45802 
N10 N 0.35568 -0.05215 0.51071 
N11 N -0.03481 -0.05094 0.33231 
N12 N -0.19923 0.64998 0.31062 
C1 C 0.11187 0.44421 0.34910 
C2 C 0.25860 0.44249 0.40516 
C3 C 0.24482 0.16869 0.40348 
C4 C 0.10453 0.17160 0.34465 
C5 C 0.05809 0.57116 0.36514 
C6 C 0.30423 0.04738 0.46280 
C7 C 0.02563 0.05114 0.33848 
C8 C -0.08258 0.61392 0.33226 
 
#END

#****************************************************************

# Rank 74: E_rel =  10.43 kJ/mol/molecule
 
data_74_A206
_symmetry_cell_setting                              monoclinic 
_symmetry_space_group_name_Hall                   '-C 2yc' 
_symmetry_space_group_name_H-M                    'C 2/c' 
_symmetry_Int_Tables_number                              15 
 
loop_ 
_space_group_symop_id 
_space_group_symop_operation_xyz 
1 x,y,z 
2 -x,y,1/2-z 
3 -x,-y,-z 
4 x,-y,1/2+z 
5 1/2+x,1/2+y,z 
6 1/2-x,1/2+y,1/2-z 
7 1/2-x,1/2-y,-z 
8 1/2+x,1/2-y,1/2+z 
 
_cell_length_a                                         13.93200 
_cell_length_b                                          7.11060 
_cell_length_c                                         20.20210 
_cell_angle_alpha                                            90 
_cell_angle_beta                                       104.7910 
_cell_angle_gamma                                            90 
_cell_volume                                           1935.002 
_cell_formula_units_Z                                 8 
 
 
 
loop_ 
_atom_site_label 
_atom_site_type_symbol 
_atom_site_fract_x 
_atom_site_fract_y 
_atom_site_fract_z 
S13 S 0.06119 0.78379 0.14202 
S14 S 0.15156 0.40762 0.00368 
S15 S 0.09439 0.31967 0.19295 
N9 N 0.13976 0.29395 0.07310 
N10 N 0.19088 0.43407 0.37558 
N11 N 0.15429 0.98241 0.31079 
N12 N 0.10277 0.93421 -0.03790 
C1 C 0.10174 0.60404 0.09550 
C2 C 0.11340 0.41237 0.11544 
C3 C 0.12628 0.51819 0.24733 
C4 C 0.11366 0.70231 0.22667 
C5 C 0.12166 0.62728 0.03198 
C6 C 0.16328 0.47336 0.31763 
C7 C 0.13792 0.85172 0.27440 
C8 C 0.11311 0.79437 -0.00648 
 
#END

#****************************************************************

# Rank 75: E_rel =  10.65 kJ/mol/molecule
 
data_75_A5506
_symmetry_cell_setting                              monoclinic 
_symmetry_space_group_name_Hall                   'C -2yc' 
_symmetry_space_group_name_H-M                    'C c' 
_symmetry_Int_Tables_number                               9 
 
loop_ 
_space_group_symop_id 
_space_group_symop_operation_xyz 
1 x,y,z 
2 x,-y,1/2+z 
3 1/2+x,1/2+y,z 
4 1/2+x,1/2-y,1/2+z 
 
_cell_length_a                                         13.20210 
_cell_length_b                                          3.84200 
_cell_length_c                                         19.15890 
_cell_angle_alpha                                            90 
_cell_angle_beta                                        99.2350 
_cell_angle_gamma                                            90 
_cell_volume                                            959.191 
_cell_formula_units_Z                                 4 
 
 
 
loop_ 
_atom_site_label 
_atom_site_type_symbol 
_atom_site_fract_x 
_atom_site_fract_y 
_atom_site_fract_z 
S13 S 0.10974 0.56585 0.00399 
S14 S -0.12732 0.17924 -0.15741 
S15 S -0.13188 0.53434 0.04717 
N9 N -0.17369 0.27678 -0.08393 
N10 N -0.04566 0.15804 0.22435 
N11 N 0.24006 0.21769 0.17153 
N12 N 0.15388 0.27202 -0.18793 
C1 C 0.00007 0.41489 -0.05310 
C2 C -0.09998 0.39920 -0.03545 
C3 C -0.01774 0.40712 0.10367 
C4 C 0.07903 0.42372 0.08656 
C5 C -0.00136 0.29402 -0.12181 
C6 C -0.03272 0.27363 0.17015 
C7 C 0.16587 0.31289 0.13472 
C8 C 0.08269 0.27789 -0.15870 
 
#END

#****************************************************************

# Rank 76: E_rel =  11.00 kJ/mol/molecule
 
data_76_A1309
_symmetry_cell_setting                              monoclinic 
_symmetry_space_group_name_Hall                   'C -2yc' 
_symmetry_space_group_name_H-M                    'C c' 
_symmetry_Int_Tables_number                               9 
 
loop_ 
_space_group_symop_id 
_space_group_symop_operation_xyz 
1 x,y,z 
2 x,-y,1/2+z 
3 1/2+x,1/2+y,z 
4 1/2+x,1/2-y,1/2+z 
 
_cell_length_a                                          3.81950 
_cell_length_b                                         26.82160 
_cell_length_c                                          9.56690 
_cell_angle_alpha                                            90 
_cell_angle_beta                                       100.2890 
_cell_angle_gamma                                            90 
_cell_volume                                            964.322 
_cell_formula_units_Z                                 4 
 
 
 
loop_ 
_atom_site_label 
_atom_site_type_symbol 
_atom_site_fract_x 
_atom_site_fract_y 
_atom_site_fract_z 
S13 S 0.66460 0.07050 0.04086 
S14 S 0.23217 0.14786 -0.34143 
S15 S 0.77642 0.19955 0.04774 
N9 N 0.43221 0.18824 -0.22052 
N10 N 0.58082 0.21175 0.40673 
N11 N 0.55648 0.06904 0.42375 
N12 N 0.04116 0.00913 -0.28203 
C1 C 0.49639 0.11233 -0.09714 
C2 C 0.55643 0.16461 -0.10065 
C3 C 0.68007 0.16112 0.18711 
C4 C 0.64965 0.11009 0.18827 
C5 C 0.30232 0.09683 -0.22696 
C6 C 0.62974 0.18877 0.30818 
C7 C 0.59613 0.08635 0.31542 
C8 C 0.16574 0.04878 -0.26097 
 
#END

#****************************************************************

# Rank 77: E_rel =  11.31 kJ/mol/molecule
 
data_77_A899
_symmetry_cell_setting                              monoclinic 
_symmetry_space_group_name_Hall                   '-P 2ybc' 
_symmetry_space_group_name_H-M                    'P 21/c' 
_symmetry_Int_Tables_number                              14 
 
loop_ 
_space_group_symop_id 
_space_group_symop_operation_xyz 
1 x,y,z 
2 -x,1/2+y,1/2-z 
3 -x,-y,-z 
4 x,1/2-y,1/2+z 
 
_cell_length_a                                         13.59770 
_cell_length_b                                          9.91700 
_cell_length_c                                          7.42330 
_cell_angle_alpha                                       89.5060 
_cell_angle_beta                                       101.0560 
_cell_angle_gamma                                       90.1390 
_cell_volume                                            982.404 
_cell_formula_units_Z                                 4 
 
 
 
loop_ 
_atom_site_label 
_atom_site_type_symbol 
_atom_site_fract_x 
_atom_site_fract_y 
_atom_site_fract_z 
S13 S 0.34578 0.29144 0.16580 
S14 S 0.21088 0.66012 -0.05816 
S15 S 0.08287 0.28739 0.01417 
N9 N 0.12337 0.53999 -0.07325 
N10 N 0.08217 -0.06937 -0.11307 
N11 N 0.36196 -0.07244 0.04960 
N12 N 0.49267 0.62429 0.14115 
C1 C 0.26974 0.42512 0.06154 
C2 C 0.16427 0.42556 -0.00382 
C3 C 0.16782 0.15155 0.01865 
C4 C 0.26993 0.15219 0.07945 
C5 C 0.30844 0.55290 0.03999 
C6 C 0.12087 0.03040 -0.05337 
C7 C 0.32303 0.03054 0.06626 
C8 C 0.40869 0.59422 0.09412 
 
#END

#****************************************************************

# Rank 78: E_rel =  11.36 kJ/mol/molecule
 
data_78_A1200
_symmetry_cell_setting                              monoclinic 
_symmetry_space_group_name_Hall                   '-C 2yc' 
_symmetry_space_group_name_H-M                    'C 2/c' 
_symmetry_Int_Tables_number                              15 
 
loop_ 
_space_group_symop_id 
_space_group_symop_operation_xyz 
1 x,y,z 
2 -x,y,1/2-z 
3 -x,-y,-z 
4 x,-y,1/2+z 
5 1/2+x,1/2+y,z 
6 1/2-x,1/2+y,1/2-z 
7 1/2-x,1/2-y,-z 
8 1/2+x,1/2-y,1/2+z 
 
_cell_length_a                                         27.99230 
_cell_length_b                                          3.83530 
_cell_length_c                                         18.42400 
_cell_angle_alpha                                            90 
_cell_angle_beta                                       100.9270 
_cell_angle_gamma                                            90 
_cell_volume                                           1942.118 
_cell_formula_units_Z                                 8 
 
 
 
loop_ 
_atom_site_label 
_atom_site_type_symbol 
_atom_site_fract_x 
_atom_site_fract_y 
_atom_site_fract_z 
S13 S 0.07579 1.00150 0.05759 
S14 S 0.14120 0.58390 -0.11544 
S15 S 0.20324 0.97620 0.09097 
N9 N 0.18408 0.69657 -0.04364 
N10 N 0.21210 0.79513 0.28864 
N11 N 0.07430 0.81792 0.25706 
N12 N 0.00180 0.62914 -0.12526 
C1 C 0.11225 0.83379 -0.00249 
C2 C 0.16388 0.82456 0.00992 
C3 C 0.16478 0.91560 0.15617 
C4 C 0.11477 0.92435 0.14387 
C5 C 0.09321 0.69963 -0.07216 
C6 C 0.19070 0.84899 0.22881 
C7 C 0.09114 0.86732 0.20454 
C8 C 0.04356 0.66039 -0.10328 
 
#END

#****************************************************************

# Rank 79: E_rel =  11.69 kJ/mol/molecule
 
data_79_A587
_symmetry_cell_setting                            orthorhombic 
_symmetry_space_group_name_Hall                   '-P 2ac 2ab' 
_symmetry_space_group_name_H-M                    'P b c a' 
_symmetry_Int_Tables_number                              61 
 
loop_ 
_space_group_symop_id 
_space_group_symop_operation_xyz 
1 x,y,z 
2 1/2-x,-y,1/2+z 
3 1/2+x,1/2-y,-z 
4 -x,1/2+y,1/2-z 
5 -x,-y,-z 
6 1/2+x,y,1/2-z 
7 1/2-x,1/2+y,z 
8 x,1/2-y,1/2+z 
 
_cell_length_a                                         13.79770 
_cell_length_b                                          7.57770 
_cell_length_c                                         18.82580 
_cell_angle_alpha                                            90 
_cell_angle_beta                                             90 
_cell_angle_gamma                                            90 
_cell_volume                                           1968.328 
_cell_formula_units_Z                                 8 
 
 
 
loop_ 
_atom_site_label 
_atom_site_type_symbol 
_atom_site_fract_x 
_atom_site_fract_y 
_atom_site_fract_z 
S13 S 0.16792 0.48807 0.37925 
S14 S 0.29867 0.35940 0.57949 
S15 S 0.41784 0.51649 0.38692 
N9 N 0.38299 0.40921 0.51961 
N10 N 0.45297 0.31011 0.21151 
N11 N 0.16968 0.29208 0.19911 
N12 N 0.02394 0.35448 0.55881 
C1 C 0.23895 0.43883 0.45483 
C2 C 0.34190 0.44888 0.45833 
C3 C 0.34935 0.43219 0.31512 
C4 C 0.25015 0.42099 0.31184 
C5 C 0.20206 0.38755 0.52047 
C6 C 0.40632 0.36743 0.25798 
C7 C 0.20529 0.35032 0.25043 
C8 C 0.10470 0.36815 0.54112 
 
#END

#****************************************************************

# Rank 80: E_rel =  11.77 kJ/mol/molecule
 
data_80_A1194
_symmetry_cell_setting                            orthorhombic 
_symmetry_space_group_name_Hall                   'P 2c -2n' 
_symmetry_space_group_name_H-M                    'P n a 21' 
_symmetry_Int_Tables_number                              33 
 
loop_ 
_space_group_symop_id 
_space_group_symop_operation_xyz 
1 x,y,z 
2 -x,-y,1/2+z 
3 1/2-x,1/2+y,1/2+z 
4 1/2+x,1/2-y,z 
 
_cell_length_a                                         19.34540 
_cell_length_b                                          3.81680 
_cell_length_c                                         13.13370 
_cell_angle_alpha                                            90 
_cell_angle_beta                                             90 
_cell_angle_gamma                                            90 
_cell_volume                                            969.760 
_cell_formula_units_Z                                 4 
 
 
 
loop_ 
_atom_site_label 
_atom_site_type_symbol 
_atom_site_fract_x 
_atom_site_fract_y 
_atom_site_fract_z 
S13 S 0.17166 0.72993 0.10988 
S14 S 0.31407 1.01387 -0.12496 
S15 S 0.10337 0.78872 -0.13292 
N9 N 0.23531 0.95049 -0.17283 
N10 N -0.05734 1.21046 -0.04500 
N11 N 0.03107 1.19520 0.23418 
N12 N 0.36679 0.93783 0.15962 
C1 C 0.21893 0.84752 0.00056 
C2 C 0.19150 0.86546 -0.09972 
C3 C 0.06329 0.93233 -0.01879 
C4 C 0.09017 0.91535 0.07768 
C5 C 0.28895 0.92999 0.00053 
C6 C -0.00299 1.08402 -0.03328 
C7 C 0.05566 1.06343 0.16241 
C8 C 0.33282 0.93671 0.08605 
 
#END

#****************************************************************

# Rank 81: E_rel =  11.80 kJ/mol/molecule
 
data_81_A981
_symmetry_cell_setting                               triclinic 
_symmetry_space_group_name_Hall                   'P 1' 
_symmetry_space_group_name_H-M                    'P 1' 
_symmetry_Int_Tables_number                               1 
 
loop_ 
_space_group_symop_id 
_space_group_symop_operation_xyz 
1 x,y,z 
 
_cell_length_a                                          3.83910 
_cell_length_b                                          6.76490 
_cell_length_c                                          9.77570 
_cell_angle_alpha                                       96.7360 
_cell_angle_beta                                        99.8110 
_cell_angle_gamma                                      103.0330 
_cell_volume                                            240.501 
_cell_formula_units_Z                                 1 
 
 
 
loop_ 
_atom_site_label 
_atom_site_type_symbol 
_atom_site_fract_x 
_atom_site_fract_y 
_atom_site_fract_z 
S13 S -0.09063 0.22867 0.00882 
S14 S -0.07548 -0.25940 -0.31157 
S15 S -0.27373 -0.25535 0.09387 
N9 N -0.16147 -0.34909 -0.16605 
N10 N 0.30350 -0.09764 0.45067 
N11 N 0.52921 0.47449 0.34102 
N12 N 0.10921 0.30421 -0.37203 
C1 C -0.09829 0.00367 -0.10453 
C2 C -0.17110 -0.19710 -0.06992 
C3 C 0.01193 -0.03196 0.20719 
C4 C 0.08444 0.16188 0.17308 
C5 C -0.03337 -0.00373 -0.24064 
C6 C 0.17227 -0.06729 0.34073 
C7 C 0.32493 0.33078 0.26844 
C8 C 0.04476 0.16328 -0.31359 
 
#END

#****************************************************************

# Rank 82: E_rel =  11.87 kJ/mol/molecule
 
data_82_A5575
_symmetry_cell_setting                              monoclinic 
_symmetry_space_group_name_Hall                   '-P 2ybc' 
_symmetry_space_group_name_H-M                    'P 21/c' 
_symmetry_Int_Tables_number                              14 
 
loop_ 
_space_group_symop_id 
_space_group_symop_operation_xyz 
1 x,y,z 
2 -x,1/2+y,1/2-z 
3 -x,-y,-z 
4 x,1/2-y,1/2+z 
 
_cell_length_a                                         12.84160 
_cell_length_b                                          3.99180 
_cell_length_c                                         19.78210 
_cell_angle_alpha                                            90 
_cell_angle_beta                                       105.6230 
_cell_angle_gamma                                            90 
_cell_volume                                            976.588 
_cell_formula_units_Z                                 4 
 
 
 
loop_ 
_atom_site_label 
_atom_site_type_symbol 
_atom_site_fract_x 
_atom_site_fract_y 
_atom_site_fract_z 
S13 S 0.37000 0.59357 0.35260 
S14 S 0.11256 0.64859 0.45281 
S15 S 0.12011 0.26002 0.25980 
N9 N 0.06968 0.46625 0.37447 
N10 N 0.15530 0.48357 0.08827 
N11 N 0.42646 0.90315 0.18958 
N12 N 0.39243 1.03763 0.53491 
C1 C 0.24993 0.59381 0.38017 
C2 C 0.14897 0.45307 0.34368 
C3 C 0.21571 0.46225 0.22385 
C4 C 0.31331 0.59422 0.26023 
C5 C 0.24269 0.72289 0.44421 
C6 C 0.18280 0.47821 0.14958 
C7 C 0.37710 0.75904 0.22200 
C8 C 0.32436 0.89050 0.49478 
 
#END

#****************************************************************

# Rank 83: E_rel =  12.39 kJ/mol/molecule
 
data_83_A282
_symmetry_cell_setting                              monoclinic 
_symmetry_space_group_name_Hall                   '-P 2yn' 
_symmetry_space_group_name_H-M                    'P 21/n' 
_symmetry_Int_Tables_number                              14 
 
loop_ 
_space_group_symop_id 
_space_group_symop_operation_xyz 
1 x,y,z 
2 1/2-x,1/2+y,1/2-z 
3 -x,-y,-z 
4 1/2+x,1/2-y,1/2+z 
 
_cell_length_a                                          4.01350 
_cell_length_b                                         18.95180 
_cell_length_c                                         13.05240 
_cell_angle_alpha                                            90 
_cell_angle_beta                                        95.7340 
_cell_angle_gamma                                            90 
_cell_volume                                            987.838 
_cell_formula_units_Z                                 4 
 
 
 
loop_ 
_atom_site_label 
_atom_site_type_symbol 
_atom_site_fract_x 
_atom_site_fract_y 
_atom_site_fract_z 
S13 S 0.79978 0.10802 0.16837 
S14 S 0.44021 -0.08536 0.28633 
S15 S 0.54657 0.11467 0.41634 
N9 N 0.41343 -0.02060 0.37158 
N10 N 0.20391 0.29553 0.37479 
N11 N 0.48416 0.28372 0.09724 
N12 N 0.78630 -0.07248 0.02222 
C1 C 0.63495 0.03710 0.23487 
C2 C 0.52699 0.03899 0.33536 
C3 C 0.50222 0.18228 0.32197 
C4 C 0.60033 0.17946 0.22428 
C5 C 0.59938 -0.03071 0.19497 
C6 C 0.34103 0.24412 0.35293 
C7 C 0.53687 0.23699 0.15537 
C8 C 0.69567 -0.05443 0.10027 
 
#END

#****************************************************************

# Rank 84: E_rel =  12.61 kJ/mol/molecule
 
data_84_A8321
_symmetry_cell_setting                              monoclinic 
_symmetry_space_group_name_Hall                   '-P 2yn' 
_symmetry_space_group_name_H-M                    'P 21/n' 
_symmetry_Int_Tables_number                              14 
 
loop_ 
_space_group_symop_id 
_space_group_symop_operation_xyz 
1 x,y,z 
2 1/2-x,1/2+y,1/2-z 
3 -x,-y,-z 
4 1/2+x,1/2-y,1/2+z 
 
_cell_length_a                                          3.84160 
_cell_length_b                                         19.34700 
_cell_length_c                                         13.10610 
_cell_angle_alpha                                            90 
_cell_angle_beta                                        97.1140 
_cell_angle_gamma                                            90 
_cell_volume                                            966.592 
_cell_formula_units_Z                                 4 
 
 
 
loop_ 
_atom_site_label 
_atom_site_type_symbol 
_atom_site_fract_x 
_atom_site_fract_y 
_atom_site_fract_z 
S13 S 0.28639 0.23978 0.06952 
S14 S 0.62781 0.39772 0.28892 
S15 S 0.26885 0.19725 0.32426 
N9 N 0.51520 0.32617 0.34768 
N10 N 0.59330 0.01930 0.29108 
N11 N 0.66674 0.07385 0.00276 
N12 N 0.65904 0.41633 -0.00612 
C1 C 0.41967 0.29484 0.17442 
C2 C 0.40935 0.27810 0.27922 
C3 C 0.40239 0.14181 0.22822 
C4 C 0.41558 0.15893 0.12719 
C5 C 0.54589 0.36180 0.16595 
C6 C 0.50746 0.07481 0.26351 
C7 C 0.54804 0.11139 0.05933 
C8 C 0.60586 0.39435 0.07356 
 
#END

#****************************************************************

# Rank 85: E_rel =  12.75 kJ/mol/molecule
 
data_85_A827
_symmetry_cell_setting                              monoclinic 
_symmetry_space_group_name_Hall                   'C 2y' 
_symmetry_space_group_name_H-M                    'C 2' 
_symmetry_Int_Tables_number                               5 
 
loop_ 
_space_group_symop_id 
_space_group_symop_operation_xyz 
1 x,y,z 
2 -x,y,-z 
3 1/2+x,1/2+y,z 
4 1/2-x,1/2+y,-z 
 
_cell_length_a                                         19.85850 
_cell_length_b                                          3.98110 
_cell_length_c                                         12.84290 
_cell_angle_alpha                                            90 
_cell_angle_beta                                       105.9740 
_cell_angle_gamma                                            90 
_cell_volume                                            976.137 
_cell_formula_units_Z                                 4 
 
 
 
loop_ 
_atom_site_label 
_atom_site_type_symbol 
_atom_site_fract_x 
_atom_site_fract_y 
_atom_site_fract_z 
S13 S 0.14777 0.50314 0.13043 
S14 S 0.04739 0.45508 0.38644 
S15 S 0.24149 0.82696 0.38196 
N9 N 0.12613 0.63183 0.43057 
N10 N 0.41197 0.59755 0.34756 
N11 N 0.30923 0.16785 0.07661 
N12 N -0.03606 0.07121 0.10526 
C1 C 0.12016 0.50324 0.25013 
C2 C 0.15701 0.64159 0.35174 
C3 C 0.27666 0.61979 0.28653 
C4 C 0.23989 0.48968 0.18842 
C5 C 0.05583 0.37868 0.25641 
C6 C 0.35076 0.60137 0.31980 
C7 C 0.27739 0.31841 0.12517 
C8 C 0.00472 0.21483 0.17395 
 
#END

#****************************************************************

# Rank 86: E_rel =  12.77 kJ/mol/molecule
 
data_86_A9983
_symmetry_cell_setting                               triclinic 
_symmetry_space_group_name_Hall                   '-P 1' 
_symmetry_space_group_name_H-M                    'P -1' 
_symmetry_Int_Tables_number                               2 
 
loop_ 
_space_group_symop_id 
_space_group_symop_operation_xyz 
1 x,y,z 
2 -x,-y,-z 
 
_cell_length_a                                          3.88110 
_cell_length_b                                          9.93670 
_cell_length_c                                         25.24150 
_cell_angle_alpha                                       89.7160 
_cell_angle_beta                                        88.0910 
_cell_angle_gamma                                       83.3500 
_cell_volume                                            966.360 
_cell_formula_units_Z                                 4 
 
 
 
loop_ 
_atom_site_label 
_atom_site_type_symbol 
_atom_site_fract_x 
_atom_site_fract_y 
_atom_site_fract_z 
S13 S 0.66854 0.39691 0.18655 
S14 S 0.73802 0.12347 0.05418 
S15 S 0.77766 0.53708 0.06100 
S28 S 0.61488 0.89548 0.31325 
S29 S 0.90936 0.63028 0.44270 
S30 S 0.70596 1.04788 0.43918 
N9 N 0.75406 0.28171 0.03334 
N10 N 0.24132 0.85317 0.08999 
N11 N 0.12893 0.69744 0.23813 
N12 N 0.63520 -0.01535 0.19245 
C1 C 0.69457 0.30753 0.12579 
C2 C 0.73437 0.36442 0.07440 
C3 C 0.53484 0.61588 0.11550 
C4 C 0.49430 0.56036 0.16483 
C5 C 0.68973 0.16802 0.12121 
C6 C 0.37291 0.74679 0.10291 
C7 C 0.29515 0.63657 0.20488 
C8 C 0.66027 0.06964 0.16089 
N24 N 0.86276 0.79083 0.46300 
N25 N 0.16896 1.35497 0.40799 
N26 N 0.09592 1.19351 0.26298 
N27 N 0.67810 0.49169 0.30922 
C16 C 0.71250 0.81241 0.37391 
C17 C 0.76341 0.87269 0.42369 
C18 C 0.47644 1.11729 0.38410 
C19 C 0.44174 1.05867 0.33576 
C20 C 0.77693 0.67195 0.37835 
C21 C 0.30935 1.24884 0.39566 
C22 C 0.25168 1.13410 0.29623 
C23 C 0.73001 0.57355 0.34013 
 
#END

#****************************************************************

# Rank 87: E_rel =  12.78 kJ/mol/molecule
 
data_87_A8915
_symmetry_cell_setting                            orthorhombic 
_symmetry_space_group_name_Hall                   'P 2c -2n' 
_symmetry_space_group_name_H-M                    'P n a 21' 
_symmetry_Int_Tables_number                              33 
 
loop_ 
_space_group_symop_id 
_space_group_symop_operation_xyz 
1 x,y,z 
2 -x,-y,1/2+z 
3 1/2-x,1/2+y,1/2+z 
4 1/2+x,1/2-y,z 
 
_cell_length_a                                         24.39140 
_cell_length_b                                         10.33580 
_cell_length_c                                          3.90580 
_cell_angle_alpha                                            90 
_cell_angle_beta                                             90 
_cell_angle_gamma                                            90 
_cell_volume                                            984.670 
_cell_formula_units_Z                                 4 
 
 
 
loop_ 
_atom_site_label 
_atom_site_type_symbol 
_atom_site_fract_x 
_atom_site_fract_y 
_atom_site_fract_z 
S13 S 0.18489 0.58782 0.02048 
S14 S 0.05222 0.86040 -0.04832 
S15 S 0.05790 0.46978 -0.28463 
N9 N 0.03173 0.71381 -0.17265 
N10 N 0.08361 0.14081 0.00754 
N11 N 0.22814 0.27976 0.35466 
N12 N 0.18934 0.95840 0.34638 
C1 C 0.12328 0.67693 -0.01798 
C2 C 0.07241 0.63022 -0.14751 
C3 C 0.10977 0.38132 -0.07030 
C4 C 0.15884 0.42844 0.04732 
C5 C 0.11838 0.80818 0.06017 
C6 C 0.09605 0.24916 -0.02661 
C7 C 0.19637 0.34463 0.21220 
C8 C 0.15761 0.89068 0.21076 

#END

#****************************************************************

# Rank 88: E_rel =  13.00 kJ/mol/molecule
 
data_88_A1697
_symmetry_cell_setting                            orthorhombic 
_symmetry_space_group_name_Hall                   'P 2c -2n' 
_symmetry_space_group_name_H-M                    'P n a 21' 
_symmetry_Int_Tables_number                              33 
 
loop_ 
_space_group_symop_id 
_space_group_symop_operation_xyz 
1 x,y,z 
2 -x,-y,1/2+z 
3 1/2-x,1/2+y,1/2+z 
4 1/2+x,1/2-y,z 
 
_cell_length_a                                         14.17820 
_cell_length_b                                         17.82250 
_cell_length_c                                          3.96000 
_cell_angle_alpha                                            90 
_cell_angle_beta                                             90 
_cell_angle_gamma                                            90 
_cell_volume                                           1000.656 
_cell_formula_units_Z                                 4 
 
 
 
loop_ 
_atom_site_label 
_atom_site_type_symbol 
_atom_site_fract_x 
_atom_site_fract_y 
_atom_site_fract_z 
S13 S 0.42927 0.40058 0.54376 
S14 S 0.13757 0.45835 0.45757 
S15 S 0.26687 0.26410 0.80458 
N9 N 0.14862 0.37350 0.62537 
N10 N 0.40723 0.10687 0.54565 
N11 N 0.58767 0.25878 0.16254 
N12 N 0.34168 0.58345 0.11954 
C1 C 0.30535 0.40781 0.52309 
C2 C 0.23838 0.35461 0.64381 
C3 C 0.37703 0.24940 0.60491 
C4 C 0.44077 0.30188 0.49392 
C5 C 0.25889 0.47059 0.39895 
C6 C 0.39552 0.17164 0.56461 
C7 C 0.52241 0.27891 0.31747 
C8 C 0.30218 0.53345 0.24905 
 
#END

#****************************************************************

# Rank 89: E_rel =  13.16 kJ/mol/molecule
 
data_89_A1652
_symmetry_cell_setting                            orthorhombic 
_symmetry_space_group_name_Hall                   'P 2ac 2ab' 
_symmetry_space_group_name_H-M                    'P 21 21 21' 
_symmetry_Int_Tables_number                              19 
 
loop_ 
_space_group_symop_id 
_space_group_symop_operation_xyz 
1 x,y,z 
2 1/2-x,-y,1/2+z 
3 1/2+x,1/2-y,-z 
4 -x,1/2+y,1/2-z 
 
_cell_length_a                                          3.87140 
_cell_length_b                                         10.24090 
_cell_length_c                                         24.57230 
_cell_angle_alpha                                            90 
_cell_angle_beta                                             90 
_cell_angle_gamma                                            90 
_cell_volume                                            974.209 
_cell_formula_units_Z                                 4 
 
 
 
loop_ 
_atom_site_label 
_atom_site_type_symbol 
_atom_site_fract_x 
_atom_site_fract_y 
_atom_site_fract_z 
S13 S 0.52300 0.65931 0.18541 
S14 S 0.59687 0.38545 0.05346 
S15 S 0.79784 0.78251 0.05836 
N9 N 0.70566 0.53476 0.03265 
N10 N 0.48232 1.10977 0.08391 
N11 N 0.15568 0.96890 0.22881 
N12 N 0.25863 0.28318 0.19375 
C1 C 0.56079 0.57041 0.12404 
C2 C 0.67810 0.61894 0.07303 
C3 C 0.58059 0.86859 0.11085 
C4 C 0.47353 0.82002 0.16007 
C5 C 0.49568 0.43700 0.11965 
C6 C 0.52368 1.00122 0.09706 
C7 C 0.30272 0.90318 0.19758 
C8 C 0.36903 0.35240 0.16016 
 
#END

#****************************************************************

# Rank 90: E_rel =  13.30 kJ/mol/molecule
 
data_90_A2004
_symmetry_cell_setting                              monoclinic 
_symmetry_space_group_name_Hall                   'P -2yac' 
_symmetry_space_group_name_H-M                    'P n' 
_symmetry_Int_Tables_number                               7 
 
loop_ 
_space_group_symop_id 
_space_group_symop_operation_xyz 
1 x,y,z 
2 1/2+x,-y,1/2+z 
 
_cell_length_a                                         10.71150 
_cell_length_b                                          3.84980 
_cell_length_c                                         12.48610 
_cell_angle_alpha                                       89.5970 
_cell_angle_beta                                       110.1110 
_cell_angle_gamma                                       89.8530 
_cell_volume                                            483.478 
_cell_formula_units_Z                                 2 
 
 
 
loop_ 
_atom_site_label 
_atom_site_type_symbol 
_atom_site_fract_x 
_atom_site_fract_y 
_atom_site_fract_z 
S13 S 0.11320 -0.06976 0.10845 
S14 S -0.28425 0.32537 0.02749 
S15 S -0.07810 -0.08203 -0.17188 
N9 N -0.25557 0.20119 -0.08953 
N10 N 0.18008 0.29041 -0.27248 
N11 N 0.40691 0.30199 0.06516 
N12 N -0.03159 0.31916 0.33594 
C1 C -0.05284 0.08032 0.05446 
C2 C -0.13356 0.07649 -0.06219 
C3 C 0.08936 0.06165 -0.11852 
C4 C 0.16670 0.06635 -0.00546 
C5 C -0.12366 0.22106 0.11880 
C6 C 0.13984 0.18477 -0.20273 
C7 C 0.29849 0.19410 0.03055 
C8 C -0.07567 0.27443 0.23756 
 
#END

#****************************************************************

# Rank 91: E_rel =  13.41 kJ/mol/molecule
 
data_91_A3314
_symmetry_cell_setting                              monoclinic 
_symmetry_space_group_name_Hall                   '-C 2yc' 
_symmetry_space_group_name_H-M                    'C 2/c' 
_symmetry_Int_Tables_number                              15 
 
loop_ 
_space_group_symop_id 
_space_group_symop_operation_xyz 
1 x,y,z 
2 -x,y,1/2-z 
3 -x,-y,-z 
4 x,-y,1/2+z 
5 1/2+x,1/2+y,z 
6 1/2-x,1/2+y,1/2-z 
7 1/2-x,1/2-y,-z 
8 1/2+x,1/2-y,1/2+z 
 
_cell_length_a                                         28.45020 
_cell_length_b                                          3.80760 
_cell_length_c                                         18.35180 
_cell_angle_alpha                                            90 
_cell_angle_beta                                       101.3380 
_cell_angle_gamma                                            90 
_cell_volume                                           1949.198 
_cell_formula_units_Z                                 8 
 
 
 
loop_ 
_atom_site_label 
_atom_site_type_symbol 
_atom_site_fract_x 
_atom_site_fract_y 
_atom_site_fract_z 
S13 S 0.17352 -0.02403 0.19297 
S14 S 0.10778 0.32197 0.37103 
S15 S 0.04869 -0.03333 0.15861 
N9 N 0.06592 0.21512 0.29744 
N10 N 0.03874 0.28706 -0.03347 
N11 N 0.17311 0.30959 -0.00055 
N12 N 0.24559 0.29585 0.38199 
C1 C 0.13721 0.10875 0.25569 
C2 C 0.08635 0.10669 0.24272 
C3 C 0.08565 0.08836 0.09528 
C4 C 0.13493 0.09324 0.10813 
C5 C 0.15552 0.22878 0.32729 
C6 C 0.05977 0.19673 0.02475 
C7 C 0.15759 0.20818 0.05003 
C8 C 0.20441 0.26740 0.35948 
 
#END

#****************************************************************

# Rank 92: E_rel =  13.64 kJ/mol/molecule
 
data_92_A605
_symmetry_cell_setting                            orthorhombic 
_symmetry_space_group_name_Hall                   'P 2c -2n' 
_symmetry_space_group_name_H-M                    'P n a 21' 
_symmetry_Int_Tables_number                              33 
 
loop_ 
_space_group_symop_id 
_space_group_symop_operation_xyz 
1 x,y,z 
2 -x,-y,1/2+z 
3 1/2-x,1/2+y,1/2+z 
4 1/2+x,1/2-y,z 
 
_cell_length_a                                         19.33520 
_cell_length_b                                          3.83450 
_cell_length_c                                         13.00850 
_cell_angle_alpha                                            90 
_cell_angle_beta                                             90 
_cell_angle_gamma                                            90 
_cell_volume                                            964.461 
_cell_formula_units_Z                                 4 
 
 
 
loop_ 
_atom_site_label 
_atom_site_type_symbol 
_atom_site_fract_x 
_atom_site_fract_y 
_atom_site_fract_z 
S13 S 0.07812 0.38490 0.11096 
S14 S -0.06399 0.06742 -0.12358 
S15 S 0.14523 0.31681 -0.13312 
N9 N 0.01452 0.13212 -0.17239 
N10 N 0.30439 -0.12900 -0.04642 
N11 N 0.22086 -0.05972 0.23847 
N12 N -0.12407 0.18346 0.15507 
C1 C 0.03043 0.25145 0.00225 
C2 C 0.05783 0.22791 -0.09895 
C3 C 0.18637 0.17537 -0.01851 
C4 C 0.16001 0.19996 0.07905 
C5 C -0.03938 0.16421 0.00239 
C6 C 0.25151 0.01234 -0.03404 
C7 C 0.19525 0.06066 0.16516 
C8 C -0.08560 0.16961 0.08592 
 
#END

#****************************************************************

# Rank 93: E_rel =  13.68 kJ/mol/molecule
 
data_93_A879
_symmetry_cell_setting                            orthorhombic 
_symmetry_space_group_name_Hall                   'P 2c -2ac' 
_symmetry_space_group_name_H-M                    'P c a 21' 
_symmetry_Int_Tables_number                              29 
 
loop_ 
_space_group_symop_id 
_space_group_symop_operation_xyz 
1 x,y,z 
2 -x,-y,1/2+z 
3 1/2-x,y,1/2+z 
4 1/2+x,-y,z 
 
_cell_length_a                                         19.45740 
_cell_length_b                                          3.83510 
_cell_length_c                                         13.03740 
_cell_angle_alpha                                            90 
_cell_angle_beta                                             90 
_cell_angle_gamma                                            90 
_cell_volume                                            972.865 
_cell_formula_units_Z                                 4 
 
 
 
loop_ 
_atom_site_label 
_atom_site_type_symbol 
_atom_site_fract_x 
_atom_site_fract_y 
_atom_site_fract_z 
S13 S 0.33014 0.07433 0.38096 
S14 S 0.19441 0.37162 0.62403 
S15 S 0.39202 -0.04235 0.62751 
N9 N 0.26695 0.20508 0.67028 
N10 N 0.56758 0.23617 0.55922 
N11 N 0.48921 0.38690 0.27141 
N12 N 0.15488 0.60626 0.34335 
C1 C 0.28576 0.19217 0.49357 
C2 C 0.30938 0.12536 0.59486 
C3 C 0.43982 0.10454 0.51984 
C4 C 0.41588 0.15499 0.42202 
C5 C 0.22097 0.34551 0.49617 
C6 C 0.50988 0.17626 0.54185 
C7 C 0.45807 0.28190 0.34174 
C8 C 0.18330 0.47925 0.41286 
 
#END

#****************************************************************

# Rank 94: E_rel =  13.69 kJ/mol/molecule
 
data_94_A424
_symmetry_cell_setting                              monoclinic 
_symmetry_space_group_name_Hall                   'P 2yb' 
_symmetry_space_group_name_H-M                    'P 21' 
_symmetry_Int_Tables_number                               4 
 
loop_ 
_space_group_symop_id 
_space_group_symop_operation_xyz 
1 x,y,z 
2 -x,1/2+y,-z 
 
_cell_length_a                                          3.82840 
_cell_length_b                                         12.91830 
_cell_length_c                                          9.84480 
_cell_angle_alpha                                            90 
_cell_angle_beta                                        98.5490 
_cell_angle_gamma                                            90 
_cell_volume                                            481.479 
_cell_formula_units_Z                                 2 
 
 
 
loop_ 
_atom_site_label 
_atom_site_type_symbol 
_atom_site_fract_x 
_atom_site_fract_y 
_atom_site_fract_z 
S13 S 0.83225 0.11580 0.34661 
S14 S 0.65429 -0.12768 0.62411 
S15 S 0.78572 -0.13068 0.21249 
N9 N 0.68098 -0.17467 0.46881 
N10 N 0.27087 -0.05011 -0.11742 
N11 N 0.26271 0.23318 0.05634 
N12 N 0.73351 0.15309 0.74665 
C1 C 0.75400 0.00331 0.43941 
C2 C 0.73681 -0.09856 0.38448 
C3 C 0.59838 -0.01783 0.12815 
C4 C 0.60741 0.08015 0.18163 
C5 C 0.70897 0.00095 0.57696 
C6 C 0.41786 -0.03555 -0.00643 
C7 C 0.42266 0.16316 0.10933 
C8 C 0.71988 0.08423 0.66932 
 
#END

#****************************************************************

# Rank 95: E_rel =  13.71 kJ/mol/molecule
 
data_95_A1427
_symmetry_cell_setting                              monoclinic 
_symmetry_space_group_name_Hall                   'P -2yac' 
_symmetry_space_group_name_H-M                    'P n' 
_symmetry_Int_Tables_number                               7 
 
loop_ 
_space_group_symop_id 
_space_group_symop_operation_xyz 
1 x,y,z 
2 1/2+x,-y,1/2+z 
 
_cell_length_a                                          3.82320 
_cell_length_b                                          9.82000 
_cell_length_c                                         12.97850 
_cell_angle_alpha                                            90 
_cell_angle_beta                                        95.3290 
_cell_angle_gamma                                            90 
_cell_volume                                            485.156 
_cell_formula_units_Z                                 2 
 
 
 
loop_ 
_atom_site_label 
_atom_site_type_symbol 
_atom_site_fract_x 
_atom_site_fract_y 
_atom_site_fract_z 
S13 S -0.19652 0.34191 0.10554 
S14 S 0.06746 0.62541 -0.12460 
S15 S -0.11599 0.20765 -0.13812 
N9 N 0.02781 0.46895 -0.17404 
N10 N 0.31250 -0.10726 -0.03603 
N11 N 0.22711 0.06037 0.24804 
N12 N -0.05026 0.73188 0.15733 
C1 C -0.08259 0.43565 -0.00200 
C2 C -0.05192 0.38159 -0.10240 
C3 C 0.02292 0.12918 -0.01807 
C4 C -0.00857 0.18126 0.07870 
C5 C -0.01831 0.57489 -0.00037 
C6 C 0.18084 -0.00072 -0.02779 
C7 C 0.12013 0.11126 0.16986 
C8 C -0.03250 0.66262 0.08481 
 
#END

#****************************************************************

# Rank 96: E_rel =  14.06 kJ/mol/molecule
 
data_96_A1414
_symmetry_cell_setting                              monoclinic 
_symmetry_space_group_name_Hall                   '-P 2ybc' 
_symmetry_space_group_name_H-M                    'P 21/c' 
_symmetry_Int_Tables_number                              14 
 
loop_ 
_space_group_symop_id 
_space_group_symop_operation_xyz 
1 x,y,z 
2 -x,1/2+y,1/2-z 
3 -x,-y,-z 
4 x,1/2-y,1/2+z 
 
_cell_length_a                                         13.86190 
_cell_length_b                                          9.71700 
_cell_length_c                                          7.41880 
_cell_angle_alpha                                       90.8840 
_cell_angle_beta                                        92.7840 
_cell_angle_gamma                                       90.0420 
_cell_volume                                            997.984 
_cell_formula_units_Z                                 4 
 
 
 
loop_ 
_atom_site_label 
_atom_site_type_symbol 
_atom_site_fract_x 
_atom_site_fract_y 
_atom_site_fract_z 
S13 S 0.15682 0.26135 0.02279 
S14 S 0.29057 0.64360 0.17039 
S15 S 0.40942 0.27553 0.01044 
N9 N 0.37421 0.52834 0.12239 
N10 N 0.43505 -0.08883 0.15881 
N11 N 0.16227 -0.10651 0.16317 
N12 N 0.01780 0.58930 0.19579 
C1 C 0.23038 0.40349 0.08233 
C2 C 0.33285 0.41051 0.07744 
C3 C 0.33833 0.13167 0.06956 
C4 C 0.23945 0.12585 0.07473 
C5 C 0.19435 0.52905 0.13699 
C6 C 0.39227 0.01159 0.11832 
C7 C 0.19578 -0.00033 0.12427 
C8 C 0.09780 0.56325 0.16670 
 
#END

#****************************************************************

# Rank 97: E_rel =  14.08 kJ/mol/molecule
 
data_97_A124
_symmetry_cell_setting                              monoclinic 
_symmetry_space_group_name_Hall                   '-P 2ybc' 
_symmetry_space_group_name_H-M                    'P 21/c' 
_symmetry_Int_Tables_number                              14 
 
loop_ 
_space_group_symop_id 
_space_group_symop_operation_xyz 
1 x,y,z 
2 -x,1/2+y,1/2-z 
3 -x,-y,-z 
4 x,1/2-y,1/2+z 
 
_cell_length_a                                          6.38750 
_cell_length_b                                         19.28820 
_cell_length_c                                          8.00510 
_cell_angle_alpha                                       89.9800 
_cell_angle_beta                                        94.8230 
_cell_angle_gamma                                       89.3620 
_cell_volume                                            982.701 
_cell_formula_units_Z                                 4 
 
 
 
loop_ 
_atom_site_label 
_atom_site_type_symbol 
_atom_site_fract_x 
_atom_site_fract_y 
_atom_site_fract_z 
S13 S 0.68732 0.08398 0.23285 
S14 S 0.27969 -0.08939 0.26718 
S15 S 0.19113 0.10769 0.05544 
N9 N 0.15213 -0.02297 0.16979 
N10 N 0.11603 0.27735 0.26313 
N11 N 0.69835 0.24904 0.46970 
N12 N 0.83875 -0.09345 0.48029 
C1 C 0.49017 0.02080 0.23140 
C2 C 0.28114 0.02972 0.15845 
C3 C 0.32804 0.16782 0.19193 
C4 C 0.52864 0.15860 0.26331 
C5 C 0.51533 -0.04486 0.30242 
C6 C 0.21087 0.22777 0.22980 
C7 C 0.62221 0.20843 0.37521 
C8 C 0.69367 -0.07194 0.39646 
 
#END

#****************************************************************

# Rank 98: E_rel =  14.20 kJ/mol/molecule
 
data_98_A1050
_symmetry_cell_setting                              monoclinic 
_symmetry_space_group_name_Hall                   '-P 2ybc' 
_symmetry_space_group_name_H-M                    'P 21/c' 
_symmetry_Int_Tables_number                              14 
 
loop_ 
_space_group_symop_id 
_space_group_symop_operation_xyz 
1 x,y,z 
2 -x,1/2+y,1/2-z 
3 -x,-y,-z 
4 x,1/2-y,1/2+z 
 
_cell_length_a                                         13.69780 
_cell_length_b                                          9.76590 
_cell_length_c                                          7.58970 
_cell_angle_alpha                                       89.0640 
_cell_angle_beta                                        97.9150 
_cell_angle_gamma                                       90.3280 
_cell_volume                                           1005.472 
_cell_formula_units_Z                                 4 
 
 
 
loop_ 
_atom_site_label 
_atom_site_type_symbol 
_atom_site_fract_x 
_atom_site_fract_y 
_atom_site_fract_z 
S13 S 0.13979 0.22506 0.03047 
S14 S 0.28957 0.60993 0.00829 
S15 S 0.39160 0.22995 0.20529 
N9 N 0.36736 0.49093 0.10353 
N10 N 0.42915 -0.12402 0.08208 
N11 N 0.15616 -0.13907 -0.10234 
N12 N 0.02238 0.56359 -0.20695 
C1 C 0.22023 0.36721 0.03415 
C2 C 0.32145 0.37194 0.10890 
C3 C 0.32388 0.09356 0.09621 
C4 C 0.22558 0.09034 0.02812 
C5 C 0.19070 0.49593 -0.03373 
C6 C 0.38176 -0.02536 0.08708 
C7 C 0.18548 -0.03356 -0.04610 
C8 C 0.09830 0.53367 -0.12604 
 
#END

#****************************************************************

# Rank 99: E_rel =  14.29 kJ/mol/molecule
 
data_99_A609
_symmetry_cell_setting                              monoclinic 
_symmetry_space_group_name_Hall                   '-C 2yc' 
_symmetry_space_group_name_H-M                    'C 2/c' 
_symmetry_Int_Tables_number                              15 
 
loop_ 
_space_group_symop_id 
_space_group_symop_operation_xyz 
1 x,y,z 
2 -x,y,1/2-z 
3 -x,-y,-z 
4 x,-y,1/2+z 
5 1/2+x,1/2+y,z 
6 1/2-x,1/2+y,1/2-z 
7 1/2-x,1/2-y,-z 
8 1/2+x,1/2-y,1/2+z 
 
_cell_length_a                                         20.13380 
_cell_length_b                                          3.95110 
_cell_length_c                                         25.44620 
_cell_angle_alpha                                            90 
_cell_angle_beta                                       105.3350 
_cell_angle_gamma                                            90 
_cell_volume                                           1952.190 
_cell_formula_units_Z                                 8 
 
 
 
loop_ 
_atom_site_label 
_atom_site_type_symbol 
_atom_site_fract_x 
_atom_site_fract_y 
_atom_site_fract_z 
S13 S 0.15689 0.84093 0.06777 
S14 S 0.04950 0.76663 0.19206 
S15 S 0.24632 0.45644 0.19323 
N9 N 0.12826 0.60298 0.21438 
N10 N 0.41437 0.61535 0.17170 
N11 N 0.31749 1.08945 0.03688 
N12 N -0.02843 1.18564 0.05210 
C1 C 0.12670 0.78118 0.12630 
C2 C 0.16171 0.62615 0.17634 
C3 C 0.28148 0.65512 0.14425 
C4 C 0.24678 0.80391 0.09606 
C5 C 0.06111 0.87996 0.12860 
C6 C 0.35439 0.64036 0.15901 
C7 C 0.28559 0.95554 0.06318 
C8 C 0.01114 1.04409 0.08714 
 
#END

#****************************************************************

# Rank 100: E_rel =  14.37 kJ/mol/molecule
 
data_100_A516
_symmetry_cell_setting                              monoclinic 
_symmetry_space_group_name_Hall                   '-P 2yn' 
_symmetry_space_group_name_H-M                    'P 21/n' 
_symmetry_Int_Tables_number                              14 
 
loop_ 
_space_group_symop_id 
_space_group_symop_operation_xyz 
1 x,y,z 
2 1/2-x,1/2+y,1/2-z 
3 -x,-y,-z 
4 1/2+x,1/2-y,1/2+z 
 
_cell_length_a                                         14.24590 
_cell_length_b                                          3.94960 
_cell_length_c                                         18.02160 
_cell_angle_alpha                                            90 
_cell_angle_beta                                       105.4750 
_cell_angle_gamma                                            90 
_cell_volume                                            977.236 
_cell_formula_units_Z                                 4 
 
 
 
loop_ 
_atom_site_label 
_atom_site_type_symbol 
_atom_site_fract_x 
_atom_site_fract_y 
_atom_site_fract_z 
S13 S 0.47035 0.91020 0.33586 
S14 S 0.49196 0.82636 0.10374 
S15 S 0.68220 1.23836 0.29811 
N9 N 0.59121 1.01228 0.15896 
N10 N 0.83551 1.03790 0.49051 
N11 N 0.60245 0.65936 0.53333 
N12 N 0.27635 0.45747 0.16989 
C1 C 0.49954 0.90272 0.24657 
C2 C 0.58435 1.03741 0.23039 
C3 C 0.67197 1.05046 0.38491 
C4 C 0.58894 0.92417 0.39953 
C5 C 0.43850 0.76657 0.17968 
C6 C 0.76143 1.04058 0.44291 
C7 C 0.59563 0.78158 0.47302 
C8 C 0.34887 0.60183 0.17282 
 
#END

#****************************************************************
