# Supplementary material for: Report on the sixth blind test of organic crystal structure prediction methods
Source: Acta Crystallogr B Struct Sci Cryst Eng Mater. 2016 Aug 1;72(Pt 4):439–59. doi: 10.1107/S2052520616007447 (PMC4971545; doi:10.1107/S2052520616007447)
Supplement: Supplementary file 2 [file b-72-00439-sup2.zip › Group_25_Tkatchenko/XXII-2_Tkatchenko.cif]

# XXII LIST 2: Energy ranking based on PBE+MBD electronic energies + PBE+TS vibrational free energies
 
# Rank 1: E_rel =   0.00 kJ/mol/molecule
 
data_1_A4
_symmetry_cell_setting                              monoclinic 
_symmetry_space_group_name_Hall                   '-P 2yn' 
_symmetry_space_group_name_H-M                    'P 21/n' 
_symmetry_Int_Tables_number                              14 
 
loop_ 
_space_group_symop_id 
_space_group_symop_operation_xyz 
1 x,y,z 
2 1/2-x,1/2+y,1/2-z 
3 -x,-y,-z 
4 1/2+x,1/2-y,1/2+z 
 
_cell_length_a                                         12.12960 
_cell_length_b                                          6.75120 
_cell_length_c                                         12.62310 
_cell_angle_alpha                                       89.5360 
_cell_angle_beta                                       107.6960 
_cell_angle_gamma                                       90.2980 
_cell_volume                                            984.749 
_cell_formula_units_Z                                 4 
 
 
 
loop_ 
_atom_site_label 
_atom_site_type_symbol 
_atom_site_fract_x 
_atom_site_fract_y 
_atom_site_fract_z 
S13 S 0.59855 0.60688 0.36317 
S14 S 0.84845 0.13960 0.41370 
S15 S 0.49483 0.14200 0.37158 
N9 N 0.71732 0.04953 0.39962 
N10 N 0.22713 0.22217 0.13996 
N11 N 0.35977 0.76621 0.12174 
N12 N 0.93333 0.67684 0.38208 
C1 C 0.68338 0.39076 0.37880 
C2 C 0.64177 0.19598 0.38387 
C3 C 0.42533 0.32677 0.27456 
C4 C 0.46762 0.51303 0.27049 
C5 C 0.80124 0.38496 0.39208 
C6 C 0.31785 0.26881 0.19908 
C7 C 0.40776 0.65002 0.18836 
C8 C 0.87393 0.54416 0.38792 
 
 
#END

#****************************************************************

# Rank 2: E_rel =   0.11 kJ/mol/molecule
 
data_2_A467
_symmetry_cell_setting                              monoclinic 
_symmetry_space_group_name_Hall                   '-P 2ybc' 
_symmetry_space_group_name_H-M                    'P 21/c' 
_symmetry_Int_Tables_number                              14 
 
loop_ 
_space_group_symop_id 
_space_group_symop_operation_xyz 
1 x,y,z 
2 -x,1/2+y,1/2-z 
3 -x,-y,-z 
4 x,1/2-y,1/2+z 
 
_cell_length_a                                         10.21830 
_cell_length_b                                          6.72740 
_cell_length_c                                         14.37190 
_cell_angle_alpha                                            90 
_cell_angle_beta                                        93.5610 
_cell_angle_gamma                                            90 
_cell_volume                                            986.054 
_cell_formula_units_Z                                 4 
 
 
 
loop_ 
_atom_site_label 
_atom_site_type_symbol 
_atom_site_fract_x 
_atom_site_fract_y 
_atom_site_fract_z 
S13 S 0.23083 -0.11070 0.21962 
S14 S 0.43043 0.34847 0.37872 
S15 S 0.11966 0.35972 0.17836 
N9 N 0.31457 0.44341 0.30534 
N10 N 0.08249 0.30120 -0.07695 
N11 N 0.22778 -0.25536 -0.02689 
N12 N 0.54304 -0.19003 0.40587 
C1 C 0.29979 0.10202 0.27451 
C2 C 0.25427 0.29898 0.25767 
C3 C 0.14561 0.18038 0.09058 
C4 C 0.19108 -0.00860 0.10715 
C5 C 0.40323 0.10368 0.34186 
C6 C 0.11402 0.24675 -0.00160 
C7 C 0.21134 -0.14181 0.03300 
C8 C 0.47843 -0.05738 0.37721 
 
 
#END

#****************************************************************

# Rank 3: E_rel =   1.08 kJ/mol/molecule
 
data_3_A8
_symmetry_cell_setting                            orthorhombic 
_symmetry_space_group_name_Hall                   'P 2c -2n' 
_symmetry_space_group_name_H-M                    'P n a 21' 
_symmetry_Int_Tables_number                              33 
 
loop_ 
_space_group_symop_id 
_space_group_symop_operation_xyz 
1 x,y,z 
2 -x,-y,1/2+z 
3 1/2-x,1/2+y,1/2+z 
4 1/2+x,1/2-y,z 
 
_cell_length_a                                         13.45270 
_cell_length_b                                         10.13090 
_cell_length_c                                          7.05500 
_cell_angle_alpha                                            90 
_cell_angle_beta                                             90 
_cell_angle_gamma                                            90 
_cell_volume                                            961.512 
_cell_formula_units_Z                                 4 
 
 
 
loop_ 
_atom_site_label 
_atom_site_type_symbol 
_atom_site_fract_x 
_atom_site_fract_y 
_atom_site_fract_z 
S13 S 0.29352 0.39313 -0.10133 
S14 S 0.51603 0.12143 0.08389 
S15 S 0.53063 0.52808 0.00952 
N9 N 0.56133 0.27453 0.08640 
N10 N 0.42969 0.85177 0.11564 
N11 N 0.16387 0.70131 -0.03496 
N12 N 0.25097 0.02308 -0.08528 
C1 C 0.39905 0.30738 -0.02052 
C2 C 0.49371 0.35987 0.02793 
C3 C 0.41310 0.60710 0.01621 
C4 C 0.32209 0.55608 -0.03134 
C5 C 0.39942 0.17114 0.00203 
C6 C 0.42059 0.74121 0.07150 
C7 C 0.23633 0.63756 -0.03090 
C8 C 0.31965 0.08705 -0.04203 
 
 
#END

#****************************************************************

# Rank 4: E_rel =   3.23 kJ/mol/molecule
 
data_4_A134
_symmetry_cell_setting                              monoclinic 
_symmetry_space_group_name_Hall                   '-P 2ybc' 
_symmetry_space_group_name_H-M                    'P 21/c' 
_symmetry_Int_Tables_number                              14 
 
loop_ 
_space_group_symop_id 
_space_group_symop_operation_xyz 
1 x,y,z 
2 -x,1/2+y,1/2-z 
3 -x,-y,-z 
4 x,1/2-y,1/2+z 
 
_cell_length_a                                          7.33120 
_cell_length_b                                          6.73740 
_cell_length_c                                         20.21620 
_cell_angle_alpha                                            90 
_cell_angle_beta                                        94.2840 
_cell_angle_gamma                                            90 
_cell_volume                                            995.753 
_cell_formula_units_Z                                 4 
 
 
 
loop_ 
_atom_site_label 
_atom_site_type_symbol 
_atom_site_fract_x 
_atom_site_fract_y 
_atom_site_fract_z 
S13 S 0.93982 0.60176 0.10759 
S14 S 1.24553 0.15900 0.22067 
S15 S 0.85671 0.12618 0.06086 
N9 N 1.10228 0.05587 0.16309 
N10 N 0.35216 0.18551 0.04384 
N11 N 0.44892 0.73312 0.11055 
N12 N 1.30377 0.70450 0.26770 
C1 C 1.04754 0.39591 0.14757 
C2 C 1.01248 0.19588 0.12862 
C3 C 0.68425 0.30542 0.07132 
C4 C 0.71771 0.49717 0.09113 
C5 C 1.17764 0.40196 0.20119 
C6 C 0.50221 0.23779 0.05783 
C7 C 0.57087 0.62677 0.10183 
C8 C 1.24687 0.56806 0.23692 
 
 
#END

#****************************************************************

# Rank 5: E_rel =   3.50 kJ/mol/molecule
 
data_5_A5293
_symmetry_cell_setting                            orthorhombic 
_symmetry_space_group_name_Hall                   'P 2ac 2ab' 
_symmetry_space_group_name_H-M                    'P 21 21 21' 
_symmetry_Int_Tables_number                              19 
 
loop_ 
_space_group_symop_id 
_space_group_symop_operation_xyz 
1 x,y,z 
2 1/2-x,-y,1/2+z 
3 1/2+x,1/2-y,-z 
4 -x,1/2+y,1/2-z 
 
_cell_length_a                                          7.08240 
_cell_length_b                                         10.10730 
_cell_length_c                                         13.46450 
_cell_angle_alpha                                            90 
_cell_angle_beta                                             90 
_cell_angle_gamma                                            90 
_cell_volume                                            963.842 
_cell_formula_units_Z                                 4 
 
 
 
loop_ 
_atom_site_label 
_atom_site_type_symbol 
_atom_site_fract_x 
_atom_site_fract_y 
_atom_site_fract_z 
S13 S 0.78775 0.36291 0.29288 
S14 S 0.59270 0.63215 0.51319 
S15 S 0.65925 0.22359 0.52753 
N9 N 0.58663 0.47814 0.55821 
N10 N 0.56721 -0.09963 0.42509 
N11 N 0.77305 0.05168 0.16554 
N12 N 0.76094 0.72775 0.24611 
C1 C 0.70152 0.44644 0.39768 
C2 C 0.64721 0.39296 0.49137 
C3 C 0.66605 0.14600 0.40979 
C4 C 0.72420 0.19796 0.32053 
C5 C 0.67977 0.58301 0.39790 
C6 C 0.61245 0.01110 0.41625 
C7 C 0.74703 0.11553 0.23643 
C8 C 0.72245 0.66636 0.31714 
 
 
#END

#****************************************************************

# Rank 6: E_rel =   3.52 kJ/mol/molecule
 
data_6_A98
_symmetry_cell_setting                              monoclinic 
_symmetry_space_group_name_Hall                   '-P 2yn' 
_symmetry_space_group_name_H-M                    'P 21/n' 
_symmetry_Int_Tables_number                              14 
 
loop_ 
_space_group_symop_id 
_space_group_symop_operation_xyz 
1 x,y,z 
2 1/2-x,1/2+y,1/2-z 
3 -x,-y,-z 
4 1/2+x,1/2-y,1/2+z 
 
_cell_length_a                                          6.90540 
_cell_length_b                                         11.78340 
_cell_length_c                                         12.14970 
_cell_angle_alpha                                            90 
_cell_angle_beta                                        91.6930 
_cell_angle_gamma                                            90 
_cell_volume                                            988.179 
_cell_formula_units_Z                                 4 
 
 
 
loop_ 
_atom_site_label 
_atom_site_type_symbol 
_atom_site_fract_x 
_atom_site_fract_y 
_atom_site_fract_z 
S13 S -0.05316 0.20265 0.36498 
S14 S 0.34998 -0.07347 0.35077 
S15 S 0.42204 0.27484 0.38598 
N9 N 0.46474 0.04984 0.36746 
N10 N 0.36217 0.46888 0.62128 
N11 N -0.19106 0.37283 0.60693 
N12 N -0.19454 -0.13214 0.34887 
C1 C 0.13786 0.10340 0.36602 
C2 C 0.33711 0.13274 0.37286 
C3 C 0.23904 0.33019 0.47021 
C4 C 0.04720 0.30103 0.46215 
C5 C 0.11853 -0.01338 0.35578 
C6 C 0.30628 0.40554 0.55361 
C7 C -0.08402 0.34190 0.54036 
C8 C -0.05323 -0.07749 0.35049 
 
 
#END

#****************************************************************

# Rank 7: E_rel =   3.63 kJ/mol/molecule
 
data_7_A10
_symmetry_cell_setting                              monoclinic 
_symmetry_space_group_name_Hall                   '-P 2yn' 
_symmetry_space_group_name_H-M                    'P 21/n' 
_symmetry_Int_Tables_number                              14 
 
loop_ 
_space_group_symop_id 
_space_group_symop_operation_xyz 
1 x,y,z 
2 1/2-x,1/2+y,1/2-z 
3 -x,-y,-z 
4 1/2+x,1/2-y,1/2+z 
 
_cell_length_a                                          8.00670 
_cell_length_b                                         15.00400 
_cell_length_c                                          8.19880 
_cell_angle_alpha                                       89.8750 
_cell_angle_beta                                        90.9380 
_cell_angle_gamma                                       89.5930 
_cell_volume                                            984.783 
_cell_formula_units_Z                                 4 
 
 
 
loop_ 
_atom_site_label 
_atom_site_type_symbol 
_atom_site_fract_x 
_atom_site_fract_y 
_atom_site_fract_z 
S13 S 0.67149 0.26561 0.60253 
S14 S 0.67428 0.54831 0.67349 
S15 S 0.84515 0.39184 0.29266 
N9 N 0.76411 0.52153 0.49808 
N10 N 0.72956 0.23453 -0.02726 
N11 N 0.50549 0.09470 0.33088 
N12 N 0.44319 0.39886 0.96788 
C1 C 0.67765 0.38288 0.59623 
C2 C 0.75796 0.43466 0.47515 
C3 C 0.73130 0.29160 0.26997 
C4 C 0.65909 0.24246 0.39044 
C5 C 0.61651 0.43870 0.71669 
C6 C 0.72646 0.26041 0.10697 
C7 C 0.57444 0.16205 0.35444 
C8 C 0.52263 0.41578 0.85371 
 
 
#END

#****************************************************************

# Rank 8: E_rel =   3.73 kJ/mol/molecule
 
data_8_A58
_symmetry_cell_setting                            orthorhombic 
_symmetry_space_group_name_Hall                   'P 2ac 2ab' 
_symmetry_space_group_name_H-M                    'P 21 21 21' 
_symmetry_Int_Tables_number                              19 
 
loop_ 
_space_group_symop_id 
_space_group_symop_operation_xyz 
1 x,y,z 
2 1/2-x,-y,1/2+z 
3 1/2+x,1/2-y,-z 
4 -x,1/2+y,1/2-z 
 
_cell_length_a                                          6.84330 
_cell_length_b                                         11.62810 
_cell_length_c                                         12.42450 
_cell_angle_alpha                                            90 
_cell_angle_beta                                             90 
_cell_angle_gamma                                            90 
_cell_volume                                            988.674 
_cell_formula_units_Z                                 4 
 
 
 
loop_ 
_atom_site_label 
_atom_site_type_symbol 
_atom_site_fract_x 
_atom_site_fract_y 
_atom_site_fract_z 
S13 S 0.67417 0.45052 0.11652 
S14 S 1.12503 0.19968 0.16030 
S15 S 1.13847 0.55171 0.10316 
N9 N 1.21987 0.32915 0.13809 
N10 N 1.04115 0.73687 -0.13481 
N11 N 0.50184 0.60827 -0.12274 
N12 N 0.59001 0.10586 0.14732 
C1 C 0.88302 0.36267 0.12582 
C2 C 1.07807 0.40430 0.12357 
C3 C 0.94832 0.59003 0.01280 
C4 C 0.76114 0.54914 0.01822 
C5 C 0.88342 0.24459 0.14276 
C6 C 1.00112 0.66879 -0.06916 
C7 C 0.62033 0.58200 -0.05945 
C8 C 0.72274 0.16921 0.14602 
 
 
#END

#****************************************************************

# Rank 9: E_rel =   4.21 kJ/mol/molecule
 
data_9_A389
_symmetry_cell_setting                               triclinic 
_symmetry_space_group_name_Hall                   '-P 1' 
_symmetry_space_group_name_H-M                    'P -1' 
_symmetry_Int_Tables_number                               2 
 
loop_ 
_space_group_symop_id 
_space_group_symop_operation_xyz 
1 x,y,z 
2 -x,-y,-z 
 
_cell_length_a                                          6.94320 
_cell_length_b                                          7.18090 
_cell_length_c                                         10.58530 
_cell_angle_alpha                                       85.9640 
_cell_angle_beta                                        76.3450 
_cell_angle_gamma                                       78.3090 
_cell_volume                                            502.069 
_cell_formula_units_Z                                 2 
 
 
 
loop_ 
_atom_site_label 
_atom_site_type_symbol 
_atom_site_fract_x 
_atom_site_fract_y 
_atom_site_fract_z 
S13 S 0.45584 0.47444 0.29965 
S14 S 0.89057 0.76082 0.04905 
S15 S 0.92581 0.37393 0.35757 
N9 N 0.99528 0.61498 0.15403 
N10 N 0.93928 -0.14761 0.39695 
N11 N 0.39299 -0.02864 0.32532 
N12 N 0.35822 0.81319 -0.01012 
C1 C 0.66190 0.56605 0.20444 
C2 C 0.85840 0.52764 0.22921 
C3 C 0.77751 0.20077 0.35253 
C4 C 0.58693 0.24165 0.32967 
C5 C 0.65539 0.69389 0.10004 
C6 C 0.86795 0.00980 0.37518 
C7 C 0.48085 0.09374 0.32677 
C8 C 0.49249 0.76096 0.04077 
 
 
#END

#****************************************************************

# Rank 10: E_rel =   4.33 kJ/mol/molecule
 
data_10_A2846
_symmetry_cell_setting                              monoclinic 
_symmetry_space_group_name_Hall                   '-P 2yn' 
_symmetry_space_group_name_H-M                    'P 21/n' 
_symmetry_Int_Tables_number                              14 
 
loop_ 
_space_group_symop_id 
_space_group_symop_operation_xyz 
1 x,y,z 
2 1/2-x,1/2+y,1/2-z 
3 -x,-y,-z 
4 1/2+x,1/2-y,1/2+z 
 
_cell_length_a                                          9.91550 
_cell_length_b                                          9.26110 
_cell_length_c                                         10.96720 
_cell_angle_alpha                                            90 
_cell_angle_beta                                        96.2410 
_cell_angle_gamma                                            90 
_cell_volume                                           1001.132 
_cell_formula_units_Z                                 4 
 
 
 
loop_ 
_atom_site_label 
_atom_site_type_symbol 
_atom_site_fract_x 
_atom_site_fract_y 
_atom_site_fract_z 
S13 S 0.22839 0.61523 0.71838 
S14 S -0.16699 0.69143 0.53170 
S15 S 0.20475 0.88597 0.49627 
N9 N -0.05365 0.80299 0.47937 
N10 N 0.54831 0.84037 0.42036 
N11 N 0.57167 0.50827 0.66404 
N12 N -0.10897 0.37701 0.75342 
C1 C 0.08032 0.66251 0.62316 
C2 C 0.06854 0.77658 0.53568 
C3 C 0.34389 0.76907 0.53497 
C4 C 0.35337 0.66048 0.62042 
C5 C -0.04605 0.59905 0.62932 
C6 C 0.45625 0.80413 0.47110 
C7 C 0.47353 0.57788 0.64337 
C8 C -0.07950 0.47879 0.69884 
 
 
#END

#****************************************************************

# Rank 11: E_rel =   4.41 kJ/mol/molecule
 
data_11_A182
_symmetry_cell_setting                              monoclinic 
_symmetry_space_group_name_Hall                   '-P 2ybc' 
_symmetry_space_group_name_H-M                    'P 21/c' 
_symmetry_Int_Tables_number                              14 
 
loop_ 
_space_group_symop_id 
_space_group_symop_operation_xyz 
1 x,y,z 
2 -x,1/2+y,1/2-z 
3 -x,-y,-z 
4 x,1/2-y,1/2+z 
 
_cell_length_a                                          6.99640 
_cell_length_b                                          6.92080 
_cell_length_c                                         20.44320 
_cell_angle_alpha                                            90 
_cell_angle_beta                                        92.4130 
_cell_angle_gamma                                            90 
_cell_volume                                            988.996 
_cell_formula_units_Z                                 4 
 
 
 
loop_ 
_atom_site_label 
_atom_site_type_symbol 
_atom_site_fract_x 
_atom_site_fract_y 
_atom_site_fract_z 
S13 S 1.07389 0.06264 0.13909 
S14 S 0.64961 -0.26285 0.02897 
S15 S 0.59540 0.17152 0.16592 
N9 N 0.54714 -0.09837 0.07516 
N10 N 0.70155 0.67332 0.21178 
N11 N 1.22718 0.56816 0.17123 
N12 N 1.18389 -0.33387 0.00312 
C1 C 0.87297 -0.04257 0.09830 
C2 C 0.67816 0.00151 0.10879 
C3 C 0.79141 0.33179 0.17193 
C4 C 0.97900 0.29130 0.16049 
C5 C 0.88273 -0.18994 0.05238 
C6 C 0.74139 0.51993 0.19266 
C7 C 1.11677 0.44127 0.16650 
C8 C 1.04769 -0.26957 0.02624 
 
 
#END

#****************************************************************

# Rank 12: E_rel =   4.53 kJ/mol/molecule
 
data_12_A127
_symmetry_cell_setting                            orthorhombic 
_symmetry_space_group_name_Hall                   'P 2ac 2ab' 
_symmetry_space_group_name_H-M                    'P 21 21 21' 
_symmetry_Int_Tables_number                              19 
 
loop_ 
_space_group_symop_id 
_space_group_symop_operation_xyz 
1 x,y,z 
2 1/2-x,-y,1/2+z 
3 1/2+x,1/2-y,-z 
4 -x,1/2+y,1/2-z 
 
_cell_length_a                                          5.74610 
_cell_length_b                                          9.03600 
_cell_length_c                                         19.13200 
_cell_angle_alpha                                            90 
_cell_angle_beta                                             90 
_cell_angle_gamma                                            90 
_cell_volume                                            993.367 
_cell_formula_units_Z                                 4 
 
 
 
loop_ 
_atom_site_label 
_atom_site_type_symbol 
_atom_site_fract_x 
_atom_site_fract_y 
_atom_site_fract_z 
S13 S 0.41644 0.22410 0.06172 
S14 S 0.71417 0.64356 0.11434 
S15 S 0.87319 0.22175 0.18564 
N9 N 0.84602 0.50934 0.15874 
N10 N 0.68127 -0.12210 0.26459 
N11 N 0.16120 -0.11847 0.12884 
N12 N 0.18124 0.60998 -0.00531 
C1 C 0.56602 0.37951 0.09467 
C2 C 0.75449 0.37957 0.14288 
C3 C 0.64383 0.09313 0.17630 
C4 C 0.46558 0.09262 0.12880 
C5 C 0.51699 0.52388 0.07410 
C6 C 0.66111 -0.02411 0.22520 
C7 C 0.29909 -0.02317 0.12921 
C8 C 0.33563 0.57160 0.03015 
 
 
#END

#****************************************************************

# Rank 13: E_rel =   4.63 kJ/mol/molecule
 
data_13_A19
_symmetry_cell_setting                              monoclinic 
_symmetry_space_group_name_Hall                   '-P 2yn' 
_symmetry_space_group_name_H-M                    'P 21/n' 
_symmetry_Int_Tables_number                              14 
 
loop_ 
_space_group_symop_id 
_space_group_symop_operation_xyz 
1 x,y,z 
2 1/2-x,1/2+y,1/2-z 
3 -x,-y,-z 
4 1/2+x,1/2-y,1/2+z 
 
_cell_length_a                                         11.76540 
_cell_length_b                                          6.32740 
_cell_length_c                                         13.41540 
_cell_angle_alpha                                            90 
_cell_angle_beta                                        93.6550 
_cell_angle_gamma                                            90 
_cell_volume                                            996.670 
_cell_formula_units_Z                                 4 
 
 
 
loop_ 
_atom_site_label 
_atom_site_type_symbol 
_atom_site_fract_x 
_atom_site_fract_y 
_atom_site_fract_z 
S13 S 0.21018 0.32281 0.07426 
S14 S 0.03150 -0.15230 0.22869 
S15 S 0.15720 -0.16957 -0.05286 
N9 N 0.06159 -0.24015 0.11619 
N10 N 0.34292 -0.02563 -0.24962 
N11 N 0.41508 0.49251 -0.09841 
N12 N 0.11966 0.37268 0.35154 
C1 C 0.14311 0.09688 0.11938 
C2 C 0.11875 -0.09668 0.06844 
C3 C 0.25013 0.03774 -0.08249 
C4 C 0.27253 0.22346 -0.03238 
C5 C 0.10084 0.08904 0.21373 
C6 C 0.30263 0.00082 -0.17314 
C7 C 0.35114 0.36917 -0.06927 
C8 C 0.11040 0.24497 0.28849 
 
 
#END

#****************************************************************

# Rank 14: E_rel =   4.77 kJ/mol/molecule
 
data_14_A161
_symmetry_cell_setting                              monoclinic 
_symmetry_space_group_name_Hall                   '-P 2yn' 
_symmetry_space_group_name_H-M                    'P 21/n' 
_symmetry_Int_Tables_number                              14 
 
loop_ 
_space_group_symop_id 
_space_group_symop_operation_xyz 
1 x,y,z 
2 1/2-x,1/2+y,1/2-z 
3 -x,-y,-z 
4 1/2+x,1/2-y,1/2+z 
 
_cell_length_a                                         12.13810 
_cell_length_b                                          6.77620 
_cell_length_c                                         12.89320 
_cell_angle_alpha                                            90 
_cell_angle_beta                                       110.3280 
_cell_angle_gamma                                            90 
_cell_volume                                            994.421 
_cell_formula_units_Z                                 4 
 
 
 
loop_ 
_atom_site_label 
_atom_site_type_symbol 
_atom_site_fract_x 
_atom_site_fract_y 
_atom_site_fract_z 
S13 S 0.32225 0.61154 0.10474 
S14 S 0.58963 0.17316 0.14897 
S15 S 0.23424 0.13527 0.10261 
N9 N 0.45950 0.06933 0.12736 
N10 N -0.04375 0.20218 -0.13147 
N11 N 0.06598 0.75355 -0.14122 
N12 N 0.66724 0.71827 0.14960 
C1 C 0.41634 0.40709 0.12064 
C2 C 0.37960 0.20736 0.11640 
C3 C 0.15601 0.31832 0.00707 
C4 C 0.19220 0.50987 0.00705 
C5 C 0.53594 0.41470 0.13857 
C6 C 0.04803 0.25416 -0.07117 
C7 C 0.12407 0.64380 -0.07448 
C8 C 0.60715 0.58155 0.14600 
 
 
#END

#****************************************************************

# Rank 15: E_rel =   4.88 kJ/mol/molecule
 
data_15_A645
_symmetry_cell_setting                              monoclinic 
_symmetry_space_group_name_Hall                   '-P 2ybc' 
_symmetry_space_group_name_H-M                    'P 21/c' 
_symmetry_Int_Tables_number                              14 
 
loop_ 
_space_group_symop_id 
_space_group_symop_operation_xyz 
1 x,y,z 
2 -x,1/2+y,1/2-z 
3 -x,-y,-z 
4 x,1/2-y,1/2+z 
 
_cell_length_a                                          8.27370 
_cell_length_b                                          8.08800 
_cell_length_c                                         14.63630 
_cell_angle_alpha                                       89.8980 
_cell_angle_beta                                        99.4980 
_cell_angle_gamma                                       90.4030 
_cell_volume                                            965.977 
_cell_formula_units_Z                                 4 
 
 
 
loop_ 
_atom_site_label 
_atom_site_type_symbol 
_atom_site_fract_x 
_atom_site_fract_y 
_atom_site_fract_z 
S13 S -0.02127 0.12767 0.23321 
S14 S -0.20262 0.17988 -0.05618 
S15 S 0.23208 0.33851 0.10310 
N9 N -0.02126 0.27262 -0.02933 
N10 N 0.60904 0.19783 0.24809 
N11 N 0.31556 -0.02524 0.40430 
N12 N -0.41891 -0.09888 0.09251 
C1 C -0.05821 0.15639 0.11220 
C2 C 0.03746 0.25171 0.05953 
C3 C 0.29382 0.21401 0.20273 
C4 C 0.19593 0.13240 0.25453 
C5 C -0.19698 0.09897 0.05468 
C6 C 0.46646 0.20521 0.22854 
C7 C 0.26429 0.04542 0.33588 
C8 C -0.31781 -0.00799 0.07684 
 
 
#END

#****************************************************************

# Rank 16: E_rel =   4.90 kJ/mol/molecule
 
data_16_A232
_symmetry_cell_setting                            orthorhombic 
_symmetry_space_group_name_Hall                   '-P 2ac 2n' 
_symmetry_space_group_name_H-M                    'P n m a' 
_symmetry_Int_Tables_number                              62 
 
loop_ 
_space_group_symop_id 
_space_group_symop_operation_xyz 
1 x,y,z 
2 1/2-x,-y,1/2+z 
3 1/2+x,1/2-y,1/2-z 
4 -x,1/2+y,-z 
5 -x,-y,-z 
6 1/2+x,y,1/2-z 
7 1/2-x,1/2+y,1/2+z 
8 x,1/2-y,z 
 
_cell_length_a                                         20.65850 
_cell_length_b                                          6.61930 
_cell_length_c                                          7.04610 
_cell_angle_alpha                                            90 
_cell_angle_beta                                             90 
_cell_angle_gamma                                            90 
_cell_volume                                            963.518 
_cell_formula_units_Z                                 4 
 
 
 
loop_ 
_atom_site_label 
_atom_site_type_symbol 
_atom_site_fract_x 
_atom_site_fract_y 
_atom_site_fract_z 
S13 S 0.09974 0.75000 0.56999 
S14 S -0.05025 0.75000 0.15013 
S15 S 0.14846 0.75000 0.07820 
N9 N 0.02215 0.75000 0.04608 
N10 N 0.31896 0.75000 0.20212 
N11 N 0.26332 0.75000 0.73984 
N12 N -0.07900 0.75000 0.69737 
C1 C 0.05001 0.75000 0.36699 
C2 C 0.06893 0.75000 0.17298 
C3 C 0.19684 0.75000 0.28375 
C4 C 0.17825 0.75000 0.47052 
C5 C -0.01721 0.75000 0.37968 
C6 C 0.26394 0.75000 0.24045 
C7 C 0.22603 0.75000 0.61483 
C8 C -0.05280 0.75000 0.55014 
 
 
#END

#****************************************************************

# Rank 17: E_rel =   5.00 kJ/mol/molecule
 
data_17_A519
_symmetry_cell_setting                              monoclinic 
_symmetry_space_group_name_Hall                   '-P 2ybc' 
_symmetry_space_group_name_H-M                    'P 21/c' 
_symmetry_Int_Tables_number                              14 
 
loop_ 
_space_group_symop_id 
_space_group_symop_operation_xyz 
1 x,y,z 
2 -x,1/2+y,1/2-z 
3 -x,-y,-z 
4 x,1/2-y,1/2+z 
 
_cell_length_a                                          9.69970 
_cell_length_b                                         11.09150 
_cell_length_c                                          9.59640 
_cell_angle_alpha                                       90.6220 
_cell_angle_beta                                        95.1810 
_cell_angle_gamma                                       90.3940 
_cell_volume                                           1028.111 
_cell_formula_units_Z                                 4 
 
 
 
loop_ 
_atom_site_label 
_atom_site_type_symbol 
_atom_site_fract_x 
_atom_site_fract_y 
_atom_site_fract_z 
S13 S 0.20188 0.71478 0.13236 
S14 S -0.17364 0.51937 0.17670 
S15 S 0.21536 0.50565 0.39574 
N9 N -0.04863 0.47490 0.29525 
N10 N 0.56629 0.40646 0.34177 
N11 N 0.55385 0.64483 0.03434 
N12 N -0.14728 0.74005 -0.12332 
C1 C 0.06402 0.61887 0.16825 
C2 C 0.06687 0.53493 0.27917 
C3 C 0.34701 0.53391 0.28309 
C4 C 0.34289 0.61703 0.17807 
C5 C -0.06701 0.61907 0.09634 
C6 C 0.46675 0.46306 0.31318 
C7 C 0.45802 0.63245 0.09871 
C8 C -0.11188 0.68646 -0.02230 
 
 
#END

#****************************************************************

# Rank 18: E_rel =   5.10 kJ/mol/molecule
 
data_18_A43
_symmetry_cell_setting                              monoclinic 
_symmetry_space_group_name_Hall                   '-P 2ybc' 
_symmetry_space_group_name_H-M                    'P 21/c' 
_symmetry_Int_Tables_number                              14 
 
loop_ 
_space_group_symop_id 
_space_group_symop_operation_xyz 
1 x,y,z 
2 -x,1/2+y,1/2-z 
3 -x,-y,-z 
4 x,1/2-y,1/2+z 
 
_cell_length_a                                         10.96060 
_cell_length_b                                          6.97400 
_cell_length_c                                         12.82820 
_cell_angle_alpha                                       89.7160 
_cell_angle_beta                                        94.9590 
_cell_angle_gamma                                       89.0910 
_cell_volume                                            976.765 
_cell_formula_units_Z                                 4 
 
 
 
loop_ 
_atom_site_label 
_atom_site_type_symbol 
_atom_site_fract_x 
_atom_site_fract_y 
_atom_site_fract_z 
S13 S 0.26529 1.02880 0.33438 
S14 S 0.40310 0.63446 0.11558 
S15 S 0.21461 0.56018 0.38027 
N9 N 0.33383 0.51969 0.20773 
N10 N -0.11611 0.63437 0.41502 
N11 N -0.05303 1.18546 0.36915 
N12 N 0.44300 1.16962 0.07501 
C1 C 0.31147 0.84252 0.25352 
C2 C 0.29156 0.64504 0.27278 
C3 C 0.10144 0.74478 0.38189 
C4 C 0.12240 0.93473 0.36418 
C5 C 0.37369 0.86327 0.16454 
C6 C -0.01768 0.68368 0.40003 
C7 C 0.02628 1.07190 0.36629 
C8 C 0.41021 1.03255 0.11665 
 
 
#END

#****************************************************************

# Rank 19: E_rel =   5.38 kJ/mol/molecule
 
data_19_A108
_symmetry_cell_setting                              monoclinic 
_symmetry_space_group_name_Hall                   '-P 2yn' 
_symmetry_space_group_name_H-M                    'P 21/n' 
_symmetry_Int_Tables_number                              14 
 
loop_ 
_space_group_symop_id 
_space_group_symop_operation_xyz 
1 x,y,z 
2 1/2-x,1/2+y,1/2-z 
3 -x,-y,-z 
4 1/2+x,1/2-y,1/2+z 
 
_cell_length_a                                         12.52500 
_cell_length_b                                          6.80600 
_cell_length_c                                         13.01250 
_cell_angle_alpha                                            90 
_cell_angle_beta                                       117.2550 
_cell_angle_gamma                                            90 
_cell_volume                                            986.100 
_cell_formula_units_Z                                 4 
 
 
 
loop_ 
_atom_site_label 
_atom_site_type_symbol 
_atom_site_fract_x 
_atom_site_fract_y 
_atom_site_fract_z 
S13 S 0.54682 0.58428 0.30656 
S14 S 0.66653 0.15804 0.57980 
S15 S 0.49546 0.10896 0.22151 
N9 N 0.60345 0.05081 0.45079 
N10 N 0.62697 0.15476 0.01728 
N11 N 0.67898 0.71228 0.11246 
N12 N 0.71324 0.70371 0.65420 
C1 C 0.58877 0.38517 0.40383 
C2 C 0.56715 0.18532 0.36885 
C3 C 0.56026 0.28465 0.16574 
C4 C 0.57970 0.47741 0.19957 
C5 C 0.64653 0.39692 0.52376 
C6 C 0.59693 0.21241 0.08468 
C7 C 0.63476 0.60611 0.15265 
C8 C 0.68390 0.56553 0.59409 
 
 
#END

#****************************************************************

# Rank 20: E_rel =   5.77 kJ/mol/molecule
 
data_20_A7
_symmetry_cell_setting                            orthorhombic 
_symmetry_space_group_name_Hall                   '-P 2ac 2ab' 
_symmetry_space_group_name_H-M                    'P b c a' 
_symmetry_Int_Tables_number                              61 
 
loop_ 
_space_group_symop_id 
_space_group_symop_operation_xyz 
1 x,y,z 
2 1/2-x,-y,1/2+z 
3 1/2+x,1/2-y,-z 
4 -x,1/2+y,1/2-z 
5 -x,-y,-z 
6 1/2+x,y,1/2-z 
7 1/2-x,1/2+y,z 
8 x,1/2-y,1/2+z 
 
_cell_length_a                                         13.79790 
_cell_length_b                                          7.45590 
_cell_length_c                                         19.03820 
_cell_angle_alpha                                            90 
_cell_angle_beta                                             90 
_cell_angle_gamma                                            90 
_cell_volume                                           1958.569 
_cell_formula_units_Z                                 8 
 
 
 
loop_ 
_atom_site_label 
_atom_site_type_symbol 
_atom_site_fract_x 
_atom_site_fract_y 
_atom_site_fract_z 
S13 S 0.00009 0.32659 0.08252 
S14 S 0.20866 0.10923 -0.06044 
S15 S 0.22590 0.25262 0.15095 
N9 N 0.25761 0.13809 0.01891 
N10 N 0.13456 0.05748 0.31576 
N11 N -0.12825 0.08787 0.22330 
N12 N -0.05811 0.17866 -0.11330 
C1 C 0.09755 0.23361 0.03528 
C2 C 0.19225 0.20479 0.06254 
C3 C 0.11478 0.20122 0.19290 
C4 C 0.02396 0.22573 0.16562 
C5 C 0.09368 0.18192 -0.03471 
C6 C 0.12559 0.12098 0.26002 
C7 C -0.05907 0.15427 0.19908 
C8 C 0.01159 0.18230 -0.07843 
 
 
#END

#****************************************************************
