# Supplementary material for: Report on the sixth blind test of organic crystal structure prediction methods
Source: Acta Crystallogr B Struct Sci Cryst Eng Mater. 2016 Aug 1;72(Pt 4):439–59. doi: 10.1107/S2052520616007447 (PMC4971545; doi:10.1107/S2052520616007447)
Supplement: Supplementary file 2 [file b-72-00439-sup2.zip › Group_25_Tkatchenko/XXIII-1_Tkatchenko.cif]

# XXIII LIST 1: Energy ranking based on PBE+MBD electronic energies
 
# Rank 1: E_rel =   0.00 kJ/mol/molecule
 
data_1_B45
_symmetry_cell_setting                               triclinic 
_symmetry_space_group_name_Hall                   '-P 1' 
_symmetry_space_group_name_H-M                    'P -1' 
_symmetry_Int_Tables_number                               2 
 
loop_ 
_space_group_symop_id 
_space_group_symop_operation_xyz 
1 x,y,z 
2 -x,-y,-z 
 
_cell_length_a                                          7.44460 
_cell_length_b                                          9.49820 
_cell_length_c                                         14.36560 
_cell_angle_alpha                                       96.1450 
_cell_angle_beta                                       102.3360 
_cell_angle_gamma                                      112.6350 
_cell_volume                                            895.502 
_cell_formula_units_Z                                 2 
 
 
 
loop_ 
_atom_site_label 
_atom_site_type_symbol 
_atom_site_fract_x 
_atom_site_fract_y 
_atom_site_fract_z 
Cl25 Cl 0.27020 0.55690 -0.02367 
Cl26 Cl 0.16038 0.19133 -0.04705 
O23 O 1.39752 0.95311 0.08913 
O24 O 1.71247 1.13177 0.10111 
N22 N 1.27304 0.93536 0.24950 
C1 C 1.61205 1.10839 0.24582 
C2 C 1.46492 1.04571 0.29791 
C3 C 1.52576 1.10036 0.40030 
C4 C 1.72030 1.21096 0.44854 
C5 C 1.86277 1.27454 0.39724 
C6 C 1.80711 1.22238 0.29707 
C7 C 1.56523 1.05809 0.13971 
C8 C 1.11142 0.86309 0.29010 
C9 C 1.01060 0.69973 0.26840 
C10 C 0.85341 0.62445 0.30821 
C11 C 0.79173 0.70914 0.37052 
C12 C 0.88439 0.87237 0.38674 
C13 C 1.04215 0.94903 0.34736 
C14 C 0.62477 0.62625 0.41523 
C15 C 0.41400 0.60242 0.35346 
C16 C 0.34861 0.50113 0.25332 
C17 C 0.34552 0.56559 0.17021 
C18 C 0.28222 0.47151 0.07736 
C19 C 0.22758 0.31089 0.06699 
C20 C 0.23097 0.24545 0.14942 
C21 C 0.29081 0.33981 0.24141 
H27 H 1.41771 1.05256 0.44154 
H28 H 1.76341 1.24754 0.52764 
H29 H 2.01395 1.36321 0.43565 
H30 H 1.91459 1.26854 0.25521 
H31 H 1.05612 0.63158 0.22021 
H32 H 0.77849 0.49733 0.29128 
H33 H 0.83315 0.94199 0.43076 
H34 H 1.10938 1.07600 0.36050 
H35 H 0.62304 0.51207 0.42439 
H36 H 0.65357 0.69360 0.48837 
H37 H 0.30156 0.54985 0.39292 
H38 H 0.41641 0.71732 0.34680 
H39 H 0.39326 0.69086 0.17666 
H40 H 0.18466 0.12025 0.14038 
H41 H 0.29391 0.28664 0.30507 
H42 H 1.25480 0.89381 0.17748 
H43 H 1.66566 1.09395 0.02716 
 
 
#END

#****************************************************************

# Rank 2: E_rel =   0.29 kJ/mol/molecule
 
data_2_A3661
_symmetry_cell_setting                               triclinic 
_symmetry_space_group_name_Hall                   '-P 1' 
_symmetry_space_group_name_H-M                    'P -1' 
_symmetry_Int_Tables_number                               2 
 
loop_ 
_space_group_symop_id 
_space_group_symop_operation_xyz 
1 x,y,z 
2 -x,-y,-z 
 
_cell_length_a                                          7.12050 
_cell_length_b                                          7.75660 
_cell_length_c                                         17.99080 
_cell_angle_alpha                                       88.9300 
_cell_angle_beta                                        81.2350 
_cell_angle_gamma                                       64.8930 
_cell_volume                                            888.082 
_cell_formula_units_Z                                 2 
 
 
 
loop_ 
_atom_site_label 
_atom_site_type_symbol 
_atom_site_fract_x 
_atom_site_fract_y 
_atom_site_fract_z 
Cl25 Cl -0.43936 1.21761 0.13425 
Cl26 Cl -0.23909 1.42679 0.01268 
O23 O 1.35200 0.06376 0.43419 
O24 O 1.44105 -0.20298 0.49966 
N22 N 1.05830 0.14252 0.34832 
C1 C 1.17841 -0.13771 0.42342 
C2 C 1.04196 -0.01911 0.37385 
C3 C 0.89562 -0.07806 0.35087 
C4 C 0.88930 -0.24744 0.37324 
C5 C 1.02694 -0.36632 0.42003 
C6 C 1.16687 -0.30931 0.44538 
C7 C 1.32868 -0.08453 0.45233 
C8 C 0.91931 0.28775 0.30848 
C9 C 0.70066 0.36682 0.33114 
C10 C 0.56965 0.51565 0.29266 
C11 C 0.65030 0.59411 0.23206 
C12 C 0.86895 0.51348 0.20973 
C13 C 1.00214 0.36209 0.24709 
C14 C 0.50622 0.76538 0.19486 
C15 C 0.32156 0.74203 0.16874 
C16 C 0.18184 0.91150 0.12971 
C17 C -0.03692 0.98323 0.14737 
C18 C -0.16781 1.13870 0.11126 
C19 C -0.08140 1.22744 0.05694 
C20 C 0.13629 1.15455 0.03768 
C21 C 0.26553 0.99821 0.07334 
H27 H 0.78706 0.01184 0.31479 
H28 H 0.77576 -0.28873 0.35389 
H29 H 1.02253 -0.50052 0.43633 
H30 H 1.27366 -0.39796 0.48237 
H31 H 0.63417 0.31549 0.38038 
H32 H 0.40080 0.57461 0.31184 
H33 H 0.93710 0.56870 0.16191 
H34 H 1.17163 0.30001 0.22870 
H35 H 0.44206 0.89170 0.23431 
H36 H 0.60076 0.79597 0.14675 
H37 H 0.38596 0.61492 0.13004 
H38 H 0.22504 0.71427 0.21701 
H39 H -0.10787 0.91779 0.19002 
H40 H 0.20183 1.22294 -0.00544 
H41 H 0.43489 0.94358 0.05690 
H42 H 1.17824 0.16281 0.36596 
H43 H 1.52577 -0.14423 0.52215 
 
 
#END

#****************************************************************

# Rank 3: E_rel =   0.44 kJ/mol/molecule
 
data_3_B116
_symmetry_cell_setting                              monoclinic 
_symmetry_space_group_name_Hall                   '-P 2yn' 
_symmetry_space_group_name_H-M                    'P 21/n' 
_symmetry_Int_Tables_number                              14 
 
loop_ 
_space_group_symop_id 
_space_group_symop_operation_xyz 
1 x,y,z 
2 1/2-x,1/2+y,1/2-z 
3 -x,-y,-z 
4 1/2+x,1/2-y,1/2+z 
 
_cell_length_a                                          7.45060 
_cell_length_b                                         27.23280 
_cell_length_c                                          9.51920 
_cell_angle_alpha                                            90 
_cell_angle_beta                                       111.0630 
_cell_angle_gamma                                            90 
_cell_volume                                           1802.404 
_cell_formula_units_Z                                 4 
 
 
 
loop_ 
_atom_site_label 
_atom_site_type_symbol 
_atom_site_fract_x 
_atom_site_fract_y 
_atom_site_fract_z 
Cl111 Cl 0.82076 -0.01912 0.79558 
Cl112 Cl 0.71185 -0.01472 0.43703 
O109 O -0.34779 0.04495 0.07228 
O110 O -0.65051 0.05112 -0.09744 
N108 N -0.12820 0.12459 0.13330 
C87 C -0.46168 0.12313 -0.03968 
C88 C -0.28532 0.14896 0.03589 
C89 C -0.28038 0.19988 0.00647 
C90 C -0.43812 0.22364 -0.09568 
C91 C -0.60979 0.19815 -0.17130 
C92 C -0.61957 0.14856 -0.14165 
C93 C -0.48151 0.07028 -0.01671 
C94 C 0.05707 0.14388 0.21253 
C95 C 0.14570 0.13301 0.36619 
C96 C 0.32523 0.15256 0.44884 
C97 C 0.42118 0.18368 0.38169 
C98 C 0.33763 0.19160 0.22610 
C99 C 0.15877 0.17175 0.14188 
C100 C 0.61008 0.20698 0.47392 
C101 C 0.78672 0.17605 0.48059 
C102 C 0.79862 0.12719 0.55779 
C103 C 0.75109 0.08363 0.47469 
C104 C 0.76281 0.03833 0.54622 
C105 C 0.81672 0.03631 0.70309 
C106 C 0.86437 0.07956 0.78709 
C107 C 0.85527 0.12443 0.71494 
H113 H -0.14961 0.22057 0.06416 
H114 H -0.42625 0.26264 -0.11678 
H115 H -0.73233 0.21685 -0.25312 
H116 H -0.75089 0.12783 -0.19819 
H117 H 0.07287 0.10933 0.42097 
H118 H 0.39094 0.14418 0.56853 
H119 H 0.41357 0.21349 0.16892 
H120 H 0.09860 0.17782 0.02082 
H121 H 0.61429 0.21363 0.58915 
H122 H 0.62255 0.24300 0.42597 
H123 H 0.91751 0.19741 0.54013 
H124 H 0.78304 0.17038 0.36530 
H125 H 0.70326 0.08431 0.35225 
H126 H 0.90964 0.07749 0.90905 
H127 H 0.89071 0.15800 0.78208 
H128 H -0.15577 0.08883 0.15366 
H129 H -0.64796 0.01401 -0.08258 
 
 
#END

#****************************************************************

# Rank 4: E_rel =   0.46 kJ/mol/molecule
 
data_4_A63
_symmetry_cell_setting                              monoclinic 
_symmetry_space_group_name_Hall                   '-I 2yc' 
_symmetry_space_group_name_H-M                    'I 2/c' 
_symmetry_Int_Tables_number                              15 
 
loop_ 
_space_group_symop_id 
_space_group_symop_operation_xyz 
1 x,y,z 
2 -x,y,1/2-z 
3 -x,-y,-z 
4 x,-y,1/2+z 
5 1/2+x,1/2+y,1/2+z 
6 1/2-x,1/2+y,-z 
7 1/2-x,1/2-y,1/2-z 
8 1/2+x,1/2-y,z 
 
_cell_length_a                                         23.52770 
_cell_length_b                                          4.41050 
_cell_length_c                                         34.65140 
_cell_angle_alpha                                            90 
_cell_angle_beta                                        96.9220 
_cell_angle_gamma                                            90 
_cell_volume                                           3569.530 
_cell_formula_units_Z                                 8 
 
 
 
loop_ 
_atom_site_label 
_atom_site_type_symbol 
_atom_site_fract_x 
_atom_site_fract_y 
_atom_site_fract_z 
Cl111 Cl 0.39503 -0.52446 0.36513 
Cl112 Cl 0.27223 -0.35447 0.32055 
O109 O 0.46568 1.25585 0.02376 
O110 O 0.45083 1.36583 -0.04022 
N108 N 0.39492 0.87026 0.05238 
C87 C 0.38730 1.02069 -0.01568 
C88 C 0.36727 0.84815 0.01511 
C89 C 0.31968 0.65520 0.00527 
C90 C 0.29252 0.63972 -0.03245 
C91 C 0.31154 0.81153 -0.06242 
C92 C 0.35878 0.99740 -0.05372 
C93 C 0.43716 1.22116 -0.00912 
C94 C 0.38962 0.68296 0.08460 
C95 C 0.44029 0.57943 0.10627 
C96 C 0.43816 0.39260 0.13844 
C97 C 0.38588 0.30240 0.15040 
C98 C 0.33564 0.41130 0.12908 
C99 C 0.33703 0.60105 0.09700 
C100 C 0.38420 0.10451 0.18570 
C101 C 0.37635 0.28829 0.22282 
C102 C 0.37998 0.09254 0.25868 
C103 C 0.33088 -0.02832 0.27194 
C104 C 0.33506 -0.21747 0.30448 
C105 C 0.38867 -0.29308 0.32421 
C106 C 0.43788 -0.17194 0.31131 
C107 C 0.43330 0.01940 0.27919 
H113 H 0.30486 0.50935 0.02728 
H114 H 0.25617 0.48657 -0.03840 
H115 H 0.29051 0.79470 -0.09212 
H116 H 0.37473 1.13290 -0.07636 
H117 H 0.48146 0.64125 0.09703 
H118 H 0.47822 0.30892 0.15400 
H119 H 0.29414 0.35023 0.13793 
H120 H 0.29696 0.68940 0.08230 
H121 H 0.42405 -0.02803 0.19075 
H122 H 0.34951 -0.06280 0.18036 
H123 H 0.33498 0.40736 0.21861 
H124 H 0.40961 0.46466 0.22705 
H125 H 0.28862 0.02444 0.25696 
H126 H 0.47951 -0.22502 0.32715 
H127 H 0.47214 0.11816 0.27026 
H128 H 0.43140 0.99991 0.05379 
H129 H 0.48409 1.51114 -0.03228 
 
 
#END

#****************************************************************

# Rank 5: E_rel =   0.50 kJ/mol/molecule
 
data_5_A7573
_symmetry_cell_setting                               triclinic 
_symmetry_space_group_name_Hall                   '-P 1' 
_symmetry_space_group_name_H-M                    'P -1' 
_symmetry_Int_Tables_number                               2 
 
loop_ 
_space_group_symop_id 
_space_group_symop_operation_xyz 
1 x,y,z 
2 -x,-y,-z 
 
_cell_length_a                                          4.45280 
_cell_length_b                                         11.85500 
_cell_length_c                                         17.61480 
_cell_angle_alpha                                       77.2750 
_cell_angle_beta                                        83.8800 
_cell_angle_gamma                                       83.9510 
_cell_volume                                            898.620 
_cell_formula_units_Z                                 2 
 
 
 
loop_ 
_atom_site_label 
_atom_site_type_symbol 
_atom_site_fract_x 
_atom_site_fract_y 
_atom_site_fract_z 
Cl25 Cl 0.07006 0.56435 -0.12179 
Cl26 Cl -0.20117 0.81613 -0.20788 
O23 O 1.29870 0.93156 0.45601 
O24 O 1.35777 0.89818 0.58498 
N22 N 0.97710 0.79123 0.40538 
C1 C 1.06717 0.77262 0.54184 
C2 C 0.93399 0.73428 0.48230 
C3 C 0.75361 0.63921 0.50639 
C4 C 0.70975 0.58459 0.58427 
C5 C 0.84362 0.62100 0.64239 
C6 C 1.02036 0.71409 0.62032 
C7 C 1.24893 0.87260 0.52423 
C8 C 0.82839 0.77738 0.34187 
C9 C 0.70561 0.87688 0.29181 
C10 C 0.54985 0.86608 0.22965 
C11 C 0.51144 0.75721 0.21474 
C12 C 0.64513 0.65900 0.26307 
C13 C 0.80358 0.66845 0.32522 
C14 C 0.34094 0.74807 0.14720 
C15 C 0.54211 0.76480 0.06893 
C16 C 0.36300 0.77635 -0.00058 
C17 C 0.30475 0.67863 -0.02719 
C18 C 0.13099 0.68944 -0.09025 
C19 C 0.01062 0.79902 -0.12799 
C20 C 0.06794 0.89696 -0.10177 
C21 C 0.24221 0.88542 -0.03905 
H27 H 0.63841 0.61097 0.46340 
H28 H 0.56504 0.51290 0.60015 
H29 H 0.80795 0.57813 0.70371 
H30 H 1.12806 0.74440 0.66381 
H31 H 0.72670 0.96250 0.30307 
H32 H 0.45079 0.94480 0.19300 
H33 H 0.62705 0.57292 0.25196 
H34 H 0.91332 0.59077 0.36005 
H35 H 0.14566 0.81359 0.14198 
H36 H 0.24589 0.66331 0.15869 
H37 H 0.71700 0.69176 0.07100 
H38 H 0.66305 0.84314 0.06218 
H39 H 0.39631 0.59268 0.00126 
H40 H -0.02106 0.98222 -0.13199 
H41 H 0.28620 0.96307 -0.01981 
H42 H 1.08701 0.86525 0.39847 
H43 H 1.49143 0.96586 0.56599 
 
 
#END

#****************************************************************

# Rank 6: E_rel =   1.24 kJ/mol/molecule
 
data_6_A2463
_symmetry_cell_setting                               triclinic 
_symmetry_space_group_name_Hall                   '-P 1' 
_symmetry_space_group_name_H-M                    'P -1' 
_symmetry_Int_Tables_number                               2 
 
loop_ 
_space_group_symop_id 
_space_group_symop_operation_xyz 
1 x,y,z 
2 -x,-y,-z 
 
_cell_length_a                                          6.65430 
_cell_length_b                                          8.87680 
_cell_length_c                                         15.58290 
_cell_angle_alpha                                       85.3880 
_cell_angle_beta                                        84.5490 
_cell_angle_gamma                                       79.6360 
_cell_volume                                            899.466 
_cell_formula_units_Z                                 2 
 
 
 
loop_ 
_atom_site_label 
_atom_site_type_symbol 
_atom_site_fract_x 
_atom_site_fract_y 
_atom_site_fract_z 
Cl25 Cl 0.26799 1.00934 0.65121 
Cl26 Cl -0.15516 0.88843 0.70664 
O23 O 1.31463 0.13094 0.03717 
O24 O 1.34231 0.01347 -0.08775 
N22 N 0.96692 0.31186 0.08267 
C1 C 1.03106 0.17725 -0.05030 
C2 C 0.89941 0.27602 0.00766 
C3 C 0.69979 0.33761 -0.01602 
C4 C 0.63191 0.30205 -0.09194 
C5 C 0.75964 0.20267 -0.14782 
C6 C 0.95671 0.14215 -0.12680 
C7 C 1.23836 0.10628 -0.03027 
C8 C 0.84770 0.37938 0.15393 
C9 C 0.92253 0.48972 0.19562 
C10 C 0.81638 0.55065 0.27008 
C11 C 0.63389 0.50374 0.30515 
C12 C 0.55919 0.39504 0.26202 
C13 C 0.66399 0.33237 0.18800 
C14 C 0.52259 0.56370 0.38773 
C15 C 0.34491 0.69937 0.37390 
C16 C 0.22220 0.74766 0.45668 
C17 C 0.28995 0.84429 0.51031 
C18 C 0.17673 0.88794 0.58714 
C19 C -0.00784 0.83496 0.61190 
C20 C -0.07604 0.73816 0.55905 
C21 C 0.03799 0.69522 0.48257 
H27 H 0.59825 0.41212 0.02756 
H28 H 0.47674 0.35111 -0.10822 
H29 H 0.70315 0.17221 -0.20611 
H30 H 1.05796 0.06383 -0.16871 
H31 H 1.06499 0.52672 0.16962 
H32 H 0.87728 0.63698 0.30107 
H33 H 0.41874 0.35446 0.28794 
H34 H 0.60833 0.24241 0.15839 
H35 H 0.63198 0.59888 0.42756 
H36 H 0.46125 0.46954 0.42551 
H37 H 0.24226 0.66678 0.33001 
H38 H 0.40772 0.79730 0.34123 
H39 H 0.43220 0.88767 0.49183 
H40 H -0.22021 0.69811 0.57823 
H41 H -0.01840 0.62044 0.44174 
H42 H 1.11920 0.27011 0.08912 
H43 H 1.47969 -0.03838 -0.06506 
 
 
#END

#****************************************************************

# Rank 7: E_rel =   2.05 kJ/mol/molecule
 
data_7_A191
_symmetry_cell_setting                              monoclinic 
_symmetry_space_group_name_Hall                   '-C 2yc' 
_symmetry_space_group_name_H-M                    'C 2/c' 
_symmetry_Int_Tables_number                              15 
 
loop_ 
_space_group_symop_id 
_space_group_symop_operation_xyz 
1 x,y,z 
2 -x,y,1/2-z 
3 -x,-y,-z 
4 x,-y,1/2+z 
5 1/2+x,1/2+y,z 
6 1/2-x,1/2+y,1/2-z 
7 1/2-x,1/2-y,-z 
8 1/2+x,1/2-y,1/2+z 
 
_cell_length_a                                         34.99800 
_cell_length_b                                          4.44930 
_cell_length_c                                         23.50150 
_cell_angle_alpha                                            90 
_cell_angle_beta                                        97.0150 
_cell_angle_gamma                                            90 
_cell_volume                                           3632.179 
_cell_formula_units_Z                                 8 
 
 
 
loop_ 
_atom_site_label 
_atom_site_type_symbol 
_atom_site_fract_x 
_atom_site_fract_y 
_atom_site_fract_z 
Cl111 Cl -0.10486 1.85677 0.10086 
Cl112 Cl -0.06322 1.63341 0.22289 
O109 O 0.22652 -0.00273 0.03404 
O110 O 0.28949 -0.12548 0.05055 
N108 N 0.19879 0.38814 0.10454 
C87 C 0.26559 0.22217 0.11346 
C88 C 0.23561 0.40134 0.13294 
C89 C 0.24592 0.59154 0.18065 
C90 C 0.28331 0.60098 0.20801 
C91 C 0.31247 0.42398 0.18925 
C92 C 0.30319 0.23766 0.14241 
C93 C 0.25893 0.02437 0.06340 
C94 C 0.16738 0.57910 0.10966 
C95 C 0.14528 0.67611 0.05890 
C96 C 0.11425 0.86994 0.06106 
C97 C 0.10393 0.97411 0.11346 
C98 C 0.12542 0.86999 0.16371 
C99 C 0.15627 0.67263 0.16235 
C100 C 0.07002 1.18046 0.11564 
C101 C 0.03160 1.00699 0.11419 
C102 C -0.00275 1.21279 0.11109 
C103 C -0.01632 1.31614 0.16115 
C104 C -0.04731 1.51514 0.15880 
C105 C -0.06546 1.61534 0.10573 
C106 C -0.05212 1.51314 0.05552 
C107 C -0.02126 1.31410 0.05829 
H113 H 0.22468 0.74168 0.19531 
H114 H 0.28964 0.75318 0.24430 
H115 H 0.34198 0.43530 0.21013 
H116 H 0.32510 0.09684 0.12683 
H117 H 0.15319 0.60305 0.01757 
H118 H 0.09829 0.94597 0.02081 
H119 H 0.11783 0.94534 0.20514 
H120 H 0.17109 0.58855 0.20258 
H121 H 0.06805 1.33848 0.07941 
H122 H 0.07437 1.31931 0.15463 
H123 H 0.03267 0.86310 0.15238 
H124 H 0.02844 0.85477 0.07702 
H125 H -0.00267 1.23975 0.20275 
H126 H -0.06666 1.58818 0.01437 
H127 H -0.01151 1.23515 0.01854 
H128 H 0.19709 0.25808 0.06817 
H129 H 0.28164 -0.26843 0.01696 
 
 
#END

#****************************************************************

# Rank 8: E_rel =   2.13 kJ/mol/molecule
 
data_8_B20
_symmetry_cell_setting                               triclinic 
_symmetry_space_group_name_Hall                   '-P 1' 
_symmetry_space_group_name_H-M                    'P -1' 
_symmetry_Int_Tables_number                               2 
 
loop_ 
_space_group_symop_id 
_space_group_symop_operation_xyz 
1 x,y,z 
2 -x,-y,-z 
 
_cell_length_a                                          7.46130 
_cell_length_b                                         11.83830 
_cell_length_c                                         11.99900 
_cell_angle_alpha                                       63.1080 
_cell_angle_beta                                        86.2170 
_cell_angle_gamma                                       74.5970 
_cell_volume                                            909.487 
_cell_formula_units_Z                                 2 
 
 
 
loop_ 
_atom_site_label 
_atom_site_type_symbol 
_atom_site_fract_x 
_atom_site_fract_y 
_atom_site_fract_z 
Cl25 Cl -0.01500 0.33831 0.10613 
Cl26 Cl 0.26955 0.05187 0.19804 
O23 O 0.11001 0.95492 -0.37061 
O24 O -0.04258 1.16222 -0.50493 
N22 N 0.23807 0.91290 -0.15011 
C1 C 0.11097 1.12972 -0.32211 
C2 C 0.20001 1.04678 -0.19861 
C3 C 0.24877 1.10836 -0.13218 
C4 C 0.20853 1.24366 -0.18262 
C5 C 0.12120 1.32485 -0.30323 
C6 C 0.07439 1.26736 -0.37118 
C7 C 0.06004 1.07563 -0.39993 
C8 C 0.30923 0.81425 -0.02982 
C9 C 0.42898 0.69590 -0.02009 
C10 C 0.49699 0.59163 0.09667 
C11 C 0.45045 0.60203 0.20733 
C12 C 0.33026 0.72039 0.19671 
C13 C 0.25838 0.82457 0.08078 
C14 C 0.52366 0.48980 0.33409 
C15 C 0.37813 0.41382 0.40382 
C16 C 0.34200 0.32699 0.35156 
C17 C 0.19746 0.36897 0.26127 
C18 C 0.16956 0.28483 0.21542 
C19 C 0.28943 0.15820 0.25734 
C20 C 0.43356 0.11612 0.34684 
C21 C 0.45869 0.19937 0.39354 
H27 H 0.32221 1.04821 -0.04053 
H28 H 0.24803 1.28637 -0.12747 
H29 H 0.09309 1.43128 -0.34317 
H30 H 0.00845 1.32723 -0.46546 
H31 H 0.46964 0.68669 -0.10516 
H32 H 0.59204 0.50159 0.10162 
H33 H 0.28988 0.73179 0.28092 
H34 H 0.15861 0.91238 0.07667 
H35 H 0.64906 0.42079 0.32525 
H36 H 0.56656 0.52841 0.39295 
H37 H 0.42842 0.35131 0.50260 
H38 H 0.24785 0.48483 0.40259 
H39 H 0.10508 0.46805 0.22508 
H40 H 0.52606 0.01787 0.37846 
H41 H 0.57242 0.16504 0.46337 
H42 H 0.21380 0.88237 -0.21393 
H43 H -0.06362 1.11341 -0.55260 
 
 
#END

#****************************************************************

# Rank 9: E_rel =   2.14 kJ/mol/molecule
 
data_9_A75
_symmetry_cell_setting                              monoclinic 
_symmetry_space_group_name_Hall                   '-P 2ybc' 
_symmetry_space_group_name_H-M                    'P 21/c' 
_symmetry_Int_Tables_number                              14 
 
loop_ 
_space_group_symop_id 
_space_group_symop_operation_xyz 
1 x,y,z 
2 -x,1/2+y,1/2-z 
3 -x,-y,-z 
4 x,1/2-y,1/2+z 
 
_cell_length_a                                          4.25810 
_cell_length_b                                         24.41940 
_cell_length_c                                         17.05450 
_cell_angle_alpha                                            90 
_cell_angle_beta                                        96.5780 
_cell_angle_gamma                                            90 
_cell_volume                                           1761.657 
_cell_formula_units_Z                                 4 
 
 
 
loop_ 
_atom_site_label 
_atom_site_type_symbol 
_atom_site_fract_x 
_atom_site_fract_y 
_atom_site_fract_z 
Cl111 Cl -0.63515 0.08020 0.76619 
Cl112 Cl -0.37993 0.19818 0.72004 
O109 O 0.76564 0.03661 0.04840 
O110 O 0.99428 0.06182 -0.05890 
N108 N 0.44175 0.11114 0.11817 
C87 C 0.68399 0.12799 -0.00156 
C88 C 0.50000 0.14658 0.05903 
C89 C 0.37418 0.20020 0.05210 
C90 C 0.43004 0.23379 -0.01031 
C91 C 0.61342 0.21611 -0.06856 
C92 C 0.73673 0.16354 -0.06372 
C93 C 0.81596 0.07247 -0.00175 
C94 C 0.28139 0.11733 0.18477 
C95 C 0.23554 0.16700 0.22361 
C96 C 0.07606 0.16789 0.29065 
C97 C -0.04178 0.12009 0.32177 
C98 C 0.01038 0.07060 0.28349 
C99 C 0.16935 0.06889 0.21685 
C100 C -0.20797 0.12046 0.39512 
C101 C 0.01911 0.10944 0.47081 
C102 C -0.14514 0.10291 0.54382 
C103 C -0.18827 0.14755 0.59283 
C104 C -0.34110 0.14119 0.66045 
C105 C -0.45523 0.08980 0.68050 
C106 C -0.41598 0.04521 0.63128 
C107 C -0.26211 0.05181 0.56418 
H113 H 0.21605 0.21427 0.09348 
H114 H 0.32188 0.27433 -0.01443 
H115 H 0.65589 0.24289 -0.11728 
H116 H 0.87923 0.14873 -0.10836 
H117 H 0.33336 0.20497 0.20394 
H118 H 0.04701 0.20720 0.31962 
H119 H -0.07796 0.03230 0.30555 
H120 H 0.20474 0.02975 0.18826 
H121 H -0.32819 0.15984 0.40082 
H122 H -0.39477 0.08914 0.38947 
H123 H 0.15522 0.07212 0.46210 
H124 H 0.19324 0.14270 0.47963 
H125 H -0.10008 0.18801 0.57950 
H126 H -0.50217 0.00518 0.64700 
H127 H -0.23052 0.01633 0.52699 
H128 H 0.53072 0.07267 0.11002 
H129 H 1.08191 0.02298 -0.05220 
 
 
#END

#****************************************************************

# Rank 10: E_rel =   2.30 kJ/mol/molecule
 
data_10_A2073
_symmetry_cell_setting                               triclinic 
_symmetry_space_group_name_Hall                   '-P 1' 
_symmetry_space_group_name_H-M                    'P -1' 
_symmetry_Int_Tables_number                               2 
 
loop_ 
_space_group_symop_id 
_space_group_symop_operation_xyz 
1 x,y,z 
2 -x,-y,-z 
 
_cell_length_a                                          7.10480 
_cell_length_b                                          7.72020 
_cell_length_c                                         18.20110 
_cell_angle_alpha                                       87.3400 
_cell_angle_beta                                        80.3790 
_cell_angle_gamma                                       64.8390 
_cell_volume                                            890.564 
_cell_formula_units_Z                                 2 
 
 
 
loop_ 
_atom_site_label 
_atom_site_type_symbol 
_atom_site_fract_x 
_atom_site_fract_y 
_atom_site_fract_z 
Cl25 Cl -0.44811 1.73878 0.12566 
Cl26 Cl -0.22683 1.91028 -0.00777 
O23 O 1.34470 0.56993 0.43752 
O24 O 1.44654 0.29187 0.49851 
N22 N 1.03985 0.65841 0.35760 
C1 C 1.17759 0.36314 0.42571 
C2 C 1.03318 0.48838 0.37955 
C3 C 0.88973 0.42748 0.35634 
C4 C 0.89303 0.25062 0.37534 
C5 C 1.03681 0.12659 0.41940 
C6 C 1.17440 0.18490 0.44485 
C7 C 1.32748 0.41635 0.45387 
C8 C 0.91068 0.79722 0.31240 
C9 C 1.00596 0.86509 0.25104 
C10 C 0.88253 1.00473 0.20655 
C11 C 0.66118 1.07986 0.22101 
C12 C 0.56837 1.01238 0.28287 
C13 C 0.69025 0.87500 0.32867 
C14 C 0.53399 1.22708 0.16957 
C15 C 0.29582 1.29055 0.18671 
C16 C 0.16922 1.44090 0.13627 
C17 C -0.05126 1.51294 0.14989 
C18 C -0.17415 1.65547 0.10621 
C19 C -0.07868 1.72932 0.04725 
C20 C 0.14011 1.65559 0.03222 
C21 C 0.26200 1.51308 0.07613 
H27 H 0.77593 0.52170 0.32263 
H28 H 0.78153 0.20811 0.35577 
H29 H 1.03805 -0.01199 0.43427 
H30 H 1.28495 0.09250 0.48009 
H31 H 1.17757 0.80546 0.23815 
H32 H 0.95974 1.05348 0.15841 
H33 H 0.39751 1.06769 0.29685 
H34 H 0.61402 0.83060 0.37809 
H35 H 0.56815 1.35359 0.17070 
H36 H 0.59308 1.16659 0.11224 
H37 H 0.26038 1.16514 0.18443 
H38 H 0.23595 1.34741 0.24443 
H39 H -0.12932 1.45848 0.19559 
H40 H 0.21328 1.71215 -0.01410 
H41 H 0.43242 1.45916 0.06305 
H42 H 1.16276 0.67656 0.37316 
H43 H 1.53123 0.35034 0.52015 
 
 
#END

#****************************************************************

# Rank 11: E_rel =   2.42 kJ/mol/molecule
 
data_11_A3937
_symmetry_cell_setting                               triclinic 
_symmetry_space_group_name_Hall                   '-P 1' 
_symmetry_space_group_name_H-M                    'P -1' 
_symmetry_Int_Tables_number                               2 
 
loop_ 
_space_group_symop_id 
_space_group_symop_operation_xyz 
1 x,y,z 
2 -x,-y,-z 
 
_cell_length_a                                          7.32980 
_cell_length_b                                          7.50590 
_cell_length_c                                         18.08150 
_cell_angle_alpha                                       81.8910 
_cell_angle_beta                                        84.5590 
_cell_angle_gamma                                       66.9300 
_cell_volume                                            905.224 
_cell_formula_units_Z                                 2 
 
 
 
loop_ 
_atom_site_label 
_atom_site_type_symbol 
_atom_site_fract_x 
_atom_site_fract_y 
_atom_site_fract_z 
Cl25 Cl 0.26928 -0.42090 -0.15376 
Cl26 Cl 0.29095 -0.84334 -0.07723 
O23 O 0.39445 0.45143 0.43424 
O24 O 0.26379 0.70282 0.50375 
N22 N 0.15438 0.37830 0.35430 
C1 C 0.04677 0.64998 0.42859 
C2 C 0.00452 0.54011 0.37840 
C3 C -0.19216 0.60695 0.35472 
C4 C -0.34037 0.76946 0.38096 
C5 C -0.29961 0.87585 0.43054 
C6 C -0.10781 0.81516 0.45380 
C7 C 0.24638 0.59371 0.45521 
C8 C 0.14775 0.23211 0.31520 
C9 C 0.31692 0.13541 0.27069 
C10 C 0.32714 -0.01914 0.23377 
C11 C 0.16756 -0.07985 0.23772 
C12 C -0.00009 0.01763 0.28198 
C13 C -0.01024 0.16845 0.32140 
C14 C 0.17786 -0.24605 0.19681 
C15 C 0.20545 -0.20439 0.11178 
C16 C 0.22490 -0.36555 0.06621 
C17 C 0.24152 -0.33246 -0.01193 
C18 C 0.25961 -0.47563 -0.05663 
C19 C 0.26457 -0.65774 -0.02337 
C20 C 0.24799 -0.69226 0.05416 
C21 C 0.22734 -0.54723 0.09838 
H27 H -0.22736 0.53065 0.31485 
H28 H -0.49028 0.81556 0.36185 
H29 H -0.41652 1.00503 0.44990 
H30 H -0.07354 0.89560 0.49231 
H31 H 0.44263 0.18067 0.26622 
H32 H 0.46288 -0.09446 0.20156 
H33 H -0.12483 -0.02892 0.28759 
H34 H -0.13787 0.23096 0.35904 
H35 H 0.30224 -0.37949 0.21740 
H36 H 0.04180 -0.27511 0.21048 
H37 H 0.08026 -0.07117 0.09163 
H38 H 0.33875 -0.16988 0.09928 
H39 H 0.24079 -0.19284 -0.03881 
H40 H 0.24862 -0.83236 0.08004 
H41 H 0.21134 -0.57877 0.15869 
H42 H 0.29086 0.35992 0.37155 
H43 H 0.40248 0.63955 0.52453 
 
 
#END

#****************************************************************

# Rank 12: E_rel =   2.81 kJ/mol/molecule
 
data_12_B198
_symmetry_cell_setting                              monoclinic 
_symmetry_space_group_name_Hall                   '-P 2ybc' 
_symmetry_space_group_name_H-M                    'P 21/c' 
_symmetry_Int_Tables_number                              14 
 
loop_ 
_space_group_symop_id 
_space_group_symop_operation_xyz 
1 x,y,z 
2 -x,1/2+y,1/2-z 
3 -x,-y,-z 
4 x,1/2-y,1/2+z 
 
_cell_length_a                                         18.73660 
_cell_length_b                                          9.62170 
_cell_length_c                                         10.08860 
_cell_angle_alpha                                            90 
_cell_angle_beta                                        90.2540 
_cell_angle_gamma                                            90 
_cell_volume                                           1818.734 
_cell_formula_units_Z                                 4 
 
 
 
loop_ 
_atom_site_label 
_atom_site_type_symbol 
_atom_site_fract_x 
_atom_site_fract_y 
_atom_site_fract_z 
Cl111 Cl 0.49467 1.00937 0.82383 
Cl112 Cl 0.36883 1.22016 0.74008 
O109 O 0.05545 0.50020 0.87518 
O110 O 0.00457 0.31508 0.97427 
N108 N 0.13904 0.45573 0.66949 
C87 C 0.08549 0.27121 0.80009 
C88 C 0.13158 0.31587 0.69476 
C89 C 0.16582 0.21199 0.61886 
C90 C 0.15655 0.07208 0.64687 
C91 C 0.11171 0.02837 0.74955 
C92 C 0.07665 0.12769 0.82410 
C93 C 0.04782 0.37041 0.88480 
C94 C 0.18088 0.52673 0.57630 
C95 C 0.24744 0.48041 0.53060 
C96 C 0.28553 0.55972 0.43959 
C97 C 0.25984 0.68631 0.39039 
C98 C 0.19442 0.73425 0.44036 
C99 C 0.15570 0.65665 0.53178 
C100 C 0.30129 0.76481 0.28657 
C101 C 0.32029 0.91573 0.32231 
C102 C 0.36369 0.93556 0.44746 
C103 C 0.34936 1.04956 0.52917 
C104 C 0.38947 1.07516 0.64339 
C105 C 0.44490 0.98464 0.67863 
C106 C 0.46020 0.87103 0.59760 
C107 C 0.42002 0.84687 0.48355 
H113 H 0.19774 0.24257 0.53411 
H114 H 0.18422 -0.00517 0.58695 
H115 H 0.10510 -0.08166 0.77113 
H116 H 0.04192 0.09636 0.90508 
H117 H 0.27149 0.38592 0.56954 
H118 H 0.33731 0.52155 0.40683 
H119 H 0.17209 0.83274 0.40570 
H120 H 0.10421 0.69475 0.56652 
H121 H 0.35021 0.70686 0.26393 
H122 H 0.27076 0.76687 0.19317 
H123 H 0.35046 0.95922 0.23848 
H124 H 0.27141 0.97878 0.32939 
H125 H 0.30624 1.12088 0.50385 
H126 H 0.50392 0.80208 0.62487 
H127 H 0.43363 0.75780 0.42187 
H128 H 0.10590 0.51569 0.72664 
H129 H -0.01680 0.39196 1.03186 
 
 
#END

#****************************************************************

# Rank 13: E_rel =   3.27 kJ/mol/molecule
 
data_13_A729
_symmetry_cell_setting                              monoclinic 
_symmetry_space_group_name_Hall                   '-P 2ybc' 
_symmetry_space_group_name_H-M                    'P 21/c' 
_symmetry_Int_Tables_number                              14 
 
loop_ 
_space_group_symop_id 
_space_group_symop_operation_xyz 
1 x,y,z 
2 -x,1/2+y,1/2-z 
3 -x,-y,-z 
4 x,1/2-y,1/2+z 
 
_cell_length_a                                          7.53120 
_cell_length_b                                         34.60100 
_cell_length_c                                          7.38370 
_cell_angle_alpha                                            90 
_cell_angle_beta                                       111.2670 
_cell_angle_gamma                                            90 
_cell_volume                                           1793.066 
_cell_formula_units_Z                                 4 
 
 
 
loop_ 
_atom_site_label 
_atom_site_type_symbol 
_atom_site_fract_x 
_atom_site_fract_y 
_atom_site_fract_z 
Cl111 Cl 1.48343 0.29406 0.61166 
Cl112 Cl 1.11000 0.33440 0.63220 
O109 O 0.06449 0.03415 0.88454 
O110 O -0.20164 -0.00222 0.77357 
N108 N 0.15958 0.07495 0.63192 
C87 C -0.12854 0.03627 0.54513 
C88 C -0.00637 0.06217 0.49216 
C89 C -0.06606 0.07401 0.29554 
C90 C -0.23304 0.06014 0.15739 
C91 C -0.34978 0.03404 0.20841 
C92 C -0.29663 0.02253 0.40043 
C93 C -0.08095 0.02294 0.74540 
C94 C 0.31599 0.09462 0.61467 
C95 C 0.42743 0.11735 0.77360 
C96 C 0.58993 0.13619 0.77096 
C97 C 0.64487 0.13415 0.60847 
C98 C 0.53228 0.11165 0.45138 
C99 C 0.37329 0.09143 0.45423 
C100 C 0.81975 0.15469 0.60237 
C101 C 0.80813 0.19874 0.61813 
C102 C 0.97840 0.22133 0.61397 
C103 C 0.97179 0.26180 0.62053 
C104 C 1.12472 0.28417 0.61933 
C105 C 1.28927 0.26641 0.61188 
C106 C 1.29749 0.22627 0.60527 
C107 C 1.14353 0.20402 0.60634 
H113 H 0.02003 0.09462 0.25252 
H114 H -0.27381 0.07003 0.00751 
H115 H -0.48140 0.02341 0.09972 
H116 H -0.38526 0.00234 0.44273 
H117 H 0.38532 0.12020 0.89985 
H118 H 0.67533 0.15285 0.89833 
H119 H 0.57295 0.10893 0.32445 
H120 H 0.29828 0.07223 0.33420 
H121 H 0.94678 0.14385 0.72096 
H122 H 0.83863 0.14707 0.46571 
H123 H 0.68093 0.20915 0.49858 
H124 H 0.78531 0.20635 0.75307 
H125 H 0.84698 0.27612 0.63084 
H126 H 1.42441 0.21225 0.59903 
H127 H 1.15574 0.17273 0.60146 
H128 H 0.17294 0.06614 0.76917 
H129 H -0.14445 -0.01285 0.91180 
 
 
#END

#****************************************************************

# Rank 14: E_rel =   3.28 kJ/mol/molecule
 
data_14_A506
_symmetry_cell_setting                              monoclinic 
_symmetry_space_group_name_Hall                   '-P 2yn' 
_symmetry_space_group_name_H-M                    'P 21/n' 
_symmetry_Int_Tables_number                              14 
 
loop_ 
_space_group_symop_id 
_space_group_symop_operation_xyz 
1 x,y,z 
2 1/2-x,1/2+y,1/2-z 
3 -x,-y,-z 
4 1/2+x,1/2-y,1/2+z 
 
_cell_length_a                                         13.40480 
_cell_length_b                                         10.77310 
_cell_length_c                                         14.19550 
_cell_angle_alpha                                            90 
_cell_angle_beta                                       115.4080 
_cell_angle_gamma                                            90 
_cell_volume                                           1851.706 
_cell_formula_units_Z                                 4 
 
 
 
loop_ 
_atom_site_label 
_atom_site_type_symbol 
_atom_site_fract_x 
_atom_site_fract_y 
_atom_site_fract_z 
Cl111 Cl 0.70285 0.20158 0.75582 
Cl112 Cl 0.64482 0.44894 0.61940 
O109 O 0.10288 0.02728 -0.38607 
O110 O 0.08219 0.09187 -0.54494 
N108 N 0.28020 0.10364 -0.21879 
C87 C 0.23862 0.16224 -0.39804 
C88 C 0.30572 0.17024 -0.28766 
C89 C 0.40120 0.24609 -0.25293 
C90 C 0.42879 0.31020 -0.32284 
C91 C 0.36478 0.30023 -0.43109 
C92 C 0.27143 0.22648 -0.46697 
C93 C 0.13720 0.08928 -0.44173 
C94 C 0.32981 0.11274 -0.10858 
C95 C 0.35141 0.00320 -0.05013 
C96 C 0.39057 0.00868 0.05792 
C97 C 0.41023 0.12238 0.11061 
C98 C 0.39105 0.23157 0.05131 
C99 C 0.35089 0.22752 -0.05678 
C100 C 0.44642 0.12700 0.22685 
C101 C 0.56532 0.17521 0.28952 
C102 C 0.59538 0.18281 0.40473 
C103 C 0.60261 0.29747 0.45357 
C104 C 0.63346 0.30401 0.56068 
C105 C 0.65787 0.19530 0.62059 
C106 C 0.64810 0.08016 0.57229 
C107 C 0.61635 0.07457 0.46528 
H113 H 0.45454 0.25220 -0.16986 
H114 H 0.50299 0.36752 -0.29266 
H115 H 0.38784 0.35034 -0.48530 
H116 H 0.21987 0.21630 -0.55019 
H117 H 0.33747 -0.08620 -0.08972 
H118 H 0.40574 -0.07737 0.10246 
H119 H 0.40259 0.32182 0.08959 
H120 H 0.33148 0.31353 -0.10136 
H121 H 0.43927 0.03354 0.25459 
H122 H 0.38981 0.18691 0.24419 
H123 H 0.57463 0.26711 0.26044 
H124 H 0.62306 0.11267 0.27625 
H125 H 0.58759 0.38369 0.40928 
H126 H 0.66633 -0.00431 0.61903 
H127 H 0.60930 -0.01611 0.42891 
H128 H 0.21400 0.04518 -0.25305 
H129 H 0.01037 0.04207 -0.56805 
 
 
#END

#****************************************************************

# Rank 15: E_rel =   3.30 kJ/mol/molecule
 
data_15_A2487
_symmetry_cell_setting                               triclinic 
_symmetry_space_group_name_Hall                   '-P 1' 
_symmetry_space_group_name_H-M                    'P -1' 
_symmetry_Int_Tables_number                               2 
 
loop_ 
_space_group_symop_id 
_space_group_symop_operation_xyz 
1 x,y,z 
2 -x,-y,-z 
 
_cell_length_a                                          3.89690 
_cell_length_b                                         14.95610 
_cell_length_c                                         15.68390 
_cell_angle_alpha                                       71.2240 
_cell_angle_beta                                        87.8450 
_cell_angle_gamma                                       88.9940 
_cell_volume                                            864.825 
_cell_formula_units_Z                                 2 
 
 
 
loop_ 
_atom_site_label 
_atom_site_type_symbol 
_atom_site_fract_x 
_atom_site_fract_y 
_atom_site_fract_z 
Cl25 Cl 1.23482 1.03095 -0.41128 
Cl26 Cl 1.55109 1.21131 -0.37374 
O23 O 0.23630 0.51133 0.40737 
O24 O -0.05654 0.38382 0.49414 
N22 N 0.55405 0.50018 0.25893 
C1 C 0.25442 0.36916 0.36716 
C2 C 0.45005 0.40770 0.28411 
C3 C 0.54016 0.34628 0.23457 
C4 C 0.44495 0.25201 0.26591 
C5 C 0.25635 0.21424 0.34697 
C6 C 0.16282 0.27313 0.39644 
C7 C 0.14623 0.42668 0.42365 
C8 C 0.70191 0.56064 0.17908 
C9 C 0.85527 0.64296 0.18506 
C10 C 0.98573 0.71153 0.10870 
C11 C 0.97292 0.70175 0.02282 
C12 C 0.82676 0.61887 0.01775 
C13 C 0.69167 0.54941 0.09356 
C14 C 1.10928 0.77683 -0.06111 
C15 C 1.03013 0.87786 -0.06110 
C16 C 1.16528 0.95802 -0.14081 
C17 C 1.14270 0.95860 -0.22985 
C18 C 1.26255 1.03511 -0.30198 
C19 C 1.40262 1.11402 -0.28637 
C20 C 1.42413 1.11418 -0.19784 
C21 C 1.30817 1.03719 -0.12648 
H27 H 0.70537 0.37131 0.17443 
H28 H 0.52605 0.20629 0.22696 
H29 H 0.18512 0.14003 0.37127 
H30 H 0.01491 0.24550 0.45945 
H31 H 0.86993 0.65264 0.25096 
H32 H 1.10033 0.77406 0.11688 
H33 H 0.81071 0.60877 -0.04796 
H34 H 0.56248 0.48954 0.08447 
H35 H 1.38908 0.76794 -0.06795 
H36 H 0.99892 0.76501 -0.12016 
H37 H 0.74942 0.88585 -0.05531 
H38 H 1.13140 0.88734 -0.00009 
H39 H 1.02799 0.89977 -0.24490 
H40 H 1.53232 1.17553 -0.18593 
H41 H 1.32768 1.03894 -0.05789 
H42 H 0.49051 0.53112 0.30722 
H43 H -0.11719 0.42834 0.53025 
 
 
#END

#****************************************************************

# Rank 16: E_rel =   3.56 kJ/mol/molecule
 
data_16_A214
_symmetry_cell_setting                              monoclinic 
_symmetry_space_group_name_Hall                   '-P 2ybc' 
_symmetry_space_group_name_H-M                    'P 21/c' 
_symmetry_Int_Tables_number                              14 
 
loop_ 
_space_group_symop_id 
_space_group_symop_operation_xyz 
1 x,y,z 
2 -x,1/2+y,1/2-z 
3 -x,-y,-z 
4 x,1/2-y,1/2+z 
 
_cell_length_a                                          7.01930 
_cell_length_b                                         36.79670 
_cell_length_c                                          7.72880 
_cell_angle_alpha                                            90 
_cell_angle_beta                                       114.3580 
_cell_angle_gamma                                            90 
_cell_volume                                           1818.555 
_cell_formula_units_Z                                 4 
 
 
 
loop_ 
_atom_site_label 
_atom_site_type_symbol 
_atom_site_fract_x 
_atom_site_fract_y 
_atom_site_fract_z 
Cl111 Cl 1.46756 0.23525 1.97807 
Cl112 Cl 1.61086 0.17494 1.75547 
O109 O -0.31863 0.03150 0.57405 
O110 O -0.43744 0.00042 0.29765 
N108 N 0.01588 0.07324 0.66191 
C87 C -0.13831 0.03729 0.37157 
C88 C 0.02080 0.06126 0.49575 
C89 C 0.17852 0.07269 0.43811 
C90 C 0.17573 0.06209 0.26527 
C91 C 0.01711 0.03936 0.14149 
C92 C -0.13550 0.02688 0.19663 
C93 C -0.30301 0.02309 0.42236 
C94 C 0.17295 0.09292 0.80971 
C95 C 0.11592 0.12312 0.88835 
C96 C 0.26572 0.14166 1.04192 
C97 C 0.47603 0.13083 1.12056 
C98 C 0.53134 0.10092 1.03826 
C99 C 0.38316 0.08187 0.88697 
C100 C 0.63663 0.14954 1.29325 
C101 C 0.83241 0.16281 1.26852 
C102 C 0.99070 0.18125 1.44321 
C103 C 1.20117 0.17102 1.51595 
C104 C 1.34925 0.18764 1.67770 
C105 C 1.28801 0.21460 1.77194 
C106 C 1.07920 0.22555 1.69920 
C107 C 0.93310 0.20922 1.53580 
H113 H 0.30366 0.09011 0.53221 
H114 H 0.29890 0.07165 0.22526 
H115 H 0.01531 0.03151 0.00508 
H116 H -0.25911 0.00895 0.10407 
H117 H -0.04667 0.13200 0.82771 
H118 H 0.21803 0.16521 1.10055 
H119 H 0.69299 0.09157 1.09590 
H120 H 0.42858 0.05768 0.83199 
H121 H 0.56141 0.17260 1.33067 
H122 H 0.68739 0.13073 1.41532 
H123 H 0.90824 0.13983 1.23099 
H124 H 0.78232 0.18175 1.14764 
H125 H 1.25181 0.14977 1.44622 
H126 H 1.03308 0.24689 1.77207 
H127 H 0.77147 0.21851 1.48065 
H128 H -0.11279 0.06463 0.68166 
H129 H -0.53461 -0.01046 0.35313 
 
 
#END

#****************************************************************

# Rank 17: E_rel =   3.74 kJ/mol/molecule
 
data_17_A988
_symmetry_cell_setting                              monoclinic 
_symmetry_space_group_name_Hall                   '-P 2ybc' 
_symmetry_space_group_name_H-M                    'P 21/c' 
_symmetry_Int_Tables_number                              14 
 
loop_ 
_space_group_symop_id 
_space_group_symop_operation_xyz 
1 x,y,z 
2 -x,1/2+y,1/2-z 
3 -x,-y,-z 
4 x,1/2-y,1/2+z 
 
_cell_length_a                                         10.99380 
_cell_length_b                                         11.22060 
_cell_length_c                                         14.84200 
_cell_angle_alpha                                            90 
_cell_angle_beta                                        95.4800 
_cell_angle_gamma                                            90 
_cell_volume                                           1822.497 
_cell_formula_units_Z                                 4 
 
 
 
loop_ 
_atom_site_label 
_atom_site_type_symbol 
_atom_site_fract_x 
_atom_site_fract_y 
_atom_site_fract_z 
Cl111 Cl 0.00671 0.32010 0.99895 
Cl112 Cl 0.00817 0.07635 0.88608 
O109 O 0.49650 0.46875 0.10634 
O110 O 0.63628 0.40758 0.01432 
N108 N 0.51440 0.38945 0.27514 
C87 C 0.65113 0.33054 0.16311 
C88 C 0.61155 0.32299 0.25255 
C89 C 0.67959 0.24888 0.31620 
C90 C 0.77983 0.18538 0.29274 
C91 C 0.81929 0.19303 0.20558 
C92 C 0.75504 0.26538 0.14246 
C93 C 0.58890 0.40651 0.09344 
C94 C 0.45304 0.38438 0.35439 
C95 C 0.43076 0.27732 0.39854 
C96 C 0.36703 0.27802 0.47528 
C97 C 0.32179 0.38395 0.50937 
C98 C 0.34187 0.48984 0.46289 
C99 C 0.40673 0.49088 0.38698 
C100 C 0.24851 0.38769 0.59043 
C101 C 0.27638 0.28907 0.66094 
C102 C 0.20161 0.29781 0.74112 
C103 C 0.14379 0.19720 0.77288 
C104 C 0.08134 0.20314 0.85045 
C105 C 0.07730 0.31058 0.89824 
C106 C 0.13132 0.41235 0.86571 
C107 C 0.19187 0.40573 0.78774 
H113 H 0.65408 0.24369 0.38509 
H114 H 0.82941 0.12978 0.34408 
H115 H 0.89830 0.14262 0.18807 
H116 H 0.78291 0.27270 0.07423 
H117 H 0.45907 0.19262 0.37148 
H118 H 0.34965 0.19306 0.50716 
H119 H 0.30782 0.57377 0.48785 
H120 H 0.42391 0.57479 0.35345 
H121 H 0.15051 0.38342 0.56642 
H122 H 0.26283 0.47560 0.62262 
H123 H 0.37419 0.29264 0.68573 
H124 H 0.26123 0.20069 0.62975 
H125 H 0.14813 0.11179 0.73817 
H126 H 0.12697 0.49585 0.90267 
H127 H 0.23307 0.48652 0.76380 
H128 H 0.47989 0.44599 0.22479 
H129 H 0.58273 0.45884 -0.03027 
 
 
#END

#****************************************************************

# Rank 18: E_rel =   4.01 kJ/mol/molecule
 
data_18_A385
_symmetry_cell_setting                               triclinic 
_symmetry_space_group_name_Hall                   '-P 1' 
_symmetry_space_group_name_H-M                    'P -1' 
_symmetry_Int_Tables_number                               2 
 
loop_ 
_space_group_symop_id 
_space_group_symop_operation_xyz 
1 x,y,z 
2 -x,-y,-z 
 
_cell_length_a                                          6.58510 
_cell_length_b                                          7.60680 
_cell_length_c                                         19.87160 
_cell_angle_alpha                                       94.1810 
_cell_angle_beta                                        95.4880 
_cell_angle_gamma                                      114.6590 
_cell_volume                                            893.450 
_cell_formula_units_Z                                 2 
 
 
 
loop_ 
_atom_site_label 
_atom_site_type_symbol 
_atom_site_fract_x 
_atom_site_fract_y 
_atom_site_fract_z 
Cl25 Cl 0.21900 -0.72504 0.47189 
Cl26 Cl -0.31202 -0.87632 0.45410 
O23 O 1.33880 0.44848 0.06096 
O24 O 1.42715 0.69974 -0.00172 
N22 N 1.04348 0.40743 0.14762 
C1 C 1.16378 0.66618 0.07457 
C2 C 1.02464 0.56507 0.12330 
C3 C 0.87433 0.63743 0.14668 
C4 C 0.86481 0.80224 0.12423 
C5 C 1.00671 0.90535 0.07843 
C6 C 1.15278 0.83604 0.05394 
C7 C 1.31519 0.59654 0.04455 
C8 C 0.89697 0.27198 0.18598 
C9 C 0.66104 0.19295 0.17023 
C10 C 0.52379 0.04840 0.20609 
C11 C 0.61577 -0.02502 0.25750 
C12 C 0.85145 0.05832 0.27382 
C13 C 0.99073 0.20475 0.23899 
C14 C 0.47011 -0.19690 0.29129 
C15 C 0.25953 -0.18742 0.31526 
C16 C 0.11958 -0.36057 0.34960 
C17 C 0.21977 -0.44926 0.39241 
C18 C 0.08834 -0.60826 0.42395 
C19 C -0.14686 -0.67815 0.41476 
C20 C -0.24917 -0.59145 0.37221 
C21 C -0.11665 -0.43587 0.33971 
H27 H 0.76497 0.56170 0.18295 
H28 H 0.74582 0.85272 0.14300 
H29 H 1.00084 1.03684 0.06214 
H30 H 1.26405 0.91243 0.01810 
H31 H 0.58492 0.23851 0.12791 
H32 H 0.34154 -0.01226 0.19163 
H33 H 0.92779 0.00803 0.31486 
H34 H 1.17368 0.26692 0.25245 
H35 H 0.41459 -0.33139 0.25531 
H36 H 0.57683 -0.21042 0.33477 
H37 H 0.31264 -0.05327 0.35103 
H38 H 0.15115 -0.17601 0.27177 
H39 H 0.40232 -0.39698 0.40194 
H40 H -0.43247 -0.64889 0.36429 
H41 H -0.19880 -0.37168 0.30563 
H42 H 1.16663 0.37666 0.12895 
H43 H 1.52121 0.63608 -0.02213 
 
 
#END

#****************************************************************

# Rank 19: E_rel =   4.13 kJ/mol/molecule
 
data_19_A53
_symmetry_cell_setting                               triclinic 
_symmetry_space_group_name_Hall                   '-P 1' 
_symmetry_space_group_name_H-M                    'P -1' 
_symmetry_Int_Tables_number                               2 
 
loop_ 
_space_group_symop_id 
_space_group_symop_operation_xyz 
1 x,y,z 
2 -x,-y,-z 
 
_cell_length_a                                          7.09220 
_cell_length_b                                          7.47280 
_cell_length_c                                         18.83090 
_cell_angle_alpha                                       80.7420 
_cell_angle_beta                                        83.4240 
_cell_angle_gamma                                       67.3330 
_cell_volume                                            907.416 
_cell_formula_units_Z                                 2 
 
 
 
loop_ 
_atom_site_label 
_atom_site_type_symbol 
_atom_site_fract_x 
_atom_site_fract_y 
_atom_site_fract_z 
Cl25 Cl 0.23363 1.34826 0.63806 
Cl26 Cl 0.15677 1.79514 0.57208 
O23 O 0.10612 0.54585 0.06285 
O24 O 0.24607 0.29611 -0.00368 
N22 N 0.34196 0.61343 0.14403 
C1 C 0.46244 0.34582 0.07155 
C2 C 0.49987 0.45433 0.12111 
C3 C 0.69943 0.38843 0.14584 
C4 C 0.85481 0.22631 0.12181 
C5 C 0.81859 0.11979 0.07348 
C6 C 0.62422 0.18061 0.04876 
C7 C 0.25992 0.40362 0.04374 
C8 C 0.34219 0.75504 0.18491 
C9 C 0.16843 0.83446 0.23085 
C10 C 0.14849 0.98825 0.26796 
C11 C 0.30162 1.06611 0.26193 
C12 C 0.47642 0.98282 0.21716 
C13 C 0.49700 0.83161 0.17841 
C14 C 0.27718 1.23456 0.30163 
C15 C 0.37342 1.16622 0.37550 
C16 C 0.31906 1.32377 0.42396 
C17 C 0.29254 1.27771 0.49859 
C18 C 0.24843 1.41835 0.54508 
C19 C 0.22239 1.61099 0.51682 
C20 C 0.24836 1.65829 0.44266 
C21 C 0.29880 1.51587 0.39694 
H27 H 0.73082 0.46529 0.18465 
H28 H 1.00688 0.18037 0.14164 
H29 H 0.94157 -0.00898 0.05591 
H30 H 0.59334 0.10037 0.01108 
H31 H 0.04657 0.77717 0.23602 
H32 H 0.00861 1.05140 0.30121 
H33 H 0.59710 1.04192 0.21040 
H34 H 0.62837 0.78013 0.14050 
H35 H 0.11349 1.32303 0.30983 
H36 H 0.34721 1.32985 0.26800 
H37 H 0.54127 1.10088 0.36645 
H38 H 0.32818 1.04747 0.40422 
H39 H 0.30539 1.13006 0.52126 
H40 H 0.23024 1.80757 0.42088 
H41 H 0.32130 1.55789 0.33947 
H42 H 0.20360 0.63085 0.12613 
H43 H 0.10419 0.35981 -0.02368 
 
 
#END

#****************************************************************

# Rank 20: E_rel =   4.49 kJ/mol/molecule
 
data_20_A656
_symmetry_cell_setting                               triclinic 
_symmetry_space_group_name_Hall                   '-P 1' 
_symmetry_space_group_name_H-M                    'P -1' 
_symmetry_Int_Tables_number                               2 
 
loop_ 
_space_group_symop_id 
_space_group_symop_operation_xyz 
1 x,y,z 
2 -x,-y,-z 
 
_cell_length_a                                          6.74640 
_cell_length_b                                          8.79100 
_cell_length_c                                         15.40650 
_cell_angle_alpha                                       92.7450 
_cell_angle_beta                                        97.8510 
_cell_angle_gamma                                      100.3520 
_cell_volume                                            887.961 
_cell_formula_units_Z                                 2 
 
 
 
loop_ 
_atom_site_label 
_atom_site_type_symbol 
_atom_site_fract_x 
_atom_site_fract_y 
_atom_site_fract_z 
Cl25 Cl 0.23117 0.89819 -0.18172 
Cl26 Cl 0.70375 1.01654 -0.19664 
O23 O -0.33491 0.13311 0.46302 
O24 O -0.29712 0.01281 0.58881 
N22 N -0.01027 0.30822 0.41707 
C1 C -0.00765 0.17572 0.55221 
C2 C 0.09480 0.27383 0.49402 
C3 C 0.30463 0.33443 0.51954 
C4 C 0.40961 0.29674 0.59677 
C5 C 0.31052 0.19711 0.65257 
C6 C 0.10414 0.13905 0.63006 
C7 C -0.22410 0.10647 0.53111 
C8 C 0.06544 0.37930 0.34520 
C9 C 0.23883 0.34690 0.31220 
C10 C 0.29684 0.41327 0.23689 
C11 C 0.18429 0.51194 0.19135 
C12 C 0.01254 0.54406 0.22558 
C13 C -0.04663 0.47971 0.30097 
C14 C 0.23633 0.57948 0.10691 
C15 C 0.46392 0.63222 0.10358 
C16 C 0.51661 0.72550 0.02701 
C17 C 0.36892 0.76392 -0.03676 
C18 C 0.42372 0.85457 -0.10499 
C19 C 0.62936 0.90636 -0.11150 
C20 C 0.77835 0.86555 -0.04952 
C21 C 0.72238 0.77823 0.01910 
H27 H 0.38429 0.40964 0.47641 
H28 H 0.57183 0.34455 0.61404 
H29 H 0.39550 0.16286 0.71125 
H30 H 0.02332 0.06061 0.67157 
H31 H 0.32519 0.26609 0.34377 
H32 H 0.43191 0.38511 0.21310 
H33 H -0.07629 0.62330 0.19342 
H34 H -0.17983 0.50770 0.32649 
H35 H 0.17033 0.49348 0.05110 
H36 H 0.15929 0.67896 0.09744 
H37 H 0.53481 0.70304 0.16460 
H38 H 0.53913 0.53087 0.10277 
H39 H 0.20717 0.72387 -0.03517 
H40 H 0.93783 0.90282 -0.05652 
H41 H 0.84164 0.75152 0.06807 
H42 H -0.16443 0.26762 0.41078 
H43 H -0.44518 -0.03876 0.56604 
 
 
#END

#****************************************************************

# Rank 21: E_rel =   5.30 kJ/mol/molecule
 
data_21_A283
_symmetry_cell_setting                               triclinic 
_symmetry_space_group_name_Hall                   '-P 1' 
_symmetry_space_group_name_H-M                    'P -1' 
_symmetry_Int_Tables_number                               2 
 
loop_ 
_space_group_symop_id 
_space_group_symop_operation_xyz 
1 x,y,z 
2 -x,-y,-z 
 
_cell_length_a                                          7.43370 
_cell_length_b                                         11.25260 
_cell_length_c                                         11.50370 
_cell_angle_alpha                                      110.4530 
_cell_angle_beta                                        91.2650 
_cell_angle_gamma                                       90.6680 
_cell_volume                                            901.192 
_cell_formula_units_Z                                 2 
 
 
 
loop_ 
_atom_site_label 
_atom_site_type_symbol 
_atom_site_fract_x 
_atom_site_fract_y 
_atom_site_fract_z 
Cl25 Cl 0.11817 0.84735 -0.04725 
Cl26 Cl -0.01230 0.72745 -0.33185 
O23 O 0.84811 0.04255 0.42033 
O24 O 0.84809 -0.13591 0.46719 
N22 N 0.55981 0.09369 0.30946 
C1 C 0.58806 -0.09503 0.36557 
C2 C 0.48782 -0.01812 0.31124 
C3 C 0.31022 -0.05898 0.26647 
C4 C 0.23684 -0.16966 0.27366 
C5 C 0.33447 -0.24514 0.32668 
C6 C 0.50734 -0.20649 0.37271 
C7 C 0.76917 -0.05727 0.41920 
C8 C 0.48988 0.17499 0.25078 
C9 C 0.41427 0.12937 0.13039 
C10 C 0.35663 0.21324 0.07301 
C11 C 0.37162 0.34496 0.13323 
C12 C 0.44922 0.38950 0.25361 
C13 C 0.50731 0.30681 0.31194 
C14 C 0.30802 0.43924 0.07486 
C15 C 0.25693 0.38237 -0.06301 
C16 C 0.19021 0.47362 -0.12409 
C17 C 0.18682 0.60527 -0.06416 
C18 C 0.12312 0.68396 -0.12646 
C19 C 0.06376 0.63228 -0.25063 
C20 C 0.06740 0.50107 -0.31139 
C21 C 0.12900 0.42351 -0.24850 
H27 H 0.22872 0.00018 0.22980 
H28 H 0.09873 -0.19640 0.23965 
H29 H 0.27307 -0.33039 0.33424 
H30 H 0.58456 -0.26063 0.41783 
H31 H 0.40464 0.02764 0.07969 
H32 H 0.30124 0.17320 -0.02151 
H33 H 0.46781 0.49141 0.30207 
H34 H 0.56889 0.34389 0.40503 
H35 H 0.19138 0.48914 0.12587 
H36 H 0.41393 0.51282 0.09073 
H37 H 0.37233 0.33151 -0.11545 
H38 H 0.15087 0.30895 -0.07718 
H39 H 0.23463 0.64966 0.03174 
H40 H 0.02193 0.45993 -0.40817 
H41 H 0.12973 0.32159 -0.29856 
H42 H 0.68228 0.11797 0.35532 
H43 H 0.96809 -0.09591 0.50882 
 
 
#END

#****************************************************************

# Rank 22: E_rel =   5.43 kJ/mol/molecule
 
data_22_A87
_symmetry_cell_setting                              monoclinic 
_symmetry_space_group_name_Hall                   '-P 2yn' 
_symmetry_space_group_name_H-M                    'P 21/n' 
_symmetry_Int_Tables_number                              14 
 
loop_ 
_space_group_symop_id 
_space_group_symop_operation_xyz 
1 x,y,z 
2 1/2-x,1/2+y,1/2-z 
3 -x,-y,-z 
4 1/2+x,1/2-y,1/2+z 
 
_cell_length_a                                          8.23710 
_cell_length_b                                         11.22510 
_cell_length_c                                         19.50340 
_cell_angle_alpha                                       89.6950 
_cell_angle_beta                                        90.8770 
_cell_angle_gamma                                       89.5140 
_cell_volume                                           1803.026 
_cell_formula_units_Z                                 4 
 
 
 
loop_ 
_atom_site_label 
_atom_site_type_symbol 
_atom_site_fract_x 
_atom_site_fract_y 
_atom_site_fract_z 
Cl111 Cl 0.48563 1.15832 0.37491 
Cl112 Cl 0.31186 0.94888 0.46041 
O109 O 0.87290 0.06975 0.04749 
O110 O 0.86804 -0.12430 0.01833 
N108 N 0.61736 0.16197 0.10795 
C87 C 0.63450 -0.04356 0.07018 
C88 C 0.54491 0.05333 0.09982 
C89 C 0.38110 0.03219 0.11695 
C90 C 0.31063 -0.07774 0.10591 
C91 C 0.39865 -0.17299 0.07777 
C92 C 0.55852 -0.15451 0.05998 
C93 C 0.79917 -0.02828 0.04506 
C94 C 0.55883 0.26877 0.13613 
C95 C 0.61353 0.37611 0.10738 
C96 C 0.56828 0.48498 0.13528 
C97 C 0.46544 0.49125 0.19195 
C98 C 0.41187 0.38389 0.22019 
C99 C 0.45853 0.27414 0.19358 
C100 C 0.41999 0.60924 0.22314 
C101 C 0.53804 0.64486 0.28191 
C102 C 0.51767 0.77215 0.30474 
C103 C 0.43764 0.80076 0.36529 
C104 C 0.42054 0.91894 0.38637 
C105 C 0.48825 1.01051 0.34734 
C106 C 0.56516 0.98288 0.28603 
C107 C 0.57902 0.86534 0.26480 
H113 H 0.30822 0.10506 0.13667 
H114 H 0.18278 -0.08905 0.11813 
H115 H 0.34103 -0.25858 0.06859 
H116 H 0.62859 -0.22506 0.03582 
H117 H 0.69341 0.37299 0.06329 
H118 H 0.61350 0.56713 0.11247 
H119 H 0.32991 0.38526 0.26363 
H120 H 0.41818 0.19320 0.21867 
H121 H 0.41952 0.67924 0.18355 
H122 H 0.29576 0.60520 0.24283 
H123 H 0.52473 0.58374 0.32565 
H124 H 0.66300 0.63295 0.26389 
H125 H 0.38597 0.73135 0.39727 
H126 H 0.61771 1.05431 0.25598 
H127 H 0.64213 0.84602 0.21728 
H128 H 0.72762 0.16653 0.08422 
H129 H 0.97330 -0.10000 -0.00487 
 
 
#END

#****************************************************************

# Rank 23: E_rel =   5.59 kJ/mol/molecule
 
data_23_A80
_symmetry_cell_setting                               triclinic 
_symmetry_space_group_name_Hall                   '-P 1' 
_symmetry_space_group_name_H-M                    'P -1' 
_symmetry_Int_Tables_number                               2 
 
loop_ 
_space_group_symop_id 
_space_group_symop_operation_xyz 
1 x,y,z 
2 -x,-y,-z 
 
_cell_length_a                                          3.87670 
_cell_length_b                                          8.62440 
_cell_length_c                                         26.46360 
_cell_angle_alpha                                       88.2170 
_cell_angle_beta                                        87.4860 
_cell_angle_gamma                                       81.4790 
_cell_volume                                            873.909 
_cell_formula_units_Z                                 2 
 
 
 
loop_ 
_atom_site_label 
_atom_site_type_symbol 
_atom_site_fract_x 
_atom_site_fract_y 
_atom_site_fract_z 
Cl25 Cl 1.48409 -0.46960 0.09841 
Cl26 Cl 1.82749 -0.29185 0.00570 
O23 O 0.23561 0.50706 0.44829 
O24 O 0.07576 0.70421 0.50241 
N22 N 0.58709 0.56560 0.36399 
C1 C 0.38005 0.76206 0.42627 
C2 C 0.55187 0.71830 0.37853 
C3 C 0.69037 0.83571 0.34895 
C4 C 0.66175 0.98775 0.36565 
C5 C 0.49462 1.03113 0.41231 
C6 C 0.35731 0.91814 0.44190 
C7 C 0.22736 0.64886 0.45931 
C8 C 0.75942 0.49422 0.32103 
C9 C 0.71942 0.55562 0.27148 
C10 C 0.87980 0.47063 0.23074 
C11 C 1.07739 0.32184 0.23739 
C12 C 1.11686 0.26243 0.28697 
C13 C 0.96351 0.34730 0.32808 
C14 C 1.24431 0.23387 0.19194 
C15 C 1.28352 0.05467 0.19656 
C16 C 1.42199 -0.02972 0.14878 
C17 C 1.39960 -0.18976 0.14490 
C18 C 1.52331 -0.27102 0.10146 
C19 C 1.67141 -0.19333 0.06041 
C20 C 1.69464 -0.03447 0.06404 
C21 C 1.57201 0.04578 0.10762 
H27 H 0.83529 0.80399 0.31371 
H28 H 0.77868 1.07388 0.34234 
H29 H 0.48007 1.15021 0.42570 
H30 H 0.22852 0.94835 0.47833 
H31 H 0.54933 0.66598 0.26460 
H32 H 0.84180 0.51883 0.19242 
H33 H 1.27282 0.14863 0.29426 
H34 H 1.00080 0.29988 0.36650 
H35 H 1.09217 0.27424 0.15858 
H36 H 1.50334 0.26945 0.18430 
H37 H 1.45809 0.01249 0.22755 
H38 H 1.03016 0.01820 0.20790 
H39 H 1.27730 -0.25263 0.17553 
H40 H 1.80980 0.02742 0.03268 
H41 H 1.59515 0.16986 0.10867 
H42 H 0.49995 0.49263 0.39151 
H43 H -0.03552 0.61743 0.52079 
 
 
#END

#****************************************************************

# Rank 24: E_rel =   6.58 kJ/mol/molecule
 
data_24_A55
_symmetry_cell_setting                               triclinic 
_symmetry_space_group_name_Hall                   '-P 1' 
_symmetry_space_group_name_H-M                    'P -1' 
_symmetry_Int_Tables_number                               2 
 
loop_ 
_space_group_symop_id 
_space_group_symop_operation_xyz 
1 x,y,z 
2 -x,-y,-z 
 
_cell_length_a                                          6.89910 
_cell_length_b                                          9.57060 
_cell_length_c                                         14.24190 
_cell_angle_alpha                                      102.2250 
_cell_angle_beta                                        93.0320 
_cell_angle_gamma                                       98.9270 
_cell_volume                                            904.327 
_cell_formula_units_Z                                 2 
 
 
 
loop_ 
_atom_site_label 
_atom_site_type_symbol 
_atom_site_fract_x 
_atom_site_fract_y 
_atom_site_fract_z 
Cl25 Cl 0.44074 -0.42958 0.65113 
Cl26 Cl 0.00403 -0.41543 0.71551 
O23 O 0.83678 0.37343 0.02552 
O24 O 0.81604 0.49038 -0.09559 
N22 N 0.51715 0.20584 0.05747 
C1 C 0.53156 0.33360 -0.07249 
C2 C 0.42293 0.23967 -0.01998 
C3 C 0.22302 0.18417 -0.05289 
C4 C 0.13436 0.22191 -0.13138 
C5 C 0.24009 0.31453 -0.18215 
C6 C 0.43670 0.36859 -0.15230 
C7 C 0.73798 0.39967 -0.04375 
C8 C 0.44579 0.14149 0.13127 
C9 C 0.58383 0.08770 0.18450 
C10 C 0.53274 0.03136 0.26366 
C11 C 0.34126 0.02596 0.29338 
C12 C 0.20487 0.07918 0.23997 
C13 C 0.25396 0.13659 0.16039 
C14 C 0.28380 -0.03301 0.38000 
C15 C 0.26514 -0.19973 0.36330 
C16 C 0.19849 -0.25584 0.44969 
C17 C 0.32956 -0.30899 0.50580 
C18 C 0.27146 -0.36032 0.58645 
C19 C 0.07977 -0.35705 0.61341 
C20 C -0.05350 -0.30589 0.55723 
C21 C 0.00536 -0.25588 0.47647 
H27 H 0.13749 0.10885 -0.01722 
H28 H -0.02058 0.17746 -0.15330 
H29 H 0.16930 0.34674 -0.24245 
H30 H 0.52189 0.44294 -0.18892 
H31 H 0.73378 0.09252 0.16324 
H32 H 0.64480 -0.00780 0.30349 
H33 H 0.05612 0.07935 0.26258 
H34 H 0.14592 0.18504 0.12554 
H35 H 0.39284 0.01736 0.44210 
H36 H 0.14251 -0.00174 0.40082 
H37 H 0.16086 -0.25102 0.29976 
H38 H 0.40742 -0.23193 0.34542 
H39 H 0.47896 -0.31382 0.48573 
H40 H -0.20347 -0.30727 0.57780 
H41 H -0.10204 -0.21808 0.43297 
H42 H 0.66488 0.24861 0.06661 
H43 H 0.95476 0.53948 -0.06555 
 
 
#END

#****************************************************************

# Rank 25: E_rel =   6.79 kJ/mol/molecule
 
data_25_A2127
_symmetry_cell_setting                               triclinic 
_symmetry_space_group_name_Hall                   '-P 1' 
_symmetry_space_group_name_H-M                    'P -1' 
_symmetry_Int_Tables_number                               2 
 
loop_ 
_space_group_symop_id 
_space_group_symop_operation_xyz 
1 x,y,z 
2 -x,-y,-z 
 
_cell_length_a                                          6.79180 
_cell_length_b                                          8.64280 
_cell_length_c                                         17.14800 
_cell_angle_alpha                                       92.0600 
_cell_angle_beta                                        99.2400 
_cell_angle_gamma                                      112.3910 
_cell_volume                                            913.408 
_cell_formula_units_Z                                 2 
 
 
 
loop_ 
_atom_site_label 
_atom_site_type_symbol 
_atom_site_fract_x 
_atom_site_fract_y 
_atom_site_fract_z 
Cl25 Cl 0.52770 1.77400 0.04949 
Cl26 Cl 0.97532 1.79720 0.00261 
O23 O -0.33186 0.54877 0.43851 
O24 O -0.44902 0.30842 0.49659 
N22 N -0.00909 0.60462 0.36199 
C1 C -0.16988 0.34911 0.42337 
C2 C -0.01599 0.44842 0.37761 
C3 C 0.11916 0.37704 0.34963 
C4 C 0.10547 0.21814 0.36672 
C5 C -0.04291 0.12188 0.41206 
C6 C -0.17828 0.18801 0.43973 
C7 C -0.32096 0.40989 0.45300 
C8 C 0.10903 0.72105 0.31439 
C9 C -0.00059 0.80861 0.27082 
C10 C 0.10259 0.92891 0.22316 
C11 C 0.31937 0.96716 0.21716 
C12 C 0.42875 0.88155 0.26187 
C13 C 0.32772 0.76069 0.31019 
C14 C 0.43301 1.10165 0.16763 
C15 C 0.53408 1.27872 0.21465 
C16 C 0.64824 1.41307 0.16514 
C17 C 0.55222 1.52043 0.13400 
C18 C 0.65102 1.63944 0.08449 
C19 C 0.84817 1.65119 0.06488 
C20 C 0.94789 1.54747 0.09712 
C21 C 0.84884 1.42982 0.14667 
H27 H 0.23497 0.44806 0.31400 
H28 H 0.21239 0.16711 0.34450 
H29 H -0.05161 -0.00287 0.42494 
H30 H -0.29589 0.11569 0.47462 
H31 H -0.17094 0.77700 0.27311 
H32 H 0.01176 0.99262 0.18889 
H33 H 0.59944 0.91270 0.26000 
H34 H 0.42142 0.70221 0.34620 
H35 H 0.31925 1.10250 0.11442 
H36 H 0.56188 1.07390 0.14650 
H37 H 0.64775 1.27698 0.26771 
H38 H 0.40570 1.30732 0.23574 
H39 H 0.39873 1.51297 0.14871 
H40 H 1.10391 1.56182 0.08285 
H41 H 0.92870 1.34927 0.17121 
H42 H -0.13119 0.62879 0.38137 
H43 H -0.53809 0.36663 0.51771 
 
 
#END

#****************************************************************

# Rank 26: E_rel =   6.80 kJ/mol/molecule
 
data_26_A157
_symmetry_cell_setting                               triclinic 
_symmetry_space_group_name_Hall                   '-P 1' 
_symmetry_space_group_name_H-M                    'P -1' 
_symmetry_Int_Tables_number                               2 
 
loop_ 
_space_group_symop_id 
_space_group_symop_operation_xyz 
1 x,y,z 
2 -x,-y,-z 
 
_cell_length_a                                          3.90250 
_cell_length_b                                          8.56390 
_cell_length_c                                         27.00310 
_cell_angle_alpha                                       91.9610 
_cell_angle_beta                                        90.7160 
_cell_angle_gamma                                      103.1140 
_cell_volume                                            878.220 
_cell_formula_units_Z                                 2 
 
 
 
loop_ 
_atom_site_label 
_atom_site_type_symbol 
_atom_site_fract_x 
_atom_site_fract_y 
_atom_site_fract_z 
Cl25 Cl 1.26124 1.48835 0.39284 
Cl26 Cl 1.16121 1.30723 0.49508 
O23 O -0.78794 0.50682 0.05218 
O24 O -0.92435 0.29574 -0.00247 
N22 N -0.47304 0.47140 0.13666 
C1 C -0.64344 0.25924 0.07305 
C2 C -0.49163 0.31581 0.12085 
C3 C -0.35627 0.20778 0.14968 
C4 C -0.37024 0.05239 0.13235 
C5 C -0.52039 -0.00389 0.08575 
C6 C -0.65324 0.10000 0.05681 
C7 C -0.78897 0.36276 0.04065 
C8 C -0.30569 0.55239 0.17975 
C9 C -0.07268 0.70155 0.17501 
C10 C 0.08814 0.79028 0.21670 
C11 C 0.02634 0.73206 0.26431 
C12 C -0.21074 0.58302 0.26870 
C13 C -0.37733 0.49464 0.22750 
C14 C 0.20637 0.81811 0.31066 
C15 C 0.43284 0.98672 0.30516 
C16 C 0.61301 1.06384 0.35291 
C17 C 0.83070 1.21853 0.35239 
C18 C 0.99985 1.29413 0.39549 
C19 C 0.95814 1.21561 0.44047 
C20 C 0.74668 1.06106 0.44113 
C21 C 0.57465 0.98674 0.39814 
H27 H -0.22670 0.25020 0.18514 
H28 H -0.25396 -0.02570 0.15504 
H29 H -0.52352 -0.12522 0.07189 
H30 H -0.76690 0.06002 0.02034 
H31 H -0.01392 0.74711 0.13807 
H32 H 0.26979 0.90514 0.21126 
H33 H -0.27212 0.53687 0.30552 
H34 H -0.57271 0.38328 0.23235 
H35 H 0.37206 0.74209 0.32588 
H36 H 0.00632 0.82168 0.33888 
H37 H 0.27281 1.06613 0.29035 
H38 H 0.63579 0.98301 0.27734 
H39 H 0.86898 1.28310 0.31801 
H40 H 0.71638 0.99812 0.47567 
H41 H 0.40587 0.86735 0.40090 
H42 H -0.55068 0.53898 0.10984 
H43 H -1.02782 0.37675 -0.02087 
 
 
#END

#****************************************************************

# Rank 27: E_rel =   6.98 kJ/mol/molecule
 
data_27_A251
_symmetry_cell_setting                               triclinic 
_symmetry_space_group_name_Hall                   '-P 1' 
_symmetry_space_group_name_H-M                    'P -1' 
_symmetry_Int_Tables_number                               2 
 
loop_ 
_space_group_symop_id 
_space_group_symop_operation_xyz 
1 x,y,z 
2 -x,-y,-z 
 
_cell_length_a                                          4.43350 
_cell_length_b                                         12.97950 
_cell_length_c                                         17.10730 
_cell_angle_alpha                                      106.9810 
_cell_angle_beta                                        91.3150 
_cell_angle_gamma                                       96.8760 
_cell_volume                                            933.001 
_cell_formula_units_Z                                 2 
 
 
 
loop_ 
_atom_site_label 
_atom_site_type_symbol 
_atom_site_fract_x 
_atom_site_fract_y 
_atom_site_fract_z 
Cl25 Cl 1.65846 0.66861 0.60875 
Cl26 Cl 1.94535 0.90381 0.60228 
O23 O -0.21396 0.09550 0.02369 
O24 O -0.38488 -0.01053 -0.10282 
N22 N 0.23757 0.25424 0.03786 
C1 C 0.01758 0.13068 -0.09251 
C2 C 0.23308 0.22089 -0.04623 
C3 C 0.43989 0.27017 -0.09079 
C4 C 0.42772 0.23514 -0.17558 
C5 C 0.21189 0.14907 -0.22073 
C6 C 0.01274 0.09723 -0.17865 
C7 C -0.20027 0.07123 -0.05285 
C8 C 0.45841 0.32669 0.09424 
C9 C 0.55288 0.29736 0.16288 
C10 C 0.77490 0.36512 0.21972 
C11 C 0.90979 0.46409 0.21074 
C12 C 0.80745 0.49435 0.14362 
C13 C 0.58244 0.42786 0.08686 
C14 C 1.14441 0.53786 0.27369 
C15 C 1.00005 0.62226 0.34093 
C16 C 1.23183 0.69338 0.40602 
C17 C 1.32781 0.65623 0.47032 
C18 C 1.54890 0.71923 0.52990 
C19 C 1.67816 0.82156 0.52633 
C20 C 1.58617 0.85912 0.46216 
C21 C 1.36430 0.79573 0.40297 
H27 H 0.61787 0.33434 -0.05802 
H28 H 0.59403 0.27484 -0.20707 
H29 H 0.20330 0.12265 -0.28741 
H30 H -0.15563 0.02935 -0.21169 
H31 H 0.45430 0.22012 0.17069 
H32 H 0.84661 0.33958 0.27186 
H33 H 0.90018 0.57239 0.13597 
H34 H 0.49595 0.45609 0.03790 
H35 H 1.27118 0.48915 0.30233 
H36 H 1.31385 0.58006 0.24381 
H37 H 0.87999 0.67301 0.31261 
H38 H 0.82702 0.57886 0.36911 
H39 H 1.22973 0.57709 0.47471 
H40 H 1.68855 0.93857 0.45953 
H41 H 1.29055 0.82729 0.35415 
H42 H 0.08867 0.20464 0.06051 
H43 H -0.53804 -0.04186 -0.06916 
 
 
#END

#****************************************************************

# Rank 28: E_rel =   7.78 kJ/mol/molecule
 
data_28_A96
_symmetry_cell_setting                              monoclinic 
_symmetry_space_group_name_Hall                   '-P 2ybc' 
_symmetry_space_group_name_H-M                    'P 21/c' 
_symmetry_Int_Tables_number                              14 
 
loop_ 
_space_group_symop_id 
_space_group_symop_operation_xyz 
1 x,y,z 
2 -x,1/2+y,1/2-z 
3 -x,-y,-z 
4 x,1/2-y,1/2+z 
 
_cell_length_a                                         11.69210 
_cell_length_b                                          4.52160 
_cell_length_c                                         33.68180 
_cell_angle_alpha                                            90 
_cell_angle_beta                                        95.5170 
_cell_angle_gamma                                            90 
_cell_volume                                           1772.407 
_cell_formula_units_Z                                 4 
 
 
 
loop_ 
_atom_site_label 
_atom_site_type_symbol 
_atom_site_fract_x 
_atom_site_fract_y 
_atom_site_fract_z 
Cl111 Cl 0.69809 -0.34037 -0.11080 
Cl112 Cl 0.94582 -0.11566 -0.07345 
O109 O 0.57106 1.54339 0.22783 
O110 O 0.60831 1.69653 0.29126 
N108 N 0.71855 1.16264 0.19968 
C87 C 0.73165 1.33449 0.26839 
C88 C 0.77245 1.15185 0.23785 
C89 C 0.86677 0.96328 0.24890 
C90 C 0.91795 0.95615 0.28775 
C91 C 0.87798 1.13426 0.31758 
C92 C 0.78592 1.32084 0.30755 
C93 C 0.63197 1.52871 0.26056 
C94 C 0.72581 0.96181 0.16811 
C95 C 0.62247 0.85991 0.14780 
C96 C 0.62415 0.66053 0.11636 
C97 C 0.72790 0.55608 0.10393 
C98 C 0.83018 0.66280 0.12387 
C99 C 0.83004 0.86477 0.15516 
C100 C 0.72891 0.34618 0.06927 
C101 C 0.73933 0.50889 0.02936 
C102 C 0.73009 0.30145 -0.00579 
C103 C 0.82839 0.19797 -0.02197 
C104 C 0.81986 -0.00021 -0.05391 
C105 C 0.71211 -0.10085 -0.07024 
C106 C 0.61358 0.00054 -0.05414 
C107 C 0.62262 0.19947 -0.02248 
H113 H 0.89807 0.81428 0.22707 
H114 H 0.98993 0.80587 0.29483 
H115 H 0.91668 1.12324 0.34826 
H116 H 0.75335 1.46233 0.33005 
H117 H 0.54078 0.93180 0.15772 
H118 H 0.54264 0.57937 0.10182 
H119 H 0.91236 0.58965 0.11445 
H120 H 0.91155 0.95026 0.16878 
H121 H 0.64964 0.21370 0.06678 
H122 H 0.79971 0.18672 0.07456 
H123 H 0.82146 0.62930 0.03101 
H124 H 0.67140 0.67754 0.02517 
H125 H 0.91331 0.27271 -0.00985 
H126 H 0.52990 -0.07504 -0.06727 
H127 H 0.54429 0.27745 -0.01066 
H128 H 0.64713 1.29590 0.19776 
H129 H 0.54186 1.82901 0.28214 
 
 
#END

#****************************************************************

# Rank 29: E_rel =   7.99 kJ/mol/molecule
 
data_29_A166
_symmetry_cell_setting                              monoclinic 
_symmetry_space_group_name_Hall                   '-P 2yn' 
_symmetry_space_group_name_H-M                    'P 21/n' 
_symmetry_Int_Tables_number                              14 
 
loop_ 
_space_group_symop_id 
_space_group_symop_operation_xyz 
1 x,y,z 
2 1/2-x,1/2+y,1/2-z 
3 -x,-y,-z 
4 1/2+x,1/2-y,1/2+z 
 
_cell_length_a                                          4.45900 
_cell_length_b                                         31.90850 
_cell_length_c                                         13.15160 
_cell_angle_alpha                                            90 
_cell_angle_beta                                        95.1490 
_cell_angle_gamma                                            90 
_cell_volume                                           1863.659 
_cell_formula_units_Z                                 4 
 
 
 
loop_ 
_atom_site_label 
_atom_site_type_symbol 
_atom_site_fract_x 
_atom_site_fract_y 
_atom_site_fract_z 
Cl111 Cl 1.74730 0.29442 0.71668 
Cl112 Cl 1.52011 0.30458 0.47982 
O109 O -0.23557 0.01283 0.08682 
O110 O -0.33869 -0.05158 0.02194 
N108 N 0.19591 0.02067 0.23818 
C87 C 0.04842 -0.04571 0.15612 
C88 C 0.23318 -0.02197 0.23032 
C89 C 0.45671 -0.04412 0.29209 
C90 C 0.49004 -0.08709 0.28314 
C91 C 0.30638 -0.11037 0.21169 
C92 C 0.09064 -0.08930 0.14873 
C93 C -0.18429 -0.02597 0.08634 
C94 C 0.39272 0.04902 0.29287 
C95 C 0.49600 0.08422 0.24228 
C96 C 0.69883 0.11192 0.29353 
C97 C 0.80556 0.10540 0.39593 
C98 C 0.69328 0.07097 0.44661 
C99 C 0.48560 0.04359 0.39678 
C100 C 1.02396 0.13542 0.45128 
C101 C 0.86258 0.17044 0.50699 
C102 C 1.07960 0.20125 0.56008 
C103 C 1.18787 0.23486 0.50569 
C104 C 1.39416 0.26328 0.55226 
C105 C 1.49730 0.25849 0.65543 
C106 C 1.39232 0.22489 0.71028 
C107 C 1.18543 0.19671 0.66314 
H113 H 0.61203 -0.02686 0.34510 
H114 H 0.66840 -0.10259 0.33144 
H115 H 0.33663 -0.14405 0.20414 
H116 H -0.05356 -0.10608 0.09125 
H117 H 0.42120 0.08929 0.16196 
H118 H 0.78276 0.13850 0.25213 
H119 H 0.76599 0.06585 0.52718 
H120 H 0.38869 0.01832 0.43879 
H121 H 1.16700 0.14964 0.39683 
H122 H 1.17637 0.11818 0.50683 
H123 H 0.72363 0.15628 0.56285 
H124 H 0.70748 0.18708 0.45103 
H125 H 1.11154 0.23898 0.42534 
H126 H 1.47154 0.22118 0.79056 
H127 H 1.10204 0.17108 0.70773 
H128 H 0.04504 0.03273 0.18217 
H129 H -0.50373 -0.03496 -0.01961 
 
 
#END

#****************************************************************

# Rank 30: E_rel =   8.02 kJ/mol/molecule
 
data_30_A24
_symmetry_cell_setting                            orthorhombic 
_symmetry_space_group_name_Hall                   'P 2ac 2ab' 
_symmetry_space_group_name_H-M                    'P 21 21 21' 
_symmetry_Int_Tables_number                              19 
 
loop_ 
_space_group_symop_id 
_space_group_symop_operation_xyz 
1 x,y,z 
2 1/2-x,-y,1/2+z 
3 1/2+x,1/2-y,-z 
4 -x,1/2+y,1/2-z 
 
_cell_length_a                                          4.52580 
_cell_length_b                                         11.60930 
_cell_length_c                                         33.56550 
_cell_angle_alpha                                            90 
_cell_angle_beta                                             90 
_cell_angle_gamma                                            90 
_cell_volume                                           1763.577 
_cell_formula_units_Z                                 4 
 
 
 
loop_ 
_atom_site_label 
_atom_site_type_symbol 
_atom_site_fract_x 
_atom_site_fract_y 
_atom_site_fract_z 
Cl111 Cl -0.33266 0.10219 0.35911 
Cl112 Cl -0.09377 -0.14619 0.33287 
O109 O 1.55127 -0.17243 0.02203 
O110 O 1.69875 -0.15382 -0.04160 
N108 N 1.16737 -0.01705 0.05007 
C87 C 1.33434 -0.02433 -0.01877 
C88 C 1.15267 0.02547 0.01179 
C89 C 0.96125 0.11633 0.00065 
C90 C 0.95002 0.15570 -0.03830 
C91 C 1.12646 0.10672 -0.06815 
C92 C 1.31630 0.01795 -0.05803 
C93 C 1.53227 -0.12131 -0.01083 
C94 C 0.96677 -0.00220 0.08167 
C95 C 0.87613 -0.10093 0.10272 
C96 C 0.67739 -0.09195 0.13423 
C97 C 0.56097 0.01489 0.14582 
C98 C 0.65613 0.11270 0.12510 
C99 C 0.85863 0.10546 0.09391 
C100 C 0.35091 0.02533 0.18041 
C101 C 0.51304 0.05341 0.21981 
C102 C 0.30483 0.06569 0.25455 
C103 C 0.21127 -0.03149 0.27579 
C104 C 0.01259 -0.02154 0.30740 
C105 C -0.09603 0.08675 0.31864 
C106 C -0.00540 0.18406 0.29741 
C107 C 0.19203 0.17347 0.26581 
H113 H 0.81284 0.15416 0.02246 
H114 H 0.79767 0.22543 -0.04544 
H115 H 1.11192 0.13591 -0.09890 
H116 H 1.45694 -0.02128 -0.08056 
H117 H 0.95691 -0.18528 0.09339 
H118 H 0.60605 -0.17027 0.14947 
H119 H 0.57293 0.19726 0.13383 
H120 H 0.93477 0.18441 0.07977 
H121 H 0.22596 -0.05531 0.18391 
H122 H 0.18556 0.09251 0.17438 
H123 H 0.64006 0.13348 0.21603 
H124 H 0.67567 -0.01477 0.22599 
H125 H 0.29489 -0.11679 0.26811 
H126 H -0.08924 0.26811 0.30637 
H127 H 0.25947 0.25048 0.24952 
H128 H 1.30404 -0.08740 0.05208 
H129 H 1.83367 -0.21729 -0.03241 
 
 
#END

#****************************************************************

# Rank 31: E_rel =   9.18 kJ/mol/molecule
 
data_31_A1266
_symmetry_cell_setting                              monoclinic 
_symmetry_space_group_name_Hall                   '-P 2yn' 
_symmetry_space_group_name_H-M                    'P 21/n' 
_symmetry_Int_Tables_number                              14 
 
loop_ 
_space_group_symop_id 
_space_group_symop_operation_xyz 
1 x,y,z 
2 1/2-x,1/2+y,1/2-z 
3 -x,-y,-z 
4 1/2+x,1/2-y,1/2+z 
 
_cell_length_a                                          8.19570 
_cell_length_b                                         20.06880 
_cell_length_c                                         11.16810 
_cell_angle_alpha                                            90 
_cell_angle_beta                                        99.1300 
_cell_angle_gamma                                            90 
_cell_volume                                           1813.633 
_cell_formula_units_Z                                 4 
 
 
 
loop_ 
_atom_site_label 
_atom_site_type_symbol 
_atom_site_fract_x 
_atom_site_fract_y 
_atom_site_fract_z 
Cl111 Cl -0.04598 0.12005 1.13154 
Cl112 Cl 0.17510 0.04256 0.96050 
O109 O 0.39075 0.44818 0.06613 
O110 O 0.34365 0.48207 -0.12936 
N108 N 0.14777 0.38737 0.15577 
C87 C 0.12419 0.43010 -0.05133 
C88 C 0.05377 0.40064 0.04573 
C89 C -0.11830 0.38752 0.02484 
C90 C -0.21420 0.40035 -0.08622 
C91 C -0.14430 0.42722 -0.18284 
C92 C 0.02269 0.44224 -0.16372 
C93 C 0.29513 0.45341 -0.03355 
C94 C 0.08803 0.35886 0.25694 
C95 C 0.03276 0.29266 0.25350 
C96 C -0.02434 0.26498 0.35345 
C97 C -0.02457 0.30172 0.46027 
C98 C 0.03577 0.36722 0.46396 
C99 C 0.08972 0.39592 0.36341 
C100 C -0.07899 0.27048 0.57039 
C101 C 0.07032 0.23864 0.65199 
C102 C 0.03649 0.20815 0.76904 
C103 C 0.10407 0.14620 0.80670 
C104 C 0.08246 0.11894 0.91809 
C105 C -0.01125 0.15310 0.99299 
C106 C -0.08024 0.21460 0.95551 
C107 C -0.05538 0.24201 0.84556 
H113 H -0.17463 0.36810 0.09947 
H114 H -0.34653 0.38994 -0.09801 
H115 H -0.22113 0.43714 -0.26980 
H116 H 0.07979 0.46558 -0.23484 
H117 H 0.03793 0.26285 0.17273 
H118 H -0.06900 0.21361 0.34859 
H119 H 0.03872 0.39662 0.54653 
H120 H 0.13381 0.44726 0.36681 
H121 H -0.17434 0.23235 0.54289 
H122 H -0.13537 0.30886 0.62115 
H123 H 0.16655 0.27719 0.67387 
H124 H 0.12348 0.20040 0.59910 
H125 H 0.17806 0.11838 0.75091 
H126 H -0.15640 0.24049 1.01192 
H127 H -0.10965 0.29043 0.81979 
H128 H 0.26416 0.40758 0.16732 
H129 H 0.45249 0.50677 -0.10243 
 
 
#END

#****************************************************************
