# Supplementary material for: Report on the sixth blind test of organic crystal structure prediction methods
Source: Acta Crystallogr B Struct Sci Cryst Eng Mater. 2016 Aug 1;72(Pt 4):439–59. doi: 10.1107/S2052520616007447 (PMC4971545; doi:10.1107/S2052520616007447)
Supplement: Supplementary file 2 [file b-72-00439-sup2.zip › Group_25_Tkatchenko/XXIV-1_Tkatchenko.cif]

# XXIV LIST 1: Energy ranking based on PBE+MBD electronic energies
 
# Rank 1: E_rel =   0.00 kJ/mol/molecule
 
data_1_1192
_symmetry_cell_setting                              monoclinic 
_symmetry_space_group_name_Hall                   '-P 2ybc' 
_symmetry_space_group_name_H-M                    'P 21/c' 
_symmetry_Int_Tables_number                              14 
 
loop_ 
_space_group_symop_id 
_space_group_symop_operation_xyz 
1 x,y,z 
2 -x,1/2+y,1/2-z 
3 -x,-y,-z 
4 x,1/2-y,1/2+z 
 
_cell_length_a                                          6.33200 
_cell_length_b                                         18.68480 
_cell_length_c                                          7.53430 
_cell_angle_alpha                                            90 
_cell_angle_beta                                       100.1470 
_cell_angle_gamma                                            90 
_cell_volume                                            877.457 
_cell_formula_units_Z                                 4 
 
 
 
loop_ 
_atom_site_label 
_atom_site_type_symbol 
_atom_site_fract_x 
_atom_site_fract_y 
_atom_site_fract_z 
S5 S 0.54968 0.02921 0.77271 
Cl20 Cl 0.75007 0.13909 0.26219 
O8 O 0.29564 0.23737 0.91276 
O9 O 0.24269 0.11780 0.87117 
N6 N 0.72720 -0.09149 0.69669 
N7 N 0.97009 0.00151 0.75021 
C1 C 0.34367 0.17372 0.85416 
C2 C 0.53471 0.17506 0.76839 
C3 C 0.63864 0.11561 0.73148 
C4 C 0.77202 -0.02337 0.73598 
O10 O 0.96345 0.25614 0.05513 
H11 H 0.15852 0.23617 0.96992 
H12 H 0.59467 0.22724 0.73588 
H13 H 0.77961 0.11964 0.66743 
H14 H 0.57446 -0.11126 0.69364 
H15 H 0.85141 -0.12677 0.70008 
H16 H 1.08911 -0.03518 0.73786 
H17 H 1.01892 0.05083 0.80072 
H18 H 0.86768 0.28428 -0.03751 
H19 H 0.87818 0.21639 0.09251 
 
#END

#****************************************************************

# Rank 2: E_rel =   0.76 kJ/mol/molecule
 
data_2_757
_symmetry_cell_setting                            orthorhombic 
_symmetry_space_group_name_Hall                   'P 2ac 2ab' 
_symmetry_space_group_name_H-M                    'P 21 21 21' 
_symmetry_Int_Tables_number                              19 
 
loop_ 
_space_group_symop_id 
_space_group_symop_operation_xyz 
1 x,y,z 
2 1/2-x,-y,1/2+z 
3 1/2+x,1/2-y,-z 
4 -x,1/2+y,1/2-z 
 
_cell_length_a                                          3.87870 
_cell_length_b                                         10.32100 
_cell_length_c                                         21.82290 
_cell_angle_alpha                                            90 
_cell_angle_beta                                             90 
_cell_angle_gamma                                            90 
_cell_volume                                            873.616 
_cell_formula_units_Z                                 4 
 
 
 
loop_ 
_atom_site_label 
_atom_site_type_symbol 
_atom_site_fract_x 
_atom_site_fract_y 
_atom_site_fract_z 
S5 S 0.94261 -0.01042 0.15636 
Cl20 Cl 0.25617 0.38741 0.09050 
O8 O 0.80607 0.00782 0.28359 
O9 O 0.57873 0.18495 0.33170 
N6 N 1.06284 0.10732 0.04574 
N7 N 1.03911 -0.11584 0.04726 
C1 C 0.68506 0.12998 0.28485 
C2 C 0.68207 0.19439 0.22534 
C3 C 0.77565 0.14486 0.17038 
C4 C 1.01947 -0.00303 0.07573 
O10 O 0.80783 0.63598 0.06901 
H11 H 0.78807 -0.03138 0.32590 
H12 H 0.57854 0.29259 0.22631 
H13 H 0.73750 0.20592 0.13026 
H14 H 1.10494 0.19569 0.06688 
H15 H 1.03889 0.10696 -0.00142 
H16 H 1.12519 -0.11910 0.00171 
H17 H 0.96782 -0.20339 0.06688 
H18 H 0.64317 0.63746 0.10402 
H19 H 0.95486 0.55905 0.07629 
 
#END

#****************************************************************

# Rank 3: E_rel =   2.94 kJ/mol/molecule
 
data_3_1514
_symmetry_cell_setting                              monoclinic 
_symmetry_space_group_name_Hall                   '-P 2ybc' 
_symmetry_space_group_name_H-M                    'P 21/c' 
_symmetry_Int_Tables_number                              14 
 
loop_ 
_space_group_symop_id 
_space_group_symop_operation_xyz 
1 x,y,z 
2 -x,1/2+y,1/2-z 
3 -x,-y,-z 
4 x,1/2-y,1/2+z 
 
_cell_length_a                                          8.90150 
_cell_length_b                                         13.69580 
_cell_length_c                                          7.85170 
_cell_angle_alpha                                            90 
_cell_angle_beta                                       103.3490 
_cell_angle_gamma                                            90 
_cell_volume                                            931.363 
_cell_formula_units_Z                                 4 
 
 
 
loop_ 
_atom_site_label 
_atom_site_type_symbol 
_atom_site_fract_x 
_atom_site_fract_y 
_atom_site_fract_z 
S5 S 0.01810 0.47543 0.23803 
Cl20 Cl 0.55698 0.15596 0.61902 
O8 O 0.44241 0.36597 0.60417 
O9 O 0.23229 0.33697 0.38144 
N6 N -0.25878 0.54566 0.10162 
N7 N -0.06727 0.66402 0.14946 
C1 C 0.31724 0.39347 0.48482 
C2 C 0.28660 0.49811 0.48897 
C3 C 0.15975 0.54008 0.38847 
C4 C -0.11314 0.57304 0.15663 
O10 O 0.79654 0.23734 0.41494 
H11 H 0.46253 0.29413 0.59546 
H12 H 0.36684 0.54352 0.58176 
H13 H 0.13850 0.61793 0.40303 
H14 H -0.29600 0.47726 0.12614 
H15 H -0.34259 0.59178 0.03157 
H16 H -0.14763 0.71982 0.11944 
H17 H 0.04521 0.68218 0.14270 
H18 H 0.72512 0.20336 0.47395 
H19 H 0.72567 0.27119 0.31769 
 
#END

#****************************************************************

# Rank 4: E_rel =   2.96 kJ/mol/molecule
 
data_4_2167
_symmetry_cell_setting                              monoclinic 
_symmetry_space_group_name_Hall                   '-P 2ybc' 
_symmetry_space_group_name_H-M                    'P 21/c' 
_symmetry_Int_Tables_number                              14 
 
loop_ 
_space_group_symop_id 
_space_group_symop_operation_xyz 
1 x,y,z 
2 -x,1/2+y,1/2-z 
3 -x,-y,-z 
4 x,1/2-y,1/2+z 
 
_cell_length_a                                          6.13710 
_cell_length_b                                         15.42620 
_cell_length_c                                          9.75610 
_cell_angle_alpha                                            90 
_cell_angle_beta                                       103.9340 
_cell_angle_gamma                                            90 
_cell_volume                                            896.452 
_cell_formula_units_Z                                 4 
 
 
 
loop_ 
_atom_site_label 
_atom_site_type_symbol 
_atom_site_fract_x 
_atom_site_fract_y 
_atom_site_fract_z 
S5 S 1.00686 0.38618 0.42915 
Cl20 Cl 0.36046 0.32242 0.06775 
O8 O 1.22958 0.58473 0.16817 
O9 O 1.30344 0.49116 0.35379 
N6 N 0.85822 0.24750 0.53879 
N7 N 0.57968 0.34675 0.44571 
C1 C 1.17504 0.52115 0.24550 
C2 C 0.94465 0.48971 0.19485 
C3 C 0.85439 0.43222 0.26963 
C4 C 0.79139 0.32149 0.47235 
O10 O 0.37674 0.15373 0.25082 
H11 H 1.38950 0.60764 0.21056 
H12 H 0.84305 0.51491 0.09543 
H13 H 0.68146 0.41010 0.23080 
H14 H 1.01363 0.22115 0.54058 
H15 H 0.74008 0.21004 0.56956 
H16 H 0.46506 0.30522 0.47216 
H17 H 0.52714 0.40887 0.41686 
H18 H 0.37850 0.21159 0.20703 
H19 H 0.34046 0.16413 0.34280 
 
#END

#****************************************************************

# Rank 5: E_rel =   3.26 kJ/mol/molecule
 
data_5_420
_symmetry_cell_setting                              monoclinic 
_symmetry_space_group_name_Hall                   '-P 2ybc' 
_symmetry_space_group_name_H-M                    'P 21/c' 
_symmetry_Int_Tables_number                              14 
 
loop_ 
_space_group_symop_id 
_space_group_symop_operation_xyz 
1 x,y,z 
2 -x,1/2+y,1/2-z 
3 -x,-y,-z 
4 x,1/2-y,1/2+z 
 
_cell_length_a                                          3.96060 
_cell_length_b                                         10.28550 
_cell_length_c                                         21.04400 
_cell_angle_alpha                                            90 
_cell_angle_beta                                        90.4750 
_cell_angle_gamma                                            90 
_cell_volume                                            857.235 
_cell_formula_units_Z                                 4 
 
 
 
loop_ 
_atom_site_label 
_atom_site_type_symbol 
_atom_site_fract_x 
_atom_site_fract_y 
_atom_site_fract_z 
S5 S 0.46182 0.23938 0.34100 
Cl20 Cl 0.81049 0.15053 0.08455 
O8 O 0.72694 0.26247 0.21714 
O9 O 0.97566 0.44509 0.17803 
N6 N 0.19805 0.34765 0.44963 
N7 N 0.27264 0.12471 0.44603 
C1 C 0.82569 0.38717 0.22080 
C2 C 0.74276 0.45202 0.28051 
C3 C 0.59404 0.40067 0.33222 
C4 C 0.29802 0.24108 0.41988 
O10 O 0.35739 0.40226 0.07575 
H11 H 0.77822 0.22584 0.17362 
H12 H 0.81746 0.55380 0.28281 
H13 H 0.55789 0.46533 0.37277 
H14 H 0.19924 0.43919 0.42983 
H15 H 0.10617 0.34128 0.49547 
H16 H 0.22591 0.11825 0.49454 
H17 H 0.39892 0.04451 0.42735 
H18 H 0.19886 0.40554 0.11214 
H19 H 0.48737 0.32085 0.08117 
 
#END

#****************************************************************

# Rank 6: E_rel =   3.75 kJ/mol/molecule
 
data_6_483
_symmetry_cell_setting                               triclinic 
_symmetry_space_group_name_Hall                   'P 1' 
_symmetry_space_group_name_H-M                    'P 1' 
_symmetry_Int_Tables_number                               1 
 
loop_ 
_space_group_symop_id 
_space_group_symop_operation_xyz 
1 x,y,z 
 
_cell_length_a                                          8.01740 
_cell_length_b                                          8.13040 
_cell_length_c                                         12.45250 
_cell_angle_alpha                                       89.6440 
_cell_angle_beta                                        89.2260 
_cell_angle_gamma                                       60.7600 
_cell_volume                                            708.220 
_cell_formula_units_Z                                 3 
 
 
 
loop_ 
_atom_site_label 
_atom_site_type_symbol 
_atom_site_fract_x 
_atom_site_fract_y 
_atom_site_fract_z 
S5 S 0.89583 0.74521 0.85195 
S25 S 0.75360 0.34533 0.18129 
S45 S 0.34594 -0.09861 0.51454 
Cl20 Cl 0.24133 0.89983 0.05846 
Cl40 Cl 0.89776 0.85234 0.39443 
O8 O 1.04454 0.59431 1.19363 
O9 O 0.84692 0.80065 1.06809 
N6 N 0.99232 0.52396 0.67202 
N7 N 0.94216 0.82869 0.65265 
Cl60 Cl 0.85227 0.23558 0.72459 
C1 C 0.98073 0.64458 1.09322 
C2 C 1.08798 0.49663 1.01446 
C3 C 1.06010 0.52791 0.90795 
C4 C 0.95140 0.68914 0.71200 
O28 O 0.59294 0.36283 0.52527 
O29 O 0.81058 0.33679 0.39695 
N26 N 0.53140 0.47820 0.00246 
N27 N 0.83049 0.21382 -0.01688 
C21 C 0.64790 0.36938 0.42387 
C22 C 0.49633 0.41593 0.34634 
C23 C 0.52946 0.40960 0.23946 
C24 C 0.69466 0.34860 0.04215 
O48 O 0.35687 0.04547 0.85708 
O49 O 0.34436 -0.15179 0.73173 
N46 N 0.47167 0.00352 0.33408 
N47 N 0.21536 -0.05156 0.31670 
C41 C 0.36776 -0.01719 0.75650 
C42 C 0.40707 0.09254 0.67702 
C43 C 0.40121 0.06617 0.57056 
C44 C 0.34644 -0.04081 0.37482 
O10 O 0.42616 0.48909 0.79288 
O30 O 0.48461 0.08812 0.12128 
O50 O 0.08250 0.43026 0.45969 
H11 H 0.97197 0.70022 1.24525 
H12 H 1.20092 0.36039 1.04202 
H13 H 1.14874 0.41804 0.85073 
H14 H 0.95652 0.43423 0.71234 
H15 H 1.03059 0.49072 0.59040 
H16 H 0.93767 0.82531 0.56993 
H17 H 0.92888 0.94977 0.68698 
H31 H 0.70157 0.32260 0.57619 
H32 H 0.35528 0.44636 0.37539 
H33 H 0.41589 0.43609 0.18347 
H34 H 0.44523 0.60208 0.04287 
H35 H 0.49413 0.47419 -0.07816 
H36 H 0.82747 0.22041 -0.09973 
H37 H 0.95022 0.10553 0.01780 
H51 H 0.32273 -0.02743 0.90957 
H52 H 0.43215 0.20552 0.70447 
H53 H 0.42143 0.15673 0.51330 
H54 H 0.59795 -0.03308 0.37294 
H55 H 0.46711 0.04260 0.25276 
H56 H 0.22334 -0.05508 0.23385                          
H57 H 0.10642 -0.06646 0.35223                       
H18 H 0.55321 0.41581 0.75852                          
H19 H 0.38516 0.62049 0.77158                         
H38 H 0.41203 0.03151 0.08966                        
H39 H 0.61839 -0.00292 0.10242                      
H58 H 0.02502 0.55717 0.42730                       
H59 H -0.00439 0.38277 0.43807                   

#END

#****************************************************************

# Rank 7: E_rel =   4.10 kJ/mol/molecule
 
data_7_2106
_symmetry_cell_setting                              monoclinic 
_symmetry_space_group_name_Hall                   'P 2yb' 
_symmetry_space_group_name_H-M                    'P 21' 
_symmetry_Int_Tables_number                               4 
 
loop_ 
_space_group_symop_id 
_space_group_symop_operation_xyz 
1 x,y,z 
2 -x,1/2+y,-z 
 
_cell_length_a                                          7.33200 
_cell_length_b                                         10.96960 
_cell_length_c                                         10.99510 
_cell_angle_alpha                                            90 
_cell_angle_beta                                        92.4970 
_cell_angle_gamma                                            90 
_cell_volume                                            883.486 
_cell_formula_units_Z                                 4 
 
 
 
loop_ 
_atom_site_label 
_atom_site_type_symbol 
_atom_site_fract_x 
_atom_site_fract_y 
_atom_site_fract_z 
S5 S 0.12555 0.07760 0.23279 
S25 S 0.36041 0.42495 0.72715 
Cl20 Cl 0.13624 0.58833 0.05040 
Cl40 Cl 0.60209 0.42327 0.43375 
O8 O 0.13036 0.41762 0.44267 
O9 O 0.13556 0.31511 0.26404 
N6 N 0.07253 -0.12693 0.11255 
N7 N 0.18649 -0.15670 0.31200 
C1 C 0.12475 0.31553 0.37694 
C2 C 0.10003 0.20365 0.44578 
C3 C 0.09651 0.09435 0.38913 
C4 C 0.12622 -0.08576 0.22146 
O28 O 0.33266 0.08773 0.94087 
O29 O 0.29708 0.19164 0.76227 
N26 N 0.42418 0.63011 0.61081 
N27 N 0.33655 0.65853 0.81014 
C21 C 0.34135 0.18828 0.87233 
C22 C 0.40921 0.29580 0.93839 
C23 C 0.42117 0.40467 0.88222 
C24 C 0.37875 0.58775 0.71843 
O10 O 0.27302 0.58817 0.31021 
O30 O 0.78519 0.40398 0.19321 
H11 H 0.17314 0.48684 0.38793 
H12 H 0.08665 0.20812 0.54397 
H13 H 0.07148 0.01161 0.44060 
H14 H 0.00724 -0.06797 0.05167 
H15 H 0.08558 -0.21831 0.08983 
H16 H 0.20499 -0.24963 0.30177 
H17 H 0.25245 -0.12019 0.38828 
H31 H 0.27743 0.01926 0.88879 
H32 H 0.44793 0.28773 1.03471 
H33 H 0.47449 0.48425 0.93117 
H34 H 0.47959 0.57115 0.54969 
H35 H 0.42396 0.72280 0.59262 
H36 H 0.31910 0.75183 0.79996 
H37 H 0.27548 0.62284 0.88574 
H18 H 0.24137 0.57190 0.22180 
H19 H 0.40084 0.56192 0.32362 
H38 H 0.74714 0.42755 0.27614 
H39 H 0.91780 0.38821 0.20228 
 
#END

#****************************************************************

# Rank 8: E_rel =   5.89 kJ/mol/molecule
 
data_8_1114
_symmetry_cell_setting                              monoclinic 
_symmetry_space_group_name_Hall                   '-P 2ybc' 
_symmetry_space_group_name_H-M                    'P 21/c' 
_symmetry_Int_Tables_number                              14 
 
loop_ 
_space_group_symop_id 
_space_group_symop_operation_xyz 
1 x,y,z 
2 -x,1/2+y,1/2-z 
3 -x,-y,-z 
4 x,1/2-y,1/2+z 
 
_cell_length_a                                          9.53980 
_cell_length_b                                          7.26460 
_cell_length_c                                         13.06860 
_cell_angle_alpha                                            90 
_cell_angle_beta                                       107.8390 
_cell_angle_gamma                                            90 
_cell_volume                                            862.146 
_cell_formula_units_Z                                 4 
 
 
 
loop_ 
_atom_site_label 
_atom_site_type_symbol 
_atom_site_fract_x 
_atom_site_fract_y 
_atom_site_fract_z 
S5 S 0.04328 0.69509 0.31122 
Cl20 Cl 0.27534 0.41164 0.12479 
O8 O 0.46352 0.67174 0.56556 
O9 O 0.21850 0.61435 0.49974 
N6 N -0.01314 0.69182 0.09301 
N7 N -0.20648 0.75768 0.16099 
C1 C 0.33272 0.68318 0.48995 
C2 C 0.33390 0.77997 0.39189 
C3 C 0.21190 0.78557 0.30584 
C4 C -0.06613 0.72105 0.17377 
O10 O 0.43056 0.03597 0.21565 
H11 H 0.45041 0.58776 0.62634 
H12 H 0.43458 0.84600 0.38794 
H13 H 0.21262 0.85437 0.23171 
H14 H 0.08762 0.62948 0.10571 
H15 H -0.08331 0.69663 0.01533 
H16 H -0.28542 0.75055 0.08790 
H17 H -0.23592 0.80679 0.22561 
H18 H 0.39299 0.15851 0.18752 
H19 H 0.52628 0.05206 0.27155 
 
#END

#****************************************************************

# Rank 9: E_rel =   6.52 kJ/mol/molecule
 
data_9_159
_symmetry_cell_setting                              monoclinic 
_symmetry_space_group_name_Hall                   '-P 2ybc' 
_symmetry_space_group_name_H-M                    'P 21/c' 
_symmetry_Int_Tables_number                              14 
 
loop_ 
_space_group_symop_id 
_space_group_symop_operation_xyz 
1 x,y,z 
2 -x,1/2+y,1/2-z 
3 -x,-y,-z 
4 x,1/2-y,1/2+z 
 
_cell_length_a                                         10.62970 
_cell_length_b                                          5.51120 
_cell_length_c                                         15.24090 
_cell_angle_alpha                                       89.5190 
_cell_angle_beta                                       101.3880 
_cell_angle_gamma                                       89.7820 
_cell_volume                                            875.226 
_cell_formula_units_Z                                 4 
 
 
 
loop_ 
_atom_site_label 
_atom_site_type_symbol 
_atom_site_fract_x 
_atom_site_fract_y 
_atom_site_fract_z 
S5 S 0.27078 0.58317 -0.00051 
Cl20 Cl 0.19544 0.54812 0.24277 
O8 O 0.62635 0.61776 0.20394 
O9 O 0.46015 0.80550 0.11312 
N6 N 0.09957 0.21000 -0.04617 
N7 N 0.09301 0.52957 -0.14550 
C1 C 0.51571 0.61930 0.14372 
C2 C 0.46917 0.37561 0.11545 
C3 C 0.36305 0.34166 0.05199 
C4 C 0.14402 0.41898 -0.07026 
O10 O 0.12744 0.04700 0.13287 
H11 H 0.66046 0.78652 0.21621 
H12 H 0.52312 0.21752 0.14344 
H13 H 0.33341 0.15940 0.02839 
H14 H 0.12442 0.14967 0.01914 
H15 H 0.02704 0.11785 -0.08885 
H16 H 0.00344 0.48012 -0.18192 
H17 H 0.13952 0.67261 -0.16909 
H18 H 0.14891 0.19085 0.17106 
H19 H 0.18320 -0.08455 0.16312 
 
#END

#****************************************************************

# Rank 10: E_rel =   6.54 kJ/mol/molecule
 
data_10_2385
_symmetry_cell_setting                               triclinic 
_symmetry_space_group_name_Hall                   '-P 1' 
_symmetry_space_group_name_H-M                    'P -1' 
_symmetry_Int_Tables_number                               2 
 
loop_ 
_space_group_symop_id 
_space_group_symop_operation_xyz 
1 x,y,z 
2 -x,-y,-z 
 
_cell_length_a                                          6.36290 
_cell_length_b                                          7.42170 
_cell_length_c                                         10.01930 
_cell_angle_alpha                                       74.5690 
_cell_angle_beta                                        86.9930 
_cell_angle_gamma                                       81.3460 
_cell_volume                                            450.860 
_cell_formula_units_Z                                 2 
 
 
 
loop_ 
_atom_site_label 
_atom_site_type_symbol 
_atom_site_fract_x 
_atom_site_fract_y 
_atom_site_fract_z 
S5 S 0.44554 0.56441 0.24580 
Cl20 Cl 0.07360 0.05274 0.70834 
O8 O 0.68368 0.87901 -0.16604 
O9 O 0.76475 0.71603 0.05729 
N6 N 0.04243 0.48097 0.32488 
N7 N 0.32937 0.31078 0.45952 
C1 C 0.63577 0.78203 -0.03723 
C2 C 0.40896 0.76310 -0.02556 
C3 C 0.31237 0.67088 0.08964 
C4 C 0.24857 0.44288 0.35049 
O10 O 0.77150 0.22514 0.46454 
H11 H 0.83332 0.90619 -0.17562 
H12 H 0.31299 0.82978 -0.11727 
H13 H 0.14326 0.66196 0.08619 
H14 H -0.02078 0.60037 0.25384 
H15 H -0.06240 0.39198 0.38082 
H16 H 0.23412 0.23895 0.53571 
H17 H 0.49335 0.27163 0.46770 
H18 H 0.84279 0.16228 0.55460 
H19 H 0.81156 0.13308 0.40746 
 
#END

#****************************************************************

# Rank 11: E_rel =   6.67 kJ/mol/molecule
 
data_11_266
_symmetry_cell_setting                              monoclinic 
_symmetry_space_group_name_Hall                   '-P 2yn' 
_symmetry_space_group_name_H-M                    'P 21/n' 
_symmetry_Int_Tables_number                              14 
 
loop_ 
_space_group_symop_id 
_space_group_symop_operation_xyz 
1 x,y,z 
2 1/2-x,1/2+y,1/2-z 
3 -x,-y,-z 
4 1/2+x,1/2-y,1/2+z 
 
_cell_length_a                                          7.01210 
_cell_length_b                                         12.97690 
_cell_length_c                                         10.23240 
_cell_angle_alpha                                            90 
_cell_angle_beta                                       109.9590 
_cell_angle_gamma                                            90 
_cell_volume                                            875.176 
_cell_formula_units_Z                                 4 
 
 
 
loop_ 
_atom_site_label 
_atom_site_type_symbol 
_atom_site_fract_x 
_atom_site_fract_y 
_atom_site_fract_z 
S5 S 0.67239 0.29543 0.23530 
Cl20 Cl 0.15903 0.49702 0.25457 
O8 O 0.69308 0.23182 -0.18437 
O9 O 0.67997 0.17630 0.02281 
N6 N 0.66141 0.34774 0.48225 
N7 N 0.76712 0.48034 0.36846 
C1 C 0.67561 0.24686 -0.05973 
C2 C 0.65057 0.35420 -0.02685 
C3 C 0.64965 0.38236 0.09982 
C4 C 0.70440 0.38447 0.37521 
O10 O 0.64077 0.13420 0.48400 
H11 H 0.69454 0.15513 -0.19963 
H12 H 0.63590 0.41198 -0.10675 
H13 H 0.62934 0.46280 0.12237 
H14 H 0.62879 0.26936 0.48510 
H15 H 0.70765 0.38908 0.57421 
H16 H 0.77691 0.53489 0.44382 
H17 H 0.85635 0.49476 0.30904 
H18 H 0.53975 0.09661 0.40731 
H19 H 0.64469 0.09593 0.56769 
 
#END

#****************************************************************

# Rank 12: E_rel =   6.69 kJ/mol/molecule
 
data_12_i806
_symmetry_cell_setting                              monoclinic 
_symmetry_space_group_name_Hall                   '-P 2ybc' 
_symmetry_space_group_name_H-M                    'P 21/c' 
_symmetry_Int_Tables_number                              14 
 
loop_ 
_space_group_symop_id 
_space_group_symop_operation_xyz 
1 x,y,z 
2 -x,1/2+y,1/2-z 
3 -x,-y,-z 
4 x,1/2-y,1/2+z 
 
_cell_length_a                                          5.16820 
_cell_length_b                                         23.56210 
_cell_length_c                                          7.44910 
_cell_angle_alpha                                       89.6210 
_cell_angle_beta                                       100.0170 
_cell_angle_gamma                                       90.2400 
_cell_volume                                            893.253 
_cell_formula_units_Z                                 4 
 
 
 
loop_ 
_atom_site_label 
_atom_site_type_symbol 
_atom_site_fract_x 
_atom_site_fract_y 
_atom_site_fract_z 
S5 S 0.44158 0.14036 0.16061 
Cl20 Cl 0.20732 0.08656 0.58571 
O8 O 0.59722 0.32243 0.22640 
O9 O 0.34291 0.24909 0.10174 
N6 N 0.70574 0.04381 0.31091 
N7 N 0.29731 0.03499 0.12807 
C1 C 0.54661 0.26685 0.19605 
C2 C 0.75657 0.22956 0.28563 
C3 C 0.72714 0.17263 0.27876 
C4 C 0.49616 0.06647 0.20972 
O10 O 0.87370 0.07915 0.88150 
H11 H 0.44442 0.34579 0.16438 
H12 H 0.93754 0.24751 0.36145 
H13 H 0.88483 0.14582 0.34938 
H14 H 0.85459 0.06687 0.38730 
H15 H 0.71141 0.00049 0.33740 
H16 H 0.28821 -0.00854 0.14536 
H17 H 0.13655 0.05456 0.04956 
H18 H 0.77613 0.11489 0.88100 
H19 H 0.97285 0.08401 0.77874 
 
#END

#****************************************************************

# Rank 13: E_rel =   6.69 kJ/mol/molecule
 
data_13_1389
_symmetry_cell_setting                               triclinic 
_symmetry_space_group_name_Hall                   '-P 1' 
_symmetry_space_group_name_H-M                    'P -1' 
_symmetry_Int_Tables_number                               2 
 
loop_ 
_space_group_symop_id 
_space_group_symop_operation_xyz 
1 x,y,z 
2 -x,-y,-z 
 
_cell_length_a                                          6.98400 
_cell_length_b                                          7.58690 
_cell_length_c                                          9.61680 
_cell_angle_alpha                                       74.9680 
_cell_angle_beta                                        84.1730 
_cell_angle_gamma                                       66.6760 
_cell_volume                                            451.911 
_cell_formula_units_Z                                 2 
 
 
 
loop_ 
_atom_site_label 
_atom_site_type_symbol 
_atom_site_fract_x 
_atom_site_fract_y 
_atom_site_fract_z 
S5 S 0.91862 0.22140 0.24511 
Cl20 Cl 0.45227 0.22131 0.66453 
O8 O 0.41915 0.25761 -0.02711 
O9 O 0.76085 0.19646 0.00503 
N6 N 1.19245 0.12281 0.45011 
N7 N 0.87080 0.35525 0.49057 
C1 C 0.57748 0.24531 0.04695 
C2 C 0.51316 0.29528 0.18581 
C3 C 0.65025 0.28805 0.27822 
C4 C 0.99644 0.23786 0.41167 
O10 O 0.04074 0.66489 0.23613 
H11 H 0.46698 0.22986 -0.12394 
H12 H 0.34858 0.34157 0.21399 
H13 H 0.59754 0.32005 0.38286 
H14 H 1.28442 0.01524 0.39758 
H15 H 1.26277 0.14677 0.52899 
H16 H 0.91028 0.34198 0.59694 
H17 H 0.74321 0.47687 0.44374 
H18 H -0.10973 0.72243 0.21926 
H19 H 0.10248 0.73228 0.15320 
 
#END

#****************************************************************

# Rank 14: E_rel =   6.77 kJ/mol/molecule
 
data_14_1055
_symmetry_cell_setting                               triclinic 
_symmetry_space_group_name_Hall                   '-P 1' 
_symmetry_space_group_name_H-M                    'P -1' 
_symmetry_Int_Tables_number                               2 
 
loop_ 
_space_group_symop_id 
_space_group_symop_operation_xyz 
1 x,y,z 
2 -x,-y,-z 
 
_cell_length_a                                          6.34910 
_cell_length_b                                          7.40530 
_cell_length_c                                          9.97600 
_cell_angle_alpha                                       75.0700 
_cell_angle_beta                                        87.7680 
_cell_angle_gamma                                       81.9780 
_cell_volume                                            448.770 
_cell_formula_units_Z                                 2 
 
 
 
loop_ 
_atom_site_label 
_atom_site_type_symbol 
_atom_site_fract_x 
_atom_site_fract_y 
_atom_site_fract_z 
S5 S 0.05445 0.93806 0.25448 
Cl20 Cl 0.57433 0.55287 0.20872 
O8 O -0.18392 0.61985 0.66384 
O9 O -0.26716 0.78806 0.44168 
N6 N 0.17190 1.18906 0.04091 
N7 N 0.45895 1.02045 0.17682 
C1 C -0.13686 0.71912 0.53591 
C2 C 0.09081 0.73648 0.52510 
C3 C 0.18795 0.82910 0.41084 
C4 C 0.25259 1.05814 0.15055 
O10 O 0.72988 0.27526 0.03541 
H11 H -0.33447 0.59408 0.67308 
H12 H 0.18719 0.66776 0.61687 
H13 H 0.35790 0.83613 0.41530 
H14 H 0.00796 1.22823 0.03205 
H15 H 0.26735 1.25975 -0.03520 
H16 H 0.56399 1.10877 0.12042 
H17 H 0.52225 0.90367 0.24977 
H18 H 0.65745 0.33741 -0.05482 
H19 H 0.69119 0.36764 0.09270 
 
#END

#****************************************************************

# Rank 15: E_rel =   6.78 kJ/mol/molecule
 
data_15_1928
_symmetry_cell_setting                            orthorhombic 
_symmetry_space_group_name_Hall                   'P 2ac 2ab' 
_symmetry_space_group_name_H-M                    'P 21 21 21' 
_symmetry_Int_Tables_number                              19 
 
loop_ 
_space_group_symop_id 
_space_group_symop_operation_xyz 
1 x,y,z 
2 1/2-x,-y,1/2+z 
3 1/2+x,1/2-y,-z 
4 -x,1/2+y,1/2-z 
 
_cell_length_a                                          7.13240 
_cell_length_b                                         10.79380 
_cell_length_c                                         12.03670 
_cell_angle_alpha                                            90 
_cell_angle_beta                                             90 
_cell_angle_gamma                                            90 
_cell_volume                                            926.654 
_cell_formula_units_Z                                 4 
 
 
 
loop_ 
_atom_site_label 
_atom_site_type_symbol 
_atom_site_fract_x 
_atom_site_fract_y 
_atom_site_fract_z 
S5 S 0.53251 0.09864 0.23815 
Cl20 Cl 0.95514 0.40994 0.21342 
O8 O 0.31847 0.21324 0.56891 
O9 O 0.48927 0.07910 0.46284 
N6 N 0.66261 0.07393 0.03401 
N7 N 0.34358 0.11831 0.04139 
C1 C 0.38936 0.17214 0.47219 
C2 C 0.33456 0.25049 0.37805 
C3 C 0.38687 0.22423 0.27316 
C4 C 0.50773 0.10114 0.09012 
O10 O 0.99723 0.13695 0.14335 
H11 H 0.36351 0.16034 0.63184 
H12 H 0.24929 0.33238 0.39411 
H13 H 0.34497 0.28430 0.20464 
H14 H 0.79369 0.08678 0.07005 
H15 H 0.65238 0.05680 -0.04954 
H16 H 0.33886 0.11242 -0.04422 
H17 H 0.21696 0.12260 0.08465 
H18 H 1.00568 0.07499 0.20414 
H19 H 0.97912 0.21878 0.17926 
 
#END

#****************************************************************

# Rank 16: E_rel =   6.79 kJ/mol/molecule
 
data_16_1010
_symmetry_cell_setting                            orthorhombic 
_symmetry_space_group_name_Hall                   'P 2ac 2ab' 
_symmetry_space_group_name_H-M                    'P 21 21 21' 
_symmetry_Int_Tables_number                              19 
 
loop_ 
_space_group_symop_id 
_space_group_symop_operation_xyz 
1 x,y,z 
2 1/2-x,-y,1/2+z 
3 1/2+x,1/2-y,-z 
4 -x,1/2+y,1/2-z 
 
_cell_length_a                                          7.13300 
_cell_length_b                                         10.79230 
_cell_length_c                                         12.03450 
_cell_angle_alpha                                            90 
_cell_angle_beta                                             90 
_cell_angle_gamma                                            90 
_cell_volume                                            926.434 
_cell_formula_units_Z                                 4 
 
 
 
loop_ 
_atom_site_label 
_atom_site_type_symbol 
_atom_site_fract_x 
_atom_site_fract_y 
_atom_site_fract_z 
S5 S -0.03357 0.09866 0.23809 
Cl20 Cl 0.54583 0.41024 0.21365 
O8 O 0.18170 0.21220 0.56811 
O9 O 0.01054 0.07885 0.46303 
N6 N 0.15541 0.11843 0.04126 
N7 N -0.16277 0.07317 0.03404 
C1 C 0.11010 0.17155 0.47175 
C2 C 0.16366 0.25001 0.37715 
C3 C 0.11110 0.22402 0.27245 
C4 C -0.00850 0.10090 0.09008 
O10 O 0.50214 0.13747 0.14256 
H11 H 0.13712 0.15935 0.63135 
H12 H 0.24842 0.33172 0.39275 
H13 H 0.15207 0.28418 0.20359 
H14 H 0.28199 0.12281 0.08441 
H15 H 0.16033 0.11222 -0.04433 
H16 H -0.15197 0.05583 -0.04938 
H17 H -0.29411 0.08626 0.06982 
H18 H 0.49371 0.07525 0.20354 
H19 H 0.51972 0.21908 0.17832 
 
#END

#****************************************************************

# Rank 17: E_rel =   6.84 kJ/mol/molecule
 
data_17_122
_symmetry_cell_setting                              monoclinic 
_symmetry_space_group_name_Hall                   '-C 2yc' 
_symmetry_space_group_name_H-M                    'C 2/c' 
_symmetry_Int_Tables_number                              15 
 
loop_ 
_space_group_symop_id 
_space_group_symop_operation_xyz 
1 x,y,z 
2 -x,y,1/2-z 
3 -x,-y,-z 
4 x,-y,1/2+z 
5 1/2+x,1/2+y,z 
6 1/2-x,1/2+y,1/2-z 
7 1/2-x,1/2-y,-z 
8 1/2+x,1/2-y,1/2+z 
 
_cell_length_a                                         17.00850 
_cell_length_b                                          7.57760 
_cell_length_c                                         13.75740 
_cell_angle_alpha                                            90 
_cell_angle_beta                                        95.4740 
_cell_angle_gamma                                            90 
_cell_volume                                           1765.017 
_cell_formula_units_Z                                 8 
 
 
 
loop_ 
_atom_site_label 
_atom_site_type_symbol 
_atom_site_fract_x 
_atom_site_fract_y 
_atom_site_fract_z 
S5 S 0.36976 0.45431 0.25252 
Cl10 Cl 0.05514 0.28366 0.44883 
O8 O 0.29906 0.66269 0.39486 
O9 O 0.22751 0.54700 0.51094 
N6 N 0.40637 0.12864 0.18510 
N7 N 0.43199 0.37271 0.09016 
C1 C 0.26093 0.53183 0.43472 
C2 C 0.25902 0.36496 0.38082 
C3 C 0.30051 0.32184 0.30551 
C4 C 0.40577 0.29993 0.16828 
O10 O 0.09745 0.48006 0.13925 
H11 H 0.29201 0.77710 0.43266 
H12 H 0.21839 0.26644 0.40483 
H13 H 0.29097 0.19253 0.27164 
H14 H 0.40320 0.07601 0.25590 
H15 H 0.42195 0.04139 0.13254 
H16 H 0.46784 0.30372 0.04654 
H17 H 0.42821 0.50769 0.07910 
H18 H 0.05178 0.40193 0.12058 
H19 H 0.09891 0.55782 0.08211 
 
#END

#****************************************************************

# Rank 18: E_rel =   7.06 kJ/mol/molecule
 
data_18_1599
_symmetry_cell_setting                              monoclinic 
_symmetry_space_group_name_Hall                   '-P 2ybc' 
_symmetry_space_group_name_H-M                    'P 21/c' 
_symmetry_Int_Tables_number                              14 
 
loop_ 
_space_group_symop_id 
_space_group_symop_operation_xyz 
1 x,y,z 
2 -x,1/2+y,1/2-z 
3 -x,-y,-z 
4 x,1/2-y,1/2+z 
 
_cell_length_a                                          6.95470 
_cell_length_b                                         10.91920 
_cell_length_c                                         12.25810 
_cell_angle_alpha                                            90 
_cell_angle_beta                                       105.4180 
_cell_angle_gamma                                            90 
_cell_volume                                            897.377 
_cell_formula_units_Z                                 4 
 
 
 
loop_ 
_atom_site_label 
_atom_site_type_symbol 
_atom_site_fract_x 
_atom_site_fract_y 
_atom_site_fract_z 
S5 S 0.28439 0.60323 0.02378 
Cl20 Cl 0.16173 0.32483 0.44493 
O8 O 0.55676 0.51014 0.38231 
O9 O 0.46188 0.65323 0.24314 
N6 N 0.13921 0.66088 -0.18839 
N7 N 0.15174 0.45098 -0.16292 
C1 C 0.46870 0.54599 0.27609 
C2 C 0.38171 0.44350 0.20202 
C3 C 0.29876 0.45991 0.09037 
C4 C 0.18120 0.56337 -0.12198 
O10 O 0.92893 0.10372 0.11657 
H11 H 0.61905 0.58213 0.42923 
H12 H 0.39063 0.35129 0.23724 
H13 H 0.23637 0.38032 0.03905 
H14 H 0.15021 0.74824 -0.15490 
H15 H 0.07312 0.65281 -0.27382 
H16 H 0.07997 0.43593 -0.24808 
H17 H 0.18846 0.37382 -0.11445 
H18 H 1.00047 0.12583 0.05892 
H19 H 0.85964 0.02685 0.08846 
 
#END

#****************************************************************

# Rank 19: E_rel =   7.23 kJ/mol/molecule
 
data_19_1805
_symmetry_cell_setting                            orthorhombic 
_symmetry_space_group_name_Hall                   'P 2c -2n' 
_symmetry_space_group_name_H-M                    'P n a 21' 
_symmetry_Int_Tables_number                              33 
 
loop_ 
_space_group_symop_id 
_space_group_symop_operation_xyz 
1 x,y,z 
2 -x,-y,1/2+z 
3 1/2-x,1/2+y,1/2+z 
4 1/2+x,1/2-y,z 
 
_cell_length_a                                          6.82810 
_cell_length_b                                          9.77580 
_cell_length_c                                         13.08110 
_cell_angle_alpha                                            90 
_cell_angle_beta                                             90 
_cell_angle_gamma                                            90 
_cell_volume                                            873.165 
_cell_formula_units_Z                                 4 
 
 
 
loop_ 
_atom_site_label 
_atom_site_type_symbol 
_atom_site_fract_x 
_atom_site_fract_y 
_atom_site_fract_z 
S5 S 0.51804 -0.03576 0.00835 
Cl20 Cl 0.12872 0.00430 0.25456 
O8 O 0.50239 0.41037 -0.03224 
O9 O 0.47205 0.19514 -0.09576 
N6 N 0.50575 -0.18292 0.18668 
N7 N 0.57547 -0.29871 0.03582 
C1 C 0.51196 0.27360 -0.02477 
C2 C 0.57324 0.22508 0.07610 
C3 C 0.57963 0.09049 0.09823 
C4 C 0.53577 -0.18504 0.08662 
O10 O 0.28823 0.29625 0.33604 
H11 H 0.45552 0.43475 -0.10293 
H12 H 0.61442 0.30048 0.13355 
H13 H 0.62904 0.05520 0.17301 
H14 H 0.42518 -0.10655 0.22048 
H15 H 0.52934 -0.26945 0.22958 
H16 H 0.56523 -0.39181 0.07126 
H17 H 0.62472 -0.29526 -0.04001 
H18 H 0.39285 0.34260 0.29755 
H19 H 0.27683 0.20360 0.30727 
 
#END

#****************************************************************

# Rank 20: E_rel =   7.28 kJ/mol/molecule
 
data_20_2189
_symmetry_cell_setting                            orthorhombic 
_symmetry_space_group_name_Hall                   'P 2ac 2ab' 
_symmetry_space_group_name_H-M                    'P 21 21 21' 
_symmetry_Int_Tables_number                              19 
 
loop_ 
_space_group_symop_id 
_space_group_symop_operation_xyz 
1 x,y,z 
2 1/2-x,-y,1/2+z 
3 1/2+x,1/2-y,-z 
4 -x,1/2+y,1/2-z 
 
_cell_length_a                                          7.67950 
_cell_length_b                                          9.73310 
_cell_length_c                                         12.10960 
_cell_angle_alpha                                            90 
_cell_angle_beta                                             90 
_cell_angle_gamma                                            90 
_cell_volume                                            905.136 
_cell_formula_units_Z                                 4 
 
 
 
loop_ 
_atom_site_label 
_atom_site_type_symbol 
_atom_site_fract_x 
_atom_site_fract_y 
_atom_site_fract_z 
S5 S 0.31992 0.32273 -0.00924 
Cl20 Cl 0.69590 0.37995 0.23662 
O8 O 0.36590 0.76834 -0.05878 
O9 O 0.35567 0.55217 -0.12936 
N6 N 0.27447 0.05934 0.02368 
N7 N 0.40022 0.17170 0.17413 
C1 C 0.34493 0.63268 -0.05000 
C2 C 0.30889 0.58649 0.06290 
C3 C 0.29855 0.45218 0.09037 
C4 C 0.33251 0.17202 0.07380 
O10 O -0.01792 0.67948 0.25200 
H11 H 0.40666 0.79260 -0.13780 
H12 H 0.29234 0.66485 0.12621 
H13 H 0.27000 0.41907 0.17450 
H14 H 0.22575 0.06583 -0.05579 
H15 H 0.30005 -0.03562 0.05602 
H16 H 0.39319 0.08153 0.21909 
H17 H 0.48054 0.25070 0.20093 
H18 H 0.08313 0.74150 0.26207 
H19 H 0.01886 0.58978 0.28046 
 
#END

#****************************************************************

# Rank 21: E_rel =   7.34 kJ/mol/molecule
 
data_21_350
_symmetry_cell_setting                              monoclinic 
_symmetry_space_group_name_Hall                   '-P 2ybc' 
_symmetry_space_group_name_H-M                    'P 21/c' 
_symmetry_Int_Tables_number                              14 
 
loop_ 
_space_group_symop_id 
_space_group_symop_operation_xyz 
1 x,y,z 
2 -x,1/2+y,1/2-z 
3 -x,-y,-z 
4 x,1/2-y,1/2+z 
 
_cell_length_a                                          9.70050 
_cell_length_b                                          7.11240 
_cell_length_c                                         12.93300 
_cell_angle_alpha                                            90 
_cell_angle_beta                                        94.9530 
_cell_angle_gamma                                            90 
_cell_volume                                            888.965 
_cell_formula_units_Z                                 4 
 
 
 
loop_ 
_atom_site_label 
_atom_site_type_symbol 
_atom_site_fract_x 
_atom_site_fract_y 
_atom_site_fract_z 
S5 S 0.28813 0.16235 0.45887 
Cl20 Cl 0.13654 0.62486 0.28734 
O8 O 0.55313 0.11954 0.19397 
O9 O 0.53768 0.14419 0.36858 
N6 N 0.02871 0.30748 0.43404 
N7 N 0.08954 0.15496 0.58935 
C1 C 0.48380 0.12227 0.27885 
C2 C 0.33502 0.09736 0.25482 
C3 C 0.24320 0.11728 0.32655 
C4 C 0.11841 0.21218 0.49584 
O10 O 0.24558 0.84517 0.03592 
H11 H 0.65569 0.13043 0.21286 
H12 H 0.29827 0.06025 0.17539 
H13 H 0.13264 0.10034 0.30501 
H14 H 0.06304 0.38551 0.37411 
H15 H -0.07655 0.31707 0.44755 
H16 H 0.00742 0.21332 0.62425 
H17 H 0.14852 0.05884 0.63235 
H18 H 0.32179 0.76677 0.06849 
H19 H 0.25777 0.84912 -0.03830 
 
#END

#****************************************************************

# Rank 22: E_rel =   7.37 kJ/mol/molecule
 
data_22_1987
_symmetry_cell_setting                            orthorhombic 
_symmetry_space_group_name_Hall                   '-P 2ac 2ab' 
_symmetry_space_group_name_H-M                    'P b c a' 
_symmetry_Int_Tables_number                              61 
 
loop_ 
_space_group_symop_id 
_space_group_symop_operation_xyz 
1 x,y,z 
2 1/2-x,-y,1/2+z 
3 1/2+x,1/2-y,-z 
4 -x,1/2+y,1/2-z 
5 -x,-y,-z 
6 1/2+x,y,1/2-z 
7 1/2-x,1/2+y,z 
8 x,1/2-y,1/2+z 
 
_cell_length_a                                         10.10200 
_cell_length_b                                         13.11990 
_cell_length_c                                         13.82240 
_cell_angle_alpha                                            90 
_cell_angle_beta                                             90 
_cell_angle_gamma                                            90 
_cell_volume                                           1831.983 
_cell_formula_units_Z                                 8 
 
 
 
loop_ 
_atom_site_label 
_atom_site_type_symbol 
_atom_site_fract_x 
_atom_site_fract_y 
_atom_site_fract_z 
S5 S 0.28517 0.44085 0.12175 
Cl10 Cl 0.27225 0.18378 0.33329 
O8 O -0.14887 0.40519 0.13454 
O9 O 0.05757 0.33699 0.12589 
N6 N 0.54257 0.47201 0.11306 
N7 N 0.42516 0.61321 0.16854 
C1 C -0.01716 0.41214 0.12566 
C2 C 0.03250 0.51579 0.11527 
C3 C 0.16368 0.53589 0.11357 
C4 C 0.42998 0.51802 0.13604 
O10 O 0.53717 0.27531 0.04986 
H11 H -0.17239 0.33136 0.14608 
H12 H -0.03821 0.57793 0.10910 
H13 H 0.19832 0.61383 0.10389 
H14 H 0.54344 0.39866 0.08179 
H15 H 0.63013 0.50855 0.12737 
H16 H 0.51355 0.65235 0.17465 
H17 H 0.34721 0.63951 0.21056 
H18 H 0.54202 0.25040 -0.01687 
H19 H 0.61292 0.24241 0.08280 
 
#END

#****************************************************************

# Rank 23: E_rel =   7.72 kJ/mol/molecule
 
data_23_778
_symmetry_cell_setting                            orthorhombic 
_symmetry_space_group_name_Hall                   'P 2ac 2ab' 
_symmetry_space_group_name_H-M                    'P 21 21 21' 
_symmetry_Int_Tables_number                              19 
 
loop_ 
_space_group_symop_id 
_space_group_symop_operation_xyz 
1 x,y,z 
2 1/2-x,-y,1/2+z 
3 1/2+x,1/2-y,-z 
4 -x,1/2+y,1/2-z 
 
_cell_length_a                                          7.36030 
_cell_length_b                                          8.55070 
_cell_length_c                                         14.30150 
_cell_angle_alpha                                            90 
_cell_angle_beta                                             90 
_cell_angle_gamma                                            90 
_cell_volume                                            900.075 
_cell_formula_units_Z                                 4 
 
 
 
loop_ 
_atom_site_label 
_atom_site_type_symbol 
_atom_site_fract_x 
_atom_site_fract_y 
_atom_site_fract_z 
S5 S 0.67105 0.31725 0.00669 
Cl20 Cl 0.57853 0.32540 0.38553 
O8 O 0.62688 0.09852 -0.27082 
O9 O 0.65116 0.31516 -0.17895 
N6 N 0.71869 0.42493 0.17752 
N7 N 0.59144 0.17792 0.17522 
C1 C 0.65034 0.17152 -0.18912 
C2 C 0.67731 0.06413 -0.11031 
C3 C 0.68812 0.11795 -0.02194 
C4 C 0.65978 0.30094 0.13138 
O10 O 0.19148 0.20412 0.41013 
H11 H 0.62451 0.17781 -0.32314 
H12 H 0.69221 -0.06083 -0.12332 
H13 H 0.71501 0.03842 0.03591 
H14 H 0.77218 0.52133 0.14291 
H15 H 0.70806 0.42868 0.24908 
H16 H 0.58304 0.18245 0.24698 
H17 H 0.53077 0.08596 0.14157 
H18 H 0.32029 0.24060 0.41283 
H19 H 0.14907 0.19891 0.47621 
 
#END

#****************************************************************

# Rank 24: E_rel =   7.75 kJ/mol/molecule
 
data_24_2072
_symmetry_cell_setting                              monoclinic 
_symmetry_space_group_name_Hall                   '-C 2yc' 
_symmetry_space_group_name_H-M                    'C 2/c' 
_symmetry_Int_Tables_number                              15 
 
loop_ 
_space_group_symop_id 
_space_group_symop_operation_xyz 
1 x,y,z 
2 -x,y,1/2-z 
3 -x,-y,-z 
4 x,-y,1/2+z 
5 1/2+x,1/2+y,z 
6 1/2-x,1/2+y,1/2-z 
7 1/2-x,1/2-y,-z 
8 1/2+x,1/2-y,1/2+z 
 
_cell_length_a                                         13.01480 
_cell_length_b                                         12.52160 
_cell_length_c                                         11.08460 
_cell_angle_alpha                                            90 
_cell_angle_beta                                        97.3480 
_cell_angle_gamma                                            90 
_cell_volume                                           1791.579 
_cell_formula_units_Z                                 8 
 
 
 
loop_ 
_atom_site_label 
_atom_site_type_symbol 
_atom_site_fract_x 
_atom_site_fract_y 
_atom_site_fract_z 
S5 S 0.14033 0.27785 0.35452 
Cl10 Cl 0.37911 0.31794 0.06974 
O8 O 0.12532 0.62214 0.26499 
O9 O 0.14113 0.48865 0.40604 
N6 N 0.14901 0.07670 0.41418 
N7 N 0.12130 0.09875 0.20556 
C1 C 0.13270 0.51922 0.29933 
C2 C 0.13043 0.44612 0.19596 
C3 C 0.13346 0.33926 0.21131 
C4 C 0.13703 0.13893 0.31653 
O10 O 0.10580 0.11847 0.65145 
H11 H 0.12486 0.66890 0.33783 
H12 H 0.12610 0.47824 0.10394 
H13 H 0.13306 0.28891 0.13111 
H14 H 0.15329 0.10774 0.50084 
H15 H 0.14726 -0.00546 0.40748 
H16 H 0.11596 0.01625 0.19209 
H17 H 0.12020 0.14363 0.12796 
H18 H 0.03330 0.14350 0.62699 
H19 H 0.12773 0.15620 0.72831 
 
#END

#****************************************************************

# Rank 25: E_rel =   7.90 kJ/mol/molecule
 
data_25_220
_symmetry_cell_setting                              monoclinic 
_symmetry_space_group_name_Hall                   '-P 2ybc' 
_symmetry_space_group_name_H-M                    'P 21/c' 
_symmetry_Int_Tables_number                              14 
 
loop_ 
_space_group_symop_id 
_space_group_symop_operation_xyz 
1 x,y,z 
2 -x,1/2+y,1/2-z 
3 -x,-y,-z 
4 x,1/2-y,1/2+z 
 
_cell_length_a                                         13.12000 
_cell_length_b                                         10.11550 
_cell_length_c                                         13.89640 
_cell_angle_alpha                                       89.2420 
_cell_angle_beta                                       100.3120 
_cell_angle_gamma                                       89.9190 
_cell_volume                                           1814.304 
_cell_formula_units_Z                                 8 
 
 
 
loop_ 
_atom_site_label 
_atom_site_type_symbol 
_atom_site_fract_x 
_atom_site_fract_y 
_atom_site_fract_z 
S5 S 0.23609 0.58043 0.15082 
S25 S 0.27216 0.01104 0.37528 
Cl10 Cl 0.02807 0.56489 0.33833 
Cl12 Cl 0.47228 0.02776 0.15008 
O8 O 0.19377 0.14802 0.13958 
O9 O 0.13110 0.35581 0.15205 
N6 N 0.41632 0.72540 0.18928 
N7 N 0.26364 0.83545 0.12879 
C1 C 0.20306 0.28073 0.14332 
C2 C 0.30637 0.32818 0.13516 
C3 C 0.32843 0.45855 0.13760 
C4 C 0.31510 0.72598 0.15698 
O28 O 0.31493 0.44080 0.39582 
O29 O 0.37689 0.23331 0.38228 
N26 N 0.09309 -0.13185 0.32860 
N27 N 0.24528 -0.24502 0.39185 
C21 C 0.30469 0.30956 0.39073 
C22 C 0.20135 0.26096 0.39674 
C23 C 0.17946 0.13065 0.39062 
C24 C 0.19345 -0.13424 0.36423 
O10 O 0.54445 0.27609 0.04557 
O30 O 0.05177 0.82291 0.05624 
H11 H 0.12132 0.12594 0.14803 
H12 H 0.36565 0.25622 0.12610 
H13 H 0.40470 0.49274 0.12807 
H14 H 0.45300 0.64927 0.23061 
H15 H 0.45693 0.81229 0.18693 
H16 H 0.30241 0.92421 0.13580 
H17 H 0.18505 0.83191 0.09625 
H31 H 0.38767 0.46392 0.38696 
H32 H 0.14171 0.33133 0.40722 
H33 H 0.10301 0.09546 0.39909 
H34 H 0.05651 -0.05165 0.29147 
H35 H 0.05086 -0.21794 0.32596 
H36 H 0.21000 -0.33456 0.37735 
H37 H 0.32348 -0.24158 0.42510 
H18 H 0.51863 0.19629 0.07525 
H19 H 0.50111 0.28032 -0.01984 
H38 H 0.02263 0.89612 0.08920 
H39 H 0.03909 0.85060 -0.01318 
 
#END

#****************************************************************

# Rank 26: E_rel =   8.49 kJ/mol/molecule
 
data_26_1519
_symmetry_cell_setting                               triclinic 
_symmetry_space_group_name_Hall                   'P 1' 
_symmetry_space_group_name_H-M                    'P 1' 
_symmetry_Int_Tables_number                               1 
 
loop_ 
_space_group_symop_id 
_space_group_symop_operation_xyz 
1 x,y,z 
 
_cell_length_a                                          3.96450 
_cell_length_b                                          9.41280 
_cell_length_c                                         11.87270 
_cell_angle_alpha                                       89.1250 
_cell_angle_beta                                        88.9180 
_cell_angle_gamma                                       82.6840 
_cell_volume                                            439.332 
_cell_formula_units_Z                                 2 
 
 
 
loop_ 
_atom_site_label 
_atom_site_type_symbol 
_atom_site_fract_x 
_atom_site_fract_y 
_atom_site_fract_z 
S5 S -0.06417 0.07631 0.28109 
S25 S -0.06455 0.57578 0.71882 
Cl20 Cl 0.69616 0.67197 0.18317 
Cl40 Cl 0.69825 0.17211 0.81756 
O8 O 0.04416 -0.02307 0.64134 
O9 O -0.18941 0.11454 0.49730 
N6 N -0.13374 0.16055 0.07304 
N7 N 0.19033 -0.06147 0.08534 
C1 C -0.00330 0.00800 0.53099 
C2 C 0.18590 -0.09520 0.45505 
C3 C 0.17327 -0.07425 0.34260 
C4 C 0.01282 0.05074 0.13349 
O28 O 0.03232 0.47414 0.35972 
O29 O -0.19207 0.61417 0.50334 
N26 N -0.13534 0.65942 0.92581 
N27 N 0.19209 0.43814 0.91453 
C21 C -0.00911 0.50676 0.46979 
C22 C 0.18267 0.40412 0.54564 
C23 C 0.17303 0.42543 0.65768 
C24 C 0.01288 0.55005 0.86602 
O10 O 0.40388 0.89145 0.85205 
O30 O 0.40390 0.39274 0.14690 
H11 H -0.08626 0.05575 0.68687 
H12 H 0.34284 -0.18924 0.48864 
H13 H 0.31908 -0.15232 0.28779 
H14 H -0.28974 0.24396 0.11090 
H15 H -0.14444 0.15571 -0.01408 
H16 H 0.21883 -0.06741 -0.00133 
H17 H 0.30908 -0.14727 0.13016 
H31 H -0.09742 0.55308 0.31394 
H32 H 0.33948 0.31022 0.51208 
H33 H 0.32094 0.34784 0.71235 
H34 H -0.29167 0.74282 0.88793 
H35 H -0.14423 0.65488 1.01319 
H36 H 0.22315 0.43269 1.00088 
H37 H 0.31362 0.35302 0.87013 
H18 H 0.28005 0.88068 0.78275 
H19 H 0.49989 0.98362 0.83869 
H38 H 0.27367 0.37979 0.21639 
H39 H 0.49816 0.48459 0.16022 
 
#END

#****************************************************************

# Rank 27: E_rel =   8.55 kJ/mol/molecule
 
data_27_1931
_symmetry_cell_setting                              monoclinic 
_symmetry_space_group_name_Hall                   '-P 2yn' 
_symmetry_space_group_name_H-M                    'P 21/n' 
_symmetry_Int_Tables_number                              14 
 
loop_ 
_space_group_symop_id 
_space_group_symop_operation_xyz 
1 x,y,z 
2 1/2-x,1/2+y,1/2-z 
3 -x,-y,-z 
4 1/2+x,1/2-y,1/2+z 
 
_cell_length_a                                          8.36520 
_cell_length_b                                         10.28470 
_cell_length_c                                         10.38890 
_cell_angle_alpha                                            90 
_cell_angle_beta                                        94.2030 
_cell_angle_gamma                                            90 
_cell_volume                                            891.390 
_cell_formula_units_Z                                 4 
 
 
 
loop_ 
_atom_site_label 
_atom_site_type_symbol 
_atom_site_fract_x 
_atom_site_fract_y 
_atom_site_fract_z 
S5 S 0.30891 0.55310 0.43153 
Cl20 Cl 0.30364 0.14791 0.53726 
O8 O 0.44413 0.35655 0.07548 
O9 O 0.48936 0.51663 0.22532 
N6 N 0.15839 0.42373 0.61608 
N7 N 0.20547 0.64505 0.64801 
C1 C 0.40582 0.42797 0.17739 
C2 C 0.25560 0.38535 0.22822 
C3 C 0.20843 0.43007 0.34110 
C4 C 0.21395 0.53738 0.57899 
O10 O 0.60477 0.13086 0.37448 
H11 H 0.55542 0.37879 0.05365 
H12 H 0.18458 0.31052 0.17687 
H13 H 0.10129 0.39143 0.38082 
H14 H 0.20133 0.34006 0.57617 
H15 H 0.11935 0.41188 0.70837 
H16 H 0.18925 0.63914 0.74564 
H17 H 0.25574 0.73083 0.61747 
H18 H 0.50063 0.14417 0.41203 
H19 H 0.64604 0.04943 0.41562 
 
#END

#****************************************************************

# Rank 28: E_rel =   8.59 kJ/mol/molecule
 
data_28_1748
_symmetry_cell_setting                              monoclinic 
_symmetry_space_group_name_Hall                   '-P 2yn' 
_symmetry_space_group_name_H-M                    'P 21/n' 
_symmetry_Int_Tables_number                              14 
 
loop_ 
_space_group_symop_id 
_space_group_symop_operation_xyz 
1 x,y,z 
2 1/2-x,1/2+y,1/2-z 
3 -x,-y,-z 
4 1/2+x,1/2-y,1/2+z 
 
_cell_length_a                                          6.82310 
_cell_length_b                                         13.10520 
_cell_length_c                                         10.21210 
_cell_angle_alpha                                            90 
_cell_angle_beta                                       100.0730 
_cell_angle_gamma                                            90 
_cell_volume                                            899.071 
_cell_formula_units_Z                                 4 
 
 
 
loop_ 
_atom_site_label 
_atom_site_type_symbol 
_atom_site_fract_x 
_atom_site_fract_y 
_atom_site_fract_z 
S5 S 0.79763 0.00797 0.26739 
Cl20 Cl 0.13512 0.27329 0.21825 
O8 O 0.74994 -0.05717 -0.16336 
O9 O 0.81868 -0.10946 0.05207 
N6 N 0.74174 0.05004 0.51079 
N7 N 0.78444 0.19421 0.38471 
C1 C 0.76666 -0.04211 -0.03238 
C2 C 0.71406 0.06096 0.00338 
C3 C 0.72077 0.08907 0.13101 
C4 C 0.77256 0.09408 0.39983 
O10 O 0.27724 0.16125 0.49603 
H11 H 0.79060 -0.12996 -0.17780 
H12 H 0.66315 0.11478 -0.07682 
H13 H 0.67050 0.16490 0.15408 
H14 H 0.72112 -0.02892 0.51453 
H15 H 0.73947 0.09364 0.59434 
H16 H 0.74633 0.24641 0.45130 
H17 H 0.86167 0.22326 0.31543 
H18 H 0.39105 0.19038 0.55780 
H19 H 0.26219 0.20250 0.41449 
  
#END

#****************************************************************

# Rank 29: E_rel =   9.03 kJ/mol/molecule
 
data_29_1082
_symmetry_cell_setting                            orthorhombic 
_symmetry_space_group_name_Hall                   'F 2 -2d' 
_symmetry_space_group_name_H-M                    'F d d 2' 
_symmetry_Int_Tables_number                              43 
 
loop_ 
_space_group_symop_id 
_space_group_symop_operation_xyz 
1 x,y,z 
2 -x,-y,z 
3 1/4-x,1/4+y,1/4+z 
4 3/4+x,3/4-y,1/4+z 
5 x,1/2+y,1/2+z 
6 -x,1/2-y,1/2+z 
7 1/4-x,3/4+y,3/4+z 
8 3/4+x,1/4-y,3/4+z 
9 1/2+x,y,1/2+z 
10 1/2-x,-y,1/2+z 
11 3/4-x,1/4+y,3/4+z 
12 1/4+x,3/4-y,3/4+z 
13 1/2+x,1/2+y,z 
14 1/2-x,1/2-y,z 
15 3/4-x,3/4+y,1/4+z 
16 1/4+x,1/4-y,1/4+z 
 
_cell_length_a                                         12.30850 
_cell_length_b                                         18.15920 
_cell_length_c                                         16.19010 
_cell_angle_alpha                                            90 
_cell_angle_beta                                             90 
_cell_angle_gamma                                            90 
_cell_volume                                           3618.690 
_cell_formula_units_Z                                16 
 
loop_ 
_atom_site_label 
_atom_site_type_symbol 
_atom_site_fract_x 
_atom_site_fract_y 
_atom_site_fract_z 
S5 S 0.36801 0.18131 0.10441 
Cl10 Cl 0.20659 0.11511 0.43792 
O8 O 0.41542 0.07539 -0.13928 
O9 O 0.38762 0.17984 -0.06386 
N6 N 0.38550 0.23369 0.25539 
N7 N 0.30581 0.11765 0.25044 
C1 C 0.39902 0.11231 -0.06882 
C2 C 0.39655 0.06309 0.00280 
C3 C 0.38393 0.08750 0.08067 
C4 C 0.35191 0.17508 0.21405 
O10 O 0.14709 0.02686 0.17703 
H11 H 0.42321 0.10989 -0.18694 
H12 H 0.40560 0.00424 -0.00801 
H13 H 0.38567 0.04870 0.13210 
H14 H 0.43456 0.27219 0.22695 
H15 H 0.38462 0.23330 0.31985 
H16 H 0.28946 0.11896 0.31292 
H17 H 0.25950 0.07989 0.21786 
H18 H 0.08266 0.05678 0.19316 
H19 H 0.13142 -0.02390 0.19505 
 
#END

#****************************************************************

# Rank 30: E_rel =   9.09 kJ/mol/molecule
 
data_30_1021
_symmetry_cell_setting                              monoclinic 
_symmetry_space_group_name_Hall                   'I -2yc' 
_symmetry_space_group_name_H-M                    'I c' 
_symmetry_Int_Tables_number                               9 
 
loop_ 
_space_group_symop_id 
_space_group_symop_operation_xyz 
1 x,y,z 
2 x,-y,1/2+z 
3 1/2+x,1/2+y,1/2+z 
4 1/2+x,1/2-y,z 
 
_cell_length_a                                          8.60680 
_cell_length_b                                          8.87130 
_cell_length_c                                         12.08540 
_cell_angle_alpha                                            90 
_cell_angle_beta                                       106.1220 
_cell_angle_gamma                                            90 
_cell_volume                                            886.473 
_cell_formula_units_Z                                 4 
 
 
 
loop_ 
_atom_site_label 
_atom_site_type_symbol 
_atom_site_fract_x 
_atom_site_fract_y 
_atom_site_fract_z 
S5 S 0.08095 0.29235 0.38894 
Cl20 Cl 0.34876 0.85982 0.31725 
O8 O -0.11146 0.10687 0.65684 
O9 O 0.00497 0.29529 0.58018 
N6 N 0.17748 0.17693 0.20553 
N7 N 0.09748 0.42582 0.20021 
C1 C -0.04304 0.16370 0.57833 
C2 C -0.03385 0.05786 0.48766 
C3 C 0.01988 0.10514 0.39853 
C4 C 0.12172 0.29215 0.25190 
O10 O 0.18425 0.71761 0.49235 
H11 H -0.12544 0.19247 0.70839 
H12 H -0.08123 -0.05586 0.48883 
H13 H 0.01899 0.03105 0.32649 
H14 H 0.22100 0.08050 0.25086 
H15 H 0.18870 0.19194 0.12226 
H16 H 0.14294 0.44972 0.13257 
H17 H 0.03504 0.50940 0.22764 
H18 H 0.23908 0.76962 0.44107 
H19 H 0.07754 0.69018 0.43970 
 
#END

#****************************************************************

# Rank 31: E_rel =   9.10 kJ/mol/molecule
 
data_31_1332
_symmetry_cell_setting                              monoclinic 
_symmetry_space_group_name_Hall                   'I -2ya' 
_symmetry_space_group_name_H-M                    'I a' 
_symmetry_Int_Tables_number                               9 
 
loop_ 
_space_group_symop_id 
_space_group_symop_operation_xyz 
1 x,y,z 
2 1/2+x,-y,z 
3 1/2+x,1/2+y,1/2+z 
4 x,1/2-y,1/2+z 
 
_cell_length_a                                          8.65540 
_cell_length_b                                          8.84960 
_cell_length_c                                         12.06280 
_cell_angle_alpha                                            90 
_cell_angle_beta                                       106.3740 
_cell_angle_gamma                                            90 
_cell_volume                                            886.498 
_cell_formula_units_Z                                 4 
 
 
 
loop_ 
_atom_site_label 
_atom_site_type_symbol 
_atom_site_fract_x 
_atom_site_fract_y 
_atom_site_fract_z 
S5 S 0.42460 0.45625 0.11427 
Cl20 Cl 0.65549 0.10982 0.18486 
O8 O 0.61787 0.64093 -0.15355 
O9 O 0.50190 0.45193 -0.07708 
N6 N 0.40593 0.32401 0.30348 
N7 N 0.32642 0.57357 0.29609 
C1 C 0.54933 0.58395 -0.07535 
C2 C 0.53916 0.69055 0.01482 
C3 C 0.48503 0.64396 0.10388 
C4 C 0.38252 0.45760 0.25085 
O10 O 0.31707 0.03249 0.00972 
H11 H 0.63166 0.55547 -0.20548 
H12 H 0.58575 0.80467 0.01305 
H13 H 0.48473 0.71915 0.17524 
H14 H 0.46891 0.23982 0.27767 
H15 H 0.35988 0.30113 0.37093 
H16 H 0.31399 0.55908 0.37919 
H17 H 0.28269 0.66972 0.24980 
H18 H 0.42350 0.05943 0.06247 
H19 H 0.26306 -0.01969 0.06098 
 
#END

#****************************************************************

# Rank 32: E_rel =   9.30 kJ/mol/molecule
 
data_32_187
_symmetry_cell_setting                              monoclinic 
_symmetry_space_group_name_Hall                   '-P 2yn' 
_symmetry_space_group_name_H-M                    'P 21/n' 
_symmetry_Int_Tables_number                              14 
 
loop_ 
_space_group_symop_id 
_space_group_symop_operation_xyz 
1 x,y,z 
2 1/2-x,1/2+y,1/2-z 
3 -x,-y,-z 
4 1/2+x,1/2-y,1/2+z 
 
_cell_length_a                                         10.55160 
_cell_length_b                                          7.35140 
_cell_length_c                                         11.64160 
_cell_angle_alpha                                            90 
_cell_angle_beta                                       102.6450 
_cell_angle_gamma                                            90 
_cell_volume                                            881.125 
_cell_formula_units_Z                                 4 
 
 
 
loop_ 
_atom_site_label 
_atom_site_type_symbol 
_atom_site_fract_x 
_atom_site_fract_y 
_atom_site_fract_z 
S5 S 0.62814 0.69760 0.36126 
Cl20 Cl 0.24370 0.46584 0.14578 
O8 O 0.56152 0.91190 0.15169 
O9 O 0.52164 0.79318 -0.03333 
N6 N 0.64494 0.36612 0.46844 
N7 N 0.74191 0.61360 0.57934 
C1 C 0.56153 0.77757 0.07498 
C2 C 0.61370 0.60487 0.12666 
C3 C 0.64255 0.55894 0.24146 
C4 C 0.67584 0.53971 0.48014 
O10 O 0.47500 0.21375 0.28775 
H11 H 0.52624 1.02802 0.10774 
H12 H 0.62890 0.50231 0.06344 
H13 H 0.68014 0.42324 0.26564 
H14 H 0.57712 0.31403 0.39506 
H15 H 0.68012 0.27503 0.53583 
H16 H 0.74861 0.55057 0.65974 
H17 H 0.75880 0.75217 0.58483 
H18 H 0.41715 0.12455 0.31348 
H19 H 0.41588 0.29383 0.23292 
 
#END

#****************************************************************

# Rank 33: E_rel =   9.33 kJ/mol/molecule
 
data_33_1331
_symmetry_cell_setting                            orthorhombic 
_symmetry_space_group_name_Hall                   'P 2ac 2ab' 
_symmetry_space_group_name_H-M                    'P 21 21 21' 
_symmetry_Int_Tables_number                              19 
 
loop_ 
_space_group_symop_id 
_space_group_symop_operation_xyz 
1 x,y,z 
2 1/2-x,-y,1/2+z 
3 1/2+x,1/2-y,-z 
4 -x,1/2+y,1/2-z 
 
_cell_length_a                                          7.31260 
_cell_length_b                                          9.98130 
_cell_length_c                                         12.74090 
_cell_angle_alpha                                            90 
_cell_angle_beta                                             90 
_cell_angle_gamma                                            90 
_cell_volume                                            929.949 
_cell_formula_units_Z                                 4 
 
 
 
loop_ 
_atom_site_label 
_atom_site_type_symbol 
_atom_site_fract_x 
_atom_site_fract_y 
_atom_site_fract_z 
S5 S 0.89953 0.25936 0.04788 
Cl20 Cl 0.47992 0.14774 0.36899 
O8 O 0.94470 0.02996 0.33862 
O9 O 0.96970 0.22413 0.24716 
N6 N 0.86216 0.39467 -0.12790 
N7 N 0.91476 0.16965 -0.15720 
C1 C 0.93096 0.10411 0.25198 
C2 C 0.86685 0.02905 0.15992 
C3 C 0.85050 0.08901 0.06561 
C4 C 0.88781 0.27138 -0.09180 
O10 O 0.13754 0.12136 0.49929 
H11 H 1.00566 0.08247 0.39692 
H12 H 0.84024 -0.07760 0.16796 
H13 H 0.80217 0.03383 -0.00268 
H14 H 0.84875 0.47715 -0.07846 
H15 H 0.88191 0.40955 -0.20696 
H16 H 0.92041 0.19148 -0.23581 
H17 H 0.94770 0.07388 -0.13382 
H18 H 0.25611 0.14075 0.46390 
H19 H 0.10138 0.20263 0.53973 
 
#END

#****************************************************************

# Rank 34: E_rel =   9.44 kJ/mol/molecule
 
data_34_711
_symmetry_cell_setting                              monoclinic 
_symmetry_space_group_name_Hall                   '-P 2ybc' 
_symmetry_space_group_name_H-M                    'P 21/c' 
_symmetry_Int_Tables_number                              14 
 
loop_ 
_space_group_symop_id 
_space_group_symop_operation_xyz 
1 x,y,z 
2 -x,1/2+y,1/2-z 
3 -x,-y,-z 
4 x,1/2-y,1/2+z 
 
_cell_length_a                                          7.84170 
_cell_length_b                                         17.95410 
_cell_length_c                                          6.87740 
_cell_angle_alpha                                            90 
_cell_angle_beta                                       113.6180 
_cell_angle_gamma                                            90 
_cell_volume                                            887.168 
_cell_formula_units_Z                                 4 
 
 
 
loop_ 
_atom_site_label 
_atom_site_type_symbol 
_atom_site_fract_x 
_atom_site_fract_y 
_atom_site_fract_z 
S5 S 1.00705 0.08352 0.18267 
Cl20 Cl 0.54405 0.18755 0.90301 
O8 O 0.58629 -0.04022 0.32540 
O9 O 0.73914 -0.01666 0.11119 
N6 N 1.32870 0.13069 0.19643 
N7 N 1.18735 0.21495 0.34134 
C1 C 0.70308 -0.00148 0.26691 
C2 C 0.79101 0.06107 0.40623 
C3 C 0.92646 0.10138 0.38211 
C4 C 1.19039 0.15058 0.24976 
O10 O 0.85479 0.21336 0.73216 
H11 H 0.53829 -0.08490 0.23086 
H12 H 0.75117 0.07375 0.53704 
H13 H 0.99465 0.14589 0.49324 
H14 H 1.32016 0.08257 0.11157 
H15 H 1.42477 0.16896 0.19403 
H16 H 1.29872 0.25046 0.36770 
H17 H 1.06074 0.23894 0.32555 
H18 H 0.78337 0.19616 0.81329 
H19 H 0.76131 0.24473 0.62300 
 
#END

#****************************************************************

# Rank 35: E_rel =   9.48 kJ/mol/molecule
 
data_35_1845
_symmetry_cell_setting                              monoclinic 
_symmetry_space_group_name_Hall                   '-P 2ybc' 
_symmetry_space_group_name_H-M                    'P 21/c' 
_symmetry_Int_Tables_number                              14 
 
loop_ 
_space_group_symop_id 
_space_group_symop_operation_xyz 
1 x,y,z 
2 -x,1/2+y,1/2-z 
3 -x,-y,-z 
4 x,1/2-y,1/2+z 
 
_cell_length_a                                          7.85800 
_cell_length_b                                         17.81590 
_cell_length_c                                          6.91580 
_cell_angle_alpha                                            90 
_cell_angle_beta                                       113.3590 
_cell_angle_gamma                                            90 
_cell_volume                                            888.839 
_cell_formula_units_Z                                 4 
 
 
 
loop_ 
_atom_site_label 
_atom_site_type_symbol 
_atom_site_fract_x 
_atom_site_fract_y 
_atom_site_fract_z 
S5 S -0.00765 0.08348 0.81574 
Cl20 Cl 0.45368 0.18699 0.09190 
O8 O 0.41656 -0.04109 0.67851 
O9 O 0.25984 -0.01774 0.88816 
N6 N -0.32878 0.13132 0.80170 
N7 N -0.18716 0.21613 0.65818 
C1 C 0.29776 -0.00230 0.73470 
C2 C 0.21048 0.06062 0.59571 
C3 C 0.07449 0.10132 0.61855 
C4 C -0.19050 0.15127 0.74889 
O10 O 0.14389 0.21225 0.26339 
H11 H 0.46376 -0.08611 0.77267 
H12 H 0.25167 0.07330 0.46655 
H13 H 0.00694 0.14615 0.50796 
H14 H -0.32009 0.08296 0.88643 
H15 H -0.42462 0.17002 0.80428 
H16 H -0.29844 0.25199 0.63155 
H17 H -0.06098 0.24008 0.67316 
H18 H 0.21441 0.19502 0.18176 
H19 H 0.23751 0.24360 0.37192 
 
#END

#****************************************************************

# Rank 36: E_rel =   9.59 kJ/mol/molecule
 
data_36_721
_symmetry_cell_setting                              monoclinic 
_symmetry_space_group_name_Hall                   '-P 2ybc' 
_symmetry_space_group_name_H-M                    'P 21/c' 
_symmetry_Int_Tables_number                              14 
 
loop_ 
_space_group_symop_id 
_space_group_symop_operation_xyz 
1 x,y,z 
2 -x,1/2+y,1/2-z 
3 -x,-y,-z 
4 x,1/2-y,1/2+z 
 
_cell_length_a                                          7.82900 
_cell_length_b                                         18.03560 
_cell_length_c                                          6.82530 
_cell_angle_alpha                                            90 
_cell_angle_beta                                       113.0670 
_cell_angle_gamma                                            90 
_cell_volume                                            886.684 
_cell_formula_units_Z                                 4 
 
 
 
loop_ 
_atom_site_label 
_atom_site_type_symbol 
_atom_site_fract_x 
_atom_site_fract_y 
_atom_site_fract_z 
S5 S -0.00519 0.08372 0.31646 
Cl20 Cl 0.45742 0.18739 0.59351 
O8 O 0.41550 -0.04162 0.17488 
O9 O 0.26150 -0.01647 0.39012 
N6 N -0.18547 0.21443 0.15657 
N7 N -0.32753 0.13012 0.30162 
C1 C 0.29891 -0.00220 0.23339 
C2 C 0.21312 0.05997 0.09278 
C3 C 0.07761 0.10067 0.11627 
C4 C -0.18880 0.15032 0.24827 
O10 O 0.14606 0.28598 0.26639 
H11 H 0.46155 -0.08608 0.27003 
H12 H 0.25507 0.07193 -0.03815 
H13 H 0.01099 0.14473 0.00375 
H14 H -0.05891 0.23842 0.17250 
H15 H -0.29702 0.24969 0.12996 
H16 H -0.42345 0.16800 0.30657 
H17 H -0.31898 0.08200 0.38598 
H18 H 0.23954 0.25479 0.37497 
H19 H 0.21743 0.30375 0.18478 
 
#END

#****************************************************************

# Rank 37: E_rel =   9.64 kJ/mol/molecule
 
data_37_1376
_symmetry_cell_setting                              monoclinic 
_symmetry_space_group_name_Hall                   '-P 2yac' 
_symmetry_space_group_name_H-M                    'P 2/n' 
_symmetry_Int_Tables_number                              13 
 
loop_ 
_space_group_symop_id 
_space_group_symop_operation_xyz 
1 x,y,z 
2 1/2-x,y,1/2-z 
3 -x,-y,-z 
4 1/2+x,-y,1/2+z 
 
_cell_length_a                                          7.68310 
_cell_length_b                                         11.76600 
_cell_length_c                                         10.21820 
_cell_angle_alpha                                            90 
_cell_angle_beta                                       100.2710 
_cell_angle_gamma                                            90 
_cell_volume                                            908.916 
_cell_formula_units_Z                                 4 
 
 
 
loop_ 
_atom_site_label 
_atom_site_type_symbol 
_atom_site_fract_x 
_atom_site_fract_y 
_atom_site_fract_z 
S5 S 0.34159 0.28103 0.57974 
Cl20 Cl 0.81274 0.18178 0.50840 
O8 O 0.40929 0.64538 0.66199 
O9 O 0.28474 0.49855 0.53449 
N6 N 0.31303 0.07116 0.50180 
N7 N 0.46877 0.08509 0.71699 
C1 C 0.38743 0.53377 0.63277 
C2 C 0.49527 0.45859 0.72840 
C3 C 0.48521 0.34484 0.71215 
C4 C 0.38332 0.13286 0.60691 
O10 O 0.04472 0.14805 0.29686 
H11 H 0.32708 0.69052 0.59338 
H12 H 0.58389 0.49345 0.81433 
H13 H 0.56688 0.29026 0.78454 
H14 H 0.23430 0.10996 0.42135 
H15 H 0.29580 -0.01593 0.50984 
H16 H 0.48523 -0.00225 0.72378 
H17 H 0.52429 0.13072 0.79992 
H18 H 0.03605 0.21968 0.24729 
H19 H -0.03728 0.16049 0.36118 
 
#END

#****************************************************************

# Rank 38: E_rel =  10.14 kJ/mol/molecule
 
data_38_755
_symmetry_cell_setting                              monoclinic 
_symmetry_space_group_name_Hall                   '-P 2ybc' 
_symmetry_space_group_name_H-M                    'P 21/c' 
_symmetry_Int_Tables_number                              14 
 
loop_ 
_space_group_symop_id 
_space_group_symop_operation_xyz 
1 x,y,z 
2 -x,1/2+y,1/2-z 
3 -x,-y,-z 
4 x,1/2-y,1/2+z 
 
_cell_length_a                                          6.89270 
_cell_length_b                                          9.95200 
_cell_length_c                                         12.95870 
_cell_angle_alpha                                            90 
_cell_angle_beta                                       101.2920 
_cell_angle_gamma                                            90 
_cell_volume                                            871.709 
_cell_formula_units_Z                                 4 
 
 
 
loop_ 
_atom_site_label 
_atom_site_type_symbol 
_atom_site_fract_x 
_atom_site_fract_y 
_atom_site_fract_z 
S5 S 0.72601 0.29204 0.51775 
Cl20 Cl 0.28291 0.23965 0.23144 
O8 O 0.74889 -0.14507 0.55046 
O9 O 0.75639 0.06483 0.62000 
N6 N 0.60371 0.45193 0.34393 
N7 N 0.76714 0.55188 0.49921 
C1 C 0.75168 -0.01084 0.54332 
C2 C 0.74925 0.04060 0.43763 
C3 C 0.73849 0.17409 0.41849 
C4 C 0.69500 0.44507 0.44335 
O10 O 0.05903 0.52007 0.29704 
H11 H 0.74120 -0.17072 0.62523 
H12 H 0.75766 -0.03001 0.37433 
H13 H 0.74176 0.21309 0.34027 
H14 H 0.51629 0.37485 0.30709 
H15 H 0.60488 0.54243 0.30470 
H16 H 0.74225 0.64657 0.46876 
H17 H 0.84413 0.53838 0.57645 
H18 H -0.01943 0.46087 0.24436 
H19 H -0.02796 0.59885 0.29633 
 
#END

#****************************************************************

# Rank 39: E_rel =  10.32 kJ/mol/molecule
 
data_39_1458
_symmetry_cell_setting                              monoclinic 
_symmetry_space_group_name_Hall                   'I -2yc' 
_symmetry_space_group_name_H-M                    'I c' 
_symmetry_Int_Tables_number                               9 
 
loop_ 
_space_group_symop_id 
_space_group_symop_operation_xyz 
1 x,y,z 
2 x,-y,1/2+z 
3 1/2+x,1/2+y,1/2+z 
4 1/2+x,1/2-y,z 
 
_cell_length_a                                          6.81330 
_cell_length_b                                          9.79260 
_cell_length_c                                         13.28710 
_cell_angle_alpha                                            90 
_cell_angle_beta                                       102.7370 
_cell_angle_gamma                                            90 
_cell_volume                                            864.699 
_cell_formula_units_Z                                 4 
 
 
 
loop_ 
_atom_site_label 
_atom_site_type_symbol 
_atom_site_fract_x 
_atom_site_fract_y 
_atom_site_fract_z 
S5 S 0.98140 0.45920 0.49184 
Cl20 Cl 0.46590 0.50742 0.24595 
O8 O 0.99027 0.90486 0.53216 
O9 O 0.98837 0.69103 0.59858 
N6 N 0.86673 0.31443 0.31166 
N7 N 1.01496 0.19672 0.46134 
C1 C 0.99732 0.76809 0.52614 
C2 C 1.01532 0.71883 0.42451 
C3 C 1.00838 0.58459 0.40152 
C4 C 0.95176 0.31085 0.41156 
O10 O 0.26067 0.79417 0.15655 
H11 H 0.97487 0.93100 0.60327 
H12 H 1.03317 0.79403 0.36678 
H13 H 1.02536 0.54877 0.32614 
H14 H 0.77088 0.39249 0.28168 
H15 H 0.86282 0.22761 0.26780 
H16 H 0.98593 0.10400 0.42549 
H17 H 1.10609 0.20083 0.53602 
H18 H 0.29123 0.70228 0.18572 
H19 H 0.17923 0.83976 0.19927 
 
#END

#****************************************************************

# Rank 40: E_rel =  10.45 kJ/mol/molecule
 
data_40_i445
_symmetry_cell_setting                            orthorhombic 
_symmetry_space_group_name_Hall                   'P 2ac 2ab' 
_symmetry_space_group_name_H-M                    'P 21 21 21' 
_symmetry_Int_Tables_number                              19 
 
loop_ 
_space_group_symop_id 
_space_group_symop_operation_xyz 
1 x,y,z 
2 1/2-x,-y,1/2+z 
3 1/2+x,1/2-y,-z 
4 -x,1/2+y,1/2-z 
 
_cell_length_a                                          7.39090 
_cell_length_b                                         10.33190 
_cell_length_c                                         11.89340 
_cell_angle_alpha                                            90 
_cell_angle_beta                                             90 
_cell_angle_gamma                                            90 
_cell_volume                                            908.204 
_cell_formula_units_Z                                 4 
 
 
 
loop_ 
_atom_site_label 
_atom_site_type_symbol 
_atom_site_fract_x 
_atom_site_fract_y 
_atom_site_fract_z 
S5 S 0.41419 0.27139 0.03332 
Cl20 Cl 0.10286 0.34136 0.43769 
O8 O 0.39649 0.06597 0.35889 
O9 O 0.47306 0.24374 0.25450 
N6 N 0.36395 0.37533 -0.16810 
N7 N 0.45614 0.16184 -0.17363 
C1 C 0.41143 0.13259 0.26204 
C2 C 0.34651 0.05854 0.16461 
C3 C 0.34566 0.11071 0.06081 
C4 C 0.40807 0.26653 -0.11745 
O10 O 0.08459 0.58194 0.10170 
H11 H 0.45313 0.11707 0.42202 
H12 H 0.30196 -0.04140 0.17642 
H13 H 0.29408 0.05619 -0.01099 
H14 H 0.33976 0.45768 -0.12228 
H15 H 0.37554 0.38537 -0.25507 
H16 H 0.47455 0.16571 -0.25944 
H17 H 0.50540 0.08083 -0.13342 
H18 H 0.00002 0.65136 0.07990 
H19 H 0.18929 0.59862 0.05122 
 
#END

#****************************************************************

# Rank 41: E_rel =  11.17 kJ/mol/molecule
 
data_41_484
_symmetry_cell_setting                              monoclinic 
_symmetry_space_group_name_Hall                   '-P 2ybc' 
_symmetry_space_group_name_H-M                    'P 21/c' 
_symmetry_Int_Tables_number                              14 
 
loop_ 
_space_group_symop_id 
_space_group_symop_operation_xyz 
1 x,y,z 
2 -x,1/2+y,1/2-z 
3 -x,-y,-z 
4 x,1/2-y,1/2+z 
 
_cell_length_a                                          8.87440 
_cell_length_b                                         12.54510 
_cell_length_c                                          8.73410 
_cell_angle_alpha                                       89.7010 
_cell_angle_beta                                       115.6090 
_cell_angle_gamma                                       90.2600 
_cell_volume                                            876.834 
_cell_formula_units_Z                                 4 
 
 
 
loop_ 
_atom_site_label 
_atom_site_type_symbol 
_atom_site_fract_x 
_atom_site_fract_y 
_atom_site_fract_z 
S5 S 0.90702 0.23395 0.34535 
Cl20 Cl 0.52393 0.07953 0.21386 
O8 O 1.39896 0.15602 0.76635 
O9 O 1.17428 0.10581 0.52568 
N6 N 0.86869 0.42533 0.18743 
N7 N 0.64726 0.30419 0.07691 
C1 C 1.24752 0.17177 0.63938 
C2 C 1.17520 0.27519 0.64642 
C3 C 1.03206 0.31142 0.52077 
C4 C 0.79668 0.33376 0.19292 
O10 O 0.80917 0.00378 0.09507 
H11 H 1.43260 0.07963 0.76234 
H12 H 1.24095 0.32490 0.75741 
H13 H 0.97874 0.38798 0.53055 
H14 H 0.99290 0.44117 0.26824 
H15 H 0.81204 0.47950 0.09027 
H16 H 0.59403 0.34216 -0.04020 
H17 H 0.59388 0.23521 0.09454 
H18 H 0.72079 -0.03228 -0.00335 
H19 H 0.74528 0.03440 0.15296 
 
#END

#****************************************************************

# Rank 42: E_rel =  11.20 kJ/mol/molecule
 
data_42_144
_symmetry_cell_setting                              monoclinic 
_symmetry_space_group_name_Hall                   '-P 2ybc' 
_symmetry_space_group_name_H-M                    'P 21/c' 
_symmetry_Int_Tables_number                              14 
 
loop_ 
_space_group_symop_id 
_space_group_symop_operation_xyz 
1 x,y,z 
2 -x,1/2+y,1/2-z 
3 -x,-y,-z 
4 x,1/2-y,1/2+z 
 
_cell_length_a                                          5.44960 
_cell_length_b                                         14.65420 
_cell_length_c                                         11.21370 
_cell_angle_alpha                                            90 
_cell_angle_beta                                       100.3220 
_cell_angle_gamma                                            90 
_cell_volume                                            881.028 
_cell_formula_units_Z                                 4 
 
 
 
loop_ 
_atom_site_label 
_atom_site_type_symbol 
_atom_site_fract_x 
_atom_site_fract_y 
_atom_site_fract_z 
S5 S -0.03623 0.33976 0.10895 
Cl20 Cl 0.49908 0.15245 0.06281 
O8 O -0.03467 0.41612 -0.26850 
O9 O -0.23138 0.36416 -0.11930 
N6 N 0.34008 0.26969 0.27631 
N7 N 0.02532 0.34852 0.34902 
C1 C -0.04464 0.39611 -0.15266 
C2 C 0.18791 0.41302 -0.06827 
C3 C 0.21094 0.38854 0.04934 
C4 C 0.13112 0.31808 0.25992 
O10 O 0.61301 0.45749 0.33167 
H11 H -0.19546 0.39659 -0.32054 
H12 H 0.34620 0.44224 -0.10162 
H13 H 0.38261 0.39979 0.11427 
H14 H 0.39330 0.23417 0.20553 
H15 H 0.43986 0.25841 0.36154 
H16 H 0.11187 0.33572 0.43668 
H17 H -0.12350 0.39539 0.33433 
H18 H 0.55515 0.43184 0.40300 
H19 H 0.62977 0.52308 0.35022 
 
#END

#****************************************************************

# Rank 43: E_rel =  11.26 kJ/mol/molecule
 
data_43_780
_symmetry_cell_setting                              monoclinic 
_symmetry_space_group_name_Hall                   '-P 2ybc' 
_symmetry_space_group_name_H-M                    'P 21/c' 
_symmetry_Int_Tables_number                              14 
 
loop_ 
_space_group_symop_id 
_space_group_symop_operation_xyz 
1 x,y,z 
2 -x,1/2+y,1/2-z 
3 -x,-y,-z 
4 x,1/2-y,1/2+z 
 
_cell_length_a                                          8.73920 
_cell_length_b                                         12.97270 
_cell_length_c                                          7.96160 
_cell_angle_alpha                                            90 
_cell_angle_beta                                       108.2110 
_cell_angle_gamma                                            90 
_cell_volume                                            857.405 
_cell_formula_units_Z                                 4 
 
 
 
loop_ 
_atom_site_label 
_atom_site_type_symbol 
_atom_site_fract_x 
_atom_site_fract_y 
_atom_site_fract_z 
S5 S 0.52839 0.13424 0.03890 
Cl20 Cl 0.79882 0.03111 0.73095 
O8 O 0.11940 0.09760 -0.44804 
O9 O 0.38943 0.10345 -0.30749 
N6 N 0.75840 0.15540 0.34166 
N7 N 0.50717 0.11987 0.37298 
C1 C 0.24905 0.11725 -0.30829 
C2 C 0.20992 0.15535 -0.15406 
C3 C 0.32475 0.16230 0.00465 
C4 C 0.60204 0.13680 0.27462 
O10 O 0.94109 0.14455 0.10849 
H11 H 0.15506 0.06066 -0.54045 
H12 H 0.08573 0.17477 -0.16628 
H13 H 0.29442 0.18799 0.12033 
H14 H 0.82815 0.16083 0.25679 
H15 H 0.81589 0.13844 0.47211 
H16 H 0.55746 0.11424 0.50753 
H17 H 0.40229 0.07816 0.32204 
H18 H 1.01970 0.08884 0.15486 
H19 H 0.88058 0.11892 -0.01035 
 
#END

#****************************************************************

# Rank 44: E_rel =  11.27 kJ/mol/molecule
 
data_44_1152
_symmetry_cell_setting                              monoclinic 
_symmetry_space_group_name_Hall                   '-P 2ybc' 
_symmetry_space_group_name_H-M                    'P 21/c' 
_symmetry_Int_Tables_number                              14 
 
loop_ 
_space_group_symop_id 
_space_group_symop_operation_xyz 
1 x,y,z 
2 -x,1/2+y,1/2-z 
3 -x,-y,-z 
4 x,1/2-y,1/2+z 
 
_cell_length_a                                          8.72400 
_cell_length_b                                         12.92580 
_cell_length_c                                          7.99390 
_cell_angle_alpha                                            90 
_cell_angle_beta                                       108.2730 
_cell_angle_gamma                                            90 
_cell_volume                                            855.974 
_cell_formula_units_Z                                 4 
 
 
 
loop_ 
_atom_site_label 
_atom_site_type_symbol 
_atom_site_fract_x 
_atom_site_fract_y 
_atom_site_fract_z 
S5 S -0.02916 0.13464 0.45943 
Cl20 Cl 0.70076 0.03170 0.76956 
O8 O 0.38000 0.09742 0.94649 
O9 O 0.10947 0.10461 0.80607 
N6 N -0.00753 0.11987 0.12674 
N7 N -0.25945 0.15527 0.15750 
C1 C 0.25022 0.11730 0.80675 
C2 C 0.29005 0.15421 0.65276 
C3 C 0.17543 0.16127 0.49426 
C4 C -0.10266 0.13680 0.22458 
O10 O 0.55923 0.14463 0.39185 
H11 H 0.34398 0.06112 1.03881 
H12 H 0.41481 0.17253 0.66501 
H13 H 0.20657 0.18621 0.37908 
H14 H 0.09779 0.07794 0.17752 
H15 H -0.05812 0.11438 -0.00731 
H16 H -0.31682 0.13839 0.02743 
H17 H -0.32939 0.16071 0.24188 
H18 H 0.48042 0.08852 0.34514 
H19 H 0.61985 0.11902 0.51009 
 
#END

#****************************************************************

# Rank 45: E_rel =  11.36 kJ/mol/molecule
 
data_45_1703
_symmetry_cell_setting                              monoclinic 
_symmetry_space_group_name_Hall                   '-P 2ybc' 
_symmetry_space_group_name_H-M                    'P 21/c' 
_symmetry_Int_Tables_number                              14 
 
loop_ 
_space_group_symop_id 
_space_group_symop_operation_xyz 
1 x,y,z 
2 -x,1/2+y,1/2-z 
3 -x,-y,-z 
4 x,1/2-y,1/2+z 
 
_cell_length_a                                          5.45390 
_cell_length_b                                         14.66480 
_cell_length_c                                         11.23070 
_cell_angle_alpha                                            90 
_cell_angle_beta                                       100.4550 
_cell_angle_gamma                                            90 
_cell_volume                                            883.323 
_cell_formula_units_Z                                 4 
 
 
 
loop_ 
_atom_site_label 
_atom_site_type_symbol 
_atom_site_fract_x 
_atom_site_fract_y 
_atom_site_fract_z 
S5 S -0.03251 0.16110 0.11099 
Cl20 Cl 0.50212 0.34751 0.06490 
O8 O -0.03084 0.08370 -0.26476 
O9 O -0.22662 0.13683 -0.11626 
N6 N 0.03075 0.15114 0.35098 
N7 N 0.34143 0.23133 0.27828 
C1 C -0.04024 0.10410 -0.14928 
C2 C 0.19215 0.08664 -0.06465 
C3 C 0.21496 0.11143 0.05256 
C4 C 0.13461 0.18238 0.26195 
O10 O 0.61697 0.04327 0.33288 
H11 H -0.19184 0.10326 -0.31715 
H12 H 0.34997 0.05661 -0.09751 
H13 H 0.38623 0.09987 0.11796 
H14 H -0.11673 0.10428 0.33613 
H15 H 0.11749 0.16346 0.43857 
H16 H 0.44160 0.24238 0.36329 
H17 H 0.39364 0.26680 0.20734 
H18 H 0.63202 -0.02229 0.35082 
H19 H 0.55926 0.06883 0.40415 
 
#END

#****************************************************************

# Rank 46: E_rel =  11.63 kJ/mol/molecule
 
data_46_43
_symmetry_cell_setting                            orthorhombic 
_symmetry_space_group_name_Hall                   '-P 2ac 2ab' 
_symmetry_space_group_name_H-M                    'P b c a' 
_symmetry_Int_Tables_number                              61 
 
loop_ 
_space_group_symop_id 
_space_group_symop_operation_xyz 
1 x,y,z 
2 1/2-x,-y,1/2+z 
3 1/2+x,1/2-y,-z 
4 -x,1/2+y,1/2-z 
5 -x,-y,-z 
6 1/2+x,y,1/2-z 
7 1/2-x,1/2+y,z 
8 x,1/2-y,1/2+z 
 
_cell_length_a                                          6.85210 
_cell_length_b                                         11.42220 
_cell_length_c                                         22.22070 
_cell_angle_alpha                                            90 
_cell_angle_beta                                             90 
_cell_angle_gamma                                            90 
_cell_volume                                           1739.127 
_cell_formula_units_Z                                 8 
 
 
 
loop_ 
_atom_site_label 
_atom_site_type_symbol 
_atom_site_fract_x 
_atom_site_fract_y 
_atom_site_fract_z 
S5 S 0.16934 -0.05175 0.09480 
Cl10 Cl 0.64197 0.11489 0.15826 
O8 O 0.28381 -0.02768 -0.02844 
O9 O 0.33938 0.14755 -0.07384 
N6 N 0.22001 0.03609 0.20660 
N7 N 0.02666 -0.13071 0.19797 
C1 C 0.28766 0.09010 -0.02978 
C2 C 0.22274 0.14765 0.02565 
C3 C 0.17516 0.09881 0.07882 
C4 C 0.13478 -0.04715 0.17428 
O10 O 0.97652 0.29602 0.18479 
H11 H 0.31753 -0.05785 -0.06967 
H12 H 0.21209 0.24250 0.02209 
H13 H 0.12833 0.15493 0.11595 
H14 H 0.33914 0.07946 0.18901 
H15 H 0.19319 0.04548 0.25226 
H16 H 0.03052 -0.14991 0.24436 
H17 H -0.04164 -0.19113 0.17087 
H18 H 0.94021 0.34381 0.14955 
H19 H 0.88304 0.23057 0.18134 
 
#END

#****************************************************************

# Rank 47: E_rel =  12.16 kJ/mol/molecule
 
data_47_634
_symmetry_cell_setting                               triclinic 
_symmetry_space_group_name_Hall                   '-P 1' 
_symmetry_space_group_name_H-M                    'P -1' 
_symmetry_Int_Tables_number                               2 
 
loop_ 
_space_group_symop_id 
_space_group_symop_operation_xyz 
1 x,y,z 
2 -x,-y,-z 
 
_cell_length_a                                          6.97340 
_cell_length_b                                          7.90750 
_cell_length_c                                          8.73940 
_cell_angle_alpha                                       72.5640 
_cell_angle_beta                                        86.2060 
_cell_angle_gamma                                       70.0060 
_cell_volume                                            431.702 
_cell_formula_units_Z                                 2 
 
 
 
loop_ 
_atom_site_label 
_atom_site_type_symbol 
_atom_site_fract_x 
_atom_site_fract_y 
_atom_site_fract_z 
S5 S 0.77234 0.37389 0.53417 
Cl20 Cl 0.44052 0.24535 0.20081 
O8 O 0.70325 0.88093 0.12549 
O9 O 0.70265 0.73990 0.39369 
N6 N 0.80774 0.06193 0.76620 
N7 N 0.74104 0.04594 0.51382 
C1 C 0.73730 0.72963 0.25565 
C2 C 0.81412 0.55007 0.21907 
C3 C 0.82873 0.38719 0.33330 
C4 C 0.77381 0.13754 0.60870 
O10 O 0.22372 0.69096 0.05431 
H11 H 0.62847 0.99669 0.15880 
H12 H 0.85189 0.54900 0.09655 
H13 H 0.87966 0.25478 0.30367 
H14 H 0.81727 0.14586 0.83597 
H15 H 0.76603 -0.05374 0.82209 
H16 H 0.72243 -0.08215 0.56513 
H17 H 0.65953 0.12182 0.40596 
H18 H 0.27870 0.55656 0.11567 
H19 H 0.33199 0.70610 -0.02191 
 
#END

#****************************************************************

# Rank 48: E_rel =  13.13 kJ/mol/molecule
 
data_48_325
_symmetry_cell_setting                               triclinic 
_symmetry_space_group_name_Hall                   '-P 1' 
_symmetry_space_group_name_H-M                    'P -1' 
_symmetry_Int_Tables_number                               2 
 
loop_ 
_space_group_symop_id 
_space_group_symop_operation_xyz 
1 x,y,z 
2 -x,-y,-z 
 
_cell_length_a                                          9.98680 
_cell_length_b                                         13.04660 
_cell_length_c                                         13.45070 
_cell_angle_alpha                                       96.2940 
_cell_angle_beta                                        90.1810 
_cell_angle_gamma                                       95.3540 
_cell_volume                                           1734.220 
_cell_formula_units_Z                                 8 
 
 
 
loop_ 
_atom_site_label 
_atom_site_type_symbol 
_atom_site_fract_x 
_atom_site_fract_y 
_atom_site_fract_z 
S5 S 0.45963 0.64116 0.31115 
S25 S 0.01693 0.12844 0.65224 
S45 S 0.56849 0.36338 0.19024 
S65 S 1.03117 0.12748 0.15016 
Cl10 Cl 0.97039 0.64369 0.04241 
O8 O 0.02239 0.60945 0.25663 
O9 O 0.23485 0.66216 0.21260 
N6 N 0.71626 0.61982 0.32931 
N7 N 0.60723 0.63385 0.48265 
Cl12 Cl 0.50638 0.81796 0.06596 
C1 C 0.15513 0.62530 0.27329 
C2 C 0.20068 0.59480 0.36774 
C3 C 0.33298 0.59861 0.39072 
C4 C 0.60725 0.63011 0.38341 
O28 O 0.44498 0.10742 0.71298 
O29 O 0.23335 0.13290 0.76537 
Cl14 Cl 0.07750 0.34933 0.45658 
N26 N -0.24308 0.11056 0.61165 
N27 N -0.11045 0.14641 0.47532 
C21 C 0.31397 0.11568 0.69714 
C22 C 0.27373 0.10383 0.59189 
C23 C 0.14479 0.10987 0.56468 
C24 C -0.12431 0.12981 0.57035 
O48 O 0.13536 0.37722 0.24023 
O49 O 0.34003 0.33517 0.28699 
Cl16 Cl 0.56813 0.18018 0.43411 
N46 N 0.82979 0.39396 0.17059 
N47 N 0.71424 0.36849 0.01764 
C41 C 0.26686 0.37029 0.22634 
C42 C 0.31883 0.40719 0.13443 
C43 C 0.45040 0.40576 0.11181 
C44 C 0.71718 0.37685 0.11691 
O68 O 0.59905 0.11156 0.21278 
O69 O 0.81747 0.13746 0.26503 
N66 N 1.28532 0.10727 0.10742 
N67 N 1.15936 0.14759 -0.02679 
C61 C 0.73193 0.12023 0.19695 
C62 C 0.76758 0.10853 0.09150 
C63 C 0.89732 0.11239 0.06341 
C64 C 1.17090 0.12870 0.06753 
O10 O 0.67594 0.62145 0.12441 
O30 O 0.23024 0.86960 0.17548 
O50 O 0.79010 0.38461 0.37505 
O70 O 0.28110 0.12639 0.32062 
H11 H 0.00439 0.62523 0.18579 
H12 H 0.12652 0.56361 0.41833 
H13 H 0.36525 0.57077 0.45954 
H14 H 0.70891 0.61569 0.25137 
H15 H 0.80847 0.62417 0.36381 
H16 H 0.69960 0.63562 0.51815 
H17 H 0.53783 0.67628 0.52099 
H31 H 0.46223 0.12405 0.78704 
H32 H 0.34983 0.09123 0.53519                      
H33 H 0.11619 0.10042 0.48572                          
H34 H -0.24882 0.10054 0.68723                         
H35 H -0.32729 0.12695 0.57431                         
H36 H -0.19413 0.14329 0.43004                        
H37 H -0.02886 0.19417 0.45550                       
H51 H 0.11369 0.35991 0.31041                         
H52 H 0.25001 0.43686 0.08411                         
H53 H 0.48938 0.43469 0.04375                          
H54 H 0.82457 0.39762 0.24850                          
H55 H 0.92051 0.38783 0.13616                          
H56 H 0.80530 0.36996 -0.01866                         
H57 H 0.63478 0.32405 -0.01948                         
H71 H 0.58608 0.12749 0.28693                        
H72 H 0.68734 0.09742 0.03527                   
H73 H 0.92190 0.10282 -0.01578                        
H74 H 1.28986 0.09681 0.18288                        
H75 H 1.37312 0.12433 0.07019                         
H76 H 1.23951 0.14246 -0.07415                        
H77 H 1.09007 0.19679 -0.04491                        
H18 H 0.76531 0.62970 0.09320                         
H19 H 0.63282 0.68357 0.11166                         
H38 H 0.31668 0.87447 0.14078                         
H39 H 0.21358 0.79409 0.17696                          
H58 H 0.87766 0.37604 0.40605                          
H59 H 0.73394 0.32077 0.38485                        
H78 H 0.36463 0.11820 0.35641                        
H79 H 0.28744 0.20217 0.32001                          

#END

#****************************************************************

# Rank 49: E_rel =  13.31 kJ/mol/molecule
 
data_49_390
_symmetry_cell_setting                            orthorhombic 
_symmetry_space_group_name_Hall                   '-P 2n 2ab' 
_symmetry_space_group_name_H-M                    'P b c n' 
_symmetry_Int_Tables_number                              60 
 
loop_ 
_space_group_symop_id 
_space_group_symop_operation_xyz 
1 x,y,z 
2 1/2-x,1/2-y,1/2+z 
3 1/2+x,1/2-y,-z 
4 -x,y,1/2-z 
5 -x,-y,-z 
6 1/2+x,1/2+y,1/2-z 
7 1/2-x,1/2+y,z 
8 x,-y,1/2+z 
 
_cell_length_a                                         12.61890 
_cell_length_b                                          9.97480 
_cell_length_c                                         13.67820 
_cell_angle_alpha                                            90 
_cell_angle_beta                                             90 
_cell_angle_gamma                                            90 
_cell_volume                                           1721.689 
_cell_formula_units_Z                                 8 
 
 
 
loop_ 
_atom_site_label 
_atom_site_type_symbol 
_atom_site_fract_x 
_atom_site_fract_y 
_atom_site_fract_z 
S5 S 0.36376 0.50820 0.10308 
Cl10 Cl 0.14621 0.46995 0.32279 
O8 O 0.39761 0.08042 0.03589 
O9 O 0.34638 0.28946 -0.00900 
N6 N 0.35830 0.64034 0.27877 
N7 N 0.40016 0.76333 0.13927 
C1 C 0.37548 0.20844 0.05478 
C2 C 0.38774 0.24669 0.15704 
C3 C 0.38177 0.37591 0.18576 
C4 C 0.37419 0.64948 0.18300 
O10 O 0.36948 0.24819 0.43497 
H11 H 0.38568 0.06428 -0.03650 
H12 H 0.40264 0.16814 0.21068 
H13 H 0.39226 0.40127 0.26270 
H14 H 0.30740 0.56735 0.30456 
H15 H 0.36209 0.72675 0.31976 
H16 H 0.39352 0.85132 0.17812 
H17 H 0.40586 0.76700 0.06328 
H18 H 0.38136 0.16477 0.39807 
H19 H 0.29215 0.24663 0.44441 
 
#END

#****************************************************************

# Rank 50: E_rel =  13.57 kJ/mol/molecule
 
data_50_56
_symmetry_cell_setting                            orthorhombic 
_symmetry_space_group_name_Hall                   '-P 2ac 2ab' 
_symmetry_space_group_name_H-M                    'P b c a' 
_symmetry_Int_Tables_number                              61 
 
loop_ 
_space_group_symop_id 
_space_group_symop_operation_xyz 
1 x,y,z 
2 1/2-x,-y,1/2+z 
3 1/2+x,1/2-y,-z 
4 -x,1/2+y,1/2-z 
5 -x,-y,-z 
6 1/2+x,y,1/2-z 
7 1/2-x,1/2+y,z 
8 x,1/2-y,1/2+z 
 
_cell_length_a                                         13.04290 
_cell_length_b                                         10.03700 
_cell_length_c                                         13.44410 
_cell_angle_alpha                                            90 
_cell_angle_beta                                             90 
_cell_angle_gamma                                            90 
_cell_volume                                           1759.989 
_cell_formula_units_Z                                 8 
 
 
 
loop_ 
_atom_site_label 
_atom_site_type_symbol 
_atom_site_fract_x 
_atom_site_fract_y 
_atom_site_fract_z 
S5 S 0.37610 0.27362 0.05795 
Cl10 Cl 0.19207 0.21302 0.29951 
O8 O 0.37600 -0.15807 0.01379 
O9 O 0.35448 0.05344 -0.04263 
N6 N 0.37206 0.41626 0.23248 
N7 N 0.37730 0.53200 0.08198 
C1 C 0.37758 -0.02502 0.02461 
C2 C 0.40967 0.02040 0.12288 
C3 C 0.41137 0.15166 0.14462 
C4 C 0.37553 0.41984 0.13363 
O10 O 0.12310 0.49993 0.37547 
H11 H 0.35368 -0.17740 -0.05642 
H12 H 0.43401 -0.05197 0.17819 
H13 H 0.43853 0.18641 0.21658 
H14 H 0.33668 0.33646 0.26645 
H15 H 0.36324 0.50558 0.26942 
H16 H 0.36405 0.62095 0.11663 
H17 H 0.38150 0.52842 0.00427 
H18 H 0.17942 0.56066 0.35840 
H19 H 0.14601 0.41323 0.34836 
 
#END

#****************************************************************
