# Supplementary material for: Report on the sixth blind test of organic crystal structure prediction methods
Source: Acta Crystallogr B Struct Sci Cryst Eng Mater. 2016 Aug 1;72(Pt 4):439–59. doi: 10.1107/S2052520616007447 (PMC4971545; doi:10.1107/S2052520616007447)
Supplement: Supplementary file 2 [file b-72-00439-sup2.zip › Group_25_Tkatchenko/XXV-1_Tkatchenko.cif]

# XXV LIST 1: Energy ranking based on PBE+MBD energies
 
# Rank 1: E_rel =   0.00 kJ/mol/dimer
 
data_1_B1
_symmetry_cell_setting                              monoclinic 
_symmetry_space_group_name_Hall                   '-P 2ybc' 
_symmetry_space_group_name_H-M                    'P 21/c' 
_symmetry_Int_Tables_number                              14 
 
loop_ 
_space_group_symop_id 
_space_group_symop_operation_xyz 
1 x,y,z 
2 -x,1/2+y,1/2-z 
3 -x,-y,-z 
4 x,1/2-y,1/2+z 
 
_cell_length_a                                         10.63430 
_cell_length_b                                         27.78410 
_cell_length_c                                          7.81580 
_cell_angle_alpha                                            90 
_cell_angle_beta                                       111.0810 
_cell_angle_gamma                                            90 
_cell_volume                                           2154.737 
_cell_formula_units_Z                                 4 
 
 
 
loop_ 
_atom_site_label 
_atom_site_type_symbol 
_atom_site_fract_x 
_atom_site_fract_y 
_atom_site_fract_z 
N27 N 0.34106 0.14389 1.00988 
N28 N 0.55127 0.18231 1.18998 
C8 C 0.28242 0.19167 0.95569 
C9 C 0.15377 0.19562 0.82029 
C10 C 0.09119 0.24028 0.77552 
C11 C 0.15528 0.28234 0.86413 
C12 C 0.28514 0.27775 0.99458 
C13 C 0.35033 0.23329 1.04208 
C14 C 0.49121 0.23039 1.18437 
C15 C 0.60134 0.17406 1.04503 
C16 C 0.72239 0.19573 1.05307 
C17 C 0.77424 0.18779 0.91545 
C18 C 0.70761 0.15774 0.76577 
C19 C 0.58677 0.13625 0.75925 
C20 C 0.53169 0.14437 0.89502 
C21 C 0.39826 0.12207 0.87931 
C22 C 0.45266 0.14641 1.19180 
C23 C 0.08722 0.33070 0.82174 
C24 C 0.76234 0.15004 0.61521 
O29 O 1.14607 0.09202 1.03316 
O30 O 1.09749 0.07256 0.73372 
O31 O 0.71202 -0.03747 0.45581 
O32 O 0.56358 -0.04834 0.58677 
O33 O 0.60836 0.03866 1.14378 
O34 O 0.80262 0.07193 1.30096 
N25 N 0.66686 -0.02967 0.57775 
N26 N 0.72423 0.05144 1.16389 
C1 C 0.94034 0.05181 0.87569 
C2 C 0.86362 0.02317 0.72725 
C3 C 0.74294 0.00376 0.72719 
C4 C 0.69292 0.01290 0.86605 
C5 C 0.77226 0.04132 1.01157 
C6 C 0.89548 0.06057 1.02044 
C7 C 1.07006 0.07309 0.87339 
H39 H 0.10357 0.16339 0.74860 
H40 H -0.00889 0.24230 0.66902 
H41 H 0.33833 0.30987 1.06371 
H42 H 0.55682 0.25752 1.15744 
H43 H 0.48894 0.23847 1.32094 
H44 H 0.77567 0.21849 1.17031 
H45 H 0.86951 0.20445 0.92469 
H46 H 0.53342 0.11246 0.64490 
H47 H 0.40966 0.08319 0.90895 
H48 H 0.32351 0.12528 0.74011 
H49 H 0.49920 0.11067 1.22350 
H50 H 0.41027 0.15616 1.29598 
H51 H -0.00633 0.33138 0.85149 
H52 H 0.15255 0.35936 0.90276 
H53 H 0.06055 0.33999 0.67629 
H54 H 0.73762 0.11428 0.55340 
H55 H 0.71926 0.17600 0.50230 
H56 H 0.87218 0.15403 0.66575 
H35 H 0.89884 0.01615 0.61486 
H36 H 0.59717 -0.00205 0.86137 
H37 H 0.95483 0.08212 1.13811 
H38 H 1.22969 0.11210 1.01971 
 
 
 
#END

#****************************************************************

# Rank 2: E_rel =   2.93 kJ/mol/dimer
 
data_2_A1954
_symmetry_cell_setting                              monoclinic 
_symmetry_space_group_name_Hall                   '-P 2ybc' 
_symmetry_space_group_name_H-M                    'P 21/c' 
_symmetry_Int_Tables_number                              14 
 
loop_ 
_space_group_symop_id 
_space_group_symop_operation_xyz 
1 x,y,z 
2 -x,1/2+y,1/2-z 
3 -x,-y,-z 
4 x,1/2-y,1/2+z 
 
_cell_length_a                                         14.24330 
_cell_length_b                                         20.36970 
_cell_length_c                                          7.50870 
_cell_angle_alpha                                            90 
_cell_angle_beta                                        97.2240 
_cell_angle_gamma                                            90 
_cell_volume                                           2161.219 
_cell_formula_units_Z                                 4 
 
 
 
loop_ 
_atom_site_label 
_atom_site_type_symbol 
_atom_site_fract_x 
_atom_site_fract_y 
_atom_site_fract_z 
N27 N 0.90179 0.09348 0.36480 
N28 N 1.03334 0.16456 0.47255 
C8 C 0.84352 0.15184 0.32060 
C9 C 0.75257 0.14418 0.22779 
C10 C 0.69522 0.19881 0.18705 
C11 C 0.72659 0.26220 0.23917 
C12 C 0.81741 0.26865 0.33208 
C13 C 0.87683 0.21459 0.37309 
C14 C 0.97431 0.22396 0.47561 
C15 C 1.07223 0.15559 0.30745 
C16 C 1.15000 0.19345 0.27365 
C17 C 1.19023 0.18538 0.11590 
C18 C 1.15486 0.13875 -0.01286 
C19 C 1.07630 0.10158 0.02196 
C20 C 1.03398 0.10950 0.17901 
C21 C 0.94844 0.06897 0.21068 
C22 C 0.97798 0.10828 0.51412 
C23 C 0.66476 0.32133 0.19652 
C24 C 1.19895 0.13041 -0.18312 
O29 O 0.20127 -0.00193 0.52372 
O30 O 0.17299 -0.04662 0.24511 
O31 O 0.40166 0.00606 -0.17441 
O32 O 0.48135 0.09829 -0.14497 
O33 O 0.48580 0.22451 0.40726 
O34 O 0.37136 0.20727 0.57145 
N25 N 0.42819 0.05668 -0.09186 
N26 N 0.41881 0.19239 0.44997 
C1 C 0.29139 0.03652 0.30142 
C2 C 0.32611 0.02548 0.13812 
C3 C 0.39334 0.06815 0.08354 
C4 C 0.42666 0.12256 0.18431 
C5 C 0.39068 0.13217 0.34606 
C6 C 0.32457 0.09003 0.40766 
C7 C 0.21548 -0.00842 0.35415 
H39 H 0.72595 0.09519 0.19083 
H40 H 0.62493 0.19249 0.11292 
H41 H 0.84281 0.31748 0.37479 
H42 H 1.01122 0.26542 0.42179 
H43 H 0.96803 0.23600 0.61624 
H44 H 1.17929 0.22841 0.37506 
H45 H 1.25188 0.21482 0.09452 
H46 H 1.04603 0.06557 -0.07657 
H47 H 0.97043 0.01789 0.24203 
H48 H 0.89621 0.06763 0.08984 
H49 H 1.02398 0.06488 0.53440 
H50 H 0.94491 0.11738 0.63599 
H51 H 0.59401 0.31344 0.23602 
H52 H 0.69581 0.36484 0.26659 
H53 H 0.65612 0.33169 0.05152 
H54 H 1.20690 0.07842 -0.21691 
H55 H 1.15466 0.15304 -0.29802 
H56 H 1.26879 0.15398 -0.17230 
H35 H 0.29964 -0.01557 0.05390 
H36 H 0.47609 0.15710 0.13657 
H37 H 0.29759 0.09991 0.53386 
H38 H 0.15635 -0.04116 0.56563 
 
 
 
#END

#****************************************************************

# Rank 3: E_rel =   4.32 kJ/mol/dimer
 
data_3_A1928
_symmetry_cell_setting                               triclinic 
_symmetry_space_group_name_Hall                   '-P 1' 
_symmetry_space_group_name_H-M                    'P -1' 
_symmetry_Int_Tables_number                               2 
 
loop_ 
_space_group_symop_id 
_space_group_symop_operation_xyz 
1 x,y,z 
2 -x,-y,-z 
 
_cell_length_a                                          8.21490 
_cell_length_b                                         11.39020 
_cell_length_c                                         12.71560 
_cell_angle_alpha                                      106.2190 
_cell_angle_beta                                        96.1510 
_cell_angle_gamma                                      107.5030 
_cell_volume                                           1065.543 
_cell_formula_units_Z                                 2 
 
 
 
loop_ 
_atom_site_label 
_atom_site_type_symbol 
_atom_site_fract_x 
_atom_site_fract_y 
_atom_site_fract_z 
N27 N -0.27981 0.22825 0.28108 
N28 N -0.19018 0.08571 0.13802 
C8 C -0.16287 0.33797 0.26110 
C9 C -0.11848 0.46305 0.33951 
C10 C -0.00419 0.57024 0.32186 
C11 C 0.06939 0.55794 0.22614 
C12 C 0.02383 0.43284 0.14865 
C13 C -0.08831 0.32281 0.16563 
C14 C -0.11873 0.18806 0.08634 
C15 C -0.06259 0.08466 0.22683 
C16 C 0.06731 0.03421 0.19643 
C17 C 0.18973 0.02939 0.27779 
C18 C 0.18214 0.07119 0.39143 
C19 C 0.05024 0.12006 0.42034 
C20 C -0.07062 0.13047 0.34008 
C21 C -0.20126 0.19628 0.37450 
C22 C -0.34014 0.11147 0.18354 
C23 C 0.19414 0.67533 0.20931 
C24 C 0.31628 0.06666 0.47926 
O29 O 0.29238 0.12961 0.02400 
O30 O 0.50189 0.21686 -0.06235 
O31 O 0.82557 0.68873 0.09795 
O32 O 0.81717 0.79585 0.26838 
O33 O 0.39598 0.59619 0.45835 
O34 O 0.24937 0.38642 0.39060 
N25 N 0.76920 0.69688 0.18526 
N26 N 0.35469 0.48721 0.38649 
C1 C 0.46860 0.35078 0.11036 
C2 C 0.59320 0.46211 0.10405 
C3 C 0.63598 0.57940 0.19050 
C4 C 0.56095 0.59007 0.28421 
C5 C 0.43869 0.47766 0.28833 
C6 C 0.39143 0.35766 0.20380 
C7 C 0.42208 0.22528 0.01467 
H39 H -0.17615 0.47529 0.41349 
H40 H 0.02706 0.66699 0.38273 
H41 H 0.08162 0.41935 0.07458 
H42 H 0.00368 0.18122 0.06270 
H43 H -0.21327 0.16546 0.00873 
H44 H 0.07197 -0.00154 0.10852 
H45 H 0.29127 -0.00928 0.25258 
H46 H 0.04511 0.15449 0.50878 
H47 H -0.30750 0.13364 0.40148 
H48 H -0.13715 0.28659 0.44529 
H49 H -0.41202 0.02724 0.20632 
H50 H -0.42629 0.12087 0.11698 
H51 H 0.12476 0.73538 0.18422 
H52 H 0.26625 0.64875 0.14415 
H53 H 0.29024 0.73811 0.28728 
H54 H 0.27445 0.07719 0.55940 
H55 H 0.44127 0.14586 0.49316 
H56 H 0.34075 -0.02586 0.45261 
H35 H 0.65752 0.45603 0.03329 
H36 H 0.59746 0.68195 0.35187 
H37 H 0.29684 0.27182 0.21164 
H38 H 0.25457 0.04030 -0.04967 
 
 
 
#END

#****************************************************************

# Rank 4: E_rel =   4.46 kJ/mol/dimer
 
data_4_A8936
_symmetry_cell_setting                               triclinic 
_symmetry_space_group_name_Hall                   '-P 1' 
_symmetry_space_group_name_H-M                    'P -1' 
_symmetry_Int_Tables_number                               2 
 
loop_ 
_space_group_symop_id 
_space_group_symop_operation_xyz 
1 x,y,z 
2 -x,-y,-z 
 
_cell_length_a                                          7.64570 
_cell_length_b                                         10.79070 
_cell_length_c                                         13.77170 
_cell_angle_alpha                                      104.8020 
_cell_angle_beta                                        92.4760 
_cell_angle_gamma                                       97.6010 
_cell_volume                                           1085.322 
_cell_formula_units_Z                                 2 
 
 
 
loop_ 
_atom_site_label 
_atom_site_type_symbol 
_atom_site_fract_x 
_atom_site_fract_y 
_atom_site_fract_z 
N27 N 0.75274 0.22343 0.23643 
N28 N 0.85695 0.10434 0.34833 
C8 C 0.62474 0.27080 0.30906 
C9 C 0.50068 0.34138 0.28079 
C10 C 0.37441 0.38387 0.34634 
C11 C 0.37059 0.35618 0.44052 
C12 C 0.49946 0.28750 0.46769 
C13 C 0.62729 0.24368 0.40315 
C14 C 0.76506 0.17006 0.43484 
C15 C 0.75285 -0.01224 0.28781 
C16 C 0.73375 -0.12377 0.32336 
C17 C 0.63486 -0.23821 0.26592 
C18 C 0.55190 -0.24551 0.17099 
C19 C 0.56988 -0.13348 0.13693 
C20 C 0.66807 -0.01657 0.19419 
C21 C 0.67628 0.10340 0.15621 
C22 C 0.91280 0.19406 0.29047 
C23 C 0.23136 0.39872 0.51042 
C24 C 0.45038 -0.37132 0.10846 
O29 O -0.14605 0.40226 0.14941 
O30 O 0.00883 0.49562 0.30057 
O31 O 0.31226 0.94360 0.36627 
O32 O 0.27025 1.05663 0.25814 
O33 O -0.07287 0.85714 -0.05881 
O34 O -0.24315 0.67196 -0.07550 
N25 N 0.24922 0.95597 0.28582 
N26 N -0.12381 0.75879 -0.03099 
C1 C -0.00230 0.61936 0.18108 
C2 C 0.10533 0.72618 0.24561 
C3 C 0.13903 0.84098 0.21671 
C4 C 0.06870 0.85429 0.12563 
C5 C -0.03835 0.74651 0.06353 
C6 C -0.07403 0.62940 0.08905 
C7 C -0.04786 0.49603 0.21438 
H38 H 0.79988 0.30300 0.19832 
H39 H 0.50149 0.36184 0.20723 
H40 H 0.27556 0.43769 0.32396 
H41 H 0.49972 0.26507 0.54066 
H42 H 0.70373 0.09776 0.47112 
H43 H 0.86503 0.23735 0.49038 
H44 H 0.79960 -0.11907 0.39643 
H45 H 0.62381 -0.32493 0.29363 
H46 H 0.50283 -0.13663 0.06431 
H47 H 0.76090 0.09807 0.09293 
H48 H 0.54304 0.11659 0.13149 
H49 H 1.00056 0.15477 0.23328 
H50 H 0.97916 0.28669 0.33879 
H51 H 0.29026 0.46205 0.58321 
H52 H 0.15105 0.31497 0.52659 
H53 H 0.14230 0.45228 0.47831 
H54 H 0.37228 -0.35794 0.04402 
H55 H 0.36062 -0.41766 0.15323 
H56 H 0.54104 -0.44055 0.07908 
H35 H 0.16038 0.71852 0.31771 
H36 H 0.09407 0.94556 0.10519 
H37 H -0.15897 0.54717 0.03899 
 
 
 
#END

#****************************************************************

# Rank 5: E_rel =   4.57 kJ/mol/dimer
 
data_5_A17
_symmetry_cell_setting                              monoclinic 
_symmetry_space_group_name_Hall                   '-P 2yn' 
_symmetry_space_group_name_H-M                    'P 21/n' 
_symmetry_Int_Tables_number                              14 
 
loop_ 
_space_group_symop_id 
_space_group_symop_operation_xyz 
1 x,y,z 
2 1/2-x,1/2+y,1/2-z 
3 -x,-y,-z 
4 1/2+x,1/2-y,1/2+z 
 
_cell_length_a                                         13.26360 
_cell_length_b                                          8.06390 
_cell_length_c                                         21.02350 
_cell_angle_alpha                                       89.4050 
_cell_angle_beta                                       106.6580 
_cell_angle_gamma                                       90.1720 
_cell_volume                                           2154.114 
_cell_formula_units_Z                                 4 
 
 
 
loop_ 
_atom_site_label 
_atom_site_type_symbol 
_atom_site_fract_x 
_atom_site_fract_y 
_atom_site_fract_z 
N27 N 0.65433 0.51117 0.28980 
N28 N 0.57876 0.33862 0.35953 
C8 C 0.57194 0.63242 0.28803 
C9 C 0.58129 0.79098 0.26303 
C10 C 0.50503 0.91072 0.26010 
C11 C 0.41633 0.87429 0.28148 
C12 C 0.40781 0.71476 0.30596 
C13 C 0.48442 0.59292 0.31028 
C14 C 0.47601 0.42454 0.34105 
C15 C 0.65121 0.41000 0.41683 
C16 C 0.63266 0.39069 0.47890 
C17 C 0.70007 0.46261 0.53489 
C18 C 0.78869 0.55429 0.53164 
C19 C 0.80634 0.57240 0.46936 
C20 C 0.73823 0.50461 0.41185 
C21 C 0.75277 0.54331 0.34438 
C22 C 0.61814 0.34171 0.30177 
C23 C 0.33480 1.00476 0.27989 
C24 C 0.86063 0.63152 0.59266 
O29 O 0.71013 0.50748 0.18146 
O30 O 0.55242 0.61418 0.12309 
O31 O 0.49792 0.76641 -0.10985 
O32 O 0.61223 0.69456 -0.16161 
O33 O 0.91308 0.36342 -0.04978 
O34 O 0.94487 0.30270 0.05597 
N25 N 0.58064 0.69868 -0.11165 
N26 N 0.89248 0.36896 0.00409 
C1 C 0.67891 0.55404 0.06576 
C2 C 0.61590 0.62825 0.00748 
C3 C 0.64630 0.61871 -0.05039 
C4 C 0.73669 0.53493 -0.05280 
C5 C 0.79739 0.46245 0.00584 
C6 C 0.77182 0.47247 0.06557 
C7 C 0.64059 0.56178 0.12653 
H39 H 0.64927 0.82055 0.24587 
H40 H 0.51341 1.03332 0.23985 
H41 H 0.34064 0.68565 0.32437 
H42 H 0.44957 0.43760 0.38561 
H43 H 0.41844 0.34530 0.30630 
H44 H 0.56497 0.31862 0.48272 
H45 H 0.68429 0.44586 0.58273 
H46 H 0.87304 0.64646 0.46465 
H47 H 0.81593 0.46730 0.33504 
H48 H 0.77548 0.67352 0.34131 
H49 H 0.68426 0.25556 0.30849 
H50 H 0.55464 0.30508 0.25799 
H51 H 0.25713 0.95012 0.27525 
H52 H 0.35697 1.07713 0.32596 
H53 H 0.32772 1.09183 0.23835 
H54 H 0.89652 0.74649 0.58151 
H55 H 0.81904 0.65880 0.62959 
H56 H 0.92678 0.54927 0.61697 
H35 H 0.54426 0.69262 0.00812 
H36 H 0.75897 0.52604 -0.09849 
H37 H 0.82341 0.41654 0.11047 
H38 H 0.67970 0.51313 0.22443 
 
 
 
#END

#****************************************************************

# Rank 6: E_rel =   4.84 kJ/mol/dimer
 
data_6_A1238
_symmetry_cell_setting                               triclinic 
_symmetry_space_group_name_Hall                   '-P 1' 
_symmetry_space_group_name_H-M                    'P -1' 
_symmetry_Int_Tables_number                               2 
 
loop_ 
_space_group_symop_id 
_space_group_symop_operation_xyz 
1 x,y,z 
2 -x,-y,-z 
 
_cell_length_a                                          9.57130 
_cell_length_b                                         10.20230 
_cell_length_c                                         12.53700 
_cell_angle_alpha                                       92.2240 
_cell_angle_beta                                        98.4560 
_cell_angle_gamma                                      114.9370 
_cell_volume                                           1091.072 
_cell_formula_units_Z                                 2 
 
 
 
loop_ 
_atom_site_label 
_atom_site_type_symbol 
_atom_site_fract_x 
_atom_site_fract_y 
_atom_site_fract_z 
N27 N 0.45974 0.68813 0.40673 
N28 N 0.45058 0.85086 0.27282 
C8 C 0.51630 0.61796 0.33374 
C9 C 0.57309 0.51831 0.37051 
C10 C 0.62132 0.44405 0.30006 
C11 C 0.61517 0.46652 0.18990 
C12 C 0.56173 0.56841 0.15465 
C13 C 0.51391 0.64561 0.22460 
C14 C 0.46408 0.75910 0.18310 
C15 C 0.60229 0.95940 0.33090 
C16 C 0.68153 1.08458 0.28235 
C17 C 0.82386 1.19256 0.33686 
C18 C 0.89138 1.17785 0.44022 
C19 C 0.81171 1.05028 0.48650 
C20 C 0.66785 0.94082 0.43378 
C21 C 0.58472 0.80397 0.48607 
C22 C 0.36340 0.75018 0.34845 
C23 C 0.66711 0.38606 0.11340 
C24 C 1.04412 1.29539 0.49962 
O29 O 0.31129 -0.00024 0.19272 
O30 O 0.30696 -0.08725 0.02144 
O31 O 0.05851 0.08466 -0.27833 
O32 O -0.00876 0.26145 -0.24701 
O33 O 0.08217 0.48117 0.12029 
O34 O 0.15834 0.38269 0.25542 
N25 N 0.04664 0.17652 -0.21791 
N26 N 0.12602 0.39152 0.15787 
C1 C 0.22098 0.09842 0.04673 
C2 C 0.16890 0.09187 -0.06442 
C3 C 0.10318 0.18442 -0.10020 
C4 C 0.08594 0.28309 -0.02979 
C5 C 0.14060 0.28746 0.08001 
C6 C 0.20769 0.19768 0.12005 
C7 C 0.28571 -0.00638 0.08600 
H39 H 0.58059 0.49833 0.45544 
H40 H 0.66525 0.36773 0.33161 
H41 H 0.56096 0.59185 0.07034 
H42 H 0.54721 0.83093 0.13569 
H43 H 0.34947 0.71019 0.12861 
H44 H 0.63191 1.09747 0.20160 
H45 H 0.88434 1.29043 0.29886 
H46 H 0.86493 1.03474 0.56532 
H47 H 0.53093 0.82704 0.55211 
H48 H 0.66858 0.76390 0.52294 
H49 H 0.33122 0.81094 0.40670 
H50 H 0.25642 0.66436 0.30029 
H51 H 0.58569 0.26990 0.09626 
H52 H 0.67539 0.43110 0.03536 
H53 H 0.78295 0.39260 0.14663 
H54 H 1.11287 1.24889 0.54874 
H55 H 1.11387 1.36232 0.44330 
H56 H 1.02442 1.36804 0.55661 
H35 H 0.17741 0.01394 -0.12200 
H36 H 0.03170 0.35250 -0.05949 
H37 H 0.24825 0.20460 0.20673 
H38 H 0.36690 -0.07110 0.22382 
 
 
 
#END

#****************************************************************

# Rank 7: E_rel =   5.12 kJ/mol/dimer
 
data_7_A613
_symmetry_cell_setting                            orthorhombic 
_symmetry_space_group_name_Hall                   '-P 2ac 2ab' 
_symmetry_space_group_name_H-M                    'P b c a' 
_symmetry_Int_Tables_number                              61 
 
loop_ 
_space_group_symop_id 
_space_group_symop_operation_xyz 
1 x,y,z 
2 1/2-x,-y,1/2+z 
3 1/2+x,1/2-y,-z 
4 -x,1/2+y,1/2-z 
5 -x,-y,-z 
6 1/2+x,y,1/2-z 
7 1/2-x,1/2+y,z 
8 x,1/2-y,1/2+z 
 
_cell_length_a                                         20.93420 
_cell_length_b                                          7.64110 
_cell_length_c                                         28.88500 
_cell_angle_alpha                                            90 
_cell_angle_beta                                             90 
_cell_angle_gamma                                            90 
_cell_volume                                           4620.454 
_cell_formula_units_Z                                 8 
 
 
 
loop_ 
_atom_site_label 
_atom_site_type_symbol 
_atom_site_fract_x 
_atom_site_fract_y 
_atom_site_fract_z 
O29 O 0.01176 0.53443 0.08602 
O30 O 0.05046 0.80741 0.07321 
O31 O 0.00614 1.24984 0.19345 
O32 O -0.06071 1.19528 0.25010 
O33 O -0.16943 0.63501 0.25581 
O34 O -0.16361 0.46101 0.19560 
N25 N -0.03188 1.15419 0.21432 
N26 N -0.14745 0.59198 0.21776 
N27 N 0.09945 0.41315 0.03481 
N28 N 0.16709 0.48338 -0.03072 
C1 C -0.02052 0.75945 0.13700 
C2 C -0.01019 0.92618 0.15527 
C3 C -0.04369 0.97828 0.19465 
C4 C -0.08825 0.87080 0.21628 
C5 C -0.09827 0.70684 0.19671 
C6 C -0.06519 0.64843 0.15766 
C7 C 0.01751 0.70255 0.09523 
C8 C 0.15675 0.38688 0.06294 
C9 C 0.14969 0.32265 0.10798 
C10 C 0.20319 0.29944 0.13587 
C11 C 0.26459 0.34038 0.11958 
C12 C 0.27048 0.40550 0.07450 
C13 C 0.21750 0.42888 0.04569 
C14 C 0.22548 0.50229 -0.00267 
C15 C 0.15787 0.31089 -0.04904 
C16 C 0.19235 0.25815 -0.08829 
C17 C 0.18334 0.09268 -0.10719 
C18 C 0.13933 -0.02496 -0.08777 
C19 C 0.10527 0.02932 -0.04847 
C20 C 0.11402 0.19475 -0.02871 
C21 C 0.07557 0.24806 0.01346 
C22 C 0.11275 0.53968 -0.00355 
C23 C 0.32236 0.31296 0.14963 
C24 C 0.12956 -0.20323 -0.10843 
H35 H 0.02396 1.01266 0.13861 
H36 H -0.11402 0.91360 0.24701 
H37 H -0.07406 0.51904 0.14356 
H38 H 0.05144 0.48611 0.06206 
H39 H 0.10205 0.29445 0.12144 
H40 H 0.19722 0.24896 0.17088 
H41 H 0.31781 0.44014 0.06138 
H42 H 0.26545 0.43895 -0.02084 
H43 H 0.23721 0.64223 -0.00066 
H44 H 0.22533 0.35036 -0.10415 
H45 H 0.20958 0.05559 -0.13847 
H46 H 0.06985 -0.05753 -0.03292 
H47 H 0.02535 0.27020 0.00360 
H48 H 0.07610 0.14418 0.03973 
H49 H 0.06998 0.54631 -0.02544 
H50 H 0.12166 0.66831 0.01201 
H51 H 0.35876 0.41249 0.14254 
H52 H 0.34407 0.18392 0.14277 
H53 H 0.30990 0.31881 0.18654 
H54 H 0.07887 -0.24016 -0.10789 
H55 H 0.15558 -0.30458 -0.08883 
H56 H 0.14664 -0.20877 -0.14429 
 
 
 
#END

#****************************************************************

# Rank 8: E_rel =   5.16 kJ/mol/dimer
 
data_8_A1477
_symmetry_cell_setting                               triclinic 
_symmetry_space_group_name_Hall                   '-P 1' 
_symmetry_space_group_name_H-M                    'P -1' 
_symmetry_Int_Tables_number                               2 
 
loop_ 
_space_group_symop_id 
_space_group_symop_operation_xyz 
1 x,y,z 
2 -x,-y,-z 
 
_cell_length_a                                          7.62400 
_cell_length_b                                         10.87220 
_cell_length_c                                         13.64800 
_cell_angle_alpha                                      104.0940 
_cell_angle_beta                                        92.4640 
_cell_angle_gamma                                       97.5250 
_cell_volume                                           1084.471 
_cell_formula_units_Z                                 2 
 
 
 
loop_ 
_atom_site_label 
_atom_site_type_symbol 
_atom_site_fract_x 
_atom_site_fract_y 
_atom_site_fract_z 
N27 N 0.14406 0.90845 0.15898 
N28 N 0.24053 0.77270 0.26044 
C8 C 0.25272 1.01713 0.22494 
C9 C 0.28017 1.13414 0.19761 
C10 C 0.38433 1.24067 0.26111 
C11 C 0.46350 1.23446 0.35445 
C12 C 0.43673 1.11704 0.38021 
C13 C 0.33436 1.00843 0.31685 
C14 C 0.31979 0.88284 0.34630 
C15 C 0.36819 0.73126 0.18557 
C16 C 0.49304 0.65834 0.20984 
C17 C 0.61771 0.61976 0.14164 
C18 C 0.61872 0.65313 0.04853 
C19 C 0.49076 0.72548 0.02581 
C20 C 0.36534 0.76662 0.09356 
C21 C 0.23252 0.84888 0.06868 
C22 C 0.08327 0.81183 0.21064 
C23 C 0.56988 1.34996 0.42599 
C24 C 0.75719 0.61447 -0.02364 
O29 O 1.13701 0.59326 0.34383 
O30 O 0.97334 0.50259 0.19493 
O31 O 0.68045 0.05698 0.13539 
O32 O 0.72917 -0.05492 0.24471 
O33 O 1.08740 0.14241 0.55698 
O34 O 1.23922 0.33344 0.57792 
N25 N 0.74791 0.04457 0.21569 
N26 N 1.12922 0.24281 0.53043 
C1 C 0.99645 0.37848 0.31521 
C2 C 0.88838 0.27224 0.25237 
C3 C 0.86015 0.15843 0.28272 
C4 C 0.93566 0.14593 0.37387 
C5 C 1.04203 0.25354 0.43478 
C6 C 1.07351 0.36933 0.40733 
C7 C 1.03591 0.50079 0.28022 
H39 H 0.21702 1.14068 0.12612 
H40 H 0.40271 1.33121 0.23891 
H41 H 0.50114 1.10888 0.45099 
H42 H 0.45161 0.86397 0.36904 
H43 H 0.23415 0.88281 0.40930 
H44 H 0.49428 0.63290 0.28237 
H45 H 0.71701 0.56412 0.16115 
H46 H 0.49002 0.75386 -0.04571 
H47 H 0.12924 0.79049 0.01097 
H48 H 0.29860 0.92448 0.03691 
H49 H 0.01328 0.72536 0.15755 
H50 H -0.00393 0.84673 0.26994 
H51 H 0.48663 1.39532 0.48396 
H52 H 0.68090 1.32440 0.46721 
H53 H 0.62246 1.42171 0.38640 
H54 H 0.69766 0.56890 -0.10074 
H55 H 0.85138 0.69853 -0.02817 
H56 H 0.83347 0.54624 -0.00017 
H94 H 0.18960 0.68873 0.29537 
H35 H 0.82945 0.27969 0.18034 
H36 H 0.91317 0.05578 0.39574 
H37 H 1.15858 0.45162 0.45572 
 
 
 
#END

#****************************************************************

# Rank 9: E_rel =   5.55 kJ/mol/dimer
 
data_9_A12
_symmetry_cell_setting                               triclinic 
_symmetry_space_group_name_Hall                   '-P 1' 
_symmetry_space_group_name_H-M                    'P -1' 
_symmetry_Int_Tables_number                               2 
 
loop_ 
_space_group_symop_id 
_space_group_symop_operation_xyz 
1 x,y,z 
2 -x,-y,-z 
 
_cell_length_a                                          6.34410 
_cell_length_b                                         13.68160 
_cell_length_c                                         14.26640 
_cell_angle_alpha                                       64.0700 
_cell_angle_beta                                        84.4170 
_cell_angle_gamma                                       76.7980 
_cell_volume                                           1084.191 
_cell_formula_units_Z                                 2 
 
 
 
loop_ 
_atom_site_label 
_atom_site_type_symbol 
_atom_site_fract_x 
_atom_site_fract_y 
_atom_site_fract_z 
N27 N 0.77157 0.12053 0.69325 
N28 N 1.07754 0.16504 0.57728 
C8 C 0.70077 0.23737 0.67087 
C9 C 0.50049 0.27368 0.70834 
C10 C 0.43101 0.38511 0.68938 
C11 C 0.56227 0.46243 0.63597 
C12 C 0.76302 0.42419 0.60010 
C13 C 0.83322 0.31393 0.61481 
C14 C 1.04892 0.27775 0.57139 
C15 C 0.96241 0.16422 0.49576 
C16 C 1.04048 0.20623 0.39341 
C17 C 0.92874 0.20879 0.31277 
C18 C 0.73703 0.16799 0.33218 
C19 C 0.66081 0.12616 0.43475 
C20 C 0.76837 0.12532 0.51629 
C21 C 0.67206 0.08651 0.62449 
C22 C 1.01025 0.09217 0.68008 
C23 C 0.49270 0.58195 0.61828 
C24 C 0.61641 0.17122 0.24469 
O29 O 0.60770 0.99685 -0.13199 
O30 O 0.90552 0.86293 -0.11801 
O31 O 0.84413 0.47142 0.08950 
O32 O 0.51840 0.43587 0.12777 
O33 O -0.05105 0.71885 0.16098 
O34 O -0.01177 0.89121 0.09614 
N25 N 0.64612 0.49963 0.09618 
N26 N 0.05099 0.79294 0.11177 
C1 C 0.58778 0.80987 -0.02344 
C2 C 0.67797 0.69713 0.00621 
C3 C 0.55353 0.61923 0.06465 
C4 C 0.34440 0.64884 0.09662 
C5 C 0.26448 0.76107 0.07025 
C6 C 0.37974 0.84291 0.00942 
C7 C 0.71775 0.89271 -0.09511 
H39 H 0.39977 0.21449 0.75519 
H40 H 0.27341 0.41126 0.71884 
H41 H 0.86801 0.48271 0.55744 
H42 H 1.06343 0.33596 0.48950 
H43 H 1.18217 0.27992 0.61402 
H44 H 1.19023 0.23721 0.37768 
H45 H 0.98989 0.24278 0.23327 
H46 H 0.50949 0.09617 0.45191 
H47 H 0.70063 -0.00501 0.66258 
H48 H 0.49598 0.11821 0.62026 
H49 H 1.05132 0.00586 0.69061 
H50 H 1.09157 0.09924 0.74061 
H51 H 0.59913 0.60350 0.65953 
H52 H 0.49747 0.63836 0.53520 
H53 H 0.32757 0.60007 0.64596 
H54 H 0.59209 0.08842 0.26061 
H55 H 0.45579 0.22650 0.23266 
H56 H 0.70635 0.20157 0.17167 
H35 H 0.84082 0.67157 -0.01856 
H36 H 0.24895 0.58706 0.14223 
H37 H 0.30831 0.93022 -0.01260 
H38 H 0.69329 1.04764 -0.19675 
 
 
 
#END

#****************************************************************

# Rank 10: E_rel =   6.97 kJ/mol/dimer
 
data_10_A13
_symmetry_cell_setting                            orthorhombic 
_symmetry_space_group_name_Hall                   '-P 2n 2ab' 
_symmetry_space_group_name_H-M                    'P b c n' 
_symmetry_Int_Tables_number                              60 
 
loop_ 
_space_group_symop_id 
_space_group_symop_operation_xyz 
1 x,y,z 
2 1/2-x,1/2-y,1/2+z 
3 1/2+x,1/2-y,-z 
4 -x,y,1/2-z 
5 -x,-y,-z 
6 1/2+x,1/2+y,1/2-z 
7 1/2-x,1/2+y,z 
8 x,-y,1/2+z 
 
_cell_length_a                                         27.42880 
_cell_length_b                                         10.24560 
_cell_length_c                                         15.69420 
_cell_angle_alpha                                            90 
_cell_angle_beta                                             90 
_cell_angle_gamma                                            90 
_cell_volume                                           4410.455 
_cell_formula_units_Z                                 8 
 
 
 
loop_ 
_atom_site_label 
_atom_site_type_symbol 
_atom_site_fract_x 
_atom_site_fract_y 
_atom_site_fract_z 
N27 N 0.05914 0.37216 0.19203 
N28 N 0.11304 0.18758 0.17182 
C8 C 0.09712 0.45834 0.16445 
C9 C 0.08615 0.58879 0.14491 
C10 C 0.12287 0.67458 0.11967 
C11 C 0.17168 0.63363 0.11579 
C12 C 0.18211 0.50250 0.13376 
C13 C 0.14546 0.41361 0.15585 
C14 C 0.15755 0.27025 0.16685 
C15 C 0.08938 0.16416 0.09012 
C16 C 0.10916 0.07006 0.03596 
C17 C 0.08505 0.03662 -0.03883 
C18 C 0.04052 0.09594 -0.06065 
C19 C 0.02172 0.19104 -0.00638 
C20 C 0.04580 0.22821 0.06812 
C21 C 0.02518 0.33557 0.12326 
C22 C 0.07867 0.25413 0.23036 
C23 C 0.21240 0.72653 0.09454 
C24 C 0.01436 0.06280 -0.14180 
O29 O 0.12550 0.96367 0.24411 
O30 O 0.20750 0.99158 0.23696 
O31 O 0.30985 0.67520 0.39193 
O32 O 0.27732 0.50560 0.45555 
O33 O 0.10361 0.41819 0.41828 
O34 O 0.05667 0.57888 0.37485 
N25 N 0.27466 0.60558 0.41107 
N26 N 0.09687 0.52957 0.38965 
C1 C 0.17544 0.80345 0.30838 
C2 C 0.22156 0.76197 0.33459 
C3 C 0.22592 0.64561 0.38037 
C4 C 0.18591 0.56670 0.39923 
C5 C 0.14054 0.61040 0.37130 
C6 C 0.13443 0.72772 0.32736 
C7 C 0.17114 0.92968 0.25926 
H39 H 0.04849 0.62184 0.15099 
H40 H 0.11368 0.77591 0.10485 
H41 H 0.21984 0.46910 0.12996 
H42 H 0.17969 0.23581 0.11337 
H43 H 0.17862 0.25152 0.22545 
H44 H 0.14352 0.02257 0.05254 
H45 H 0.10105 -0.03690 -0.08031 
H46 H -0.01274 0.23888 -0.02259 
H47 H -0.00985 0.30677 0.15173 
H48 H 0.01716 0.42241 0.08446 
H49 H 0.04860 0.18670 0.24456 
H50 H 0.09830 0.27599 0.28962 
H51 H 0.23664 0.73817 0.14975 
H52 H 0.23501 0.68932 0.04218 
H53 H 0.19856 0.82333 0.07683 
H54 H -0.02534 0.07048 -0.13444 
H55 H 0.02537 0.12945 -0.19359 
H56 H 0.02305 -0.03659 -0.16239 
H35 H 0.25344 0.82077 0.31932 
H36 H 0.18957 0.47630 0.43542 
H37 H 0.09832 0.75853 0.30734 
H38 H 0.12367 1.05760 0.21176 
 
 
 
#END

#****************************************************************

# Rank 11: E_rel =   7.19 kJ/mol/dimer
 
data_11_A5
_symmetry_cell_setting                               triclinic 
_symmetry_space_group_name_Hall                   '-P 1' 
_symmetry_space_group_name_H-M                    'P -1' 
_symmetry_Int_Tables_number                               2 
 
loop_ 
_space_group_symop_id 
_space_group_symop_operation_xyz 
1 x,y,z 
2 -x,-y,-z 
 
_cell_length_a                                          6.86400 
_cell_length_b                                         11.12410 
_cell_length_c                                         15.29090 
_cell_angle_alpha                                      103.4160 
_cell_angle_beta                                        94.2080 
_cell_angle_gamma                                      107.0340 
_cell_volume                                           1073.253 
_cell_formula_units_Z                                 2 
 
 
 
loop_ 
_atom_site_label 
_atom_site_type_symbol 
_atom_site_fract_x 
_atom_site_fract_y 
_atom_site_fract_z 
N27 N 0.82061 -0.00808 0.20225 
N28 N 0.59439 0.11091 0.26411 
C8 C 0.82335 -0.05580 0.28305 
C9 C 0.96041 -0.12344 0.29675 
C10 C 0.96637 -0.17152 0.37294 
C11 C 0.83314 -0.15523 0.43680 
C12 C 0.69679 -0.08752 0.42179 
C13 C 0.69084 -0.03604 0.34678 
C14 C 0.54738 0.04208 0.33561 
C15 C 0.76736 0.22795 0.29413 
C16 C 0.74392 0.33970 0.35130 
C17 C 0.90975 0.45453 0.38209 
C18 C 1.10466 0.46144 0.35652 
C19 C 1.12578 0.34949 0.29920 
C20 C 0.96156 0.23291 0.26806 
C21 C 0.99502 0.11311 0.20959 
C22 C 0.62492 0.02061 0.18466 
C23 C 0.83830 -0.20694 0.51927 
C24 C 1.28624 0.58468 0.38968 
O29 O 1.15661 0.19651 -0.06913 
O30 O 0.83383 0.07314 -0.05873 
O31 O 0.44002 0.28875 0.14168 
O32 O 0.57095 0.49504 0.21707 
O33 O 1.28060 0.73081 0.20590 
O34 O 1.43762 0.64797 0.09988 
N25 N 0.58047 0.39419 0.16524 
N26 N 1.29256 0.64098 0.14341 
C1 C 0.96841 0.29521 0.02970 
C2 C 0.78544 0.29034 0.06521 
C3 C 0.77489 0.40009 0.12803 
C4 C 0.93901 0.51564 0.15676 
C5 C 1.11770 0.51798 0.11849 
C6 C 1.13569 0.41069 0.05560 
C7 C 0.97929 0.17534 -0.03766 
H39 H 1.06257 -0.13899 0.24701 
H40 H 1.07652 -0.22250 0.38285 
H41 H 0.59422 -0.07148 0.47153 
H42 H 0.55918 0.11470 0.39993 
H43 H 0.38638 -0.02255 0.31841 
H44 H 0.59194 0.33566 0.36991 
H45 H 0.88760 0.53975 0.42685 
H46 H 1.27510 0.35218 0.27822 
H47 H 1.01159 0.12140 0.14004 
H48 H 1.13911 0.10089 0.23604 
H49 H 0.63170 0.06209 0.12616 
H50 H 0.49579 -0.07049 0.16795 
H51 H 0.70887 -0.29686 0.51144 
H52 H 0.82824 -0.13559 0.58032 
H53 H 0.98115 -0.22940 0.53246 
H54 H 1.43206 0.56282 0.39370 
H55 H 1.27493 0.64132 0.45717 
H56 H 1.29770 0.64794 0.34335 
H35 H 0.65193 0.20257 0.04285 
H36 H 0.92529 0.60007 0.20534 
H37 H 1.27595 0.41639 0.02570 
H38 H 1.16092 0.11491 -0.12145 
 
 
 
#END

#****************************************************************

# Rank 12: E_rel =   7.27 kJ/mol/dimer
 
data_12_B483
_symmetry_cell_setting                              monoclinic 
_symmetry_space_group_name_Hall                   '-P 2ybc' 
_symmetry_space_group_name_H-M                    'P 21/c' 
_symmetry_Int_Tables_number                              14 
 
loop_ 
_space_group_symop_id 
_space_group_symop_operation_xyz 
1 x,y,z 
2 -x,1/2+y,1/2-z 
3 -x,-y,-z 
4 x,1/2-y,1/2+z 
 
_cell_length_a                                          8.27830 
_cell_length_b                                         18.34760 
_cell_length_c                                         14.28610 
_cell_angle_alpha                                            90 
_cell_angle_beta                                        94.7980 
_cell_angle_gamma                                            90 
_cell_volume                                           2162.269 
_cell_formula_units_Z                                 4 
 
 
 
loop_ 
_atom_site_label 
_atom_site_type_symbol 
_atom_site_fract_x 
_atom_site_fract_y 
_atom_site_fract_z 
N27 N 0.64367 0.27934 0.47460 
N28 N 0.53142 0.37537 0.37149 
C8 C 0.76468 0.26566 0.40826 
C9 C 0.89420 0.21884 0.43450 
C10 C 1.01087 0.20403 0.37240 
C11 C 0.99935 0.23463 0.28176 
C12 C 0.86907 0.28118 0.25699 
C13 C 0.75230 0.29793 0.31905 
C14 C 0.61544 0.35009 0.29039 
C15 C 0.62348 0.42819 0.42803 
C16 C 0.63487 0.49974 0.39547 
C17 C 0.72641 0.55148 0.44764 
C18 C 0.80731 0.53378 0.53493 
C19 C 0.79588 0.46191 0.56648 
C20 C 0.70609 0.40894 0.51459 
C21 C 0.70206 0.33143 0.55043 
C22 C 0.49326 0.31207 0.42594 
C23 C 1.12492 0.21852 0.21442 
C24 C 0.90269 0.58990 0.59303 
O29 O 0.57102 0.15554 0.54205 
O30 O 0.32410 0.20701 0.55289 
O31 O -0.12248 0.05392 0.63743 
O32 O -0.06392 -0.03801 0.73235 
O33 O 0.46938 -0.15255 0.72038 
O34 O 0.64438 -0.10188 0.63346 
N25 N -0.02722 0.00908 0.67640 
N26 N 0.51455 -0.10300 0.66993 
C1 C 0.36143 0.08275 0.59695 
C2 C 0.19936 0.07726 0.61642 
C3 C 0.14426 0.01308 0.65461 
C4 C 0.24495 -0.04667 0.67459 
C5 C 0.40445 -0.04003 0.65167 
C6 C 0.46538 0.02317 0.61335 
C7 C 0.41800 0.15495 0.56104 
H39 H 0.90231 0.19326 0.50375 
H40 H 1.11271 0.16859 0.39421 
H41 H 0.85811 0.30694 0.18774 
H42 H 0.66248 0.39718 0.25389 
H43 H 0.52558 0.32282 0.24097 
H44 H 0.56893 0.51428 0.32895 
H45 H 0.73512 0.60677 0.42021 
H46 H 0.86424 0.44605 0.63206 
H47 H 0.62059 0.32613 0.60728 
H48 H 0.82344 0.31446 0.57893 
H49 H 0.41330 0.32636 0.48024 
H50 H 0.43318 0.27072 0.37970 
H51 H 1.09042 0.23961 0.14372 
H52 H 1.24251 0.24321 0.23782 
H53 H 1.14613 0.15965 0.20938 
H54 H 1.02100 0.56840 0.62058 
H55 H 0.92446 0.63890 0.55191 
H56 H 0.83647 0.60718 0.65304 
H35 H 0.11908 0.12372 0.60331 
H36 H 0.20136 -0.09668 0.70471 
H37 H 0.59226 0.02652 0.59886 
H38 H 0.60089 0.21069 0.51434 
 
 
 
#END

#****************************************************************

# Rank 13: E_rel =   7.74 kJ/mol/dimer
 
data_13_A3308
_symmetry_cell_setting                              monoclinic 
_symmetry_space_group_name_Hall                   '-P 2ybc' 
_symmetry_space_group_name_H-M                    'P 21/c' 
_symmetry_Int_Tables_number                              14 
 
loop_ 
_space_group_symop_id 
_space_group_symop_operation_xyz 
1 x,y,z 
2 -x,1/2+y,1/2-z 
3 -x,-y,-z 
4 x,1/2-y,1/2+z 
 
_cell_length_a                                         10.28930 
_cell_length_b                                          9.74100 
_cell_length_c                                         22.36920 
_cell_angle_alpha                                            90 
_cell_angle_beta                                        99.8340 
_cell_angle_gamma                                            90 
_cell_volume                                           2209.079 
_cell_formula_units_Z                                 4 
 
 
 
loop_ 
_atom_site_label 
_atom_site_type_symbol 
_atom_site_fract_x 
_atom_site_fract_y 
_atom_site_fract_z 
N27 N 0.22854 0.43274 -0.02980 
N28 N 0.24310 0.40483 0.07896 
C8 C 0.12253 0.33222 -0.03902 
C9 C 0.07916 0.28179 -0.09764 
C10 C -0.02525 0.18902 -0.10823 
C11 C -0.08854 0.14423 -0.06084 
C12 C -0.04170 0.19329 -0.00228 
C13 C 0.06331 0.28650 0.00963 
C14 C 0.11309 0.33663 0.07365 
C15 C 0.35053 0.31033 0.07932 
C16 C 0.39414 0.23143 0.13130 
C17 C 0.49602 0.13712 0.13198 
C18 C 0.56025 0.12109 0.08183 
C19 C 0.51594 0.20100 0.03034 
C20 C 0.41112 0.29370 0.02786 
C21 C 0.36038 0.37011 -0.03034 
C22 C 0.23521 0.50323 0.02947 
C23 C -0.20369 0.04721 -0.07306 
C24 C 0.67375 0.02278 0.08357 
O29 O 0.80876 0.38402 0.11654 
O30 O 0.69338 0.53350 0.16548 
O31 O 0.44807 0.31855 0.31098 
O32 O 0.56693 0.19126 0.38058 
O33 O 0.86503 -0.12705 0.28526 
O34 O 0.99920 -0.01517 0.23637 
N25 N 0.54484 0.24638 0.33026 
N26 N 0.89941 -0.02380 0.26016 
C1 C 0.74492 0.31318 0.20860 
C2 C 0.65219 0.32738 0.24698 
C3 C 0.64383 0.22679 0.29018 
C4 C 0.72381 0.11029 0.29698 
C5 C 0.81427 0.09965 0.25736 
C6 C 0.82811 0.19908 0.21412 
C7 C 0.74710 0.42218 0.16139 
H39 H 0.12831 0.31497 -0.13477 
H40 H -0.05740 0.15005 -0.15410 
H41 H -0.08755 0.15760 0.03554 
H42 H 0.12037 0.25097 0.10591 
H43 H 0.04344 0.41047 0.08796 
H44 H 0.34704 0.24447 0.17115 
H45 H 0.52724 0.07446 0.17231 
H46 H 0.56125 0.18784 -0.01005 
H47 H 0.42697 0.45414 -0.03842 
H48 H 0.35381 0.30265 -0.06984 
H49 H 0.32211 0.56991 0.03619 
H50 H 0.14710 0.56682 0.02858 
H51 H -0.29707 0.10018 -0.07070 
H52 H -0.19475 -0.03673 -0.03981 
H53 H -0.21276 0.00203 -0.11851 
H54 H 0.67121 -0.02819 0.03966 
H55 H 0.67275 -0.05654 0.11832 
H56 H 0.76874 0.07730 0.09398 
H35 H 0.58710 0.41622 0.24231 
H36 H 0.71788 0.03309 0.33201 
H37 H 0.90239 0.18704 0.18529 
H38 H 0.79476 0.46134 0.08197 
 
 
 
#END

#****************************************************************

# Rank 14: E_rel =   8.13 kJ/mol/dimer
 
data_14_A1
_symmetry_cell_setting                              monoclinic 
_symmetry_space_group_name_Hall                   '-P 2ybc' 
_symmetry_space_group_name_H-M                    'P 21/c' 
_symmetry_Int_Tables_number                              14 
 
loop_ 
_space_group_symop_id 
_space_group_symop_operation_xyz 
1 x,y,z 
2 -x,1/2+y,1/2-z 
3 -x,-y,-z 
4 x,1/2-y,1/2+z 
 
_cell_length_a                                         15.39410 
_cell_length_b                                          6.59440 
_cell_length_c                                         22.72460 
_cell_angle_alpha                                            90 
_cell_angle_beta                                       106.0740 
_cell_angle_gamma                                            90 
_cell_volume                                           2216.697 
_cell_formula_units_Z                                 4 
 
 
 
loop_ 
_atom_site_label 
_atom_site_type_symbol 
_atom_site_fract_x 
_atom_site_fract_y 
_atom_site_fract_z 
N27 N 0.20659 0.63806 0.00395 
N28 N 0.27614 0.94005 0.05890 
C8 C 0.28322 0.61748 -0.02152 
C9 C 0.28754 0.44901 -0.05794 
C10 C 0.35926 0.42715 -0.08387 
C11 C 0.42790 0.57404 -0.07456 
C12 C 0.42184 0.74229 -0.03826 
C13 C 0.35127 0.76660 -0.01127 
C14 C 0.34720 0.95347 0.02672 
C15 C 0.30417 0.82497 0.11457 
C16 C 0.35987 0.91637 0.16748 
C17 C 0.38688 0.80975 0.22232 
C18 C 0.35928 0.60754 0.22601 
C19 C 0.30404 0.51810 0.17286 
C20 C 0.27624 0.62293 0.11729 
C21 C 0.21627 0.51906 0.06128 
C22 C 0.19440 0.85554 0.01747 
C23 C 0.50633 0.55338 -0.10169 
C24 C 0.38683 0.49048 0.28520 
O29 O -0.06077 0.51979 0.06687 
O30 O -0.06026 0.26052 0.13245 
O31 O 0.13197 0.31362 0.34215 
O32 O 0.23759 0.54439 0.36658 
O33 O 0.21261 1.12727 0.23319 
O34 O 0.13765 1.10233 0.13633 
N25 N 0.17061 0.46669 0.33103 
N26 N 0.16272 1.03580 0.18918 
C1 C 0.03664 0.54321 0.16748 
C2 C 0.06952 0.45819 0.22577 
C3 C 0.13428 0.56184 0.27027 
C4 C 0.16659 0.75086 0.25963 
C5 C 0.13091 0.83346 0.20149 
C6 C 0.06693 0.73396 0.15510 
C7 C -0.03317 0.42625 0.12033 
H39 H 0.23332 0.33655 -0.06749 
H40 H 0.36118 0.29390 -0.11200 
H41 H 0.47482 0.85788 -0.03000 
H42 H 0.41231 0.97745 0.06120 
H43 H 0.33458 1.08814 -0.00306 
H44 H 0.37922 1.07503 0.16531 
H45 H 0.42831 0.88613 0.26319 
H46 H 0.28043 0.36288 0.17493 
H47 H 0.14781 0.49590 0.06657 
H48 H 0.24211 0.36736 0.05534 
H49 H 0.13827 0.86668 0.03835 
H50 H 0.17705 0.93909 -0.02596 
H51 H 0.50765 0.67790 -0.13363 
H52 H 0.57094 0.55856 -0.06580 
H53 H 0.50400 0.41016 -0.12676 
H54 H 0.34993 0.34612 0.28069 
H55 H 0.45943 0.45542 0.29842 
H56 H 0.37277 0.57610 0.32305 
H35 H 0.04401 0.31235 0.23582 
H36 H 0.21628 0.83145 0.29523 
H37 H 0.03985 0.80576 0.11066 
H38 H -0.11997 0.44368 0.03925 
 
 
 
#END

#****************************************************************

# Rank 15: E_rel =   8.85 kJ/mol/dimer
 
data_15_A47
_symmetry_cell_setting                              monoclinic 
_symmetry_space_group_name_Hall                   '-I 2ya' 
_symmetry_space_group_name_H-M                    'I 2/a' 
_symmetry_Int_Tables_number                              15 
 
loop_ 
_space_group_symop_id 
_space_group_symop_operation_xyz 
1 x,y,z 
2 1/2-x,y,-z 
3 -x,-y,-z 
4 1/2+x,-y,z 
5 1/2+x,1/2+y,1/2+z 
6 -x,1/2+y,1/2-z 
7 1/2-x,1/2-y,1/2-z 
8 x,1/2-y,1/2+z 
 
_cell_length_a                                         22.71250 
_cell_length_b                                          7.87060 
_cell_length_c                                         26.00350 
_cell_angle_alpha                                            90 
_cell_angle_beta                                       110.0670 
_cell_angle_gamma                                            90 
_cell_volume                                           4366.216 
_cell_formula_units_Z                                 8 
 
 
 
loop_ 
_atom_site_label 
_atom_site_type_symbol 
_atom_site_fract_x 
_atom_site_fract_y 
_atom_site_fract_z 
N27 N 0.38272 0.97581 0.17282 
N28 N 0.29993 1.17587 0.12728 
C8 C 0.41616 1.02669 0.13760 
C9 C 0.46803 0.93195 0.13658 
C10 C 0.50326 0.98429 0.10490 
C11 C 0.48828 1.13448 0.07389 
C12 C 0.43547 1.22582 0.07420 
C13 C 0.39843 1.17279 0.10460 
C14 C 0.33926 1.26887 0.10103 
C15 C 0.26482 1.03596 0.09398 
C16 C 0.21102 1.07140 0.04910 
C17 C 0.17513 0.94016 0.01783 
C18 C 0.19141 0.77001 0.03116 
C19 C 0.24571 0.73641 0.07576 
C20 C 0.28329 0.86627 0.10692 
C21 C 0.34309 0.82438 0.15355 
C22 C 0.34374 1.11256 0.18080 
C23 C 0.52862 1.19690 0.04236 
C24 C 0.15220 0.62713 -0.00179 
O29 O 0.23216 0.40849 0.15433 
O30 O 0.13888 0.27239 0.11545 
O31 O -0.03349 0.46679 0.17831 
O32 O -0.01847 0.68759 0.23235 
O33 O 0.14011 1.09420 0.22585 
O34 O 0.22277 1.00073 0.20953 
N25 N -0.00247 0.59027 0.20246 
N26 N 0.17020 0.98244 0.21272 
C1 C 0.14205 0.52891 0.16530 
C2 C 0.08439 0.49797 0.17186 
C3 C 0.05758 0.62433 0.19414 
C4 C 0.08466 0.78377 0.20832 
C5 C 0.14078 0.81238 0.19933 
C6 C 0.17069 0.68789 0.17911 
C7 C 0.17088 0.38854 0.14233 
H39 H 0.48118 0.81916 0.16227 
H40 H 0.54444 0.91100 0.10570 
H41 H 0.42227 1.34090 0.04936 
H42 H 0.31084 1.29162 0.05797 
H43 H 0.35112 1.39343 0.12144 
H44 H 0.19613 1.20292 0.03951 
H45 H 0.13313 0.97032 -0.01676 
H46 H 0.25954 0.60482 0.08689 
H47 H 0.33208 0.77143 0.18845 
H48 H 0.37015 0.72709 0.14112 
H49 H 0.31640 1.06732 0.20541 
H50 H 0.37310 1.21925 0.20193 
H51 H 0.55253 1.31607 0.06000 
H52 H 0.50076 1.22256 -0.00075 
H53 H 0.56485 1.10360 0.04330 
H54 H 0.17954 0.55078 -0.02108 
H55 H 0.11070 0.67562 -0.03454 
H56 H 0.13622 0.54091 0.02413 
H35 H 0.06174 0.37512 0.16058 
H36 H 0.06311 0.88151 0.22551 
H37 H 0.21490 0.71606 0.17345 
H38 H 0.25330 0.30624 0.14061 
 
 
 
#END

#****************************************************************

# Rank 16: E_rel =   9.06 kJ/mol/dimer
 
data_16_A4
_symmetry_cell_setting                               triclinic 
_symmetry_space_group_name_Hall                   '-P 1' 
_symmetry_space_group_name_H-M                    'P -1' 
_symmetry_Int_Tables_number                               2 
 
loop_ 
_space_group_symop_id 
_space_group_symop_operation_xyz 
1 x,y,z 
2 -x,-y,-z 
 
_cell_length_a                                          6.87510 
_cell_length_b                                         11.35900 
_cell_length_c                                         15.07080 
_cell_angle_alpha                                      103.8490 
_cell_angle_beta                                        94.2140 
_cell_angle_gamma                                      106.9320 
_cell_volume                                           1080.125 
_cell_formula_units_Z                                 2 
 
 
 
loop_ 
_atom_site_label 
_atom_site_type_symbol 
_atom_site_fract_x 
_atom_site_fract_y 
_atom_site_fract_z 
N27 N 0.59372 0.60569 0.26142 
N28 N 0.82382 0.49176 0.19895 
C8 C 0.76412 0.72186 0.29217 
C9 C 0.73698 0.83092 0.34969 
C10 C 0.90055 0.94440 0.38200 
C11 C 1.09676 0.95244 0.35804 
C12 C 1.12117 0.84337 0.29939 
C13 C 0.95921 0.72837 0.26652 
C14 C 0.99540 0.61155 0.20666 
C15 C 0.82857 0.44574 0.28095 
C16 C 0.96671 0.38013 0.29419 
C17 C 0.97195 0.33132 0.37039 
C18 C 0.83728 0.34528 0.43487 
C19 C 0.70114 0.41204 0.42074 
C20 C 0.69556 0.46393 0.34559 
C21 C 0.54986 0.53893 0.33422 
C22 C 0.62645 0.51737 0.18083 
C23 C 1.27817 1.07234 0.39672 
C24 C 0.83962 0.29120 0.51663 
O29 O 1.16045 0.69676 -0.06387 
O30 O 0.83196 0.58174 -0.05858 
O31 O 0.44275 0.79669 0.14472 
O32 O 0.57452 0.99936 0.22159 
O33 O 1.28238 1.22887 0.20952 
O34 O 1.43426 1.14742 0.09925 
N25 N 0.58364 0.89979 0.16904 
N26 N 1.29250 1.14065 0.14529 
C1 C 0.97035 0.79945 0.03240 
C2 C 0.78802 0.79568 0.06854 
C3 C 0.77774 0.90449 0.13158 
C4 C 0.94144 1.01791 0.16023 
C5 C 1.11912 1.01939 0.12102 
C6 C 1.13685 0.91297 0.05775 
C7 C 0.98050 0.68029 -0.03505 
H39 H 0.58413 0.82572 0.36747 
H40 H 0.87563 1.02799 0.42664 
H41 H 1.27094 0.84713 0.27852 
H42 H 1.14058 0.60102 0.23333 
H43 H 1.01027 0.61959 0.13601 
H44 H 1.06975 0.36640 0.24386 
H45 H 1.08228 0.28120 0.37951 
H46 H 0.59769 0.42629 0.47108 
H47 H 0.38998 0.47436 0.31670 
H48 H 0.56061 0.61064 0.39954 
H49 H 0.49952 0.42709 0.16375 
H50 H 0.63133 0.55700 0.12119 
H51 H 1.36070 1.10381 0.34259 
H52 H 1.39044 1.05582 0.44449 
H53 H 1.23099 1.15116 0.43636 
H54 H 0.81682 0.35611 0.57874 
H55 H 0.98615 0.27483 0.53277 
H56 H 0.71670 0.19902 0.50409 
H35 H 0.65462 0.70966 0.04640 
H36 H 0.92778 1.10150 0.20923 
H37 H 1.27609 0.91759 0.02695 
H38 H 1.16109 0.61505 -0.11683 
 
 
 
#END

#****************************************************************

# Rank 17: E_rel =  10.34 kJ/mol/dimer
 
data_17_A50
_symmetry_cell_setting                            orthorhombic 
_symmetry_space_group_name_Hall                   'A 2 -2ac' 
_symmetry_space_group_name_H-M                    'A b a 2' 
_symmetry_Int_Tables_number                              41 
 
loop_ 
_space_group_symop_id 
_space_group_symop_operation_xyz 
1 x,y,z 
2 -x,-y,z 
3 1/2-x,y,1/2+z 
4 1/2+x,-y,1/2+z 
5 x,1/2+y,1/2+z 
6 -x,1/2-y,1/2+z 
7 1/2-x,1/2+y,z 
8 1/2+x,1/2-y,z 
 
_cell_length_a                                         28.59150 
_cell_length_b                                         19.96700 
_cell_length_c                                          7.80720 
_cell_angle_alpha                                            90 
_cell_angle_beta                                             90 
_cell_angle_gamma                                            90 
_cell_volume                                           4457.024 
_cell_formula_units_Z                                 8 
 
 
 
loop_ 
_atom_site_label 
_atom_site_type_symbol 
_atom_site_fract_x 
_atom_site_fract_y 
_atom_site_fract_z 
N27 N 0.17659 -0.02969 0.74360 
N28 N 0.14293 0.07610 0.65430 
C8 C 0.17050 -0.05543 0.57390 
C9 C 0.19117 -0.11681 0.52911 
C10 C 0.18533 -0.14326 0.36577 
C11 C 0.15826 -0.10988 0.24175 
C12 C 0.13784 -0.04875 0.28783 
C13 C 0.14404 -0.02043 0.45094 
C14 C 0.12283 0.04712 0.49444 
C15 C 0.19033 0.10197 0.63400 
C16 C 0.19656 0.16505 0.55894 
C17 C 0.24096 0.19291 0.54552 
C18 C 0.28061 0.15829 0.60462 
C19 C 0.27375 0.09505 0.67691 
C20 C 0.22938 0.06625 0.69370 
C21 C 0.22366 -0.00223 0.77456 
C22 C 0.14230 0.02164 0.78492 
C23 C 0.15219 -0.13909 0.06524 
C24 C 0.32869 0.18845 0.59124 
O29 O 0.09944 0.18237 0.76152 
O30 O 0.06448 0.19286 0.50172 
O31 O -0.02766 0.40197 0.40409 
O32 O -0.04941 0.46051 0.62738 
O33 O 0.04294 0.44228 1.14619 
O34 O 0.07174 0.34383 1.21228 
N25 N -0.02672 0.41510 0.55782 
N26 N 0.05294 0.38354 1.11251 
C1 C 0.05179 0.27691 0.71585 
C2 C 0.02372 0.31555 0.60730 
C3 C 0.00462 0.37491 0.66965 
C4 C 0.01329 0.39809 0.83458 
C5 C 0.04205 0.35929 0.93772 
C6 C 0.06106 0.29886 0.88273 
C7 C 0.07244 0.21264 0.64801 
H39 H 0.21128 -0.14400 0.62567 
H40 H 0.20100 -0.19153 0.33327 
H41 H 0.11629 -0.02229 0.19418 
H42 H 0.12767 0.08318 0.38994 
H43 H 0.08487 0.04272 0.51486 
H44 H 0.16632 0.19209 0.50940 
H45 H 0.24481 0.24210 0.48626 
H46 H 0.30381 0.06643 0.72268 
H47 H 0.22922 0.00119 0.91384 
H48 H 0.25008 -0.03729 0.72562 
H49 H 0.15069 0.04304 0.91070 
H50 H 0.10690 0.00052 0.78874 
H51 H 0.12145 -0.11873 -0.00091 
H52 H 0.18259 -0.12792 -0.01671 
H53 H 0.14847 -0.19383 0.07104 
H54 H 0.35604 0.15203 0.62444 
H55 H 0.33586 0.20610 0.46082 
H56 H 0.33281 0.23168 0.67765 
H35 H 0.01710 0.29932 0.47662 
H36 H -0.00219 0.44410 0.88127 
H37 H 0.08314 0.26970 0.96813 
H38 H 0.11441 0.13663 0.71146 
 
 
 
#END

#****************************************************************

# Rank 18: E_rel =  10.75 kJ/mol/dimer
 
data_18_B62
_symmetry_cell_setting                              monoclinic 
_symmetry_space_group_name_Hall                   '-P 2yn' 
_symmetry_space_group_name_H-M                    'P 21/n' 
_symmetry_Int_Tables_number                              14 
 
loop_ 
_space_group_symop_id 
_space_group_symop_operation_xyz 
1 x,y,z 
2 1/2-x,1/2+y,1/2-z 
3 -x,-y,-z 
4 1/2+x,1/2-y,1/2+z 
 
_cell_length_a                                         12.82860 
_cell_length_b                                          7.85610 
_cell_length_c                                         22.09780 
_cell_angle_alpha                                            90 
_cell_angle_beta                                       103.7860 
_cell_angle_gamma                                            90 
_cell_volume                                           2162.921 
_cell_formula_units_Z                                 4 
 
 
 
loop_ 
_atom_site_label 
_atom_site_type_symbol 
_atom_site_fract_x 
_atom_site_fract_y 
_atom_site_fract_z 
N27 N 0.79790 0.42498 0.05419 
N28 N 0.79210 0.23067 0.13902 
C8 C 0.82705 0.28200 0.01985 
C9 C 0.85951 0.31235 -0.03532 
C10 C 0.88268 0.17646 -0.07043 
C11 C 0.87302 0.00747 -0.05210 
C12 C 0.84328 -0.02008 0.00400 
C13 C 0.82080 0.11355 0.04044 
C14 C 0.79089 0.07609 0.10135 
C15 C 0.89803 0.28236 0.17084 
C16 C 0.95374 0.18982 0.22302 
C17 C 1.05502 0.24119 0.25627 
C18 C 1.10306 0.38874 0.23888 
C19 C 1.04795 0.47726 0.18596 
C20 C 0.94705 0.42515 0.15084 
C21 C 0.89224 0.51930 0.09174 
C22 C 0.73527 0.36492 0.09899 
C23 C 0.89458 -0.14007 -0.09049 
C24 C 1.20987 0.44970 0.27691 
O29 O 0.32731 0.34345 0.01406 
O30 O 0.34133 0.48375 0.10605 
O31 O 0.63483 0.28229 0.28129 
O32 O 0.73058 0.06241 0.26640 
O33 O 0.56071 -0.34416 0.10653 
O34 O 0.44711 -0.24848 0.02329 
N25 N 0.65328 0.15905 0.25044 
N26 N 0.50416 -0.23173 0.07644 
C1 C 0.43572 0.22236 0.10491 
C2 C 0.50526 0.25223 0.16310 
C3 C 0.57650 0.12497 0.19032 
C4 C 0.57833 -0.03473 0.16319 
C5 C 0.50523 -0.06245 0.10646 
C6 C 0.43555 0.06342 0.07616 
C7 C 0.36291 0.36491 0.07511 
H39 H 0.86296 0.44259 -0.05200 
H40 H 0.90761 0.20138 -0.11349 
H41 H 0.83776 -0.15036 0.02018 
H42 H 0.84580 -0.01809 0.12866 
H43 H 0.70990 0.01987 0.09227 
H44 H 0.91473 0.07930 0.23781 
H45 H 1.09602 0.16911 0.29747 
H46 H 1.08540 0.59005 0.17126 
H47 H 0.86316 0.64430 0.10331 
H48 H 0.94883 0.54264 0.06236 
H49 H 0.72235 0.47384 0.12715 
H50 H 0.65756 0.31731 0.07261 
H51 H 0.82133 -0.21377 -0.10969 
H52 H 0.95312 -0.22729 -0.06198 
H53 H 0.92662 -0.09826 -0.12981 
H54 H 1.22899 0.57816 0.26321 
H55 H 1.27586 0.36561 0.27162 
H56 H 1.21060 0.45142 0.32672 
H35 H 0.50503 0.37524 0.18574 
H36 H 0.63425 -0.13308 0.18509 
H37 H 0.38136 0.03651 0.03129 
H38 H 0.27907 0.44489 -0.00773 
 
 
 
#END

#****************************************************************

# Rank 19: E_rel =  15.93 kJ/mol/dimer
 
data_19_A125
_symmetry_cell_setting                               triclinic 
_symmetry_space_group_name_Hall                   '-P 1' 
_symmetry_space_group_name_H-M                    'P -1' 
_symmetry_Int_Tables_number                               2 
 
loop_ 
_space_group_symop_id 
_space_group_symop_operation_xyz 
1 x,y,z 
2 -x,-y,-z 
 
_cell_length_a                                          7.69810 
_cell_length_b                                         10.99240 
_cell_length_c                                         13.90080 
_cell_angle_alpha                                       69.6050 
_cell_angle_beta                                        80.2020 
_cell_angle_gamma                                       77.6160 
_cell_volume                                           1071.034 
_cell_formula_units_Z                                 2 
 
 
 
loop_ 
_atom_site_label 
_atom_site_type_symbol 
_atom_site_fract_x 
_atom_site_fract_y 
_atom_site_fract_z 
N27 N 0.73596 0.36108 0.32728 
N28 N 0.69848 0.46851 0.14455 
C8 C 0.57842 0.30373 0.34302 
C9 C 0.52049 0.22651 0.44238 
C10 C 0.37053 0.16753 0.45894 
C11 C 0.27382 0.18414 0.37669 
C12 C 0.33444 0.26005 0.27758 
C13 C 0.48548 0.31994 0.25958 
C14 C 0.55328 0.39410 0.15049 
C15 C 0.62654 0.59185 0.16509 
C16 C 0.55296 0.70136 0.08677 
C17 C 0.47917 0.81918 0.10571 
C18 C 0.47839 0.83172 0.20291 
C19 C 0.55629 0.72227 0.27967 
C20 C 0.62800 0.60208 0.26312 
C21 C 0.70361 0.48534 0.35039 
C22 C 0.82163 0.38197 0.22310 
C23 C 0.11087 0.12094 0.39541 
C24 C 0.39168 0.95678 0.22519 
O29 O 0.15835 0.55255 0.03745 
O30 O -0.03263 0.72924 -0.05109 
O31 O -0.25500 1.09023 0.08921 
O32 O -0.20592 1.06900 0.24536 
O33 O 0.16938 0.68890 0.43924 
O34 O 0.21283 0.50597 0.40134 
N25 N -0.19074 1.02807 0.17169 
N26 N 0.16110 0.62534 0.38270 
C1 C 0.02729 0.71622 0.11523 
C2 C -0.07028 0.84267 0.10332 
C3 C -0.08801 0.89466 0.18310 
C4 C -0.01406 0.82499 0.27530 
C5 C 0.08177 0.69976 0.28474 
C6 C 0.10528 0.64359 0.20670 
C7 C 0.04690 0.66648 0.02512 
H39 H 0.59876 0.21127 0.50534 
H40 H 0.32997 0.10459 0.53640 
H41 H 0.26300 0.27192 0.21230 
H42 H 0.44419 0.46366 0.10887 
H43 H 0.60833 0.32291 0.10900 
H44 H 0.55517 0.69452 0.01020 
H45 H 0.42020 0.90249 0.04392 
H46 H 0.55871 0.72893 0.35608 
H47 H 0.83064 0.50028 0.36758 
H48 H 0.61214 0.47561 0.42134 
H49 H 0.93970 0.42776 0.21271 
H50 H 0.86418 0.28820 0.20811 
H51 H 0.07480 0.11708 0.32360 
H52 H -0.00610 0.17710 0.42781 
H53 H 0.13359 0.02006 0.44944 
H54 H 0.46128 0.97654 0.27951 
H55 H 0.25369 0.95012 0.26126 
H56 H 0.38464 1.04272 0.15473 
H35 H -0.13164 0.89776 0.03236 
H36 H -0.03289 0.86552 0.33810 
H37 H 0.18306 0.54534 0.21818 
H38 H 0.19666 0.53384 -0.03366 
 
 
 
#END

#****************************************************************

# Rank 20: E_rel =  17.13 kJ/mol/dimer
 
data_20_A931
_symmetry_cell_setting                               triclinic 
_symmetry_space_group_name_Hall                   '-P 1' 
_symmetry_space_group_name_H-M                    'P -1' 
_symmetry_Int_Tables_number                               2 
 
loop_ 
_space_group_symop_id 
_space_group_symop_operation_xyz 
1 x,y,z 
2 -x,-y,-z 
 
_cell_length_a                                          7.84560 
_cell_length_b                                         10.84730 
_cell_length_c                                         13.89740 
_cell_angle_alpha                                      110.9170 
_cell_angle_beta                                        93.6670 
_cell_angle_gamma                                       99.4410 
_cell_volume                                           1080.135 
_cell_formula_units_Z                                 2 
 
 
 
loop_ 
_atom_site_label 
_atom_site_type_symbol 
_atom_site_fract_x 
_atom_site_fract_y 
_atom_site_fract_z 
N27 N 0.31487 0.10195 0.14763 
N28 N 0.31266 0.16149 0.33427 
C8 C 0.38569 0.24239 0.16700 
C9 C 0.44479 0.27748 0.08543 
C10 C 0.52063 0.41005 0.10269 
C11 C 0.53697 0.51220 0.20152 
C12 C 0.47293 0.47622 0.28148 
C13 C 0.40006 0.34276 0.26664 
C14 C 0.34192 0.30758 0.35717 
C15 C 0.47093 0.11293 0.34181 
C16 C 0.55058 0.12665 0.43918 
C17 C 0.70073 0.07665 0.44767 
C18 C 0.77660 0.01187 0.35896 
C19 C 0.69689 -0.00011 0.26224 
C20 C 0.54484 0.04864 0.25243 
C21 C 0.45725 0.02506 0.14575 
C22 C 0.21254 0.09068 0.23204 
C23 C 0.62453 0.65461 0.22086 
C24 C 0.93610 -0.04646 0.36608 
O29 O 0.84213 0.08468 0.03528 
O30 O 1.01501 0.17572 -0.05746 
O31 O 1.25673 0.65893 0.08920 
O32 O 1.24287 0.77806 0.25201 
O33 O 0.86483 0.58751 0.44362 
O34 O 0.80017 0.36793 0.39800 
N25 N 1.20932 0.67230 0.17488 
N26 N 0.86137 0.47083 0.38340 
C1 C 0.97549 0.31602 0.11303 
C2 C 1.07517 0.42889 0.10264 
C3 C 1.10409 0.55235 0.18527 
C4 C 1.03757 0.56838 0.27845 
C5 C 0.93732 0.45468 0.28566 
C6 C 0.90439 0.32856 0.20518 
C7 C 0.94719 0.18489 0.02123 
H39 H 0.43009 0.19991 0.00788 
H40 H 0.56955 0.43443 0.03867 
H41 H 0.48445 0.55402 0.35915 
H42 H 0.44098 0.35955 0.42565 
H43 H 0.22080 0.34257 0.37902 
H44 H 0.48977 0.17293 0.50810 
H45 H 0.75586 0.08387 0.52404 
H46 H 0.75472 -0.04980 0.19256 
H47 H 0.39851 -0.08285 0.10636 
H48 H 0.55271 0.05205 0.09852 
H49 H 0.17329 -0.01660 0.21744 
H50 H 0.09485 0.13191 0.22773 
H51 H 0.59590 0.72645 0.29354 
H52 H 0.76700 0.66501 0.22619 
H53 H 0.58465 0.68629 0.15756 
H54 H 0.96039 -0.10861 0.28853 
H55 H 1.05345 0.03286 0.40202 
H56 H 0.92063 -0.11020 0.41246 
H35 H 1.13098 0.41862 0.03118 
H36 H 1.06275 0.66513 0.34301 
H37 H 0.82434 0.24288 0.21499 
H38 H 0.80261 0.00265 -0.03501 
 
 
 
#END

#****************************************************************
