# Supplementary material for: Report on the sixth blind test of organic crystal structure prediction methods
Source: Acta Crystallogr B Struct Sci Cryst Eng Mater. 2016 Aug 1;72(Pt 4):439–59. doi: 10.1107/S2052520616007447 (PMC4971545; doi:10.1107/S2052520616007447)
Supplement: Supplementary file 3 [file b-72-00439-sup3.zip]

Archive with 25 entries (25 files):
- Group_01_Chadha_Singh.pdf
- Group_02_Cole_Post_Analysis.pdf
- Group_03_Day_Post_Analysis.pdf
- Group_04_Dzyabchenko_Post_Analysis.pdf
- Group_05_vanEijck_Post_Analysis.pdf
- Group_06_Elking_FustiMolnar.pdf
- Group_07_Ende_Cuppen_compressed.pdf
- Group_08_Facelli.pdf
- Group_09_Goto_Obata_Post_Analysis.pdf
- Group_10_Hofmann_Post_Analysis.pdf
- Group_11_Lv_Wang_Ma.pdf
- Group_12_Marom_Post_Analysis.pdf
- Group_13_Mohamed_Post_Analysis.pdf
- Group_14_Neumann_Kendrick_Leusen_Post_Analysis.pdf
- Group_15_Pantelides_Adjiman_Post_Analysis.pdf
- Group_16_Pickard_et_al.pdf
- Group_17_Podeszwa_Post_Analysis.pdf
- Group_18_Price_Post_Analysis.pdf
- Group_19_Szalewicz_Post_Analysis.pdf
- Group_20_Tuckerman_Szalewicz_Post_Analysis.pdf
- Group_21_Zhu_Oganov_Masunov_Post_Analysis.pdf
- Group_R22_Boese_Post_Analysis.pdf
- Group_R23_Brandenburg_Grimme_Post_Analysis.pdf
- Group_R24_Szalewicz_Post_Analysis.pdf
- Group_R25_Tkatchenko_Post_Analysis.pdf
